# Supplementary material for: New patchoulol- and guaiane-type sesquiterpenoids from Sanguisorba officinalis with anti-melanogenic activity
Source: Nat Prod Bioprospect. 2026 May 12;16(1):63. doi: 10.1007/s13659-026-00616-0 (PMC13161421; doi:10.1007/s13659-026-00616-0)
Supplement: Supplementary file 2 — Additional file 2. It includes the calculated NMR data of compound 11. [file 13659_2026_616_MOESM2_ESM.zip]

Archive with 329 entries (328 files):
- New folder/
- New folder/11R-cand-nmr_data_compilation-avg_carbon.csv
- New folder/11R-cand-nmr_data_compilation-avg_proton.csv
- New folder/11R-cand-nmr_data_compilation-master_carbon.csv
- New folder/11R-cand-nmr_data_compilation-master_proton.csv
- New folder/11R-nmr-1.log
- New folder/11R-nmr-10.log
- New folder/11R-nmr-11.log
- New folder/11R-nmr-12.log
- New folder/11R-nmr-13.log
- New folder/11R-nmr-14.log
- New folder/11R-nmr-15.log
- New folder/11R-nmr-16.log
- New folder/11R-nmr-17.log
- New folder/11R-nmr-18.log
- New folder/11R-nmr-19.log
- New folder/11R-nmr-2.log
- New folder/11R-nmr-20.log
- New folder/11R-nmr-21.log
- New folder/11R-nmr-22.log
- New folder/11R-nmr-23.log
- New folder/11R-nmr-24.log
- New folder/11R-nmr-25.log
- New folder/11R-nmr-26.log
- New folder/11R-nmr-27.log
- New folder/11R-nmr-28.log
- New folder/11R-nmr-29.log
- New folder/11R-nmr-3.log
- New folder/11R-nmr-30.log
- New folder/11R-nmr-31.log
- New folder/11R-nmr-32.log
- New folder/11R-nmr-33.log
- New folder/11R-nmr-34.log
- New folder/11R-nmr-35.log
- New folder/11R-nmr-36.log
- New folder/11R-nmr-37.log
- New folder/11R-nmr-38.log
- New folder/11R-nmr-39.log
- New folder/11R-nmr-4.log
- New folder/11R-nmr-40.log
- New folder/11R-nmr-41.log
- New folder/11R-nmr-42.log
- New folder/11R-nmr-43.log
- New folder/11R-nmr-44.log
- New folder/11R-nmr-45.log
- New folder/11R-nmr-46.log
- New folder/11R-nmr-47.log
- New folder/11R-nmr-48.log
- New folder/11R-nmr-49.log
- New folder/11R-nmr-5.log
- New folder/11R-nmr-50.log
- New folder/11R-nmr-51.log
- New folder/11R-nmr-52.log
- New folder/11R-nmr-53.log
- New folder/11R-nmr-54.log
- New folder/11R-nmr-55.log
- New folder/11R-nmr-56.log
- New folder/11R-nmr-57.log
- New folder/11R-nmr-58.log
- New folder/11R-nmr-59.log
- New folder/11R-nmr-6.log
- New folder/11R-nmr-60.log
- New folder/11R-nmr-61.log
- New folder/11R-nmr-62.log
- New folder/11R-nmr-64.log
- New folder/11R-nmr-65.log
- New folder/11R-nmr-66.log
- New folder/11R-nmr-67.log
- New folder/11R-nmr-68.log
- New folder/11R-nmr-69.log
- New folder/11R-nmr-7.log
- New folder/11R-nmr-70.log
- New folder/11R-nmr-8.log
- New folder/11R-nmr-9.log
- New folder/11R-opt_freq-conf-1.log
- New folder/11R-opt_freq-conf-10.log
- New folder/11R-opt_freq-conf-11.log
- New folder/11R-opt_freq-conf-12.log
- New folder/11R-opt_freq-conf-13.log
- New folder/11R-opt_freq-conf-14.log
- New folder/11R-opt_freq-conf-15.log
- New folder/11R-opt_freq-conf-16.log
- New folder/11R-opt_freq-conf-17.log
- New folder/11R-opt_freq-conf-18.log
- New folder/11R-opt_freq-conf-19.log
- New folder/11R-opt_freq-conf-2.log
- New folder/11R-opt_freq-conf-20.log
- New folder/11R-opt_freq-conf-21.log
- New folder/11R-opt_freq-conf-22.log
- New folder/11R-opt_freq-conf-23.log
- New folder/11R-opt_freq-conf-24.log
- New folder/11R-opt_freq-conf-25.log
- New folder/11R-opt_freq-conf-26.log
- New folder/11R-opt_freq-conf-27.log
- New folder/11R-opt_freq-conf-28.log
- New folder/11R-opt_freq-conf-29.log
- New folder/11R-opt_freq-conf-3.log
- New folder/11R-opt_freq-conf-30.log
- New folder/11R-opt_freq-conf-31.log
- New folder/11R-opt_freq-conf-32.log
- New folder/11R-opt_freq-conf-33.log
- New folder/11R-opt_freq-conf-34.log
- New folder/11R-opt_freq-conf-35.log
- New folder/11R-opt_freq-conf-36.log
- New folder/11R-opt_freq-conf-37.log
- New folder/11R-opt_freq-conf-38.log
- New folder/11R-opt_freq-conf-39.log
- New folder/11R-opt_freq-conf-4.log
- New folder/11R-opt_freq-conf-40.log
- New folder/11R-opt_freq-conf-41.log
- New folder/11R-opt_freq-conf-42.log
- New folder/11R-opt_freq-conf-43.log
- New folder/11R-opt_freq-conf-44.log
- New folder/11R-opt_freq-conf-45.log
- New folder/11R-opt_freq-conf-46.log
- New folder/11R-opt_freq-conf-47.log
- New folder/11R-opt_freq-conf-48.log
- New folder/11R-opt_freq-conf-49.log
- New folder/11R-opt_freq-conf-5.log
- New folder/11R-opt_freq-conf-50.log
- New folder/11R-opt_freq-conf-51.log
- New folder/11R-opt_freq-conf-52.log
- New folder/11R-opt_freq-conf-53.log
- New folder/11R-opt_freq-conf-54.log
- New folder/11R-opt_freq-conf-55.log
- New folder/11R-opt_freq-conf-56.log
- New folder/11R-opt_freq-conf-57.log
- New folder/11R-opt_freq-conf-58.log
- New folder/11R-opt_freq-conf-59.log
- New folder/11R-opt_freq-conf-6.log
- New folder/11R-opt_freq-conf-60.log
- New folder/11R-opt_freq-conf-61.log
- New folder/11R-opt_freq-conf-62.log
- New folder/11R-opt_freq-conf-64.log
- New folder/11R-opt_freq-conf-65.log
- New folder/11R-opt_freq-conf-66.log
- New folder/11R-opt_freq-conf-67.log
- New folder/11R-opt_freq-conf-68.log
- New folder/11R-opt_freq-conf-69.log
- New folder/11R-opt_freq-conf-7.log
- New folder/11R-opt_freq-conf-70.log
- New folder/11R-opt_freq-conf-8.log
- New folder/11R-opt_freq-conf-9.log
- New folder/11S-nmr-1.log
- New folder/11S-nmr-10.log
- New folder/11S-nmr-11.log
- New folder/11S-nmr-12.log
- New folder/11S-nmr-13.log
- New folder/11S-nmr-14.log
- New folder/11S-nmr-15.log
- New folder/11S-nmr-16.log
- New folder/11S-nmr-17.log
- New folder/11S-nmr-18.log
- New folder/11S-nmr-19.log
- New folder/11S-nmr-2.log
- New folder/11S-nmr-20.log
- New folder/11S-nmr-21.log
- New folder/11S-nmr-22.log
- New folder/11S-nmr-23.log
- New folder/11S-nmr-24.log
- New folder/11S-nmr-25.log
- New folder/11S-nmr-26.log
- New folder/11S-nmr-27.log
- New folder/11S-nmr-28.log
- New folder/11S-nmr-29.log
- New folder/11S-nmr-3.log
- New folder/11S-nmr-30.log
- New folder/11S-nmr-31.log
- New folder/11S-nmr-32.log
- New folder/11S-nmr-33.log
- New folder/11S-nmr-34.log
- New folder/11S-nmr-35.log
- New folder/11S-nmr-36.log
- New folder/11S-nmr-37.log
- New folder/11S-nmr-38.log
- New folder/11S-nmr-39.log
- New folder/11S-nmr-4.log
- New folder/11S-nmr-40.log
- New folder/11S-nmr-41.log
- New folder/11S-nmr-42.log
- New folder/11S-nmr-43.log
- New folder/11S-nmr-44.log
- New folder/11S-nmr-45.log
- New folder/11S-nmr-46.log
- New folder/11S-nmr-47.log
- New folder/11S-nmr-48.log
- New folder/11S-nmr-49.log
- New folder/11S-nmr-5.log
- New folder/11S-nmr-50.log
- New folder/11S-nmr-51.log
- New folder/11S-nmr-52.log
- New folder/11S-nmr-53.log
- New folder/11S-nmr-54.log
- New folder/11S-nmr-55.log
- New folder/11S-nmr-56.log
- New folder/11S-nmr-57.log
- New folder/11S-nmr-58.log
- New folder/11S-nmr-59.log
- New folder/11S-nmr-6.log
- New folder/11S-nmr-60.log
- New folder/11S-nmr-61.log
- New folder/11S-nmr-62.log
- New folder/11S-nmr-63.log
- New folder/11S-nmr-64.log
- New folder/11S-nmr-65.log
- New folder/11S-nmr-66.log
- New folder/11S-nmr-67.log
- New folder/11S-nmr-68.log
- New folder/11S-nmr-69.log
- New folder/11S-nmr-7.log
- New folder/11S-nmr-70.log
- New folder/11S-nmr-71.log
- New folder/11S-nmr-72.log
- New folder/11S-nmr-73.log
- New folder/11S-nmr-74.log
- New folder/11S-nmr-75.log
- New folder/11S-nmr-76.log
- New folder/11S-nmr-77.log
- New folder/11S-nmr-78.log
- New folder/11S-nmr-79.log
- New folder/11S-nmr-8.log
- New folder/11S-nmr-80.log
- New folder/11S-nmr-81.log
- New folder/11S-nmr-82.log
- New folder/11S-nmr-83.log
- New folder/11S-nmr-84.log
- New folder/11S-nmr-85.log
- New folder/11S-nmr-86.log
- New folder/11S-nmr-87.log
- New folder/11S-nmr-88.log
- New folder/11S-nmr-89.log
- New folder/11S-nmr-9.log
- New folder/11S-nmr-90.log
- New folder/11S-nmr_data_compilation-avg_carbon.csv
- New folder/11S-nmr_data_compilation-avg_proton.csv
- New folder/11S-nmr_data_compilation-master_carbon.csv
- New folder/11S-nmr_data_compilation-master_proton.csv
- New folder/11S-opt_freq-conf-1.log
- New folder/11S-opt_freq-conf-10.log
- New folder/11S-opt_freq-conf-11.log
- New folder/11S-opt_freq-conf-12.log
- New folder/11S-opt_freq-conf-13.log
- New folder/11S-opt_freq-conf-14.log
- New folder/11S-opt_freq-conf-15.log
- New folder/11S-opt_freq-conf-16.log
- New folder/11S-opt_freq-conf-17.log
- New folder/11S-opt_freq-conf-18.log
- New folder/11S-opt_freq-conf-19.log
- New folder/11S-opt_freq-conf-2.log
- New folder/11S-opt_freq-conf-20.log
- New folder/11S-opt_freq-conf-21.log
- New folder/11S-opt_freq-conf-22.log
- New folder/11S-opt_freq-conf-23.log
- New folder/11S-opt_freq-conf-24.log
- New folder/11S-opt_freq-conf-25.log
- New folder/11S-opt_freq-conf-26.log
- New folder/11S-opt_freq-conf-27.log
- New folder/11S-opt_freq-conf-28.log
- New folder/11S-opt_freq-conf-29.log
- New folder/11S-opt_freq-conf-3.log
- New folder/11S-opt_freq-conf-30.log
- New folder/11S-opt_freq-conf-31.log
- New folder/11S-opt_freq-conf-32.log
- New folder/11S-opt_freq-conf-33.log
- New folder/11S-opt_freq-conf-34.log
- New folder/11S-opt_freq-conf-35.log
- New folder/11S-opt_freq-conf-36.log
- New folder/11S-opt_freq-conf-37.log
- New folder/11S-opt_freq-conf-38.log
- New folder/11S-opt_freq-conf-39.log
- New folder/11S-opt_freq-conf-4.log
- New folder/11S-opt_freq-conf-40.log
- New folder/11S-opt_freq-conf-41.log
- New folder/11S-opt_freq-conf-42.log
- New folder/11S-opt_freq-conf-43.log
- New folder/11S-opt_freq-conf-44.log
- New folder/11S-opt_freq-conf-45.log
- New folder/11S-opt_freq-conf-46.log
- New folder/11S-opt_freq-conf-47.log
- New folder/11S-opt_freq-conf-48.log
- New folder/11S-opt_freq-conf-49.log
- New folder/11S-opt_freq-conf-5.log
- New folder/11S-opt_freq-conf-50.log
- New folder/11S-opt_freq-conf-51.log
- New folder/11S-opt_freq-conf-52.log
- New folder/11S-opt_freq-conf-53.log
- New folder/11S-opt_freq-conf-54.log
- New folder/11S-opt_freq-conf-55.log
- New folder/11S-opt_freq-conf-56.log
- New folder/11S-opt_freq-conf-57.log
- New folder/11S-opt_freq-conf-58.log
- New folder/11S-opt_freq-conf-59.log
- New folder/11S-opt_freq-conf-6.log
- New folder/11S-opt_freq-conf-60.log
- New folder/11S-opt_freq-conf-61.log
- New folder/11S-opt_freq-conf-62.log
- New folder/11S-opt_freq-conf-63.log
- New folder/11S-opt_freq-conf-64.log
- New folder/11S-opt_freq-conf-65.log
- New folder/11S-opt_freq-conf-66.log
[truncated: 29 more entries]
