# Supplementary material for: New patchoulol- and guaiane-type sesquiterpenoids from Sanguisorba officinalis with anti-melanogenic activity
Source: Nat Prod Bioprospect. 2026 May 12;16(1):63. doi: 10.1007/s13659-026-00616-0 (PMC13161421; doi:10.1007/s13659-026-00616-0)
Supplement: Supplementary file 2 — Additional file 2. It includes the calculated NMR data of compound 11. [file 13659_2026_616_MOESM2_ESM.zip › New folder/11R-cand-nmr_data_compilation-avg_carbon.csv]

Gaussian atom numbers	logical atom numbers	chemical shift
1		35.7099332684
2		-1.85462503979
3		160.472174911
4		139.977464982
5		160.549973417
6		156.198222532
7		154.439103265
8		-24.5583305718
9		133.299101899
10		106.73623774
12		169.086030075
13		159.956203798
15		108.787591246
17		165.148885867
18		117.621998536
