# Supplementary material for: New patchoulol- and guaiane-type sesquiterpenoids from Sanguisorba officinalis with anti-melanogenic activity
Source: Nat Prod Bioprospect. 2026 May 12;16(1):63. doi: 10.1007/s13659-026-00616-0 (PMC13161421; doi:10.1007/s13659-026-00616-0)
Supplement: Supplementary file 2 — Additional file 2. It includes the calculated NMR data of compound 11. [file 13659_2026_616_MOESM2_ESM.zip › New folder/11R-cand-nmr_data_compilation-avg_proton.csv]

Gaussian atom numbers	logical atom numbers	chemical shift
20	6	29.46442306
21	6	28.90408654
22	7	29.85922046
23	8	30.21509605
24	8	29.88604295
25	9	29.87916526
26	9	30.07553412
27	10	29.08430124
28	3	29.19858483
29	3	29.26270117
30	15	30.74582429
31	15	30.84683163
32	15	30.43175286
33	14	30.21678819
34	14	30.23207116
35	14	30.79770984
36		30.52522466
37		30.04202661
38	13	30.86402302
39	13	30.55156876
40	13	30.33391185
41	12	28.05207973
42	12	28.30003755
43		30.44491502
	logical atom numbers	chemical shift
	3	29.19858483
	3	29.26270117
	6	29.46442306
	6	28.90408654
	7	29.85922046
	8	30.21509605
	8	29.88604295
	9	29.87916526
	9	30.07553412
	10	29.08430124
	12	28.05207973
	12	28.30003755
	13	30.86402302
	13	30.55156876
	13	30.33391185
	14	30.21678819
	14	30.23207116
	14	30.79770984
	15	30.74582429
	15	30.84683163
	15	30.43175286
