# Supplementary material for: New patchoulol- and guaiane-type sesquiterpenoids from Sanguisorba officinalis with anti-melanogenic activity
Source: Nat Prod Bioprospect. 2026 May 12;16(1):63. doi: 10.1007/s13659-026-00616-0 (PMC13161421; doi:10.1007/s13659-026-00616-0)
Supplement: Supplementary file 2 — Additional file 2. It includes the calculated NMR data of compound 11. [file 13659_2026_616_MOESM2_ESM.zip › New folder/11R-cand-nmr_data_compilation-master_carbon.csv]

filename	energy (a.u.)	energy (kcal)	rel energy (kcal)	boltzmann factor	eq mole fraction
DY-202A-11R-opt_freq-conf-51.log	-886.623488	-556364.565001	1.01719272276	0.179293650548	0.018559011616
DY-202A-11R-opt_freq-conf-56.log	-886.622167	-556363.736061	1.84613262827	0.0441848379316	0.0045736528757
DY-202A-11R-opt_freq-conf-10.log	-886.622757	-556364.106292	1.47590208764	0.082595308207	0.008549590461
DY-202A-11R-opt_freq-conf-6.log	-886.624089	-556364.942134	0.640059578815	0.339087891113	0.0350996038665
DY-202A-11R-opt_freq-conf-5.log	-886.623198	-556364.383023	1.19917044614	0.131833640424	0.0136463397144
DY-202A-11R-opt_freq-conf-45.log	-886.621274	-556363.175695	2.40649851447	0.0171421887763	0.00177441911441
DY-202A-11R-opt_freq-conf-33.log	-886.625109	-556365.582194	0.0	1.0	0.103511817397
DY-202A-11R-opt_freq-conf-59.log	-886.619672	-556362.170425	3.41176855878	0.00313603043066	0.000324616209291
DY-202A-11R-opt_freq-conf-29.log	-886.621835	-556363.527728	2.05446574604	0.0310738109165	0.00321650664143
DY-202A-11R-opt_freq-conf-15.log	-886.62085	-556362.909631	2.67256249615	0.0109351195531	0.0011319140984
DY-202A-11R-opt_freq-conf-64.log	-886.622124	-556363.709078	1.8731155321	0.0422155746761	0.0043698108572
DY-202A-11R-opt_freq-conf-37.log	-886.624402	-556365.138545	0.443649139372	0.472543663635	0.0489138534224
DY-202A-11R-opt_freq-conf-70.log	-886.62085	-556362.909631	2.67256249615	0.0109351195531	0.0011319140984
DY-202A-11R-opt_freq-conf-28.log	-886.623851	-556364.792787	0.789406813914	0.263462300859	0.0272714615776
DY-202A-11R-opt_freq-conf-22.log	-886.624334	-556365.095874	0.486319778021	0.439672628159	0.0455113128006
DY-202A-11R-opt_freq-conf-2.log	-886.623333	-556364.467737	1.11445667839	0.15212156886	0.015746380058
DY-202A-11R-opt_freq-conf-52.log	-886.622549	-556363.97577	1.60642404086	0.0662484805361	0.0068575006201
DY-202A-11R-opt_freq-conf-31.log	-886.622974	-556364.242461	1.33973254974	0.103963080123	0.0107614073657
DY-202A-11R-opt_freq-conf-16.log	-886.622145	-556363.722256	1.8599378349	0.0431660934811	0.00446820078618
DY-202A-11R-opt_freq-conf-8.log	-886.62381	-556364.767059	0.815134698874	0.252254473008	0.0261113189477
DY-202A-11R-opt_freq-conf-1.log	-886.62371	-556364.704308	0.877885638038	0.226877307949	0.023484482472
DY-202A-11R-opt_freq-conf-42.log	-886.620404	-556362.629762	2.95243168459	0.00681475548864	0.000705407725748
DY-202A-11R-opt_freq-conf-30.log	-886.623718	-556364.709328	0.872865562793	0.22880993918	0.0236845326431
DY-202A-11R-opt_freq-conf-53.log	-886.623274	-556364.430714	1.15147973236	0.142896826724	0.0147915102345
DY-202A-11R-opt_freq-conf-32.log	-886.622005	-556363.634405	1.94778914971	0.0372113824647	0.00385181782679
DY-202A-11R-opt_freq-conf-39.log	-886.622	-556363.631267	1.95092669665	0.0370146301538	0.00383145163751
DY-202A-11R-opt_freq-conf-57.log	-886.620571	-556362.734556	2.84763761633	0.00813486087795	0.000842054233751
DY-202A-11R-opt_freq-conf-21.log	-886.623341	-556364.472757	1.10943660326	0.153417400915	0.0158805139891
DY-202A-11R-opt_freq-conf-36.log	-886.622671	-556364.052326	1.52986789518	0.0753970331377	0.00780448392645
DY-202A-11R-opt_freq-conf-38.log	-886.623745	-556364.726271	0.855922809336	0.23545493411	0.0243723681449
DY-202A-11R-opt_freq-conf-43.log	-886.622465	-556363.923059	1.65913482977	0.060603227923	0.00627315026246
DY-202A-11R-opt_freq-conf-14.log	-886.624589	-556365.255889	0.32630488323	0.576170951851	0.0596405023576
DY-202A-11R-opt_freq-conf-67.log	-886.621341	-556363.217739	2.36445538525	0.0184042578752	0.00190505818051
DY-202A-11R-opt_freq-conf-13.log	-886.621414	-556363.263547	2.31864719978	0.0198853488915	0.00205836860334
DY-202A-11R-opt_freq-conf-11.log	-886.622701	-556364.071151	1.51104261354	0.0778338658278	0.0080567249069
DY-202A-11R-opt_freq-conf-18.log	-886.623351	-556364.479032	1.10316150938	0.155052724745	0.0160497893308
DY-202A-11R-opt_freq-conf-62.log	-886.61892	-556361.698538	3.88365562086	0.00141286509257	0.00014624823347
DY-202A-11R-opt_freq-conf-68.log	-886.622414	-556363.891056	1.69113780872	0.0574131494001	0.00594293943691
DY-202A-11R-opt_freq-conf-66.log	-886.618362	-556361.348388	4.23380586097	0.000781904809445	8.09363878573e-05
DY-202A-11R-opt_freq-conf-69.log	-886.620557	-556362.725771	2.85642274783	0.00801499832353	0.000829647042906
DY-202A-11R-opt_freq-conf-7.log	-886.623094	-556364.317762	1.26443142281	0.118069171716	0.012221554543
DY-202A-11R-opt_freq-conf-47.log	-886.620746	-556362.84437	2.73782347282	0.00979340708559	0.00101373336594
DY-202A-11R-opt_freq-conf-26.log	-886.6219	-556363.568516	2.0136776357	0.0332909047975	0.00344600205839
DY-202A-11R-opt_freq-conf-55.log	-886.621988	-556363.623737	1.95845680928	0.036546658617	0.00378301105325
DY-202A-11R-opt_freq-conf-46.log	-886.623909	-556364.829183	0.753011269146	0.280172956731	0.0290012119368
DY-202A-11R-opt_freq-conf-23.log	-886.623063	-556364.29831	1.28388421389	0.11425144296	0.011826374501
DY-202A-11R-opt_freq-conf-24.log	-886.623906	-556364.8273	0.754893797333	0.279283178741	0.0289091094
DY-202A-11R-opt_freq-conf-60.log	-886.621303	-556363.193893	2.38830074214	0.0176774712629	0.00182982717741
DY-202A-11R-opt_freq-conf-50.log	-886.621046	-556363.032623	2.54957065557	0.0134609978217	0.00139337234851
DY-202A-11R-opt_freq-conf-61.log	-886.622818	-556364.14457	1.43762401468	0.088113924699	0.0091208324836
DY-202A-11R-opt_freq-conf-48.log	-886.623195	-556364.381141	1.20105297433	0.131414960931	0.0136030014392
DY-202A-11R-opt_freq-conf-34.log	-886.621825	-556363.521453	2.06074084004	0.0307460788852	0.00318258250325
DY-202A-11R-opt_freq-conf-65.log	-886.620524	-556362.705063	2.87713055767	0.00773940648011	0.000801120030333
DY-202A-11R-opt_freq-conf-44.log	-886.621194	-556363.125495	2.45669926575	0.0157480948174	0.00163011391509
DY-202A-11R-opt_freq-conf-3.log	-886.622728	-556364.088094	1.49409985985	0.0800942818433	0.00829070467673
DY-202A-11R-opt_freq-conf-49.log	-886.622657	-556364.043541	1.53865302668	0.0742861006801	0.00768948928876
DY-202A-11R-opt_freq-conf-54.log	-886.621801	-556363.506393	2.07580106542	0.0299735554196	0.00310261719535
DY-202A-11R-opt_freq-conf-19.log	-886.624538	-556365.223886	0.358307862189	0.545842029745	0.0565011005107
DY-202A-11R-opt_freq-conf-12.log	-886.624677	-556365.31111	0.271084056818	0.632518797864	0.0654731703049
DY-202A-11R-opt_freq-conf-27.log	-886.622934	-556364.217361	1.36483292538	0.0996460325307	0.0103145419237
DY-202A-11R-opt_freq-conf-20.log	-886.622113	-556363.702176	1.88001813542	0.0417260665059	0.00431914097687
DY-202A-11R-opt_freq-conf-17.log	-886.624909	-556365.456692	0.12550187821	0.808917756851	0.0837325471366
DY-202A-11R-opt_freq-conf-4.log	-886.621935	-556363.590479	1.99171480699	0.0345495451547	0.00357628620922
DY-202A-11R-opt_freq-conf-25.log	-886.620778	-556362.864451	2.71774317243	0.0101313917432	0.0010487187721
DY-202A-11R-opt_freq-conf-9.log	-886.622795	-556364.130137	1.45205673075	0.0859911086219	0.00890109593347
DY-202A-11R-opt_freq-conf-41.log	-886.623003	-556364.260659	1.32153477741	0.107209434294	0.0110974433859
DY-202A-11R-opt_freq-conf-58.log	-886.622007	-556363.63566	1.94653413084	0.0372903759202	0.00385999458293
DY-202A-11R-opt_freq-conf-35.log	-886.622462	-556363.921177	1.66101735795	0.0604107631721	0.0062532278863
DY-202A-11R-opt_freq-conf-40.log	-886.621525	-556363.3332	2.2489936573	0.0223689856277	0.00231545435566
conformation	DY-202A-11R-opt_freq-conf-51.log	mole fraction	0.018559011616
Atom Number	Isotropic Value	Ref Chemical Shift	Avg Chemical Shift
1	35.1980	35.198	0.65324009086
2	-1.6943	-1.6943	-0.031444533381
3	161.4219	161.4219	2.99583091718
4	139.6736	139.6736	2.59220396485
5	160.4786	160.4786	2.97832420152
6	156.2294	156.2294	2.89946324936
7	154.5188	154.5188	2.86771620409
8	-24.6718	-24.6718	-0.457884222787
9	132.3777	132.3777	2.456799272
10	106.8803	106.8803	1.98359272922
12	169.1336	169.1336	3.13895244705
13	158.5950	158.595	2.94336644724
15	110.6533	110.6533	2.05361588005
17	163.7110	163.711	3.03831435067
18	119.5036	119.5036	2.21786870055
conformation	DY-202A-11R-opt_freq-conf-56.log	mole fraction	0.0045736528757
Atom Number	Isotropic Value	Ref Chemical Shift	Avg Chemical Shift
1	35.7754	35.7754	0.163624261089
2	-2.4439	-2.4439	-0.0111775502629
3	160.7764	160.7764	0.735335444205
4	141.7357	141.7357	0.648249891895
5	161.3522	161.3522	0.737968953531
6	156.3071	156.3071	0.714894417408
7	154.6645	154.6645	0.707381735194
8	-24.3394	-24.3394	-0.111319966803
9	132.8660	132.866	0.607682962983
10	106.3025	106.3025	0.486190734819
12	169.0165	169.0165	0.773022801266
13	161.9520	161.952	0.740712230526
15	109.2860	109.286	0.499836228174
17	165.4392	165.4392	0.756661472834
18	116.2932	116.2932	0.531884728605
conformation	DY-202A-11R-opt_freq-conf-10.log	mole fraction	0.008549590461
Atom Number	Isotropic Value	Ref Chemical Shift	Avg Chemical Shift
1	34.9751	34.9751	0.299022781333
2	-0.4666	-0.4666	-0.0039892389091
3	159.2639	159.2639	1.36164112022
4	140.0614	140.0614	1.19746760939
5	161.8034	161.8034	1.3833528052
6	156.5561	156.5561	1.33849053917
7	154.6505	154.6505	1.32219843959
8	-24.6713	-24.6713	-0.210929511141
9	132.6130	132.613	1.1337868398
10	107.0692	107.0692	0.915397810987
12	169.0336	169.0336	1.44516805415
13	158.9472	158.9472	1.35893346492
15	109.9359	109.9359	0.939906921962
17	170.4971	170.4971	1.45768037979
18	113.6913	113.6913	0.972014053979
conformation	DY-202A-11R-opt_freq-conf-6.log	mole fraction	0.0350996038665
Atom Number	Isotropic Value	Ref Chemical Shift	Avg Chemical Shift
1	35.6498	35.6498	1.25129385792
2	-2.2370	-2.237	-0.0785178138494
3	161.6662	161.6662	5.67441957861
4	138.9050	138.905	4.87551047508
5	160.4846	160.4846	5.63294588668
6	156.3425	156.3425	5.4875598175
7	154.5813	154.5813	5.42574239517
8	-24.4313	-24.4313	-0.857528951944
9	132.9519	132.9519	4.6665590233
10	106.4714	106.4714	3.73710396312
12	169.1734	169.1734	5.93791932475
13	161.7913	161.7913	5.67881053905
15	109.9443	109.9443	3.85900137738
17	163.0790	163.079	5.72400829895
18	119.8143	119.8143	4.20543446755
conformation	DY-202A-11R-opt_freq-conf-5.log	mole fraction	0.0136463397144
Atom Number	Isotropic Value	Ref Chemical Shift	Avg Chemical Shift
1	36.5828	36.5828	0.499221316505
2	-2.6176	-2.6176	-0.0357206588365
3	160.0210	160.021	2.18370092744
4	136.0445	136.0445	1.85650946328
5	159.4072	159.4072	2.17532480413
6	155.9104	155.9104	2.12760628341
7	154.5781	154.5781	2.10942526501
8	-24.6838	-24.6838	-0.336843520243
9	135.4714	135.4714	1.84868874599
10	106.7310	106.731	1.45648748406
12	169.1858	169.1858	2.30876690166
13	159.6907	159.6907	2.17919354144
15	111.9083	111.9083	1.52713867867
17	161.5126	161.5126	2.20405580776
18	119.5171	119.5171	1.63097094828
conformation	DY-202A-11R-opt_freq-conf-45.log	mole fraction	0.00177441911441
Atom Number	Isotropic Value	Ref Chemical Shift	Avg Chemical Shift
1	35.5384	35.5384	0.0630600162554
2	-0.8292	-0.8292	-0.00147134832967
3	159.1429	159.1429	0.282386203682
4	139.4353	139.4353	0.247416661543
5	161.5888	161.5888	0.286726255394
6	156.7092	156.7092	0.278067799883
7	154.8979	154.8979	0.274853794541
8	-24.2900	-24.29	-0.0431006402889
9	133.1304	133.1304	0.236229126469
10	106.6952	106.6952	0.189322002295
12	168.9830	168.983	0.29984666521
13	161.8656	161.8656	0.287217414605
15	106.5892	106.5892	0.189133913869
17	172.5980	172.598	0.306261190308
18	113.9822	113.9822	0.202252194382
conformation	DY-202A-11R-opt_freq-conf-33.log	mole fraction	0.103511817397
Atom Number	Isotropic Value	Ref Chemical Shift	Avg Chemical Shift
1	35.2093	35.2093	3.64457863229
2	-1.8295	-1.8295	-0.189374869928
3	160.2474	160.2474	16.5874996072
4	141.0914	141.0914	14.6046272331
5	161.1292	161.1292	16.6787763278
6	156.3363	156.3363	16.1826545382
7	154.5813	154.5813	16.0009912986
8	-24.7456	-24.7456	-2.56146202859
9	132.4370	132.437	13.7087945607
10	106.7875	106.7875	11.0537682003
12	169.0436	169.0436	17.4980102554
13	159.0527	159.0527	16.463834039
15	107.7712	107.7712	11.1555927751
17	164.8513	164.8513	17.0640576633
18	116.3855	116.3855	12.0472746237
conformation	DY-202A-11R-opt_freq-conf-59.log	mole fraction	0.000324616209291
Atom Number	Isotropic Value	Ref Chemical Shift	Avg Chemical Shift
1	35.9838	35.9838	0.0116809247519
2	-3.1818	-3.1818	-0.00103286385472
3	159.6652	159.6652	0.0518299119796
4	134.7616	134.7616	0.0437457997499
5	158.9960	158.996	0.0516126788124
6	156.1167	156.1167	0.050678011361
7	154.5162	154.5162	0.050158463118
8	-24.7316	-24.7316	-0.00802827824169
9	133.1476	133.1476	0.0432218691881
10	106.5138	106.5138	0.0345761059931
12	169.0767	169.0767	0.0548850374334
13	162.0936	162.0936	0.0526182099823
15	108.4562	108.4562	0.0352066405181
17	160.3963	160.3963	0.0520672388902
18	118.9597	118.9597	0.0386162468723
conformation	DY-202A-11R-opt_freq-conf-29.log	mole fraction	0.00321650664143
Atom Number	Isotropic Value	Ref Chemical Shift	Avg Chemical Shift
1	36.9720	36.972	0.118920683547
2	-5.8502	-5.8502	-0.0188172071537
3	157.8767	157.8767	0.507811454077
4	137.2579	137.2579	0.441490946939
5	151.1896	151.1896	0.486302352515
6	149.2320	149.232	0.480005719114
7	150.2573	150.2573	0.483303603373
8	-24.0084	-24.0084	-0.0772231780501
9	130.9564	130.9564	0.421222130338
10	107.1599	107.1599	0.344680530045
12	167.2499	167.2499	0.537960414129
13	159.7702	159.7702	0.513901909403
15	107.5911	107.5911	0.346067487709
17	163.5255	163.5255	0.525980856793
18	120.5676	120.5676	0.387806486141
conformation	DY-202A-11R-opt_freq-conf-15.log	mole fraction	0.0011319140984
Atom Number	Isotropic Value	Ref Chemical Shift	Avg Chemical Shift
1	37.4168	37.4168	0.0423526034369
2	-2.2134	-2.2134	-0.00250537866539
3	155.6078	155.6078	0.17613466264
4	143.4464	143.4464	0.162369002524
5	159.9643	159.9643	0.18106584641
6	156.9508	156.9508	0.177654823275
7	155.7052	155.7052	0.176244911074
8	-23.7523	-23.7523	-0.0268855632393
9	135.5480	135.548	0.153428692209
10	105.8497	105.8497	0.119812767741
12	169.9132	169.9132	0.192327146584
13	158.2706	158.2706	0.179148723502
15	108.3953	108.3953	0.12269416827
17	163.1771	163.1771	0.184702460025
18	115.5649	115.5649	0.13080953959
conformation	DY-202A-11R-opt_freq-conf-64.log	mole fraction	0.0043698108572
Atom Number	Isotropic Value	Ref Chemical Shift	Avg Chemical Shift
1	35.0476	35.0476	0.153151382999
2	-1.1482	-1.1482	-0.00501741682623
3	159.4594	159.4594	0.696807417402
4	145.6104	145.6104	0.636289906841
5	161.0998	161.0998	0.703975655132
6	156.2860	156.286	0.682940259628
7	154.4589	154.4589	0.67495617821
8	-24.6750	-24.675	-0.107825082901
9	132.3911	132.3911	0.578524066176
10	107.1354	107.1354	0.46816143411
12	169.0046	169.0046	0.738518135996
13	158.8987	158.8987	0.694357264454
15	109.7229	109.7229	0.479468319703
17	170.1662	170.1662	0.743594108288
18	117.3708	117.3708	0.512888196158
conformation	DY-202A-11R-opt_freq-conf-37.log	mole fraction	0.0489138534224
Atom Number	Isotropic Value	Ref Chemical Shift	Avg Chemical Shift
1	36.3181	36.3181	1.77645821998
2	-1.0460	-1.046	-0.0511638906798
3	161.5321	161.5321	7.90115746241
4	139.5005	139.5005	6.82350700935
5	161.2821	161.2821	7.88892899906
6	156.4866	156.4866	7.65436261497
7	154.5681	154.5681	7.56052138718
8	-24.4580	-24.458	-1.19633502701
9	135.1499	135.1499	6.61070239865
10	106.6558	106.6558	5.21694616785
12	169.1760	169.176	8.27505006659
13	160.0156	160.0156	7.8269796037
15	106.8321	106.8321	5.22556968021
17	164.4193	164.4193	8.04238154002
18	118.5653	118.5653	5.79948570518
conformation	DY-202A-11R-opt_freq-conf-70.log	mole fraction	0.0011319140984
Atom Number	Isotropic Value	Ref Chemical Shift	Avg Chemical Shift
1	36.4792	36.4792	0.0412913207782
2	-2.4166	-2.4166	-0.00273538361018
3	155.1771	155.1771	0.175647147238
4	143.4459	143.4459	0.162368436567
5	159.8099	159.8099	0.180891078873
6	156.9543	156.9543	0.177658784974
7	155.7913	155.7913	0.176342368877
8	-23.7192	-23.7192	-0.0268480968827
9	133.3634	133.3634	0.15095591267
10	105.4616	105.4616	0.119373471879
12	169.8630	169.863	0.192270324496
13	160.2799	160.2799	0.1814230785
15	108.3495	108.3495	0.122642326604
17	163.1754	163.1754	0.184700535771
18	115.4379	115.4379	0.130665786499
conformation	DY-202A-11R-opt_freq-conf-28.log	mole fraction	0.0272714615776
Atom Number	Isotropic Value	Ref Chemical Shift	Avg Chemical Shift
1	35.5642	35.5642	0.969887713838
2	-2.0333	-2.0333	-0.0554510628257
3	161.7313	161.7313	4.41064893384
4	135.8341	135.8341	3.70439443908
5	159.9655	159.9655	4.36249298699
6	156.3039	156.3039	4.26263580328
7	154.6038	154.6038	4.21627159145
8	-24.5501	-24.5501	-0.669517108876
9	133.0605	133.0605	3.62875431324
10	106.4549	106.4549	2.9031807151
12	169.1107	169.1107	4.61189595741
13	161.9519	161.9519	4.41666501827
15	107.2942	107.2942	2.9260696528
17	163.2752	163.2752	4.45275334337
18	121.4479	121.4479	3.31206173853
conformation	DY-202A-11R-opt_freq-conf-22.log	mole fraction	0.0455113128006
Atom Number	Isotropic Value	Ref Chemical Shift	Avg Chemical Shift
1	35.1837	35.1837	1.60125637618
2	-1.7246	-1.7246	-0.0784888100559
3	161.4063	161.4063	7.34581260729
4	139.4134	139.4134	6.344886856
5	160.4819	160.4819	7.30374194974
6	156.2566	156.2566	7.11144299976
7	154.5289	154.5289	7.03281310463
8	-24.6803	-24.6803	-1.12323285331
9	132.3768	132.3768	6.02464195234
10	106.8760	106.876	4.86406706688
12	169.1676	169.1676	7.69903955933
13	158.6152	158.6152	7.21878598213
15	110.0143	110.0143	5.00689521984
17	163.0645	163.0645	7.42127946617
18	119.7921	119.7921	5.45189573414
conformation	DY-202A-11R-opt_freq-conf-2.log	mole fraction	0.015746380058
Atom Number	Isotropic Value	Ref Chemical Shift	Avg Chemical Shift
1	35.2000	35.2	0.554272578043
2	-1.7625	-1.7625	-0.0277529948523
3	160.4901	160.4901	2.52713811015
4	141.8209	141.8209	2.23316579157
5	161.3354	161.3354	2.54044852522
6	156.3820	156.382	2.46245040624
7	154.4949	154.4949	2.43273541243
8	-24.8375	-24.8375	-0.391100714692
9	132.4262	132.4262	2.08523327484
10	106.7551	106.7551	1.68100637774
12	169.0571	169.0571	2.66203734811
13	159.1304	159.1304	2.50572775719
15	109.2522	109.2522	1.72032666338
17	165.4277	165.4277	2.60488743633
18	116.1896	116.1896	1.82956560039
conformation	DY-202A-11R-opt_freq-conf-52.log	mole fraction	0.0068575006201
Atom Number	Isotropic Value	Ref Chemical Shift	Avg Chemical Shift
1	35.9327	35.9327	0.246408512532
2	-3.1277	-3.1277	-0.0214482046895
3	159.0176	159.0176	1.09046329061
4	137.6349	137.6349	0.943831412098
5	159.2093	159.2093	1.09177787348
6	156.1451	156.1451	1.07076512008
7	154.4135	154.4135	1.058890672
8	-24.4596	-24.4596	-0.167731722167
9	133.0888	133.0888	0.912656528529
10	106.3665	106.3665	0.729408339708
12	169.0640	169.064	1.15935648484
13	162.3310	162.331	1.11318493316
15	110.6875	110.6875	0.759039599888
17	163.3110	163.311	1.11990528377
18	115.0974	115.0974	0.789280491872
conformation	DY-202A-11R-opt_freq-conf-31.log	mole fraction	0.0107614073657
Atom Number	Isotropic Value	Ref Chemical Shift	Avg Chemical Shift
1	35.3086	35.3086	0.379970228113
2	-2.4839	-2.4839	-0.0267302597557
3	158.8520	158.852	1.70947108286
4	137.7550	137.755	1.48243767167
5	159.1831	159.1831	1.71303418484
6	156.1977	156.1977	1.68090707929
7	154.2504	154.2504	1.65995139073
8	-24.8430	-24.843	-0.267345643187
9	132.5419	132.5419	1.42633737893
10	106.7354	106.7354	1.14862311974
12	169.1341	169.1341	1.82012094954
13	159.3631	159.3631	1.71497123816
15	110.6302	110.6302	1.19053664915
17	163.3857	163.3857	1.75826007543
18	115.1049	115.1049	1.23869071869
conformation	DY-202A-11R-opt_freq-conf-16.log	mole fraction	0.00446820078618
Atom Number	Isotropic Value	Ref Chemical Shift	Avg Chemical Shift
1	35.5944	35.5944	0.159042926063
2	-1.4078	-1.4078	-0.00629033306678
3	159.9613	159.9613	0.714739206418
4	147.0939	147.0939	0.657245079622
5	161.6478	161.6478	0.722274827044
6	156.3385	156.3385	0.69855180861
7	154.5341	154.5341	0.690489387111
8	-24.4139	-24.4139	-0.109086207174
9	132.9818	132.9818	0.594189383307
10	106.6827	106.6827	0.476679724011
12	169.0198	169.0198	0.755214403239
13	161.9964	161.9964	0.723832441838
15	107.0048	107.0048	0.478118931485
17	167.8848	167.8848	0.750142995347
18	116.8730	116.873	0.522212030483
conformation	DY-202A-11R-opt_freq-conf-8.log	mole fraction	0.0261113189477
Atom Number	Isotropic Value	Ref Chemical Shift	Avg Chemical Shift
1	35.6633	35.6633	0.931215801027
2	-2.2306	-2.2306	-0.0582439080447
3	161.7262	161.7262	4.2228843904
4	139.1377	139.1377	3.63306886235
5	160.4944	160.4944	4.19072046772
6	156.3219	156.3219	4.08177098941
7	154.5675	154.5675	4.03596129145
8	-24.4202	-24.4202	-0.637643630967
9	132.9631	132.9631	3.47184191237
10	106.4748	106.4748	2.78019746269
12	169.1482	169.1482	4.41668259963
13	161.7725	161.7725	4.22409334447
15	110.6009	110.6009	2.8879353758
17	163.6896	163.6896	4.27415135402
18	119.5299	119.5299	3.12108334269
conformation	DY-202A-11R-opt_freq-conf-1.log	mole fraction	0.023484482472
Atom Number	Isotropic Value	Ref Chemical Shift	Avg Chemical Shift
1	36.5788	36.5788	0.859034187447
2	-1.9559	-1.9559	-0.045933299267
3	160.6563	160.6563	3.77293006137
4	141.4521	141.4521	3.32192936308
5	161.3504	161.3504	3.78923064065
6	156.4899	156.4899	3.67508431359
7	154.5790	154.579	3.63020781604
8	-24.5634	-24.5634	-0.576858736753
9	135.1469	135.1469	3.17385500419
10	106.6154	106.6154	2.50380749254
12	169.1217	169.1217	3.97173559928
13	160.0544	160.0544	3.75879475137
15	109.3308	109.3308	2.56757725625
17	165.3584	165.3584	3.8833564464
18	116.4009	116.4009	2.73361489577
conformation	DY-202A-11R-opt_freq-conf-42.log	mole fraction	0.000705407725748
Atom Number	Isotropic Value	Ref Chemical Shift	Avg Chemical Shift
1	35.8824	35.8824	0.0253117221784
2	-2.3973	-2.3973	-0.00169107394094
3	160.1937	160.1937	0.113001873596
4	140.4581	140.4581	0.0990802288839
5	160.9517	160.9517	0.113536572652
6	156.4542	156.4542	0.110364001406
7	154.7122	154.7122	0.109135181147
8	-24.2304	-24.2304	-0.017092311358
9	132.8993	132.8993	0.0937481929665
10	106.3863	106.3863	0.0750457179337
12	169.0857	169.0857	0.119274359093
13	161.9666	161.9666	0.114252490953
15	106.6928	106.6928	0.0752619254017
17	165.9231	165.9231	0.11704343662
18	117.0590	117.059	0.0825743229683
conformation	DY-202A-11R-opt_freq-conf-30.log	mole fraction	0.0236845326431
Atom Number	Isotropic Value	Ref Chemical Shift	Avg Chemical Shift
1	34.9644	34.9644	0.828115473147
2	-0.1117	-0.1117	-0.00264556229624
3	158.7790	158.779	3.76060640854
4	139.7671	139.7671	3.31031844238
5	161.5798	161.5798	3.82694204757
6	156.6992	156.6992	3.71134731755
7	154.7709	154.7709	3.66567643326
8	-24.6941	-24.6941	-0.584868217542
9	132.6603	132.6603	3.1419972058
10	107.1335	107.1335	2.53740687792
12	169.0110	169.011	4.00294654655
13	158.9625	158.9625	3.76495252028
15	106.5996	106.5996	2.52476170594
17	172.5921	172.5921	4.08776322639
18	114.0004	114.0004	2.70004619513
conformation	DY-202A-11R-opt_freq-conf-53.log	mole fraction	0.0147915102345
Atom Number	Isotropic Value	Ref Chemical Shift	Avg Chemical Shift
1	35.5973	35.5973	0.52653782727
2	-2.5149	-2.5149	-0.0371991690887
3	159.5342	159.5342	2.35975175205
4	138.4938	138.4938	2.04853246011
5	159.4482	159.4482	2.35847968217
6	156.0640	156.064	2.30842225323
7	154.5216	154.5216	2.28560782785
8	-24.8665	-24.8665	-0.367813089246
9	132.5447	132.5447	1.96053628658
10	106.8770	106.877	1.58087223933
12	169.1029	169.1029	2.50128727603
13	158.7441	158.7441	2.34806497981
15	108.9879	108.9879	1.61209563828
17	160.0119	160.0119	2.36681765649
18	118.8113	118.8113	1.75739855992
conformation	DY-202A-11R-opt_freq-conf-32.log	mole fraction	0.00385181782679
Atom Number	Isotropic Value	Ref Chemical Shift	Avg Chemical Shift
1	35.2356	35.2356	0.135721112218
2	-2.5831	-2.5831	-0.00994963062838
3	158.7122	158.7122	0.611330481289
4	138.4652	138.4652	0.53334272575
5	158.4523	158.4523	0.610329393836
6	156.3203	156.3203	0.602117318229
7	154.2665	154.2665	0.594206454776
8	-24.8178	-24.8178	-0.0955936444617
9	132.5066	132.5066	0.510391284047
10	106.7684	106.7684	0.411252426458
12	169.1324	169.1324	0.651467193408
13	159.2922	159.2922	0.613564535629
15	108.8466	108.8466	0.419257274265
17	160.2907	160.2907	0.617410575729
18	115.9778	115.9778	0.446725357552
conformation	DY-202A-11R-opt_freq-conf-39.log	mole fraction	0.00383145163751
Atom Number	Isotropic Value	Ref Chemical Shift	Avg Chemical Shift
1	36.4885	36.4885	0.139803923075
2	-1.7829	-1.7829	-0.00683109512451
3	161.8334	161.8334	0.620056845433
4	137.9713	137.9713	0.528630363314
5	160.1518	160.1518	0.61361387636
6	156.4125	156.4125	0.599286929252
7	154.6255	154.6255	0.592440125175
8	-24.5038	-24.5038	-0.0938851246351
9	135.3611	135.3611	0.51862950825
10	106.8498	106.8498	0.409389841177
12	169.2643	169.2643	0.648527979406
13	159.7180	159.718	0.611951792639
15	108.8594	108.8594	0.417089526388
17	163.2922	163.2922	0.625646167082
18	119.7534	119.7534	0.458829360527
conformation	DY-202A-11R-opt_freq-conf-57.log	mole fraction	0.000842054233751
Atom Number	Isotropic Value	Ref Chemical Shift	Avg Chemical Shift
1	36.0664	36.0664	0.0303698648162
2	-3.0842	-3.0842	-0.00259706366774
3	159.7437	159.7437	0.1345128589
4	138.0627	138.0627	0.116256281058
5	159.4540	159.454	0.134268915789
6	156.1158	156.1158	0.131457970345
7	154.6018	154.6018	0.130183100236
8	-24.6127	-24.6127	-0.020725228239
9	133.0866	133.0866	0.112066134986
10	106.5151	106.5151	0.0896914909134
12	169.0934	169.0934	0.142385813369
13	161.8857	161.8857	0.136316539069
15	108.8539	108.8539	0.0916608873553
17	160.0435	160.0435	0.134765306759
18	118.7546	118.7546	0.0999978137074
conformation	DY-202A-11R-opt_freq-conf-21.log	mole fraction	0.0158805139891
Atom Number	Isotropic Value	Ref Chemical Shift	Avg Chemical Shift
1	36.5866	36.5866	0.581014013112
2	-2.1372	-2.1372	-0.0339398344974
3	160.8345	160.8345	2.55413452717
4	140.9349	140.9349	2.238118651
5	161.0742	161.0742	2.55794108638
6	156.4738	156.4738	2.48488436982
7	154.5933	154.5933	2.45502106327
8	-24.5699	-24.5699	-0.39018264066
9	135.1601	135.1601	2.14641185881
10	106.6293	106.6293	1.69332809029
12	169.1293	169.1293	2.68586021461
13	160.0452	160.0452	2.54160003748
15	109.1816	109.1816	1.73385992615
17	164.9184	164.9184	2.61898895825
18	116.8363	116.8363	1.85542049658
conformation	DY-202A-11R-opt_freq-conf-36.log	mole fraction	0.00780448392645
Atom Number	Isotropic Value	Ref Chemical Shift	Avg Chemical Shift
1	35.7930	35.793	0.279345893179
2	-2.6443	-2.6443	-0.0206373968467
3	160.9138	160.9138	1.25584916564
4	141.2082	141.2082	1.10205712718
5	161.0494	161.0494	1.25690745366
6	156.2883	156.2883	1.21974952524
7	154.6846	154.6846	1.20723347437
8	-24.3244	-24.3244	-0.18983938882
9	132.8574	132.8574	1.03688344281
10	106.3159	106.3159	0.829740732676
12	169.0208	169.0208	1.31912011684
13	161.9335	161.9335	1.2638073979
15	109.1347	109.1347	0.851740011968
17	164.9605	164.9605	1.28743157075
18	116.7254	116.7254	0.910981508108
conformation	DY-202A-11R-opt_freq-conf-38.log	mole fraction	0.0243723681449
Atom Number	Isotropic Value	Ref Chemical Shift	Avg Chemical Shift
1	35.3778	35.3778	0.862240765758
2	-2.4622	-2.4622	-0.0600096448464
3	159.8149	159.8149	3.89506757784
4	136.2792	136.2792	3.3214468329
5	159.3410	159.341	3.88351751258
6	155.8316	155.8316	3.79798512381
7	154.5031	154.5031	3.76560643273
8	-24.8347	-24.8347	-0.605280451169
9	132.5485	132.5485	3.23052083906
10	106.8583	106.8583	2.60438982694
12	169.0888	169.0888	4.12109448278
13	158.6786	158.6786	3.86737325592
15	111.9947	111.9947	2.72957605868
17	161.5590	161.559	3.93757542513
18	119.5070	119.507	2.9126685999
conformation	DY-202A-11R-opt_freq-conf-43.log	mole fraction	0.00627315026246
Atom Number	Isotropic Value	Ref Chemical Shift	Avg Chemical Shift
1	36.4704	36.4704	0.228784299332
2	-1.1555	-1.1555	-0.00724862512827
3	159.1620	159.162	0.998447142074
4	139.8441	139.8441	0.877263052619
5	162.4738	162.4738	1.01922256111
6	156.8165	156.8165	0.983733468133
7	154.7908	154.7908	0.971025947646
8	-24.1298	-24.1298	-0.151369861203
9	134.9330	134.933	0.846454984365
10	106.9407	106.9407	0.670855080273
12	169.1690	169.169	1.06122255675
13	159.4883	159.4883	1.000494071
15	107.2543	107.2543	0.672822340195
17	170.5442	170.5442	1.06984939299
18	115.8554	115.8554	0.726778332917
conformation	DY-202A-11R-opt_freq-conf-14.log	mole fraction	0.0596405023576
Atom Number	Isotropic Value	Ref Chemical Shift	Avg Chemical Shift
1	35.2378	35.2378	2.10160009398
2	-1.6759	-1.6759	-0.0999515179011
3	161.6015	161.6015	9.63799464175
4	138.3095	138.3095	8.24884806083
5	160.1088	160.1088	9.54896926388
6	156.3131	156.3131	9.32259180908
7	154.5519	154.5519	9.21755295633
8	-24.6577	-24.6577	-1.47059761498
9	132.3713	132.3713	7.89469082973
10	106.8941	106.8941	6.37521782307
12	169.1755	169.1755	10.0897118066
13	158.6103	158.6103	9.45959797109
15	108.9312	108.9312	6.49671149042
17	163.1758	163.1758	9.73188668461
18	119.6761	119.6761	7.1375427242
conformation	DY-202A-11R-opt_freq-conf-67.log	mole fraction	0.00190505818051
Atom Number	Isotropic Value	Ref Chemical Shift	Avg Chemical Shift
1	35.7098	35.7098	0.0680292466145
2	-2.2008	-2.2008	-0.00419265204367
3	161.8764	161.8764	0.308383960052
4	138.6641	138.6641	0.264163178048
5	160.2650	160.265	0.3053141493
6	156.3981	156.3981	0.297947479822
7	154.5905	154.5905	0.294503896655
8	-24.4003	-24.4003	-0.046483991122
9	132.9582	132.9582	0.253293106576
10	106.4866	106.4866	0.202863168445
12	169.1868	169.1868	0.322310697375
13	161.7874	161.7874	0.308214409874
15	109.1090	109.109	0.207858993018
17	162.9996	162.9996	0.3105237214
18	119.6287	119.6287	0.227899633559
conformation	DY-202A-11R-opt_freq-conf-13.log	mole fraction	0.00205836860334
Atom Number	Isotropic Value	Ref Chemical Shift	Avg Chemical Shift
1	39.1417	39.1417	0.0805680463612
2	-7.4472	-7.4472	-0.0153290826628
3	155.2354	155.2354	0.319531673487
4	144.2615	144.2615	0.29694334227
5	153.0120	153.012	0.314955096734
6	148.7900	148.79	0.306264664491
7	149.6563	149.6563	0.308047829212
8	-23.3865	-23.3865	-0.0481380373419
9	130.6655	130.6655	0.268957762739
10	107.5216	107.5216	0.221319085621
12	166.9851	166.9851	0.343716887065
13	161.5399	161.5399	0.332508658346
15	109.8803	109.8803	0.226174159645
17	170.2376	170.2376	0.350411730947
18	116.9150	116.915	0.240654165259
conformation	DY-202A-11R-opt_freq-conf-11.log	mole fraction	0.0080567249069
Atom Number	Isotropic Value	Ref Chemical Shift	Avg Chemical Shift
1	35.4630	35.463	0.285715635373
2	-1.0292	-1.0292	-0.00829198127418
3	160.0769	160.0769	1.28969554725
4	140.5489	140.5489	1.13236382327
5	161.3617	161.3617	1.30004682741
6	156.5922	156.5922	1.26162027797
7	154.7914	154.7914	1.24711172775
8	-24.3314	-24.3314	-0.1960313964
9	133.0652	133.0652	1.07206971108
10	106.6251	106.6251	0.85904909887
12	169.0077	169.0077	1.36164854605
13	161.8678	161.8678	1.30412433588
15	108.8116	108.8116	0.876665127879
17	169.9600	169.96	1.36932096518
18	113.4024	113.4024	0.913651940582
conformation	DY-202A-11R-opt_freq-conf-18.log	mole fraction	0.0160497893308
Atom Number	Isotropic Value	Ref Chemical Shift	Avg Chemical Shift
1	36.7432	36.7432	0.589720619339
2	-3.1297	-3.1297	-0.0502310256686
3	159.1214	159.1214	2.55386494802
4	137.7742	137.7742	2.21124688522
5	159.0991	159.0991	2.55350703772
6	156.1809	156.1809	2.50667054249
7	154.4275	154.4275	2.47852884188
8	-24.0890	-24.089	-0.38662337519
9	134.7956	134.7956	2.16344098272
10	106.7096	106.7096	1.71266659957
12	169.2412	169.2412	2.71628560609
13	159.6201	159.6201	2.56186897796
15	110.7960	110.796	1.7782524587
17	163.2523	163.2523	2.62016502277
18	115.1697	115.1697	1.84844942229
conformation	DY-202A-11R-opt_freq-conf-62.log	mole fraction	0.00014624823347
Atom Number	Isotropic Value	Ref Chemical Shift	Avg Chemical Shift
1	35.8278	35.8278	0.0052397524591
2	-3.0608	-3.0608	-0.000447636593004
3	160.1015	160.1015	0.0234145615508
4	135.7037	135.7037	0.0198464264003
5	159.3668	159.3668	0.0233071129737
6	155.9206	155.9206	0.0228031123115
7	154.5471	154.5471	0.0226022403629
8	-24.6223	-24.6223	-0.00360096787896
9	133.1018	133.1018	0.0194659031216
10	106.4682	106.4682	0.0155707861707
12	169.1042	169.1042	0.0247311905223
13	161.8746	161.8746	0.0236738742936
15	111.8714	111.8714	0.0163609946258
17	161.5356	161.5356	0.0236242961425
18	119.5087	119.5087	0.0174779362593
conformation	DY-202A-11R-opt_freq-conf-68.log	mole fraction	0.00594293943691
Atom Number	Isotropic Value	Ref Chemical Shift	Avg Chemical Shift
1	35.0835	35.0835	0.208499115735
2	-0.2076	-0.2076	-0.0012337542271
3	158.9496	158.9496	0.944627846321
4	140.0219	140.0219	0.832141671541
5	162.5325	162.5325	0.965920804029
6	156.8374	156.8374	0.932075169642
7	154.6182	154.6182	0.918886598444
8	-24.7433	-24.7433	-0.147047933369
9	132.6462	132.6462	0.788308333136
10	107.0874	107.0874	0.636413932656
12	169.0695	169.0695	1.00476979913
13	159.0865	159.0865	0.945441434729
15	107.1407	107.1407	0.636730691328
17	170.5687	170.5687	1.01367945393
18	115.7806	115.7806	0.688077093769
conformation	DY-202A-11R-opt_freq-conf-66.log	mole fraction	8.09363878573e-05
Atom Number	Isotropic Value	Ref Chemical Shift	Avg Chemical Shift
1	35.4521	35.4521	0.00286936491596
2	-0.5305	-0.5305	-4.29367537583e-05
3	162.2927	162.2927	0.0131353849136
4	136.8446	136.8446	0.0110757076218
5	159.5844	159.5844	0.0129161848944
6	156.4995	156.4995	0.0126665042315
7	154.5276	154.5276	0.0125069057683
8	-24.2831	-24.2831	-0.00196538639998
9	132.8786	132.8786	0.0107547139075
10	106.3477	106.3477	0.00860739869493
12	169.2790	169.279	0.0137008308001
13	161.8180	161.818	0.0130969644103
15	106.8858	106.8858	0.00865095056524
17	165.6789	165.6789	0.0134094517102
18	120.3274	120.3274	0.00973886511626
conformation	DY-202A-11R-opt_freq-conf-69.log	mole fraction	0.000829647042906
Atom Number	Isotropic Value	Ref Chemical Shift	Avg Chemical Shift
1	35.1072	35.1072	0.0291265846647
2	-1.5460	-1.546	-0.00128263432833
3	161.5943	161.5943	0.134066233145
4	136.2703	136.2703	0.113056251431
5	159.9798	159.9798	0.132726767995
6	156.2673	156.2673	0.129646703348
7	154.5039	154.5039	0.128183703752
8	-24.7688	-24.7688	-0.0205493616763
9	132.4086	132.4086	0.109852403445
10	106.8332	106.8332	0.0886338484641
12	169.1430	169.143	0.140328989778
13	158.7340	158.734	0.131693193709
15	107.3850	107.385	0.0890916477024
17	163.2546	163.2546	0.135443696131
18	121.3750	121.375	0.100698409833
conformation	DY-202A-11R-opt_freq-conf-7.log	mole fraction	0.012221554543
Atom Number	Isotropic Value	Ref Chemical Shift	Avg Chemical Shift
1	35.4908	35.4908	0.433752747974
2	-1.0065	-1.0065	-0.0123009946475
3	159.7726	159.7726	1.95266954537
4	139.9610	139.961	1.71054099539
5	161.6531	161.6531	1.97565217869
6	156.5333	156.5333	1.91308026374
7	154.7592	154.7592	1.89139800383
8	-24.2956	-24.2956	-0.296930000554
9	133.1047	133.1047	1.62674635098
10	106.6483	106.6483	1.30340801537
12	168.9936	168.9936	2.06536449981
13	161.8630	161.863	1.97821748299
15	110.0513	110.0513	1.34499796547
17	170.8461	170.8461	2.0880049296
18	112.9390	112.939	1.38029014853
conformation	DY-202A-11R-opt_freq-conf-47.log	mole fraction	0.00101373336594
Atom Number	Isotropic Value	Ref Chemical Shift	Avg Chemical Shift
1	36.2908	36.2908	0.0367891948367
2	-1.2983	-1.2983	-0.001316130029
3	159.9562	159.9562	0.162152937029
4	140.6460	140.646	0.142577542986
5	161.3521	161.3521	0.163568007435
6	156.5543	156.5543	0.158704317492
7	154.8333	154.8333	0.156959682369
8	-24.0775	-24.0775	-0.0244081651185
9	134.8969	134.8969	0.136749488492
10	106.8669	106.8669	0.108334542245
12	169.1338	169.1338	0.171456576369
13	159.3663	159.3663	0.161554935717
15	108.9715	108.9715	0.110468045487
17	169.9140	169.914	0.172247491141
18	113.4943	113.4943	0.115052958754
conformation	DY-202A-11R-opt_freq-conf-26.log	mole fraction	0.00344600205839
Atom Number	Isotropic Value	Ref Chemical Shift	Avg Chemical Shift
1	35.1953	35.1953	0.121283076246
2	-0.8923	-0.8923	-0.0030748676367
3	159.4626	159.4626	0.549508447836
4	146.2144	146.2144	0.503855123366
5	163.0528	163.0528	0.561880284426
6	156.5752	156.5752	0.539558461493
7	154.4894	154.4894	0.532370790399
8	-24.6605	-24.6605	-0.0849801337609
9	132.3825	132.3825	0.456190367495
10	107.1333	107.1333	0.369181572322
12	169.0954	169.0954	0.582703096464
13	158.9211	158.9211	0.547642437722
15	107.7580	107.758	0.371334289808
17	168.5251	168.5251	0.58073784149
18	117.4942	117.4942	0.404885255049
conformation	DY-202A-11R-opt_freq-conf-55.log	mole fraction	0.00378301105325
Atom Number	Isotropic Value	Ref Chemical Shift	Avg Chemical Shift
1	36.9488	36.9488	0.139777718804
2	-3.2162	-3.2162	-0.0121669201494
3	159.8627	159.8627	0.604762361102
4	134.8790	134.879	0.510248747851
5	159.0040	159.004	0.60151388951
6	156.1793	156.1793	0.590828018188
7	154.4749	154.4749	0.584380254149
8	-24.5457	-24.5457	-0.0928566544096
9	135.2251	135.2251	0.511558047976
10	106.7437	106.7437	0.403812596964
12	169.2681	169.2681	0.640343093262
13	159.6096	159.6096	0.603804881004
15	108.4762	108.4762	0.410366663614
17	160.4417	160.4417	0.606952724501
18	118.9937	118.9937	0.450154482367
conformation	DY-202A-11R-opt_freq-conf-46.log	mole fraction	0.0290012119368
Atom Number	Isotropic Value	Ref Chemical Shift	Avg Chemical Shift
1	36.2792	36.2792	1.0521407681
2	-1.8640	-1.864	-0.0540582590502
3	159.5958	159.5958	4.62847162003
4	145.5987	145.5987	4.22253875643
5	161.1182	161.1182	4.67262306508
6	156.2526	156.2526	4.53151476828
7	154.6350	154.635	4.48460240785
8	-24.1816	-24.1816	-0.701295706571
9	134.7305	134.7305	3.90734778485
10	106.8923	106.8923	3.10000624671
12	169.0651	169.0651	4.90309279622
13	159.5129	159.5129	4.62606741956
15	109.7299	109.7299	3.18230008571
17	170.1949	170.1949	4.93585836547
18	117.3863	117.3863	3.40434496478
conformation	DY-202A-11R-opt_freq-conf-23.log	mole fraction	0.011826374501
Atom Number	Isotropic Value	Ref Chemical Shift	Avg Chemical Shift
1	35.6307	35.6307	0.421382001934
2	-1.7373	-1.7373	-0.0205459604206
3	159.7270	159.727	1.88899131993
4	145.3449	145.3449	1.71890321921
5	161.1789	161.1789	1.90616203306
6	156.3223	156.3223	1.84872606266
7	154.5533	154.5533	1.82780520617
8	-24.4410	-24.441	-0.28904841918
9	133.0354	133.0354	1.57332646229
10	106.7332	106.7332	1.26226679489
12	168.9754	168.9754	1.99836636186
13	162.0298	162.0298	1.91622509513
15	109.6836	109.6836	1.29715933022
17	170.2770	170.277	2.01375957091
18	117.3320	117.332	1.38761217295
conformation	DY-202A-11R-opt_freq-conf-24.log	mole fraction	0.0289091094
Atom Number	Isotropic Value	Ref Chemical Shift	Avg Chemical Shift
1	35.0501	35.0501	1.01326717538
2	-0.3510	-0.351	-0.0101470973994
3	160.4899	160.4899	4.63962007669
4	140.6754	140.6754	4.06680052848
5	161.6319	161.6319	4.67263427962
6	157.2972	157.2972	4.54732196311
7	153.5620	153.562	4.43934065768
8	-25.1131	-25.1131	-0.725997355272
9	133.3116	133.3116	3.85391962868
10	106.3007	106.3007	3.07305856559
12	169.5695	169.5695	4.9021032264
13	161.0454	161.0454	4.65567908696
15	107.7468	107.7468	3.1148640287
17	170.8459	170.8459	4.93900281364
18	114.4042	114.4042	3.30732353362
conformation	DY-202A-11R-opt_freq-conf-60.log	mole fraction	0.00182982717741
Atom Number	Isotropic Value	Ref Chemical Shift	Avg Chemical Shift
1	36.8986	36.8986	0.0675180610883
2	-2.7948	-2.7948	-0.00511400099542
3	159.7732	159.7732	0.292357343581
4	138.1752	138.1752	0.252836736204
5	159.4852	159.4852	0.291830353354
6	156.1610	156.161	0.285747641851
7	154.5909	154.5909	0.2828746302
8	-24.6060	-24.606	-0.0450247275273
9	135.3893	135.3893	0.24773902067
10	106.7642	106.7642	0.195360034734
12	169.2170	169.217	0.309637865479
13	159.6369	159.6369	0.292107938137
15	108.9301	108.9301	0.199323257418
17	160.0632	160.0632	0.292887993463
18	118.8436	118.8436	0.217463249141
conformation	DY-202A-11R-opt_freq-conf-50.log	mole fraction	0.00139337234851
Atom Number	Isotropic Value	Ref Chemical Shift	Avg Chemical Shift
1	35.5228	35.5228	0.0494964872615
2	-1.1388	-1.1388	-0.00158677243048
3	159.5528	159.5528	0.222316459647
4	139.8634	139.8634	0.194881794128
5	161.8343	161.8343	0.22549543866
6	156.5483	156.5483	0.218130072426
7	154.7685	154.7685	0.21565014832
8	-24.3293	-24.3293	-0.0338997738785
9	133.1164	133.1164	0.185480710893
10	106.6353	106.6353	0.148582678395
12	169.0030	169.003	0.235484107015
13	161.8868	161.8868	0.225568590708
15	109.8305	109.8305	0.153034781723
17	170.4784	170.4784	0.237539888578
18	113.6723	113.6723	0.158387839611
conformation	DY-202A-11R-opt_freq-conf-61.log	mole fraction	0.0091208324836
Atom Number	Isotropic Value	Ref Chemical Shift	Avg Chemical Shift
1	36.4333	36.4333	0.332302026125
2	-1.7544	-1.7544	-0.0160015885092
3	161.8539	161.8539	1.47624230872
4	136.0257	136.0257	1.24066762316
5	160.0150	160.015	1.45947000986
6	156.3473	156.3473	1.42601753256
7	154.5782	154.5782	1.40988186782
8	-24.5456	-24.5456	-0.22387630581
9	135.3372	135.3372	1.23438793
10	106.7834	106.7834	0.97395350343
12	169.2507	169.2507	1.54370728243
13	159.7424	159.7424	1.45698367093
15	107.3364	107.3364	0.978997323793
17	163.3070	163.307	1.4894957904
18	121.4898	121.4898	1.10808811427
conformation	DY-202A-11R-opt_freq-conf-48.log	mole fraction	0.0136030014392
Atom Number	Isotropic Value	Ref Chemical Shift	Avg Chemical Shift
1	35.7862	35.7862	0.486799730102
2	-1.5587	-1.5587	-0.0212029983432
3	159.8091	159.8091	2.17388341729
4	145.9453	145.9453	1.98529412594
5	163.1415	163.1415	2.21921405929
6	156.6329	156.6329	2.13067756412
7	154.5639	154.5639	2.10253295414
8	-24.3786	-24.3786	-0.331622130885
9	132.9623	132.9623	1.80868635825
10	106.7368	106.7368	1.45194084401
12	169.0842	169.0842	2.30005261594
13	161.9850	161.985	2.20348218812
15	107.6184	107.6184	1.46393325008
17	168.6987	168.6987	2.29480865888
18	117.2792	117.2792	1.59534912638
conformation	DY-202A-11R-opt_freq-conf-34.log	mole fraction	0.00318258250325
Atom Number	Isotropic Value	Ref Chemical Shift	Avg Chemical Shift
1	35.6642	35.6642	0.113504258913
2	-0.9420	-0.942	-0.00299799271806
3	159.3078	159.3078	0.507010216912
4	139.7189	139.7189	0.444666926514
5	162.5243	162.5243	0.517246993533
6	156.8340	156.834	0.499137144315
7	154.7427	154.7427	0.492481409526
8	-24.3263	-24.3263	-0.0774204567489
9	133.0912	133.0912	0.423573724457
10	106.6611	106.6611	0.339457750638
12	169.0479	169.0479	0.538008888752
13	161.9369	161.9369	0.515377544571
15	107.1317	107.1317	0.340955473964
17	170.5663	170.5663	0.542841322025
18	115.7699	115.7699	0.368447258143
conformation	DY-202A-11R-opt_freq-conf-65.log	mole fraction	0.000801120030333
Atom Number	Isotropic Value	Ref Chemical Shift	Avg Chemical Shift
1	35.0005	35.0005	0.0280396016217
2	-0.7682	-0.7682	-0.000615420407302
3	159.6226	159.6226	0.127876862154
4	147.3414	147.3414	0.118038146837
5	161.5699	161.5699	0.129436883189
6	156.2847	156.2847	0.125202803605
7	154.4528	154.4528	0.123735231821
8	-24.7150	-24.715	-0.0197996815497
9	132.4122	132.4122	0.106078065681
10	107.0940	107.094	0.0857951485285
12	169.0373	169.0373	0.135419166903
13	158.9435	158.9435	0.127332821541
15	107.0524	107.0524	0.0857618219353
17	167.7601	167.7601	0.134395976401
18	117.0032	117.0032	0.0937336071331
conformation	DY-202A-11R-opt_freq-conf-44.log	mole fraction	0.00163011391509
Atom Number	Isotropic Value	Ref Chemical Shift	Avg Chemical Shift
1	36.4511	36.4511	0.0594194453305
2	-1.8269	-1.8269	-0.00297805511148
3	161.7718	161.7718	0.26370646225
4	139.3222	139.3222	0.227111056901
5	160.5621	160.5621	0.261734513447
6	156.3413	156.3413	0.254854128634
7	154.5806	154.5806	0.251983987064
8	-24.5236	-24.5236	-0.0399762616082
9	135.3534	135.3534	0.220641460795
10	106.8335	106.8335	0.174150774948
12	169.2380	169.238	0.275877218763
13	159.7057	159.7057	0.26033848389
15	110.6435	110.6435	0.180361508965
17	163.7005	163.7005	0.266850462958
18	119.5434	119.5434	0.194869359798
conformation	DY-202A-11R-opt_freq-conf-3.log	mole fraction	0.00829070467673
Atom Number	Isotropic Value	Ref Chemical Shift	Avg Chemical Shift
1	34.9192	34.9192	0.289504774748
2	-0.3016	-0.3016	-0.0025004765305
3	159.7370	159.737	1.32433229295
4	140.8035	140.8035	1.16736023595
5	161.3569	161.3569	1.33776240545
6	156.5852	156.5852	1.29820164995
7	154.6775	154.6775	1.28238547263
8	-24.7000	-24.7	-0.204780405515
9	132.5941	132.5941	1.09929852498
10	107.0604	107.0604	0.887606158973
12	169.0290	169.029	1.4013695208
13	158.9650	158.965	1.31793186894
15	108.8826	108.8826	0.902713481035
17	169.9483	169.9483	1.40899116561
18	113.4202	113.4202	0.940333382576
conformation	DY-202A-11R-opt_freq-conf-49.log	mole fraction	0.00768948928876
Atom Number	Isotropic Value	Ref Chemical Shift	Avg Chemical Shift
1	38.6668	38.6668	0.297327944431
2	-6.4563	-6.4563	-0.049645649695
3	157.5412	157.5412	1.21141136994
4	138.9803	138.9803	1.0686875282
5	151.8341	151.8341	1.16752668562
6	149.2674	149.2674	1.14779007346
7	150.4555	150.4555	1.15692595568
8	-24.0658	-24.0658	-0.185053711325
9	134.2055	134.2055	1.03197175474
10	107.6122	107.6122	0.82748285924
12	167.2812	167.2812	1.28630699561
13	161.1372	161.1372	1.23906277342
15	109.5522	109.5522	0.84240046846
17	163.0273	163.0273	1.25359667713
18	119.1480	119.148	0.916187269777
conformation	DY-202A-11R-opt_freq-conf-54.log	mole fraction	0.00310261719535
Atom Number	Isotropic Value	Ref Chemical Shift	Avg Chemical Shift
1	35.4863	35.4863	0.110100404579
2	-2.6064	-2.6064	-0.00808666145795
3	159.5262	159.5262	0.494948731228
4	135.1924	135.1924	0.41945026492
5	158.9825	158.9825	0.493261838259
6	156.1189	156.1189	0.484377183658
7	154.4078	154.4078	0.479068295375
8	-24.9710	-24.971	-0.077475453985
9	132.5574	132.5574	0.41127486861
10	106.8401	106.8401	0.331483931412
12	169.1114	169.1114	0.524687937569
13	158.9444	158.9444	0.493143628544
15	108.5537	108.5537	0.336800576238
17	160.4099	160.4099	0.497690514044
18	118.9878	118.9878	0.369173594316
conformation	DY-202A-11R-opt_freq-conf-19.log	mole fraction	0.0565011005107
Atom Number	Isotropic Value	Ref Chemical Shift	Avg Chemical Shift
1	35.7929	35.7929	2.02233824047
2	-2.5236	-2.5236	-0.142586177249
3	160.5303	160.5303	9.07013861531
4	140.9894	140.9894	7.96605626034
5	161.1503	161.1503	9.10516929763
6	156.2647	156.2647	8.82912752098
7	154.7489	154.7489	8.74348315282
8	-24.2516	-24.2516	-1.37024208915
9	132.8732	132.8732	7.50748202838
10	106.3350	106.335	6.00804452281
12	169.0077	169.0077	9.54912104478
13	161.8953	161.8953	9.14726261751
15	107.7873	107.7873	6.09010107108
17	164.8868	164.8868	9.31628565969
18	116.4403	116.4403	6.5790050938
conformation	DY-202A-11R-opt_freq-conf-12.log	mole fraction	0.0654731703049
Atom Number	Isotropic Value	Ref Chemical Shift	Avg Chemical Shift
1	35.2924	35.2924	2.31070531567
2	-1.6907	-1.6907	-0.110695489034
3	159.9194	159.9194	10.4704301113
4	140.5763	140.5763	9.20397603073
5	160.9502	160.9502	10.5379198552
6	156.5210	156.521	10.2479260893
7	154.5509	154.5509	10.1189373965
8	-24.7258	-24.7258	-1.61887651432
9	132.4571	132.4571	8.67238626639
10	106.8162	106.8162	6.99359525392
12	169.1212	169.1212	11.0729011298
13	159.1849	159.1849	10.4223400677
15	106.7056	106.7056	6.98635392129
17	165.8869	165.8869	10.8611412551
18	116.9837	116.9837	7.659293713
conformation	DY-202A-11R-opt_freq-conf-27.log	mole fraction	0.0103145419237
Atom Number	Isotropic Value	Ref Chemical Shift	Avg Chemical Shift
1	37.7824	37.7824	0.389708148778
2	-5.6652	-5.6652	-0.0584339429061
3	156.1624	156.1624	1.6107436217
4	138.8204	138.8204	1.43186883566
5	152.6931	152.6931	1.57495938141
6	149.1708	149.1708	1.53862847039
7	149.4590	149.459	1.54160112137
8	-23.5563	-23.5563	-0.242972443917
9	131.3498	131.3498	1.35481301877
10	107.1878	107.1878	1.10559305681
12	167.1392	167.1392	1.72396428549
13	162.5608	162.5608	1.67674018675
15	111.1840	111.184	1.14681202924
17	169.6412	169.6412	1.74977126938
18	114.4404	114.4404	1.18040030356
conformation	DY-202A-11R-opt_freq-conf-20.log	mole fraction	0.00431914097687
Atom Number	Isotropic Value	Ref Chemical Shift	Avg Chemical Shift
1	35.0408	35.0408	0.151346155142
2	-0.7832	-0.7832	-0.00338275121308
3	159.5990	159.599	0.689330580767
4	145.9506	145.9506	0.630381217058
5	161.3781	161.3781	0.697014764479
6	156.3894	156.3894	0.675467865888
7	154.5083	154.5083	0.667343129796
8	-24.6899	-24.6899	-0.106639158805
9	132.3996	132.3996	0.571852537681
10	107.1349	107.1349	0.462730736643
12	169.0321	169.0321	0.730073469516
13	158.9213	158.9213	0.686403498927
15	108.3280	108.328	0.467883903742
17	170.8333	170.8333	0.737853106243
18	116.9312	116.9312	0.505042337394
conformation	DY-202A-11R-opt_freq-conf-17.log	mole fraction	0.0837325471366
Atom Number	Isotropic Value	Ref Chemical Shift	Avg Chemical Shift
1	36.4243	36.4243	3.04989941667
2	-1.8022	-1.8022	-0.15090279645
3	161.6819	161.6819	13.5380373129
4	139.0977	139.0977	11.6470047218
5	160.5464	160.5464	13.4429590056
6	156.3614	156.3614	13.0925382958
7	154.5977	154.5977	12.9448592025
8	-24.5423	-24.5423	-2.05498929159
9	135.3580	135.358	11.3338701153
10	106.8318	106.8318	8.94529872919
12	169.2559	169.2559	14.1722276249
13	159.7302	159.7302	13.3746165006
15	109.9712	109.9712	9.20816868767
17	163.0893	163.0893	13.6558824997
18	119.8335	119.8335	10.0339641873
conformation	DY-202A-11R-opt_freq-conf-4.log	mole fraction	0.00357628620922
Atom Number	Isotropic Value	Ref Chemical Shift	Avg Chemical Shift
1	34.9297	34.9297	0.124918604402
2	-0.2926	-0.2926	-0.00104642134482
3	159.4416	159.4416	0.570208795256
4	140.2166	140.2166	0.501454692884
5	161.6460	161.646	0.578092360575
6	156.5348	156.5348	0.559813246503
7	154.6412	154.6412	0.553041190937
8	-24.6930	-24.693	-0.0883092353642
9	132.6419	132.6419	0.474365397735
10	107.0774	107.0774	0.382939428939
12	169.0204	169.0204	0.604465325597
13	158.9801	158.9801	0.56855833917
15	110.0804	110.0804	0.393679016425
17	170.8487	170.8487	0.611003849673
18	112.9472	112.9472	0.40393151373
conformation	DY-202A-11R-opt_freq-conf-25.log	mole fraction	0.0010487187721
Atom Number	Isotropic Value	Ref Chemical Shift	Avg Chemical Shift
1	35.2159	35.2159	0.0369315754064
2	-1.9568	-1.9568	-0.00205213289324
3	160.6224	160.6224	0.1684477261
4	141.3047	141.3047	0.148188891476
5	161.0331	161.0331	0.168878434899
6	156.3601	156.3601	0.163977772077
7	154.5124	154.5124	0.162040054402
8	-24.8296	-24.8296	-0.0260392676237
9	132.4301	132.4301	0.138881931861
10	106.7681	106.7681	0.111969710731
12	169.0607	169.0607	0.177297129714
13	159.1142	159.1142	0.166866048448
15	109.1182	109.1182	0.114434304718
17	164.9242	164.9242	0.172959104513
18	116.6515	116.6515	0.122334617844
conformation	DY-202A-11R-opt_freq-conf-9.log	mole fraction	0.00890109593347
Atom Number	Isotropic Value	Ref Chemical Shift	Avg Chemical Shift
1	34.9462	34.9462	0.31105947871
2	-0.8721	-0.8721	-0.00776264576358
3	161.1850	161.185	1.43472314804
4	139.9590	139.959	1.24578848575
5	161.1426	161.1426	1.43434574157
6	156.3636	156.3636	1.3918074041
7	154.5116	154.5116	1.37532257443
8	-24.6680	-24.668	-0.219572234487
9	132.4298	132.4298	1.17877035425
10	106.8277	106.8277	0.950883606052
12	169.1049	169.1049	1.50521893772
13	159.0387	159.0387	1.41561872583
15	106.7718	106.7718	0.950386034789
17	164.4257	164.4257	1.46356892963
18	118.3784	118.3784	1.05369749485
conformation	DY-202A-11R-opt_freq-conf-41.log	mole fraction	0.0110974433859
Atom Number	Isotropic Value	Ref Chemical Shift	Avg Chemical Shift
1	34.8734	34.8734	0.387005582173
2	-0.9878	-0.9878	-0.0109620545766
3	160.4054	160.4054	1.78008984529
4	137.8274	137.8274	1.52953176852
5	158.8131	158.8131	1.76241938619
6	156.1854	156.1854	1.7332586342
7	154.2489	154.2489	1.71176843508
8	-24.7580	-24.758	-0.274750503348
9	132.5473	132.5473	1.4709361577
10	106.7708	106.7708	1.18488290827
12	169.1643	169.1643	1.87729124216
13	159.2676	159.2676	1.7674631742
15	109.8800	109.88	1.21938707924
17	161.3108	161.3108	1.79013747053
18	115.0871	115.0871	1.2771725767
conformation	DY-202A-11R-opt_freq-conf-58.log	mole fraction	0.00385999458293
Atom Number	Isotropic Value	Ref Chemical Shift	Avg Chemical Shift
1	35.8533	35.8533	0.13839354378
2	-1.5252	-1.5252	-0.00588726373788
3	154.8293	154.8293	0.597640259279
4	143.4314	143.4314	0.553644427022
5	159.8925	159.8925	0.617184183851
6	156.9627	156.9627	0.605875171722
7	155.5484	155.5484	0.600415981383
8	-24.0931	-24.0931	-0.092999235486
9	132.8470	132.847	0.512788700358
10	105.5698	105.5698	0.407498856121
12	169.8243	169.8243	0.65552087805
13	157.1557	157.1557	0.606620150676
15	108.3044	108.3044	0.418054397307
17	163.1796	163.1796	0.629872372045
18	115.4428	115.4428	0.445608582638
conformation	DY-202A-11R-opt_freq-conf-35.log	mole fraction	0.0062532278863
Atom Number	Isotropic Value	Ref Chemical Shift	Avg Chemical Shift
1	35.5252	35.5252	0.222147171307
2	-1.5811	-1.5811	-0.00988697861103
3	161.4747	161.4747	1.00973809697
4	139.8533	139.8533	0.874534555552
5	161.1569	161.1569	1.00775082115
6	156.2949	156.2949	0.977347627167
7	154.6787	154.6787	0.967241160257
8	-24.1693	-24.1693	-0.151136140752
9	132.8664	132.8664	0.830843877633
10	106.3816	106.3816	0.66522838771
12	169.0652	169.0652	1.05720322324
13	161.8799	161.8799	1.01227190491
15	106.7806	106.7806	0.667723425636
17	164.4480	164.448	1.02833081945
18	118.3967	118.3967	0.740361546086
conformation	DY-202A-11R-opt_freq-conf-40.log	mole fraction	0.00231545435566
Atom Number	Isotropic Value	Ref Chemical Shift	Avg Chemical Shift
1	36.9158	36.9158	0.0854768499028
2	-4.1578	-4.1578	-0.00962719611998
3	155.7457	155.7457	0.360622059441
4	143.8717	143.8717	0.333128354422
5	152.8545	152.8545	0.353927617808
6	149.1305	149.1305	0.345304865787
7	150.0593	150.0593	0.347455459793
8	-23.7277	-23.7277	-0.0549404063149
9	131.5345	131.5345	0.304562130945
10	106.6714	106.6714	0.246992757755
12	167.3940	167.394	0.387593166412
13	160.5613	160.5613	0.371772361436
15	108.7646	108.7646	0.251839466812
17	170.7908	170.7908	0.395458301767
18	115.5295	115.5295	0.267503283983
