# Supplementary material for: New patchoulol- and guaiane-type sesquiterpenoids from Sanguisorba officinalis with anti-melanogenic activity
Source: Nat Prod Bioprospect. 2026 May 12;16(1):63. doi: 10.1007/s13659-026-00616-0 (PMC13161421; doi:10.1007/s13659-026-00616-0)
Supplement: Supplementary file 2 — Additional file 2. It includes the calculated NMR data of compound 11. [file 13659_2026_616_MOESM2_ESM.zip › New folder/11R-cand-nmr_data_compilation-master_proton.csv]

filename	energy (a.u.)	energy (kcal)	rel energy (kcal)	boltzmann factor	eq mole fraction	imaginary freqs
DY-202A-11R-opt_freq-conf-51.log	-886.623488	-556364.565001	1.01719272276	0.179293650548	0.018559011616	0
DY-202A-11R-opt_freq-conf-56.log	-886.622167	-556363.736061	1.84613262827	0.0441848379316	0.0045736528757	0
DY-202A-11R-opt_freq-conf-10.log	-886.622757	-556364.106292	1.47590208764	0.082595308207	0.008549590461	0
DY-202A-11R-opt_freq-conf-6.log	-886.624089	-556364.942134	0.640059578815	0.339087891113	0.0350996038665	0
DY-202A-11R-opt_freq-conf-5.log	-886.623198	-556364.383023	1.19917044614	0.131833640424	0.0136463397144	0
DY-202A-11R-opt_freq-conf-45.log	-886.621274	-556363.175695	2.40649851447	0.0171421887763	0.00177441911441	0
DY-202A-11R-opt_freq-conf-33.log	-886.625109	-556365.582194	0.0	1.0	0.103511817397	0
DY-202A-11R-opt_freq-conf-59.log	-886.619672	-556362.170425	3.41176855878	0.00313603043066	0.000324616209291	0
DY-202A-11R-opt_freq-conf-29.log	-886.621835	-556363.527728	2.05446574604	0.0310738109165	0.00321650664143	0
DY-202A-11R-opt_freq-conf-15.log	-886.62085	-556362.909631	2.67256249615	0.0109351195531	0.0011319140984	0
DY-202A-11R-opt_freq-conf-64.log	-886.622124	-556363.709078	1.8731155321	0.0422155746761	0.0043698108572	0
DY-202A-11R-opt_freq-conf-37.log	-886.624402	-556365.138545	0.443649139372	0.472543663635	0.0489138534224	0
DY-202A-11R-opt_freq-conf-70.log	-886.62085	-556362.909631	2.67256249615	0.0109351195531	0.0011319140984	0
DY-202A-11R-opt_freq-conf-28.log	-886.623851	-556364.792787	0.789406813914	0.263462300859	0.0272714615776	0
DY-202A-11R-opt_freq-conf-22.log	-886.624334	-556365.095874	0.486319778021	0.439672628159	0.0455113128006	0
DY-202A-11R-opt_freq-conf-2.log	-886.623333	-556364.467737	1.11445667839	0.15212156886	0.015746380058	0
DY-202A-11R-opt_freq-conf-52.log	-886.622549	-556363.97577	1.60642404086	0.0662484805361	0.0068575006201	0
DY-202A-11R-opt_freq-conf-31.log	-886.622974	-556364.242461	1.33973254974	0.103963080123	0.0107614073657	0
DY-202A-11R-opt_freq-conf-16.log	-886.622145	-556363.722256	1.8599378349	0.0431660934811	0.00446820078618	0
DY-202A-11R-opt_freq-conf-8.log	-886.62381	-556364.767059	0.815134698874	0.252254473008	0.0261113189477	0
DY-202A-11R-opt_freq-conf-1.log	-886.62371	-556364.704308	0.877885638038	0.226877307949	0.023484482472	0
DY-202A-11R-opt_freq-conf-42.log	-886.620404	-556362.629762	2.95243168459	0.00681475548864	0.000705407725748	0
DY-202A-11R-opt_freq-conf-30.log	-886.623718	-556364.709328	0.872865562793	0.22880993918	0.0236845326431	0
DY-202A-11R-opt_freq-conf-53.log	-886.623274	-556364.430714	1.15147973236	0.142896826724	0.0147915102345	0
DY-202A-11R-opt_freq-conf-32.log	-886.622005	-556363.634405	1.94778914971	0.0372113824647	0.00385181782679	0
DY-202A-11R-opt_freq-conf-39.log	-886.622	-556363.631267	1.95092669665	0.0370146301538	0.00383145163751	0
DY-202A-11R-opt_freq-conf-57.log	-886.620571	-556362.734556	2.84763761633	0.00813486087795	0.000842054233751	0
DY-202A-11R-opt_freq-conf-21.log	-886.623341	-556364.472757	1.10943660326	0.153417400915	0.0158805139891	0
DY-202A-11R-opt_freq-conf-36.log	-886.622671	-556364.052326	1.52986789518	0.0753970331377	0.00780448392645	0
DY-202A-11R-opt_freq-conf-38.log	-886.623745	-556364.726271	0.855922809336	0.23545493411	0.0243723681449	0
DY-202A-11R-opt_freq-conf-43.log	-886.622465	-556363.923059	1.65913482977	0.060603227923	0.00627315026246	0
DY-202A-11R-opt_freq-conf-14.log	-886.624589	-556365.255889	0.32630488323	0.576170951851	0.0596405023576	0
DY-202A-11R-opt_freq-conf-67.log	-886.621341	-556363.217739	2.36445538525	0.0184042578752	0.00190505818051	0
DY-202A-11R-opt_freq-conf-13.log	-886.621414	-556363.263547	2.31864719978	0.0198853488915	0.00205836860334	0
DY-202A-11R-opt_freq-conf-11.log	-886.622701	-556364.071151	1.51104261354	0.0778338658278	0.0080567249069	0
DY-202A-11R-opt_freq-conf-18.log	-886.623351	-556364.479032	1.10316150938	0.155052724745	0.0160497893308	0
DY-202A-11R-opt_freq-conf-62.log	-886.61892	-556361.698538	3.88365562086	0.00141286509257	0.00014624823347	0
DY-202A-11R-opt_freq-conf-68.log	-886.622414	-556363.891056	1.69113780872	0.0574131494001	0.00594293943691	0
DY-202A-11R-opt_freq-conf-66.log	-886.618362	-556361.348388	4.23380586097	0.000781904809445	8.09363878573e-05	0
DY-202A-11R-opt_freq-conf-69.log	-886.620557	-556362.725771	2.85642274783	0.00801499832353	0.000829647042906	0
DY-202A-11R-opt_freq-conf-7.log	-886.623094	-556364.317762	1.26443142281	0.118069171716	0.012221554543	0
DY-202A-11R-opt_freq-conf-47.log	-886.620746	-556362.84437	2.73782347282	0.00979340708559	0.00101373336594	0
DY-202A-11R-opt_freq-conf-26.log	-886.6219	-556363.568516	2.0136776357	0.0332909047975	0.00344600205839	0
DY-202A-11R-opt_freq-conf-55.log	-886.621988	-556363.623737	1.95845680928	0.036546658617	0.00378301105325	0
DY-202A-11R-opt_freq-conf-46.log	-886.623909	-556364.829183	0.753011269146	0.280172956731	0.0290012119368	0
DY-202A-11R-opt_freq-conf-23.log	-886.623063	-556364.29831	1.28388421389	0.11425144296	0.011826374501	0
DY-202A-11R-opt_freq-conf-24.log	-886.623906	-556364.8273	0.754893797333	0.279283178741	0.0289091094	0
DY-202A-11R-opt_freq-conf-60.log	-886.621303	-556363.193893	2.38830074214	0.0176774712629	0.00182982717741	0
DY-202A-11R-opt_freq-conf-50.log	-886.621046	-556363.032623	2.54957065557	0.0134609978217	0.00139337234851	0
DY-202A-11R-opt_freq-conf-61.log	-886.622818	-556364.14457	1.43762401468	0.088113924699	0.0091208324836	0
DY-202A-11R-opt_freq-conf-48.log	-886.623195	-556364.381141	1.20105297433	0.131414960931	0.0136030014392	0
DY-202A-11R-opt_freq-conf-34.log	-886.621825	-556363.521453	2.06074084004	0.0307460788852	0.00318258250325	0
DY-202A-11R-opt_freq-conf-65.log	-886.620524	-556362.705063	2.87713055767	0.00773940648011	0.000801120030333	0
DY-202A-11R-opt_freq-conf-44.log	-886.621194	-556363.125495	2.45669926575	0.0157480948174	0.00163011391509	0
DY-202A-11R-opt_freq-conf-3.log	-886.622728	-556364.088094	1.49409985985	0.0800942818433	0.00829070467673	0
DY-202A-11R-opt_freq-conf-49.log	-886.622657	-556364.043541	1.53865302668	0.0742861006801	0.00768948928876	0
DY-202A-11R-opt_freq-conf-54.log	-886.621801	-556363.506393	2.07580106542	0.0299735554196	0.00310261719535	0
DY-202A-11R-opt_freq-conf-19.log	-886.624538	-556365.223886	0.358307862189	0.545842029745	0.0565011005107	0
DY-202A-11R-opt_freq-conf-12.log	-886.624677	-556365.31111	0.271084056818	0.632518797864	0.0654731703049	0
DY-202A-11R-opt_freq-conf-27.log	-886.622934	-556364.217361	1.36483292538	0.0996460325307	0.0103145419237	0
DY-202A-11R-opt_freq-conf-20.log	-886.622113	-556363.702176	1.88001813542	0.0417260665059	0.00431914097687	0
DY-202A-11R-opt_freq-conf-17.log	-886.624909	-556365.456692	0.12550187821	0.808917756851	0.0837325471366	0
DY-202A-11R-opt_freq-conf-4.log	-886.621935	-556363.590479	1.99171480699	0.0345495451547	0.00357628620922	0
DY-202A-11R-opt_freq-conf-25.log	-886.620778	-556362.864451	2.71774317243	0.0101313917432	0.0010487187721	0
DY-202A-11R-opt_freq-conf-9.log	-886.622795	-556364.130137	1.45205673075	0.0859911086219	0.00890109593347	0
DY-202A-11R-opt_freq-conf-41.log	-886.623003	-556364.260659	1.32153477741	0.107209434294	0.0110974433859	0
DY-202A-11R-opt_freq-conf-58.log	-886.622007	-556363.63566	1.94653413084	0.0372903759202	0.00385999458293	0
DY-202A-11R-opt_freq-conf-35.log	-886.622462	-556363.921177	1.66101735795	0.0604107631721	0.0062532278863	0
DY-202A-11R-opt_freq-conf-40.log	-886.621525	-556363.3332	2.2489936573	0.0223689856277	0.00231545435566	0
conformation	DY-202A-11R-opt_freq-conf-51.log	mole fraction	0.018559011616
Atom Number	Isotropic Value	Ref Chemical Shift	Avg Chemical Shift
20	29.6045	29.6045	0.549430259386
21	28.4837	28.4837	0.528629319166
22	29.7119	29.7119	0.551423497233
23	30.4909	30.4909	0.565880967282
24	29.8560	29.856	0.554097850807
25	29.9064	29.9064	0.555033224993
26	30.0813	30.0813	0.558279196124
27	29.0862	29.0862	0.539811123665
28	29.1494	29.1494	0.540984053199
29	29.2658	29.2658	0.543144322151
30	30.7215	30.7215	0.570160675361
31	30.8050	30.805	0.571710352831
32	30.4211	30.4211	0.564585548271
33	30.1042	30.1042	0.55870419749
34	30.3120	30.312	0.562560760104
35	30.7729	30.7729	0.571114608558
36	30.4239	30.4239	0.564637513504
37	28.9317	28.9317	0.53694375637
38	30.6238	30.6238	0.568347459926
39	30.7544	30.7544	0.570771266843
40	30.5391	30.5391	0.566775511642
41	28.2843	28.2843	0.52492865225
42	28.0151	28.0151	0.519932566323
43	30.8375	30.8375	0.572313520708
conformation	DY-202A-11R-opt_freq-conf-56.log	mole fraction	0.0045736528757
Atom Number	Isotropic Value	Ref Chemical Shift	Avg Chemical Shift
20	29.3314	29.3314	0.134151641958
21	28.7127	28.7127	0.131321922924
22	30.1025	30.1025	0.137678385691
23	29.9628	29.9628	0.137039446384
24	30.0676	30.0676	0.137518765205
25	29.8684	29.8684	0.136607693553
26	30.0785	30.0785	0.137568618022
27	29.0956	29.0956	0.13307317461
28	29.3574	29.3574	0.134270556933
29	29.1821	29.1821	0.133468795584
30	30.7577	30.7577	0.140675043055
31	30.9612	30.9612	0.141605781415
32	30.4602	30.4602	0.139314381324
33	30.2265	30.2265	0.138245518647
34	30.1834	30.1834	0.138048394208
35	30.9401	30.9401	0.14150927734
36	30.9224	30.9224	0.141428323684
37	29.5107	29.5107	0.134971697919
38	31.1712	31.1712	0.142566248519
39	30.1531	30.1531	0.137909812526
40	30.5487	30.5487	0.139719149604
41	28.1218	28.1218	0.12861935144
42	28.2695	28.2695	0.12929487997
43	30.6614	30.6614	0.140234600283
conformation	DY-202A-11R-opt_freq-conf-10.log	mole fraction	0.008549590461
Atom Number	Isotropic Value	Ref Chemical Shift	Avg Chemical Shift
20	29.4997	29.4997	0.252210353722
21	29.3243	29.3243	0.250710755556
22	29.8606	29.8606	0.25529590092
23	30.0543	30.0543	0.256951956592
24	29.6781	29.6781	0.253735600661
25	29.8620	29.862	0.255307870346
26	30.0399	30.0399	0.256828842489
27	29.0882	29.0882	0.248692197248
28	29.1809	29.1809	0.249484744283
29	29.2830	29.283	0.25035765747
30	30.7194	30.7194	0.262638289208
31	30.8091	30.8091	0.263405187472
32	30.4656	30.4656	0.260468403149
33	30.1629	30.1629	0.257880442116
34	30.3364	30.3364	0.259363796061
35	30.7851	30.7851	0.263199997301
36	30.4491	30.4491	0.260327334906
37	28.9720	28.972	0.247698734836
38	30.9624	30.9624	0.26471583969
39	30.5249	30.5249	0.260975393863
40	30.4173	30.4173	0.260055457929
41	28.3730	28.373	0.24257753015
42	27.7712	27.7712	0.237432386611
43	30.5196	30.5196	0.260930081034
conformation	DY-202A-11R-opt_freq-conf-6.log	mole fraction	0.0350996038665
Atom Number	Isotropic Value	Ref Chemical Shift	Avg Chemical Shift
20	29.6722	29.6722	1.04148246585
21	28.5549	28.5549	1.00226567845
22	29.8055	29.8055	1.04616124304
23	30.4522	30.4522	1.06886015686
24	29.8471	29.8471	1.04762138656
25	29.9249	29.9249	1.05035213575
26	30.0997	30.0997	1.0564875465
27	29.0935	29.0935	1.02117032509
28	29.3406	29.3406	1.02984343721
29	29.1902	29.1902	1.02456445678
30	30.7341	30.7341	1.07875473519
31	30.8278	30.8278	1.08204356808
32	30.4393	30.4393	1.06840737197
33	30.2683	30.2683	1.06240533971
34	30.1860	30.186	1.05951664232
35	30.9595	30.9595	1.08666618591
36	30.9267	30.9267	1.0855149189
37	28.8842	28.8842	1.013823978
38	30.5931	30.5931	1.07380569105
39	30.8575	30.8575	1.08308602631
40	30.1817	30.1817	1.05936571402
41	28.1252	28.1252	0.987183378667
42	28.0033	28.0033	0.982904736956
43	30.5363	30.5363	1.07181203355
conformation	DY-202A-11R-opt_freq-conf-5.log	mole fraction	0.0136463397144
Atom Number	Isotropic Value	Ref Chemical Shift	Avg Chemical Shift
20	29.3639	29.3639	0.400709754741
21	29.0648	29.0648	0.396628134532
22	29.7664	29.7664	0.406202406476
23	30.3830	30.383	0.414616739544
24	29.8527	29.8527	0.407380085593
25	29.8702	29.8702	0.407618896538
26	30.0406	30.0406	0.409944232826
27	29.0620	29.062	0.396589924781
28	29.1377	29.1377	0.397622952697
29	29.3226	29.3226	0.400146160911
30	30.7209	30.7209	0.419227837733
31	30.7890	30.789	0.420157153468
32	30.4274	30.4274	0.415222637027
33	30.3786	30.3786	0.414556695649
34	30.1335	30.1335	0.411211977785
35	30.7198	30.7198	0.41921282676
36	30.3672	30.3672	0.414401127376
37	27.9623	27.9623	0.381583044997
38	30.5927	30.5927	0.417478376982
39	30.5717	30.5717	0.417191803848
40	30.9037	30.9037	0.421722388633
41	27.6157	27.6157	0.376853223652
42	28.4048	28.4048	0.387621550321
43	30.4473	30.4473	0.415494199188
conformation	DY-202A-11R-opt_freq-conf-45.log	mole fraction	0.00177441911441
Atom Number	Isotropic Value	Ref Chemical Shift	Avg Chemical Shift
20	29.4612	29.4612	0.0522765164134
21	29.3650	29.365	0.0521058172946
22	30.0417	30.0417	0.0533065667093
23	30.0356	30.0356	0.0532957427527
24	29.8209	29.8209	0.0529147749688
25	29.8708	29.8708	0.0530033184826
26	30.0257	30.0257	0.0532781760034
27	29.0902	29.0902	0.0516182069219
28	29.3427	29.3427	0.0520662477483
29	29.1827	29.1827	0.05178234069
30	30.7157	30.7157	0.0545025251924
31	30.8755	30.8755	0.0547860773669
32	30.4759	30.4759	0.0540770194888
33	30.3041	30.3041	0.0537721742849
34	30.1961	30.1961	0.0535805370205
35	30.9638	30.9638	0.0549427585747
36	30.9759	30.9759	0.054964229046
37	31.7160	31.716	0.0562774766325
38	31.0148	31.0148	0.0550332539495
39	30.6225	30.6225	0.0543371493309
40	30.3182	30.3182	0.0537971935944
41	28.5714	28.5714	0.0506976382854
42	27.9882	27.9882	0.0496627970578
43	29.7612	29.7612	0.0528088421477
conformation	DY-202A-11R-opt_freq-conf-33.log	mole fraction	0.103511817397
Atom Number	Isotropic Value	Ref Chemical Shift	Avg Chemical Shift
20	29.2967	29.2967	3.03255466074
21	28.6876	28.6876	2.96950561277
22	30.0285	30.0285	3.10830460872
23	30.0065	30.0065	3.10602734873
24	30.0178	30.0178	3.10719703227
25	29.8526	29.8526	3.09009688004
26	30.0873	30.0873	3.11439110358
27	29.0958	29.0958	3.01175913663
28	29.1666	29.1666	3.0190877733
29	29.2756	29.2756	3.0303705614
30	30.7592	30.7592	3.18394069369
31	30.9375	30.9375	3.20239685073
32	30.4418	30.4418	3.15108604285
33	30.0836	30.0836	3.11400810985
34	30.3180	30.318	3.13827127985
35	30.7541	30.7541	3.18341278342
36	30.4102	30.4102	3.14781506942
37	30.7094	30.7094	3.17878580518
38	31.0669	31.0669	3.2157912799
39	30.3629	30.3629	3.14291896045
40	29.9444	29.9444	3.09959926487
41	27.8887	27.8887	2.88681002185
42	28.6008	28.6008	2.96052078702
43	30.7452	30.7452	3.18249152824
conformation	DY-202A-11R-opt_freq-conf-59.log	mole fraction	0.000324616209291
Atom Number	Isotropic Value	Ref Chemical Shift	Avg Chemical Shift
20	29.2296	29.2296	0.00948840195108
21	28.4011	28.4011	0.00921945742168
22	30.0289	30.0289	0.00974786768717
23	30.2674	30.2674	0.00982528865308
24	29.8231	29.8231	0.00968106167129
25	29.8130	29.813	0.00967778304758
26	30.0369	30.0369	0.00975046461684
27	29.0691	29.0691	0.00943630104949
28	29.3575	29.3575	0.00952992036425
29	29.1894	29.1894	0.00947535237947
30	30.7206	30.7206	0.00997240471913
31	30.8488	30.8488	0.0100140205172
32	30.4330	30.433	0.00987904509734
33	30.2690	30.269	0.00982580803902
34	30.2030	30.203	0.0098043833692
35	30.9402	30.9402	0.0100436904387
36	31.0016	31.0016	0.0100636218739
37	31.1500	31.15	0.0101117949194
38	30.5255	30.5255	0.0099090720967
39	30.8297	30.8297	0.0100078203476
40	30.7920	30.792	0.00999558231647
41	27.9024	27.9024	0.00905757131811
42	28.1668	28.1668	0.00914339984385
43	30.0639	30.0639	0.00975922925449
conformation	DY-202A-11R-opt_freq-conf-29.log	mole fraction	0.00321650664143
Atom Number	Isotropic Value	Ref Chemical Shift	Avg Chemical Shift
20	29.6509	29.6509	0.0953723167744
21	28.2907	28.2907	0.0909972244407
22	30.5259	30.5259	0.0981867600856
23	30.3437	30.3437	0.0976007125756
24	29.8267	29.8267	0.0959377786419
25	30.2631	30.2631	0.0973414621403
26	30.5047	30.5047	0.0981185701448
27	29.1957	29.1957	0.0939081629512
28	29.2007	29.2007	0.0939242454844
29	29.2975	29.2975	0.0942356033273
30	30.9336	30.9336	0.0994981298433
31	30.3116	30.3116	0.0974974627124
32	30.1719	30.1719	0.0970481167346
33	30.1131	30.1131	0.096858986144
34	30.3394	30.3394	0.097586881597
35	30.8418	30.8418	0.0992028545337
36	30.5126	30.5126	0.0981439805473
37	31.1779	31.1779	0.100283922416
38	30.3596	30.3596	0.0976518550312
39	31.1609	31.1609	0.100229241803
40	29.9568	29.9568	0.096356246156
41	27.9727	27.9727	0.0899743753287
42	28.4562	28.4562	0.0915295562899
43	30.2800	30.28	0.0973958211025
conformation	DY-202A-11R-opt_freq-conf-15.log	mole fraction	0.0011319140984
Atom Number	Isotropic Value	Ref Chemical Shift	Avg Chemical Shift
20	28.8340	28.834	0.0326376111132
21	29.1474	29.1474	0.0329923529916
22	29.9802	29.9802	0.0339350110527
23	29.9896	29.9896	0.0339456510453
24	29.8010	29.801	0.0337321720463
25	29.4878	29.4878	0.0333776565507
26	30.3547	30.3547	0.0343589128826
27	28.8790	28.879	0.0326885472476
28	29.2286	29.2286	0.0330842644164
29	29.3109	29.3109	0.0331774209467
30	31.0035	31.0035	0.0350932987496
31	30.5200	30.52	0.034546018283
32	30.8407	30.8407	0.0349090231344
33	30.1505	30.1505	0.0341277760237
34	30.1593	30.1593	0.0341377368678
35	30.5779	30.5779	0.0346115561093
36	30.4585	30.4585	0.034476405566
37	29.6001	29.6001	0.0335047705039
38	31.1206	31.1206	0.0352258458905
39	30.1939	30.1939	0.0341769010956
40	30.1507	30.1507	0.0341280024065
41	27.8420	27.842	0.0315147523275
42	28.1550	28.155	0.0318690414403
43	30.4949	30.4949	0.0345176072392
conformation	DY-202A-11R-opt_freq-conf-64.log	mole fraction	0.0043698108572
Atom Number	Isotropic Value	Ref Chemical Shift	Avg Chemical Shift
20	29.5310	29.531	0.129044884424
21	29.2225	29.2225	0.127696797774
22	29.3151	29.3151	0.12810144226
23	30.1101	30.1101	0.131575441891
24	29.7358	29.7358	0.129939821687
25	29.8457	29.8457	0.130420063901
26	30.0135	30.0135	0.131153318162
27	29.0750	29.075	0.127052250673
28	29.1560	29.156	0.127406205352
29	29.2786	29.2786	0.127941944163
30	30.7180	30.718	0.134231849911
31	30.7802	30.7802	0.134503652147
32	30.4276	30.4276	0.132962856838
33	30.1375	30.1375	0.131695174709
34	30.3333	30.3333	0.132550783675
35	30.7842	30.7842	0.13452113139
36	30.4104	30.4104	0.132887696092
37	29.2221	29.2221	0.12769504985
38	30.9892	30.9892	0.135416942616
39	30.3463	30.3463	0.132607591216
40	31.1493	31.1493	0.136116549334
41	27.7963	27.7963	0.12146457353
42	28.3852	28.3852	0.124037955144
43	30.5549	30.5549	0.133519133761
conformation	DY-202A-11R-opt_freq-conf-37.log	mole fraction	0.0489138534224
Atom Number	Isotropic Value	Ref Chemical Shift	Avg Chemical Shift
20	29.3859	29.3859	1.43737760529
21	29.3639	29.3639	1.43630150051
22	29.9870	29.987	1.46677972258
23	29.9984	29.9984	1.46733734051
24	30.0695	30.0695	1.47081511549
25	29.8782	29.8782	1.46145789533
26	30.0691	30.0691	1.47079554994
27	29.0810	29.081	1.42246377138
28	29.1329	29.1329	1.42500240037
29	29.3067	29.3067	1.43350362809
30	30.7642	30.7642	1.50479556946
31	30.9321	30.9321	1.51300820545
32	30.4530	30.453	1.48957357827
33	30.3710	30.371	1.48556264229
34	30.1079	30.1079	1.47269340746
35	30.6999	30.6999	1.50165040868
36	30.3830	30.383	1.48614960853
37	31.1628	31.1628	1.52429263143
38	30.9887	30.9887	1.51577672955
39	30.5649	30.5649	1.49504703847
40	29.7665	29.7665	1.4559942179
41	27.9222	27.9222	1.36578239803
42	28.6554	28.6554	1.40164603536
43	30.4151	30.4151	1.48771974323
conformation	DY-202A-11R-opt_freq-conf-70.log	mole fraction	0.0011319140984
Atom Number	Isotropic Value	Ref Chemical Shift	Avg Chemical Shift
20	28.5223	28.5223	0.0322847934887
21	29.2308	29.2308	0.0330867546274
22	30.0120	30.012	0.0339710059211
23	29.9951	29.9951	0.0339518765728
24	29.8160	29.816	0.0337491507578
25	29.4994	29.4994	0.0333907867542
26	30.3563	30.3563	0.0343607239451
27	28.8777	28.8777	0.0326870757593
28	29.4230	29.423	0.0333043085171
29	29.1601	29.1601	0.0330067283006
30	30.9970	30.997	0.035085941308
31	30.5176	30.5176	0.0345433016892
32	30.8542	30.8542	0.0349243039747
33	30.0212	30.0212	0.0339814195308
34	30.2176	30.2176	0.0342037274597
35	30.7502	30.7502	0.0348065849085
36	31.0422	31.0422	0.0351371038252
37	29.5910	29.591	0.0334944700856
38	31.1255	31.1255	0.0352313922696
39	30.1342	30.1342	0.0341093258239
40	30.1685	30.1685	0.0341481504775
41	27.8468	27.8468	0.0315201855152
42	28.1612	28.1612	0.0318760593078
43	30.4981	30.4981	0.0345212293643
conformation	DY-202A-11R-opt_freq-conf-28.log	mole fraction	0.0272714615776
Atom Number	Isotropic Value	Ref Chemical Shift	Avg Chemical Shift
20	29.6011	29.6011	0.807265261304
21	28.4973	28.4973	0.777163022015
22	29.9757	29.9757	0.817481150811
23	30.4568	30.4568	0.830601450976
24	29.8386	29.8386	0.813742233429
25	29.9214	29.9214	0.816000310448
26	30.1008	30.1008	0.820892810655
27	29.0953	29.0953	0.793471356038
28	29.3529	29.3529	0.800496484541
29	29.1850	29.185	0.795917606142
30	30.7392	30.7392	0.838302911726
31	30.8734	30.8734	0.841962741869
32	30.4522	30.4522	0.830476002253
33	30.2493	30.2493	0.824942622699
34	30.1804	30.1804	0.823063618996
35	30.9422	30.9422	0.843839018426
36	30.9816	30.9816	0.844913514012
37	31.3001	31.3001	0.853599474525
38	30.4408	30.4408	0.830165107591
39	31.0496	31.0496	0.846767973399
40	29.9915	29.9915	0.817912039904
41	28.0452	28.0452	0.764833594236
42	28.3370	28.337	0.772791406724
43	30.3193	30.3193	0.826851625009
conformation	DY-202A-11R-opt_freq-conf-22.log	mole fraction	0.0455113128006
Atom Number	Isotropic Value	Ref Chemical Shift	Avg Chemical Shift
20	29.6665	29.6665	1.3501613612
21	28.4947	28.4947	1.29683120486
22	29.7496	29.7496	1.35394335129
23	30.4468	30.4468	1.38567383858
24	29.8367	29.8367	1.35790738664
25	29.9145	29.9145	1.36144816677
26	30.0862	30.0862	1.36926245918
27	29.0907	29.0907	1.32395594729
28	29.1562	29.1562	1.32693693828
29	29.2729	29.2729	1.33224810848
30	30.7247	30.7247	1.3983214324
31	30.7960	30.796	1.40156638901
32	30.4194	30.4194	1.38442682861
33	30.1289	30.1289	1.37120579224
34	30.3230	30.323	1.38003953805
35	30.7867	30.7867	1.4011431338
36	30.4365	30.4365	1.38520507206
37	28.8933	28.8933	1.31497201414
38	30.5833	30.5833	1.39188613277
39	30.8430	30.843	1.40370542071
40	30.1789	30.1789	1.37348135788
41	28.1251	28.1251	1.28001022365
42	27.9955	27.9955	1.27411195751
43	30.5397	30.5397	1.38990183954
conformation	DY-202A-11R-opt_freq-conf-2.log	mole fraction	0.015746380058
Atom Number	Isotropic Value	Ref Chemical Shift	Avg Chemical Shift
20	29.3190	29.319	0.461668116922
21	28.6792	28.6792	0.451593582961
22	30.0584	30.0584	0.473310990337
23	29.9626	29.9626	0.471802487127
24	30.0584	30.0584	0.473310990337
25	29.8292	29.8292	0.469701920028
26	30.0659	30.0659	0.473429088187
27	29.0866	29.0866	0.458008658196
28	29.1668	29.1668	0.459271517877
29	29.2736	29.2736	0.460953231267
30	30.7611	30.7611	0.484375971604
31	30.9373	30.9373	0.48715048377
32	30.4310	30.431	0.479178091546
33	30.0820	30.082	0.473682604906
34	30.3164	30.3164	0.477373556392
35	30.7517	30.7517	0.484227955631
36	30.4010	30.401	0.478705700145
37	29.5321	29.5321	0.465023670512
38	31.1522	31.1522	0.490534380844
39	30.1519	30.1519	0.474783276872
40	30.5584	30.5584	0.481184180366
41	28.1216	28.1216	0.44281340144
42	28.2546	28.2546	0.444907669988
43	30.6681	30.6681	0.482911558258
conformation	DY-202A-11R-opt_freq-conf-52.log	mole fraction	0.0068575006201
Atom Number	Isotropic Value	Ref Chemical Shift	Avg Chemical Shift
20	29.4280	29.428	0.201802528248
21	28.8328	28.8328	0.197720943879
22	30.0610	30.061	0.206143326141
23	29.9490	29.949	0.205375286071
24	29.7799	29.7799	0.204215682717
25	29.8791	29.8791	0.204895946778
26	30.0053	30.0053	0.205761363356
27	29.0876	29.0876	0.199468235037
28	29.3444	29.3444	0.201229241197
29	29.1794	29.1794	0.200097753594
30	30.7103	30.7103	0.210595901294
31	30.8945	30.8945	0.211859052908
32	30.4482	30.4482	0.208798550381
33	30.2148	30.2148	0.207198009736
34	30.1756	30.1756	0.206929195712
35	30.9169	30.9169	0.212012660922
36	30.9689	30.9689	0.212369250954
37	29.8149	29.8149	0.204455695238
38	31.1518	31.1518	0.213623487817
39	30.0982	30.0982	0.206398425164
40	30.9687	30.9687	0.212367879454
41	28.1742	28.1742	0.193204593971
42	28.2861	28.2861	0.19397194829
43	30.4472	30.4472	0.20879169288
conformation	DY-202A-11R-opt_freq-conf-31.log	mole fraction	0.0107614073657
Atom Number	Isotropic Value	Ref Chemical Shift	Avg Chemical Shift
20	29.4132	29.4132	0.31652742713
21	28.7800	28.78	0.309713303986
22	30.0149	30.0149	0.323002565942
23	29.9451	29.9451	0.322251419707
24	29.7686	29.7686	0.320352031307
25	29.8416	29.8416	0.321137614045
26	29.9951	29.9951	0.322789490076
27	29.0785	29.0785	0.312925584084
28	29.1670	29.167	0.313877968636
29	29.2765	29.2765	0.315056342743
30	30.7159	30.7159	0.330546312505
31	30.8694	30.8694	0.332198188536
32	30.4164	30.4164	0.327323270999
33	30.0690	30.069	0.32358475808
34	30.3048	30.3048	0.326122297937
35	30.7365	30.7365	0.330767997497
36	30.4117	30.4117	0.327272692384
37	29.8369	29.8369	0.32108703543
38	31.1435	31.1435	0.335147890294
39	30.0731	30.0731	0.32362887985
40	30.9811	30.9811	0.333400237738
41	28.1723	28.1723	0.303173596729
42	28.2815	28.2815	0.304348742414
43	30.4549	30.4549	0.327737585182
conformation	DY-202A-11R-opt_freq-conf-16.log	mole fraction	0.00446820078618
Atom Number	Isotropic Value	Ref Chemical Shift	Avg Chemical Shift
20	29.5123	29.5123	0.131866882062
21	29.3403	29.3403	0.131098351527
22	29.2964	29.2964	0.130902197512
23	30.1094	30.1094	0.134534844751
24	29.7763	29.7763	0.133046487069
25	29.8565	29.8565	0.133404836772
26	30.0387	30.0387	0.134218942956
27	29.0753	29.0753	0.129914278318
28	29.3193	29.3193	0.13100451931
29	29.1857	29.1857	0.130407567685
30	30.7312	30.7312	0.137313172
31	30.8227	30.8227	0.137722012372
32	30.4480	30.448	0.136047777537
33	30.2899	30.2899	0.135341354993
34	30.1929	30.1929	0.134907939517
35	30.9581	30.9581	0.138327006759
36	30.8813	30.8813	0.137983848938
37	31.6406	31.6406	0.141376553795
38	30.8215	30.8215	0.137716650531
39	30.2410	30.241	0.135122859975
40	31.2399	31.2399	0.13958614574
41	28.0432	28.0432	0.125302648287
42	28.5499	28.5499	0.127566685625
43	29.9312	29.9312	0.133738611371
conformation	DY-202A-11R-opt_freq-conf-8.log	mole fraction	0.0261113189477
Atom Number	Isotropic Value	Ref Chemical Shift	Avg Chemical Shift
20	29.6109	29.6109	0.773179654228
21	28.5405	28.5405	0.745230098427
22	29.7690	29.769	0.777307853754
23	30.4965	30.4965	0.796303838288
24	29.8672	29.8672	0.779871985275
25	29.9159	29.9159	0.781143606507
26	30.0952	30.0952	0.785825365995
27	29.0889	29.0889	0.759549545738
28	29.3356	29.3356	0.765991208122
29	29.1832	29.1832	0.762011843114
30	30.7322	30.7322	0.802458276164
31	30.8377	30.8377	0.805213020313
32	30.4411	30.4411	0.794857271219
33	30.2445	30.2445	0.789723785914
34	30.1751	30.1751	0.787911660379
35	30.9467	30.9467	0.808059154079
36	30.9249	30.9249	0.807489927326
37	28.9163	28.9163	0.755042732087
38	30.6311	30.6311	0.799818421819
39	30.7712	30.7712	0.803476617603
40	30.5402	30.5402	0.797444902926
41	28.2858	28.2858	0.738579545491
42	28.0178	28.0178	0.731581712013
43	30.8320	30.832	0.805064185795
conformation	DY-202A-11R-opt_freq-conf-1.log	mole fraction	0.023484482472
Atom Number	Isotropic Value	Ref Chemical Shift	Avg Chemical Shift
20	29.2751	29.2751	0.687510572816
21	29.1853	29.1853	0.68540166629
22	30.0395	30.0395	0.705462111218
23	29.9549	29.9549	0.703475324
24	30.0514	30.0514	0.705741576559
25	29.8498	29.8498	0.701007104893
26	30.0704	30.0704	0.706187781726
27	29.0772	29.0772	0.682862993735
28	29.1450	29.145	0.684455241646
29	29.3156	29.3156	0.688461694356
30	30.7695	30.7695	0.722605783422
31	30.9472	30.9472	0.726778975957
32	30.4433	30.4433	0.71494514524
33	30.3420	30.342	0.712566167165
34	30.1139	30.1139	0.707209356713
35	30.7018	30.7018	0.721015883959
36	30.3436	30.3436	0.712603742337
37	29.4905	29.4905	0.69256913034
38	31.1433	31.1433	0.73138428297
39	30.2077	30.2077	0.709412201169
40	30.5348	30.5348	0.717093975386
41	28.1180	28.118	0.660336678148
42	28.2559	28.2559	0.66357518828
43	30.6573	30.6573	0.719970824489
conformation	DY-202A-11R-opt_freq-conf-42.log	mole fraction	0.000705407725748
Atom Number	Isotropic Value	Ref Chemical Shift	Avg Chemical Shift
20	29.4525	29.4525	0.0207760210426
21	28.7496	28.7496	0.0202801899522
22	29.9176	29.9176	0.0211041061758
23	30.4476	30.4476	0.0214779722705
24	30.0638	30.0638	0.0212072367853
25	29.8809	29.8809	0.0210782177123
26	30.0347	30.0347	0.0211867094205
27	29.0839	29.0839	0.0205160077549
28	29.3381	29.3381	0.0206953223988
29	29.1759	29.1759	0.0205809052656
30	30.7428	30.7428	0.0216862086311
31	30.9489	30.9489	0.0218315931634
32	30.4556	30.4556	0.0214836155323
33	30.2299	30.2299	0.0213244050086
34	30.1766	30.1766	0.0212868067768
35	30.9415	30.9415	0.0218263731462
36	30.9012	30.9012	0.0217979452149
37	31.0648	31.0648	0.0219133499188
38	31.1951	31.1951	0.0220052645455
39	30.2607	30.2607	0.0213461315665
40	30.0349	30.0349	0.0211868505021
41	28.1600	28.16	0.0198642815571
42	28.5012	28.5012	0.0201049666731
43	30.3714	30.3714	0.0214242202018
conformation	DY-202A-11R-opt_freq-conf-30.log	mole fraction	0.0236845326431
Atom Number	Isotropic Value	Ref Chemical Shift	Avg Chemical Shift
20	29.4413	29.4413	0.697303430906
21	29.3102	29.3102	0.694198388676
22	29.9863	29.9863	0.710211501196
23	30.0308	30.0308	0.711265462899
24	29.8124	29.8124	0.70609276097
25	29.8483	29.8483	0.706943035692
26	30.0117	30.0117	0.710813088326
27	29.0834	29.0834	0.688826736673
28	29.1738	29.1738	0.690967818424
29	29.2758	29.2758	0.693383640753
30	30.7125	30.7125	0.727411208802
31	30.8466	30.8466	0.730587304629
32	30.4511	30.4511	0.721220071969
33	30.1608	30.1608	0.714344452143
34	30.3275	30.3275	0.718292663734
35	30.7815	30.7815	0.729045441554
36	30.4260	30.426	0.7206255902
37	31.7049	31.7049	0.750915738997
38	31.0135	31.0135	0.734540253127
39	30.6202	30.6202	0.725225126439
40	30.3201	30.3201	0.718117398193
41	28.5549	28.5549	0.676309461171
42	27.9899	27.9899	0.662927700228
43	29.7690	29.769	0.705064852253
conformation	DY-202A-11R-opt_freq-conf-53.log	mole fraction	0.0147915102345
Atom Number	Isotropic Value	Ref Chemical Shift	Avg Chemical Shift
20	29.3228	29.3228	0.433728496304
21	28.4230	28.423	0.420419095395
22	29.6805	29.6805	0.439019419515
23	30.3378	30.3378	0.448741879192
24	29.8394	29.8394	0.441369790491
25	29.8071	29.8071	0.44089202471
26	30.0283	30.0283	0.444163906774
27	29.0704	29.0704	0.429995119121
28	29.1724	29.1724	0.431503853164
29	29.2788	29.2788	0.433077669853
30	30.7106	30.7106	0.454256154207
31	30.7847	30.7847	0.455352205116
32	30.4117	30.4117	0.449834971798
33	30.1308	30.1308	0.445680036573
34	30.3313	30.3313	0.448645734375
35	30.7762	30.7762	0.455226477279
36	30.4448	30.4448	0.450324570787
37	31.2938	31.2938	0.462882562976
38	30.4752	30.4752	0.450774232698
39	30.5569	30.5569	0.451982699084
40	31.0532	31.0532	0.459323725613
41	27.7925	27.7925	0.411093048192
42	28.4847	28.4847	0.421331731576
43	29.7362	29.7362	0.439843306635
conformation	DY-202A-11R-opt_freq-conf-32.log	mole fraction	0.00385181782679
Atom Number	Isotropic Value	Ref Chemical Shift	Avg Chemical Shift
20	29.3033	29.3033	0.112870973324
21	28.7380	28.738	0.110693540706
22	30.0099	30.0099	0.1155926678
23	29.8275	29.8275	0.114890096229
24	29.7250	29.725	0.114495284901
25	29.8568	29.8568	0.115002954491
26	30.0307	30.0307	0.115672785611
27	29.0834	29.0834	0.112023958584
28	29.1633	29.1633	0.112331718828
29	29.2742	29.2742	0.112758885425
30	30.7094	30.7094	0.11828701437
31	30.8614	30.8614	0.11887249068
32	30.4131	30.4131	0.117145720748
33	30.0721	30.0721	0.115832250869
34	30.3050	30.305	0.116729339241
35	30.7364	30.7364	0.118391013451
36	30.4042	30.4042	0.117111439569
37	31.5293	31.5293	0.121445119806
38	30.8883	30.8883	0.118976104579
39	29.8403	29.8403	0.114939399497
40	31.1193	31.1193	0.119865874497
41	28.1128	28.1128	0.108285384201
42	28.3944	28.3944	0.109370056101
43	29.6230	29.623	0.114102399483
conformation	DY-202A-11R-opt_freq-conf-39.log	mole fraction	0.00383145163751
Atom Number	Isotropic Value	Ref Chemical Shift	Avg Chemical Shift
20	29.5587	29.5587	0.113252729518
21	29.1026	29.1026	0.111505204426
22	29.6858	29.6858	0.113739707021
23	30.4756	30.4756	0.116765787524
24	29.8325	29.8325	0.114301780976
25	29.9194	29.9194	0.114634734123
26	30.0985	30.0985	0.115320947111
27	29.0873	29.0873	0.111446583216
28	29.1385	29.1385	0.111642753539
29	29.3219	29.3219	0.11234544177
30	30.7364	30.7364	0.117765030111
31	30.8205	30.8205	0.118087255194
32	30.4364	30.4364	0.11661559462
33	30.4016	30.4016	0.116482260103
34	30.1277	30.1277	0.115432825499
35	30.7357	30.7357	0.117762348095
36	30.4210	30.421	0.116556590265
37	30.5031	30.5031	0.116871152444
38	30.5189	30.5189	0.11693168938
39	30.8426	30.8426	0.118171930275
40	30.1789	30.1789	0.115628995823
41	28.0817	28.0817	0.107593675449
42	28.3435	28.3435	0.108596749488
43	30.7190	30.719	0.117698362853
conformation	DY-202A-11R-opt_freq-conf-57.log	mole fraction	0.000842054233751
Atom Number	Isotropic Value	Ref Chemical Shift	Avg Chemical Shift
20	29.3309	29.3309	0.0246982085247
21	28.4779	28.4779	0.0239799362633
22	29.7405	29.7405	0.0250431139389
23	30.3413	30.3413	0.0255490201225
24	29.8500	29.85	0.0251353188775
25	29.8230	29.823	0.0251125834132
26	30.0413	30.0413	0.0252964038524
27	29.0753	29.0753	0.0244829794626
28	29.3489	29.3489	0.0247133655009
29	29.1934	29.1934	0.0245824260676
30	30.7174	30.7174	0.0258657167198
31	30.8162	30.8162	0.0259489116781
32	30.4355	30.4355	0.0256283416313
33	30.2659	30.2659	0.0254855292333
34	30.1977	30.1977	0.0254281011345
35	30.9510	30.951	0.0260624205888
36	30.9368	30.9368	0.0260504634187
37	31.2855	31.2855	0.02634408773
38	30.4810	30.481	0.025666655099
39	30.5754	30.5754	0.0257461450186
40	31.0522	31.0522	0.0261476364773
41	27.7946	27.7946	0.0234045606054
42	28.4751	28.4751	0.0239775785115
43	29.7521	29.7521	0.025052881768
conformation	DY-202A-11R-opt_freq-conf-21.log	mole fraction	0.0158805139891
Atom Number	Isotropic Value	Ref Chemical Shift	Avg Chemical Shift
20	29.2984	29.2984	0.465273651057
21	29.1574	29.1574	0.463034498585
22	30.0229	30.0229	0.476779083442
23	29.9857	29.9857	0.476188328322
24	30.1221	30.1221	0.47835443043
25	29.8613	29.8613	0.474212792382
26	30.0873	30.0873	0.477801788543
27	29.0837	29.0837	0.461864104704
28	29.1423	29.1423	0.462794702824
29	29.3155	29.3155	0.465545207846
30	30.7773	30.7773	0.488759343196
31	30.9442	30.9442	0.49140980098
32	30.4494	30.4494	0.483552122659
33	30.3364	30.3364	0.481757624578
34	30.1119	30.1119	0.478192449187
35	30.7017	30.7017	0.487558776338
36	30.3346	30.3346	0.481729039653
37	29.3718	29.3718	0.466439280784
38	31.1478	31.1478	0.494643073629
39	30.3192	30.3192	0.481484479737
40	30.0469	30.0469	0.477160215778
41	27.9912	27.9912	0.444514643171
42	28.2413	28.2413	0.448486359719
43	30.4485	30.4485	0.483537830196
conformation	DY-202A-11R-opt_freq-conf-36.log	mole fraction	0.00780448392645
Atom Number	Isotropic Value	Ref Chemical Shift	Avg Chemical Shift
20	29.3533	29.3533	0.229087358038
21	28.6827	28.6827	0.223853671117
22	30.0831	30.0831	0.234783070408
23	29.9970	29.997	0.234111104342
24	30.1391	30.1391	0.235220121508
25	29.8814	29.8814	0.233208906
26	30.0946	30.0946	0.234872821973
27	29.1018	29.1018	0.227124530331
28	29.3537	29.3537	0.229090479832
29	29.1819	29.1819	0.227749669493
30	30.7644	30.7644	0.240100265307
31	30.9566	30.9566	0.241600287117
32	30.4674	30.4674	0.237782333581
33	30.2202	30.2202	0.235853065154
34	30.1809	30.1809	0.235546348936
35	30.9402	30.9402	0.241472293581
36	30.9117	30.9117	0.241249865789
37	29.3921	29.3921	0.229390172015
38	31.1749	31.1749	0.243304005959
39	30.2647	30.2647	0.236200364689
40	30.0673	30.0673	0.234659759562
41	27.9937	27.9937	0.218476381692
42	28.2514	28.2514	0.2204875972
43	30.4559	30.4559	0.237692582016
conformation	DY-202A-11R-opt_freq-conf-38.log	mole fraction	0.0243723681449
Atom Number	Isotropic Value	Ref Chemical Shift	Avg Chemical Shift
20	29.3957	29.3957	0.716442822278
21	28.5340	28.534	0.695441152647
22	29.7745	29.7745	0.725675075331
23	30.3967	30.3967	0.740839562791
24	29.8616	29.8616	0.727797908597
25	29.8545	29.8545	0.727624864783
26	30.0393	30.0393	0.732128878416
27	29.0716	29.0716	0.708543737762
28	29.1628	29.1628	0.710766497737
29	29.2744	29.2744	0.713486454022
30	30.7126	30.7126	0.748538793888
31	30.7758	30.7758	0.750079127555
32	30.4198	30.4198	0.741402564495
33	30.1088	30.1088	0.733822758002
34	30.3209	30.3209	0.738992137285
35	30.7649	30.7649	0.749813468742
36	30.4324	30.4324	0.741709656334
37	27.9632	27.9632	0.68152940491
38	30.6014	30.6014	0.74582858655
39	30.5773	30.5773	0.745241212478
40	30.9169	30.9169	0.7535180687
41	27.6226	27.6226	0.67322817632
42	28.4162	28.4162	0.69257008768
43	30.4593	30.4593	0.742365273037
conformation	DY-202A-11R-opt_freq-conf-43.log	mole fraction	0.00627315026246
Atom Number	Isotropic Value	Ref Chemical Shift	Avg Chemical Shift
20	29.4886	29.4886	0.18498641883
21	29.8125	29.8125	0.1870182922
22	29.8799	29.8799	0.187441102527
23	30.2085	30.2085	0.189502459704
24	29.7330	29.733	0.186519576754
25	29.8672	29.8672	0.187361433519
26	30.0097	30.0097	0.188255357431
27	29.0743	29.0743	0.182387452676
28	29.1132	29.1132	0.182631478221
29	29.3077	29.3077	0.183851605947
30	30.7217	30.7217	0.192721840418
31	30.8161	30.8161	0.193314025803
32	30.4536	30.4536	0.191040008833
33	30.4126	30.4126	0.190782809672
34	30.1334	30.1334	0.189031346119
35	30.7472	30.7472	0.19288180575
36	30.4542	30.4542	0.191043772723
37	30.7460	30.746	0.19287427797
38	30.8481	30.8481	0.193514766611
39	30.7530	30.753	0.192918190021
40	30.1960	30.196	0.189424045325
41	28.3077	28.3077	0.177578455685
42	28.1637	28.1637	0.176675122047
43	29.8668	29.8668	0.187358924259
conformation	DY-202A-11R-opt_freq-conf-14.log	mole fraction	0.0596405023576
Atom Number	Isotropic Value	Ref Chemical Shift	Avg Chemical Shift
20	29.5965	29.5965	1.76515012803
21	28.5797	28.5797	1.70450766523
22	29.7095	29.7095	1.77188950479
23	30.4856	30.4856	1.81817649867
24	29.8409	29.8409	1.7797262668
25	29.9023	29.9023	1.78338819365
26	30.0972	30.0972	1.79501212756
27	29.0975	29.0975	1.73538951735
28	29.1583	29.1583	1.73901565989
29	29.2720	29.272	1.74579678501
30	30.7298	30.7298	1.83274070935
31	30.8086	30.8086	1.83744038094
32	30.4280	30.428	1.81474120574
33	30.1248	30.1248	1.79665820542
34	30.3214	30.3214	1.80838352819
35	30.7846	30.7846	1.83600900888
36	30.4313	30.4313	1.8149380194
37	30.5232	30.5232	1.82041898156
38	30.5210	30.521	1.82028777246
39	30.8447	30.8447	1.83959340307
40	30.1835	30.1835	1.80015910291
41	28.0672	28.0672	1.67394190777
42	28.3442	28.3442	1.69046232692
43	30.7245	30.7245	1.83242461469
conformation	DY-202A-11R-opt_freq-conf-67.log	mole fraction	0.00190505818051
Atom Number	Isotropic Value	Ref Chemical Shift	Avg Chemical Shift
20	29.6190	29.619	0.0564259182486
21	28.6125	28.6125	0.0545084771899
22	29.7847	29.7847	0.0567415863891
23	30.4937	30.4937	0.0580922726391
24	29.8533	29.8533	0.0568722733803
25	29.9160	29.916	0.0569917205282
26	30.1096	30.1096	0.057360539792
27	29.1000	29.1	0.0554371930529
28	29.3454	29.3454	0.0559046943304
29	29.1917	29.1917	0.0556118868881
30	30.7405	30.7405	0.0585624409981
31	30.8430	30.843	0.0587577094616
32	30.4474	30.4474	0.0580040684454
33	30.2706	30.2706	0.057667254159
34	30.1873	30.1873	0.0575085628126
35	30.9603	30.9603	0.0589811727861
36	30.9357	30.9357	0.0589343083549
37	30.3197	30.3197	0.0577607925157
38	30.5657	30.5657	0.0582294368281
39	30.8935	30.8935	0.0588539148997
40	30.1544	30.1544	0.0574458863985
41	28.0655	28.0655	0.0534664103652
42	28.3067	28.3067	0.0539259103983
43	30.6871	30.6871	0.0584607108912
conformation	DY-202A-11R-opt_freq-conf-13.log	mole fraction	0.00205836860334
Atom Number	Isotropic Value	Ref Chemical Shift	Avg Chemical Shift
20	29.5790	29.579	0.0608844849181
21	29.1310	29.131	0.0599623357838
22	30.1964	30.1964	0.0621553216938
23	30.1879	30.1879	0.0621378255607
24	29.3480	29.348	0.0604090017707
25	30.1751	30.1751	0.0621114784426
26	30.4881	30.4881	0.0627557478154
27	29.1521	29.1521	0.0600057673613
28	29.2970	29.297	0.060304024972
29	29.2079	29.2079	0.0601206243294
30	30.9159	30.9159	0.0636363179039
31	30.3049	30.3049	0.0623786546873
32	30.1682	30.1682	0.0620972756992
33	30.2961	30.2961	0.0623605410436
34	30.1986	30.1986	0.0621598501047
35	31.0634	31.0634	0.0639399272729
36	30.5551	30.5551	0.0628936585118
37	29.6482	29.6482	0.0610269240255
38	30.9559	30.9559	0.063718652648
39	30.5120	30.512	0.062804942825
40	31.0705	31.0705	0.06395454169
41	27.5956	27.5956	0.0568019166303
42	28.2836	28.2836	0.0582180742294
43	30.6993	30.6993	0.0631904752644
conformation	DY-202A-11R-opt_freq-conf-11.log	mole fraction	0.0080567249069
Atom Number	Isotropic Value	Ref Chemical Shift	Avg Chemical Shift
20	29.5359	29.5359	0.237962621178
21	29.4406	29.4406	0.237194815294
22	29.9064	29.9064	0.240947637756
23	30.0984	30.0984	0.242494528938
24	29.6522	29.6522	0.238899618284
25	29.8844	29.8844	0.240770389808
26	30.0566	30.0566	0.242157757837
27	29.0941	29.0941	0.234403160114
28	29.3388	29.3388	0.236374640698
29	29.1863	29.1863	0.23514599015
30	30.7231	30.7231	0.247527564987
31	30.8419	30.8419	0.248484703906
32	30.4791	30.4791	0.24556172411
33	30.3162	30.3162	0.244249283622
34	30.2016	30.2016	0.243325982948
35	30.9680	30.968	0.249500656917
36	30.9684	30.9684	0.249503879607
37	30.5958	30.5958	0.246501943906
38	30.9157	30.9157	0.249079290204
39	30.5858	30.5858	0.246421376657
40	30.3685	30.3685	0.244670650335
41	28.4201	28.4201	0.228972927526
42	28.1148	28.1148	0.226513209412
43	30.4713	30.4713	0.245498881655
conformation	DY-202A-11R-opt_freq-conf-18.log	mole fraction	0.0160497893308
Atom Number	Isotropic Value	Ref Chemical Shift	Avg Chemical Shift
20	29.3737	29.3737	0.471441696866
21	29.2170	29.217	0.468926694878
22	30.0016	30.0016	0.481519359587
23	29.9431	29.9431	0.480580446911
24	29.7600	29.76	0.477641730485
25	29.8916	29.8916	0.479753882761
26	29.9988	29.9988	0.481474420177
27	29.0801	29.0801	0.466729478719
28	29.1202	29.1202	0.467373075271
29	29.3105	29.3105	0.47042735018
30	30.7151	30.7151	0.492970884274
31	30.8701	30.8701	0.495458601621
32	30.4337	30.4337	0.488454473557
33	30.3290	30.329	0.486774060614
34	30.1149	30.1149	0.483337800718
35	30.7160	30.716	0.492985329085
36	30.3058	30.3058	0.486401705501
37	29.7916	29.7916	0.478148903827
38	31.1140	31.114	0.499373145239
39	30.1811	30.1811	0.484400296772
40	30.9559	30.9559	0.496835673545
41	28.1593	28.1593	0.451950832703
42	28.2843	28.2843	0.453957056369
43	30.4380	30.438	0.488523487651
conformation	DY-202A-11R-opt_freq-conf-62.log	mole fraction	0.00014624823347
Atom Number	Isotropic Value	Ref Chemical Shift	Avg Chemical Shift
20	29.4091	29.4091	0.00430102892293
21	28.5917	28.5917	0.00418148561689
22	29.8409	29.8409	0.00436417891014
23	30.3951	30.3951	0.00444522968113
24	29.8730	29.873	0.00436887347844
25	29.8622	29.8622	0.00436729399752
26	30.0539	30.0539	0.00439532978387
27	29.0752	29.0752	0.00425219663778
28	29.3366	29.3366	0.004290425926
29	29.1878	29.1878	0.00426866418886
30	30.7254	30.7254	0.00449353547265
31	30.8098	30.8098	0.00450587882355
32	30.4391	30.4391	0.00445166460341
33	30.2446	30.2446	0.004423219322
34	30.1879	30.1879	0.00441492704716
35	30.9376	30.9376	0.00452456934779
36	30.9218	30.9218	0.0045222586257
37	27.9592	27.9592	0.00408898360922
38	30.6033	30.6033	0.00447567856334
39	30.5972	30.5972	0.00447478644912
40	30.9132	30.9132	0.00452100089089
41	27.6235	27.6235	0.00403988807725
42	28.4084	28.4084	0.0041546783157
43	30.4582	30.4582	0.00445445794466
conformation	DY-202A-11R-opt_freq-conf-68.log	mole fraction	0.00594293943691
Atom Number	Isotropic Value	Ref Chemical Shift	Avg Chemical Shift
20	29.5018	29.5018	0.17532741068
21	29.3709	29.3709	0.174549479907
22	29.8925	29.8925	0.177649317118
23	30.2123	30.2123	0.17954986915
24	29.7434	29.7434	0.176763224848
25	29.8227	29.8227	0.177234499945
26	30.0001	30.0001	0.178288777401
27	29.0711	29.0711	0.172767786664
28	29.1706	29.1706	0.173359109138
29	29.2772	29.2772	0.173992626482
30	30.7196	30.7196	0.182564722326
31	30.8162	30.8162	0.183138810276
32	30.4395	30.4395	0.18090010499
33	30.1667	30.1667	0.179278871111
34	30.3295	30.3295	0.180246381652
35	30.7835	30.7835	0.182944476156
36	30.4321	30.4321	0.180856127238
37	30.7529	30.7529	0.182762622209
38	30.8323	30.8323	0.183234491601
39	30.7507	30.7507	0.182749547742
40	30.2135	30.2135	0.179557000677
41	28.3049	28.3049	0.168214306468
42	28.1306	28.1306	0.167178452124
43	29.8985	29.8985	0.177684974754
conformation	DY-202A-11R-opt_freq-conf-66.log	mole fraction	8.09363878573e-05
Atom Number	Isotropic Value	Ref Chemical Shift	Avg Chemical Shift
20	29.5323	29.5323	0.00239023768712
21	29.2602	29.2602	0.00236821489598
22	29.7328	29.7328	0.00240646543288
23	30.4241	30.4241	0.00246241675781
24	29.7650	29.765	0.00240907158457
25	29.9106	29.9106	0.00242085592265
26	30.0840	30.084	0.0024348902923
27	29.0893	29.0893	0.0023543828673
28	29.3355	29.3355	0.00237430940599
29	29.1680	29.168	0.00236075256102
30	30.7296	30.7296	0.0024871428243
31	30.8367	30.8367	0.00249581111144
32	30.4279	30.4279	0.00246272431608
33	30.2709	30.2709	0.00245001730319
34	30.1722	30.1722	0.00244202888171
35	30.9465	30.9465	0.00250469792683
36	30.9368	30.9368	0.00250391284386
37	30.5870	30.587	0.00247560129539
38	30.6957	30.6957	0.00248439908075
39	30.8617	30.8617	0.00249783452114
40	30.1733	30.1733	0.00244211791174
41	28.2754	28.2754	0.00228850874122
42	28.2409	28.2409	0.00228571643584
43	30.2889	30.2889	0.00245147415817
conformation	DY-202A-11R-opt_freq-conf-69.log	mole fraction	0.000829647042906
Atom Number	Isotropic Value	Ref Chemical Shift	Avg Chemical Shift
20	29.5938	29.5938	0.0245524086583
21	28.4406	28.4406	0.0235956596885
22	29.9294	29.9294	0.0248308382059
23	30.4498	30.4498	0.0252625865271
24	29.8297	29.8297	0.0247481223958
25	29.9030	29.903	0.024808935524
26	30.0889	30.0889	0.0249631669093
27	29.0917	29.0917	0.0241358428781
28	29.1656	29.1656	0.0241971537946
29	29.2689	29.2689	0.0242828563341
30	30.7351	30.7351	0.0254992848284
31	30.8426	30.8426	0.0255884718855
32	30.4264	30.4264	0.0252431727863
33	30.1096	30.1096	0.0249803406031
34	30.3142	30.3142	0.0251500863881
35	30.7727	30.7727	0.0255304795572
36	30.4271	30.4271	0.0252437535392
37	31.2765	31.2765	0.0259484557374
38	30.4337	30.4337	0.0252492292097
39	31.0366	31.0366	0.0257494234118
40	29.9885	29.9885	0.0248798703462
41	28.0453	28.0453	0.0232677002124
42	28.3276	28.3276	0.0235019095726
43	30.3113	30.3113	0.0251476804116
conformation	DY-202A-11R-opt_freq-conf-7.log	mole fraction	0.012221554543
Atom Number	Isotropic Value	Ref Chemical Shift	Avg Chemical Shift
20	29.5404	29.5404	0.361029609821
21	29.4271	29.4271	0.359644907691
22	29.9154	29.9154	0.365612692775
23	30.0675	30.0675	0.367471591221
24	29.6889	29.6889	0.362844510671
25	29.8847	29.8847	0.36523749105
26	30.0500	30.05	0.367257714016
27	29.0915	29.0915	0.355543353987
28	29.3389	29.3389	0.358566966581
29	29.1877	29.1877	0.356719067534
30	30.7170	30.717	0.375409490896
31	30.8299	30.8299	0.376789304404
32	30.4809	30.4809	0.372523981869
33	30.3193	30.3193	0.370548978655
34	30.2046	30.2046	0.369147166349
35	30.9682	30.9682	0.378479545398
36	30.9721	30.9721	0.37852720946
37	29.1298	29.1298	0.356011439526
38	30.9878	30.9878	0.378719087867
39	30.4255	30.4255	0.371846907747
40	30.7842	30.7842	0.376230779362
41	28.5934	28.5934	0.349455797669
42	27.7635	27.7635	0.339313129554
43	30.6284	30.6284	0.374326661164
conformation	DY-202A-11R-opt_freq-conf-47.log	mole fraction	0.00101373336594
Atom Number	Isotropic Value	Ref Chemical Shift	Avg Chemical Shift
20	29.5027	29.5027	0.0299078713754
21	29.8233	29.8233	0.0302328742925
22	29.8353	29.8353	0.0302450390929
23	30.0920	30.092	0.0305052644479
24	29.6306	29.6306	0.0300375278729
25	29.9055	29.9055	0.0303162031752
26	30.0525	30.0525	0.03046522198
27	29.0898	29.0898	0.0294893008686
28	29.1143	29.1143	0.029514137336
29	29.3091	29.3091	0.0297116125957
30	30.7224	30.7224	0.0311443219618
31	30.8144	30.8144	0.0312375854315
32	30.4690	30.469	0.0308874419269
33	30.4160	30.416	0.0308337140585
34	30.1363	30.1363	0.030550172836
35	30.7512	30.7512	0.0311735174827
36	30.4840	30.484	0.0309026479274
37	30.5855	30.5855	0.031005541864
38	30.9283	30.9283	0.0313530496619
39	30.5756	30.5756	0.0309955059037
40	30.3612	30.3612	0.03077816147
41	28.3930	28.393	0.0287829314592
42	28.1431	28.1431	0.028529599491
43	30.4658	30.4658	0.0308841979801
conformation	DY-202A-11R-opt_freq-conf-26.log	mole fraction	0.00344600205839
Atom Number	Isotropic Value	Ref Chemical Shift	Avg Chemical Shift
20	29.5242	29.5242	0.101740453972
21	29.2448	29.2448	0.100777640997
22	29.1275	29.1275	0.100373424956
23	30.2461	30.2461	0.104228122858
24	29.9014	29.9014	0.103040285949
25	29.7917	29.7917	0.102662259523
26	29.9646	29.9646	0.103258073279
27	29.0515	29.0515	0.100111528799
28	29.1440	29.144	0.10043028399
29	29.2708	29.2708	0.100867237051
30	30.7172	30.7172	0.105851534428
31	30.7849	30.7849	0.106084828767
32	30.4113	30.4113	0.104797402398
33	30.1424	30.1424	0.103870772445
34	30.3280	30.328	0.104510350427
35	30.7840	30.784	0.106081727365
36	30.4029	30.4029	0.104768455981
37	30.4912	30.4912	0.105072737963
38	30.8982	30.8982	0.106475260801
39	30.5056	30.5056	0.105122360392
40	31.0483	31.0483	0.106992505709
41	28.1616	28.1616	0.0970449315675
42	28.2235	28.2235	0.097258239095
43	30.2288	30.2288	0.104168507023
conformation	DY-202A-11R-opt_freq-conf-55.log	mole fraction	0.00378301105325
Atom Number	Isotropic Value	Ref Chemical Shift	Avg Chemical Shift
20	29.2092	29.2092	0.110498726456
21	28.8193	28.8193	0.109023730447
22	29.9748	29.9748	0.113394999719
23	30.2541	30.2541	0.114451594706
24	29.8110	29.811	0.112775342508
25	29.8121	29.8121	0.11277950382
26	30.0303	30.0303	0.113604956832
27	29.0597	29.0597	0.109933166304
28	29.1473	29.1473	0.110264558072
29	29.3212	29.3212	0.110922423694
30	30.7286	30.7286	0.116246633451
31	30.8289	30.8289	0.116626069459
32	30.4097	30.4097	0.115040231226
33	30.4071	30.4071	0.115030395397
34	30.1340	30.134	0.113997255078
35	30.7344	30.7344	0.116268574915
36	30.4170	30.417	0.115067847207
37	31.1109	31.1109	0.117692878576
38	30.5226	30.5226	0.115467333174
39	30.8147	30.8147	0.116572350702
40	30.7869	30.7869	0.116467182995
41	27.9095	27.9095	0.105581946991
42	28.1662	28.1662	0.106553045928
43	30.0930	30.093	0.113842151625
conformation	DY-202A-11R-opt_freq-conf-46.log	mole fraction	0.0290012119368
Atom Number	Isotropic Value	Ref Chemical Shift	Avg Chemical Shift
20	29.5167	29.5167	0.856020072375
21	29.6675	29.6675	0.860393455136
22	29.2949	29.2949	0.849587603568
23	30.1043	30.1043	0.87306118451
24	29.7263	29.7263	0.862098726397
25	29.8912	29.8912	0.866881026246
26	30.0203	30.0203	0.870625082707
27	29.0741	29.0741	0.843184135972
28	29.1028	29.1028	0.844016470755
29	29.3093	29.3093	0.85000522102
30	30.7178	30.7178	0.890853428033
31	30.7843	30.7843	0.892782008627
32	30.4438	30.4438	0.882907095962
33	30.3911	30.3911	0.881378732093
34	30.1330	30.133	0.873893519292
35	30.7401	30.7401	0.891500155059
36	30.4022	30.4022	0.881700645546
37	29.2341	29.2341	0.847824329882
38	31.0043	31.0043	0.899162275253
39	30.3422	30.3422	0.879960572829
40	31.1406	31.1406	0.90311514044
41	27.8231	27.8231	0.806903619839
42	28.3772	28.3772	0.822973191373
43	30.5439	30.5439	0.885810117277
conformation	DY-202A-11R-opt_freq-conf-23.log	mole fraction	0.011826374501
Atom Number	Isotropic Value	Ref Chemical Shift	Avg Chemical Shift
20	29.5508	29.5508	0.349478827605
21	29.2974	29.2974	0.346482024306
22	29.3775	29.3775	0.347429316904
23	30.1150	30.115	0.356151268098
24	29.7468	29.7468	0.351796797007
25	29.8614	29.8614	0.353152099525
26	30.0254	30.0254	0.355091624943
27	29.0786	29.0786	0.343894413565
28	29.3307	29.3307	0.346875842577
29	29.1923	29.1923	0.345239072346
30	30.7228	30.7228	0.36333933852
31	30.8108	30.8108	0.364380059476
32	30.4494	30.4494	0.360106007731
33	30.2926	30.2926	0.35825163221
34	30.2002	30.2002	0.357158875206
35	30.9613	30.9613	0.366159928839
36	30.9003	30.9003	0.365438519994
37	29.2259	29.2259	0.345636438529
38	30.9942	30.9942	0.36654901656
39	30.3485	30.3485	0.358912726544
40	31.1464	31.1464	0.368348990759
41	27.8061	27.8061	0.328845352013
42	28.3812	28.3812	0.335646699988
43	30.5345	30.5345	0.361112432202
conformation	DY-202A-11R-opt_freq-conf-24.log	mole fraction	0.0289091094
Atom Number	Isotropic Value	Ref Chemical Shift	Avg Chemical Shift
20	29.4185	29.4185	0.850462634883
21	29.4719	29.4719	0.852006381325
22	29.6795	29.6795	0.858007912436
23	30.0766	30.0766	0.869487719779
24	29.6813	29.6813	0.858059948833
25	29.6536	29.6536	0.857259166503
26	30.0078	30.0078	0.867498773052
27	28.9938	28.9938	0.838184936121
28	29.1351	29.1351	0.842269793279
29	29.2457	29.2457	0.845467140779
30	30.8049	30.8049	0.890542224155
31	30.8235	30.8235	0.89107993359
32	30.3186	30.3186	0.876483724254
33	30.1099	30.1099	0.870450393122
34	30.2199	30.2199	0.873630395156
35	30.6677	30.6677	0.886575894345
36	30.0381	30.0381	0.868374719067
37	30.3276	30.3276	0.876743906238
38	31.1569	31.1569	0.900718230664
39	30.5997	30.5997	0.884610074906
40	31.0820	31.082	0.89855293837
41	27.7555	27.7555	0.802386785951
42	28.4722	28.4722	0.823105944658
43	28.7725	28.7725	0.831787350211
conformation	DY-202A-11R-opt_freq-conf-60.log	mole fraction	0.00182982717741
Atom Number	Isotropic Value	Ref Chemical Shift	Avg Chemical Shift
20	29.2983	29.2983	0.0536108255918
21	28.9317	28.9317	0.0529400109486
22	29.6713	29.6713	0.054293351129
23	30.3311	30.3311	0.0555006711007
24	29.8343	29.8343	0.0545916129589
25	29.8259	29.8259	0.0545762424106
26	30.0324	30.0324	0.0549541017228
27	29.0634	29.0634	0.0531809991879
28	29.1436	29.1436	0.0533277513275
29	29.3254	29.3254	0.0536604139083
30	30.7194	30.7194	0.0562111929936
31	30.7966	30.7966	0.0563524556517
32	30.4183	30.4183	0.0556602320305
33	30.4047	30.4047	0.0556353463809
34	30.1400	30.14	0.0551509911271
35	30.7364	30.7364	0.0562423000557
36	30.4001	30.4001	0.0556269291759
37	31.2565	31.2565	0.0571939931706
38	30.4758	30.4758	0.0557654470932
39	30.5554	30.5554	0.0559111013365
40	31.0473	31.0473	0.0568111933251
41	27.7977	27.7977	0.0508649869294
42	28.4783	28.4783	0.0521103673064
43	29.7483	29.7483	0.0544342478217
conformation	DY-202A-11R-opt_freq-conf-50.log	mole fraction	0.00139337234851
Atom Number	Isotropic Value	Ref Chemical Shift	Avg Chemical Shift
20	29.5175	29.5175	0.041128868297
21	29.3801	29.3801	0.0409374189364
22	29.9141	29.9141	0.0416814797705
23	30.0586	30.0586	0.0418828220748
24	29.6909	29.6909	0.0413704790623
25	29.8840	29.884	0.0416395392628
26	30.0535	30.0535	0.0418757158758
27	29.0955	29.0955	0.040540865166
28	29.3477	29.3477	0.0408922736723
29	29.1908	29.1908	0.0406736535508
30	30.7225	30.7225	0.042807881977
31	30.8404	30.8404	0.0429721605769
32	30.4885	30.4885	0.0424818328474
33	30.3083	30.3083	0.0422307471502
34	30.2039	30.2039	0.0420852790771
35	30.9652	30.9652	0.043146053446
36	30.9954	30.9954	0.0431881332909
37	29.0002	29.0002	0.0404080767812
38	30.9616	30.9616	0.0431410373055
39	30.5249	30.5249	0.0425325516009
40	30.4139	30.4139	0.0423778872702
41	28.3867	28.3867	0.0395532428453
42	27.7689	27.7689	0.0386924174084
43	30.5353	30.5353	0.0425470426733
conformation	DY-202A-11R-opt_freq-conf-61.log	mole fraction	0.0091208324836
Atom Number	Isotropic Value	Ref Chemical Shift	Avg Chemical Shift
20	29.5613	29.5613	0.269623665298
21	28.9543	28.9543	0.26408731998
22	29.9111	29.9111	0.2728141325
23	30.4420	30.442	0.277656382466
24	29.8226	29.8226	0.272006938826
25	29.9225	29.9225	0.272918109991
26	30.0913	30.0913	0.274457706514
27	29.0838	29.0838	0.265268467787
28	29.1441	29.1441	0.265818453985
29	29.3173	29.3173	0.267398182172
30	30.7422	30.7422	0.280394456377
31	30.8538	30.8538	0.281412341283
32	30.4336	30.4336	0.277579767473
33	30.3854	30.3854	0.277140143347
34	30.1191	30.1191	0.274711265657
35	30.7260	30.726	0.280246698891
36	30.4146	30.4146	0.277406471656
37	31.2622	31.2622	0.285137289269
38	30.4327	30.4327	0.277571558724
39	31.0344	31.0344	0.283059563629
40	29.9857	29.9857	0.273494546604
41	28.0650	28.065	0.255976163652
42	28.3268	28.3268	0.258363997597
43	30.2994	30.2994	0.276355751754
conformation	DY-202A-11R-opt_freq-conf-48.log	mole fraction	0.0136030014392
Atom Number	Isotropic Value	Ref Chemical Shift	Avg Chemical Shift
20	29.5428	29.5428	0.401870750917
21	29.3123	29.3123	0.398735259085
22	29.1740	29.174	0.396853963986
23	30.2502	30.2502	0.411493514135
24	29.9145	29.9145	0.406926986552
25	29.8067	29.8067	0.405460582997
26	29.9782	29.9782	0.407793497743
27	29.0546	29.0546	0.395229765614
28	29.3160	29.316	0.39878559019
29	29.1841	29.1841	0.396991354301
30	30.7246	30.7246	0.417946778018
31	30.8133	30.8133	0.419153364245
32	30.4320	30.432	0.413966539797
33	30.2937	30.2937	0.412085244698
34	30.1942	30.1942	0.410731746054
35	30.9631	30.9631	0.421191093861
36	30.8703	30.8703	0.419928735327
37	30.5232	30.5232	0.415207133528
38	30.9091	30.9091	0.420456531783
39	30.5205	30.5205	0.415170405424
40	31.0384	31.0384	0.422215399869
41	28.1677	28.1677	0.383165263638
42	28.2011	28.2011	0.383619603886
43	30.3171	30.3171	0.412403554931
conformation	DY-202A-11R-opt_freq-conf-34.log	mole fraction	0.00318258250325
Atom Number	Isotropic Value	Ref Chemical Shift	Avg Chemical Shift
20	29.5224	29.5224	0.093957473694
21	29.4219	29.4219	0.0936376241525
22	29.9470	29.947	0.0953087982249
23	30.2170	30.217	0.0961680955008
24	29.7521	29.7521	0.094688512895
25	29.8476	29.8476	0.0949924495241
26	30.0147	30.0147	0.0955242590604
27	29.0792	29.0792	0.0925469531286
28	29.3348	29.3348	0.0933604212164
29	29.1839	29.1839	0.0928801695167
30	30.7222	30.7222	0.0977759361814
31	30.8444	30.8444	0.0981648477633
32	30.4637	30.4637	0.0969532386043
33	30.3105	30.3105	0.0964656669648
34	30.1978	30.1978	0.0961069899167
35	30.9662	30.9662	0.0985524863122
36	30.9666	30.9666	0.0985537593452
37	30.7494	30.7494	0.0978625024255
38	30.8328	30.8328	0.0981279298063
39	30.7520	30.752	0.09787077714
40	30.2114	30.2114	0.0961502730388
41	28.3262	28.3262	0.0901504685036
42	28.1321	28.1321	0.0895327292398
43	29.8825	29.8825	0.0951035216535
conformation	DY-202A-11R-opt_freq-conf-65.log	mole fraction	0.000801120030333
Atom Number	Isotropic Value	Ref Chemical Shift	Avg Chemical Shift
20	29.4927	29.4927	0.0236271927186
21	29.2715	29.2715	0.0234499849679
22	29.2409	29.2409	0.023425470695
23	30.1007	30.1007	0.0241142736971
24	29.7631	29.7631	0.0238438155748
25	29.8404	29.8404	0.0239057421532
26	30.0263	30.0263	0.0240546703668
27	29.0719	29.0719	0.0232900814098
28	29.1490	29.149	0.0233518477642
29	29.2733	29.2733	0.023451426984
30	30.7254	30.7254	0.02461473338
31	30.7934	30.7934	0.0246692095421
32	30.4269	30.4269	0.024375599051
33	30.1374	30.1374	0.0241436748022
34	30.3274	30.3274	0.0242958876079
35	30.7793	30.7793	0.0246579137496
36	30.4060	30.406	0.0243588556423
37	31.6493	31.6493	0.025354888176
38	30.8141	30.8141	0.0246857927267
39	30.2318	30.2318	0.024219300533
40	31.2469	31.2469	0.0250325174758
41	28.0354	28.0354	0.0224597204984
42	28.5578	28.5578	0.0228782256023
43	29.9072	29.9072	0.0239592569712
conformation	DY-202A-11R-opt_freq-conf-44.log	mole fraction	0.00163011391509
Atom Number	Isotropic Value	Ref Chemical Shift	Avg Chemical Shift
20	29.5713	29.5713	0.0482045876174
21	28.9895	28.9895	0.0472561873416
22	29.6971	29.6971	0.0484096559479
23	30.4813	30.4813	0.0496879912801
24	29.8498	29.8498	0.0486585743428
25	29.9197	29.9197	0.0487725193054
26	30.0840	30.084	0.0490403470217
27	29.0757	29.0757	0.0473967031611
28	29.1316	29.1316	0.0474878265289
29	29.3162	29.3162	0.0477887455577
30	30.7313	30.7313	0.0500955197589
31	30.8180	30.818	0.0502368506354
32	30.4286	30.4286	0.0496020842768
33	30.3813	30.3813	0.0495249798886
34	30.1192	30.1192	0.0490977270315
35	30.7247	30.7247	0.0500847610071
36	30.4060	30.406	0.0495652437023
37	28.9016	28.9016	0.0471129003285
38	30.6202	30.6202	0.049914414103
39	30.7559	30.7559	0.0501356205612
40	30.5350	30.535	0.0497755283974
41	28.3034	28.3034	0.0461377661845
42	28.0064	28.0064	0.0456536223517
43	30.8230	30.823	0.0502450012049
conformation	DY-202A-11R-opt_freq-conf-3.log	mole fraction	0.00829070467673
Atom Number	Isotropic Value	Ref Chemical Shift	Avg Chemical Shift
20	29.5170	29.517	0.244716729943
21	29.3890	29.389	0.243655519744
22	29.8495	29.8495	0.247473389248
23	30.0916	30.0916	0.24948056885
24	29.6438	29.6438	0.245767991296
25	29.8619	29.8619	0.247576193986
26	30.0430	30.043	0.249077640603
27	29.0866	29.0866	0.24114841065
28	29.1732	29.1732	0.241866385675
29	29.2779	29.2779	0.242734422455
30	30.7199	30.7199	0.254689618599
31	30.8127	30.8127	0.255458995993
32	30.4566	30.4566	0.252506676057
33	30.1736	30.1736	0.250160406634
34	30.3346	30.3346	0.251495210087
35	30.7868	30.7868	0.255244266742
36	30.4400	30.44	0.25236905036
37	30.5852	30.5852	0.253572860679
38	30.9180	30.918	0.256332007195
39	30.5822	30.5822	0.253547988565
40	30.3678	30.3678	0.251770461482
41	28.3932	28.3932	0.235399636027
42	28.1174	28.1174	0.233113059678
43	30.4779	30.4779	0.252683268067
conformation	DY-202A-11R-opt_freq-conf-49.log	mole fraction	0.00768948928876
Atom Number	Isotropic Value	Ref Chemical Shift	Avg Chemical Shift
20	29.6456	29.6456	0.227959523659
21	28.7440	28.744	0.221026680116
22	30.3640	30.364	0.233483652764
23	30.3612	30.3612	0.233462122194
24	29.8022	29.8022	0.229163697681
25	30.2582	30.2582	0.232670104797
26	30.4763	30.4763	0.234347182411
27	29.2143	29.2143	0.224643046929
28	29.1825	29.1825	0.224398521169
29	29.3643	29.3643	0.225796470322
30	30.9303	30.9303	0.237838210548
31	30.3009	30.3009	0.23299844599
32	30.1781	30.1781	0.232054176705
33	30.3370	30.337	0.233276036553
34	30.1662	30.1662	0.231962671783
35	30.8112	30.8112	0.236922392374
36	30.4783	30.4783	0.23436256139
37	28.8889	28.8889	0.222140887114
38	30.5341	30.5341	0.234791634892
39	30.9190	30.919	0.237751319319
40	30.1619	30.1619	0.231929606979
41	28.0587	28.0587	0.215757073106
42	28.1074	28.1074	0.216131551235
43	30.5458	30.5458	0.234881601917
conformation	DY-202A-11R-opt_freq-conf-54.log	mole fraction	0.00310261719535
Atom Number	Isotropic Value	Ref Chemical Shift	Avg Chemical Shift
20	29.2254	29.2254	0.0906752285809
21	28.3573	28.3573	0.0879818465936
22	29.9747	29.9747	0.0930000196453
23	30.2589	30.2589	0.0938817834522
24	29.8126	29.8126	0.092497085398
25	29.7911	29.7911	0.0924303791283
26	30.0238	30.0238	0.0931523581496
27	29.0630	29.063	0.0901713635483
28	29.1833	29.1833	0.0905446083969
29	29.2784	29.2784	0.0908396672922
30	30.7178	30.7178	0.0953055744832
31	30.8189	30.8189	0.0956192490816
32	30.4071	30.4071	0.0943415913206
33	30.1335	30.1335	0.0934927152559
34	30.3312	30.3312	0.0941061026755
35	30.7696	30.7696	0.0954662900539
36	30.4456	30.4456	0.0944610420826
37	31.1037	31.1037	0.0965028744589
38	30.5232	30.5232	0.094701805177
39	30.8136	30.8136	0.0956028052105
40	30.7915	30.7915	0.0955342373705
41	27.9009	27.9009	0.0865658121056
42	28.1720	28.172	0.0874069316273
43	30.0490	30.049	0.0932305441029
conformation	DY-202A-11R-opt_freq-conf-19.log	mole fraction	0.0565011005107
Atom Number	Isotropic Value	Ref Chemical Shift	Avg Chemical Shift
20	29.3056	29.3056	1.65579865113
21	28.7231	28.7231	1.62288676008
22	30.0730	30.073	1.69915759566
23	30.0089	30.0089	1.69553587512
24	30.0274	30.0274	1.69658114548
25	29.8906	29.8906	1.68885179493
26	30.0999	30.0999	1.70067747526
27	29.1044	29.1044	1.6444306297
28	29.3576	29.3576	1.65873670835
29	29.1846	29.1846	1.64896201796
30	30.7563	30.7563	1.73776479764
31	30.9615	30.9615	1.74935882346
32	30.4708	30.4708	1.72163373344
33	30.2268	30.2268	1.70784746492
34	30.1849	30.1849	1.70548006881
35	30.9432	30.9432	1.74832485332
36	30.9185	30.9185	1.74692927614
37	30.7032	30.7032	1.7347645892
38	31.0879	31.0879	1.75650056257
39	30.3631	30.3631	1.71554856492
40	29.9275	29.9275	1.69093668553
41	27.8905	27.8905	1.57584394379
42	28.6149	28.6149	1.616773341
43	30.7420	30.742	1.7369568319
conformation	DY-202A-11R-opt_freq-conf-12.log	mole fraction	0.0654731703049
Atom Number	Isotropic Value	Ref Chemical Shift	Avg Chemical Shift
20	29.4376	29.4376	1.92737299817
21	28.7057	28.7057	1.87945318482
22	29.8732	29.8732	1.95589311115
23	30.4373	30.4373	1.99282652652
24	30.0531	30.0531	1.96767173449
25	29.8429	29.8429	1.95390927409
26	30.0222	30.0222	1.96564861353
27	29.0746	29.0746	1.90360623735
28	29.1515	29.1515	1.90864112414
29	29.2678	29.2678	1.91625565385
30	30.7459	30.7459	2.01303154688
31	30.9256	30.9256	2.02479707558
32	30.4273	30.4273	1.99217179482
33	30.0834	30.0834	1.96965557155
34	30.3097	30.3097	1.98447214999
35	30.7524	30.7524	2.01345712248
36	30.3846	30.3846	1.98937609045
37	31.0672	31.0672	2.0340680765
38	31.1716	31.1716	2.04090347548
39	30.2494	30.2494	1.98052411782
40	30.0547	30.0547	1.96777649156
41	28.1571	28.1571	1.84353460359
42	28.4898	28.4898	1.86531752735
43	30.3702	30.3702	1.98843327679
conformation	DY-202A-11R-opt_freq-conf-27.log	mole fraction	0.0103145419237
Atom Number	Isotropic Value	Ref Chemical Shift	Avg Chemical Shift
20	29.6147	29.6147	0.305462064707
21	29.3755	29.3755	0.302994826279
22	30.6504	30.6504	0.316144835778
23	30.1700	30.17	0.311189729838
24	29.4175	29.4175	0.30342803704
25	30.2364	30.2364	0.311874615421
26	30.5188	30.5188	0.314787442061
27	29.2065	29.2065	0.301251668694
28	29.3702	29.3702	0.302940159207
29	29.1984	29.1984	0.301168120905
30	30.9258	30.9258	0.318985460624
31	30.3074	30.3074	0.312606947898
32	30.1833	30.1833	0.311326913245
33	30.3370	30.337	0.312912258339
34	30.2275	30.2275	0.311782815998
35	31.0400	31.04	0.320163381311
36	31.0229	31.0229	0.319987002644
37	28.5251	28.5251	0.294223339827
38	30.9172	30.9172	0.318896755563
39	30.6858	30.6858	0.316509970562
40	30.3938	30.3938	0.31349812432
41	28.3481	28.3481	0.292397665907
42	27.7441	27.7441	0.286167682585
43	30.3877	30.3877	0.313435205614
conformation	DY-202A-11R-opt_freq-conf-20.log	mole fraction	0.00431914097687
Atom Number	Isotropic Value	Ref Chemical Shift	Avg Chemical Shift
20	29.5011	29.5011	0.127419409873
21	29.2399	29.2399	0.126291250249
22	29.2927	29.2927	0.126519300893
23	30.0701	30.0701	0.129877001088
24	29.9019	29.9019	0.129150521576
25	29.8212	29.8212	0.128801966899
26	29.9980	29.998	0.129565591024
27	29.0673	29.0673	0.125545766517
28	29.1501	29.1501	0.12590339139
29	29.2742	29.2742	0.126439396785
30	30.7179	30.7179	0.132674940613
31	30.7940	30.794	0.133003627242
32	30.4148	30.4148	0.131365808983
33	30.1433	30.1433	0.130193162208
34	30.3308	30.3308	0.131003001141
35	30.7845	30.7845	0.132962595402
36	30.4043	30.4043	0.131320458003
37	30.6820	30.682	0.132519883452
38	31.0802	31.0802	0.134239765389
39	30.4394	30.4394	0.131472059851
40	31.1138	31.1138	0.134384888526
41	28.1024	28.1024	0.121378227388
42	28.3822	28.3822	0.122586723034
43	30.5923	30.5923	0.132132456507
conformation	DY-202A-11R-opt_freq-conf-17.log	mole fraction	0.0837325471366
Atom Number	Isotropic Value	Ref Chemical Shift	Avg Chemical Shift
20	29.6303	29.6303	2.48102049142
21	29.0071	29.0071	2.42883836805
22	29.7326	29.7326	2.48958633099
23	30.4370	30.437	2.5485675372
24	29.8295	29.8295	2.49770001481
25	29.9296	29.9296	2.50608164278
26	30.0884	30.0884	2.51937837127
27	29.0802	29.0802	2.43495921724
28	29.1363	29.1363	2.43965661314
29	29.3235	29.3235	2.45533134596
30	30.7329	30.7329	2.5733439979
31	30.8086	30.8086	2.57968255171
32	30.4277	30.4277	2.54778882451
33	30.4047	30.4047	2.54586297593
34	30.1294	30.1294	2.5228114057
35	30.7367	30.7367	2.57366218157
36	30.4185	30.4185	2.54701848508
37	28.8730	28.873	2.41760983348
38	30.5827	30.5827	2.56076736932
39	30.8405	30.8405	2.58235361997
40	30.1745	30.1745	2.52658774357
41	28.1409	28.1409	2.35630923572
42	27.9923	27.9923	2.34386657921
43	30.5354	30.5354	2.55680681984
conformation	DY-202A-11R-opt_freq-conf-4.log	mole fraction	0.00357628620922
Atom Number	Isotropic Value	Ref Chemical Shift	Avg Chemical Shift
20	29.5205	29.5205	0.105573757039
21	29.3752	29.3752	0.105054122653
22	29.8590	29.859	0.106784329921
23	30.0615	30.0615	0.107508527878
24	29.6771	29.6771	0.10613380346
25	29.8612	29.8612	0.106792197751
26	30.0357	30.0357	0.107416259694
27	29.0837	29.0837	0.104011635223
28	29.1740	29.174	0.104334573868
29	29.2801	29.2801	0.104714017835
30	30.7138	30.7138	0.109841339373
31	30.8000	30.8	0.110149615244
32	30.4572	30.4572	0.108923664331
33	30.1761	30.1761	0.107918370278
34	30.3363	30.3363	0.108491291329
35	30.7865	30.7865	0.11010133538
36	30.4447	30.4447	0.108878960754
37	29.1343	29.1343	0.104192595305
38	30.9876	30.9876	0.110820526537
39	30.4221	30.4221	0.108798136685
40	30.7832	30.7832	0.110089533636
41	28.5713	28.5713	0.102179146169
42	27.7633	27.7633	0.0992895069124
43	30.6373	30.6373	0.109567753478
conformation	DY-202A-11R-opt_freq-conf-25.log	mole fraction	0.0010487187721
Atom Number	Isotropic Value	Ref Chemical Shift	Avg Chemical Shift
20	29.3410	29.341	0.0307704574922
21	28.6500	28.65	0.0300457928206
22	30.0390	30.039	0.0315024631951
23	29.9947	29.9947	0.0314560049535
24	30.1286	30.1286	0.0315964283971
25	29.8418	29.8418	0.0312956558532
26	30.0817	30.0817	0.0315472434867
27	29.0929	29.0929	0.0305102703648
28	29.1629	29.1629	0.0305836806788
29	29.2730	29.273	0.0306991446157
30	30.7676	30.7676	0.0322665596924
31	30.9330	30.933	0.0324400177773
32	30.4379	30.4379	0.0319207971133
33	30.0757	30.0757	0.031540951174
34	30.3142	30.3142	0.0317910706012
35	30.7509	30.7509	0.0322490460889
36	30.3966	30.3966	0.031877485028
37	29.4064	29.4064	0.0308390436999
38	31.1534	31.1534	0.0326711553947
39	30.2634	30.2634	0.0317377956875
40	30.0842	30.0842	0.0315498652836
41	27.9908	27.9908	0.0293544774061
42	28.2380	28.238	0.0296137206865
43	30.4602	30.4602	0.0319441835419
conformation	DY-202A-11R-opt_freq-conf-9.log	mole fraction	0.00890109593347
Atom Number	Isotropic Value	Ref Chemical Shift	Avg Chemical Shift
20	29.4287	29.4287	0.261947681897
21	28.8627	28.8627	0.256909661599
22	29.9892	29.9892	0.266936746168
23	30.0191	30.0191	0.267202888936
24	30.0870	30.087	0.26780727335
25	29.8673	29.8673	0.265851702574
26	30.0602	30.0602	0.267568723979
27	29.0905	29.0905	0.258937331253
28	29.1563	29.1563	0.259523023365
29	29.2673	29.2673	0.260511045014
30	30.7497	30.7497	0.273706029625
31	30.9183	30.9183	0.2752067544
32	30.4464	30.4464	0.271006327229
33	30.1081	30.1081	0.267995086474
34	30.3129	30.3129	0.269818030922
35	30.7529	30.7529	0.273734513132
36	30.4000	30.4	0.270593316377
37	31.1240	31.124	0.277037709833
38	30.9963	30.9963	0.275901039883
39	30.4815	30.4815	0.271318755696
40	29.8408	29.8408	0.265615823531
41	27.9288	27.9288	0.248596928107
42	28.6442	28.6442	0.254964772137
43	30.4156	30.4156	0.270732173474
conformation	DY-202A-11R-opt_freq-conf-41.log	mole fraction	0.0110974433859
Atom Number	Isotropic Value	Ref Chemical Shift	Avg Chemical Shift
20	29.4094	29.4094	0.326369151513
21	28.9884	28.9884	0.321697127847
22	29.9753	29.9753	0.332649194725
23	29.6860	29.686	0.329438704353
24	29.6966	29.6966	0.329556337253
25	29.8761	29.8761	0.331548328341
26	30.0172	30.0172	0.333114177603
27	29.0847	29.0847	0.322765811645
28	29.1588	29.1588	0.3235881322
29	29.2663	29.2663	0.324781107364
30	30.7047	30.7047	0.34074366993
31	30.8458	30.8458	0.342309519192
32	30.4243	30.4243	0.337631946805
33	30.1010	30.101	0.334044143358
34	30.3014	30.3014	0.336268071013
35	30.7354	30.7354	0.341084361442
36	30.4026	30.4026	0.337391132284
37	30.6701	30.6701	0.340359698389
38	30.9790	30.979	0.343787698651
39	30.1077	30.1077	0.334118496229
40	30.9313	30.9313	0.343258350602
41	28.1815	28.1815	0.312742600779
42	28.0751	28.0751	0.311561832803
43	30.0334	30.0334	0.333293956185
conformation	DY-202A-11R-opt_freq-conf-58.log	mole fraction	0.00385999458293
Atom Number	Isotropic Value	Ref Chemical Shift	Avg Chemical Shift
20	28.4771	28.4771	0.109921451738
21	29.2019	29.2019	0.112719175811
22	30.0155	30.0155	0.115859667404
23	29.9898	29.9898	0.115760465543
24	29.8002	29.8002	0.11502861057
25	29.4593	29.4593	0.113712738417
26	30.3484	30.3484	0.117144659601
27	28.8730	28.873	0.111449623593
28	29.2436	29.2436	0.112880137585
29	29.2480	29.248	0.112897121562
30	30.9978	30.9978	0.119651340083
31	30.5068	30.5068	0.117756082742
32	30.8292	30.8292	0.119000544996
33	29.8862	29.8862	0.115360570104
34	30.3514	30.3514	0.117156239584
35	30.5822	30.5822	0.118047126334
36	30.5498	30.5498	0.11792206251
37	29.5896	29.5896	0.114215695711
38	31.1209	31.1209	0.120126505416
39	30.1298	30.1298	0.116300864785
40	30.1623	30.1623	0.116426314609
41	27.8364	27.8364	0.107448353208
42	28.1563	28.1563	0.108683165475
43	30.4954	30.4954	0.117712078804
conformation	DY-202A-11R-opt_freq-conf-35.log	mole fraction	0.0062532278863
Atom Number	Isotropic Value	Ref Chemical Shift	Avg Chemical Shift
20	29.4462	29.4462	0.184133798986
21	28.8950	28.895	0.180687019775
22	30.0339	30.0339	0.187808821014
23	30.0236	30.0236	0.187744412767
24	30.0978	30.0978	0.188208402276
25	29.9048	29.9048	0.187001529294
26	30.0730	30.073	0.188053322225
27	29.0993	29.0993	0.181964554232
28	29.3477	29.3477	0.183517856039
29	29.1770	29.177	0.182450430039
30	30.7471	30.7471	0.192268623143
31	30.9419	30.9419	0.193486751935
32	30.4753	30.4753	0.190568995803
33	30.2525	30.2525	0.18917577663
34	30.1811	30.1811	0.188729296159
35	30.9421	30.9421	0.193488002581
36	30.9124	30.9124	0.193302281713
37	31.1266	31.1266	0.194641723126
38	31.0184	31.0184	0.193965123869
39	30.4840	30.484	0.190623398886
40	29.8245	29.8245	0.186499395095
41	27.9303	27.9303	0.174654530833
42	28.6565	28.6565	0.179195624924
43	30.4172	30.4172	0.190205683263
conformation	DY-202A-11R-opt_freq-conf-40.log	mole fraction	0.00231545435566
Atom Number	Isotropic Value	Ref Chemical Shift	Avg Chemical Shift
20	29.4806	29.4806	0.0682609836776
21	29.2850	29.285	0.0678080808056
22	30.4226	30.4226	0.0704421416806
23	30.1638	30.1638	0.0698429020934
24	29.4415	29.4415	0.0681704494123
25	30.1756	30.1756	0.0698702244547
26	30.4542	30.4542	0.0705153100382
27	29.0732	29.0732	0.0673176675731
28	29.0666	29.0666	0.0673023855743
29	29.2154	29.2154	0.0676469251824
30	30.8830	30.883	0.0715081768659
31	30.2384	30.2384	0.0700156349883
32	30.2372	30.2372	0.0700128564431
33	30.0960	30.096	0.069685914288
34	30.2324	30.2324	0.0700017422622
35	30.7471	30.7471	0.071193506619
36	30.0330	30.033	0.0695400406636
37	30.1202	30.1202	0.0697419482834
38	31.0814	31.0814	0.0719675630101
39	30.6531	30.6531	0.0709758539096
40	31.0819	31.0819	0.0719687207373
41	27.6741	27.6741	0.0640781153841
42	28.5397	28.5397	0.0660823726743
43	28.2694	28.2694	0.065456505362
