# Supplementary material for: New patchoulol- and guaiane-type sesquiterpenoids from Sanguisorba officinalis with anti-melanogenic activity
Source: Nat Prod Bioprospect. 2026 May 12;16(1):63. doi: 10.1007/s13659-026-00616-0 (PMC13161421; doi:10.1007/s13659-026-00616-0)
Supplement: Supplementary file 2 — Additional file 2. It includes the calculated NMR data of compound 11. [file 13659_2026_616_MOESM2_ESM.zip › New folder/11R-nmr-1.log]

 Entering Gaussian System, Link 0=/gpfs/home/zhengshan/software/Gaussian/g09/g09
 Input=DY-202A-11R_1-2.gjf
 Output=DY-202A-11R_1-2.log
 Initial command:
 /gpfs/home/zhengshan/software/Gaussian/g09/l1.exe "/gpfs/home/zhengshan/software/Gaussian/g09/scratch/zhengshan/%J/Gau-3806.inp" -scrdir="/gpfs/home/zhengshan/software/Gaussian/g09/scratch/zhengshan/%J/"
 Entering Link 1 = /gpfs/home/zhengshan/software/Gaussian/g09/l1.exe PID=      3807.
  
 Copyright (c) 1988,1990,1992,1993,1995,1998,2003,2009,2013,
            Gaussian, Inc.  All Rights Reserved.
  
 This is part of the Gaussian(R) 09 program.  It is based on
 the Gaussian(R) 03 system (copyright 2003, Gaussian, Inc.),
 the Gaussian(R) 98 system (copyright 1998, Gaussian, Inc.),
 the Gaussian(R) 94 system (copyright 1995, Gaussian, Inc.),
 the Gaussian 92(TM) system (copyright 1992, Gaussian, Inc.),
 the Gaussian 90(TM) system (copyright 1990, Gaussian, Inc.),
 the Gaussian 88(TM) system (copyright 1988, Gaussian, Inc.),
 the Gaussian 86(TM) system (copyright 1986, Carnegie Mellon
 University), and the Gaussian 82(TM) system (copyright 1983,
 Carnegie Mellon University). Gaussian is a federally registered
 trademark of Gaussian, Inc.
  
 This software contains proprietary and confidential information,
 including trade secrets, belonging to Gaussian, Inc.
  
 This software is provided under written license and may be
 used, copied, transmitted, or stored only in accord with that
 written license.
  
 The following legend is applicable only to US Government
 contracts under FAR:
  
                    RESTRICTED RIGHTS LEGEND
  
 Use, reproduction and disclosure by the US Government is
 subject to restrictions as set forth in subparagraphs (a)
 and (c) of the Commercial Computer Software - Restricted
 Rights clause in FAR 52.227-19.
  
 Gaussian, Inc.
 340 Quinnipiac St., Bldg. 40, Wallingford CT 06492
  
  
 ---------------------------------------------------------------
 Warning -- This program may not be used in any manner that
 competes with the business of Gaussian, Inc. or will provide
 assistance to any competitor of Gaussian, Inc.  The licensee
 of this program is prohibited from giving any competitor of
 Gaussian, Inc. access to this program.  By using this program,
 the user acknowledges that Gaussian, Inc. is engaged in the
 business of creating and licensing software in the field of
 computational chemistry and represents and warrants to the
 licensee that it is not a competitor of Gaussian, Inc. and that
 it will not use this program in any manner prohibited above.
 ---------------------------------------------------------------
  

 Cite this work as:
 Gaussian 09, Revision D.01,
 M. J. Frisch, G. W. Trucks, H. B. Schlegel, G. E. Scuseria, 
 M. A. Robb, J. R. Cheeseman, G. Scalmani, V. Barone, B. Mennucci, 
 G. A. Petersson, H. Nakatsuji, M. Caricato, X. Li, H. P. Hratchian, 
 A. F. Izmaylov, J. Bloino, G. Zheng, J. L. Sonnenberg, M. Hada, 
 M. Ehara, K. Toyota, R. Fukuda, J. Hasegawa, M. Ishida, T. Nakajima, 
 Y. Honda, O. Kitao, H. Nakai, T. Vreven, J. A. Montgomery, Jr., 
 J. E. Peralta, F. Ogliaro, M. Bearpark, J. J. Heyd, E. Brothers, 
 K. N. Kudin, V. N. Staroverov, T. Keith, R. Kobayashi, J. Normand, 
 K. Raghavachari, A. Rendell, J. C. Burant, S. S. Iyengar, J. Tomasi, 
 M. Cossi, N. Rega, J. M. Millam, M. Klene, J. E. Knox, J. B. Cross, 
 V. Bakken, C. Adamo, J. Jaramillo, R. Gomperts, R. E. Stratmann, 
 O. Yazyev, A. J. Austin, R. Cammi, C. Pomelli, J. W. Ochterski, 
 R. L. Martin, K. Morokuma, V. G. Zakrzewski, G. A. Voth, 
 P. Salvador, J. J. Dannenberg, S. Dapprich, A. D. Daniels, 
 O. Farkas, J. B. Foresman, J. V. Ortiz, J. Cioslowski, 
 and D. J. Fox, Gaussian, Inc., Wallingford CT, 2013.
 
 ******************************************
 Gaussian 09:  ES64L-G09RevD.01 24-Apr-2013
                10-Mar-2024 
 ******************************************
 %chk=DY-202A-11R_1.chk
 %mem=6GB
 %nprocshared=3
 Will use up to    3 processors via shared memory.
 ----------------------------------------------------------------------
 # mPW1PW91/6-311G(d,p) nmr guess=read geom=check scrf=(solvent=methano
 l,read)
 ----------------------------------------------------------------------
 1/29=2,38=1,40=2/1;
 2/12=2,40=1/2;
 3/5=4,6=6,7=101,11=2,14=-4,16=1,25=1,30=1,70=2203,72=3,74=-7,116=-2/1,2,8,3;
 4/5=1/1;
 5/5=2,38=6,53=3/2;
 8/6=1,10=90,11=11/1;
 10/13=100,45=16/2;
 6/7=2,8=2,9=2,10=2,28=1/1;
 99/9=1/99;
 ----------------------------------------------------------------------
 candidate structure: DY-202A-11R_1, conformer: 1, nmr calculation with
  methanol solvation
 ----------------------------------------------------------------------
 Structure from the checkpoint file:  "DY-202A-11R_1.chk"
 Charge =  0 Multiplicity = 1
 Redundant internal coordinates found in file.
 C,0,-1.6502794317,0.7026631294,-0.1003300074
 C,0,-0.9952272744,-0.432268693,-0.4461441023
 C,0,0.4280028929,-0.5715753672,-0.9096968591
 C,0,1.4079528095,0.3779172346,-0.176464332
 C,0,1.3573989244,1.8239894392,-0.7260878665
 C,0,-0.0278142573,2.3433519566,-1.1559800025
 C,0,-1.1925738245,2.1409984408,-0.1661948046
 C,0,-3.0176217196,0.362629736,0.3287135433
 C,0,-3.1688440065,-1.1483608121,0.3447491264
 C,0,-1.8745904437,-1.6813932948,-0.309090757
 O,0,-3.9023906414,1.1676927402,0.6231525986
 C,0,-0.9143221143,2.7269805065,1.2331641418
 C,0,-2.1297610666,-2.3428319007,-1.6658165036
 O,0,-1.2194094555,-2.685296244,0.4867259759
 C,0,2.8692068755,-0.1816571935,-0.1465483723
 O,0,3.7601397742,0.8304287584,0.3679450959
 C,0,3.4045701393,-0.5635297532,-1.5264146403
 C,0,2.9879555908,-1.3860087198,0.8035257115
 O,0,2.6902676621,-0.9291993911,2.1311638919
 H,0,0.4765235069,-0.3983871852,-1.9945953868
 H,0,0.7192755666,-1.6157446031,-0.7624085058
 H,0,1.0845098056,0.4137028922,0.8709207232
 H,0,2.017586867,1.910612199,-1.5988782517
 H,0,1.7782103298,2.4932475511,0.0315664152
 H,0,-0.3121702103,1.8852979569,-2.1123462784
 H,0,0.0682439598,3.4189976892,-1.3562225815
 H,0,-2.0512041071,2.7010654766,-0.5659470869
 H,0,-3.2435691717,-1.4915418996,1.3840178631
 H,0,-4.0871722406,-1.4549476879,-0.1670694262
 H,0,-0.6471403749,3.7882115199,1.1552575079
 H,0,-0.0944904078,2.2074915432,1.7412902741
 H,0,-1.8038237788,2.6525018816,1.8688895973
 H,0,-1.1882191201,-2.6385326717,-2.1406415947
 H,0,-2.7433138952,-3.2406681628,-1.5299477221
 H,0,-2.6584204986,-1.6577373155,-2.3361965851
 H,0,-1.0343289186,-2.2994496454,1.361085743
 H,0,3.6038255987,0.8420329227,1.3311747656
 H,0,2.8412841762,-1.3977587481,-1.9561981992
 H,0,3.3520505703,0.2795192842,-2.2231017346
 H,0,4.4543738989,-0.8668262116,-1.4467599393
 H,0,2.3111210046,-2.2010848417,0.5163841559
 H,0,4.0164236688,-1.7650579828,0.758422578
 H,0,3.1268633372,-1.5287745336,2.7572318315
 Recover connectivity data from disk.
                          Input orientation:                          
 ---------------------------------------------------------------------
 Center     Atomic      Atomic             Coordinates (Angstroms)
 Number     Number       Type             X           Y           Z
 ---------------------------------------------------------------------
      1          6           0       -1.650279    0.702663   -0.100330
      2          6           0       -0.995227   -0.432269   -0.446144
      3          6           0        0.428003   -0.571575   -0.909697
      4          6           0        1.407953    0.377917   -0.176464
      5          6           0        1.357399    1.823989   -0.726088
      6          6           0       -0.027814    2.343352   -1.155980
      7          6           0       -1.192574    2.140998   -0.166195
      8          6           0       -3.017622    0.362630    0.328714
      9          6           0       -3.168844   -1.148361    0.344749
     10          6           0       -1.874590   -1.681393   -0.309091
     11          8           0       -3.902391    1.167693    0.623153
     12          6           0       -0.914322    2.726981    1.233164
     13          6           0       -2.129761   -2.342832   -1.665817
     14          8           0       -1.219409   -2.685296    0.486726
     15          6           0        2.869207   -0.181657   -0.146548
     16          8           0        3.760140    0.830429    0.367945
     17          6           0        3.404570   -0.563530   -1.526415
     18          6           0        2.987956   -1.386009    0.803526
     19          8           0        2.690268   -0.929199    2.131164
     20          1           0        0.476524   -0.398387   -1.994595
     21          1           0        0.719276   -1.615745   -0.762409
     22          1           0        1.084510    0.413703    0.870921
     23          1           0        2.017587    1.910612   -1.598878
     24          1           0        1.778210    2.493248    0.031566
     25          1           0       -0.312170    1.885298   -2.112346
     26          1           0        0.068244    3.418998   -1.356223
     27          1           0       -2.051204    2.701065   -0.565947
     28          1           0       -3.243569   -1.491542    1.384018
     29          1           0       -4.087172   -1.454948   -0.167069
     30          1           0       -0.647140    3.788212    1.155258
     31          1           0       -0.094490    2.207492    1.741290
     32          1           0       -1.803824    2.652502    1.868890
     33          1           0       -1.188219   -2.638533   -2.140642
     34          1           0       -2.743314   -3.240668   -1.529948
     35          1           0       -2.658420   -1.657737   -2.336197
     36          1           0       -1.034329   -2.299450    1.361086
     37          1           0        3.603826    0.842033    1.331175
     38          1           0        2.841284   -1.397759   -1.956198
     39          1           0        3.352051    0.279519   -2.223102
     40          1           0        4.454374   -0.866826   -1.446760
     41          1           0        2.311121   -2.201085    0.516384
     42          1           0        4.016424   -1.765058    0.758423
     43          1           0        3.126863   -1.528775    2.757232
 ---------------------------------------------------------------------
                    Distance matrix (angstroms):
                    1          2          3          4          5
     1  C    0.000000
     2  C    1.355268   0.000000
     3  C    2.568660   1.503287   0.000000
     4  C    3.076368   2.550373   1.549022   0.000000
     5  C    3.270333   3.271684   2.576086   1.547826   0.000000
     6  C    2.537450   3.023876   2.960612   2.623702   1.540571
     7  C    1.510841   2.595962   3.246093   3.141862   2.629893
     8  C    1.472863   2.307021   3.778720   4.454340   4.731700
     9  C    2.435246   2.421345   3.852742   4.852655   5.519822
    10  C    2.403668   1.533746   2.625711   3.877298   4.786162
    11  O    2.410744   3.486384   4.911923   5.427972   5.469603
    12  C    2.533318   3.578754   4.156220   3.591394   3.132855
    13  C    3.457700   2.534762   3.201753   4.704898   5.514143
    14  O    3.465336   2.448803   3.021884   4.089759   5.333340
    15  C    4.605422   3.884123   2.587259   1.565018   2.577605
    16  O    5.432149   4.987049   3.834204   2.456406   2.820857
    17  C    5.402635   4.532376   3.039796   2.587502   3.245255
    18  C    5.166501   4.282177   3.186188   2.562855   3.911844
    19  O    5.146153   4.524636   3.806911   2.945850   4.185747
    20  H    3.053497   2.136563   1.099706   2.185363   2.706291
    21  H    3.380555   2.107168   1.093994   2.189131   3.498613
    22  H    2.916487   2.603005   2.138311   1.096773   2.147979
    23  H    4.142225   3.986845   3.027045   2.178088   1.097777
    24  H    3.870159   4.059410   3.478818   2.157543   1.095002
    25  H    2.690236   2.934947   2.833805   2.996441   2.170929
    26  H    3.450951   4.097739   4.031561   3.526304   2.145470
    27  H    2.090730   3.308659   4.120050   4.185031   3.523277
    28  H    3.091342   3.086518   4.425823   5.250394   6.050967
    29  H    3.255485   3.268620   4.660327   5.792744   6.380226
    30  H    3.478994   4.527483   4.942440   4.198452   3.378729
    31  H    2.841928   3.544648   3.876073   3.046713   2.888427
    32  H    2.775477   3.940688   4.805858   4.435394   4.172969
    33  H    3.942076   2.788578   2.898225   4.438138   5.328718
    34  H    4.334558   3.481026   4.191183   5.670899   6.566033
    35  H    3.403959   2.800051   3.569406   5.034255   5.553528
    36  H    3.395263   2.598841   3.206309   3.936635   5.203788
    37  H    5.447408   5.092543   4.135897   2.703745   3.200469
    38  H    5.294352   4.234531   2.757113   2.893945   3.754297
    39  H    5.450552   4.750057   3.316542   2.824522   2.933441
    40  H    6.445383   5.557718   4.072748   3.527566   4.165466
    41  H    4.950231   3.871319   2.869694   2.819043   4.319091
    42  H    6.240082   5.323904   4.133254   3.502924   4.706957
    43  H    5.997172   5.334377   4.652574   3.898295   5.148354
                    6          7          8          9         10
     6  C    0.000000
     7  C    1.541845   0.000000
     8  C    3.881562   2.595829   0.000000
     9  C    4.930549   3.871252   1.518624   0.000000
    10  C    4.508478   3.885389   2.427209   1.544902   0.000000
    11  O    4.422650   2.985549   1.231924   2.445343   3.619163
    12  C    2.577029   1.542402   3.291209   4.570604   4.768063
    13  C    5.161243   4.819950   3.476488   2.559068   1.530790
    14  O    5.422701   4.870333   3.542370   2.486488   1.438891
    15  C    3.973330   4.679015   5.931009   6.134651   4.977875
    16  O    4.354294   5.150948   6.793999   7.206037   6.206272
    17  C    4.513141   5.504399   6.748616   6.859523   5.531820
    18  C    5.180990   5.554904   6.272969   6.178441   4.996951
    19  O    5.376140   5.457145   6.123533   6.129315   5.230542
    20  H    2.911145   3.546465   4.264500   4.395873   3.164612
    21  H    4.048146   4.257201   4.366797   4.069609   2.633998
    22  H    3.011501   3.040439   4.138125   4.561570   3.812890
    23  H    2.137075   3.522895   5.609384   6.327248   5.451156
    24  H    2.166670   2.998124   5.256219   6.150833   5.557574
    25  H    1.097865   2.151278   3.949273   4.837457   4.291174
    26  H    1.098334   2.153859   4.658644   5.850881   5.557435
    27  H    2.137804   1.100329   2.683778   4.110544   4.393531
    28  H    5.612404   4.450291   2.145384   1.097013   2.185581
    29  H    5.646540   4.616225   2.166409   1.095117   2.228669
    30  H    2.795175   2.181065   4.246995   5.602291   5.793749
    31  H    2.901220   2.201978   3.734111   4.760643   4.743021
    32  H    3.521309   2.185596   3.014791   4.316578   4.850902
    33  H    5.209153   5.171303   4.295510   3.510079   2.177567
    34  H    6.220536   5.764282   4.063696   2.841358   2.162524
    35  H    4.931705   4.613893   3.363429   2.776232   2.173501
    36  H    5.376272   4.698426   3.476479   2.629468   1.969143
    37  H    4.650667   5.189882   6.714039   7.127675   6.250695
    38  H    4.782048   5.656759   6.530434   6.440357   5.003287
    39  H    4.101419   5.324433   6.862317   7.152256   5.901389
    40  H    5.520852   6.524943   7.777827   7.835957   6.481790
    41  H    5.377669   5.620986   5.916363   5.582804   4.297868
    42  H    6.074523   6.576158   7.361352   7.223539   5.987540
    43  H    6.344965   6.377397   6.872395   6.752830   5.868574
                   11         12         13         14         15
    11  O    0.000000
    12  C    3.425207   0.000000
    13  C    4.550316   5.965264   0.000000
    14  O    4.697076   5.472019   2.362088   0.000000
    15  C    6.947497   4.967783   5.654072   4.835910   0.000000
    16  O    7.674194   5.118213   6.992618   6.096748   1.443185
    17  C    7.810854   6.090613   5.814995   5.471363   1.528552
    18  C    7.350564   5.685863   5.762307   4.414797   1.538572
    19  O    7.080551   5.212209   6.296673   4.590602   2.403916
    20  H    5.336675   4.703276   3.268284   3.776652   3.031037
    21  H    5.570198   5.050764   3.076006   2.542199   2.656708
    22  H    5.049660   3.078604   4.936097   3.880650   2.138888
    23  H    6.366748   4.157284   5.941108   5.995854   2.685537
    24  H    5.863130   2.957735   6.445232   6.000851   2.894324
    25  H    4.570295   3.501922   4.623863   5.335597   4.272918
    26  H    4.975162   2.854689   6.174606   6.505145   4.719472
    27  H    2.681806   2.128373   5.163021   5.550936   5.718079
    28  H    2.843324   4.821211   3.356598   2.515433   6.436184
    29  H    2.745330   5.432877   2.620313   3.188302   7.071980
    30  H    4.212708   1.097117   6.909871   6.533049   5.460701
    31  H    4.102623   1.095530   6.037893   5.174819   4.249173
    32  H    2.856659   1.095859   6.128111   5.544728   5.825089
    33  H    5.430712   6.343998   1.095171   2.627969   5.145420
    34  H    5.041125   6.825894   1.095909   2.587991   6.540010
    35  H    4.276478   5.916753   1.094644   3.330994   6.126013
    36  H    4.559759   5.029490   3.219315   0.973467   4.689946
    37  H    7.546564   4.896559   7.211057   6.034794   1.941976
    38  H    7.662359   6.425736   5.068410   4.910689   2.180485
    39  H    7.843273   6.011470   6.102258   6.085355   2.181260
    40  H    8.846430   6.994307   6.751104   6.263946   2.161657
    41  H    7.068790   5.933219   4.950104   3.563704   2.197505
    42  H    8.445528   6.687006   6.632220   5.323026   2.154585
    43  H    7.825321   6.063449   6.917958   5.038137   3.211394
                   16         17         18         19         20
    16  O    0.000000
    17  C    2.378686   0.000000
    18  C    2.387173   2.505726   0.000000
    19  O    2.711062   3.744572   1.435241   0.000000
    20  H    4.227732   2.969835   3.887437   4.712145   0.000000
    21  H    4.063043   2.983566   2.766196   3.567761   1.749049
    22  H    2.754204   3.476331   2.620422   2.443370   3.039790
    23  H    2.841070   2.837314   4.192955   4.736058   2.804095
    24  H    2.608862   3.796872   4.136186   4.117439   3.763147
    25  H    4.883472   4.489346   5.485853   5.911295   2.418909
    26  H    4.827374   5.198131   6.023065   6.159845   3.891868
    27  H    6.176014   6.430051   6.631196   6.552464   4.247005
    28  H    7.448214   7.316391   6.259394   6.007069   5.142869
    29  H    8.190818   7.666071   7.141725   7.175791   5.028269
    30  H    5.365860   6.522682   6.333261   5.860431   5.358340
    31  H    4.317471   5.531716   4.826398   4.212566   4.590588
    32  H    6.044045   6.999880   6.356549   5.752758   5.425350
    33  H    6.543161   5.077069   5.260929   6.017707   2.794808
    34  H    7.903843   6.705487   6.460055   6.947693   4.319932
    35  H    7.396031   6.213927   6.466317   7.006892   3.395663
    36  H    5.811144   5.572692   4.162213   4.042676   4.142138
    37  H    0.975900   3.190788   2.371050   2.147518   4.730688
    38  H    3.348247   1.094506   2.763644   4.116902   2.567550
    39  H    2.680217   1.094926   3.473762   4.567120   2.963179
    40  H    2.579882   1.095638   2.735639   3.989674   4.042629
    41  H    3.363297   2.837295   1.097681   2.090205   3.594508
    42  H    2.637178   2.653020   1.097023   2.083691   4.688048
    43  H    3.416953   4.399823   1.963834   0.970601   5.557152
                   21         22         23         24         25
    21  H    0.000000
    22  H    2.630555   0.000000
    23  H    3.849738   3.035009   0.000000
    24  H    4.316892   2.347390   1.747889   0.000000
    25  H    3.891466   3.607796   2.385803   3.055430   0.000000
    26  H    5.111271   3.876179   2.476701   2.388924   1.751763
    27  H    5.133128   4.138758   4.271630   3.881318   2.465982
    28  H    4.508515   4.756626   6.939170   6.551789   5.676329
    29  H    4.845846   5.596032   7.116541   7.073218   5.402961
    30  H    5.894682   3.803521   4.267483   2.970175   3.796119
    31  H    4.641967   2.316304   3.963046   2.551827   3.873204
    32  H    5.613171   3.788223   5.213348   4.028906   4.320170
    33  H    2.565961   4.852932   5.591549   6.312952   4.607961
    34  H    3.901156   5.811268   7.014743   7.467282   5.703085
    35  H    3.726581   5.346587   5.928052   6.520788   4.255361
    36  H    2.837571   3.477202   5.983327   5.713838   5.486197
    37  H    4.329479   2.596585   3.499032   2.783588   5.318013
    38  H    2.444498   3.789492   3.428042   4.496806   4.554900
    39  H    3.557689   3.838323   2.197934   3.530028   4.002163
    40  H    3.870423   4.285718   3.698004   4.542840   5.544108
    41  H    2.124125   2.909877   4.633201   4.749295   5.521812
    42  H    3.634062   3.654555   4.802371   4.865294   6.348475
    43  H    4.265198   3.391548   5.659997   5.042299   6.869908
                   26         27         28         29         30
    26  H    0.000000
    27  H    2.373188   0.000000
    28  H    6.526134   4.775150   0.000000
    29  H    6.514362   4.645074   1.766034   0.000000
    30  H    2.637352   2.473020   5.888087   6.408829   0.000000
    31  H    3.329987   3.065239   4.871056   5.744285   1.774129
    32  H    3.807033   2.447853   4.413736   5.121518   1.771164
    33  H    6.235999   5.633446   4.238311   3.701323   7.242842
    34  H    7.230919   6.059085   3.435243   2.617669   7.810853
    35  H    5.845365   4.743591   3.769617   2.605296   6.774501
    36  H    6.426513   5.454598   2.352442   3.516859   6.103433
    37  H    5.134510   6.247754   7.234306   8.165311   5.175097
    38  H    5.590247   6.532197   6.941994   7.155960   6.981730
    39  H    4.625061   6.148594   7.723352   7.910606   6.302203
    40  H    6.133076   7.471829   8.225685   8.656876   7.380062
    41  H    6.334231   6.650744   5.666641   6.477807   6.710525
    42  H    6.850860   7.649596   7.292028   8.162167   7.262583
    43  H    7.124332   7.466421   6.516864   7.784555   6.714147
                   31         32         33         34         35
    31  H    0.000000
    32  H    1.770914   0.000000
    33  H    6.304727   6.667110   0.000000
    34  H    6.884745   6.867619   1.775904   0.000000
    35  H    6.175729   6.082043   1.778115   1.778458   0.000000
    36  H    4.619564   5.037044   3.521470   3.487778   4.088932
    37  H    3.963611   5.727967   6.865241   8.070976   7.675558
    38  H    5.940372   7.253477   4.220241   5.896248   5.518944
    39  H    5.595724   6.997034   5.397766   7.072881   6.315973
    40  H    6.348800   7.908492   5.954769   7.579496   7.211691
    41  H    5.169420   6.505332   4.415487   5.551173   5.755761
    42  H    5.800586   7.390755   6.021282   7.287532   7.358106
    43  H    5.036759   6.525634   6.621228   7.467896   7.709031
                   36         37         38         39         40
    36  H    0.000000
    37  H    5.601989   0.000000
    38  H    5.180521   4.050303   0.000000
    39  H    6.223970   3.607311   1.773522   0.000000
    40  H    6.329476   3.370542   1.772985   1.769726   0.000000
    41  H    3.451845   3.405222   2.653313   3.839494   3.198080
    42  H    5.114575   2.700964   2.980776   3.675755   2.421043
    43  H    4.456308   2.807465   4.723891   5.303240   4.458027
                   41         42         43
    41  H    0.000000
    42  H    1.776727   0.000000
    43  H    2.477667   2.200542   0.000000
 Stoichiometry    C15H24O4
 Framework group  C1[X(C15H24O4)]
 Deg. of freedom   123
 Full point group                 C1      NOp   1
 Largest Abelian subgroup         C1      NOp   1
 Largest concise Abelian subgroup C1      NOp   1
                         Standard orientation:                         
 ---------------------------------------------------------------------
 Center     Atomic      Atomic             Coordinates (Angstroms)
 Number     Number       Type             X           Y           Z
 ---------------------------------------------------------------------
      1          6           0       -1.682878    0.713778   -0.068505
      2          6           0       -1.045105   -0.444818   -0.364568
      3          6           0        0.366871   -0.623365   -0.848628
      4          6           0        1.370152    0.355229   -0.188893
      5          6           0        1.320747    1.769392   -0.816163
      6          6           0       -0.068557    2.278006   -1.245708
      7          6           0       -1.214125    2.141753   -0.222773
      8          6           0       -3.043880    0.411287    0.406361
      9          6           0       -3.207902   -1.094984    0.508646
     10          6           0       -1.932273   -1.675816   -0.141067
     11          8           0       -3.915259    1.239971    0.673977
     12          6           0       -0.901630    2.800866    1.136242
     13          6           0       -2.221461   -2.408156   -1.453838
     14          8           0       -1.269402   -2.640946    0.695314
     15          6           0        2.826778   -0.216230   -0.157968
     16          8           0        3.737044    0.813735    0.281771
     17          6           0        3.329876   -0.678497   -1.525328
     18          6           0        2.954825   -1.367748    0.854364
     19          8           0        2.688905   -0.835867    2.160620
     20          1           0        0.394247   -0.510453   -1.942179
     21          1           0        0.652041   -1.660698   -0.650029
     22          1           0        1.068963    0.451616    0.861301
     23          1           0        1.963305    1.801486   -1.705659
     24          1           0        1.763098    2.475037   -0.105234
     25          1           0       -0.376793    1.770990   -2.169414
     26          1           0        0.032675    3.340045   -1.506788
     27          1           0       -2.075996    2.687474   -0.635193
     28          1           0       -3.263910   -1.379870    1.566540
     29          1           0       -4.139351   -1.420131    0.033289
     30          1           0       -0.626890    3.853540    0.994596
     31          1           0       -0.075932    2.301989    1.655404
     32          1           0       -1.778285    2.770150    1.793082
     33          1           0       -1.292648   -2.738727   -1.930732
     34          1           0       -2.839849   -3.291096   -1.256274
     35          1           0       -2.758004   -1.755703   -2.150021
     36          1           0       -1.062757   -2.209546    1.543152
     37          1           0        3.600975    0.879714    1.245883
     38          1           0        2.750491   -1.529462   -1.896967
     39          1           0        3.270179    0.125530   -2.266164
     40          1           0        4.378429   -0.987294   -1.450484
     41          1           0        2.265065   -2.190643    0.626378
     42          1           0        3.978785   -1.758815    0.809270
     43          1           0        3.133229   -1.404459    2.809733
 ---------------------------------------------------------------------
 Rotational constants (GHZ):      0.5334209      0.2780534      0.2272434
 Standard basis: 6-311G(d,p) (5D, 7F)
 There are   505 symmetry adapted cartesian basis functions of A   symmetry.
 There are   486 symmetry adapted basis functions of A   symmetry.
   486 basis functions,   800 primitive gaussians,   505 cartesian basis functions
    73 alpha electrons       73 beta electrons
       nuclear repulsion energy      1612.2456622370 Hartrees.
 NAtoms=   43 NActive=   43 NUniq=   43 SFac= 1.00D+00 NAtFMM=   60 NAOKFM=F Big=F
 Integral buffers will be    131072 words long.
 Raffenetti 2 integral format.
 Two-electron integral symmetry is turned on.
 Using the following non-standard input for PCM:
 --- end of non-standard input.
 ------------------------------------------------------------------------------
 Polarizable Continuum Model (PCM)
 =================================
 Model                : PCM (using non-symmetric T matrix).
 Atomic radii         : UFF (Universal Force Field).
 Polarization charges : Total charges.
 Charge compensation  : None.
 Solution method      : On-the-fly selection.
 Cavity type          : Scaled VdW (van der Waals Surface) (Alpha=1.100).
 Cavity algorithm     : GePol (No added spheres)
                        Default sphere list used, NSphG=   43.
                        Lebedev-Laikov grids with approx.  5.0 points / Ang**2.
                        Smoothing algorithm: Karplus/York (Gamma=1.0000).
                        Polarization charges: spherical gaussians, with
                                              point-specific exponents (IZeta= 3).
                        Self-potential: point-specific (ISelfS= 7).
                        Self-field    : sphere-specific E.n sum rule (ISelfD= 2).
 Solvent              : Methanol, Eps=  32.613000 Eps(inf)=   1.765709
 ------------------------------------------------------------------------------
 One-electron integrals computed using PRISM.
 NBasis=   486 RedAO= T EigKep=  3.06D-04  NBF=   486
 NBsUse=   486 1.00D-06 EigRej= -1.00D+00 NBFU=   486
 Initial guess from the checkpoint file:  "DY-202A-11R_1.chk"
 B after Tr=     0.000000    0.000000    0.000000
         Rot=    1.000000    0.000000    0.000000    0.000000 Ang=   0.00 deg.
 Requested convergence on RMS density matrix=1.00D-08 within 128 cycles.
 Requested convergence on MAX density matrix=1.00D-06.
 Requested convergence on             energy=1.00D-06.
 No special actions if energy rises.
 Inv3:  Mode=1 IEnd=    21067500.
 Iteration    1 A*A^-1 deviation from unit magnitude is 8.44D-15 for   2646.
 Iteration    1 A*A^-1 deviation from orthogonality  is 4.37D-15 for   2625   2568.
 Iteration    1 A^-1*A deviation from unit magnitude is 8.33D-15 for   2646.
 Iteration    1 A^-1*A deviation from orthogonality  is 2.67D-06 for   2136   2133.
 Iteration    2 A*A^-1 deviation from unit magnitude is 2.44D-15 for     62.
 Iteration    2 A*A^-1 deviation from orthogonality  is 2.24D-15 for   1760    903.
 Iteration    2 A^-1*A deviation from unit magnitude is 9.99D-16 for   1222.
 Iteration    2 A^-1*A deviation from orthogonality  is 3.50D-16 for   2641    858.
 Error on total polarization charges =  0.01119
 SCF Done:  E(RmPW1PW91) =  -886.977949987     A.U. after   11 cycles
            NFock= 11  Conv=0.50D-08     -V/T= 2.0045
 DoSCS=F DFT=T ScalE2(SS,OS)=  1.000000  1.000000
 Range of M.O.s used for correlation:     1   486
 NBasis=   486 NAE=    73 NBE=    73 NFC=     0 NFV=     0
 NROrb=    486 NOA=    73 NOB=    73 NVA=   413 NVB=   413

 **** Warning!!: The largest alpha MO coefficient is  0.10237199D+02

 NEqPCM:  Using equilibrium solvation (IEInf=0, Eps=  32.6130, EpsInf=   1.7657)
          Differentiating once with respect to magnetic field using GIAOs.
          Electric field/nuclear overlap derivatives assumed to be zero.
 FoFJK:  IHMeth= 1 ICntrl=    6127 DoSepK=F KAlg= 0 I1Cent=   0 FoldK=F
 IRaf=         1 NMat=   1 IRICut=       1 DoRegI=T DoRafI=F ISym2E= 0.
          There are     3 degrees of freedom in the 1st order CPHF.  IDoFFX=0 NUNeed=     3.
      3 vectors produced by pass  0 Test12= 1.00D-12 3.33D-08 XBig12= 4.19D+01 9.60D-01.
 AX will form     3 AO Fock derivatives at one time.
      3 vectors produced by pass  1 Test12= 1.00D-12 3.33D-08 XBig12= 9.60D-02 1.96D-01.
      3 vectors produced by pass  2 Test12= 1.00D-12 3.33D-08 XBig12= 1.34D-03 1.78D-02.
      3 vectors produced by pass  3 Test12= 1.00D-12 3.33D-08 XBig12= 6.76D-06 7.67D-04.
      3 vectors produced by pass  4 Test12= 1.00D-12 3.33D-08 XBig12= 3.67D-08 5.34D-05.
      3 vectors produced by pass  5 Test12= 1.00D-12 3.33D-08 XBig12= 1.03D-10 2.59D-06.
      3 vectors produced by pass  6 Test12= 1.00D-12 3.33D-08 XBig12= 6.06D-13 1.72D-07.
 InvSVY:  IOpt=1 It=  1 EMax= 1.78D-15
 Solved reduced A of dimension    21 with     3 vectors.
 Calculating GIAO nuclear magnetic shielding tensors.
 SCF GIAO Magnetic shielding tensor (ppm):
      1  C    Isotropic =    35.6307   Anisotropy =   140.4342
   XX=   -18.8693   YX=   -32.0524   ZX=    51.5793
   XY=   -19.4990   YY=    14.7302   ZY=     5.4827
   XZ=    51.0432   YZ=    -1.6596   ZZ=   111.0312
   Eigenvalues:   -46.8616    24.5002   129.2535
      2  C    Isotropic =    -1.7373   Anisotropy =   191.0263
   XX=   -69.6240   YX=   -31.2246   ZX=    70.0644
   XY=   -32.9614   YY=   -41.4093   ZY=     0.1005
   XZ=    53.9664   YZ=    12.5078   ZZ=   105.8213
   Eigenvalues:  -105.7563   -25.0692   125.6135
      3  C    Isotropic =   159.7270   Anisotropy =    19.6710
   XX=   170.0699   YX=     3.8185   ZX=     3.8560
   XY=     3.8631   YY=   150.1553   ZY=     5.3437
   XZ=     3.4223   YZ=     9.7161   ZZ=   158.9558
   Eigenvalues:   145.7332   160.6068   172.8410
      4  C    Isotropic =   145.3449   Anisotropy =    39.8752
   XX=   170.7177   YX=     4.6846   ZX=     5.3773
   XY=     1.8840   YY=   145.6155   ZY=     4.2502
   XZ=     6.7995   YZ=     1.4996   ZZ=   119.7014
   Eigenvalues:   118.7554   145.3508   171.9284
      5  C    Isotropic =   161.1789   Anisotropy =    17.0431
   XX=   167.3825   YX=    -4.0702   ZX=    -0.3142
   XY=     1.5666   YY=   169.2002   ZY=    -6.5747
   XZ=     0.9525   YZ=   -10.8942   ZZ=   146.9540
   Eigenvalues:   143.9340   167.0617   172.5410
      6  C    Isotropic =   156.3223   Anisotropy =    17.1894
   XX=   161.3282   YX=    -5.0130   ZX=   -11.6938
   XY=    -1.6010   YY=   152.9934   ZY=    -4.4733
   XZ=    -6.6688   YZ=    -2.9538   ZZ=   154.6452
   Eigenvalues:   145.1146   156.0703   167.7819
      7  C    Isotropic =   154.5533   Anisotropy =     7.5678
   XX=   152.6538   YX=     4.5679   ZX=     1.7162
   XY=     4.8084   YY=   152.3719   ZY=    -2.3637
   XZ=    -4.2394   YZ=     0.6112   ZZ=   158.6342
   Eigenvalues:   147.8167   156.2448   159.5985
      8  C    Isotropic =   -24.4410   Anisotropy =   146.5852
   XX=   -57.2591   YX=   -16.4454   ZX=    43.3482
   XY=   -22.0526   YY=   -72.4668   ZY=    14.0124
   XZ=    50.2732   YZ=     7.1131   ZZ=    56.4030
   Eigenvalues:   -94.9951   -51.6104    73.2825
      9  C    Isotropic =   133.0354   Anisotropy =    33.4073
   XX=   129.8607   YX=   -14.9713   ZX=   -13.2693
   XY=   -12.4351   YY=   141.5042   ZY=     8.2570
   XZ=    -5.5971   YZ=     6.4508   ZZ=   127.7414
   Eigenvalues:   118.1928   125.6066   155.3069
     10  C    Isotropic =   106.7332   Anisotropy =    37.2952
   XX=   105.9154   YX=    -7.8198   ZX=     2.8405
   XY=    -6.3366   YY=   110.4484   ZY=   -17.9084
   XZ=     7.9897   YZ=   -24.3179   ZZ=   103.8358
   Eigenvalues:    85.7586   102.8442   131.5966
     11  O    Isotropic =  -232.3347   Anisotropy =   901.5737
   XX=  -482.2302   YX=   225.9871   ZX=   275.8627
   XY=   174.3781   YY=  -477.1237   ZY=   -30.6074
   XZ=   322.7510   YZ=   -51.2525   ZZ=   262.3496
   Eigenvalues:  -742.4514  -323.2672   368.7144
     12  C    Isotropic =   168.9754   Anisotropy =    29.6609
   XX=   155.0124   YX=     3.4120   ZX=     4.7579
   XY=     2.3204   YY=   173.5776   ZY=     9.8776
   XZ=     3.9000   YZ=    13.6485   ZZ=   178.3362
   Eigenvalues:   154.1942   163.9827   188.7493
     13  C    Isotropic =   162.0298   Anisotropy =    37.2575
   XX=   151.0949   YX=     0.6738   ZX=     9.7210
   XY=    -0.0206   YY=   158.4768   ZY=    15.6271
   XZ=    12.0406   YZ=    12.4501   ZZ=   176.5177
   Eigenvalues:   144.7198   154.5014   186.8681
     14  O    Isotropic =   249.9283   Anisotropy =    96.3089
   XX=   226.0308   YX=   -23.6047   ZX=    14.4132
   XY=   -10.9677   YY=   216.1150   ZY=     9.1158
   XZ=    32.4143   YZ=   -10.0933   ZZ=   307.6389
   Eigenvalues:   201.1542   234.4963   314.1342
     15  C    Isotropic =   109.6836   Anisotropy =    43.3439
   XX=   121.3307   YX=    16.6258   ZX=     5.8098
   XY=    16.5262   YY=   114.4506   ZY=     9.3946
   XZ=    10.1166   YZ=    12.2531   ZZ=    93.2696
   Eigenvalues:    88.6782   101.7931   138.5796
     16  O    Isotropic =   272.0937   Anisotropy =    61.1053
   XX=   292.9574   YX=    19.2687   ZX=    19.0215
   XY=    -0.7402   YY=   244.0041   ZY=    14.9034
   XZ=    22.3803   YZ=    21.3203   ZZ=   279.3197
   Eigenvalues:   236.3617   267.0890   312.8306
     17  C    Isotropic =   170.2770   Anisotropy =    31.2238
   XX=   169.6131   YX=    -2.7165   ZX=    -8.3798
   XY=    -2.1881   YY=   156.5392   ZY=    12.3092
   XZ=    -3.9602   YZ=    11.5082   ZZ=   184.6788
   Eigenvalues:   152.1740   167.5642   191.0929
     18  C    Isotropic =   117.3320   Anisotropy =    49.2237
   XX=    99.7097   YX=    -1.3571   ZX=   -11.3369
   XY=    -3.3840   YY=   106.3485   ZY=     2.8222
   XZ=   -16.9164   YZ=     2.5064   ZZ=   145.9376
   Eigenvalues:    95.5061   106.3420   150.1478
     19  O    Isotropic =   319.9238   Anisotropy =    90.3760
   XX=   297.8235   YX=   -29.6399   ZX=    10.3353
   XY=   -26.1896   YY=   320.4998   ZY=   -50.6818
   XZ=    16.7903   YZ=   -25.7360   ZZ=   341.4479
   Eigenvalues:   276.5124   303.0845   380.1744
     20  H    Isotropic =    29.5508   Anisotropy =     5.2411
   XX=    28.6136   YX=     1.1688   ZX=     0.8741
   XY=     1.6472   YY=    27.4259   ZY=     1.9015
   XZ=    -0.4987   YZ=     0.9413   ZZ=    32.6128
   Eigenvalues:    26.2984    29.3091    33.0449
     21  H    Isotropic =    29.2974   Anisotropy =     8.5039
   XX=    32.4525   YX=     2.2766   ZX=     0.0139
   XY=     2.7586   YY=    32.4431   ZY=    -0.6810
   XZ=     0.5423   YZ=    -0.2153   ZZ=    22.9966
   Eigenvalues:    22.9575    29.9680    34.9666
     22  H    Isotropic =    29.3775   Anisotropy =     4.2401
   XX=    30.2861   YX=    -2.3185   ZX=    -0.4197
   XY=    -2.7822   YY=    27.7470   ZY=    -1.1394
   XZ=     1.5287   YZ=    -0.2661   ZZ=    30.0994
   Eigenvalues:    26.1433    29.7849    32.2042
     23  H    Isotropic =    30.1150   Anisotropy =     7.2941
   XX=    32.5270   YX=    -1.8188   ZX=    -4.0196
   XY=    -1.6493   YY=    28.6400   ZY=    -3.7264
   XZ=    -3.4646   YZ=    -2.8923   ZZ=    29.1781
   Eigenvalues:    23.8544    31.5129    34.9778
     24  H    Isotropic =    29.7468   Anisotropy =     6.8426
   XX=    30.6932   YX=     0.7128   ZX=     3.1259
   XY=     0.6402   YY=    33.0163   ZY=     2.3333
   XZ=     2.1628   YZ=     2.3258   ZZ=    25.5310
   Eigenvalues:    24.0092    30.9228    34.3085
     25  H    Isotropic =    29.8614   Anisotropy =     6.4735
   XX=    28.4328   YX=    -1.3374   ZX=     1.6870
   XY=    -0.5222   YY=    27.2560   ZY=     0.1368
   XZ=     0.8474   YZ=     0.0415   ZZ=    33.8955
   Eigenvalues:    26.6733    28.7339    34.1771
     26  H    Isotropic =    30.0254   Anisotropy =    10.5190
   XX=    28.3330   YX=    -1.3061   ZX=    -0.7013
   XY=    -1.0710   YY=    34.2889   ZY=    -4.5952
   XZ=    -1.2487   YZ=    -5.5726   ZZ=    27.4544
   Eigenvalues:    24.2493    28.7888    37.0381
     27  H    Isotropic =    29.0786   Anisotropy =     8.9364
   XX=    33.0831   YX=    -3.2944   ZX=     1.3607
   XY=    -3.3252   YY=    27.4163   ZY=    -0.8181
   XZ=     1.2493   YZ=    -2.4895   ZZ=    26.7365
   Eigenvalues:    25.1433    27.0564    35.0362
     28  H    Isotropic =    29.3307   Anisotropy =     6.3216
   XX=    29.2699   YX=    -0.9390   ZX=    -2.9122
   XY=    -0.2513   YY=    27.5459   ZY=    -0.4980
   XZ=    -3.3459   YZ=    -1.7381   ZZ=    31.1761
   Eigenvalues:    26.0522    28.3947    33.5451
     29  H    Isotropic =    29.1923   Anisotropy =     6.0600
   XX=    33.2260   YX=     0.1177   ZX=    -0.5105
   XY=     0.2295   YY=    27.5118   ZY=     1.5631
   XZ=     0.5392   YZ=     2.5278   ZZ=    26.8391
   Eigenvalues:    25.1013    29.2433    33.2323
     30  H    Isotropic =    30.7228   Anisotropy =    10.8545
   XX=    27.3302   YX=     0.9929   ZX=    -0.8231
   XY=     0.9402   YY=    37.0696   ZY=     2.0995
   XZ=     0.1390   YZ=     3.6761   ZZ=    27.7686
   Eigenvalues:    26.4912    27.7180    37.9592
     31  H    Isotropic =    30.8108   Anisotropy =     5.3557
   XX=    31.5045   YX=    -2.9689   ZX=     1.5869
   XY=    -3.0577   YY=    28.8211   ZY=     1.4009
   XZ=     3.0591   YZ=     1.5077   ZZ=    32.1067
   Eigenvalues:    25.8491    32.2020    34.3812
     32  H    Isotropic =    30.4494   Anisotropy =     9.1868
   XX=    31.4889   YX=     0.0118   ZX=    -3.4917
   XY=    -0.6292   YY=    27.8575   ZY=     2.5466
   XZ=    -4.5743   YZ=     3.8766   ZZ=    32.0019
   Eigenvalues:    25.4776    29.2966    36.5740
     33  H    Isotropic =    30.2926   Anisotropy =     6.0758
   XX=    31.4903   YX=     1.1637   ZX=    -1.4220
   XY=    -0.4061   YY=    29.0138   ZY=     3.4963
   XZ=    -2.6083   YZ=     4.3711   ZZ=    30.3737
   Eigenvalues:    25.2821    31.2525    34.3432
     34  H    Isotropic =    30.2002   Anisotropy =     9.8379
   XX=    30.0503   YX=     4.6266   ZX=     0.3489
   XY=     4.5032   YY=    32.8763   ZY=     1.2761
   XZ=     1.0933   YZ=     3.0312   ZZ=    27.6741
   Eigenvalues:    26.2015    27.6403    36.7588
     35  H    Isotropic =    30.9613   Anisotropy =     8.6552
   XX=    30.2537   YX=    -0.0828   ZX=     4.1118
   XY=    -0.5481   YY=    28.7530   ZY=    -0.8702
   XZ=     4.3684   YZ=    -0.3006   ZZ=    33.8772
   Eigenvalues:    27.4517    28.7008    36.7314
     36  H    Isotropic =    30.9003   Anisotropy =    14.3389
   XX=    26.3921   YX=     0.4486   ZX=     4.3162
   XY=     0.4502   YY=    27.3553   ZY=     1.0897
   XZ=     4.5852   YZ=     0.8899   ZZ=    38.9536
   Eigenvalues:    24.9679    27.2734    40.4596
     37  H    Isotropic =    29.2259   Anisotropy =    15.4643
   XX=    22.9032   YX=     2.8545   ZX=     1.2740
   XY=     4.3889   YY=    25.9233   ZY=     2.6972
   XZ=     0.5332   YZ=     2.6166   ZZ=    38.8513
   Eigenvalues:    20.4595    27.6828    39.5354
     38  H    Isotropic =    30.9942   Anisotropy =     7.8954
   XX=    30.7530   YX=     1.2746   ZX=    -0.5834
   XY=     1.3990   YY=    31.6108   ZY=     4.8979
   XZ=     0.0154   YZ=     5.1011   ZZ=    30.6190
   Eigenvalues:    25.8379    30.8870    36.2578
     39  H    Isotropic =    30.3485   Anisotropy =     7.5040
   XX=    28.7115   YX=    -1.1186   ZX=    -2.9024
   XY=    -1.6324   YY=    28.9378   ZY=    -1.9171
   XZ=    -2.5583   YZ=    -3.7308   ZZ=    33.3962
   Eigenvalues:    25.4954    30.1989    35.3512
     40  H    Isotropic =    31.1464   Anisotropy =    10.6575
   XX=    36.2543   YX=    -3.3087   ZX=    -2.0729
   XY=    -3.4890   YY=    27.9860   ZY=     1.1884
   XZ=    -2.8762   YZ=     0.7472   ZZ=    29.1990
   Eigenvalues:    26.7649    28.4230    38.2514
     41  H    Isotropic =    27.8061   Anisotropy =     3.9888
   XX=    26.4791   YX=     1.6664   ZX=     0.4825
   XY=     1.1954   YY=    29.7887   ZY=    -0.1490
   XZ=     2.2924   YZ=     0.5114   ZZ=    27.1504
   Eigenvalues:    25.1488    27.8041    30.4653
     42  H    Isotropic =    28.3812   Anisotropy =     6.8024
   XX=    28.5524   YX=    -4.7990   ZX=    -0.3204
   XY=    -4.5176   YY=    27.1350   ZY=     0.3071
   XZ=    -2.0339   YZ=     0.3676   ZZ=    29.4564
   Eigenvalues:    23.0898    29.1378    32.9162
     43  H    Isotropic =    30.5345   Anisotropy =    22.8485
   XX=    25.2657   YX=    -5.8192   ZX=     6.6355
   XY=    -6.1846   YY=    28.7004   ZY=    -7.0355
   XZ=     6.7611   YZ=    -8.1161   ZZ=    37.6374
   Eigenvalues:    20.6704    25.1663    45.7668
 End of Minotr F.D. properties file   721 does not exist.
 End of Minotr F.D. properties file   722 does not exist.
 End of Minotr F.D. properties file   788 does not exist.

 **********************************************************************

            Population analysis using the SCF density.

 **********************************************************************

 Orbital symmetries:
       Occupied  (A) (A) (A) (A) (A) (A) (A) (A) (A) (A) (A) (A)
                 (A) (A) (A) (A) (A) (A) (A) (A) (A) (A) (A) (A)
                 (A) (A) (A) (A) (A) (A) (A) (A) (A) (A) (A) (A)
                 (A) (A) (A) (A) (A) (A) (A) (A) (A) (A) (A) (A)
                 (A) (A) (A) (A) (A) (A) (A) (A) (A) (A) (A) (A)
                 (A) (A) (A) (A) (A) (A) (A) (A) (A) (A) (A) (A)
                 (A)
       Virtual   (A) (A) (A) (A) (A) (A) (A) (A) (A) (A) (A) (A)
                 (A) (A) (A) (A) (A) (A) (A) (A) (A) (A) (A) (A)
                 (A) (A) (A) (A) (A) (A) (A) (A) (A) (A) (A) (A)
                 (A) (A) (A) (A) (A) (A) (A) (A) (A) (A) (A) (A)
                 (A) (A) (A) (A) (A) (A) (A) (A) (A) (A) (A) (A)
                 (A) (A) (A) (A) (A) (A) (A) (A) (A) (A) (A) (A)
                 (A) (A) (A) (A) (A) (A) (A) (A) (A) (A) (A) (A)
                 (A) (A) (A) (A) (A) (A) (A) (A) (A) (A) (A) (A)
                 (A) (A) (A) (A) (A) (A) (A) (A) (A) (A) (A) (A)
                 (A) (A) (A) (A) (A) (A) (A) (A) (A) (A) (A) (A)
                 (A) (A) (A) (A) (A) (A) (A) (A) (A) (A) (A) (A)
                 (A) (A) (A) (A) (A) (A) (A) (A) (A) (A) (A) (A)
                 (A) (A) (A) (A) (A) (A) (A) (A) (A) (A) (A) (A)
                 (A) (A) (A) (A) (A) (A) (A) (A) (A) (A) (A) (A)
                 (A) (A) (A) (A) (A) (A) (A) (A) (A) (A) (A) (A)
                 (A) (A) (A) (A) (A) (A) (A) (A) (A) (A) (A) (A)
                 (A) (A) (A) (A) (A) (A) (A) (A) (A) (A) (A) (A)
                 (A) (A) (A) (A) (A) (A) (A) (A) (A) (A) (A) (A)
                 (A) (A) (A) (A) (A) (A) (A) (A) (A) (A) (A) (A)
                 (A) (A) (A) (A) (A) (A) (A) (A) (A) (A) (A) (A)
                 (A) (A) (A) (A) (A) (A) (A) (A) (A) (A) (A) (A)
                 (A) (A) (A) (A) (A) (A) (A) (A) (A) (A) (A) (A)
                 (A) (A) (A) (A) (A) (A) (A) (A) (A) (A) (A) (A)
                 (A) (A) (A) (A) (A) (A) (A) (A) (A) (A) (A) (A)
                 (A) (A) (A) (A) (A) (A) (A) (A) (A) (A) (A) (A)
                 (A) (A) (A) (A) (A) (A) (A) (A) (A) (A) (A) (A)
                 (A) (A) (A) (A) (A) (A) (A) (A) (A) (A) (A) (A)
                 (A) (A) (A) (A) (A) (A) (A) (A) (A) (A) (A) (A)
                 (A) (A) (A) (A) (A) (A) (A) (A) (A) (A) (A) (A)
                 (A) (A) (A) (A) (A) (A) (A) (A) (A) (A) (A) (A)
                 (A) (A) (A) (A) (A) (A) (A) (A) (A) (A) (A) (A)
                 (A) (A) (A) (A) (A) (A) (A) (A) (A) (A) (A) (A)
                 (A) (A) (A) (A) (A) (A) (A) (A) (A) (A) (A) (A)
                 (A) (A) (A) (A) (A) (A) (A) (A) (A) (A) (A) (A)
                 (A) (A) (A) (A) (A)
 The electronic state is 1-A.
 Alpha  occ. eigenvalues --  -19.22173 -19.21970 -19.20419 -19.19922 -10.32141
 Alpha  occ. eigenvalues --  -10.30959 -10.29565 -10.27952 -10.26556 -10.24632
 Alpha  occ. eigenvalues --  -10.24581 -10.24198 -10.24120 -10.23932 -10.22880
 Alpha  occ. eigenvalues --  -10.22873 -10.22522 -10.22296 -10.22136  -1.06534
 Alpha  occ. eigenvalues --   -1.06377  -1.05771  -1.03473  -0.89204  -0.84319
 Alpha  occ. eigenvalues --   -0.82229  -0.78015  -0.77333  -0.75315  -0.71691
 Alpha  occ. eigenvalues --   -0.70499  -0.68767  -0.66041  -0.62536  -0.59278
 Alpha  occ. eigenvalues --   -0.58300  -0.56907  -0.54248  -0.53583  -0.52200
 Alpha  occ. eigenvalues --   -0.50426  -0.49507  -0.48988  -0.47881  -0.47238
 Alpha  occ. eigenvalues --   -0.46870  -0.45281  -0.44731  -0.43754  -0.42586
 Alpha  occ. eigenvalues --   -0.42179  -0.40841  -0.40496  -0.40458  -0.40232
 Alpha  occ. eigenvalues --   -0.39987  -0.39123  -0.38709  -0.38351  -0.37700
 Alpha  occ. eigenvalues --   -0.36838  -0.36361  -0.35996  -0.34633  -0.34272
 Alpha  occ. eigenvalues --   -0.33257  -0.32979  -0.32132  -0.30592  -0.29664
 Alpha  occ. eigenvalues --   -0.28412  -0.26769  -0.26096
 Alpha virt. eigenvalues --   -0.05007   0.03707   0.04473   0.05070   0.06201
 Alpha virt. eigenvalues --    0.07092   0.07881   0.08786   0.09318   0.09454
 Alpha virt. eigenvalues --    0.10324   0.10818   0.11509   0.12030   0.12451
 Alpha virt. eigenvalues --    0.13153   0.13337   0.13696   0.14737   0.15373
 Alpha virt. eigenvalues --    0.15922   0.16024   0.17085   0.17589   0.17732
 Alpha virt. eigenvalues --    0.18461   0.18916   0.19099   0.19497   0.20668
 Alpha virt. eigenvalues --    0.20924   0.21394   0.21524   0.23497   0.23947
 Alpha virt. eigenvalues --    0.24417   0.25949   0.26638   0.27281   0.27760
 Alpha virt. eigenvalues --    0.28430   0.29394   0.31447   0.32114   0.32500
 Alpha virt. eigenvalues --    0.32961   0.33281   0.34033   0.34965   0.36055
 Alpha virt. eigenvalues --    0.36572   0.38032   0.39233   0.39450   0.40464
 Alpha virt. eigenvalues --    0.40931   0.41583   0.43283   0.44129   0.44740
 Alpha virt. eigenvalues --    0.45610   0.45698   0.47339   0.47766   0.48444
 Alpha virt. eigenvalues --    0.48919   0.49741   0.50315   0.50687   0.52089
 Alpha virt. eigenvalues --    0.52217   0.52924   0.54341   0.54868   0.55067
 Alpha virt. eigenvalues --    0.55978   0.56425   0.57218   0.57681   0.57810
 Alpha virt. eigenvalues --    0.58174   0.58513   0.58883   0.59729   0.59962
 Alpha virt. eigenvalues --    0.60631   0.60774   0.61248   0.62080   0.62326
 Alpha virt. eigenvalues --    0.62591   0.62847   0.63549   0.63764   0.64476
 Alpha virt. eigenvalues --    0.64721   0.65163   0.65640   0.66593   0.67129
 Alpha virt. eigenvalues --    0.68238   0.68730   0.68840   0.69448   0.70209
 Alpha virt. eigenvalues --    0.70882   0.72098   0.72437   0.73351   0.74579
 Alpha virt. eigenvalues --    0.74865   0.78132   0.79376   0.80865   0.82475
 Alpha virt. eigenvalues --    0.83978   0.85339   0.86099   0.88014   0.89165
 Alpha virt. eigenvalues --    0.89980   0.91176   0.91723   0.92708   0.93961
 Alpha virt. eigenvalues --    0.95137   0.97340   0.98906   1.00044   1.00792
 Alpha virt. eigenvalues --    1.01070   1.01988   1.02418   1.03270   1.04710
 Alpha virt. eigenvalues --    1.06735   1.09297   1.10787   1.11824   1.12640
 Alpha virt. eigenvalues --    1.13484   1.15022   1.17536   1.18427   1.22278
 Alpha virt. eigenvalues --    1.22553   1.24403   1.25626   1.26111   1.26297
 Alpha virt. eigenvalues --    1.28086   1.28525   1.29824   1.32042   1.33331
 Alpha virt. eigenvalues --    1.34774   1.35764   1.36882   1.38731   1.39684
 Alpha virt. eigenvalues --    1.40263   1.42330   1.42890   1.43316   1.44099
 Alpha virt. eigenvalues --    1.45081   1.45168   1.45894   1.46255   1.46981
 Alpha virt. eigenvalues --    1.48299   1.49705   1.50182   1.50503   1.51768
 Alpha virt. eigenvalues --    1.52485   1.52731   1.53818   1.54824   1.55525
 Alpha virt. eigenvalues --    1.55593   1.56471   1.57325   1.57934   1.58613
 Alpha virt. eigenvalues --    1.59053   1.59851   1.60205   1.60958   1.61822
 Alpha virt. eigenvalues --    1.62675   1.63619   1.64177   1.64711   1.65330
 Alpha virt. eigenvalues --    1.65913   1.66821   1.67397   1.68113   1.68898
 Alpha virt. eigenvalues --    1.69977   1.71229   1.71573   1.72580   1.73004
 Alpha virt. eigenvalues --    1.73315   1.74010   1.74551   1.74683   1.76751
 Alpha virt. eigenvalues --    1.76846   1.78120   1.78916   1.79981   1.80642
 Alpha virt. eigenvalues --    1.80645   1.82776   1.83572   1.84696   1.85840
 Alpha virt. eigenvalues --    1.87359   1.88327   1.88606   1.90498   1.91012
 Alpha virt. eigenvalues --    1.92073   1.92788   1.93826   1.95015   1.96599
 Alpha virt. eigenvalues --    1.97252   1.98789   2.00092   2.01559   2.02477
 Alpha virt. eigenvalues --    2.03675   2.04087   2.05241   2.05893   2.07494
 Alpha virt. eigenvalues --    2.07689   2.08476   2.10817   2.11266   2.12639
 Alpha virt. eigenvalues --    2.13698   2.14909   2.16495   2.16690   2.18497
 Alpha virt. eigenvalues --    2.19458   2.21069   2.22145   2.23517   2.23688
 Alpha virt. eigenvalues --    2.25869   2.28565   2.29527   2.30397   2.32040
 Alpha virt. eigenvalues --    2.32765   2.33012   2.35016   2.38276   2.39201
 Alpha virt. eigenvalues --    2.41292   2.41822   2.42345   2.43211   2.44185
 Alpha virt. eigenvalues --    2.44452   2.45149   2.45665   2.47813   2.48577
 Alpha virt. eigenvalues --    2.49486   2.49710   2.50770   2.52254   2.52697
 Alpha virt. eigenvalues --    2.53923   2.55378   2.56457   2.56881   2.57780
 Alpha virt. eigenvalues --    2.58443   2.58772   2.60178   2.60570   2.60956
 Alpha virt. eigenvalues --    2.61727   2.62090   2.64002   2.65112   2.65506
 Alpha virt. eigenvalues --    2.66179   2.67291   2.68447   2.69700   2.70822
 Alpha virt. eigenvalues --    2.72422   2.73972   2.74992   2.77706   2.78701
 Alpha virt. eigenvalues --    2.80307   2.81615   2.82986   2.84861   2.85674
 Alpha virt. eigenvalues --    2.88426   2.89704   2.90004   2.90689   2.90800
 Alpha virt. eigenvalues --    2.92553   2.92940   2.93950   2.95721   2.97636
 Alpha virt. eigenvalues --    3.00502   3.00932   3.01842   3.04625   3.06452
 Alpha virt. eigenvalues --    3.08369   3.10997   3.12090   3.13206   3.13971
 Alpha virt. eigenvalues --    3.15082   3.16748   3.18734   3.19064   3.20559
 Alpha virt. eigenvalues --    3.23428   3.23711   3.24920   3.26789   3.27745
 Alpha virt. eigenvalues --    3.29576   3.31130   3.35987   3.37004   3.38118
 Alpha virt. eigenvalues --    3.40523   3.44324   3.48305   3.56751   3.57926
 Alpha virt. eigenvalues --    3.60586   3.64043   3.76781   3.77293   3.78127
 Alpha virt. eigenvalues --    3.79420   3.80452   3.81599   3.82292   3.82894
 Alpha virt. eigenvalues --    3.83298   3.83688   3.84441   3.85018   3.86568
 Alpha virt. eigenvalues --    3.87406   3.92500   3.96021   3.99037   4.03282
 Alpha virt. eigenvalues --    4.06763   4.09859   4.11202   4.15278   4.24911
 Alpha virt. eigenvalues --    4.27930   4.29168   4.35296   4.37840   4.41445
 Alpha virt. eigenvalues --    4.48493   4.55201   4.94647   4.95413   4.98044
 Alpha virt. eigenvalues --    5.02898   5.11002   5.31251   5.32468   5.34856
 Alpha virt. eigenvalues --    5.63865   5.64245   5.66035   5.67336  23.64758
 Alpha virt. eigenvalues --   23.81173  23.83734  23.86853  23.91388  23.92630
 Alpha virt. eigenvalues --   23.94448  23.96809  23.97725  24.00642  24.03076
 Alpha virt. eigenvalues --   24.03586  24.05758  24.07087  24.25969  49.99751
 Alpha virt. eigenvalues --   50.02728  50.06176  50.09917
          Condensed to atoms (all electrons):
               1          2          3          4          5          6
     1  C    5.780081   0.345159  -0.042294  -0.014990  -0.000657  -0.063239
     2  C    0.345159   5.468455   0.285183  -0.042638  -0.000432  -0.011138
     3  C   -0.042294   0.285183   5.097034   0.280159  -0.072524  -0.007730
     4  C   -0.014990  -0.042638   0.280159   5.471288   0.306563  -0.057287
     5  C   -0.000657  -0.000432  -0.072524   0.306563   4.988931   0.346631
     6  C   -0.063239  -0.011138  -0.007730  -0.057287   0.346631   5.048509
     7  C    0.260014  -0.046075  -0.004857  -0.001373  -0.074260   0.366902
     8  C    0.180985   0.024405   0.004434  -0.000475  -0.000425   0.005592
     9  C   -0.177366  -0.095676   0.007935  -0.000576   0.000008  -0.000158
    10  C   -0.007697   0.301603  -0.040855   0.004706  -0.000287  -0.000265
    11  O   -0.121330   0.007268  -0.000090  -0.000002  -0.000005   0.000186
    12  C   -0.076288   0.000081   0.001833  -0.005163  -0.001662  -0.071305
    13  C   -0.000389  -0.095216  -0.008292   0.000357  -0.000019   0.000063
    14  O    0.005528  -0.053802  -0.009494  -0.000941  -0.000009   0.000006
    15  C    0.000018   0.005186  -0.041674   0.286735  -0.051991   0.005843
    16  O   -0.000007  -0.000150   0.004367  -0.070051   0.003198   0.000727
    17  C   -0.000070  -0.000026  -0.003862  -0.078341  -0.013281  -0.000191
    18  C    0.000032   0.000504  -0.009787  -0.087962   0.009700  -0.000160
    19  O   -0.000057  -0.000116   0.000931  -0.015628  -0.000621   0.000006
    20  H   -0.003379  -0.031457   0.397067  -0.030763  -0.003558  -0.002746
    21  H    0.009673  -0.049241   0.413300  -0.050488   0.005826  -0.000058
    22  H   -0.002032  -0.007127  -0.046656   0.415157  -0.042453  -0.003657
    23  H   -0.000347   0.000033  -0.003381  -0.035918   0.407746  -0.038592
    24  H   -0.000065  -0.000955   0.010213  -0.042121   0.406197  -0.032400
    25  H   -0.005609  -0.002332   0.005825  -0.008016  -0.034306   0.408524
    26  H    0.009455   0.000345  -0.000335   0.008316  -0.034140   0.409832
    27  H   -0.057077   0.005046  -0.000301  -0.000388   0.006771  -0.039106
    28  H    0.006860   0.001821  -0.000217   0.000067  -0.000002   0.000008
    29  H    0.011548   0.002380  -0.000307   0.000013   0.000000   0.000015
    30  H    0.008846  -0.000171  -0.000066   0.000344  -0.001660  -0.002273
    31  H   -0.003808   0.002555  -0.000713  -0.000714   0.005695  -0.008125
    32  H   -0.014763  -0.000478  -0.000004   0.000090  -0.000366   0.007698
    33  H    0.000323  -0.012920   0.004237   0.000045   0.000007  -0.000017
    34  H   -0.000967   0.011144  -0.000012   0.000007   0.000000  -0.000002
    35  H    0.002082   0.002226  -0.000814  -0.000041  -0.000006   0.000021
    36  H    0.001850  -0.001374  -0.001449   0.000201  -0.000003   0.000011
    37  H    0.000008   0.000020  -0.000144   0.006471  -0.003149  -0.000090
    38  H   -0.000027   0.000688   0.003636  -0.006033   0.000873   0.000027
    39  H    0.000003  -0.000100  -0.000972  -0.006582   0.001109  -0.000003
    40  H    0.000002   0.000022  -0.000508   0.010392  -0.000178   0.000019
    41  H    0.000046   0.000135  -0.002120  -0.003992  -0.000548  -0.000054
    42  H   -0.000002   0.000057  -0.000516   0.011097  -0.000445   0.000008
    43  H    0.000002   0.000007  -0.000071   0.000093   0.000037   0.000000
               7          8          9         10         11         12
     1  C    0.260014   0.180985  -0.177366  -0.007697  -0.121330  -0.076288
     2  C   -0.046075   0.024405  -0.095676   0.301603   0.007268   0.000081
     3  C   -0.004857   0.004434   0.007935  -0.040855  -0.000090   0.001833
     4  C   -0.001373  -0.000475  -0.000576   0.004706  -0.000002  -0.005163
     5  C   -0.074260  -0.000425   0.000008  -0.000287  -0.000005  -0.001662
     6  C    0.366902   0.005592  -0.000158  -0.000265   0.000186  -0.071305
     7  C    5.152100  -0.050281   0.010003   0.003066   0.011499   0.342838
     8  C   -0.050281   4.720269   0.369591  -0.086659   0.650063  -0.007594
     9  C    0.010003   0.369591   5.192414   0.287703  -0.071704  -0.001094
    10  C    0.003066  -0.086659   0.287703   5.266002   0.005140   0.000004
    11  O    0.011499   0.650063  -0.071704   0.005140   7.894330  -0.005146
    12  C    0.342838  -0.007594  -0.001094   0.000004  -0.005146   4.950597
    13  C   -0.000338  -0.001527  -0.059075   0.332155   0.000002  -0.000009
    14  O   -0.000100   0.003398  -0.039065   0.235098  -0.000015   0.000011
    15  C   -0.000383  -0.000003   0.000010  -0.000307   0.000000  -0.000062
    16  O    0.000001   0.000000   0.000000   0.000001   0.000000  -0.000022
    17  C    0.000010   0.000000   0.000000   0.000004   0.000000  -0.000007
    18  C   -0.000006   0.000000  -0.000004  -0.000007   0.000000   0.000001
    19  O    0.000000   0.000000   0.000000   0.000013   0.000000   0.000000
    20  H    0.001474  -0.000163  -0.000115  -0.000940   0.000005  -0.000200
    21  H   -0.000403  -0.000295   0.002109  -0.011912   0.000003   0.000067
    22  H    0.004133  -0.000122  -0.000137   0.000775  -0.000003  -0.001303
    23  H    0.008531   0.000028   0.000000   0.000002   0.000000  -0.000258
    24  H   -0.006124   0.000016  -0.000003   0.000020   0.000001   0.004432
    25  H   -0.044925   0.000259  -0.000103  -0.000054  -0.000020   0.008712
    26  H   -0.033320  -0.000254   0.000008   0.000026  -0.000004  -0.004962
    27  H    0.424713  -0.005160   0.002363  -0.001180   0.013493  -0.039902
    28  H   -0.000298  -0.026702   0.385962  -0.031864   0.000781   0.000129
    29  H   -0.000218  -0.029081   0.385098  -0.028322   0.004096  -0.000014
    30  H   -0.036351  -0.000015   0.000017   0.000012  -0.000104   0.403652
    31  H   -0.033603  -0.000398   0.000091  -0.000241  -0.000067   0.403058
    32  H   -0.024772   0.005020   0.000529  -0.000073   0.009971   0.398320
    33  H    0.000014  -0.000537   0.006888  -0.023576   0.000008   0.000000
    34  H    0.000022   0.000608  -0.007299  -0.030904  -0.000010   0.000000
    35  H   -0.000117  -0.000109  -0.001421  -0.038293  -0.000061   0.000006
    36  H   -0.000073  -0.000492  -0.001709  -0.042369  -0.000033  -0.000015
    37  H   -0.000007   0.000000   0.000000  -0.000002   0.000000  -0.000002
    38  H    0.000007   0.000000  -0.000001   0.000026   0.000000   0.000000
    39  H    0.000002   0.000000   0.000000   0.000001   0.000000  -0.000002
    40  H    0.000000   0.000000   0.000000  -0.000001   0.000000   0.000000
    41  H   -0.000001   0.000002   0.000015  -0.000096   0.000000   0.000001
    42  H    0.000000   0.000000   0.000000   0.000002   0.000000   0.000000
    43  H    0.000000   0.000000   0.000000   0.000000   0.000000   0.000000
              13         14         15         16         17         18
     1  C   -0.000389   0.005528   0.000018  -0.000007  -0.000070   0.000032
     2  C   -0.095216  -0.053802   0.005186  -0.000150  -0.000026   0.000504
     3  C   -0.008292  -0.009494  -0.041674   0.004367  -0.003862  -0.009787
     4  C    0.000357  -0.000941   0.286735  -0.070051  -0.078341  -0.087962
     5  C   -0.000019  -0.000009  -0.051991   0.003198  -0.013281   0.009700
     6  C    0.000063   0.000006   0.005843   0.000727  -0.000191  -0.000160
     7  C   -0.000338  -0.000100  -0.000383   0.000001   0.000010  -0.000006
     8  C   -0.001527   0.003398  -0.000003   0.000000   0.000000   0.000000
     9  C   -0.059075  -0.039065   0.000010   0.000000   0.000000  -0.000004
    10  C    0.332155   0.235098  -0.000307   0.000001   0.000004  -0.000007
    11  O    0.000002  -0.000015   0.000000   0.000000   0.000000   0.000000
    12  C   -0.000009   0.000011  -0.000062  -0.000022  -0.000007   0.000001
    13  C    4.950361  -0.061276   0.000003   0.000000  -0.000007   0.000005
    14  O   -0.061276   7.992582  -0.000119   0.000000   0.000007  -0.000131
    15  C    0.000003  -0.000119   5.334815   0.218663   0.334687   0.338212
    16  O    0.000000   0.000000   0.218663   8.018103  -0.049489  -0.031673
    17  C   -0.000007   0.000007   0.334687  -0.049489   4.927938  -0.058780
    18  C    0.000005  -0.000131   0.338212  -0.031673  -0.058780   4.820425
    19  O    0.000000  -0.000006  -0.062559  -0.007124   0.003547   0.248096
    20  H    0.001405   0.000297  -0.004505  -0.000131   0.003427  -0.000193
    21  H   -0.004169   0.023407   0.000963   0.000076  -0.003022   0.000226
    22  H    0.000051   0.000652  -0.042467   0.001097   0.008735  -0.016759
    23  H    0.000000   0.000001  -0.006371   0.000429   0.001081   0.000409
    24  H    0.000000   0.000000  -0.005651   0.015130   0.000526  -0.000096
    25  H    0.000019   0.000005  -0.000303  -0.000013   0.000004  -0.000006
    26  H   -0.000003   0.000000  -0.000307  -0.000024  -0.000009   0.000012
    27  H    0.000130  -0.000001   0.000031   0.000000   0.000000  -0.000001
    28  H    0.002013   0.002634   0.000000   0.000000   0.000000  -0.000001
    29  H   -0.000453   0.001771   0.000000   0.000000   0.000000   0.000000
    30  H    0.000000   0.000000  -0.000013  -0.000007   0.000000   0.000000
    31  H    0.000004  -0.000017   0.000353  -0.000178  -0.000010   0.000065
    32  H   -0.000001   0.000005  -0.000005   0.000000   0.000000   0.000000
    33  H    0.402011   0.000172  -0.000006   0.000000   0.000025  -0.000018
    34  H    0.392465   0.004612   0.000000   0.000000   0.000000   0.000000
    35  H    0.400359   0.004076   0.000001   0.000000   0.000000   0.000000
    36  H    0.009600   0.314485  -0.000060  -0.000001   0.000002   0.000139
    37  H    0.000000  -0.000001  -0.067461   0.322536   0.008758  -0.009024
    38  H    0.000030  -0.000113  -0.032669   0.004276   0.396744  -0.000565
    39  H   -0.000001   0.000000  -0.031271  -0.000027   0.406745   0.007136
    40  H    0.000000   0.000000  -0.028349   0.003753   0.396074  -0.009047
    41  H    0.000022   0.002055  -0.048932   0.005008  -0.001222   0.395844
    42  H    0.000000  -0.000003  -0.034638   0.002059  -0.005076   0.396172
    43  H    0.000000  -0.000003   0.008325   0.000165  -0.000488  -0.028565
              19         20         21         22         23         24
     1  C   -0.000057  -0.003379   0.009673  -0.002032  -0.000347  -0.000065
     2  C   -0.000116  -0.031457  -0.049241  -0.007127   0.000033  -0.000955
     3  C    0.000931   0.397067   0.413300  -0.046656  -0.003381   0.010213
     4  C   -0.015628  -0.030763  -0.050488   0.415157  -0.035918  -0.042121
     5  C   -0.000621  -0.003558   0.005826  -0.042453   0.407746   0.406197
     6  C    0.000006  -0.002746  -0.000058  -0.003657  -0.038592  -0.032400
     7  C    0.000000   0.001474  -0.000403   0.004133   0.008531  -0.006124
     8  C    0.000000  -0.000163  -0.000295  -0.000122   0.000028   0.000016
     9  C    0.000000  -0.000115   0.002109  -0.000137   0.000000  -0.000003
    10  C    0.000013  -0.000940  -0.011912   0.000775   0.000002   0.000020
    11  O    0.000000   0.000005   0.000003  -0.000003   0.000000   0.000001
    12  C    0.000000  -0.000200   0.000067  -0.001303  -0.000258   0.004432
    13  C    0.000000   0.001405  -0.004169   0.000051   0.000000   0.000000
    14  O   -0.000006   0.000297   0.023407   0.000652   0.000001   0.000000
    15  C   -0.062559  -0.004505   0.000963  -0.042467  -0.006371  -0.005651
    16  O   -0.007124  -0.000131   0.000076   0.001097   0.000429   0.015130
    17  C    0.003547   0.003427  -0.003022   0.008735   0.001081   0.000526
    18  C    0.248096  -0.000193   0.000226  -0.016759   0.000409  -0.000096
    19  O    7.972417  -0.000015  -0.001143   0.027930  -0.000017  -0.000182
    20  H   -0.000015   0.514275  -0.023086   0.006725   0.003096   0.000035
    21  H   -0.001143  -0.023086   0.526191  -0.002304  -0.000280  -0.000224
    22  H    0.027930   0.006725  -0.002304   0.541944   0.006921  -0.009406
    23  H   -0.000017   0.003096  -0.000280   0.006921   0.560565  -0.026248
    24  H   -0.000182   0.000035  -0.000224  -0.009406  -0.026248   0.556139
    25  H    0.000000   0.000327   0.000157  -0.000510  -0.008485   0.007466
    26  H    0.000000  -0.000266   0.000022  -0.000205  -0.002862  -0.008137
    27  H    0.000000   0.000189   0.000001   0.000083  -0.000295  -0.000287
    28  H   -0.000002  -0.000036  -0.000092  -0.000040   0.000000   0.000000
    29  H    0.000000   0.000059  -0.000154   0.000005   0.000000   0.000000
    30  H    0.000000   0.000018  -0.000004  -0.000017  -0.000082   0.000408
    31  H   -0.000279   0.000051  -0.000004   0.002694   0.000082  -0.001710
    32  H    0.000000  -0.000003  -0.000005   0.000055   0.000029  -0.000082
    33  H    0.000000  -0.000257   0.002168   0.000011  -0.000001  -0.000001
    34  H    0.000000   0.000003  -0.000405  -0.000003   0.000000   0.000000
    35  H    0.000000  -0.000148   0.000548  -0.000001   0.000000   0.000000
    36  H    0.000646   0.000082  -0.002003   0.000713   0.000001  -0.000001
    37  H    0.032871   0.000003   0.000056   0.002337  -0.000198   0.000231
    38  H   -0.000006  -0.001206  -0.000453  -0.000340  -0.000028  -0.000130
    39  H   -0.000171   0.000136   0.000142   0.000061   0.004643   0.000376
    40  H   -0.000197   0.000070  -0.000211  -0.000331  -0.000326  -0.000109
    41  H   -0.033371   0.000166   0.008605  -0.001589  -0.000008  -0.000159
    42  H   -0.028413  -0.000014  -0.000773   0.001849  -0.000038  -0.000077
    43  H    0.316398   0.000004   0.000026  -0.001299   0.000004   0.000004
              25         26         27         28         29         30
     1  C   -0.005609   0.009455  -0.057077   0.006860   0.011548   0.008846
     2  C   -0.002332   0.000345   0.005046   0.001821   0.002380  -0.000171
     3  C    0.005825  -0.000335  -0.000301  -0.000217  -0.000307  -0.000066
     4  C   -0.008016   0.008316  -0.000388   0.000067   0.000013   0.000344
     5  C   -0.034306  -0.034140   0.006771  -0.000002   0.000000  -0.001660
     6  C    0.408524   0.409832  -0.039106   0.000008   0.000015  -0.002273
     7  C   -0.044925  -0.033320   0.424713  -0.000298  -0.000218  -0.036351
     8  C    0.000259  -0.000254  -0.005160  -0.026702  -0.029081  -0.000015
     9  C   -0.000103   0.000008   0.002363   0.385962   0.385098   0.000017
    10  C   -0.000054   0.000026  -0.001180  -0.031864  -0.028322   0.000012
    11  O   -0.000020  -0.000004   0.013493   0.000781   0.004096  -0.000104
    12  C    0.008712  -0.004962  -0.039902   0.000129  -0.000014   0.403652
    13  C    0.000019  -0.000003   0.000130   0.002013  -0.000453   0.000000
    14  O    0.000005   0.000000  -0.000001   0.002634   0.001771   0.000000
    15  C   -0.000303  -0.000307   0.000031   0.000000   0.000000  -0.000013
    16  O   -0.000013  -0.000024   0.000000   0.000000   0.000000  -0.000007
    17  C    0.000004  -0.000009   0.000000   0.000000   0.000000   0.000000
    18  C   -0.000006   0.000012  -0.000001  -0.000001   0.000000   0.000000
    19  O    0.000000   0.000000   0.000000  -0.000002   0.000000   0.000000
    20  H    0.000327  -0.000266   0.000189  -0.000036   0.000059   0.000018
    21  H    0.000157   0.000022   0.000001  -0.000092  -0.000154  -0.000004
    22  H   -0.000510  -0.000205   0.000083  -0.000040   0.000005  -0.000017
    23  H   -0.008485  -0.002862  -0.000295   0.000000   0.000000  -0.000082
    24  H    0.007466  -0.008137  -0.000287   0.000000   0.000000   0.000408
    25  H    0.565579  -0.026245  -0.004770   0.000005  -0.000001   0.000009
    26  H   -0.026245   0.551483  -0.007761   0.000000  -0.000001   0.003369
    27  H   -0.004770  -0.007761   0.557635  -0.000090  -0.000030  -0.005409
    28  H    0.000005   0.000000  -0.000090   0.491133  -0.009877  -0.000005
    29  H   -0.000001  -0.000001  -0.000030  -0.009877   0.499579   0.000001
    30  H    0.000009   0.003369  -0.005409  -0.000005   0.000001   0.550190
    31  H   -0.000234  -0.000682   0.007983  -0.000005   0.000004  -0.026145
    32  H   -0.000380   0.000004  -0.005770  -0.000048  -0.000017  -0.023351
    33  H   -0.000021   0.000000  -0.000004  -0.000387   0.000265   0.000000
    34  H   -0.000001   0.000000  -0.000005   0.000648   0.000748   0.000000
    35  H    0.000088   0.000000  -0.000030   0.000309  -0.001090   0.000000
    36  H   -0.000002   0.000000   0.000010   0.002877   0.000100   0.000001
    37  H    0.000007  -0.000005   0.000000   0.000000   0.000000   0.000000
    38  H   -0.000021   0.000004   0.000000   0.000000   0.000000   0.000000
    39  H   -0.000015   0.000022  -0.000001   0.000000   0.000000   0.000000
    40  H   -0.000003  -0.000001   0.000000   0.000000   0.000000   0.000000
    41  H    0.000004   0.000001   0.000000  -0.000004  -0.000001   0.000000
    42  H    0.000000   0.000000   0.000000   0.000000   0.000000   0.000000
    43  H    0.000000   0.000000   0.000000   0.000000   0.000000   0.000000
              31         32         33         34         35         36
     1  C   -0.003808  -0.014763   0.000323  -0.000967   0.002082   0.001850
     2  C    0.002555  -0.000478  -0.012920   0.011144   0.002226  -0.001374
     3  C   -0.000713  -0.000004   0.004237  -0.000012  -0.000814  -0.001449
     4  C   -0.000714   0.000090   0.000045   0.000007  -0.000041   0.000201
     5  C    0.005695  -0.000366   0.000007   0.000000  -0.000006  -0.000003
     6  C   -0.008125   0.007698  -0.000017  -0.000002   0.000021   0.000011
     7  C   -0.033603  -0.024772   0.000014   0.000022  -0.000117  -0.000073
     8  C   -0.000398   0.005020  -0.000537   0.000608  -0.000109  -0.000492
     9  C    0.000091   0.000529   0.006888  -0.007299  -0.001421  -0.001709
    10  C   -0.000241  -0.000073  -0.023576  -0.030904  -0.038293  -0.042369
    11  O   -0.000067   0.009971   0.000008  -0.000010  -0.000061  -0.000033
    12  C    0.403058   0.398320   0.000000   0.000000   0.000006  -0.000015
    13  C    0.000004  -0.000001   0.402011   0.392465   0.400359   0.009600
    14  O   -0.000017   0.000005   0.000172   0.004612   0.004076   0.314485
    15  C    0.000353  -0.000005  -0.000006   0.000000   0.000001  -0.000060
    16  O   -0.000178   0.000000   0.000000   0.000000   0.000000  -0.000001
    17  C   -0.000010   0.000000   0.000025   0.000000   0.000000   0.000002
    18  C    0.000065   0.000000  -0.000018   0.000000   0.000000   0.000139
    19  O   -0.000279   0.000000   0.000000   0.000000   0.000000   0.000646
    20  H    0.000051  -0.000003  -0.000257   0.000003  -0.000148   0.000082
    21  H   -0.000004  -0.000005   0.002168  -0.000405   0.000548  -0.002003
    22  H    0.002694   0.000055   0.000011  -0.000003  -0.000001   0.000713
    23  H    0.000082   0.000029  -0.000001   0.000000   0.000000   0.000001
    24  H   -0.001710  -0.000082  -0.000001   0.000000   0.000000  -0.000001
    25  H   -0.000234  -0.000380  -0.000021  -0.000001   0.000088  -0.000002
    26  H   -0.000682   0.000004   0.000000   0.000000   0.000000   0.000000
    27  H    0.007983  -0.005770  -0.000004  -0.000005  -0.000030   0.000010
    28  H   -0.000005  -0.000048  -0.000387   0.000648   0.000309   0.002877
    29  H    0.000004  -0.000017   0.000265   0.000748  -0.001090   0.000100
    30  H   -0.026145  -0.023351   0.000000   0.000000   0.000000   0.000001
    31  H    0.556444  -0.027178   0.000000   0.000000   0.000000   0.000000
    32  H   -0.027178   0.546391   0.000000   0.000000   0.000000  -0.000006
    33  H    0.000000   0.000000   0.532207  -0.023445  -0.022901  -0.000335
    34  H    0.000000   0.000000  -0.023445   0.535850  -0.021163  -0.000494
    35  H    0.000000   0.000000  -0.022901  -0.021163   0.541435  -0.000604
    36  H    0.000000  -0.000006  -0.000335  -0.000494  -0.000604   0.453082
    37  H    0.000126   0.000000   0.000000   0.000000   0.000000  -0.000008
    38  H    0.000001   0.000000   0.000013   0.000001  -0.000004  -0.000003
    39  H   -0.000003   0.000000   0.000000   0.000000   0.000000   0.000000
    40  H    0.000001   0.000000   0.000000   0.000000   0.000000   0.000001
    41  H    0.000029   0.000000   0.000017  -0.000003  -0.000002  -0.000275
    42  H   -0.000005   0.000000   0.000001   0.000000   0.000000   0.000021
    43  H    0.000009   0.000000   0.000000   0.000000   0.000000   0.000003
              37         38         39         40         41         42
     1  C    0.000008  -0.000027   0.000003   0.000002   0.000046  -0.000002
     2  C    0.000020   0.000688  -0.000100   0.000022   0.000135   0.000057
     3  C   -0.000144   0.003636  -0.000972  -0.000508  -0.002120  -0.000516
     4  C    0.006471  -0.006033  -0.006582   0.010392  -0.003992   0.011097
     5  C   -0.003149   0.000873   0.001109  -0.000178  -0.000548  -0.000445
     6  C   -0.000090   0.000027  -0.000003   0.000019  -0.000054   0.000008
     7  C   -0.000007   0.000007   0.000002   0.000000  -0.000001   0.000000
     8  C    0.000000   0.000000   0.000000   0.000000   0.000002   0.000000
     9  C    0.000000  -0.000001   0.000000   0.000000   0.000015   0.000000
    10  C   -0.000002   0.000026   0.000001  -0.000001  -0.000096   0.000002
    11  O    0.000000   0.000000   0.000000   0.000000   0.000000   0.000000
    12  C   -0.000002   0.000000  -0.000002   0.000000   0.000001   0.000000
    13  C    0.000000   0.000030  -0.000001   0.000000   0.000022   0.000000
    14  O   -0.000001  -0.000113   0.000000   0.000000   0.002055  -0.000003
    15  C   -0.067461  -0.032669  -0.031271  -0.028349  -0.048932  -0.034638
    16  O    0.322536   0.004276  -0.000027   0.003753   0.005008   0.002059
    17  C    0.008758   0.396744   0.406745   0.396074  -0.001222  -0.005076
    18  C   -0.009024  -0.000565   0.007136  -0.009047   0.395844   0.396172
    19  O    0.032871  -0.000006  -0.000171  -0.000197  -0.033371  -0.028413
    20  H    0.000003  -0.001206   0.000136   0.000070   0.000166  -0.000014
    21  H    0.000056  -0.000453   0.000142  -0.000211   0.008605  -0.000773
    22  H    0.002337  -0.000340   0.000061  -0.000331  -0.001589   0.001849
    23  H   -0.000198  -0.000028   0.004643  -0.000326  -0.000008  -0.000038
    24  H    0.000231  -0.000130   0.000376  -0.000109  -0.000159  -0.000077
    25  H    0.000007  -0.000021  -0.000015  -0.000003   0.000004   0.000000
    26  H   -0.000005   0.000004   0.000022  -0.000001   0.000001   0.000000
    27  H    0.000000   0.000000  -0.000001   0.000000   0.000000   0.000000
    28  H    0.000000   0.000000   0.000000   0.000000  -0.000004   0.000000
    29  H    0.000000   0.000000   0.000000   0.000000  -0.000001   0.000000
    30  H    0.000000   0.000000   0.000000   0.000000   0.000000   0.000000
    31  H    0.000126   0.000001  -0.000003   0.000001   0.000029  -0.000005
    32  H    0.000000   0.000000   0.000000   0.000000   0.000000   0.000000
    33  H    0.000000   0.000013   0.000000   0.000000   0.000017   0.000001
    34  H    0.000000   0.000001   0.000000   0.000000  -0.000003   0.000000
    35  H    0.000000  -0.000004   0.000000   0.000000  -0.000002   0.000000
    36  H   -0.000008  -0.000003   0.000000   0.000001  -0.000275   0.000021
    37  H    0.453654  -0.000486  -0.000605  -0.000127   0.002676  -0.001452
    38  H   -0.000486   0.547657  -0.023167  -0.022862   0.002462  -0.000371
    39  H   -0.000605  -0.023167   0.532384  -0.023524  -0.000617  -0.000115
    40  H   -0.000127  -0.022862  -0.023524   0.537444  -0.000129   0.006340
    41  H    0.002676   0.002462  -0.000617  -0.000129   0.584711  -0.034436
    42  H   -0.001452  -0.000371  -0.000115   0.006340  -0.034436   0.563683
    43  H   -0.001337  -0.000012   0.000031  -0.000042  -0.000292  -0.008954
              43
     1  C    0.000002
     2  C    0.000007
     3  C   -0.000071
     4  C    0.000093
     5  C    0.000037
     6  C    0.000000
     7  C    0.000000
     8  C    0.000000
     9  C    0.000000
    10  C    0.000000
    11  O    0.000000
    12  C    0.000000
    13  C    0.000000
    14  O   -0.000003
    15  C    0.008325
    16  O    0.000165
    17  C   -0.000488
    18  C   -0.028565
    19  O    0.316398
    20  H    0.000004
    21  H    0.000026
    22  H   -0.001299
    23  H    0.000004
    24  H    0.000004
    25  H    0.000000
    26  H    0.000000
    27  H    0.000000
    28  H    0.000000
    29  H    0.000000
    30  H    0.000000
    31  H    0.000009
    32  H    0.000000
    33  H    0.000000
    34  H    0.000000
    35  H    0.000000
    36  H    0.000003
    37  H   -0.001337
    38  H   -0.000012
    39  H    0.000031
    40  H   -0.000042
    41  H   -0.000292
    42  H   -0.008954
    43  H    0.432598
 Mulliken charges:
               1
     1  C   -0.030053
     2  C   -0.012900
     3  C   -0.216110
     4  C   -0.241616
     5  C   -0.152307
     6  C   -0.262032
     7  C   -0.227441
     8  C    0.245622
     9  C   -0.195239
    10  C   -0.090455
    11  O   -0.398254
    12  C   -0.298729
    13  C   -0.260279
    14  O   -0.425706
    15  C   -0.073741
    16  O   -0.440689
    17  C   -0.274432
    18  C    0.035806
    19  O   -0.452948
    20  H    0.174269
    21  H    0.157163
    22  H    0.156835
    23  H    0.130136
    24  H    0.132975
    25  H    0.139387
    26  H    0.136626
    27  H    0.149120
    28  H    0.174422
    29  H    0.163882
    30  H    0.128805
    31  H    0.124873
    32  H    0.129188
    33  H    0.136019
    34  H    0.138605
    35  H    0.135654
    36  H    0.267485
    37  H    0.254345
    38  H    0.132053
    39  H    0.134385
    40  H    0.131826
    41  H    0.126052
    42  H    0.134039
    43  H    0.283358
 Sum of Mulliken charges =   0.00000
 Mulliken charges with hydrogens summed into heavy atoms:
               1
     1  C   -0.030053
     2  C   -0.012900
     3  C    0.115322
     4  C   -0.084781
     5  C    0.110804
     6  C    0.013981
     7  C   -0.078321
     8  C    0.245622
     9  C    0.143065
    10  C   -0.090455
    11  O   -0.398254
    12  C    0.084137
    13  C    0.150000
    14  O   -0.158220
    15  C   -0.073741
    16  O   -0.186344
    17  C    0.123832
    18  C    0.295896
    19  O   -0.169590
 Electronic spatial extent (au):  <R**2>=           5266.0614
 Charge=              0.0000 electrons
 Dipole moment (field-independent basis, Debye):
    X=              3.5586    Y=             -3.8406    Z=              0.1428  Tot=              5.2377
 Quadrupole moment (field-independent basis, Debye-Ang):
   XX=           -132.1866   YY=           -117.9520   ZZ=           -105.3406
   XY=             -0.4130   XZ=             10.4945   YZ=             -4.5280
 Traceless Quadrupole moment (field-independent basis, Debye-Ang):
   XX=            -13.6935   YY=              0.5411   ZZ=             13.1525
   XY=             -0.4130   XZ=             10.4945   YZ=             -4.5280
 Octapole moment (field-independent basis, Debye-Ang**2):
  XXX=             78.0613  YYY=             10.4414  ZZZ=             37.4869  XYY=             28.9607
  XXY=            -91.9971  XXZ=             15.8232  XZZ=             26.2545  YZZ=            -22.1987
  YYZ=              7.5821  XYZ=             -4.1655
 Hexadecapole moment (field-independent basis, Debye-Ang**3):
 XXXX=          -4417.1522 YYYY=          -2005.3917 ZZZZ=           -776.7880 XXXY=             45.1998
 XXXZ=            227.9285 YYYX=            -34.6189 YYYZ=            -19.0310 ZZZX=             81.9937
 ZZZY=            -69.9242 XXYY=          -1003.2239 XXZZ=           -707.8890 YYZZ=           -432.0268
 XXYZ=            -67.1923 YYXZ=             59.9319 ZZXY=            -19.8144
 N-N= 1.612245662237D+03 E-N=-5.294792424228D+03  KE= 8.829986472262D+02
 1\1\GINC-SNODE68\SP\RmPW1PW91\6-311G(d,p)\C15H24O4\ROOT\10-Mar-2024\0\
 \# mPW1PW91/6-311G(d,p) nmr guess=read geom=check scrf=(solvent=methan
 ol,read)\\candidate structure: DY-202A-11R_1, conformer: 1, nmr calcul
 ation with methanol solvation\\0,1\C,0,-1.6502794317,0.7026631294,-0.1
 003300074\C,0,-0.9952272744,-0.432268693,-0.4461441023\C,0,0.428002892
 9,-0.5715753672,-0.9096968591\C,0,1.4079528095,0.3779172346,-0.1764643
 32\C,0,1.3573989244,1.8239894392,-0.7260878665\C,0,-0.0278142573,2.343
 3519566,-1.1559800025\C,0,-1.1925738245,2.1409984408,-0.1661948046\C,0
 ,-3.0176217196,0.362629736,0.3287135433\C,0,-3.1688440065,-1.148360812
 1,0.3447491264\C,0,-1.8745904437,-1.6813932948,-0.309090757\O,0,-3.902
 3906414,1.1676927402,0.6231525986\C,0,-0.9143221143,2.7269805065,1.233
 1641418\C,0,-2.1297610666,-2.3428319007,-1.6658165036\O,0,-1.219409455
 5,-2.685296244,0.4867259759\C,0,2.8692068755,-0.1816571935,-0.14654837
 23\O,0,3.7601397742,0.8304287584,0.3679450959\C,0,3.4045701393,-0.5635
 297532,-1.5264146403\C,0,2.9879555908,-1.3860087198,0.8035257115\O,0,2
 .6902676621,-0.9291993911,2.1311638919\H,0,0.4765235069,-0.3983871852,
 -1.9945953868\H,0,0.7192755666,-1.6157446031,-0.7624085058\H,0,1.08450
 98056,0.4137028922,0.8709207232\H,0,2.017586867,1.910612199,-1.5988782
 517\H,0,1.7782103298,2.4932475511,0.0315664152\H,0,-0.3121702103,1.885
 2979569,-2.1123462784\H,0,0.0682439598,3.4189976892,-1.3562225815\H,0,
 -2.0512041071,2.7010654766,-0.5659470869\H,0,-3.2435691717,-1.49154189
 96,1.3840178631\H,0,-4.0871722406,-1.4549476879,-0.1670694262\H,0,-0.6
 471403749,3.7882115199,1.1552575079\H,0,-0.0944904078,2.2074915432,1.7
 412902741\H,0,-1.8038237788,2.6525018816,1.8688895973\H,0,-1.188219120
 1,-2.6385326717,-2.1406415947\H,0,-2.7433138952,-3.2406681628,-1.52994
 77221\H,0,-2.6584204986,-1.6577373155,-2.3361965851\H,0,-1.0343289186,
 -2.2994496454,1.361085743\H,0,3.6038255987,0.8420329227,1.3311747656\H
 ,0,2.8412841762,-1.3977587481,-1.9561981992\H,0,3.3520505703,0.2795192
 842,-2.2231017346\H,0,4.4543738989,-0.8668262116,-1.4467599393\H,0,2.3
 111210046,-2.2010848417,0.5163841559\H,0,4.0164236688,-1.7650579828,0.
 758422578\H,0,3.1268633372,-1.5287745336,2.7572318315\\Version=ES64L-G
 09RevD.01\State=1-A\HF=-886.97795\RMSD=4.988e-09\Dipole=1.4134332,-1.4
 995322,0.0023877\Quadrupole=-10.4844306,0.7872042,9.6972264,-0.7524737
 ,7.3923593,-3.8102052\PG=C01 [X(C15H24O4)]\\@


 HIGGLEDY-PIGGLEDY
 NIC'LAUS COPERNICUS
 LOOKED AT THE UNIVERSE,
 SPOKE TO THE THRONG;
 GIVE UP YOUR PTOLOMY,
 RISE UP AND FOLLOW ME,
 HELIOCENTRICALLY
 PTOLEMY'S WRONG.
   -- NANCY L. STARK
 Job cpu time:       0 days  0 hours 45 minutes 37.0 seconds.
 File lengths (MBytes):  RWF=    278 Int=      0 D2E=      0 Chk=     30 Scr=      1
 Normal termination of Gaussian 09 at Sun Mar 10 23:52:59 2024.
