# Supplementary material for: New patchoulol- and guaiane-type sesquiterpenoids from Sanguisorba officinalis with anti-melanogenic activity
Source: Nat Prod Bioprospect. 2026 May 12;16(1):63. doi: 10.1007/s13659-026-00616-0 (PMC13161421; doi:10.1007/s13659-026-00616-0)
Supplement: Supplementary file 2 — Additional file 2. It includes the calculated NMR data of compound 11. [file 13659_2026_616_MOESM2_ESM.zip › New folder/11R-nmr-10.log]

 Entering Gaussian System, Link 0=/gpfs/home/zhengshan/software/Gaussian/g09/g09
 Input=DY-202A-11R_10-2.gjf
 Output=DY-202A-11R_10-2.log
 Initial command:
 /gpfs/home/zhengshan/software/Gaussian/g09/l1.exe "/gpfs/home/zhengshan/software/Gaussian/g09/scratch/zhengshan/%J/Gau-28192.inp" -scrdir="/gpfs/home/zhengshan/software/Gaussian/g09/scratch/zhengshan/%J/"
 Entering Link 1 = /gpfs/home/zhengshan/software/Gaussian/g09/l1.exe PID=     28193.
  
 Copyright (c) 1988,1990,1992,1993,1995,1998,2003,2009,2013,
            Gaussian, Inc.  All Rights Reserved.
  
 This is part of the Gaussian(R) 09 program.  It is based on
 the Gaussian(R) 03 system (copyright 2003, Gaussian, Inc.),
 the Gaussian(R) 98 system (copyright 1998, Gaussian, Inc.),
 the Gaussian(R) 94 system (copyright 1995, Gaussian, Inc.),
 the Gaussian 92(TM) system (copyright 1992, Gaussian, Inc.),
 the Gaussian 90(TM) system (copyright 1990, Gaussian, Inc.),
 the Gaussian 88(TM) system (copyright 1988, Gaussian, Inc.),
 the Gaussian 86(TM) system (copyright 1986, Carnegie Mellon
 University), and the Gaussian 82(TM) system (copyright 1983,
 Carnegie Mellon University). Gaussian is a federally registered
 trademark of Gaussian, Inc.
  
 This software contains proprietary and confidential information,
 including trade secrets, belonging to Gaussian, Inc.
  
 This software is provided under written license and may be
 used, copied, transmitted, or stored only in accord with that
 written license.
  
 The following legend is applicable only to US Government
 contracts under FAR:
  
                    RESTRICTED RIGHTS LEGEND
  
 Use, reproduction and disclosure by the US Government is
 subject to restrictions as set forth in subparagraphs (a)
 and (c) of the Commercial Computer Software - Restricted
 Rights clause in FAR 52.227-19.
  
 Gaussian, Inc.
 340 Quinnipiac St., Bldg. 40, Wallingford CT 06492
  
  
 ---------------------------------------------------------------
 Warning -- This program may not be used in any manner that
 competes with the business of Gaussian, Inc. or will provide
 assistance to any competitor of Gaussian, Inc.  The licensee
 of this program is prohibited from giving any competitor of
 Gaussian, Inc. access to this program.  By using this program,
 the user acknowledges that Gaussian, Inc. is engaged in the
 business of creating and licensing software in the field of
 computational chemistry and represents and warrants to the
 licensee that it is not a competitor of Gaussian, Inc. and that
 it will not use this program in any manner prohibited above.
 ---------------------------------------------------------------
  

 Cite this work as:
 Gaussian 09, Revision D.01,
 M. J. Frisch, G. W. Trucks, H. B. Schlegel, G. E. Scuseria, 
 M. A. Robb, J. R. Cheeseman, G. Scalmani, V. Barone, B. Mennucci, 
 G. A. Petersson, H. Nakatsuji, M. Caricato, X. Li, H. P. Hratchian, 
 A. F. Izmaylov, J. Bloino, G. Zheng, J. L. Sonnenberg, M. Hada, 
 M. Ehara, K. Toyota, R. Fukuda, J. Hasegawa, M. Ishida, T. Nakajima, 
 Y. Honda, O. Kitao, H. Nakai, T. Vreven, J. A. Montgomery, Jr., 
 J. E. Peralta, F. Ogliaro, M. Bearpark, J. J. Heyd, E. Brothers, 
 K. N. Kudin, V. N. Staroverov, T. Keith, R. Kobayashi, J. Normand, 
 K. Raghavachari, A. Rendell, J. C. Burant, S. S. Iyengar, J. Tomasi, 
 M. Cossi, N. Rega, J. M. Millam, M. Klene, J. E. Knox, J. B. Cross, 
 V. Bakken, C. Adamo, J. Jaramillo, R. Gomperts, R. E. Stratmann, 
 O. Yazyev, A. J. Austin, R. Cammi, C. Pomelli, J. W. Ochterski, 
 R. L. Martin, K. Morokuma, V. G. Zakrzewski, G. A. Voth, 
 P. Salvador, J. J. Dannenberg, S. Dapprich, A. D. Daniels, 
 O. Farkas, J. B. Foresman, J. V. Ortiz, J. Cioslowski, 
 and D. J. Fox, Gaussian, Inc., Wallingford CT, 2013.
 
 ******************************************
 Gaussian 09:  ES64L-G09RevD.01 24-Apr-2013
                10-Mar-2024 
 ******************************************
 %chk=DY-202A-11R_10.chk
 %mem=6GB
 %nprocshared=3
 Will use up to    3 processors via shared memory.
 ----------------------------------------------------------------------
 # mPW1PW91/6-311G(d,p) nmr guess=read geom=check scrf=(solvent=methano
 l,read)
 ----------------------------------------------------------------------
 1/29=2,38=1,40=2/1;
 2/12=2,40=1/2;
 3/5=4,6=6,7=101,11=2,14=-4,16=1,25=1,30=1,70=2203,72=3,74=-7,116=-2/1,2,8,3;
 4/5=1/1;
 5/5=2,38=6,53=3/2;
 8/6=1,10=90,11=11/1;
 10/13=100,45=16/2;
 6/7=2,8=2,9=2,10=2,28=1/1;
 99/9=1/99;
 ----------------------------------------------------------------------
 candidate structure: DY-202A-11R_10, conformer: 1, nmr calculation wit
 h methanol solvation
 ----------------------------------------------------------------------
 Structure from the checkpoint file:  "DY-202A-11R_10.chk"
 Charge =  0 Multiplicity = 1
 Redundant internal coordinates found in file.
 C,0,-1.6830007211,0.6338318713,-0.1862276439
 C,0,-0.9401876434,-0.4997472551,-0.2031702805
 C,0,0.5351882456,-0.63631481,-0.4615735919
 C,0,1.3731137482,0.5165780931,0.1453770061
 C,0,1.3192941661,1.813260363,-0.6987597435
 C,0,-0.0218222044,2.1254245298,-1.3881800315
 C,0,-1.2900420049,2.0550845843,-0.5154208887
 C,0,-3.074686834,0.2966656488,0.154464784
 C,0,-3.1530382176,-1.1804574972,0.4945753489
 C,0,-1.7855493183,-1.7514869428,0.0810774137
 O,0,-4.0258979527,1.0795535816,0.1653892104
 C,0,-1.2196105261,2.9460618523,0.7413352122
 C,0,-1.8709940456,-2.6591422515,-1.1514413897
 O,0,-1.2550760492,-2.4901970751,1.1977578902
 C,0,2.8339197192,0.1024434224,0.515606612
 O,0,2.7999009474,-1.0730256888,1.3584483671
 C,0,3.5392710058,1.2334103804,1.2785129777
 C,0,3.7270828931,-0.3291844077,-0.6618860027
 O,0,3.3037812848,-1.5354475349,-1.294771095
 H,0,0.7131184696,-0.7186593514,-1.5421960379
 H,0,0.8700438877,-1.5839953156,-0.0323688238
 H,0,0.9123928599,0.7412976472,1.1182792641
 H,0,2.080283243,1.7693324593,-1.4885454526
 H,0,1.5963897197,2.6586544798,-0.0589843218
 H,0,-0.1597189432,1.4530154064,-2.2447392458
 H,0,0.0505475031,3.1372382265,-1.809072365
 H,0,-2.1162719391,2.4513260273,-1.1246518101
 H,0,-3.2885403858,-1.2889028718,1.5775358599
 H,0,-4.0067763311,-1.6571383921,0.0025832942
 H,0,-0.9930496277,3.9829030491,0.4629947679
 H,0,-0.4500843548,2.607342396,1.4436832305
 H,0,-2.1788667365,2.9447690404,1.2707245575
 H,0,-0.8743859274,-3.0005429574,-1.4565679664
 H,0,-2.4807953359,-3.540410749,-0.9222109492
 H,0,-2.323808199,-2.1317346971,-1.9981322621
 H,0,-0.488393744,-2.9993234781,0.8834467576
 H,0,2.1760617092,-0.9022954883,2.0853092947
 H,0,3.7556026973,2.0929112497,0.6353410989
 H,0,2.9196959313,1.5810276311,2.1139642649
 H,0,4.4873736761,0.867811384,1.6876341225
 H,0,3.7443042705,0.4421348267,-1.4359931104
 H,0,4.7542274919,-0.4451484003,-0.2836146658
 H,0,3.1829035722,-2.1824229864,-0.5780336566
 Recover connectivity data from disk.
                          Input orientation:                          
 ---------------------------------------------------------------------
 Center     Atomic      Atomic             Coordinates (Angstroms)
 Number     Number       Type             X           Y           Z
 ---------------------------------------------------------------------
      1          6           0       -1.683001    0.633832   -0.186228
      2          6           0       -0.940188   -0.499747   -0.203170
      3          6           0        0.535188   -0.636315   -0.461574
      4          6           0        1.373114    0.516578    0.145377
      5          6           0        1.319294    1.813260   -0.698760
      6          6           0       -0.021822    2.125425   -1.388180
      7          6           0       -1.290042    2.055085   -0.515421
      8          6           0       -3.074687    0.296666    0.154465
      9          6           0       -3.153038   -1.180457    0.494575
     10          6           0       -1.785549   -1.751487    0.081077
     11          8           0       -4.025898    1.079554    0.165389
     12          6           0       -1.219611    2.946062    0.741335
     13          6           0       -1.870994   -2.659142   -1.151441
     14          8           0       -1.255076   -2.490197    1.197758
     15          6           0        2.833920    0.102443    0.515607
     16          8           0        2.799901   -1.073026    1.358448
     17          6           0        3.539271    1.233410    1.278513
     18          6           0        3.727083   -0.329184   -0.661886
     19          8           0        3.303781   -1.535448   -1.294771
     20          1           0        0.713118   -0.718659   -1.542196
     21          1           0        0.870044   -1.583995   -0.032369
     22          1           0        0.912393    0.741298    1.118279
     23          1           0        2.080283    1.769332   -1.488545
     24          1           0        1.596390    2.658654   -0.058984
     25          1           0       -0.159719    1.453015   -2.244739
     26          1           0        0.050548    3.137238   -1.809072
     27          1           0       -2.116272    2.451326   -1.124652
     28          1           0       -3.288540   -1.288903    1.577536
     29          1           0       -4.006776   -1.657138    0.002583
     30          1           0       -0.993050    3.982903    0.462995
     31          1           0       -0.450084    2.607342    1.443683
     32          1           0       -2.178867    2.944769    1.270725
     33          1           0       -0.874386   -3.000543   -1.456568
     34          1           0       -2.480795   -3.540411   -0.922211
     35          1           0       -2.323808   -2.131735   -1.998132
     36          1           0       -0.488394   -2.999323    0.883447
     37          1           0        2.176062   -0.902295    2.085309
     38          1           0        3.755603    2.092911    0.635341
     39          1           0        2.919696    1.581028    2.113964
     40          1           0        4.487374    0.867811    1.687634
     41          1           0        3.744304    0.442135   -1.435993
     42          1           0        4.754227   -0.445148   -0.283615
     43          1           0        3.182904   -2.182423   -0.578034
 ---------------------------------------------------------------------
                    Distance matrix (angstroms):
                    1          2          3          4          5
     1  C    0.000000
     2  C    1.355382   0.000000
     3  C    2.570885   1.504047   0.000000
     4  C    3.076288   2.550640   1.549087   0.000000
     5  C    3.266116   3.271219   2.582924   1.548176   0.000000
     6  C    2.535558   3.023106   2.965816   2.624125   1.539916
     7  C    1.510875   2.597511   3.252383   3.145800   2.626924
     8  C    1.471918   2.306136   3.779041   4.453243   4.726005
     9  C    2.432313   2.418041   3.848808   4.846434   5.512545
    10  C    2.402439   1.536973   2.631331   3.889139   4.791203
    11  O    2.410699   3.485920   4.913328   5.428321   5.464079
    12  C    2.534070   3.583820   4.166501   3.602746   3.130998
    13  C    3.436664   2.535469   3.218301   4.721353   5.512281
    14  O    3.443558   2.454311   3.065176   4.129841   5.361334
    15  C    4.601903   3.888851   2.604767   1.562860   2.587599
    16  O    5.039424   4.093356   2.938047   2.456441   3.841217
    17  C    5.456838   5.026407   3.943132   2.547564   3.028883
    18  C    5.515674   4.692859   3.212887   2.628338   3.223178
    19  O    5.550012   4.502837   3.027832   3.164224   3.937926
    20  H    3.067453   2.138769   1.098264   2.193013   2.736686
    21  H    3.385331   2.117004   1.092906   2.167275   3.491024
    22  H    2.906777   2.592002   2.129797   1.099682   2.148558
    23  H    4.140978   3.990508   3.037948   2.176967   1.097632
    24  H    3.856229   4.053457   3.484975   2.163355   1.095804
    25  H    2.688665   2.930941   2.833351   2.989841   2.169633
    26  H    3.450487   4.097333   4.036128   3.526601   2.143695
    27  H    2.090849   3.307739   4.123523   4.187127   3.520174
    28  H    3.063581   3.050974   4.382321   5.200179   6.003089
    29  H    3.268658   3.284183   4.678351   5.804193   6.395512
    30  H    3.480488   4.532188   4.952526   4.208921   3.376974
    31  H    2.841027   3.550540   3.888712   3.062833   2.889867
    32  H    2.776513   3.946059   4.815715   4.447368   4.170888
    33  H    3.933993   2.798091   2.926856   4.470752   5.344082
    34  H    4.313056   3.483694   4.212139   5.696623   6.569049
    35  H    3.367787   2.792790   3.573675   5.027467   5.524812
    36  H    3.971285   2.762741   2.905273   4.046174   5.378855
    37  H    4.734124   3.887183   3.041352   2.534021   3.982378
    38  H    5.690544   5.429128   4.361533   2.898473   2.791707
    39  H    5.231910   4.959580   4.151612   2.720350   3.244477
    40  H    6.452877   5.907942   4.743549   3.492927   4.077435
    41  H    5.572639   4.934720   3.522921   2.851108   2.881696
    42  H    6.527755   5.695245   4.227116   3.541311   4.131770
    43  H    5.635763   4.468982   3.068291   3.329154   4.410567
                    6          7          8          9         10
     6  C    0.000000
     7  C    1.541116   0.000000
     8  C    3.878672   2.593403   0.000000
     9  C    4.927285   3.867762   1.517797   0.000000
    10  C    4.505540   3.884755   2.421196   1.538532   0.000000
    11  O    4.420412   2.983299   1.232005   2.444974   3.611241
    12  C    2.577397   1.542153   3.287100   4.563682   4.777362
    13  C    5.134935   4.792282   3.448343   2.557248   1.533050
    14  O    5.432490   4.857550   3.487986   2.410839   1.440163
    15  C    3.983983   4.677915   5.922818   6.122903   4.996536
    16  O    5.073083   5.479425   6.151131   6.016253   4.808154
    17  C    4.537436   5.216858   6.773877   7.157396   6.220705
    18  C    4.539482   5.556774   6.879112   7.028381   5.741433
    19  O    4.946751   5.882391   6.792774   6.709568   5.276449
    20  H    2.941542   3.572195   4.272822   4.394185   3.153584
    21  H    4.048882   4.259368   4.374093   4.077463   2.663287
    22  H    3.011794   3.040679   4.125947   4.539810   3.816891
    23  H    2.134414   3.519619   5.607312   6.326269   5.459354
    24  H    2.160950   2.983977   5.238655   6.132069   5.559359
    25  H    1.097654   2.151897   3.948463   4.837250   4.280372
    26  H    1.098251   2.154477   4.657405   5.849124   5.553697
    27  H    2.135973   1.100375   2.682771   4.109335   4.384837
    28  H    5.578938   4.422298   2.141236   1.096779   2.170796
    29  H    5.667615   4.629209   2.170071   1.094600   2.224615
    30  H    2.796490   2.182197   4.244614   5.597039   5.801478
    31  H    2.904325   2.201955   3.726909   4.749126   4.758104
    32  H    3.520503   2.184460   3.010146   4.309166   4.860533
    33  H    5.196834   5.159254   4.278824   3.508836   2.180530
    34  H    6.193978   5.735237   4.029279   2.833474   2.165688
    35  H    4.877969   4.560325   3.330859   2.793947   2.181152
    36  H    5.625035   5.305329   4.252513   3.249588   1.970661
    37  H    5.105185   5.246310   5.721541   5.568403   4.520225
    38  H    4.285398   5.175347   7.078884   7.646181   6.766903
    39  H    4.605856   4.986009   6.435981   6.864861   6.113724
    40  H    5.601345   6.296158   7.737026   7.999668   6.985078
    41  H    4.125465   5.365976   7.003525   7.343925   6.139443
    42  H    5.535211   6.545082   7.876173   7.979418   6.678937
    43  H    5.429931   6.161788   6.770515   6.503736   5.030473
                   11         12         13         14         15
    11  O    0.000000
    12  C    3.419184   0.000000
    13  C    4.511707   5.951909   0.000000
    14  O    4.635338   5.455501   2.434468   0.000000
    15  C    6.937903   4.956635   5.704526   4.889479   0.000000
    16  O    7.255930   5.717549   5.534670   4.298492   1.446813
    17  C    7.648170   5.086127   7.094196   6.071041   1.535784
    18  C    7.923234   6.096396   6.083324   5.740223   1.539653
    19  O    7.917986   6.685112   5.297314   5.282748   2.486146
    20  H    5.348616   4.730765   3.255119   3.810444   3.067011
    21  H    5.577082   5.048435   3.149850   2.617355   2.645971
    22  H    5.040747   3.090066   4.945894   3.891889   2.112727
    23  H    6.363705   4.152874   5.944545   6.040235   2.713506
    24  H    5.844144   2.941593   6.441675   6.018383   2.897559
    25  H    4.571163   3.502742   4.586241   5.347852   4.290155
    26  H    4.974934   2.855596   6.141891   6.512581   4.728771
    27  H    2.681909   2.128538   5.116421   5.527558   5.719449
    28  H    2.854372   4.786923   3.366647   2.392136   6.367736
    29  H    2.741597   5.431712   2.626281   3.113564   7.081980
    30  H    4.209059   1.097198   6.891586   6.519936   5.450360
    31  H    4.093240   1.095534   6.040655   5.166566   4.233264
    32  H    2.848213   1.095640   6.112732   5.513399   5.811802
    33  H    5.404624   6.349178   1.096761   2.729620   5.222023
    34  H    4.991421   6.814125   1.095919   2.664508   6.601811
    35  H    4.229693   5.874347   1.095484   3.388864   6.157320
    36  H    5.446722   5.991868   2.483561   0.972524   4.560047
    37  H    6.788087   5.305347   5.471903   3.883540   1.976422
    38  H    7.861266   5.048945   7.578469   6.813817   2.196770
    39  H    7.231161   4.569605   7.182801   5.902798   2.179063
    40  H    8.650888   6.146892   7.805677   6.670227   2.166413
    41  H    7.959068   5.970834   6.421095   6.366241   2.180122
    42  H    8.922832   6.945327   7.039066   6.518314   2.150859
    43  H    7.947326   6.886525   5.108614   4.789971   2.557040
                   16         17         18         19         20
    16  O    0.000000
    17  C    2.423366   0.000000
    18  C    2.344081   2.498424   0.000000
    19  O    2.739946   3.787324   1.426464   0.000000
    20  H    3.590818   4.444560   3.163956   2.727617   0.000000
    21  H    2.433066   4.096457   3.183318   2.742097   1.747287
    22  H    2.629094   2.677375   3.498200   4.089636   3.041268
    23  H    4.086835   3.173716   2.792685   3.529315   2.839387
    24  H    4.169291   2.755904   3.718941   4.693916   3.792932
    25  H    5.303131   5.113126   4.559483   4.672171   2.443682
    26  H    5.942933   5.032786   5.181605   5.716820   3.921501
    27  H    6.538776   6.264478   6.487695   6.730548   4.269497
    28  H    6.096205   7.284949   7.426644   7.195112   5.105994
    29  H    6.964942   8.180837   7.875123   7.425779   5.054156
    30  H    6.383630   5.363461   6.491464   7.211428   5.388552
    31  H    4.910680   4.222550   5.523164   6.225219   4.618528
    32  H    6.398320   5.968744   7.023816   7.530839   5.449478
    33  H    5.013983   6.699806   5.379702   4.430549   2.781096
    34  H    6.259005   7.992106   6.994104   6.133515   4.306710
    35  H    6.216100   7.512410   6.453528   5.702634   3.380471
    36  H    3.840460   5.856125   5.223786   4.611741   3.539605
    37  H    0.972960   2.659041   3.206432   3.619057   3.915702
    38  H    3.385175   1.095085   2.747755   4.134545   4.680097
    39  H    2.762092   1.096672   3.464986   4.634589   4.850263
    40  H    2.592832   1.095418   2.744282   4.008901   5.214757
    41  H    3.316099   2.834907   1.092919   2.030969   3.247585
    42  H    2.628687   2.594980   1.100710   2.077254   4.241391
    43  H    2.264380   3.904060   1.933302   0.973088   3.028540
                   21         22         23         24         25
    21  H    0.000000
    22  H    2.594759   0.000000
    23  H    3.850966   3.035846   0.000000
    24  H    4.304459   2.351608   1.751768   0.000000
    25  H    3.895950   3.600814   2.385266   3.052050   0.000000
    26  H    5.110606   3.879780   2.468548   2.383585   1.752320
    27  H    5.137605   4.138568   4.267155   3.868138   2.465628
    28  H    4.469082   4.688333   6.897675   6.490297   5.649551
    29  H    4.877494   5.585293   7.142581   7.072859   5.433541
    30  H    5.891253   3.816820   4.260725   2.954876   3.798236
    31  H    4.635599   2.333314   3.962699   2.539429   3.875725
    32  H    5.612808   3.799265   5.209182   4.012798   4.319812
    33  H    2.660448   4.880962   5.610954   6.331231   4.578880
    34  H    3.980892   5.831840   7.022645   7.469739   5.663107
    35  H    3.790110   5.332854   5.905423   6.486607   4.194583
    36  H    2.165000   4.001199   5.913081   6.103049   5.451321
    37  H    2.579720   2.287664   4.463094   4.196949   5.454602
    38  H    4.721433   3.184954   2.724388   2.337596   4.902456
    39  H    4.338800   2.392865   3.703802   2.762992   5.338303
    40  H    4.696258   3.622245   4.085944   3.823033   6.115676
    41  H    3.786388   3.825379   2.129127   3.379741   4.113070
    42  H    4.055488   4.258245   3.675019   4.433508   5.621023
    43  H    2.450548   4.071958   4.202520   5.120788   5.212240
                   26         27         28         29         30
    26  H    0.000000
    27  H    2.373608   0.000000
    28  H    6.496872   4.760813   0.000000
    29  H    6.536820   4.660917   1.769728   0.000000
    30  H    2.639419   2.475475   5.856912   6.411287   0.000000
    31  H    3.333443   3.065431   4.822393   5.736952   1.774466
    32  H    3.806899   2.446473   4.387424   5.111457   1.770964
    33  H    6.217083   5.601368   4.238353   3.707523   7.243433
    34  H    7.196195   6.006228   3.459837   2.594336   7.793102
    35  H    5.782334   4.670170   3.798220   2.657158   6.724348
    36  H    6.722909   6.032580   3.353822   3.867350   7.013055
    37  H    6.000154   6.322559   5.501743   6.567726   6.044860
    38  H    4.559957   6.140435   7.870473   8.643945   5.113851
    39  H    5.103334   6.050374   6.860500   7.932192   4.878963
    40  H    6.087913   7.350143   8.070215   9.020274   6.421727
    41  H    4.587658   6.203236   7.844664   8.158168   6.211740
    42  H    6.106154   7.503377   8.298308   8.849069   7.293577
    43  H    6.294911   7.060572   6.879276   7.232188   7.518881
                   31         32         33         34         35
    31  H    0.000000
    32  H    1.769876   0.000000
    33  H    6.327706   6.669822   0.000000
    34  H    6.893193   6.852568   1.776948   0.000000
    35  H    6.149454   6.039646   1.774527   1.779500   0.000000
    36  H    5.634717   6.191924   2.371637   2.742779   3.524905
    37  H    4.430111   5.867611   5.123745   6.139312   6.199584
    38  H    4.313451   6.028872   7.194175   8.547102   7.857611
    39  H    3.585808   5.344734   6.937907   8.038209   7.628124
    40  H    5.240608   6.994736   7.321109   8.648647   8.305080
    41  H    5.529336   6.976636   5.760621   7.407868   6.615345
    42  H    6.275836   7.872440   6.291832   7.895189   7.475475
    43  H    6.342538   7.645560   4.231163   5.834387   5.687102
                   36         37         38         39         40
    36  H    0.000000
    37  H    3.597405   0.000000
    38  H    6.633545   3.683561   0.000000
    39  H    5.840280   2.592433   1.774004   0.000000
    40  H    6.352929   2.938297   1.773042   1.774274   0.000000
    41  H    5.927830   4.082456   2.648701   3.818279   3.238889
    42  H    5.947346   3.530966   2.878103   3.635833   2.383463
    43  H    4.035056   3.121835   4.480931   4.634619   4.017315
                   41         42         43
    41  H    0.000000
    42  H    1.770647   0.000000
    43  H    2.817724   2.360903   0.000000
 Stoichiometry    C15H24O4
 Framework group  C1[X(C15H24O4)]
 Deg. of freedom   123
 Full point group                 C1      NOp   1
 Largest Abelian subgroup         C1      NOp   1
 Largest concise Abelian subgroup C1      NOp   1
                         Standard orientation:                         
 ---------------------------------------------------------------------
 Center     Atomic      Atomic             Coordinates (Angstroms)
 Number     Number       Type             X           Y           Z
 ---------------------------------------------------------------------
      1          6           0       -1.723142    0.666246   -0.161898
      2          6           0       -1.011399   -0.486970   -0.185901
      3          6           0        0.457615   -0.663056   -0.456357
      4          6           0        1.331261    0.466079    0.144864
      5          6           0        1.305705    1.764708   -0.697607
      6          6           0       -0.031998    2.113785   -1.375866
      7          6           0       -1.294579    2.076738   -0.492942
      8          6           0       -3.120641    0.366416    0.189728
      9          6           0       -3.236143   -1.108439    0.529092
     10          6           0       -1.887966   -1.715736    0.104015
     11          8           0       -4.050225    1.174707    0.209073
     12          6           0       -1.189962    2.964047    0.764029
     13          6           0       -2.007845   -2.619338   -1.128613
     14          8           0       -1.368667   -2.469788    1.215682
     15          6           0        2.783277    0.012200    0.502880
     16          8           0        2.724296   -1.162885    1.344878
     17          6           0        3.525066    1.122821    1.261103
     18          6           0        3.654926   -0.442054   -0.682200
     19          8           0        3.194088   -1.635713   -1.312758
     20          1           0        0.624537   -0.748940   -1.538460
     21          1           0        0.770183   -1.619930   -0.030755
     22          1           0        0.884641    0.702050    1.121669
     23          1           0        2.058837    1.701139   -1.493564
     24          1           0        1.610698    2.601573   -0.059311
     25          1           0       -0.194920    1.446329   -2.231905
     26          1           0        0.064297    3.123755   -1.796392
     27          1           0       -2.114682    2.495857   -1.095101
     28          1           0       -3.365792   -1.214425    1.613012
     29          1           0       -4.106392   -1.561314    0.043580
     30          1           0       -0.937711    3.994706    0.484827
     31          1           0       -0.424235    2.603854    1.459815
     32          1           0       -2.144604    2.988067    1.301160
     33          1           0       -1.023321   -2.987193   -1.442108
     34          1           0       -2.639375   -3.484070   -0.895274
     35          1           0       -2.453050   -2.078919   -1.971124
     36          1           0       -0.618585   -2.999084    0.894707
     37          1           0        2.111179   -0.976194    2.076920
     38          1           0        3.759358    1.976899    0.617000
     39          1           0        2.921868    1.486095    2.101861
     40          1           0        4.466208    0.731269    1.662202
     41          1           0        3.686748    0.329405   -1.455705
     42          1           0        4.681577   -0.586162   -0.312358
     43          1           0        3.061549   -2.280007   -0.595667
 ---------------------------------------------------------------------
 Rotational constants (GHZ):      0.5443323      0.2794996      0.2188660
 Standard basis: 6-311G(d,p) (5D, 7F)
 There are   505 symmetry adapted cartesian basis functions of A   symmetry.
 There are   486 symmetry adapted basis functions of A   symmetry.
   486 basis functions,   800 primitive gaussians,   505 cartesian basis functions
    73 alpha electrons       73 beta electrons
       nuclear repulsion energy      1611.2180565420 Hartrees.
 NAtoms=   43 NActive=   43 NUniq=   43 SFac= 1.00D+00 NAtFMM=   60 NAOKFM=F Big=F
 Integral buffers will be    131072 words long.
 Raffenetti 2 integral format.
 Two-electron integral symmetry is turned on.
 Using the following non-standard input for PCM:
 --- end of non-standard input.
 ------------------------------------------------------------------------------
 Polarizable Continuum Model (PCM)
 =================================
 Model                : PCM (using non-symmetric T matrix).
 Atomic radii         : UFF (Universal Force Field).
 Polarization charges : Total charges.
 Charge compensation  : None.
 Solution method      : On-the-fly selection.
 Cavity type          : Scaled VdW (van der Waals Surface) (Alpha=1.100).
 Cavity algorithm     : GePol (No added spheres)
                        Default sphere list used, NSphG=   43.
                        Lebedev-Laikov grids with approx.  5.0 points / Ang**2.
                        Smoothing algorithm: Karplus/York (Gamma=1.0000).
                        Polarization charges: spherical gaussians, with
                                              point-specific exponents (IZeta= 3).
                        Self-potential: point-specific (ISelfS= 7).
                        Self-field    : sphere-specific E.n sum rule (ISelfD= 2).
 Solvent              : Methanol, Eps=  32.613000 Eps(inf)=   1.765709
 ------------------------------------------------------------------------------
 One-electron integrals computed using PRISM.
 NBasis=   486 RedAO= T EigKep=  3.15D-04  NBF=   486
 NBsUse=   486 1.00D-06 EigRej= -1.00D+00 NBFU=   486
 Initial guess from the checkpoint file:  "DY-202A-11R_10.chk"
 B after Tr=     0.000000    0.000000    0.000000
         Rot=    1.000000    0.000000    0.000000    0.000000 Ang=   0.00 deg.
 Requested convergence on RMS density matrix=1.00D-08 within 128 cycles.
 Requested convergence on MAX density matrix=1.00D-06.
 Requested convergence on             energy=1.00D-06.
 No special actions if energy rises.
 Inv3:  Mode=1 IEnd=    20498988.
 Iteration    1 A*A^-1 deviation from unit magnitude is 5.11D-15 for   2599.
 Iteration    1 A*A^-1 deviation from orthogonality  is 2.78D-15 for   2599   2174.
 Iteration    1 A^-1*A deviation from unit magnitude is 4.66D-15 for   2606.
 Iteration    1 A^-1*A deviation from orthogonality  is 2.23D-09 for   2443   2410.
 Iteration    2 A*A^-1 deviation from unit magnitude is 2.55D-15 for    432.
 Iteration    2 A*A^-1 deviation from orthogonality  is 5.22D-15 for   2050    740.
 Iteration    2 A^-1*A deviation from unit magnitude is 8.88D-16 for    300.
 Iteration    2 A^-1*A deviation from orthogonality  is 3.92D-16 for   1264    482.
 Error on total polarization charges =  0.01133
 SCF Done:  E(RmPW1PW91) =  -886.976544537     A.U. after   11 cycles
            NFock= 11  Conv=0.51D-08     -V/T= 2.0045
 DoSCS=F DFT=T ScalE2(SS,OS)=  1.000000  1.000000
 Range of M.O.s used for correlation:     1   486
 NBasis=   486 NAE=    73 NBE=    73 NFC=     0 NFV=     0
 NROrb=    486 NOA=    73 NOB=    73 NVA=   413 NVB=   413
 NEqPCM:  Using equilibrium solvation (IEInf=0, Eps=  32.6130, EpsInf=   1.7657)
          Differentiating once with respect to magnetic field using GIAOs.
          Electric field/nuclear overlap derivatives assumed to be zero.
 FoFJK:  IHMeth= 1 ICntrl=    6127 DoSepK=F KAlg= 0 I1Cent=   0 FoldK=F
 IRaf=         1 NMat=   1 IRICut=       1 DoRegI=T DoRafI=F ISym2E= 0.
          There are     3 degrees of freedom in the 1st order CPHF.  IDoFFX=0 NUNeed=     3.
      3 vectors produced by pass  0 Test12= 1.00D-12 3.33D-08 XBig12= 4.73D+01 1.03D+00.
 AX will form     3 AO Fock derivatives at one time.
      3 vectors produced by pass  1 Test12= 1.00D-12 3.33D-08 XBig12= 1.03D-01 2.09D-01.
      3 vectors produced by pass  2 Test12= 1.00D-12 3.33D-08 XBig12= 1.41D-03 1.79D-02.
      3 vectors produced by pass  3 Test12= 1.00D-12 3.33D-08 XBig12= 7.39D-06 8.62D-04.
      3 vectors produced by pass  4 Test12= 1.00D-12 3.33D-08 XBig12= 4.11D-08 5.33D-05.
      3 vectors produced by pass  5 Test12= 1.00D-12 3.33D-08 XBig12= 1.09D-10 1.88D-06.
      3 vectors produced by pass  6 Test12= 1.00D-12 3.33D-08 XBig12= 6.29D-13 1.79D-07.
 InvSVY:  IOpt=1 It=  1 EMax= 1.78D-15
 Solved reduced A of dimension    21 with     3 vectors.
 Calculating GIAO nuclear magnetic shielding tensors.
 SCF GIAO Magnetic shielding tensor (ppm):
      1  C    Isotropic =    36.9488   Anisotropy =   137.9725
   XX=   -25.0850   YX=   -27.1230   ZX=    37.5326
   XY=   -16.2046   YY=    16.5672   ZY=    21.8965
   XZ=    33.7531   YZ=    12.1335   ZZ=   119.3643
   Eigenvalues:   -43.8520    25.7680   128.9305
      2  C    Isotropic =    -3.2162   Anisotropy =   193.7261
   XX=   -83.2310   YX=   -26.7971   ZX=    48.1970
   XY=   -29.7937   YY=   -41.1883   ZY=    23.1374
   XZ=    32.8233   YZ=    34.3768   ZZ=   114.7707
   Eigenvalues:  -108.3048   -27.2784   125.9345
      3  C    Isotropic =   159.8627   Anisotropy =    13.6881
   XX=   166.5749   YX=     1.4487   ZX=     2.3969
   XY=     0.1485   YY=   151.3584   ZY=     7.7511
   XZ=    -0.0400   YZ=    13.1348   ZZ=   161.6547
   Eigenvalues:   144.8635   165.7365   168.9881
      4  C    Isotropic =   134.8790   Anisotropy =    39.7213
   XX=   157.8747   YX=    -8.5207   ZX=     9.1751
   XY=    -3.7447   YY=   125.7120   ZY=     0.3500
   XZ=    10.3632   YZ=    -1.8183   ZZ=   121.0503
   Eigenvalues:   118.5252   124.7519   161.3599
      5  C    Isotropic =   159.0040   Anisotropy =    22.8716
   XX=   163.5486   YX=    -1.4667   ZX=     0.7992
   XY=     0.1126   YY=   165.7625   ZY=   -13.4663
   XZ=     2.9923   YZ=   -16.0544   ZZ=   147.7009
   Eigenvalues:   139.3553   163.4049   174.2517
      6  C    Isotropic =   156.1793   Anisotropy =    16.3460
   XX=   163.2812   YX=    -5.7615   ZX=    -9.2908
   XY=    -0.8154   YY=   151.9632   ZY=    -5.3905
   XZ=    -5.0246   YZ=    -3.2770   ZZ=   153.2935
   Eigenvalues:   145.2503   156.2110   167.0766
      7  C    Isotropic =   154.4749   Anisotropy =     7.2269
   XX=   153.1000   YX=     4.5463   ZX=     0.3798
   XY=     4.2312   YY=   152.7374   ZY=    -0.7328
   XZ=    -5.7984   YZ=     1.8952   ZZ=   157.5873
   Eigenvalues:   147.9637   156.1681   159.2928
      8  C    Isotropic =   -24.5457   Anisotropy =   147.3719
   XX=   -66.7850   YX=   -11.4283   ZX=    29.6668
   XY=   -17.6900   YY=   -66.7680   ZY=    35.5882
   XZ=    35.7776   YZ=    29.7311   ZZ=    59.9160
   Eigenvalues:   -95.1219   -52.2174    73.7022
      9  C    Isotropic =   135.2251   Anisotropy =    31.4473
   XX=   134.0501   YX=   -14.3883   ZX=   -10.3866
   XY=    -8.9410   YY=   148.3198   ZY=     5.7559
   XZ=    -3.5715   YZ=     1.4388   ZZ=   123.3053
   Eigenvalues:   119.6896   129.7957   156.1899
     10  C    Isotropic =   106.7437   Anisotropy =    38.7248
   XX=   104.2757   YX=    -3.7024   ZX=     6.6607
   XY=    -0.9994   YY=   104.6422   ZY=   -19.5243
   XZ=    11.3357   YZ=   -24.1316   ZZ=   111.3131
   Eigenvalues:    84.9599   102.7109   132.5602
     11  O    Isotropic =  -229.1152   Anisotropy =   897.1314
   XX=  -557.8986   YX=   251.4005   ZX=   132.6152
   XY=   203.0523   YY=  -436.8496   ZY=   129.7951
   XZ=   179.8448   YZ=   118.7581   ZZ=   307.4026
   Eigenvalues:  -734.9306  -321.3875   368.9724
     12  C    Isotropic =   169.2681   Anisotropy =    29.3726
   XX=   154.6510   YX=     1.0367   ZX=     0.9923
   XY=     0.5386   YY=   178.0767   ZY=    10.2065
   XZ=     0.2555   YZ=    14.0965   ZZ=   175.0765
   Eigenvalues:   154.6212   164.3332   188.8498
     13  C    Isotropic =   159.6096   Anisotropy =    41.2421
   XX=   144.5371   YX=    -0.9857   ZX=     6.8872
   XY=    -0.6718   YY=   159.3830   ZY=    19.8473
   XZ=    10.6521   YZ=    14.4251   ZZ=   174.9087
   Eigenvalues:   139.9529   151.7715   187.1043
     14  O    Isotropic =   257.9902   Anisotropy =    63.4503
   XX=   265.2002   YX=   -47.9410   ZX=    16.5398
   XY=   -25.7035   YY=   214.9595   ZY=    12.0830
   XZ=     7.8086   YZ=    -7.0586   ZZ=   293.8108
   Eigenvalues:   194.8663   278.8138   300.2904
     15  C    Isotropic =   108.4762   Anisotropy =    46.5112
   XX=    95.2618   YX=     1.0187   ZX=     5.5087
   XY=     1.5955   YY=   118.7825   ZY=   -26.0492
   XZ=     4.0638   YZ=   -21.9789   ZZ=   111.3844
   Eigenvalues:    87.9882    97.9568   139.4837
     16  O    Isotropic =   253.0169   Anisotropy =    61.1162
   XX=   254.8876   YX=   -17.0677   ZX=   -25.2893
   XY=   -18.5833   YY=   230.8159   ZY=   -11.1127
   XZ=   -24.5933   YZ=   -42.8498   ZZ=   273.3471
   Eigenvalues:   203.0207   262.2689   293.7610
     17  C    Isotropic =   160.4417   Anisotropy =    42.9948
   XX=   158.3921   YX=    12.9769   ZX=    11.8180
   XY=    11.1768   YY=   166.6518   ZY=    16.9032
   XZ=    10.9490   YZ=    19.1520   ZZ=   156.2813
   Eigenvalues:   142.3310   149.8893   189.1049
     18  C    Isotropic =   118.9937   Anisotropy =    60.3923
   XX=   112.9954   YX=     9.9408   ZX=     1.7793
   XY=    16.9429   YY=   131.5519   ZY=    33.9165
   XZ=     1.6607   YZ=    31.7985   ZZ=   112.4337
   Eigenvalues:    85.9836   111.7422   159.2552
     19  O    Isotropic =   309.1270   Anisotropy =    41.3342
   XX=   311.9457   YX=    22.5342   ZX=    -3.5512
   XY=    -5.3420   YY=   296.0413   ZY=   -15.2528
   XZ=   -13.3818   YZ=   -25.4208   ZZ=   319.3940
   Eigenvalues:   283.8619   306.8359   336.6831
     20  H    Isotropic =    29.2092   Anisotropy =     5.4039
   XX=    28.6663   YX=     0.0233   ZX=    -0.2943
   XY=     0.6657   YY=    27.5015   ZY=     2.8936
   XZ=    -1.5737   YZ=     2.1728   ZZ=    31.4597
   Eigenvalues:    26.0618    28.7539    32.8118
     21  H    Isotropic =    28.8193   Anisotropy =     8.1184
   XX=    33.1679   YX=     1.4653   ZX=     1.1390
   XY=     2.3163   YY=    30.8363   ZY=    -1.8463
   XZ=     1.2083   YZ=    -1.1259   ZZ=    22.4538
   Eigenvalues:    21.9973    30.2291    34.2316
     22  H    Isotropic =    29.9748   Anisotropy =     2.8718
   XX=    31.1470   YX=    -1.2183   ZX=    -0.8471
   XY=    -1.6235   YY=    28.9896   ZY=     0.6470
   XZ=     1.3501   YZ=     1.5208   ZZ=    29.7879
   Eigenvalues:    27.7145    30.3206    31.8894
     23  H    Isotropic =    30.2541   Anisotropy =     7.2702
   XX=    33.6570   YX=    -1.5155   ZX=    -2.9736
   XY=    -1.3306   YY=    27.5628   ZY=    -3.8237
   XZ=    -2.6619   YZ=    -2.9392   ZZ=    29.5425
   Eigenvalues:    24.1640    31.4975    35.1009
     24  H    Isotropic =    29.8110   Anisotropy =     6.0790
   XX=    30.2422   YX=     0.6355   ZX=     3.4695
   XY=     0.4132   YY=    33.2833   ZY=     1.5283
   XZ=     2.5301   YZ=     0.9255   ZZ=    25.9073
   Eigenvalues:    24.2915    31.2777    33.8636
     25  H    Isotropic =    29.8121   Anisotropy =     6.2884
   XX=    28.1759   YX=    -1.1650   ZX=     1.0311
   XY=    -0.6299   YY=    27.4753   ZY=     1.1739
   XZ=     0.1306   YZ=     1.0363   ZZ=    33.7851
   Eigenvalues:    26.6465    28.7855    34.0044
     26  H    Isotropic =    30.0303   Anisotropy =    10.5705
   XX=    28.5844   YX=    -0.8025   ZX=    -0.2480
   XY=    -0.8702   YY=    32.4588   ZY=    -5.6217
   XZ=    -0.7256   YZ=    -6.5236   ZZ=    29.0477
   Eigenvalues:    24.2607    28.7529    37.0773
     27  H    Isotropic =    29.0597   Anisotropy =     8.8941
   XX=    32.8218   YX=    -2.2855   ZX=     2.5901
   XY=    -2.5948   YY=    26.5398   ZY=    -1.0108
   XZ=     2.6313   YZ=    -2.6944   ZZ=    27.8176
   Eigenvalues:    25.1696    27.0205    34.9891
     28  H    Isotropic =    29.1473   Anisotropy =     6.5844
   XX=    29.6013   YX=    -1.2692   ZX=    -2.9784
   XY=    -0.7974   YY=    27.0499   ZY=    -0.0473
   XZ=    -3.5920   YZ=    -1.3611   ZZ=    30.7905
   Eigenvalues:    25.7046    28.2003    33.5368
     29  H    Isotropic =    29.3212   Anisotropy =     6.1972
   XX=    33.3026   YX=     0.1094   ZX=     0.0778
   XY=     1.0660   YY=    28.4652   ZY=     1.5750
   XZ=     0.9426   YZ=     2.1369   ZZ=    26.1960
   Eigenvalues:    25.1522    29.3588    33.4527
     30  H    Isotropic =    30.7286   Anisotropy =    10.8242
   XX=    27.4366   YX=     0.0439   ZX=    -0.9998
   XY=     0.2930   YY=    37.7954   ZY=     0.5053
   XZ=    -0.1202   YZ=     2.0484   ZZ=    26.9539
   Eigenvalues:    26.4643    27.7768    37.9448
     31  H    Isotropic =    30.8289   Anisotropy =     5.2517
   XX=    31.2212   YX=    -2.5503   ZX=     1.7758
   XY=    -2.4329   YY=    28.9603   ZY=     1.7730
   XZ=     3.2301   YZ=     1.8762   ZZ=    32.3050
   Eigenvalues:    25.9927    32.1639    34.3300
     32  H    Isotropic =    30.4097   Anisotropy =     9.2281
   XX=    32.5849   YX=    -0.8222   ZX=    -3.4921
   XY=    -1.4609   YY=    28.8287   ZY=     2.6838
   XZ=    -4.5017   YZ=     4.0130   ZZ=    29.8154
   Eigenvalues:    25.3598    29.3075    36.5617
     33  H    Isotropic =    30.4071   Anisotropy =     5.7450
   XX=    31.9789   YX=     0.4899   ZX=    -1.1569
   XY=    -1.0667   YY=    30.1067   ZY=     3.1157
   XZ=    -2.3476   YZ=     4.2642   ZZ=    29.1356
   Eigenvalues:    25.6891    31.2950    34.2371
     34  H    Isotropic =    30.1340   Anisotropy =     9.4360
   XX=    29.8601   YX=     3.9736   ZX=     0.0593
   XY=     4.2132   YY=    33.3319   ZY=     1.0964
   XZ=     0.7480   YZ=     2.8566   ZZ=    27.2099
   Eigenvalues:    26.2324    27.7449    36.4246
     35  H    Isotropic =    30.7344   Anisotropy =     8.8818
   XX=    28.9640   YX=     0.3201   ZX=     3.4444
   XY=     0.0960   YY=    28.3181   ZY=     0.1115
   XZ=     3.8295   YZ=     0.3927   ZZ=    34.9212
   Eigenvalues:    27.2357    28.3120    36.6557
     36  H    Isotropic =    30.4170   Anisotropy =    14.2418
   XX=    34.7927   YX=    -6.3744   ZX=    -2.6679
   XY=    -7.0274   YY=    31.0820   ZY=    -1.9197
   XZ=    -1.3484   YZ=    -1.5582   ZZ=    25.3763
   Eigenvalues:    23.0529    28.2866    39.9115
     37  H    Isotropic =    31.1109   Anisotropy =    13.8569
   XX=    30.4196   YX=    -0.8413   ZX=    -6.3961
   XY=    -0.3503   YY=    26.7601   ZY=    -2.6167
   XZ=    -5.9814   YZ=    -2.4099   ZZ=    36.1529
   Eigenvalues:    24.6527    28.3310    40.3488
     38  H    Isotropic =    30.5226   Anisotropy =     8.0995
   XX=    30.3575   YX=     3.6223   ZX=     1.2458
   XY=     3.0903   YY=    33.8579   ZY=    -1.9145
   XZ=     1.5525   YZ=    -0.9198   ZZ=    27.3523
   Eigenvalues:    25.8316    29.8139    35.9222
     39  H    Isotropic =    30.8147   Anisotropy =     7.7254
   XX=    29.6192   YX=     0.0527   ZX=     1.0791
   XY=    -0.9447   YY=    29.8272   ZY=     4.6725
   XZ=    -0.0017   YZ=     3.8508   ZZ=    32.9977
   Eigenvalues:    26.7094    29.7698    35.9650
     40  H    Isotropic =    30.7869   Anisotropy =     9.8715
   XX=    34.9466   YX=    -0.4748   ZX=     4.3332
   XY=     0.7175   YY=    28.0869   ZY=     1.4732
   XZ=     4.4136   YZ=     0.3765   ZZ=    29.3272
   Eigenvalues:    26.5599    28.4330    37.3679
     41  H    Isotropic =    27.9095   Anisotropy =     3.5531
   XX=    27.4928   YX=     0.5261   ZX=    -2.4514
   XY=     0.4052   YY=    29.0720   ZY=    -1.5475
   XZ=    -2.4806   YZ=     0.3218   ZZ=    27.1636
   Eigenvalues:    24.8527    28.5976    30.2782
     42  H    Isotropic =    28.1662   Anisotropy =     7.5655
   XX=    32.8316   YX=    -0.0137   ZX=     0.4616
   XY=     1.9324   YY=    26.7848   ZY=     4.1771
   XZ=     0.8137   YZ=     3.3514   ZZ=    24.8822
   Eigenvalues:    21.9502    29.3385    33.2099
     43  H    Isotropic =    30.0930   Anisotropy =    13.2822
   XX=    22.2426   YX=     0.1252   ZX=    -3.5242
   XY=     1.3882   YY=    35.8585   ZY=    -4.6088
   XZ=    -1.9701   YZ=    -3.9292   ZZ=    32.1780
   Eigenvalues:    21.5248    29.8065    38.9478
 End of Minotr F.D. properties file   721 does not exist.
 End of Minotr F.D. properties file   722 does not exist.
 End of Minotr F.D. properties file   788 does not exist.

 **********************************************************************

            Population analysis using the SCF density.

 **********************************************************************

 Orbital symmetries:
       Occupied  (A) (A) (A) (A) (A) (A) (A) (A) (A) (A) (A) (A)
                 (A) (A) (A) (A) (A) (A) (A) (A) (A) (A) (A) (A)
                 (A) (A) (A) (A) (A) (A) (A) (A) (A) (A) (A) (A)
                 (A) (A) (A) (A) (A) (A) (A) (A) (A) (A) (A) (A)
                 (A) (A) (A) (A) (A) (A) (A) (A) (A) (A) (A) (A)
                 (A) (A) (A) (A) (A) (A) (A) (A) (A) (A) (A) (A)
                 (A)
       Virtual   (A) (A) (A) (A) (A) (A) (A) (A) (A) (A) (A) (A)
                 (A) (A) (A) (A) (A) (A) (A) (A) (A) (A) (A) (A)
                 (A) (A) (A) (A) (A) (A) (A) (A) (A) (A) (A) (A)
                 (A) (A) (A) (A) (A) (A) (A) (A) (A) (A) (A) (A)
                 (A) (A) (A) (A) (A) (A) (A) (A) (A) (A) (A) (A)
                 (A) (A) (A) (A) (A) (A) (A) (A) (A) (A) (A) (A)
                 (A) (A) (A) (A) (A) (A) (A) (A) (A) (A) (A) (A)
                 (A) (A) (A) (A) (A) (A) (A) (A) (A) (A) (A) (A)
                 (A) (A) (A) (A) (A) (A) (A) (A) (A) (A) (A) (A)
                 (A) (A) (A) (A) (A) (A) (A) (A) (A) (A) (A) (A)
                 (A) (A) (A) (A) (A) (A) (A) (A) (A) (A) (A) (A)
                 (A) (A) (A) (A) (A) (A) (A) (A) (A) (A) (A) (A)
                 (A) (A) (A) (A) (A) (A) (A) (A) (A) (A) (A) (A)
                 (A) (A) (A) (A) (A) (A) (A) (A) (A) (A) (A) (A)
                 (A) (A) (A) (A) (A) (A) (A) (A) (A) (A) (A) (A)
                 (A) (A) (A) (A) (A) (A) (A) (A) (A) (A) (A) (A)
                 (A) (A) (A) (A) (A) (A) (A) (A) (A) (A) (A) (A)
                 (A) (A) (A) (A) (A) (A) (A) (A) (A) (A) (A) (A)
                 (A) (A) (A) (A) (A) (A) (A) (A) (A) (A) (A) (A)
                 (A) (A) (A) (A) (A) (A) (A) (A) (A) (A) (A) (A)
                 (A) (A) (A) (A) (A) (A) (A) (A) (A) (A) (A) (A)
                 (A) (A) (A) (A) (A) (A) (A) (A) (A) (A) (A) (A)
                 (A) (A) (A) (A) (A) (A) (A) (A) (A) (A) (A) (A)
                 (A) (A) (A) (A) (A) (A) (A) (A) (A) (A) (A) (A)
                 (A) (A) (A) (A) (A) (A) (A) (A) (A) (A) (A) (A)
                 (A) (A) (A) (A) (A) (A) (A) (A) (A) (A) (A) (A)
                 (A) (A) (A) (A) (A) (A) (A) (A) (A) (A) (A) (A)
                 (A) (A) (A) (A) (A) (A) (A) (A) (A) (A) (A) (A)
                 (A) (A) (A) (A) (A) (A) (A) (A) (A) (A) (A) (A)
                 (A) (A) (A) (A) (A) (A) (A) (A) (A) (A) (A) (A)
                 (A) (A) (A) (A) (A) (A) (A) (A) (A) (A) (A) (A)
                 (A) (A) (A) (A) (A) (A) (A) (A) (A) (A) (A) (A)
                 (A) (A) (A) (A) (A) (A) (A) (A) (A) (A) (A) (A)
                 (A) (A) (A) (A) (A) (A) (A) (A) (A) (A) (A) (A)
                 (A) (A) (A) (A) (A)
 The electronic state is 1-A.
 Alpha  occ. eigenvalues --  -19.21944 -19.21914 -19.20983 -19.19827 -10.32039
 Alpha  occ. eigenvalues --  -10.30980 -10.30007 -10.27729 -10.26494 -10.24921
 Alpha  occ. eigenvalues --  -10.24697 -10.24443 -10.24109 -10.23841 -10.23257
 Alpha  occ. eigenvalues --  -10.23143 -10.23107 -10.22475 -10.22191  -1.06506
 Alpha  occ. eigenvalues --   -1.06299  -1.05748  -1.03803  -0.89243  -0.84691
 Alpha  occ. eigenvalues --   -0.82155  -0.78729  -0.77180  -0.75056  -0.71956
 Alpha  occ. eigenvalues --   -0.70202  -0.68735  -0.66435  -0.63311  -0.60975
 Alpha  occ. eigenvalues --   -0.58053  -0.57624  -0.54724  -0.52224  -0.51140
 Alpha  occ. eigenvalues --   -0.50834  -0.49104  -0.48530  -0.47406  -0.47145
 Alpha  occ. eigenvalues --   -0.46465  -0.45158  -0.44371  -0.44170  -0.43234
 Alpha  occ. eigenvalues --   -0.42674  -0.42398  -0.41296  -0.40979  -0.40415
 Alpha  occ. eigenvalues --   -0.39783  -0.39473  -0.39296  -0.38645  -0.37446
 Alpha  occ. eigenvalues --   -0.36584  -0.36491  -0.35769  -0.35294  -0.34539
 Alpha  occ. eigenvalues --   -0.33766  -0.32907  -0.32548  -0.30305  -0.29025
 Alpha  occ. eigenvalues --   -0.28378  -0.26970  -0.26262
 Alpha virt. eigenvalues --   -0.04800   0.03247   0.04525   0.05289   0.06123
 Alpha virt. eigenvalues --    0.07179   0.08134   0.08446   0.09088   0.09633
 Alpha virt. eigenvalues --    0.10150   0.10748   0.11250   0.12241   0.12512
 Alpha virt. eigenvalues --    0.12618   0.13075   0.13912   0.14449   0.15129
 Alpha virt. eigenvalues --    0.15336   0.16377   0.16545   0.17295   0.17544
 Alpha virt. eigenvalues --    0.18141   0.18657   0.19504   0.19879   0.20557
 Alpha virt. eigenvalues --    0.21238   0.21761   0.22315   0.22925   0.23936
 Alpha virt. eigenvalues --    0.24539   0.24905   0.26070   0.26839   0.27454
 Alpha virt. eigenvalues --    0.28462   0.29268   0.30124   0.31869   0.32179
 Alpha virt. eigenvalues --    0.32645   0.33542   0.34869   0.35340   0.35896
 Alpha virt. eigenvalues --    0.36253   0.37492   0.38838   0.39060   0.39871
 Alpha virt. eigenvalues --    0.40459   0.41969   0.42555   0.42917   0.43964
 Alpha virt. eigenvalues --    0.45003   0.45753   0.46752   0.47391   0.48592
 Alpha virt. eigenvalues --    0.48992   0.50201   0.50442   0.50657   0.51938
 Alpha virt. eigenvalues --    0.52428   0.53440   0.54028   0.54650   0.55053
 Alpha virt. eigenvalues --    0.56023   0.56605   0.57064   0.57526   0.57936
 Alpha virt. eigenvalues --    0.58924   0.59112   0.59475   0.59515   0.59888
 Alpha virt. eigenvalues --    0.60154   0.60502   0.60730   0.61683   0.62036
 Alpha virt. eigenvalues --    0.62496   0.63287   0.63412   0.64140   0.64428
 Alpha virt. eigenvalues --    0.64583   0.65230   0.65436   0.65883   0.66941
 Alpha virt. eigenvalues --    0.67170   0.67502   0.68771   0.69066   0.69734
 Alpha virt. eigenvalues --    0.70284   0.71076   0.71939   0.73223   0.73882
 Alpha virt. eigenvalues --    0.74995   0.75912   0.79107   0.81201   0.82094
 Alpha virt. eigenvalues --    0.84395   0.85752   0.86235   0.87472   0.88375
 Alpha virt. eigenvalues --    0.89912   0.90813   0.92262   0.93061   0.94853
 Alpha virt. eigenvalues --    0.95953   0.98177   0.98769   0.99520   1.01167
 Alpha virt. eigenvalues --    1.01535   1.02875   1.03342   1.04148   1.05465
 Alpha virt. eigenvalues --    1.07801   1.08799   1.09178   1.11503   1.14032
 Alpha virt. eigenvalues --    1.14907   1.16135   1.18188   1.18946   1.19669
 Alpha virt. eigenvalues --    1.20773   1.21499   1.23320   1.23529   1.24169
 Alpha virt. eigenvalues --    1.28130   1.29211   1.30246   1.31170   1.34265
 Alpha virt. eigenvalues --    1.35078   1.35829   1.36447   1.38506   1.40337
 Alpha virt. eigenvalues --    1.40754   1.41770   1.42135   1.42601   1.43137
 Alpha virt. eigenvalues --    1.44862   1.45494   1.46429   1.46618   1.48061
 Alpha virt. eigenvalues --    1.48316   1.49175   1.49686   1.50541   1.51086
 Alpha virt. eigenvalues --    1.52064   1.52480   1.53762   1.54466   1.55077
 Alpha virt. eigenvalues --    1.55642   1.55843   1.56273   1.57924   1.58165
 Alpha virt. eigenvalues --    1.59012   1.60249   1.60649   1.61100   1.61915
 Alpha virt. eigenvalues --    1.62297   1.63187   1.64428   1.65151   1.65181
 Alpha virt. eigenvalues --    1.66076   1.66735   1.67181   1.67850   1.68110
 Alpha virt. eigenvalues --    1.69358   1.70162   1.71271   1.72004   1.72694
 Alpha virt. eigenvalues --    1.73263   1.73887   1.74349   1.75076   1.76409
 Alpha virt. eigenvalues --    1.77031   1.77792   1.78632   1.78868   1.80340
 Alpha virt. eigenvalues --    1.81489   1.82910   1.84123   1.84637   1.85591
 Alpha virt. eigenvalues --    1.85914   1.88480   1.88924   1.89794   1.90471
 Alpha virt. eigenvalues --    1.91614   1.92936   1.93772   1.94317   1.95828
 Alpha virt. eigenvalues --    1.98365   1.98635   1.99989   2.00264   2.00656
 Alpha virt. eigenvalues --    2.02992   2.04423   2.06123   2.06323   2.07430
 Alpha virt. eigenvalues --    2.08127   2.09741   2.09811   2.10803   2.12020
 Alpha virt. eigenvalues --    2.12764   2.15640   2.16078   2.16999   2.18474
 Alpha virt. eigenvalues --    2.18554   2.20330   2.21633   2.23454   2.24684
 Alpha virt. eigenvalues --    2.25553   2.27002   2.28230   2.29964   2.31517
 Alpha virt. eigenvalues --    2.32404   2.34268   2.35484   2.36148   2.39440
 Alpha virt. eigenvalues --    2.40793   2.41060   2.42023   2.42761   2.44435
 Alpha virt. eigenvalues --    2.44684   2.44856   2.46564   2.47405   2.48116
 Alpha virt. eigenvalues --    2.49650   2.50107   2.50839   2.52010   2.52689
 Alpha virt. eigenvalues --    2.54106   2.56016   2.56358   2.56470   2.57774
 Alpha virt. eigenvalues --    2.57882   2.59157   2.59541   2.59689   2.60484
 Alpha virt. eigenvalues --    2.60907   2.62100   2.64268   2.65254   2.66116
 Alpha virt. eigenvalues --    2.66927   2.67202   2.69180   2.70333   2.71972
 Alpha virt. eigenvalues --    2.72729   2.74099   2.74829   2.78006   2.78287
 Alpha virt. eigenvalues --    2.80218   2.81633   2.83817   2.84327   2.86064
 Alpha virt. eigenvalues --    2.88478   2.88603   2.90214   2.91238   2.92075
 Alpha virt. eigenvalues --    2.92623   2.93470   2.93801   2.94445   2.97664
 Alpha virt. eigenvalues --    2.99706   3.00893   3.02051   3.04837   3.06110
 Alpha virt. eigenvalues --    3.06512   3.11306   3.13123   3.13383   3.14422
 Alpha virt. eigenvalues --    3.15009   3.16020   3.16694   3.19052   3.21045
 Alpha virt. eigenvalues --    3.22027   3.23386   3.24913   3.25014   3.27688
 Alpha virt. eigenvalues --    3.29477   3.33886   3.35996   3.36700   3.39034
 Alpha virt. eigenvalues --    3.40707   3.46078   3.49268   3.56438   3.59244
 Alpha virt. eigenvalues --    3.60606   3.64457   3.71335   3.76121   3.77874
 Alpha virt. eigenvalues --    3.77947   3.81555   3.81676   3.82647   3.82929
 Alpha virt. eigenvalues --    3.83213   3.83648   3.84663   3.85150   3.87036
 Alpha virt. eigenvalues --    3.91216   3.91715   3.96809   3.99975   4.02415
 Alpha virt. eigenvalues --    4.06230   4.09177   4.11167   4.13523   4.25137
 Alpha virt. eigenvalues --    4.27317   4.28316   4.34992   4.36694   4.41723
 Alpha virt. eigenvalues --    4.48598   4.55599   4.95618   4.96799   5.01346
 Alpha virt. eigenvalues --    5.03616   5.11168   5.30074   5.31485   5.33448
 Alpha virt. eigenvalues --    5.64149   5.65480   5.65614   5.66399  23.64642
 Alpha virt. eigenvalues --   23.79300  23.83883  23.86480  23.91375  23.93265
 Alpha virt. eigenvalues --   23.94397  23.97033  23.98092  24.00871  24.02280
 Alpha virt. eigenvalues --   24.02790  24.05387  24.06767  24.26064  50.01523
 Alpha virt. eigenvalues --   50.02574  50.04746  50.10026
          Condensed to atoms (all electrons):
               1          2          3          4          5          6
     1  C    5.807637   0.321409  -0.032512  -0.017321   0.001481  -0.066559
     2  C    0.321409   5.520247   0.252134  -0.054089  -0.007935  -0.007471
     3  C   -0.032512   0.252134   5.066024   0.328767  -0.061448  -0.012697
     4  C   -0.017321  -0.054089   0.328767   5.422413   0.280722  -0.039362
     5  C    0.001481  -0.007935  -0.061448   0.280722   5.022683   0.346143
     6  C   -0.066559  -0.007471  -0.012697  -0.039362   0.346143   5.020497
     7  C    0.259775  -0.049712  -0.006810  -0.002908  -0.076472   0.371524
     8  C    0.156692   0.047907   0.004332  -0.000114  -0.000437   0.005631
     9  C   -0.157894  -0.121852   0.007580  -0.000706   0.000007  -0.000158
    10  C    0.004782   0.284765  -0.045778   0.004468  -0.000274  -0.000336
    11  O   -0.121816   0.006927  -0.000092  -0.000002  -0.000005   0.000190
    12  C   -0.076876   0.000624   0.002068  -0.004738  -0.003168  -0.070094
    13  C   -0.005052  -0.088059  -0.006552   0.000214  -0.000022   0.000071
    14  O    0.008028  -0.053378  -0.009308  -0.001047  -0.000009   0.000002
    15  C   -0.000280   0.006802  -0.055153   0.327160  -0.045744   0.005208
    16  O    0.000112  -0.000313  -0.012917  -0.057419   0.004082  -0.000077
    17  C   -0.000031  -0.000221   0.010481  -0.081818  -0.005905   0.000243
    18  C   -0.000027  -0.000488  -0.012356  -0.074060  -0.006015  -0.000246
    19  O   -0.000020   0.001556   0.008617  -0.007860  -0.000226  -0.000006
    20  H   -0.003192  -0.030021   0.398114  -0.032497  -0.002106  -0.002122
    21  H    0.014188  -0.056627   0.387730  -0.057915   0.007269  -0.000519
    22  H    0.003524  -0.012854  -0.055962   0.405433  -0.023180  -0.006339
    23  H   -0.000247  -0.000301  -0.002117  -0.045460   0.412151  -0.033380
    24  H   -0.000010  -0.000584   0.008216  -0.038414   0.412963  -0.032617
    25  H   -0.004911  -0.003878   0.007855  -0.008597  -0.035753   0.410325
    26  H    0.009617   0.000109  -0.000170   0.007530  -0.032984   0.409320
    27  H   -0.057616   0.005780  -0.000294  -0.000369   0.007156  -0.039660
    28  H    0.005261   0.001502  -0.000258   0.000049  -0.000002   0.000017
    29  H    0.012555   0.001738  -0.000290   0.000009   0.000001   0.000012
    30  H    0.008854  -0.000210  -0.000068   0.000332  -0.001839  -0.002112
    31  H   -0.004465   0.002918  -0.000382  -0.001411   0.004299  -0.007427
    32  H   -0.015080  -0.000453   0.000031   0.000087  -0.000400   0.007731
    33  H    0.000278  -0.015464   0.005917   0.000131   0.000001  -0.000011
    34  H   -0.001061   0.011616  -0.000087   0.000016   0.000000  -0.000001
    35  H    0.001463   0.003345  -0.000302  -0.000020  -0.000005   0.000010
    36  H   -0.000357  -0.002116   0.003573   0.000235   0.000007  -0.000002
    37  H    0.000071  -0.000327  -0.000926  -0.000496  -0.000289   0.000008
    38  H   -0.000007   0.000002  -0.000466  -0.005926   0.002096   0.000301
    39  H   -0.000039  -0.000087   0.000279  -0.005867  -0.001962  -0.000137
    40  H   -0.000002   0.000036  -0.000347   0.010596  -0.000319   0.000020
    41  H   -0.000003  -0.000073  -0.000600  -0.006374   0.000772   0.000043
    42  H   -0.000003   0.000099   0.000428   0.008282  -0.000375   0.000024
    43  H   -0.000009  -0.000311   0.000292   0.001101  -0.000085   0.000014
               7          8          9         10         11         12
     1  C    0.259775   0.156692  -0.157894   0.004782  -0.121816  -0.076876
     2  C   -0.049712   0.047907  -0.121852   0.284765   0.006927   0.000624
     3  C   -0.006810   0.004332   0.007580  -0.045778  -0.000092   0.002068
     4  C   -0.002908  -0.000114  -0.000706   0.004468  -0.000002  -0.004738
     5  C   -0.076472  -0.000437   0.000007  -0.000274  -0.000005  -0.003168
     6  C    0.371524   0.005631  -0.000158  -0.000336   0.000190  -0.070094
     7  C    5.157201  -0.050873   0.010315   0.004522   0.011696   0.342081
     8  C   -0.050873   4.734614   0.359743  -0.092422   0.654031  -0.007491
     9  C    0.010315   0.359743   5.224160   0.282473  -0.073721  -0.001095
    10  C    0.004522  -0.092422   0.282473   5.289552   0.005640  -0.000033
    11  O    0.011696   0.654031  -0.073721   0.005640   7.893741  -0.005317
    12  C    0.342081  -0.007491  -0.001095  -0.000033  -0.005317   4.950597
    13  C   -0.000524  -0.001664  -0.057873   0.327710   0.000015  -0.000010
    14  O   -0.000048   0.002509  -0.047876   0.237520  -0.000012   0.000012
    15  C   -0.000397   0.000003   0.000005  -0.000218   0.000000  -0.000091
    16  O   -0.000005   0.000000  -0.000001  -0.000158   0.000000   0.000001
    17  C   -0.000060   0.000000   0.000000   0.000003   0.000000  -0.000001
    18  C    0.000009   0.000000   0.000000   0.000001   0.000000  -0.000005
    19  O    0.000003   0.000000   0.000000   0.000007   0.000000   0.000000
    20  H    0.001580  -0.000297  -0.000041  -0.001106   0.000005  -0.000204
    21  H   -0.000311  -0.000649   0.001723  -0.002232   0.000001   0.000096
    22  H    0.003895  -0.000133   0.000024  -0.000612  -0.000006  -0.001552
    23  H    0.008182   0.000030   0.000000   0.000000   0.000000  -0.000258
    24  H   -0.006401   0.000022  -0.000003   0.000016   0.000001   0.004971
    25  H   -0.044531   0.000297  -0.000092  -0.000129  -0.000023   0.008515
    26  H   -0.033034  -0.000220   0.000007   0.000027  -0.000006  -0.004913
    27  H    0.424575  -0.005539   0.002490  -0.001297   0.013591  -0.039601
    28  H   -0.000513  -0.022029   0.376100  -0.032486   0.000316   0.000135
    29  H   -0.000201  -0.034182   0.391177  -0.027632   0.004865  -0.000014
    30  H   -0.036277  -0.000045   0.000018   0.000013  -0.000102   0.403750
    31  H   -0.033407  -0.000513   0.000092  -0.000180  -0.000065   0.403163
    32  H   -0.024411   0.005292   0.000533  -0.000088   0.010214   0.398468
    33  H    0.000019  -0.000575   0.007657  -0.020080   0.000006   0.000000
    34  H    0.000018   0.001051  -0.010199  -0.035593  -0.000016   0.000000
    35  H   -0.000058   0.000527  -0.002636  -0.030383  -0.000069   0.000008
    36  H    0.000011  -0.000529   0.007231  -0.039208   0.000007  -0.000003
    37  H   -0.000006  -0.000004   0.000006  -0.000037   0.000000  -0.000010
    38  H    0.000010   0.000000   0.000000   0.000000   0.000000  -0.000012
    39  H    0.000018   0.000000   0.000000   0.000002   0.000000   0.000015
    40  H    0.000000   0.000000   0.000000   0.000000   0.000000   0.000000
    41  H    0.000005   0.000000   0.000000   0.000000   0.000000  -0.000001
    42  H    0.000002   0.000000   0.000000   0.000001   0.000000   0.000000
    43  H   -0.000001   0.000000  -0.000001  -0.000019   0.000000   0.000000
              13         14         15         16         17         18
     1  C   -0.005052   0.008028  -0.000280   0.000112  -0.000031  -0.000027
     2  C   -0.088059  -0.053378   0.006802  -0.000313  -0.000221  -0.000488
     3  C   -0.006552  -0.009308  -0.055153  -0.012917   0.010481  -0.012356
     4  C    0.000214  -0.001047   0.327160  -0.057419  -0.081818  -0.074060
     5  C   -0.000022  -0.000009  -0.045744   0.004082  -0.005905  -0.006015
     6  C    0.000071   0.000002   0.005208  -0.000077   0.000243  -0.000246
     7  C   -0.000524  -0.000048  -0.000397  -0.000005  -0.000060   0.000009
     8  C   -0.001664   0.002509   0.000003   0.000000   0.000000   0.000000
     9  C   -0.057873  -0.047876   0.000005  -0.000001   0.000000   0.000000
    10  C    0.327710   0.237520  -0.000218  -0.000158   0.000003   0.000001
    11  O    0.000015  -0.000012   0.000000   0.000000   0.000000   0.000000
    12  C   -0.000010   0.000012  -0.000091   0.000001  -0.000001  -0.000005
    13  C    4.981486  -0.055388  -0.000002   0.000008   0.000000  -0.000003
    14  O   -0.055388   7.990227  -0.000079  -0.000021  -0.000001   0.000003
    15  C   -0.000002  -0.000079   5.301908   0.230095   0.351785   0.296607
    16  O    0.000008  -0.000021   0.230095   8.009718  -0.049696  -0.060403
    17  C    0.000000  -0.000001   0.351785  -0.049696   4.955591  -0.068795
    18  C   -0.000003   0.000003   0.296607  -0.060403  -0.068795   4.816999
    19  O   -0.000004   0.000000  -0.036908  -0.006077   0.003990   0.272187
    20  H    0.001553   0.000074  -0.002878  -0.000252  -0.000310   0.000966
    21  H   -0.001082   0.015040  -0.011206   0.029241   0.002183  -0.004106
    22  H    0.000108   0.000944  -0.035819   0.000756  -0.013566   0.008738
    23  H    0.000000   0.000000  -0.005736   0.000078  -0.002963   0.003206
    24  H    0.000001   0.000000  -0.006452  -0.000049   0.003413  -0.000402
    25  H    0.000023   0.000006  -0.000150  -0.000001   0.000021   0.000014
    26  H   -0.000003   0.000000  -0.000223   0.000003   0.000005  -0.000005
    27  H    0.000147  -0.000001   0.000027   0.000000   0.000000   0.000000
    28  H    0.005437   0.008416  -0.000003   0.000000   0.000000   0.000000
    29  H   -0.001055   0.000821   0.000000   0.000000   0.000000   0.000000
    30  H    0.000000   0.000000  -0.000002   0.000000  -0.000009   0.000001
    31  H    0.000003  -0.000016   0.000134  -0.000056   0.000272  -0.000014
    32  H   -0.000001   0.000005  -0.000002   0.000000  -0.000002   0.000000
    33  H    0.395245  -0.002109   0.000013  -0.000068  -0.000001   0.000014
    34  H    0.399184   0.005077   0.000000   0.000000   0.000000   0.000000
    35  H    0.382874   0.004526   0.000002   0.000000   0.000000   0.000000
    36  H   -0.006196   0.321542  -0.000019   0.000154  -0.000003   0.000010
    37  H    0.000012   0.000720  -0.044659   0.323926  -0.003807   0.009512
    38  H    0.000000   0.000000  -0.032323   0.004726   0.391017   0.000646
    39  H    0.000000  -0.000003  -0.028904  -0.000547   0.396493   0.007011
    40  H    0.000000   0.000000  -0.033635   0.004584   0.400284  -0.009158
    41  H    0.000001   0.000000  -0.032893   0.003796  -0.000152   0.397268
    42  H    0.000000   0.000000  -0.047431  -0.000262  -0.005133   0.407476
    43  H    0.000019  -0.000060  -0.009288   0.019277   0.000294  -0.048787
              19         20         21         22         23         24
     1  C   -0.000020  -0.003192   0.014188   0.003524  -0.000247  -0.000010
     2  C    0.001556  -0.030021  -0.056627  -0.012854  -0.000301  -0.000584
     3  C    0.008617   0.398114   0.387730  -0.055962  -0.002117   0.008216
     4  C   -0.007860  -0.032497  -0.057915   0.405433  -0.045460  -0.038414
     5  C   -0.000226  -0.002106   0.007269  -0.023180   0.412151   0.412963
     6  C   -0.000006  -0.002122  -0.000519  -0.006339  -0.033380  -0.032617
     7  C    0.000003   0.001580  -0.000311   0.003895   0.008182  -0.006401
     8  C    0.000000  -0.000297  -0.000649  -0.000133   0.000030   0.000022
     9  C    0.000000  -0.000041   0.001723   0.000024   0.000000  -0.000003
    10  C    0.000007  -0.001106  -0.002232  -0.000612   0.000000   0.000016
    11  O    0.000000   0.000005   0.000001  -0.000006   0.000000   0.000001
    12  C    0.000000  -0.000204   0.000096  -0.001552  -0.000258   0.004971
    13  C   -0.000004   0.001553  -0.001082   0.000108   0.000000   0.000001
    14  O    0.000000   0.000074   0.015040   0.000944   0.000000   0.000000
    15  C   -0.036908  -0.002878  -0.011206  -0.035819  -0.005736  -0.006452
    16  O   -0.006077  -0.000252   0.029241   0.000756   0.000078  -0.000049
    17  C    0.003990  -0.000310   0.002183  -0.013566  -0.002963   0.003413
    18  C    0.272187   0.000966  -0.004106   0.008738   0.003206  -0.000402
    19  O    7.928519   0.009941   0.008171  -0.000410  -0.000478  -0.000022
    20  H    0.009941   0.504605  -0.020537   0.006803   0.002419   0.000078
    21  H    0.008171  -0.020537   0.574444  -0.000652  -0.000190  -0.000333
    22  H   -0.000410   0.006803  -0.000652   0.549614   0.007737  -0.010805
    23  H   -0.000478   0.002419  -0.000190   0.007737   0.550257  -0.027555
    24  H   -0.000022   0.000078  -0.000333  -0.010805  -0.027555   0.547930
    25  H   -0.000107  -0.000373   0.000159  -0.000407  -0.007854   0.007521
    26  H    0.000001  -0.000231   0.000048  -0.000104  -0.002851  -0.007966
    27  H    0.000000   0.000204  -0.000003   0.000073  -0.000276  -0.000306
    28  H    0.000000  -0.000023  -0.000009   0.000048   0.000000   0.000000
    29  H    0.000000   0.000059  -0.000097   0.000007   0.000000   0.000000
    30  H    0.000000   0.000016  -0.000005   0.000061  -0.000077   0.000591
    31  H    0.000000   0.000029  -0.000058   0.002926   0.000028  -0.001127
    32  H    0.000000  -0.000003   0.000000   0.000045   0.000028  -0.000065
    33  H   -0.000010  -0.000266   0.000515  -0.000010  -0.000002  -0.000001
    34  H    0.000000   0.000004  -0.000726  -0.000002   0.000000   0.000000
    35  H    0.000000  -0.000303  -0.000027  -0.000017   0.000000   0.000000
    36  H   -0.000092  -0.000142   0.002477  -0.000018   0.000000   0.000000
    37  H   -0.000415   0.000054  -0.001168   0.007678   0.000038   0.000011
    38  H   -0.000034  -0.000016  -0.000206   0.000360   0.000517  -0.001352
    39  H   -0.000190   0.000020  -0.000210   0.004578   0.000095   0.000152
    40  H   -0.000064   0.000019  -0.000148  -0.000522  -0.000196   0.000202
    41  H   -0.025615  -0.001281   0.000045   0.000121   0.006795  -0.000175
    42  H   -0.032891   0.000408   0.000078  -0.000494  -0.000431  -0.000050
    43  H    0.320562  -0.001697   0.000327  -0.000179   0.000041   0.000006
              25         26         27         28         29         30
     1  C   -0.004911   0.009617  -0.057616   0.005261   0.012555   0.008854
     2  C   -0.003878   0.000109   0.005780   0.001502   0.001738  -0.000210
     3  C    0.007855  -0.000170  -0.000294  -0.000258  -0.000290  -0.000068
     4  C   -0.008597   0.007530  -0.000369   0.000049   0.000009   0.000332
     5  C   -0.035753  -0.032984   0.007156  -0.000002   0.000001  -0.001839
     6  C    0.410325   0.409320  -0.039660   0.000017   0.000012  -0.002112
     7  C   -0.044531  -0.033034   0.424575  -0.000513  -0.000201  -0.036277
     8  C    0.000297  -0.000220  -0.005539  -0.022029  -0.034182  -0.000045
     9  C   -0.000092   0.000007   0.002490   0.376100   0.391177   0.000018
    10  C   -0.000129   0.000027  -0.001297  -0.032486  -0.027632   0.000013
    11  O   -0.000023  -0.000006   0.013591   0.000316   0.004865  -0.000102
    12  C    0.008515  -0.004913  -0.039601   0.000135  -0.000014   0.403750
    13  C    0.000023  -0.000003   0.000147   0.005437  -0.001055   0.000000
    14  O    0.000006   0.000000  -0.000001   0.008416   0.000821   0.000000
    15  C   -0.000150  -0.000223   0.000027  -0.000003   0.000000  -0.000002
    16  O   -0.000001   0.000003   0.000000   0.000000   0.000000   0.000000
    17  C    0.000021   0.000005   0.000000   0.000000   0.000000  -0.000009
    18  C    0.000014  -0.000005   0.000000   0.000000   0.000000   0.000001
    19  O   -0.000107   0.000001   0.000000   0.000000   0.000000   0.000000
    20  H   -0.000373  -0.000231   0.000204  -0.000023   0.000059   0.000016
    21  H    0.000159   0.000048  -0.000003  -0.000009  -0.000097  -0.000005
    22  H   -0.000407  -0.000104   0.000073   0.000048   0.000007   0.000061
    23  H   -0.007854  -0.002851  -0.000276   0.000000   0.000000  -0.000077
    24  H    0.007521  -0.007966  -0.000306   0.000000   0.000000   0.000591
    25  H    0.559988  -0.025719  -0.004719   0.000004  -0.000001   0.000009
    26  H   -0.025719   0.548453  -0.007931   0.000000  -0.000001   0.003371
    27  H   -0.004719  -0.007931   0.556563  -0.000072  -0.000035  -0.005364
    28  H    0.000004   0.000000  -0.000072   0.491390  -0.011231  -0.000005
    29  H   -0.000001  -0.000001  -0.000035  -0.011231   0.502152   0.000001
    30  H    0.000009   0.003371  -0.005364  -0.000005   0.000001   0.549871
    31  H   -0.000254  -0.000780   0.008050  -0.000021   0.000005  -0.026657
    32  H   -0.000376   0.000007  -0.005761  -0.000053  -0.000023  -0.023173
    33  H   -0.000017   0.000000  -0.000004  -0.000480   0.000330   0.000000
    34  H   -0.000001   0.000000  -0.000006   0.000430   0.000926   0.000000
    35  H    0.000108   0.000000  -0.000036  -0.000255  -0.000525   0.000000
    36  H   -0.000002   0.000000  -0.000002  -0.000281  -0.000247   0.000000
    37  H    0.000000  -0.000002   0.000000   0.000007   0.000000   0.000000
    38  H   -0.000009  -0.000015   0.000000   0.000000   0.000000  -0.000002
    39  H   -0.000008   0.000011   0.000000   0.000000   0.000000  -0.000002
    40  H    0.000002  -0.000004   0.000000   0.000000   0.000000   0.000000
    41  H    0.000096   0.000003  -0.000001   0.000000   0.000000   0.000000
    42  H   -0.000014  -0.000001   0.000000   0.000000   0.000000   0.000000
    43  H    0.000012  -0.000001   0.000000   0.000000   0.000000   0.000000
              31         32         33         34         35         36
     1  C   -0.004465  -0.015080   0.000278  -0.001061   0.001463  -0.000357
     2  C    0.002918  -0.000453  -0.015464   0.011616   0.003345  -0.002116
     3  C   -0.000382   0.000031   0.005917  -0.000087  -0.000302   0.003573
     4  C   -0.001411   0.000087   0.000131   0.000016  -0.000020   0.000235
     5  C    0.004299  -0.000400   0.000001   0.000000  -0.000005   0.000007
     6  C   -0.007427   0.007731  -0.000011  -0.000001   0.000010  -0.000002
     7  C   -0.033407  -0.024411   0.000019   0.000018  -0.000058   0.000011
     8  C   -0.000513   0.005292  -0.000575   0.001051   0.000527  -0.000529
     9  C    0.000092   0.000533   0.007657  -0.010199  -0.002636   0.007231
    10  C   -0.000180  -0.000088  -0.020080  -0.035593  -0.030383  -0.039208
    11  O   -0.000065   0.010214   0.000006  -0.000016  -0.000069   0.000007
    12  C    0.403163   0.398468   0.000000   0.000000   0.000008  -0.000003
    13  C    0.000003  -0.000001   0.395245   0.399184   0.382874  -0.006196
    14  O   -0.000016   0.000005  -0.002109   0.005077   0.004526   0.321542
    15  C    0.000134  -0.000002   0.000013   0.000000   0.000002  -0.000019
    16  O   -0.000056   0.000000  -0.000068   0.000000   0.000000   0.000154
    17  C    0.000272  -0.000002  -0.000001   0.000000   0.000000  -0.000003
    18  C   -0.000014   0.000000   0.000014   0.000000   0.000000   0.000010
    19  O    0.000000   0.000000  -0.000010   0.000000   0.000000  -0.000092
    20  H    0.000029  -0.000003  -0.000266   0.000004  -0.000303  -0.000142
    21  H   -0.000058   0.000000   0.000515  -0.000726  -0.000027   0.002477
    22  H    0.002926   0.000045  -0.000010  -0.000002  -0.000017  -0.000018
    23  H    0.000028   0.000028  -0.000002   0.000000   0.000000   0.000000
    24  H   -0.001127  -0.000065  -0.000001   0.000000   0.000000   0.000000
    25  H   -0.000254  -0.000376  -0.000017  -0.000001   0.000108  -0.000002
    26  H   -0.000780   0.000007   0.000000   0.000000   0.000000   0.000000
    27  H    0.008050  -0.005761  -0.000004  -0.000006  -0.000036  -0.000002
    28  H   -0.000021  -0.000053  -0.000480   0.000430  -0.000255  -0.000281
    29  H    0.000005  -0.000023   0.000330   0.000926  -0.000525  -0.000247
    30  H   -0.026657  -0.023173   0.000000   0.000000   0.000000   0.000000
    31  H    0.557199  -0.027079   0.000001   0.000000   0.000000   0.000003
    32  H   -0.027079   0.544266   0.000000   0.000000   0.000001  -0.000002
    33  H    0.000001   0.000000   0.537859  -0.025402  -0.020736   0.003514
    34  H    0.000000   0.000000  -0.025402   0.531478  -0.020127   0.000272
    35  H    0.000000   0.000001  -0.020736  -0.020127   0.545719   0.000113
    36  H    0.000003  -0.000002   0.003514   0.000272   0.000113   0.442820
    37  H   -0.000033   0.000000   0.000002  -0.000001  -0.000002   0.000100
    38  H   -0.000009   0.000000   0.000000   0.000000   0.000000   0.000000
    39  H    0.000223   0.000001   0.000000   0.000000   0.000000   0.000002
    40  H    0.000008   0.000000   0.000000   0.000000   0.000000   0.000000
    41  H    0.000000   0.000000   0.000001   0.000000   0.000000   0.000000
    42  H    0.000001   0.000000   0.000000   0.000000   0.000000  -0.000003
    43  H    0.000001   0.000000   0.000031   0.000004   0.000001   0.000045
              37         38         39         40         41         42
     1  C    0.000071  -0.000007  -0.000039  -0.000002  -0.000003  -0.000003
     2  C   -0.000327   0.000002  -0.000087   0.000036  -0.000073   0.000099
     3  C   -0.000926  -0.000466   0.000279  -0.000347  -0.000600   0.000428
     4  C   -0.000496  -0.005926  -0.005867   0.010596  -0.006374   0.008282
     5  C   -0.000289   0.002096  -0.001962  -0.000319   0.000772  -0.000375
     6  C    0.000008   0.000301  -0.000137   0.000020   0.000043   0.000024
     7  C   -0.000006   0.000010   0.000018   0.000000   0.000005   0.000002
     8  C   -0.000004   0.000000   0.000000   0.000000   0.000000   0.000000
     9  C    0.000006   0.000000   0.000000   0.000000   0.000000   0.000000
    10  C   -0.000037   0.000000   0.000002   0.000000   0.000000   0.000001
    11  O    0.000000   0.000000   0.000000   0.000000   0.000000   0.000000
    12  C   -0.000010  -0.000012   0.000015   0.000000  -0.000001   0.000000
    13  C    0.000012   0.000000   0.000000   0.000000   0.000001   0.000000
    14  O    0.000720   0.000000  -0.000003   0.000000   0.000000   0.000000
    15  C   -0.044659  -0.032323  -0.028904  -0.033635  -0.032893  -0.047431
    16  O    0.323926   0.004726  -0.000547   0.004584   0.003796  -0.000262
    17  C   -0.003807   0.391017   0.396493   0.400284  -0.000152  -0.005133
    18  C    0.009512   0.000646   0.007011  -0.009158   0.397268   0.407476
    19  O   -0.000415  -0.000034  -0.000190  -0.000064  -0.025615  -0.032891
    20  H    0.000054  -0.000016   0.000020   0.000019  -0.001281   0.000408
    21  H   -0.001168  -0.000206  -0.000210  -0.000148   0.000045   0.000078
    22  H    0.007678   0.000360   0.004578  -0.000522   0.000121  -0.000494
    23  H    0.000038   0.000517   0.000095  -0.000196   0.006795  -0.000431
    24  H    0.000011  -0.001352   0.000152   0.000202  -0.000175  -0.000050
    25  H    0.000000  -0.000009  -0.000008   0.000002   0.000096  -0.000014
    26  H   -0.000002  -0.000015   0.000011  -0.000004   0.000003  -0.000001
    27  H    0.000000   0.000000   0.000000   0.000000  -0.000001   0.000000
    28  H    0.000007   0.000000   0.000000   0.000000   0.000000   0.000000
    29  H    0.000000   0.000000   0.000000   0.000000   0.000000   0.000000
    30  H    0.000000  -0.000002  -0.000002   0.000000   0.000000   0.000000
    31  H   -0.000033  -0.000009   0.000223   0.000008   0.000000   0.000001
    32  H    0.000000   0.000000   0.000001   0.000000   0.000000   0.000000
    33  H    0.000002   0.000000   0.000000   0.000000   0.000001   0.000000
    34  H   -0.000001   0.000000   0.000000   0.000000   0.000000   0.000000
    35  H   -0.000002   0.000000   0.000000   0.000000   0.000000   0.000000
    36  H    0.000100   0.000000   0.000002   0.000000   0.000000  -0.000003
    37  H    0.436327  -0.000007   0.003236  -0.000399  -0.000485  -0.000587
    38  H   -0.000007   0.547090  -0.022648  -0.021271   0.001735  -0.000784
    39  H    0.003236  -0.022648   0.541949  -0.024569  -0.000399   0.000006
    40  H   -0.000399  -0.021271  -0.024569   0.534262  -0.000121   0.006409
    41  H   -0.000485   0.001735  -0.000399  -0.000121   0.547106  -0.033110
    42  H   -0.000587  -0.000784   0.000006   0.006409  -0.033110   0.579535
    43  H   -0.001186  -0.000060  -0.000018   0.000101   0.008563  -0.006482
              43
     1  C   -0.000009
     2  C   -0.000311
     3  C    0.000292
     4  C    0.001101
     5  C   -0.000085
     6  C    0.000014
     7  C   -0.000001
     8  C    0.000000
     9  C   -0.000001
    10  C   -0.000019
    11  O    0.000000
    12  C    0.000000
    13  C    0.000019
    14  O   -0.000060
    15  C   -0.009288
    16  O    0.019277
    17  C    0.000294
    18  C   -0.048787
    19  O    0.320562
    20  H   -0.001697
    21  H    0.000327
    22  H   -0.000179
    23  H    0.000041
    24  H    0.000006
    25  H    0.000012
    26  H   -0.000001
    27  H    0.000000
    28  H    0.000000
    29  H    0.000000
    30  H    0.000000
    31  H    0.000001
    32  H    0.000000
    33  H    0.000031
    34  H    0.000004
    35  H    0.000001
    36  H    0.000045
    37  H   -0.001186
    38  H   -0.000060
    39  H   -0.000018
    40  H    0.000101
    41  H    0.008563
    42  H   -0.006482
    43  H    0.453213
 Mulliken charges:
               1
     1  C   -0.050338
     2  C    0.037307
     3  C   -0.174549
     4  C   -0.252753
     5  C   -0.194871
     6  C   -0.256003
     7  C   -0.228481
     8  C    0.245034
     9  C   -0.197192
    10  C   -0.111200
    11  O   -0.399994
    12  C   -0.299018
    13  C   -0.270622
    14  O   -0.426118
    15  C   -0.089253
    16  O   -0.442238
    17  C   -0.283601
    18  C    0.064201
    19  O   -0.442125
    20  H    0.172948
    21  H    0.115281
    22  H    0.160168
    23  H    0.138769
    24  H    0.148597
    25  H    0.142970
    26  H    0.138654
    27  H    0.150237
    28  H    0.178606
    29  H    0.160876
    30  H    0.129062
    31  H    0.124600
    32  H    0.130262
    33  H    0.133701
    34  H    0.143147
    35  H    0.136806
    36  H    0.267108
    37  H    0.273135
    38  H    0.136644
    39  H    0.131495
    40  H    0.134231
    41  H    0.134934
    42  H    0.125301
    43  H    0.264281
 Sum of Mulliken charges =   0.00000
 Mulliken charges with hydrogens summed into heavy atoms:
               1
     1  C   -0.050338
     2  C    0.037307
     3  C    0.113679
     4  C   -0.092585
     5  C    0.092494
     6  C    0.025620
     7  C   -0.078244
     8  C    0.245034
     9  C    0.142290
    10  C   -0.111200
    11  O   -0.399994
    12  C    0.084906
    13  C    0.143032
    14  O   -0.159009
    15  C   -0.089253
    16  O   -0.169102
    17  C    0.118770
    18  C    0.324436
    19  O   -0.177844
 Electronic spatial extent (au):  <R**2>=           5329.6082
 Charge=              0.0000 electrons
 Dipole moment (field-independent basis, Debye):
    X=              4.3093    Y=             -0.7590    Z=              0.0073  Tot=              4.3756
 Quadrupole moment (field-independent basis, Debye-Ang):
   XX=           -136.7501   YY=           -111.1580   ZZ=           -116.5819
   XY=             15.4503   XZ=              8.4640   YZ=             -0.0737
 Traceless Quadrupole moment (field-independent basis, Debye-Ang):
   XX=            -15.2534   YY=             10.3386   ZZ=              4.9148
   XY=             15.4503   XZ=              8.4640   YZ=             -0.0737
 Octapole moment (field-independent basis, Debye-Ang**2):
  XXX=            100.5043  YYY=            -34.4553  ZZZ=             16.3526  XYY=             14.1826
  XXY=            -29.8564  XXZ=              3.2572  XZZ=             -3.1108  YZZ=              6.8045
  YYZ=             -6.6004  XYZ=            -13.6544
 Hexadecapole moment (field-independent basis, Debye-Ang**3):
 XXXX=          -4561.8084 YYYY=          -1939.2152 ZZZZ=           -683.3787 XXXY=            245.3680
 XXXZ=             46.6161 YYYX=            -38.1550 YYYZ=            -11.5083 ZZZX=             26.2313
 ZZZY=            -21.2459 XXYY=          -1092.4296 XXZZ=           -840.8792 YYZZ=           -485.4251
 XXYZ=            -23.1685 YYXZ=             33.5567 ZZXY=              8.3670
 N-N= 1.611218056542D+03 E-N=-5.292184905413D+03  KE= 8.829984553359D+02
 1\1\GINC-SNODE64\SP\RmPW1PW91\6-311G(d,p)\C15H24O4\ROOT\11-Mar-2024\0\
 \# mPW1PW91/6-311G(d,p) nmr guess=read geom=check scrf=(solvent=methan
 ol,read)\\candidate structure: DY-202A-11R_10, conformer: 1, nmr calcu
 lation with methanol solvation\\0,1\C,0,-1.6830007211,0.6338318713,-0.
 1862276439\C,0,-0.9401876434,-0.4997472551,-0.2031702805\C,0,0.5351882
 456,-0.63631481,-0.4615735919\C,0,1.3731137482,0.5165780931,0.14537700
 61\C,0,1.3192941661,1.813260363,-0.6987597435\C,0,-0.0218222044,2.1254
 245298,-1.3881800315\C,0,-1.2900420049,2.0550845843,-0.5154208887\C,0,
 -3.074686834,0.2966656488,0.154464784\C,0,-3.1530382176,-1.1804574972,
 0.4945753489\C,0,-1.7855493183,-1.7514869428,0.0810774137\O,0,-4.02589
 79527,1.0795535816,0.1653892104\C,0,-1.2196105261,2.9460618523,0.74133
 52122\C,0,-1.8709940456,-2.6591422515,-1.1514413897\O,0,-1.2550760492,
 -2.4901970751,1.1977578902\C,0,2.8339197192,0.1024434224,0.515606612\O
 ,0,2.7999009474,-1.0730256888,1.3584483671\C,0,3.5392710058,1.23341038
 04,1.2785129777\C,0,3.7270828931,-0.3291844077,-0.6618860027\O,0,3.303
 7812848,-1.5354475349,-1.294771095\H,0,0.7131184696,-0.7186593514,-1.5
 421960379\H,0,0.8700438877,-1.5839953156,-0.0323688238\H,0,0.912392859
 9,0.7412976472,1.1182792641\H,0,2.080283243,1.7693324593,-1.4885454526
 \H,0,1.5963897197,2.6586544798,-0.0589843218\H,0,-0.1597189432,1.45301
 54064,-2.2447392458\H,0,0.0505475031,3.1372382265,-1.809072365\H,0,-2.
 1162719391,2.4513260273,-1.1246518101\H,0,-3.2885403858,-1.2889028718,
 1.5775358599\H,0,-4.0067763311,-1.6571383921,0.0025832942\H,0,-0.99304
 96277,3.9829030491,0.4629947679\H,0,-0.4500843548,2.607342396,1.443683
 2305\H,0,-2.1788667365,2.9447690404,1.2707245575\H,0,-0.8743859274,-3.
 0005429574,-1.4565679664\H,0,-2.4807953359,-3.540410749,-0.9222109492\
 H,0,-2.323808199,-2.1317346971,-1.9981322621\H,0,-0.488393744,-2.99932
 34781,0.8834467576\H,0,2.1760617092,-0.9022954883,2.0853092947\H,0,3.7
 556026973,2.0929112497,0.6353410989\H,0,2.9196959313,1.5810276311,2.11
 39642649\H,0,4.4873736761,0.867811384,1.6876341225\H,0,3.7443042705,0.
 4421348267,-1.4359931104\H,0,4.7542274919,-0.4451484003,-0.2836146658\
 H,0,3.1829035722,-2.1824229864,-0.5780336566\\Version=ES64L-G09RevD.01
 \State=1-A\HF=-886.9765445\RMSD=5.063e-09\Dipole=1.7027684,-0.2526887,
 0.0168964\Quadrupole=-12.0479775,8.2935449,3.7544325,10.960657,6.15477
 87,0.1997027\PG=C01 [X(C15H24O4)]\\@


 SILVERMAN'S PARADOX - IF MURPHY'S LAW CAN GO WRONG, IT WILL.
 Job cpu time:       0 days  1 hours 10 minutes  4.8 seconds.
 File lengths (MBytes):  RWF=    275 Int=      0 D2E=      0 Chk=     29 Scr=      1
 Normal termination of Gaussian 09 at Mon Mar 11 00:04:14 2024.
