# Supplementary material for: New patchoulol- and guaiane-type sesquiterpenoids from Sanguisorba officinalis with anti-melanogenic activity
Source: Nat Prod Bioprospect. 2026 May 12;16(1):63. doi: 10.1007/s13659-026-00616-0 (PMC13161421; doi:10.1007/s13659-026-00616-0)
Supplement: Supplementary file 2 — Additional file 2. It includes the calculated NMR data of compound 11. [file 13659_2026_616_MOESM2_ESM.zip › New folder/11R-nmr-11.log]

 Entering Gaussian System, Link 0=/gpfs/home/zhengshan/software/Gaussian/g09/g09
 Input=DY-202A-11R_11-2.gjf
 Output=DY-202A-11R_11-2.log
 Initial command:
 /gpfs/home/zhengshan/software/Gaussian/g09/l1.exe "/gpfs/home/zhengshan/software/Gaussian/g09/scratch/zhengshan/%J/Gau-44396.inp" -scrdir="/gpfs/home/zhengshan/software/Gaussian/g09/scratch/zhengshan/%J/"
 Entering Link 1 = /gpfs/home/zhengshan/software/Gaussian/g09/l1.exe PID=     44397.
  
 Copyright (c) 1988,1990,1992,1993,1995,1998,2003,2009,2013,
            Gaussian, Inc.  All Rights Reserved.
  
 This is part of the Gaussian(R) 09 program.  It is based on
 the Gaussian(R) 03 system (copyright 2003, Gaussian, Inc.),
 the Gaussian(R) 98 system (copyright 1998, Gaussian, Inc.),
 the Gaussian(R) 94 system (copyright 1995, Gaussian, Inc.),
 the Gaussian 92(TM) system (copyright 1992, Gaussian, Inc.),
 the Gaussian 90(TM) system (copyright 1990, Gaussian, Inc.),
 the Gaussian 88(TM) system (copyright 1988, Gaussian, Inc.),
 the Gaussian 86(TM) system (copyright 1986, Carnegie Mellon
 University), and the Gaussian 82(TM) system (copyright 1983,
 Carnegie Mellon University). Gaussian is a federally registered
 trademark of Gaussian, Inc.
  
 This software contains proprietary and confidential information,
 including trade secrets, belonging to Gaussian, Inc.
  
 This software is provided under written license and may be
 used, copied, transmitted, or stored only in accord with that
 written license.
  
 The following legend is applicable only to US Government
 contracts under FAR:
  
                    RESTRICTED RIGHTS LEGEND
  
 Use, reproduction and disclosure by the US Government is
 subject to restrictions as set forth in subparagraphs (a)
 and (c) of the Commercial Computer Software - Restricted
 Rights clause in FAR 52.227-19.
  
 Gaussian, Inc.
 340 Quinnipiac St., Bldg. 40, Wallingford CT 06492
  
  
 ---------------------------------------------------------------
 Warning -- This program may not be used in any manner that
 competes with the business of Gaussian, Inc. or will provide
 assistance to any competitor of Gaussian, Inc.  The licensee
 of this program is prohibited from giving any competitor of
 Gaussian, Inc. access to this program.  By using this program,
 the user acknowledges that Gaussian, Inc. is engaged in the
 business of creating and licensing software in the field of
 computational chemistry and represents and warrants to the
 licensee that it is not a competitor of Gaussian, Inc. and that
 it will not use this program in any manner prohibited above.
 ---------------------------------------------------------------
  

 Cite this work as:
 Gaussian 09, Revision D.01,
 M. J. Frisch, G. W. Trucks, H. B. Schlegel, G. E. Scuseria, 
 M. A. Robb, J. R. Cheeseman, G. Scalmani, V. Barone, B. Mennucci, 
 G. A. Petersson, H. Nakatsuji, M. Caricato, X. Li, H. P. Hratchian, 
 A. F. Izmaylov, J. Bloino, G. Zheng, J. L. Sonnenberg, M. Hada, 
 M. Ehara, K. Toyota, R. Fukuda, J. Hasegawa, M. Ishida, T. Nakajima, 
 Y. Honda, O. Kitao, H. Nakai, T. Vreven, J. A. Montgomery, Jr., 
 J. E. Peralta, F. Ogliaro, M. Bearpark, J. J. Heyd, E. Brothers, 
 K. N. Kudin, V. N. Staroverov, T. Keith, R. Kobayashi, J. Normand, 
 K. Raghavachari, A. Rendell, J. C. Burant, S. S. Iyengar, J. Tomasi, 
 M. Cossi, N. Rega, J. M. Millam, M. Klene, J. E. Knox, J. B. Cross, 
 V. Bakken, C. Adamo, J. Jaramillo, R. Gomperts, R. E. Stratmann, 
 O. Yazyev, A. J. Austin, R. Cammi, C. Pomelli, J. W. Ochterski, 
 R. L. Martin, K. Morokuma, V. G. Zakrzewski, G. A. Voth, 
 P. Salvador, J. J. Dannenberg, S. Dapprich, A. D. Daniels, 
 O. Farkas, J. B. Foresman, J. V. Ortiz, J. Cioslowski, 
 and D. J. Fox, Gaussian, Inc., Wallingford CT, 2013.
 
 ******************************************
 Gaussian 09:  ES64L-G09RevD.01 24-Apr-2013
                10-Mar-2024 
 ******************************************
 %chk=DY-202A-11R_11.chk
 %mem=6GB
 %nprocshared=3
 Will use up to    3 processors via shared memory.
 ----------------------------------------------------------------------
 # mPW1PW91/6-311G(d,p) nmr guess=read geom=check scrf=(solvent=methano
 l,read)
 ----------------------------------------------------------------------
 1/29=2,38=1,40=2/1;
 2/12=2,40=1/2;
 3/5=4,6=6,7=101,11=2,14=-4,16=1,25=1,30=1,70=2203,72=3,74=-7,116=-2/1,2,8,3;
 4/5=1/1;
 5/5=2,38=6,53=3/2;
 8/6=1,10=90,11=11/1;
 10/13=100,45=16/2;
 6/7=2,8=2,9=2,10=2,28=1/1;
 99/9=1/99;
 ----------------------------------------------------------------------
 candidate structure: DY-202A-11R_11, conformer: 1, nmr calculation wit
 h methanol solvation
 ----------------------------------------------------------------------
 Structure from the checkpoint file:  "DY-202A-11R_11.chk"
 Charge =  0 Multiplicity = 1
 Redundant internal coordinates found in file.
 C,0,-1.646905117,0.7148524259,-0.0825048878
 C,0,-1.0164241771,-0.442267045,-0.3968416469
 C,0,0.3988144934,-0.6218187912,-0.8729559382
 C,0,1.4027510659,0.3401471855,-0.1901082934
 C,0,1.3673177066,1.763368889,-0.797036589
 C,0,-0.0163736925,2.2883389016,-1.2245551528
 C,0,-1.1669053838,2.1417622246,-0.2086645806
 C,0,-3.013637145,0.4146417421,0.3777196627
 C,0,-3.1875806429,-1.0923028904,0.4488547214
 C,0,-1.9240635899,-1.6637484138,-0.2315388951
 O,0,-3.8799433956,1.2447524913,0.6563376532
 C,0,-0.8558965561,2.7747723042,1.1629919915
 C,0,-2.2329481593,-2.3164302213,-1.5859263365
 O,0,-1.2230611679,-2.5984068146,0.6083972184
 C,0,2.8560160559,-0.2404711836,-0.1575377215
 O,0,3.7713410865,0.780075014,0.2933655093
 C,0,3.3624945145,-0.6937689286,-1.5267470979
 C,0,2.9723045753,-1.4005933783,0.8463885288
 O,0,2.7149744914,-0.8741764334,2.1562959945
 H,0,0.4343331915,-0.4891028673,-1.9641653043
 H,0,0.6771351212,-1.6640432115,-0.6931290936
 H,0,1.0940618405,0.4218577687,0.8590298637
 H,0,2.0140947069,1.8030866995,-1.6832534086
 H,0,1.8117072948,2.4553133644,-0.0741033517
 H,0,-0.323733755,1.798946268,-2.1580295555
 H,0,0.0925248824,3.3539592615,-1.4672357252
 H,0,-2.0233929486,2.7005295926,-0.6148507772
 H,0,-3.2129579394,-1.3984075278,1.5015398862
 H,0,-4.1307652667,-1.4014532413,-0.0136179625
 H,0,-0.5762163293,3.8285668146,1.0408312932
 H,0,-0.0343100834,2.2628286831,1.6756539975
 H,0,-1.7346688647,2.7360767362,1.8165818388
 H,0,-1.3119393324,-2.6366759717,-2.0843816752
 H,0,-2.8674166035,-3.1993059433,-1.4364826541
 H,0,-2.7653554333,-1.6230118505,-2.2460187501
 H,0,-1.7392375008,-3.4228892032,0.6143136122
 H,0,3.6329812562,0.8393741292,1.2574999346
 H,0,2.7803485172,-1.5378853939,-1.9095441176
 H,0,3.3109237502,0.1177833867,-2.2599707832
 H,0,4.408930955,-1.0091974642,-1.4497582808
 H,0,2.272058272,-2.2131909835,0.6137989304
 H,0,3.991568052,-1.8037012692,0.7968611483
 H,0,3.1335512549,-1.4657848551,2.8019967948
 Recover connectivity data from disk.
                          Input orientation:                          
 ---------------------------------------------------------------------
 Center     Atomic      Atomic             Coordinates (Angstroms)
 Number     Number       Type             X           Y           Z
 ---------------------------------------------------------------------
      1          6           0       -1.646905    0.714852   -0.082505
      2          6           0       -1.016424   -0.442267   -0.396842
      3          6           0        0.398814   -0.621819   -0.872956
      4          6           0        1.402751    0.340147   -0.190108
      5          6           0        1.367318    1.763369   -0.797037
      6          6           0       -0.016374    2.288339   -1.224555
      7          6           0       -1.166905    2.141762   -0.208665
      8          6           0       -3.013637    0.414642    0.377720
      9          6           0       -3.187581   -1.092303    0.448855
     10          6           0       -1.924064   -1.663748   -0.231539
     11          8           0       -3.879943    1.244752    0.656338
     12          6           0       -0.855897    2.774772    1.162992
     13          6           0       -2.232948   -2.316430   -1.585926
     14          8           0       -1.223061   -2.598407    0.608397
     15          6           0        2.856016   -0.240471   -0.157538
     16          8           0        3.771341    0.780075    0.293366
     17          6           0        3.362495   -0.693769   -1.526747
     18          6           0        2.972305   -1.400593    0.846389
     19          8           0        2.714974   -0.874176    2.156296
     20          1           0        0.434333   -0.489103   -1.964165
     21          1           0        0.677135   -1.664043   -0.693129
     22          1           0        1.094062    0.421858    0.859030
     23          1           0        2.014095    1.803087   -1.683253
     24          1           0        1.811707    2.455313   -0.074103
     25          1           0       -0.323734    1.798946   -2.158030
     26          1           0        0.092525    3.353959   -1.467236
     27          1           0       -2.023393    2.700530   -0.614851
     28          1           0       -3.212958   -1.398408    1.501540
     29          1           0       -4.130765   -1.401453   -0.013618
     30          1           0       -0.576216    3.828567    1.040831
     31          1           0       -0.034310    2.262829    1.675654
     32          1           0       -1.734669    2.736077    1.816582
     33          1           0       -1.311939   -2.636676   -2.084382
     34          1           0       -2.867417   -3.199306   -1.436483
     35          1           0       -2.765355   -1.623012   -2.246019
     36          1           0       -1.739238   -3.422889    0.614314
     37          1           0        3.632981    0.839374    1.257500
     38          1           0        2.780349   -1.537885   -1.909544
     39          1           0        3.310924    0.117783   -2.259971
     40          1           0        4.408931   -1.009197   -1.449758
     41          1           0        2.272058   -2.213191    0.613799
     42          1           0        3.991568   -1.803701    0.796861
     43          1           0        3.133551   -1.465785    2.801997
 ---------------------------------------------------------------------
                    Distance matrix (angstroms):
                    1          2          3          4          5
     1  C    0.000000
     2  C    1.354710   0.000000
     3  C    2.568360   1.503936   0.000000
     4  C    3.074473   2.550945   1.549047   0.000000
     5  C    3.270395   3.272188   2.575438   1.547636   0.000000
     6  C    2.537473   3.023478   2.960578   2.622870   1.540444
     7  C    1.510757   2.595238   3.245018   3.138359   2.629002
     8  C    1.473054   2.307184   3.779321   4.453365   4.732006
     9  C    2.433482   2.419022   3.851074   4.850910   5.518533
    10  C    2.399327   1.530735   2.625413   3.883943   4.785197
    11  O    2.411046   3.486397   4.912290   5.426015   5.469461
    12  C    2.533817   3.578853   4.154060   3.586052   3.131666
    13  C    3.434006   2.531075   3.210329   4.714236   5.498093
    14  O    3.410964   2.387916   2.954960   4.020895   5.264066
    15  C    4.603756   3.885072   2.587487   1.565298   2.576928
    16  O    5.431659   4.989309   3.833999   2.457133   2.816944
    17  C    5.400383   4.529334   3.035790   2.587698   3.248189
    18  C    5.164790   4.286487   3.191471   2.562811   3.909922
    19  O    5.153953   4.541849   3.821603   2.949936   4.182702
    20  H    3.053147   2.136210   1.099824   2.184666   2.703013
    21  H    3.381297   2.109186   1.093632   2.190052   3.497757
    22  H    2.912942   2.603474   2.138318   1.096657   2.148692
    23  H    4.141204   3.985036   3.024215   2.177938   1.097852
    24  H    3.871857   4.061830   3.478962   2.157459   1.094944
    25  H    2.689581   2.933367   2.834359   2.996925   2.170996
    26  H    3.450794   4.097175   4.031599   3.525735   2.145750
    27  H    2.089988   3.307368   4.119673   4.182138   3.522553
    28  H    3.070438   3.056602   4.391608   5.214309   6.021562
    29  H    3.263902   3.281161   4.675830   5.803803   6.392086
    30  H    3.479005   4.527771   4.941579   4.195306   3.379368
    31  H    2.843909   3.546453   3.873526   3.040217   2.885865
    32  H    2.774812   3.939161   4.802169   4.428396   4.171269
    33  H    3.918221   2.783981   2.907556   4.451886   5.309997
    34  H    4.317817   3.479697   4.198722   5.684673   6.555151
    35  H    3.375994   2.805775   3.591610   5.045183   5.535893
    36  H    4.197021   3.229397   3.824818   4.967860   6.208049
    37  H    5.448699   5.098669   4.139295   2.705314   3.195015
    38  H    5.292776   4.231327   2.754160   2.895037   3.759336
    39  H    5.447744   4.744560   3.309260   2.823986   2.936960
    40  H    6.443204   5.555585   4.069865   3.527686   4.167083
    41  H    4.941311   3.869326   2.872620   2.814516   4.315326
    42  H    6.237690   5.325262   4.134370   3.503165   4.706505
    43  H    5.994021   5.338769   4.657933   3.899968   5.147821
                    6          7          8          9         10
     6  C    0.000000
     7  C    1.541831   0.000000
     8  C    3.880930   2.595614   0.000000
     9  C    4.928042   3.869708   1.518617   0.000000
    10  C    4.499373   3.880170   2.424474   1.544656   0.000000
    11  O    4.421991   2.985537   1.231746   2.446271   3.615684
    12  C    2.577168   1.542359   3.292828   4.571763   4.773485
    13  C    5.123250   4.786311   3.453134   2.559325   1.534851
    14  O    5.356873   4.810400   3.512526   2.480552   1.438917
    15  C    3.972912   4.675633   5.930304   6.133383   4.988021
    16  O    4.350371   5.147087   6.795336   7.208090   6.219761
    17  C    4.516751   5.503912   6.746156   6.853125   5.528664
    18  C    5.179694   5.549277   6.272657   6.180393   5.020518
    19  O    5.375121   5.455082   6.135257   6.148422   5.276917
    20  H    2.909354   3.545025   4.264936   4.393720   3.153383
    21  H    4.047801   4.256683   4.369147   4.070263   2.641837
    22  H    3.009675   3.034801   4.135807   4.559977   3.827293
    23  H    2.137446   3.522481   5.608340   6.323495   5.443851
    24  H    2.166403   2.998092   5.258558   6.152394   5.563042
    25  H    1.097884   2.151391   3.947392   4.832886   4.273485
    26  H    1.098317   2.153970   4.657434   5.848055   5.547158
    27  H    2.137701   1.100354   2.681616   4.107600   4.382205
    28  H    5.589440   4.432148   2.142393   1.096581   2.176055
    29  H    5.657663   4.623514   2.167792   1.095012   2.232895
    30  H    2.796015   2.180702   4.246837   5.602198   5.796649
    31  H    2.900377   2.201837   3.738558   4.764983   4.756738
    32  H    3.521579   2.185678   3.015816   4.317189   4.856864
    33  H    5.164646   5.135448   4.274138   3.510043   2.180438
    34  H    6.187698   5.738143   4.046397   2.845429   2.167889
    35  H    4.888656   4.569396   3.331318   2.778897   2.183474
    36  H    6.242421   5.654220   4.050520   2.748947   1.960664
    37  H    4.645201   5.185052   6.718031   7.134798   6.274042
    38  H    4.788617   5.658057   6.527956   6.432478   4.996302
    39  H    4.105399   5.324970   6.858980   7.143711   5.890117
    40  H    5.523385   6.523711   7.775700   7.830621   6.482231
    41  H    5.374034   5.609682   5.907606   5.575953   4.315544
    42  H    6.074085   6.571728   7.360002   7.222698   6.005988
    43  H    6.342601   6.369647   6.870302   6.755255   5.900932
                   11         12         13         14         15
    11  O    0.000000
    12  C    3.426736   0.000000
    13  C    4.519111   5.947534   0.000000
    14  O    4.672386   5.414189   2.431962   0.000000
    15  C    6.945605   4.961228   5.678684   4.773404   0.000000
    16  O    7.673971   5.113355   7.012244   6.038000   1.443138
    17  C    7.808753   6.087717   5.826278   5.404980   1.528638
    18  C    7.347603   5.673539   5.818038   4.369495   1.538595
    19  O    7.087501   5.201211   6.369165   4.569145   2.403186
    20  H    5.337253   4.700711   3.255239   3.716746   3.031546
    21  H    5.572174   5.049599   3.113082   2.485508   2.657242
    22  H    5.045688   3.070983   4.954294   3.814954   2.139292
    23  H    6.365933   4.157179   5.917539   5.924862   2.685660
    24  H    5.864630   2.957798   6.435401   5.934283   2.892196
    25  H    4.568853   3.502088   4.572606   5.272440   4.274576
    26  H    4.973814   2.855356   6.129864   6.439696   4.719335
    27  H    2.679923   2.128212   5.114371   5.496871   5.715527
    28  H    2.854038   4.804767   3.366843   2.489456   6.397328
    29  H    2.741196   5.435994   2.628887   3.205362   7.084046
    30  H    4.211715   1.097099   6.885173   6.473901   5.456499
    31  H    4.106626   1.095405   6.036682   5.117009   4.240411
    32  H    2.858744   1.095864   6.111724   5.493466   5.816474
    33  H    5.401081   6.327494   1.095113   2.694517   5.179419
    34  H    5.015452   6.818584   1.097430   2.691936   6.568720
    35  H    4.229663   5.882847   1.095449   3.387884   6.154103
    36  H    5.135296   6.284294   2.511784   0.972751   5.642685
    37  H    7.547832   4.889246   7.242465   5.985050   1.942182
    38  H    7.660699   6.423533   5.083700   4.846857   2.181407
    39  H    7.841141   6.011544   6.092146   6.013505   2.180714
    40  H    8.844285   6.990229   6.770669   6.203300   2.161555
    41  H    7.057358   5.913163   5.014432   3.516288   2.197178
    42  H    8.442364   6.677903   6.684697   5.278204   2.155004
    43  H    7.819205   6.048500   6.984038   5.007473   3.215162
                   16         17         18         19         20
    16  O    0.000000
    17  C    2.377432   0.000000
    18  C    2.387385   2.506715   0.000000
    19  O    2.706098   3.743880   1.434988   0.000000
    20  H    4.224083   2.967718   3.895039   4.725231   0.000000
    21  H    4.064603   2.974476   2.776207   3.591086   1.747847
    22  H    2.759732   3.475966   2.617114   2.447440   3.039000
    23  H    2.835752   2.842000   4.192949   4.732981   2.797980
    24  H    2.604155   3.798925   4.130655   4.108050   3.760197
    25  H    4.880274   4.494488   5.488848   5.915466   2.418143
    26  H    4.822684   5.203878   6.020943   6.155027   3.890103
    27  H    6.171867   6.431221   6.626570   6.550565   4.246743
    28  H    7.415248   7.273487   6.219863   5.986978   5.112796
    29  H    8.203450   7.677195   7.154943   7.200743   5.047489
    30  H    5.362207   6.523605   6.322494   5.847392   5.356630
    31  H    4.311874   5.525860   4.811245   4.198855   4.587051
    32  H    6.038400   6.994481   6.341050   5.740092   5.422214
    33  H    6.570206   5.092757   5.335922   6.107846   2.770558
    34  H    7.931012   6.715479   6.522976   7.034016   4.304091
    35  H    7.412941   6.239502   6.521748   7.069310   3.406347
    36  H    6.937895   6.169271   5.132462   5.358512   4.469907
    37  H    0.975815   3.189941   2.371278   2.141688   4.730257
    38  H    3.347808   1.094514   2.766019   4.120175   2.570353
    39  H    2.677712   1.094940   3.474133   4.565364   2.954756
    40  H    2.578080   1.095651   2.736672   3.986395   4.041354
    41  H    3.363059   2.842469   1.097615   2.090079   3.604943
    42  H    2.641573   2.650818   1.097200   2.083692   4.690987
    43  H    3.426936   4.403004   1.963327   0.970637   5.563810
                   21         22         23         24         25
    21  H    0.000000
    22  H    2.633251   0.000000
    23  H    3.845620   3.036027   0.000000
    24  H    4.317354   2.349616   1.748063   0.000000
    25  H    3.891011   3.606822   2.385555   3.055106   0.000000
    26  H    5.110906   3.874507   2.478770   2.388299   1.751723
    27  H    5.133077   4.133182   4.271791   3.880790   2.466393
    28  H    4.474367   4.719810   6.907572   6.525418   5.653595
    29  H    4.862776   5.602213   7.128539   7.084581   5.416138
    30  H    5.894597   3.798493   4.270002   2.971714   3.796817
    31  H    4.640863   2.308522   3.961008   2.550781   3.872478
    32  H    5.610392   3.778126   5.212729   4.028685   4.320473
    33  H    2.614960   4.879256   5.561915   6.302915   4.544966
    34  H    3.933631   5.837424   6.993853   7.464918   5.654509
    35  H    3.776757   5.358910   5.907453   6.503803   4.204647
    36  H    3.262178   4.782212   6.832067   6.901912   6.079235
    37  H    4.336943   2.603692   3.492501   2.775151   5.314340
    38  H    2.432918   3.788028   3.435178   4.500305   4.564156
    39  H    3.544960   3.838633   2.203319   3.534079   4.005925
    40  H    3.863627   4.285648   3.701176   4.543218   5.548462
    41  H    2.133871   2.896773   4.633949   4.741315   5.524347
    42  H    3.636625   3.654110   4.803154   4.863083   6.350770
    43  H    4.276586   3.390845   5.661817   5.039269   6.871183
                   26         27         28         29         30
    26  H    0.000000
    27  H    2.372897   0.000000
    28  H    6.505754   4.763975   0.000000
    29  H    6.524043   4.650673   1.771463   0.000000
    30  H    2.638725   2.471451   5.872471   6.410912   0.000000
    31  H    3.329326   3.065036   4.851677   5.749917   1.774316
    32  H    3.808395   2.448773   4.402107   5.119577   1.771253
    33  H    6.183939   5.581348   4.243349   3.709396   7.218560
    34  H    7.190792   6.016271   3.463324   2.617798   7.796004
    35  H    5.791738   4.680195   3.780872   2.626223   6.731673
    36  H    7.322150   6.252027   2.656605   3.193729   7.356504
    37  H    5.126612   6.242128   7.206532   8.180025   5.167162
    38  H    5.599123   6.535773   6.897439   7.167750   6.983556
    39  H    4.632424   6.150767   7.681720   7.920411   6.306748
    40  H    6.137492   7.472211   8.182593   8.668493   7.379613
    41  H    6.330421   6.641169   5.615813   6.484498   6.693121
    42  H    6.850557   7.645965   7.250243   8.172575   7.255799
    43  H    7.120683   7.458358   6.478727   7.791156   6.700316
                   31         32         33         34         35
    31  H    0.000000
    32  H    1.770606   0.000000
    33  H    6.306770   6.653021   0.000000
    34  H    6.895419   6.862530   1.776467   0.000000
    35  H    6.159374   6.047205   1.779343   1.774956   0.000000
    36  H    6.029976   6.275216   2.843180   2.351285   3.531852
    37  H    3.956021   5.720290   6.906760   8.113178   7.699136
    38  H    5.934760   7.248182   4.240841   5.906044   5.556554
    39  H    5.592938   6.995123   5.384119   7.060673   6.320738
    40  H    6.341668   7.901891   5.981621   7.598815   7.244390
    41  H    5.146030   6.480417   4.506058   5.620523   5.822577
    42  H    5.789356   7.378293   6.092832   7.347190   7.412677
    43  H    5.020613   6.505863   6.708954   7.548604   7.765583
                   36         37         38         39         40
    36  H    0.000000
    37  H    6.887765   0.000000
    38  H    5.509061   4.050742   0.000000
    39  H    6.804557   3.605137   1.773569   0.000000
    40  H    6.919991   3.368763   1.772906   1.769788   0.000000
    41  H    4.189733   3.403618   2.661138   3.843336   3.205323
    42  H    5.957955   2.706773   2.976968   3.674180   2.419241
    43  H    5.688610   2.819337   4.725311   5.306851   4.462341
                   41         42         43
    41  H    0.000000
    42  H    1.777050   0.000000
    43  H    2.467589   2.207023   0.000000
 Stoichiometry    C15H24O4
 Framework group  C1[X(C15H24O4)]
 Deg. of freedom   123
 Full point group                 C1      NOp   1
 Largest Abelian subgroup         C1      NOp   1
 Largest concise Abelian subgroup C1      NOp   1
                         Standard orientation:                         
 ---------------------------------------------------------------------
 Center     Atomic      Atomic             Coordinates (Angstroms)
 Number     Number       Type             X           Y           Z
 ---------------------------------------------------------------------
      1          6           0       -1.673940    0.721422   -0.056652
      2          6           0       -1.046486   -0.444386   -0.343761
      3          6           0        0.363041   -0.637651   -0.831312
      4          6           0        1.374459    0.344679   -0.189743
      5          6           0        1.330731    1.749063   -0.838565
      6          6           0       -0.058373    2.260525   -1.264904
      7          6           0       -1.196486    2.144071   -0.231281
      8          6           0       -3.034823    0.434681    0.428805
      9          6           0       -3.206850   -1.069514    0.547145
     10          6           0       -1.951221   -1.660669   -0.131008
     11          8           0       -3.898288    1.272478    0.692854
     12          6           0       -0.869423    2.818001    1.116947
     13          6           0       -2.275938   -2.353744   -1.461412
     14          8           0       -1.239506   -2.569505    0.728039
     15          6           0        2.828413   -0.234218   -0.157317
     16          8           0        3.748392    0.799686    0.251741
     17          6           0        3.318683   -0.728171   -1.518339
     18          6           0        2.957588   -1.363699    0.879438
     19          8           0        2.715685   -0.798354    2.175995
     20          1           0        0.385325   -0.537681   -1.926356
     21          1           0        0.644231   -1.673927   -0.623711
     22          1           0        1.078368    0.457686    0.860122
     23          1           0        1.966762    1.762424   -1.733307
     24          1           0        1.783312    2.462507   -0.142096
     25          1           0       -0.376611    1.743279   -2.179525
     26          1           0        0.046855    3.318432   -1.540695
     27          1           0       -2.058191    2.690131   -0.643668
     28          1           0       -3.219337   -1.343946    1.608758
     29          1           0       -4.155320   -1.392698    0.105547
     30          1           0       -0.591966    3.867756    0.959908
     31          1           0       -0.041367    2.321923    1.634773
     32          1           0       -1.740234    2.798614    1.781951
     33          1           0       -1.360776   -2.688474   -1.961118
     34          1           0       -2.907948   -3.231956   -1.277947
     35          1           0       -2.816737   -1.680593   -2.135514
     36          1           0       -1.755001   -3.393612    0.764875
     37          1           0        3.621611    0.887802    1.215264
     38          1           0        2.732556   -1.583573   -1.868630
     39          1           0        3.257723    0.061029   -2.274871
     40          1           0        4.366189   -1.040802   -1.444558
     41          1           0        2.255157   -2.183134    0.679757
     42          1           0        3.976461   -1.767770    0.829724
     43          1           0        3.142417   -1.370209    2.834035
 ---------------------------------------------------------------------
 Rotational constants (GHZ):      0.5346599      0.2771582      0.2272056
 Standard basis: 6-311G(d,p) (5D, 7F)
 There are   505 symmetry adapted cartesian basis functions of A   symmetry.
 There are   486 symmetry adapted basis functions of A   symmetry.
   486 basis functions,   800 primitive gaussians,   505 cartesian basis functions
    73 alpha electrons       73 beta electrons
       nuclear repulsion energy      1611.4041609024 Hartrees.
 NAtoms=   43 NActive=   43 NUniq=   43 SFac= 1.00D+00 NAtFMM=   60 NAOKFM=F Big=F
 Integral buffers will be    131072 words long.
 Raffenetti 2 integral format.
 Two-electron integral symmetry is turned on.
 Using the following non-standard input for PCM:
 --- end of non-standard input.
 ------------------------------------------------------------------------------
 Polarizable Continuum Model (PCM)
 =================================
 Model                : PCM (using non-symmetric T matrix).
 Atomic radii         : UFF (Universal Force Field).
 Polarization charges : Total charges.
 Charge compensation  : None.
 Solution method      : On-the-fly selection.
 Cavity type          : Scaled VdW (van der Waals Surface) (Alpha=1.100).
 Cavity algorithm     : GePol (No added spheres)
                        Default sphere list used, NSphG=   43.
                        Lebedev-Laikov grids with approx.  5.0 points / Ang**2.
                        Smoothing algorithm: Karplus/York (Gamma=1.0000).
                        Polarization charges: spherical gaussians, with
                                              point-specific exponents (IZeta= 3).
                        Self-potential: point-specific (ISelfS= 7).
                        Self-field    : sphere-specific E.n sum rule (ISelfD= 2).
 Solvent              : Methanol, Eps=  32.613000 Eps(inf)=   1.765709
 ------------------------------------------------------------------------------
 One-electron integrals computed using PRISM.
 NBasis=   486 RedAO= T EigKep=  3.13D-04  NBF=   486
 NBsUse=   486 1.00D-06 EigRej= -1.00D+00 NBFU=   486
 Initial guess from the checkpoint file:  "DY-202A-11R_11.chk"
 B after Tr=     0.000000    0.000000    0.000000
         Rot=    1.000000    0.000000    0.000000    0.000000 Ang=   0.00 deg.
 Requested convergence on RMS density matrix=1.00D-08 within 128 cycles.
 Requested convergence on MAX density matrix=1.00D-06.
 Requested convergence on             energy=1.00D-06.
 No special actions if energy rises.
 Inv3:  Mode=1 IEnd=    20956347.
 Iteration    1 A*A^-1 deviation from unit magnitude is 8.66D-15 for   2624.
 Iteration    1 A*A^-1 deviation from orthogonality  is 4.38D-15 for   2619   2552.
 Iteration    1 A^-1*A deviation from unit magnitude is 8.44D-15 for   2624.
 Iteration    1 A^-1*A deviation from orthogonality  is 9.97D-11 for   2602   2583.
 Error on total polarization charges =  0.01120
 SCF Done:  E(RmPW1PW91) =  -886.976761379     A.U. after   11 cycles
            NFock= 11  Conv=0.51D-08     -V/T= 2.0045
 DoSCS=F DFT=T ScalE2(SS,OS)=  1.000000  1.000000
 Range of M.O.s used for correlation:     1   486
 NBasis=   486 NAE=    73 NBE=    73 NFC=     0 NFV=     0
 NROrb=    486 NOA=    73 NOB=    73 NVA=   413 NVB=   413
 NEqPCM:  Using equilibrium solvation (IEInf=0, Eps=  32.6130, EpsInf=   1.7657)
          Differentiating once with respect to magnetic field using GIAOs.
          Electric field/nuclear overlap derivatives assumed to be zero.
 FoFJK:  IHMeth= 1 ICntrl=    6127 DoSepK=F KAlg= 0 I1Cent=   0 FoldK=F
 IRaf=         1 NMat=   1 IRICut=       1 DoRegI=T DoRafI=F ISym2E= 0.
          There are     3 degrees of freedom in the 1st order CPHF.  IDoFFX=0 NUNeed=     3.
      3 vectors produced by pass  0 Test12= 1.00D-12 3.33D-08 XBig12= 4.18D+01 9.32D-01.
 AX will form     3 AO Fock derivatives at one time.
      3 vectors produced by pass  1 Test12= 1.00D-12 3.33D-08 XBig12= 9.37D-02 2.06D-01.
      3 vectors produced by pass  2 Test12= 1.00D-12 3.33D-08 XBig12= 1.27D-03 1.67D-02.
      3 vectors produced by pass  3 Test12= 1.00D-12 3.33D-08 XBig12= 6.03D-06 6.20D-04.
      3 vectors produced by pass  4 Test12= 1.00D-12 3.33D-08 XBig12= 2.98D-08 3.99D-05.
      3 vectors produced by pass  5 Test12= 1.00D-12 3.33D-08 XBig12= 7.84D-11 1.51D-06.
      3 vectors produced by pass  6 Test12= 1.00D-12 3.33D-08 XBig12= 3.67D-13 1.32D-07.
 InvSVY:  IOpt=1 It=  1 EMax= 1.78D-15
 Solved reduced A of dimension    21 with     3 vectors.
 Calculating GIAO nuclear magnetic shielding tensors.
 SCF GIAO Magnetic shielding tensor (ppm):
      1  C    Isotropic =    35.0476   Anisotropy =   140.8948
   XX=   -19.8114   YX=   -32.7743   ZX=    52.9788
   XY=   -18.7028   YY=    14.8400   ZY=     6.4449
   XZ=    51.8020   YZ=    -1.8270   ZZ=   110.1144
   Eigenvalues:   -48.2749    24.4403   128.9775
      2  C    Isotropic =    -1.1482   Anisotropy =   190.1707
   XX=   -67.9755   YX=   -33.3855   ZX=    69.3905
   XY=   -34.0116   YY=   -41.3200   ZY=     2.4578
   XZ=    54.2119   YZ=    13.1605   ZZ=   105.8509
   Eigenvalues:  -106.0743   -23.0026   125.6323
      3  C    Isotropic =   159.4594   Anisotropy =    19.5771
   XX=   170.2171   YX=     3.7122   ZX=     3.3870
   XY=     3.3994   YY=   149.8383   ZY=     4.5860
   XZ=     3.5268   YZ=     9.5203   ZZ=   158.3228
   Eigenvalues:   145.7657   160.1016   172.5108
      4  C    Isotropic =   145.6104   Anisotropy =    39.5515
   XX=   170.9712   YX=     4.2911   ZX=     5.0888
   XY=     1.5128   YY=   146.4038   ZY=     3.6307
   XZ=     6.2773   YZ=     1.1264   ZZ=   119.4562
   Eigenvalues:   118.6841   146.1691   171.9781
      5  C    Isotropic =   161.0998   Anisotropy =    16.9106
   XX=   167.2909   YX=    -4.1762   ZX=    -0.4024
   XY=     1.5684   YY=   168.8137   ZY=    -6.7828
   XZ=     0.7157   YZ=   -11.1585   ZZ=   147.1950
   Eigenvalues:   143.9537   166.9723   172.3736
      6  C    Isotropic =   156.2860   Anisotropy =    17.2218
   XX=   161.1630   YX=    -5.1903   ZX=   -11.6810
   XY=    -1.7352   YY=   152.8732   ZY=    -4.3180
   XZ=    -6.7269   YZ=    -2.8448   ZZ=   154.8216
   Eigenvalues:   145.1182   155.9725   167.7671
      7  C    Isotropic =   154.4589   Anisotropy =     7.3033
   XX=   152.6513   YX=     4.5606   ZX=     1.7102
   XY=     4.7813   YY=   152.2869   ZY=    -2.3240
   XZ=    -4.0351   YZ=     0.7308   ZZ=   158.4384
   Eigenvalues:   147.7895   156.2594   159.3278
      8  C    Isotropic =   -24.6750   Anisotropy =   145.0935
   XX=   -57.8792   YX=   -15.8982   ZX=    43.9062
   XY=   -21.9950   YY=   -71.2875   ZY=    15.2926
   XZ=    49.2624   YZ=     9.1767   ZZ=    55.1417
   Eigenvalues:   -95.0477   -51.0313    72.0540
      9  C    Isotropic =   132.3911   Anisotropy =    33.3438
   XX=   129.0941   YX=   -14.5117   ZX=   -14.1225
   XY=   -11.1498   YY=   140.6639   ZY=     9.8076
   XZ=    -5.9722   YZ=     6.5144   ZZ=   127.4152
   Eigenvalues:   117.5870   124.9659   154.6202
     10  C    Isotropic =   107.1354   Anisotropy =    37.8445
   XX=   103.5367   YX=   -10.0695   ZX=     1.1381
   XY=    -9.6332   YY=   111.6680   ZY=   -17.5605
   XZ=     6.9309   YZ=   -21.8080   ZZ=   106.2014
   Eigenvalues:    88.1506   100.8905   132.3651
     11  O    Isotropic =  -230.4948   Anisotropy =   893.7415
   XX=  -474.2648   YX=   227.4784   ZX=   276.0655
   XY=   173.6681   YY=  -475.9131   ZY=   -25.5360
   XZ=   317.7290   YZ=   -43.9327   ZZ=   258.6934
   Eigenvalues:  -735.3039  -321.5134   365.3329
     12  C    Isotropic =   169.0046   Anisotropy =    29.5351
   XX=   155.2846   YX=     3.6405   ZX=     4.9690
   XY=     2.5282   YY=   173.8318   ZY=     9.8994
   XZ=     4.1248   YZ=    13.6234   ZZ=   177.8975
   Eigenvalues:   154.3578   163.9615   188.6947
     13  C    Isotropic =   158.8987   Anisotropy =    41.5541
   XX=   145.9990   YX=     0.0532   ZX=    12.6229
   XY=     1.1272   YY=   154.6927   ZY=    16.0240
   XZ=    15.1651   YZ=    10.8759   ZZ=   176.0046
   Eigenvalues:   138.9593   151.1354   186.6015
     14  O    Isotropic =   246.4104   Anisotropy =    59.8809
   XX=   230.9877   YX=     5.0948   ZX=     5.7873
   XY=    -5.8780   YY=   244.4673   ZY=   -23.1746
   XZ=    18.0278   YZ=   -34.5159   ZZ=   263.7761
   Eigenvalues:   219.3539   233.5462   286.3309
     15  C    Isotropic =   109.7229   Anisotropy =    43.5894
   XX=   121.6882   YX=    16.8066   ZX=     5.3424
   XY=    16.8249   YY=   114.8907   ZY=     8.9298
   XZ=     9.7308   YZ=    11.7443   ZZ=    92.5897
   Eigenvalues:    88.5005   101.8857   138.7825
     16  O    Isotropic =   272.4094   Anisotropy =    60.4958
   XX=   293.4959   YX=    19.1339   ZX=    18.3947
   XY=    -0.6279   YY=   245.2009   ZY=    15.7880
   XZ=    22.1137   YZ=    21.7714   ZZ=   278.5313
   Eigenvalues:   236.7579   267.7304   312.7399
     17  C    Isotropic =   170.1662   Anisotropy =    31.2755
   XX=   169.4648   YX=    -2.9171   ZX=    -8.1515
   XY=    -2.1799   YY=   156.8863   ZY=    12.9751
   XZ=    -3.7618   YZ=    12.2004   ZZ=   184.1474
   Eigenvalues:   151.9605   167.5215   191.0165
     18  C    Isotropic =   117.3708   Anisotropy =    49.0537
   XX=    99.6256   YX=    -1.7136   ZX=   -10.6840
   XY=    -3.8851   YY=   106.4026   ZY=     3.9812
   XZ=   -15.9238   YZ=     3.6876   ZZ=   146.0843
   Eigenvalues:    95.7970   106.2422   150.0733
     19  O    Isotropic =   319.8481   Anisotropy =    90.9183
   XX=   296.1112   YX=   -28.8893   ZX=     9.2679
   XY=   -25.4988   YY=   320.1643   ZY=   -50.2879
   XZ=    17.2720   YZ=   -26.2170   ZZ=   343.2688
   Eigenvalues:   276.1438   302.9402   380.4603
     20  H    Isotropic =    29.5310   Anisotropy =     5.0920
   XX=    28.7085   YX=     1.1766   ZX=     0.8430
   XY=     1.6401   YY=    27.4430   ZY=     1.9454
   XZ=    -0.4792   YZ=     1.0233   ZZ=    32.4416
   Eigenvalues:    26.3070    29.3604    32.9257
     21  H    Isotropic =    29.2225   Anisotropy =     8.6464
   XX=    32.4924   YX=     2.2078   ZX=    -0.1655
   XY=     2.7702   YY=    32.4799   ZY=    -0.8342
   XZ=     0.4232   YZ=    -0.4904   ZZ=    22.6952
   Eigenvalues:    22.6411    30.0397    34.9868
     22  H    Isotropic =    29.3151   Anisotropy =     4.3386
   XX=    30.2693   YX=    -2.3728   ZX=    -0.4001
   XY=    -2.8834   YY=    27.6331   ZY=    -1.0625
   XZ=     1.5693   YZ=    -0.1876   ZZ=    30.0429
   Eigenvalues:    25.9982    29.7396    32.2075
     23  H    Isotropic =    30.1101   Anisotropy =     7.2766
   XX=    32.4545   YX=    -1.9072   ZX=    -4.0150
   XY=    -1.7522   YY=    28.5555   ZY=    -3.6625
   XZ=    -3.4699   YZ=    -2.8420   ZZ=    29.3204
   Eigenvalues:    23.8702    31.4990    34.9612
     24  H    Isotropic =    29.7358   Anisotropy =     6.8271
   XX=    30.7574   YX=     0.7788   ZX=     3.0980
   XY=     0.6849   YY=    33.0593   ZY=     2.1992
   XZ=     2.1243   YZ=     2.1935   ZZ=    25.3906
   Eigenvalues:    23.9778    30.9424    34.2872
     25  H    Isotropic =    29.8457   Anisotropy =     6.4146
   XX=    28.4350   YX=    -1.3030   ZX=     1.7583
   XY=    -0.5001   YY=    27.2818   ZY=     0.2376
   XZ=     0.8612   YZ=     0.1159   ZZ=    33.8203
   Eigenvalues:    26.6954    28.7196    34.1221
     26  H    Isotropic =    30.0135   Anisotropy =    10.5126
   XX=    28.2997   YX=    -1.3185   ZX=    -0.7072
   XY=    -1.0793   YY=    34.1624   ZY=    -4.6590
   XZ=    -1.2742   YZ=    -5.6421   ZZ=    27.5786
   Eigenvalues:    24.2402    28.7785    37.0219
     27  H    Isotropic =    29.0750   Anisotropy =     8.9420
   XX=    33.0698   YX=    -3.3296   ZX=     1.3610
   XY=    -3.3327   YY=    27.4129   ZY=    -0.7815
   XZ=     1.2383   YZ=    -2.4900   ZZ=    26.7422
   Eigenvalues:    25.1509    27.0377    35.0363
     28  H    Isotropic =    29.1560   Anisotropy =     6.2355
   XX=    28.7720   YX=    -0.9719   ZX=    -2.8418
   XY=    -0.1791   YY=    27.4849   ZY=    -0.2919
   XZ=    -3.2392   YZ=    -1.7119   ZZ=    31.2112
   Eigenvalues:    25.9816    28.1734    33.3130
     29  H    Isotropic =    29.2786   Anisotropy =     5.9431
   XX=    33.2318   YX=     0.0596   ZX=    -0.6208
   XY=     0.3721   YY=    27.7590   ZY=     1.4903
   XZ=     0.3725   YZ=     2.3381   ZZ=    26.8451
   Eigenvalues:    25.3273    29.2679    33.2407
     30  H    Isotropic =    30.7180   Anisotropy =    10.8516
   XX=    27.3428   YX=     1.0459   ZX=    -0.8244
   XY=     0.9965   YY=    37.1248   ZY=     1.9820
   XZ=     0.1529   YZ=     3.5524   ZZ=    27.6865
   Eigenvalues:    26.4884    27.7133    37.9524
     31  H    Isotropic =    30.7802   Anisotropy =     5.3861
   XX=    31.5229   YX=    -2.9780   ZX=     1.6323
   XY=    -3.0629   YY=    28.8399   ZY=     1.4660
   XZ=     3.1039   YZ=     1.5698   ZZ=    31.9778
   Eigenvalues:    25.7848    32.1849    34.3709
     32  H    Isotropic =    30.4276   Anisotropy =     9.1916
   XX=    31.4228   YX=    -0.0037   ZX=    -3.4818
   XY=    -0.6663   YY=    27.8980   ZY=     2.6203
   XZ=    -4.5412   YZ=     3.9526   ZZ=    31.9621
   Eigenvalues:    25.4362    29.2913    36.5554
     33  H    Isotropic =    30.1375   Anisotropy =     5.7117
   XX=    31.0904   YX=     1.3901   ZX=    -1.2107
   XY=    -0.1675   YY=    28.8499   ZY=     3.2711
   XZ=    -2.5812   YZ=     4.1715   ZZ=    30.4722
   Eigenvalues:    25.3559    31.1112    33.9453
     34  H    Isotropic =    30.3333   Anisotropy =     9.3206
   XX=    30.2930   YX=     4.4167   ZX=     0.6087
   XY=     4.2435   YY=    32.5894   ZY=     1.2062
   XZ=     1.2958   YZ=     3.1144   ZZ=    28.1175
   Eigenvalues:    26.6214    27.8315    36.5470
     35  H    Isotropic =    30.7842   Anisotropy =     8.8949
   XX=    30.1109   YX=    -0.2063   ZX=     4.2295
   XY=    -0.5162   YY=    28.5308   ZY=    -0.8896
   XZ=     4.4842   YZ=    -0.6820   ZZ=    33.7110
   Eigenvalues:    27.1822    28.4564    36.7142
     36  H    Isotropic =    30.4104   Anisotropy =    16.6184
   XX=    28.0363   YX=     4.6571   ZX=     0.8170
   XY=     5.3983   YY=    38.3145   ZY=    -4.3294
   XZ=     0.2301   YZ=    -5.3346   ZZ=    24.8805
   Eigenvalues:    22.3831    27.3589    41.4894
     37  H    Isotropic =    29.2221   Anisotropy =    15.5113
   XX=    22.9122   YX=     2.9257   ZX=     1.3728
   XY=     4.4134   YY=    26.0129   ZY=     2.9254
   XZ=     0.5949   YZ=     2.8796   ZZ=    38.7412
   Eigenvalues:    20.4432    27.6602    39.5630
     38  H    Isotropic =    30.9892   Anisotropy =     7.9040
   XX=    30.7900   YX=     1.2934   ZX=    -0.5708
   XY=     1.4335   YY=    31.8142   ZY=     4.8910
   XZ=     0.0369   YZ=     5.0691   ZZ=    30.3633
   Eigenvalues:    25.8123    30.8968    36.2585
     39  H    Isotropic =    30.3463   Anisotropy =     7.4623
   XX=    28.6686   YX=    -1.1910   ZX=    -2.8428
   XY=    -1.6886   YY=    28.8384   ZY=    -1.7626
   XZ=    -2.5045   YZ=    -3.5952   ZZ=    33.5318
   Eigenvalues:    25.5235    30.1942    35.3212
     40  H    Isotropic =    31.1493   Anisotropy =    10.6418
   XX=    36.1772   YX=    -3.3890   ZX=    -2.0279
   XY=    -3.5826   YY=    28.0865   ZY=     1.2672
   XZ=    -2.8373   YZ=     0.8233   ZZ=    29.1842
   Eigenvalues:    26.7818    28.4224    38.2438
     41  H    Isotropic =    27.7963   Anisotropy =     4.1033
   XX=    26.4717   YX=     1.7620   ZX=     0.5223
   XY=     1.2842   YY=    29.8143   ZY=    -0.2172
   XZ=     2.3666   YZ=     0.4395   ZZ=    27.1030
   Eigenvalues:    25.0287    27.8284    30.5319
     42  H    Isotropic =    28.3852   Anisotropy =     6.8103
   XX=    28.4234   YX=    -4.8073   ZX=    -0.1917
   XY=    -4.5786   YY=    27.2776   ZY=     0.4302
   XZ=    -1.8961   YZ=     0.5178   ZZ=    29.4546
   Eigenvalues:    23.1045    29.1257    32.9254
     43  H    Isotropic =    30.5549   Anisotropy =    22.8011
   XX=    24.9153   YX=    -5.6085   ZX=     6.5318
   XY=    -5.9663   YY=    28.8356   ZY=    -6.9947
   XZ=     6.6770   YZ=    -8.1022   ZZ=    37.9138
   Eigenvalues:    20.6628    25.2463    45.7556
 End of Minotr F.D. properties file   721 does not exist.
 End of Minotr F.D. properties file   722 does not exist.
 End of Minotr F.D. properties file   788 does not exist.

 **********************************************************************

            Population analysis using the SCF density.

 **********************************************************************

 Orbital symmetries:
       Occupied  (A) (A) (A) (A) (A) (A) (A) (A) (A) (A) (A) (A)
                 (A) (A) (A) (A) (A) (A) (A) (A) (A) (A) (A) (A)
                 (A) (A) (A) (A) (A) (A) (A) (A) (A) (A) (A) (A)
                 (A) (A) (A) (A) (A) (A) (A) (A) (A) (A) (A) (A)
                 (A) (A) (A) (A) (A) (A) (A) (A) (A) (A) (A) (A)
                 (A) (A) (A) (A) (A) (A) (A) (A) (A) (A) (A) (A)
                 (A)
       Virtual   (A) (A) (A) (A) (A) (A) (A) (A) (A) (A) (A) (A)
                 (A) (A) (A) (A) (A) (A) (A) (A) (A) (A) (A) (A)
                 (A) (A) (A) (A) (A) (A) (A) (A) (A) (A) (A) (A)
                 (A) (A) (A) (A) (A) (A) (A) (A) (A) (A) (A) (A)
                 (A) (A) (A) (A) (A) (A) (A) (A) (A) (A) (A) (A)
                 (A) (A) (A) (A) (A) (A) (A) (A) (A) (A) (A) (A)
                 (A) (A) (A) (A) (A) (A) (A) (A) (A) (A) (A) (A)
                 (A) (A) (A) (A) (A) (A) (A) (A) (A) (A) (A) (A)
                 (A) (A) (A) (A) (A) (A) (A) (A) (A) (A) (A) (A)
                 (A) (A) (A) (A) (A) (A) (A) (A) (A) (A) (A) (A)
                 (A) (A) (A) (A) (A) (A) (A) (A) (A) (A) (A) (A)
                 (A) (A) (A) (A) (A) (A) (A) (A) (A) (A) (A) (A)
                 (A) (A) (A) (A) (A) (A) (A) (A) (A) (A) (A) (A)
                 (A) (A) (A) (A) (A) (A) (A) (A) (A) (A) (A) (A)
                 (A) (A) (A) (A) (A) (A) (A) (A) (A) (A) (A) (A)
                 (A) (A) (A) (A) (A) (A) (A) (A) (A) (A) (A) (A)
                 (A) (A) (A) (A) (A) (A) (A) (A) (A) (A) (A) (A)
                 (A) (A) (A) (A) (A) (A) (A) (A) (A) (A) (A) (A)
                 (A) (A) (A) (A) (A) (A) (A) (A) (A) (A) (A) (A)
                 (A) (A) (A) (A) (A) (A) (A) (A) (A) (A) (A) (A)
                 (A) (A) (A) (A) (A) (A) (A) (A) (A) (A) (A) (A)
                 (A) (A) (A) (A) (A) (A) (A) (A) (A) (A) (A) (A)
                 (A) (A) (A) (A) (A) (A) (A) (A) (A) (A) (A) (A)
                 (A) (A) (A) (A) (A) (A) (A) (A) (A) (A) (A) (A)
                 (A) (A) (A) (A) (A) (A) (A) (A) (A) (A) (A) (A)
                 (A) (A) (A) (A) (A) (A) (A) (A) (A) (A) (A) (A)
                 (A) (A) (A) (A) (A) (A) (A) (A) (A) (A) (A) (A)
                 (A) (A) (A) (A) (A) (A) (A) (A) (A) (A) (A) (A)
                 (A) (A) (A) (A) (A) (A) (A) (A) (A) (A) (A) (A)
                 (A) (A) (A) (A) (A) (A) (A) (A) (A) (A) (A) (A)
                 (A) (A) (A) (A) (A) (A) (A) (A) (A) (A) (A) (A)
                 (A) (A) (A) (A) (A) (A) (A) (A) (A) (A) (A) (A)
                 (A) (A) (A) (A) (A) (A) (A) (A) (A) (A) (A) (A)
                 (A) (A) (A) (A) (A) (A) (A) (A) (A) (A) (A) (A)
                 (A) (A) (A) (A) (A)
 The electronic state is 1-A.
 Alpha  occ. eigenvalues --  -19.22087 -19.21765 -19.20375 -19.19856 -10.32083
 Alpha  occ. eigenvalues --  -10.30934 -10.29526 -10.27890 -10.26631 -10.24589
 Alpha  occ. eigenvalues --  -10.24486 -10.24132 -10.24053 -10.23732 -10.23091
 Alpha  occ. eigenvalues --  -10.22848 -10.22478 -10.22271 -10.22088  -1.06478
 Alpha  occ. eigenvalues --   -1.06305  -1.05685  -1.03419  -0.89240  -0.84281
 Alpha  occ. eigenvalues --   -0.82180  -0.77958  -0.77108  -0.75094  -0.71631
 Alpha  occ. eigenvalues --   -0.70459  -0.68850  -0.66411  -0.62936  -0.59074
 Alpha  occ. eigenvalues --   -0.58335  -0.56854  -0.53681  -0.52779  -0.52047
 Alpha  occ. eigenvalues --   -0.50534  -0.49753  -0.48340  -0.48137  -0.46885
 Alpha  occ. eigenvalues --   -0.45947  -0.45489  -0.44867  -0.44394  -0.43667
 Alpha  occ. eigenvalues --   -0.42566  -0.41051  -0.40770  -0.40437  -0.40132
 Alpha  occ. eigenvalues --   -0.39830  -0.39332  -0.38707  -0.38323  -0.37046
 Alpha  occ. eigenvalues --   -0.36521  -0.36297  -0.35812  -0.34580  -0.34226
 Alpha  occ. eigenvalues --   -0.33221  -0.32597  -0.31831  -0.30497  -0.29715
 Alpha  occ. eigenvalues --   -0.28480  -0.26724  -0.26037
 Alpha virt. eigenvalues --   -0.04867   0.04097   0.04620   0.04857   0.06124
 Alpha virt. eigenvalues --    0.07232   0.07885   0.08852   0.09508   0.09726
 Alpha virt. eigenvalues --    0.10029   0.10852   0.11479   0.11972   0.12492
 Alpha virt. eigenvalues --    0.12836   0.13466   0.13770   0.14687   0.15277
 Alpha virt. eigenvalues --    0.15886   0.15989   0.16839   0.17343   0.17733
 Alpha virt. eigenvalues --    0.18397   0.18902   0.19042   0.19437   0.20595
 Alpha virt. eigenvalues --    0.21178   0.21402   0.21956   0.23575   0.23950
 Alpha virt. eigenvalues --    0.24369   0.25497   0.26987   0.27205   0.27864
 Alpha virt. eigenvalues --    0.28685   0.29451   0.31330   0.31911   0.32459
 Alpha virt. eigenvalues --    0.32736   0.33397   0.34048   0.35108   0.35775
 Alpha virt. eigenvalues --    0.36467   0.38030   0.39075   0.39552   0.39802
 Alpha virt. eigenvalues --    0.41104   0.41485   0.42955   0.43506   0.43987
 Alpha virt. eigenvalues --    0.45066   0.46407   0.46646   0.47536   0.48263
 Alpha virt. eigenvalues --    0.49114   0.49868   0.50607   0.50741   0.51741
 Alpha virt. eigenvalues --    0.52277   0.52716   0.54645   0.54972   0.55386
 Alpha virt. eigenvalues --    0.56086   0.56630   0.57207   0.57592   0.58034
 Alpha virt. eigenvalues --    0.58122   0.58609   0.58929   0.59847   0.60263
 Alpha virt. eigenvalues --    0.60437   0.60590   0.61868   0.62097   0.62395
 Alpha virt. eigenvalues --    0.62604   0.62923   0.63432   0.63738   0.64504
 Alpha virt. eigenvalues --    0.64914   0.65437   0.65784   0.66972   0.67271
 Alpha virt. eigenvalues --    0.68154   0.68664   0.69035   0.69499   0.70254
 Alpha virt. eigenvalues --    0.70830   0.72232   0.72607   0.73723   0.74738
 Alpha virt. eigenvalues --    0.75067   0.77959   0.79502   0.81264   0.82498
 Alpha virt. eigenvalues --    0.83936   0.85101   0.85891   0.87400   0.88880
 Alpha virt. eigenvalues --    0.90030   0.91026   0.92544   0.93373   0.94432
 Alpha virt. eigenvalues --    0.95062   0.97645   0.98547   0.99519   1.00925
 Alpha virt. eigenvalues --    1.01042   1.01515   1.02720   1.03408   1.05194
 Alpha virt. eigenvalues --    1.07113   1.08202   1.11389   1.12326   1.13067
 Alpha virt. eigenvalues --    1.13917   1.16389   1.18710   1.18896   1.21567
 Alpha virt. eigenvalues --    1.23235   1.23916   1.25230   1.25709   1.27050
 Alpha virt. eigenvalues --    1.27675   1.28610   1.31497   1.32649   1.34169
 Alpha virt. eigenvalues --    1.34636   1.36169   1.36964   1.37738   1.39348
 Alpha virt. eigenvalues --    1.40004   1.41964   1.43189   1.43566   1.44376
 Alpha virt. eigenvalues --    1.44632   1.45164   1.45861   1.46408   1.47213
 Alpha virt. eigenvalues --    1.48236   1.49769   1.50263   1.50917   1.52045
 Alpha virt. eigenvalues --    1.52281   1.52585   1.53620   1.54135   1.55172
 Alpha virt. eigenvalues --    1.55803   1.56636   1.57046   1.57350   1.58353
 Alpha virt. eigenvalues --    1.58950   1.59186   1.60366   1.60577   1.61757
 Alpha virt. eigenvalues --    1.62890   1.63847   1.64022   1.64781   1.65429
 Alpha virt. eigenvalues --    1.65608   1.66330   1.67174   1.67241   1.68551
 Alpha virt. eigenvalues --    1.69948   1.70693   1.71317   1.72574   1.72966
 Alpha virt. eigenvalues --    1.73183   1.74218   1.74624   1.75090   1.76587
 Alpha virt. eigenvalues --    1.77502   1.78568   1.79427   1.80052   1.80687
 Alpha virt. eigenvalues --    1.81655   1.82891   1.83528   1.84998   1.85961
 Alpha virt. eigenvalues --    1.87506   1.88227   1.88975   1.89492   1.91427
 Alpha virt. eigenvalues --    1.92221   1.92620   1.93400   1.95490   1.96518
 Alpha virt. eigenvalues --    1.97156   1.99801   2.00269   2.01268   2.01665
 Alpha virt. eigenvalues --    2.03016   2.05064   2.05462   2.06040   2.07397
 Alpha virt. eigenvalues --    2.08304   2.09510   2.10711   2.11483   2.12506
 Alpha virt. eigenvalues --    2.13250   2.13991   2.15603   2.16871   2.18156
 Alpha virt. eigenvalues --    2.19371   2.20902   2.22369   2.23571   2.23910
 Alpha virt. eigenvalues --    2.26371   2.28849   2.29505   2.30162   2.31831
 Alpha virt. eigenvalues --    2.32399   2.32583   2.35045   2.37695   2.39341
 Alpha virt. eigenvalues --    2.40873   2.41396   2.42233   2.43258   2.44273
 Alpha virt. eigenvalues --    2.44366   2.45221   2.45863   2.47792   2.48528
 Alpha virt. eigenvalues --    2.49281   2.50148   2.51155   2.52247   2.52607
 Alpha virt. eigenvalues --    2.54076   2.55286   2.56391   2.56883   2.57890
 Alpha virt. eigenvalues --    2.58155   2.58902   2.59401   2.60033   2.60757
 Alpha virt. eigenvalues --    2.61483   2.62163   2.63751   2.65136   2.65953
 Alpha virt. eigenvalues --    2.66428   2.67888   2.69221   2.70261   2.71226
 Alpha virt. eigenvalues --    2.72902   2.74748   2.75548   2.77529   2.78555
 Alpha virt. eigenvalues --    2.80486   2.82310   2.82552   2.84552   2.85629
 Alpha virt. eigenvalues --    2.88190   2.88997   2.89828   2.90499   2.90672
 Alpha virt. eigenvalues --    2.92412   2.92992   2.94401   2.95582   2.97370
 Alpha virt. eigenvalues --    3.00532   3.00919   3.01506   3.05413   3.06260
 Alpha virt. eigenvalues --    3.07265   3.09762   3.12977   3.13279   3.14205
 Alpha virt. eigenvalues --    3.15766   3.16825   3.17516   3.19551   3.20936
 Alpha virt. eigenvalues --    3.23684   3.23782   3.25845   3.26372   3.27978
 Alpha virt. eigenvalues --    3.29644   3.32286   3.34016   3.36792   3.38648
 Alpha virt. eigenvalues --    3.40614   3.44559   3.48600   3.56403   3.57816
 Alpha virt. eigenvalues --    3.60998   3.64387   3.75650   3.77761   3.78109
 Alpha virt. eigenvalues --    3.79717   3.80558   3.81363   3.81588   3.82939
 Alpha virt. eigenvalues --    3.83411   3.83731   3.84222   3.84918   3.86617
 Alpha virt. eigenvalues --    3.88847   3.92582   3.96132   3.99723   4.03487
 Alpha virt. eigenvalues --    4.07033   4.09214   4.12087   4.15421   4.25598
 Alpha virt. eigenvalues --    4.28060   4.29256   4.34466   4.36020   4.41487
 Alpha virt. eigenvalues --    4.48877   4.56636   4.94592   4.95782   4.97708
 Alpha virt. eigenvalues --    5.02994   5.11133   5.31684   5.33057   5.35028
 Alpha virt. eigenvalues --    5.64314   5.64407   5.66018   5.66759  23.65220
 Alpha virt. eigenvalues --   23.81146  23.83261  23.86861  23.91439  23.92755
 Alpha virt. eigenvalues --   23.94643  23.97199  23.97750  24.00737  24.02743
 Alpha virt. eigenvalues --   24.03335  24.05816  24.07171  24.26261  49.99846
 Alpha virt. eigenvalues --   50.03122  50.06194  50.09996
          Condensed to atoms (all electrons):
               1          2          3          4          5          6
     1  C    5.726571   0.409481  -0.038936  -0.013484  -0.000318  -0.064031
     2  C    0.409481   5.367839   0.290380  -0.044223  -0.001409  -0.010518
     3  C   -0.038936   0.290380   5.078153   0.283501  -0.071002  -0.008485
     4  C   -0.013484  -0.044223   0.283501   5.467961   0.305504  -0.056468
     5  C   -0.000318  -0.001409  -0.071002   0.305504   4.990485   0.345301
     6  C   -0.064031  -0.010518  -0.008485  -0.056468   0.345301   5.050449
     7  C    0.266681  -0.053737  -0.004985  -0.002188  -0.073852   0.366457
     8  C    0.173749   0.033493   0.004645  -0.000319  -0.000405   0.005410
     9  C   -0.174076  -0.104138   0.006491  -0.000534   0.000010  -0.000182
    10  C   -0.003458   0.308490  -0.040864   0.004060  -0.000310  -0.000464
    11  O   -0.120937   0.006359  -0.000096  -0.000002  -0.000005   0.000192
    12  C   -0.076675   0.000656   0.001925  -0.005147  -0.001700  -0.071069
    13  C   -0.004595  -0.088124  -0.007268   0.000211  -0.000031   0.000090
    14  O    0.002858  -0.062489  -0.007003  -0.000726  -0.000005  -0.000002
    15  C    0.000191   0.005444  -0.042260   0.286020  -0.051749   0.005935
    16  O   -0.000007  -0.000146   0.004326  -0.069837   0.003116   0.000739
    17  C   -0.000071  -0.000009  -0.004072  -0.077879  -0.013180  -0.000201
    18  C    0.000023   0.000433  -0.009453  -0.088461   0.009770  -0.000160
    19  O   -0.000060  -0.000108   0.000932  -0.015854  -0.000627   0.000006
    20  H   -0.004291  -0.031516   0.396790  -0.031185  -0.003664  -0.002807
    21  H    0.008593  -0.048876   0.412916  -0.047737   0.006247  -0.000163
    22  H   -0.002935  -0.006263  -0.046371   0.414986  -0.043246  -0.003641
    23  H   -0.000384   0.000035  -0.003407  -0.035817   0.407638  -0.038745
    24  H   -0.000084  -0.000933   0.010234  -0.042196   0.406229  -0.032582
    25  H   -0.005586  -0.002285   0.005924  -0.008001  -0.034266   0.408425
    26  H    0.009508   0.000317  -0.000356   0.008330  -0.034296   0.410073
    27  H   -0.057844   0.005291  -0.000250  -0.000396   0.006800  -0.039390
    28  H    0.007340  -0.001277  -0.000309   0.000038  -0.000004   0.000019
    29  H    0.011997   0.003371  -0.000321   0.000014   0.000000   0.000017
    30  H    0.008835  -0.000203  -0.000075   0.000337  -0.001647  -0.002308
    31  H   -0.004015   0.002318  -0.000626  -0.000716   0.005749  -0.008211
    32  H   -0.014854  -0.000358   0.000007   0.000088  -0.000369   0.007699
    33  H    0.000712  -0.013693   0.003242   0.000023   0.000012  -0.000025
    34  H   -0.000578   0.009966  -0.000060   0.000005   0.000000  -0.000001
    35  H    0.002139   0.000206  -0.000145  -0.000042   0.000001  -0.000009
    36  H   -0.000656   0.011692  -0.000050   0.000039   0.000000   0.000000
    37  H    0.000011   0.000015  -0.000148   0.006737  -0.003100  -0.000091
    38  H   -0.000005   0.000619   0.003489  -0.006245   0.000845   0.000029
    39  H    0.000001  -0.000089  -0.001017  -0.006486   0.001091  -0.000005
    40  H    0.000001   0.000024  -0.000501   0.010428  -0.000188   0.000019
    41  H    0.000030   0.000169  -0.002112  -0.003401  -0.000513  -0.000055
    42  H   -0.000002   0.000052  -0.000495   0.010983  -0.000460   0.000009
    43  H    0.000002   0.000006  -0.000064   0.000078   0.000038   0.000000
               7          8          9         10         11         12
     1  C    0.266681   0.173749  -0.174076  -0.003458  -0.120937  -0.076675
     2  C   -0.053737   0.033493  -0.104138   0.308490   0.006359   0.000656
     3  C   -0.004985   0.004645   0.006491  -0.040864  -0.000096   0.001925
     4  C   -0.002188  -0.000319  -0.000534   0.004060  -0.000002  -0.005147
     5  C   -0.073852  -0.000405   0.000010  -0.000310  -0.000005  -0.001700
     6  C    0.366457   0.005410  -0.000182  -0.000464   0.000192  -0.071069
     7  C    5.153526  -0.050548   0.010406   0.004694   0.011554   0.342044
     8  C   -0.050548   4.722836   0.368661  -0.092562   0.652404  -0.007309
     9  C    0.010406   0.368661   5.199194   0.288578  -0.072577  -0.001164
    10  C    0.004694  -0.092562   0.288578   5.263799   0.005512  -0.000079
    11  O    0.011554   0.652404  -0.072577   0.005512   7.893802  -0.005108
    12  C    0.342044  -0.007309  -0.001164  -0.000079  -0.005108   4.950185
    13  C   -0.000435  -0.002153  -0.054665   0.324228   0.000014  -0.000010
    14  O   -0.000043   0.003543  -0.045157   0.234827  -0.000017   0.000008
    15  C   -0.000441   0.000002   0.000007  -0.000374   0.000000  -0.000056
    16  O    0.000001   0.000000   0.000000   0.000001   0.000000  -0.000022
    17  C    0.000010   0.000000   0.000000   0.000015   0.000000  -0.000007
    18  C   -0.000004   0.000000  -0.000003  -0.000022   0.000000   0.000000
    19  O    0.000000   0.000000   0.000000   0.000026   0.000000   0.000000
    20  H    0.001641  -0.000281  -0.000027  -0.000519   0.000006  -0.000216
    21  H   -0.000247  -0.000465   0.001940  -0.008831   0.000004   0.000065
    22  H    0.004494  -0.000396  -0.000104   0.000711  -0.000003  -0.001563
    23  H    0.008596   0.000028   0.000000   0.000005   0.000000  -0.000259
    24  H   -0.006045   0.000016  -0.000003   0.000023   0.000001   0.004400
    25  H   -0.045026   0.000290  -0.000112  -0.000092  -0.000020   0.008735
    26  H   -0.033542  -0.000260   0.000007   0.000027  -0.000004  -0.004939
    27  H    0.425210  -0.005212   0.002520  -0.001287   0.013583  -0.039990
    28  H   -0.000483  -0.021481   0.378005  -0.033656   0.000167   0.000149
    29  H   -0.000210  -0.030436   0.383756  -0.029390   0.004291  -0.000016
    30  H   -0.036269  -0.000037   0.000020   0.000017  -0.000107   0.403592
    31  H   -0.033369  -0.000246   0.000105  -0.000214  -0.000061   0.403279
    32  H   -0.024900   0.005040   0.000527  -0.000103   0.009971   0.398388
    33  H    0.000017  -0.000621   0.007424  -0.027996   0.000008  -0.000001
    34  H    0.000014   0.000639  -0.008893  -0.026944  -0.000015   0.000000
    35  H   -0.000058  -0.000132  -0.000760  -0.029673  -0.000055   0.000008
    36  H    0.000015  -0.000212  -0.000483  -0.041826   0.000006  -0.000002
    37  H   -0.000008   0.000000   0.000000  -0.000003   0.000000  -0.000002
    38  H    0.000003   0.000001  -0.000002  -0.000013   0.000000   0.000000
    39  H    0.000002   0.000000   0.000000   0.000002   0.000000  -0.000002
    40  H    0.000000   0.000000   0.000000   0.000000   0.000000   0.000000
    41  H    0.000004  -0.000005   0.000017   0.000002   0.000000   0.000000
    42  H    0.000000   0.000000   0.000000   0.000002   0.000000   0.000000
    43  H    0.000000   0.000000   0.000000  -0.000001   0.000000   0.000000
              13         14         15         16         17         18
     1  C   -0.004595   0.002858   0.000191  -0.000007  -0.000071   0.000023
     2  C   -0.088124  -0.062489   0.005444  -0.000146  -0.000009   0.000433
     3  C   -0.007268  -0.007003  -0.042260   0.004326  -0.004072  -0.009453
     4  C    0.000211  -0.000726   0.286020  -0.069837  -0.077879  -0.088461
     5  C   -0.000031  -0.000005  -0.051749   0.003116  -0.013180   0.009770
     6  C    0.000090  -0.000002   0.005935   0.000739  -0.000201  -0.000160
     7  C   -0.000435  -0.000043  -0.000441   0.000001   0.000010  -0.000004
     8  C   -0.002153   0.003543   0.000002   0.000000   0.000000   0.000000
     9  C   -0.054665  -0.045157   0.000007   0.000000   0.000000  -0.000003
    10  C    0.324228   0.234827  -0.000374   0.000001   0.000015  -0.000022
    11  O    0.000014  -0.000017   0.000000   0.000000   0.000000   0.000000
    12  C   -0.000010   0.000008  -0.000056  -0.000022  -0.000007   0.000000
    13  C    4.976932  -0.051849  -0.000001   0.000000  -0.000005   0.000000
    14  O   -0.051849   7.999580  -0.000121   0.000000   0.000009  -0.000167
    15  C   -0.000001  -0.000121   5.334255   0.218280   0.334797   0.339155
    16  O    0.000000   0.000000   0.218280   8.018675  -0.049603  -0.031501
    17  C   -0.000005   0.000009   0.334797  -0.049603   4.927794  -0.058567
    18  C    0.000000  -0.000167   0.339155  -0.031501  -0.058567   4.817525
    19  O    0.000000  -0.000004  -0.062493  -0.007210   0.003531   0.248286
    20  H    0.001783   0.000027  -0.004578  -0.000136   0.003488  -0.000179
    21  H   -0.001949   0.019698   0.001365   0.000077  -0.003260   0.000291
    22  H    0.000131   0.000919  -0.042110   0.000980   0.008684  -0.016740
    23  H   -0.000001   0.000000  -0.006399   0.000476   0.001088   0.000416
    24  H    0.000000   0.000000  -0.005759   0.015198   0.000537  -0.000098
    25  H    0.000009   0.000004  -0.000299  -0.000013   0.000003  -0.000007
    26  H   -0.000003   0.000000  -0.000309  -0.000024  -0.000009   0.000012
    27  H    0.000150   0.000001   0.000032   0.000000   0.000000  -0.000001
    28  H    0.005793   0.009590  -0.000002   0.000000   0.000000   0.000000
    29  H   -0.001439   0.001671   0.000000   0.000000   0.000000   0.000000
    30  H    0.000000   0.000000  -0.000014  -0.000007   0.000000   0.000001
    31  H    0.000001  -0.000020   0.000356  -0.000177  -0.000009   0.000067
    32  H   -0.000001   0.000008  -0.000005   0.000000   0.000000   0.000000
    33  H    0.404609   0.002119  -0.000009   0.000000   0.000026  -0.000015
    34  H    0.392511  -0.001825   0.000000   0.000000   0.000000   0.000000
    35  H    0.382192   0.004858   0.000001   0.000000   0.000000   0.000000
    36  H   -0.006353   0.320131   0.000000   0.000000   0.000000   0.000006
    37  H    0.000000  -0.000001  -0.067662   0.322771   0.008739  -0.009154
    38  H    0.000005  -0.000106  -0.032564   0.004306   0.396636  -0.000500
    39  H   -0.000001   0.000000  -0.031408  -0.000048   0.406804   0.007153
    40  H    0.000000   0.000001  -0.028369   0.003791   0.396053  -0.009119
    41  H    0.000076   0.002486  -0.048195   0.004975  -0.001323   0.396151
    42  H    0.000000  -0.000004  -0.034506   0.001981  -0.004970   0.395364
    43  H    0.000000  -0.000001   0.008383   0.000156  -0.000487  -0.028587
              19         20         21         22         23         24
     1  C   -0.000060  -0.004291   0.008593  -0.002935  -0.000384  -0.000084
     2  C   -0.000108  -0.031516  -0.048876  -0.006263   0.000035  -0.000933
     3  C    0.000932   0.396790   0.412916  -0.046371  -0.003407   0.010234
     4  C   -0.015854  -0.031185  -0.047737   0.414986  -0.035817  -0.042196
     5  C   -0.000627  -0.003664   0.006247  -0.043246   0.407638   0.406229
     6  C    0.000006  -0.002807  -0.000163  -0.003641  -0.038745  -0.032582
     7  C    0.000000   0.001641  -0.000247   0.004494   0.008596  -0.006045
     8  C    0.000000  -0.000281  -0.000465  -0.000396   0.000028   0.000016
     9  C    0.000000  -0.000027   0.001940  -0.000104   0.000000  -0.000003
    10  C    0.000026  -0.000519  -0.008831   0.000711   0.000005   0.000023
    11  O    0.000000   0.000006   0.000004  -0.000003   0.000000   0.000001
    12  C    0.000000  -0.000216   0.000065  -0.001563  -0.000259   0.004400
    13  C    0.000000   0.001783  -0.001949   0.000131  -0.000001   0.000000
    14  O   -0.000004   0.000027   0.019698   0.000919   0.000000   0.000000
    15  C   -0.062493  -0.004578   0.001365  -0.042110  -0.006399  -0.005759
    16  O   -0.007210  -0.000136   0.000077   0.000980   0.000476   0.015198
    17  C    0.003531   0.003488  -0.003260   0.008684   0.001088   0.000537
    18  C    0.248286  -0.000179   0.000291  -0.016740   0.000416  -0.000098
    19  O    7.970691  -0.000015  -0.000965   0.028428  -0.000017  -0.000183
    20  H   -0.000015   0.518715  -0.024694   0.006899   0.003119   0.000048
    21  H   -0.000965  -0.024694   0.521084  -0.002933  -0.000296  -0.000216
    22  H    0.028428   0.006899  -0.002933   0.543606   0.006916  -0.009240
    23  H   -0.000017   0.003119  -0.000296   0.006916   0.561134  -0.026262
    24  H   -0.000183   0.000048  -0.000216  -0.009240  -0.026262   0.556333
    25  H    0.000000   0.000191   0.000165  -0.000547  -0.008536   0.007473
    26  H    0.000000  -0.000271   0.000021  -0.000204  -0.002822  -0.008184
    27  H    0.000000   0.000206   0.000002   0.000103  -0.000297  -0.000283
    28  H    0.000000  -0.000022  -0.000043   0.000073   0.000000   0.000000
    29  H    0.000000   0.000062  -0.000159   0.000005   0.000000   0.000000
    30  H    0.000000   0.000020  -0.000004   0.000011  -0.000080   0.000408
    31  H   -0.000284   0.000049   0.000008   0.002481   0.000082  -0.001694
    32  H    0.000000  -0.000003  -0.000004   0.000065   0.000029  -0.000084
    33  H    0.000000  -0.000217   0.002484   0.000002  -0.000001  -0.000001
    34  H    0.000000   0.000015  -0.000344  -0.000001   0.000000   0.000000
    35  H    0.000000  -0.000377   0.000470  -0.000021   0.000000   0.000000
    36  H    0.000001   0.000003  -0.001068  -0.000016   0.000000   0.000000
    37  H    0.033169   0.000001   0.000054   0.001945  -0.000199   0.000236
    38  H   -0.000011  -0.001254   0.000117  -0.000376  -0.000018  -0.000133
    39  H   -0.000171   0.000132   0.000147   0.000077   0.004606   0.000373
    40  H   -0.000200   0.000075  -0.000225  -0.000318  -0.000330  -0.000109
    41  H   -0.032644   0.000181   0.007371  -0.001692  -0.000008  -0.000159
    42  H   -0.028708  -0.000012  -0.000759   0.001937  -0.000038  -0.000078
    43  H    0.316566   0.000004   0.000028  -0.001292   0.000004   0.000005
              25         26         27         28         29         30
     1  C   -0.005586   0.009508  -0.057844   0.007340   0.011997   0.008835
     2  C   -0.002285   0.000317   0.005291  -0.001277   0.003371  -0.000203
     3  C    0.005924  -0.000356  -0.000250  -0.000309  -0.000321  -0.000075
     4  C   -0.008001   0.008330  -0.000396   0.000038   0.000014   0.000337
     5  C   -0.034266  -0.034296   0.006800  -0.000004   0.000000  -0.001647
     6  C    0.408425   0.410073  -0.039390   0.000019   0.000017  -0.002308
     7  C   -0.045026  -0.033542   0.425210  -0.000483  -0.000210  -0.036269
     8  C    0.000290  -0.000260  -0.005212  -0.021481  -0.030436  -0.000037
     9  C   -0.000112   0.000007   0.002520   0.378005   0.383756   0.000020
    10  C   -0.000092   0.000027  -0.001287  -0.033656  -0.029390   0.000017
    11  O   -0.000020  -0.000004   0.013583   0.000167   0.004291  -0.000107
    12  C    0.008735  -0.004939  -0.039990   0.000149  -0.000016   0.403592
    13  C    0.000009  -0.000003   0.000150   0.005793  -0.001439   0.000000
    14  O    0.000004   0.000000   0.000001   0.009590   0.001671   0.000000
    15  C   -0.000299  -0.000309   0.000032  -0.000002   0.000000  -0.000014
    16  O   -0.000013  -0.000024   0.000000   0.000000   0.000000  -0.000007
    17  C    0.000003  -0.000009   0.000000   0.000000   0.000000   0.000000
    18  C   -0.000007   0.000012  -0.000001   0.000000   0.000000   0.000001
    19  O    0.000000   0.000000   0.000000   0.000000   0.000000   0.000000
    20  H    0.000191  -0.000271   0.000206  -0.000022   0.000062   0.000020
    21  H    0.000165   0.000021   0.000002  -0.000043  -0.000159  -0.000004
    22  H   -0.000547  -0.000204   0.000103   0.000073   0.000005   0.000011
    23  H   -0.008536  -0.002822  -0.000297   0.000000   0.000000  -0.000080
    24  H    0.007473  -0.008184  -0.000283   0.000000   0.000000   0.000408
    25  H    0.566152  -0.026342  -0.004795   0.000004  -0.000001   0.000005
    26  H   -0.026342   0.552043  -0.007835   0.000000  -0.000001   0.003388
    27  H   -0.004795  -0.007835   0.558507  -0.000071  -0.000035  -0.005486
    28  H    0.000004   0.000000  -0.000071   0.494522  -0.011729  -0.000005
    29  H   -0.000001  -0.000001  -0.000035  -0.011729   0.509158   0.000001
    30  H    0.000005   0.003388  -0.005486  -0.000005   0.000001   0.551067
    31  H   -0.000226  -0.000683   0.007950  -0.000031   0.000004  -0.026271
    32  H   -0.000381   0.000005  -0.005713  -0.000038  -0.000017  -0.023463
    33  H   -0.000023   0.000000  -0.000005  -0.000461   0.000160   0.000000
    34  H    0.000000   0.000000  -0.000006   0.000100   0.001109   0.000000
    35  H    0.000115   0.000000  -0.000039  -0.000357  -0.001065   0.000000
    36  H   -0.000001   0.000000  -0.000001  -0.000081   0.000603   0.000000
    37  H    0.000008  -0.000005   0.000000   0.000000   0.000000  -0.000001
    38  H   -0.000018   0.000004   0.000000   0.000000   0.000000   0.000000
    39  H   -0.000018   0.000022  -0.000001   0.000000   0.000000   0.000000
    40  H   -0.000003  -0.000001   0.000000   0.000000   0.000000   0.000000
    41  H    0.000003   0.000000   0.000000   0.000004  -0.000001   0.000000
    42  H    0.000000   0.000000   0.000000   0.000000   0.000000   0.000000
    43  H    0.000000   0.000000   0.000000   0.000000   0.000000   0.000000
              31         32         33         34         35         36
     1  C   -0.004015  -0.014854   0.000712  -0.000578   0.002139  -0.000656
     2  C    0.002318  -0.000358  -0.013693   0.009966   0.000206   0.011692
     3  C   -0.000626   0.000007   0.003242  -0.000060  -0.000145  -0.000050
     4  C   -0.000716   0.000088   0.000023   0.000005  -0.000042   0.000039
     5  C    0.005749  -0.000369   0.000012   0.000000   0.000001   0.000000
     6  C   -0.008211   0.007699  -0.000025  -0.000001  -0.000009   0.000000
     7  C   -0.033369  -0.024900   0.000017   0.000014  -0.000058   0.000015
     8  C   -0.000246   0.005040  -0.000621   0.000639  -0.000132  -0.000212
     9  C    0.000105   0.000527   0.007424  -0.008893  -0.000760  -0.000483
    10  C   -0.000214  -0.000103  -0.027996  -0.026944  -0.029673  -0.041826
    11  O   -0.000061   0.009971   0.000008  -0.000015  -0.000055   0.000006
    12  C    0.403279   0.398388  -0.000001   0.000000   0.000008  -0.000002
    13  C    0.000001  -0.000001   0.404609   0.392511   0.382192  -0.006353
    14  O   -0.000020   0.000008   0.002119  -0.001825   0.004858   0.320131
    15  C    0.000356  -0.000005  -0.000009   0.000000   0.000001   0.000000
    16  O   -0.000177   0.000000   0.000000   0.000000   0.000000   0.000000
    17  C   -0.000009   0.000000   0.000026   0.000000   0.000000   0.000000
    18  C    0.000067   0.000000  -0.000015   0.000000   0.000000   0.000006
    19  O   -0.000284   0.000000   0.000000   0.000000   0.000000   0.000001
    20  H    0.000049  -0.000003  -0.000217   0.000015  -0.000377   0.000003
    21  H    0.000008  -0.000004   0.002484  -0.000344   0.000470  -0.001068
    22  H    0.002481   0.000065   0.000002  -0.000001  -0.000021  -0.000016
    23  H    0.000082   0.000029  -0.000001   0.000000   0.000000   0.000000
    24  H   -0.001694  -0.000084  -0.000001   0.000000   0.000000   0.000000
    25  H   -0.000226  -0.000381  -0.000023   0.000000   0.000115  -0.000001
    26  H   -0.000683   0.000005   0.000000   0.000000   0.000000   0.000000
    27  H    0.007950  -0.005713  -0.000005  -0.000006  -0.000039  -0.000001
    28  H   -0.000031  -0.000038  -0.000461   0.000100  -0.000357  -0.000081
    29  H    0.000004  -0.000017   0.000160   0.001109  -0.001065   0.000603
    30  H   -0.026271  -0.023463   0.000000   0.000000   0.000000   0.000000
    31  H    0.555961  -0.027143   0.000000   0.000000   0.000001   0.000000
    32  H   -0.027143   0.546537   0.000000   0.000000   0.000000  -0.000001
    33  H    0.000000   0.000000   0.529886  -0.024858  -0.021453  -0.000358
    34  H    0.000000   0.000000  -0.024858   0.538548  -0.020560   0.004190
    35  H    0.000001   0.000000  -0.021453  -0.020560   0.549675  -0.000085
    36  H    0.000000  -0.000001  -0.000358   0.004190  -0.000085   0.443611
    37  H    0.000146   0.000000   0.000000   0.000000   0.000000   0.000000
    38  H    0.000001   0.000000  -0.000003   0.000001  -0.000001   0.000002
    39  H   -0.000004   0.000000   0.000000   0.000000   0.000000   0.000000
    40  H    0.000001   0.000000   0.000000   0.000000   0.000000   0.000000
    41  H    0.000032   0.000000   0.000013  -0.000003  -0.000006  -0.000044
    42  H   -0.000006   0.000000   0.000001   0.000000   0.000000  -0.000001
    43  H    0.000008   0.000000   0.000000   0.000000   0.000000   0.000000
              37         38         39         40         41         42
     1  C    0.000011  -0.000005   0.000001   0.000001   0.000030  -0.000002
     2  C    0.000015   0.000619  -0.000089   0.000024   0.000169   0.000052
     3  C   -0.000148   0.003489  -0.001017  -0.000501  -0.002112  -0.000495
     4  C    0.006737  -0.006245  -0.006486   0.010428  -0.003401   0.010983
     5  C   -0.003100   0.000845   0.001091  -0.000188  -0.000513  -0.000460
     6  C   -0.000091   0.000029  -0.000005   0.000019  -0.000055   0.000009
     7  C   -0.000008   0.000003   0.000002   0.000000   0.000004   0.000000
     8  C    0.000000   0.000001   0.000000   0.000000  -0.000005   0.000000
     9  C    0.000000  -0.000002   0.000000   0.000000   0.000017   0.000000
    10  C   -0.000003  -0.000013   0.000002   0.000000   0.000002   0.000002
    11  O    0.000000   0.000000   0.000000   0.000000   0.000000   0.000000
    12  C   -0.000002   0.000000  -0.000002   0.000000   0.000000   0.000000
    13  C    0.000000   0.000005  -0.000001   0.000000   0.000076   0.000000
    14  O   -0.000001  -0.000106   0.000000   0.000001   0.002486  -0.000004
    15  C   -0.067662  -0.032564  -0.031408  -0.028369  -0.048195  -0.034506
    16  O    0.322771   0.004306  -0.000048   0.003791   0.004975   0.001981
    17  C    0.008739   0.396636   0.406804   0.396053  -0.001323  -0.004970
    18  C   -0.009154  -0.000500   0.007153  -0.009119   0.396151   0.395364
    19  O    0.033169  -0.000011  -0.000171  -0.000200  -0.032644  -0.028708
    20  H    0.000001  -0.001254   0.000132   0.000075   0.000181  -0.000012
    21  H    0.000054   0.000117   0.000147  -0.000225   0.007371  -0.000759
    22  H    0.001945  -0.000376   0.000077  -0.000318  -0.001692   0.001937
    23  H   -0.000199  -0.000018   0.004606  -0.000330  -0.000008  -0.000038
    24  H    0.000236  -0.000133   0.000373  -0.000109  -0.000159  -0.000078
    25  H    0.000008  -0.000018  -0.000018  -0.000003   0.000003   0.000000
    26  H   -0.000005   0.000004   0.000022  -0.000001   0.000000   0.000000
    27  H    0.000000   0.000000  -0.000001   0.000000   0.000000   0.000000
    28  H    0.000000   0.000000   0.000000   0.000000   0.000004   0.000000
    29  H    0.000000   0.000000   0.000000   0.000000  -0.000001   0.000000
    30  H   -0.000001   0.000000   0.000000   0.000000   0.000000   0.000000
    31  H    0.000146   0.000001  -0.000004   0.000001   0.000032  -0.000006
    32  H    0.000000   0.000000   0.000000   0.000000   0.000000   0.000000
    33  H    0.000000  -0.000003   0.000000   0.000000   0.000013   0.000001
    34  H    0.000000   0.000001   0.000000   0.000000  -0.000003   0.000000
    35  H    0.000000  -0.000001   0.000000   0.000000  -0.000006   0.000000
    36  H    0.000000   0.000002   0.000000   0.000000  -0.000044  -0.000001
    37  H    0.453481  -0.000478  -0.000609  -0.000129   0.002644  -0.001454
    38  H   -0.000478   0.548182  -0.023275  -0.022927   0.002501  -0.000418
    39  H   -0.000609  -0.023275   0.532776  -0.023561  -0.000613  -0.000107
    40  H   -0.000129  -0.022927  -0.023561   0.537763  -0.000120   0.006380
    41  H    0.002644   0.002501  -0.000613  -0.000120   0.583913  -0.034567
    42  H   -0.001454  -0.000418  -0.000107   0.006380  -0.034567   0.565873
    43  H   -0.001370  -0.000012   0.000031  -0.000042  -0.000491  -0.008719
              43
     1  C    0.000002
     2  C    0.000006
     3  C   -0.000064
     4  C    0.000078
     5  C    0.000038
     6  C    0.000000
     7  C    0.000000
     8  C    0.000000
     9  C    0.000000
    10  C   -0.000001
    11  O    0.000000
    12  C    0.000000
    13  C    0.000000
    14  O   -0.000001
    15  C    0.008383
    16  O    0.000156
    17  C   -0.000487
    18  C   -0.028587
    19  O    0.316566
    20  H    0.000004
    21  H    0.000028
    22  H   -0.001292
    23  H    0.000004
    24  H    0.000005
    25  H    0.000000
    26  H    0.000000
    27  H    0.000000
    28  H    0.000000
    29  H    0.000000
    30  H    0.000000
    31  H    0.000008
    32  H    0.000000
    33  H    0.000000
    34  H    0.000000
    35  H    0.000000
    36  H    0.000000
    37  H   -0.001370
    38  H   -0.000012
    39  H    0.000031
    40  H   -0.000042
    41  H   -0.000491
    42  H   -0.008719
    43  H    0.432816
 Mulliken charges:
               1
     1  C   -0.040842
     2  C    0.013740
     3  C   -0.212223
     4  C   -0.242000
     5  C   -0.152489
     6  C   -0.261252
     7  C   -0.228978
     8  C    0.242323
     9  C   -0.184786
    10  C   -0.096337
    11  O   -0.398866
    12  C   -0.298100
    13  C   -0.269852
    14  O   -0.432797
    15  C   -0.074537
    16  O   -0.441117
    17  C   -0.274562
    18  C    0.038088
    19  O   -0.452081
    20  H    0.172813
    21  H    0.160093
    22  H    0.156559
    23  H    0.129745
    24  H    0.132813
    25  H    0.139092
    26  H    0.136335
    27  H    0.148581
    28  H    0.174244
    29  H    0.158601
    30  H    0.128277
    31  H    0.125406
    32  H    0.129076
    33  H    0.139004
    34  H    0.136991
    35  H    0.135173
    36  H    0.270940
    37  H    0.254455
    38  H    0.131619
    39  H    0.134198
    40  H    0.131610
    41  H    0.125380
    42  H    0.132723
    43  H    0.282944
 Sum of Mulliken charges =   0.00000
 Mulliken charges with hydrogens summed into heavy atoms:
               1
     1  C   -0.040842
     2  C    0.013740
     3  C    0.120683
     4  C   -0.085441
     5  C    0.110068
     6  C    0.014175
     7  C   -0.080398
     8  C    0.242323
     9  C    0.148059
    10  C   -0.096337
    11  O   -0.398866
    12  C    0.084658
    13  C    0.141316
    14  O   -0.161857
    15  C   -0.074537
    16  O   -0.186662
    17  C    0.122865
    18  C    0.296190
    19  O   -0.169137
 Electronic spatial extent (au):  <R**2>=           5272.2676
 Charge=              0.0000 electrons
 Dipole moment (field-independent basis, Debye):
    X=              2.1850    Y=             -6.1581    Z=             -1.2426  Tot=              6.6513
 Quadrupole moment (field-independent basis, Debye-Ang):
   XX=           -128.9437   YY=           -104.9018   ZZ=           -109.2873
   XY=              6.7970   XZ=             11.0246   YZ=             -3.4473
 Traceless Quadrupole moment (field-independent basis, Debye-Ang):
   XX=            -14.5661   YY=              9.4758   ZZ=              5.0903
   XY=              6.7970   XZ=             11.0246   YZ=             -3.4473
 Octapole moment (field-independent basis, Debye-Ang**2):
  XXX=             67.9132  YYY=            -49.2461  ZZZ=             29.8596  XYY=             -0.2961
  XXY=           -107.2216  XXZ=             17.8269  XZZ=             29.2357  YZZ=            -15.7513
  YYZ=             11.8245  XYZ=             -0.7547
 Hexadecapole moment (field-independent basis, Debye-Ang**3):
 XXXX=          -4419.7098 YYYY=          -1769.1287 ZZZZ=           -791.1645 XXXY=             82.0875
 XXXZ=            226.0026 YYYX=             89.6778 YYYZ=            -53.6381 ZZZX=             89.9994
 ZZZY=            -54.7981 XXYY=           -946.4488 XXZZ=           -713.6876 YYZZ=           -442.6775
 XXYZ=            -77.3364 YYXZ=             41.5200 ZZXY=            -23.7144
 N-N= 1.611404160902D+03 E-N=-5.293793053700D+03  KE= 8.829988414240D+02
 1\1\GINC-SNODE54\SP\RmPW1PW91\6-311G(d,p)\C15H24O4\ROOT\11-Mar-2024\0\
 \# mPW1PW91/6-311G(d,p) nmr guess=read geom=check scrf=(solvent=methan
 ol,read)\\candidate structure: DY-202A-11R_11, conformer: 1, nmr calcu
 lation with methanol solvation\\0,1\C,0,-1.646905117,0.7148524259,-0.0
 825048878\C,0,-1.0164241771,-0.442267045,-0.3968416469\C,0,0.398814493
 4,-0.6218187912,-0.8729559382\C,0,1.4027510659,0.3401471855,-0.1901082
 934\C,0,1.3673177066,1.763368889,-0.797036589\C,0,-0.0163736925,2.2883
 389016,-1.2245551528\C,0,-1.1669053838,2.1417622246,-0.2086645806\C,0,
 -3.013637145,0.4146417421,0.3777196627\C,0,-3.1875806429,-1.0923028904
 ,0.4488547214\C,0,-1.9240635899,-1.6637484138,-0.2315388951\O,0,-3.879
 9433956,1.2447524913,0.6563376532\C,0,-0.8558965561,2.7747723042,1.162
 9919915\C,0,-2.2329481593,-2.3164302213,-1.5859263365\O,0,-1.223061167
 9,-2.5984068146,0.6083972184\C,0,2.8560160559,-0.2404711836,-0.1575377
 215\O,0,3.7713410865,0.780075014,0.2933655093\C,0,3.3624945145,-0.6937
 689286,-1.5267470979\C,0,2.9723045753,-1.4005933783,0.8463885288\O,0,2
 .7149744914,-0.8741764334,2.1562959945\H,0,0.4343331915,-0.4891028673,
 -1.9641653043\H,0,0.6771351212,-1.6640432115,-0.6931290936\H,0,1.09406
 18405,0.4218577687,0.8590298637\H,0,2.0140947069,1.8030866995,-1.68325
 34086\H,0,1.8117072948,2.4553133644,-0.0741033517\H,0,-0.323733755,1.7
 98946268,-2.1580295555\H,0,0.0925248824,3.3539592615,-1.4672357252\H,0
 ,-2.0233929486,2.7005295926,-0.6148507772\H,0,-3.2129579394,-1.3984075
 278,1.5015398862\H,0,-4.1307652667,-1.4014532413,-0.0136179625\H,0,-0.
 5762163293,3.8285668146,1.0408312932\H,0,-0.0343100834,2.2628286831,1.
 6756539975\H,0,-1.7346688647,2.7360767362,1.8165818388\H,0,-1.31193933
 24,-2.6366759717,-2.0843816752\H,0,-2.8674166035,-3.1993059433,-1.4364
 826541\H,0,-2.7653554333,-1.6230118505,-2.2460187501\H,0,-1.7392375008
 ,-3.4228892032,0.6143136122\H,0,3.6329812562,0.8393741292,1.2574999346
 \H,0,2.7803485172,-1.5378853939,-1.9095441176\H,0,3.3109237502,0.11778
 33867,-2.2599707832\H,0,4.408930955,-1.0091974642,-1.4497582808\H,0,2.
 272058272,-2.2131909835,0.6137989304\H,0,3.991568052,-1.8037012692,0.7
 968611483\H,0,3.1335512549,-1.4657848551,2.8019967948\\Version=ES64L-G
 09RevD.01\State=1-A\HF=-886.9767614\RMSD=5.062e-09\Dipole=0.8646816,-2
 .407629,-0.5508525\Quadrupole=-11.0216627,7.18893,3.8327327,4.8474263,
 8.1660516,-2.4083376\PG=C01 [X(C15H24O4)]\\@


 One man practicing sportsmanship is far better than 50 preaching it.
 -- Knute K. Rockne
 Job cpu time:       0 days  1 hours 12 minutes 29.8 seconds.
 File lengths (MBytes):  RWF=    277 Int=      0 D2E=      0 Chk=     30 Scr=      1
 Normal termination of Gaussian 09 at Mon Mar 11 00:04:57 2024.
