# Supplementary material for: New patchoulol- and guaiane-type sesquiterpenoids from Sanguisorba officinalis with anti-melanogenic activity
Source: Nat Prod Bioprospect. 2026 May 12;16(1):63. doi: 10.1007/s13659-026-00616-0 (PMC13161421; doi:10.1007/s13659-026-00616-0)
Supplement: Supplementary file 2 — Additional file 2. It includes the calculated NMR data of compound 11. [file 13659_2026_616_MOESM2_ESM.zip › New folder/11R-nmr-12.log]

 Entering Gaussian System, Link 0=/gpfs/home/zhengshan/software/Gaussian/g09/g09
 Input=DY-202A-11R_12-2.gjf
 Output=DY-202A-11R_12-2.log
 Initial command:
 /gpfs/home/zhengshan/software/Gaussian/g09/l1.exe "/gpfs/home/zhengshan/software/Gaussian/g09/scratch/zhengshan/%J/Gau-15138.inp" -scrdir="/gpfs/home/zhengshan/software/Gaussian/g09/scratch/zhengshan/%J/"
 Entering Link 1 = /gpfs/home/zhengshan/software/Gaussian/g09/l1.exe PID=     15139.
  
 Copyright (c) 1988,1990,1992,1993,1995,1998,2003,2009,2013,
            Gaussian, Inc.  All Rights Reserved.
  
 This is part of the Gaussian(R) 09 program.  It is based on
 the Gaussian(R) 03 system (copyright 2003, Gaussian, Inc.),
 the Gaussian(R) 98 system (copyright 1998, Gaussian, Inc.),
 the Gaussian(R) 94 system (copyright 1995, Gaussian, Inc.),
 the Gaussian 92(TM) system (copyright 1992, Gaussian, Inc.),
 the Gaussian 90(TM) system (copyright 1990, Gaussian, Inc.),
 the Gaussian 88(TM) system (copyright 1988, Gaussian, Inc.),
 the Gaussian 86(TM) system (copyright 1986, Carnegie Mellon
 University), and the Gaussian 82(TM) system (copyright 1983,
 Carnegie Mellon University). Gaussian is a federally registered
 trademark of Gaussian, Inc.
  
 This software contains proprietary and confidential information,
 including trade secrets, belonging to Gaussian, Inc.
  
 This software is provided under written license and may be
 used, copied, transmitted, or stored only in accord with that
 written license.
  
 The following legend is applicable only to US Government
 contracts under FAR:
  
                    RESTRICTED RIGHTS LEGEND
  
 Use, reproduction and disclosure by the US Government is
 subject to restrictions as set forth in subparagraphs (a)
 and (c) of the Commercial Computer Software - Restricted
 Rights clause in FAR 52.227-19.
  
 Gaussian, Inc.
 340 Quinnipiac St., Bldg. 40, Wallingford CT 06492
  
  
 ---------------------------------------------------------------
 Warning -- This program may not be used in any manner that
 competes with the business of Gaussian, Inc. or will provide
 assistance to any competitor of Gaussian, Inc.  The licensee
 of this program is prohibited from giving any competitor of
 Gaussian, Inc. access to this program.  By using this program,
 the user acknowledges that Gaussian, Inc. is engaged in the
 business of creating and licensing software in the field of
 computational chemistry and represents and warrants to the
 licensee that it is not a competitor of Gaussian, Inc. and that
 it will not use this program in any manner prohibited above.
 ---------------------------------------------------------------
  

 Cite this work as:
 Gaussian 09, Revision D.01,
 M. J. Frisch, G. W. Trucks, H. B. Schlegel, G. E. Scuseria, 
 M. A. Robb, J. R. Cheeseman, G. Scalmani, V. Barone, B. Mennucci, 
 G. A. Petersson, H. Nakatsuji, M. Caricato, X. Li, H. P. Hratchian, 
 A. F. Izmaylov, J. Bloino, G. Zheng, J. L. Sonnenberg, M. Hada, 
 M. Ehara, K. Toyota, R. Fukuda, J. Hasegawa, M. Ishida, T. Nakajima, 
 Y. Honda, O. Kitao, H. Nakai, T. Vreven, J. A. Montgomery, Jr., 
 J. E. Peralta, F. Ogliaro, M. Bearpark, J. J. Heyd, E. Brothers, 
 K. N. Kudin, V. N. Staroverov, T. Keith, R. Kobayashi, J. Normand, 
 K. Raghavachari, A. Rendell, J. C. Burant, S. S. Iyengar, J. Tomasi, 
 M. Cossi, N. Rega, J. M. Millam, M. Klene, J. E. Knox, J. B. Cross, 
 V. Bakken, C. Adamo, J. Jaramillo, R. Gomperts, R. E. Stratmann, 
 O. Yazyev, A. J. Austin, R. Cammi, C. Pomelli, J. W. Ochterski, 
 R. L. Martin, K. Morokuma, V. G. Zakrzewski, G. A. Voth, 
 P. Salvador, J. J. Dannenberg, S. Dapprich, A. D. Daniels, 
 O. Farkas, J. B. Foresman, J. V. Ortiz, J. Cioslowski, 
 and D. J. Fox, Gaussian, Inc., Wallingford CT, 2013.
 
 ******************************************
 Gaussian 09:  ES64L-G09RevD.01 24-Apr-2013
                10-Mar-2024 
 ******************************************
 %chk=DY-202A-11R_12.chk
 %mem=6GB
 %nprocshared=3
 Will use up to    3 processors via shared memory.
 ----------------------------------------------------------------------
 # mPW1PW91/6-311G(d,p) nmr guess=read geom=check scrf=(solvent=methano
 l,read)
 ----------------------------------------------------------------------
 1/29=2,38=1,40=2/1;
 2/12=2,40=1/2;
 3/5=4,6=6,7=101,11=2,14=-4,16=1,25=1,30=1,70=2203,72=3,74=-7,116=-2/1,2,8,3;
 4/5=1/1;
 5/5=2,38=6,53=3/2;
 8/6=1,10=90,11=11/1;
 10/13=100,45=16/2;
 6/7=2,8=2,9=2,10=2,28=1/1;
 99/9=1/99;
 ----------------------------------------------------------------------
 candidate structure: DY-202A-11R_12, conformer: 1, nmr calculation wit
 h methanol solvation
 ----------------------------------------------------------------------
 Structure from the checkpoint file:  "DY-202A-11R_12.chk"
 Charge =  0 Multiplicity = 1
 Redundant internal coordinates found in file.
 C,0,-1.632497467,0.7174814414,-0.1001329455
 C,0,-0.987073262,-0.4260170065,-0.4353815661
 C,0,0.4322355593,-0.5803162241,-0.9066106034
 C,0,1.4198353329,0.3727208268,-0.1894181818
 C,0,1.3754790708,1.8113107112,-0.7606911647
 C,0,-0.0087448075,2.3341235036,-1.1901104271
 C,0,-1.1669824444,2.1520854392,-0.1892119911
 C,0,-2.9979469151,0.3915606154,0.3458450161
 C,0,-3.1561322216,-1.1181484778,0.3875019953
 C,0,-1.8732667692,-1.6675234882,-0.2753901887
 O,0,-3.8757336675,1.2059366971,0.6353265493
 C,0,-0.87513092,2.755960129,1.1997013473
 C,0,-2.1492992001,-2.3398463229,-1.6228343081
 O,0,-1.2165723601,-2.6684339973,0.5219980437
 C,0,2.872449356,-0.197577314,-0.1497536793
 O,0,3.7582031206,0.7828555206,0.4440913422
 C,0,3.4130229222,-0.6102635107,-1.5218912256
 C,0,2.988720068,-1.3836004861,0.8253885311
 O,0,2.6153904708,-1.041413927,2.1599038494
 H,0,0.4753844173,-0.4220120482,-1.9939942047
 H,0,0.7183346655,-1.6240211268,-0.7466313045
 H,0,1.1060994727,0.4254316795,0.8593022507
 H,0,2.0276478762,1.8833070315,-1.6423475368
 H,0,1.7973663091,2.4917530938,-0.0118660312
 H,0,-0.3005658097,1.8635813057,-2.1378154712
 H,0,0.0934555936,3.405970209,-1.4058869472
 H,0,-2.0246521627,2.7118372881,-0.5912977259
 H,0,-3.2169150695,-1.4440917311,1.4332425424
 H,0,-4.0830384628,-1.428818012,-0.1060240561
 H,0,-0.6018149547,3.8142716486,1.1051325721
 H,0,-0.0552926555,2.2381102973,1.7094300873
 H,0,-1.7607102516,2.6960629387,1.8423048122
 H,0,-1.2154811327,-2.6450868362,-2.1067983375
 H,0,-2.7657262749,-3.233082687,-1.470659936
 H,0,-2.6829226821,-1.658036433,-2.29260623
 H,0,-1.0126044668,-2.2742963466,1.3884167885
 H,0,3.8117709976,1.5465471267,-0.154062526
 H,0,2.8307077742,-1.4291342767,-1.957498827
 H,0,3.3939421725,0.2287366815,-2.2267743785
 H,0,4.4522297642,-0.9450237691,-1.4281410543
 H,0,2.3392061028,-2.2090955557,0.5237330468
 H,0,4.0276647297,-1.7443450899,0.8016800558
 H,0,3.1375581818,-0.2528595176,2.3903320186
 Recover connectivity data from disk.
                          Input orientation:                          
 ---------------------------------------------------------------------
 Center     Atomic      Atomic             Coordinates (Angstroms)
 Number     Number       Type             X           Y           Z
 ---------------------------------------------------------------------
      1          6           0       -1.632497    0.717481   -0.100133
      2          6           0       -0.987073   -0.426017   -0.435382
      3          6           0        0.432236   -0.580316   -0.906611
      4          6           0        1.419835    0.372721   -0.189418
      5          6           0        1.375479    1.811311   -0.760691
      6          6           0       -0.008745    2.334124   -1.190110
      7          6           0       -1.166982    2.152085   -0.189212
      8          6           0       -2.997947    0.391561    0.345845
      9          6           0       -3.156132   -1.118148    0.387502
     10          6           0       -1.873267   -1.667523   -0.275390
     11          8           0       -3.875734    1.205937    0.635327
     12          6           0       -0.875131    2.755960    1.199701
     13          6           0       -2.149299   -2.339846   -1.622834
     14          8           0       -1.216572   -2.668434    0.521998
     15          6           0        2.872449   -0.197577   -0.149754
     16          8           0        3.758203    0.782856    0.444091
     17          6           0        3.413023   -0.610264   -1.521891
     18          6           0        2.988720   -1.383600    0.825389
     19          8           0        2.615390   -1.041414    2.159904
     20          1           0        0.475384   -0.422012   -1.993994
     21          1           0        0.718335   -1.624021   -0.746631
     22          1           0        1.106099    0.425432    0.859302
     23          1           0        2.027648    1.883307   -1.642348
     24          1           0        1.797366    2.491753   -0.011866
     25          1           0       -0.300566    1.863581   -2.137815
     26          1           0        0.093456    3.405970   -1.405887
     27          1           0       -2.024652    2.711837   -0.591298
     28          1           0       -3.216915   -1.444092    1.433243
     29          1           0       -4.083038   -1.428818   -0.106024
     30          1           0       -0.601815    3.814272    1.105133
     31          1           0       -0.055293    2.238110    1.709430
     32          1           0       -1.760710    2.696063    1.842305
     33          1           0       -1.215481   -2.645087   -2.106798
     34          1           0       -2.765726   -3.233083   -1.470660
     35          1           0       -2.682923   -1.658036   -2.292606
     36          1           0       -1.012604   -2.274296    1.388417
     37          1           0        3.811771    1.546547   -0.154063
     38          1           0        2.830708   -1.429134   -1.957499
     39          1           0        3.393942    0.228737   -2.226774
     40          1           0        4.452230   -0.945024   -1.428141
     41          1           0        2.339206   -2.209096    0.523733
     42          1           0        4.027665   -1.744345    0.801680
     43          1           0        3.137558   -0.252860    2.390332
 ---------------------------------------------------------------------
                    Distance matrix (angstroms):
                    1          2          3          4          5
     1  C    0.000000
     2  C    1.355195   0.000000
     3  C    2.568620   1.503430   0.000000
     4  C    3.073039   2.547879   1.548547   0.000000
     5  C    3.268137   3.270033   2.575050   1.548503   0.000000
     6  C    2.537352   3.024090   2.961215   2.624753   1.540717
     7  C    1.510870   2.596070   3.246256   3.139708   2.628084
     8  C    1.472947   2.307024   3.778802   4.450131   4.729373
     9  C    2.434910   2.420950   3.852321   4.847165   5.516845
    10  C    2.403525   1.533713   2.625985   3.874856   4.784575
    11  O    2.410726   3.486266   4.911911   5.423791   5.467228
    12  C    2.533489   3.579247   4.156501   3.588364   3.130614
    13  C    3.454411   2.534473   3.205190   4.706530   5.513570
    14  O    3.467631   2.449016   3.019888   4.087222   5.332179
    15  C    4.597210   3.876813   2.583402   1.561058   2.578720
    16  O    5.418497   4.975188   3.839882   2.457134   2.861223
    17  C    5.407548   4.536000   3.043774   2.591243   3.255001
    18  C    5.160115   4.279421   3.190721   2.564351   3.914799
    19  O    5.123088   4.482406   3.792399   2.991395   4.266766
    20  H    3.054230   2.137305   1.099693   2.186340   2.705353
    21  H    3.380385   2.107251   1.093968   2.188508   3.497648
    22  H    2.916457   2.604332   2.141044   1.095912   2.148861
    23  H    4.139352   3.984757   3.025903   2.182272   1.099011
    24  H    3.862615   4.055349   3.478758   2.159711   1.096234
    25  H    2.690676   2.934593   2.832931   2.996447   2.169869
    26  H    3.451359   4.097993   4.031690   3.526993   2.145414
    27  H    2.091048   3.308627   4.119951   4.182997   3.521439
    28  H    3.087721   3.082276   4.420104   5.237680   6.041612
    29  H    3.257574   3.270946   4.663539   5.790865   6.381413
    30  H    3.479236   4.527875   4.942547   4.196094   3.376809
    31  H    2.841550   3.544856   3.876194   3.043239   2.886306
    32  H    2.775660   3.941288   4.806268   4.431894   4.170618
    33  H    3.937953   2.787485   2.901499   4.441667   5.327716
    34  H    4.332379   3.480665   4.193123   5.671184   6.565024
    35  H    3.399032   2.800546   3.575846   5.037857   5.554616
    36  H    3.398644   2.596734   3.197543   3.925943   5.197479
    37  H    5.507297   5.196062   4.063390   2.664672   2.524602
    38  H    5.289420   4.230666   2.752731   2.891946   3.748403
    39  H    5.479651   4.778189   3.342021   2.840537   2.954342
    40  H    6.446040   5.553463   4.070056   3.530765   4.184407
    41  H    4.972775   3.894022   2.887099   2.831890   4.329224
    42  H    6.237892   5.330657   4.147328   3.502145   4.702954
    43  H    5.467852   5.002722   4.277362   3.161809   4.158686
                    6          7          8          9         10
     6  C    0.000000
     7  C    1.541574   0.000000
     8  C    3.881757   2.595797   0.000000
     9  C    4.930831   3.870884   1.518545   0.000000
    10  C    4.508474   3.885316   2.427069   1.544986   0.000000
    11  O    4.422514   2.985363   1.231876   2.445530   3.618847
    12  C    2.576775   1.542376   3.290259   4.568518   4.768582
    13  C    5.158994   4.816396   3.472245   2.558849   1.530953
    14  O    5.423628   4.872955   3.545122   2.486638   1.438366
    15  C    3.974057   4.673273   5.920663   6.122082   4.969743
    16  O    4.389413   5.151050   6.768185   7.171126   6.183483
    17  C    4.526366   5.512083   6.752231   6.859849   5.533211
    18  C    5.183484   5.549807   6.262694   6.166151   4.993119
    19  O    5.431660   5.479336   6.070732   6.038027   5.144970
    20  H    2.911511   3.546912   4.266237   4.398186   3.165606
    21  H    4.048732   4.257243   4.366557   4.068619   2.634456
    22  H    3.014312   3.040989   4.136180   4.557615   3.813740
    23  H    2.134162   3.519873   5.606676   6.324603   5.449230
    24  H    2.162208   2.989011   5.247265   6.142315   5.553609
    25  H    1.097595   2.151968   3.951111   4.839649   4.290771
    26  H    1.098116   2.154351   4.659614   5.851813   5.557550
    27  H    2.136616   1.100269   2.685000   4.111823   4.393349
    28  H    5.607963   4.446018   2.144761   1.097045   2.185117
    29  H    5.651092   4.618785   2.166884   1.095098   2.229071
    30  H    2.794765   2.181194   4.246518   5.600741   5.794179
    31  H    2.901503   2.201839   3.732067   4.756803   4.743260
    32  H    3.520785   2.185288   3.013449   4.314147   4.851617
    33  H    5.204716   5.166464   4.291139   3.509872   2.177698
    34  H    6.218797   5.761782   4.060992   2.842205   2.162436
    35  H    4.929915   4.608619   3.355818   2.774597   2.173659
    36  H    5.375320   4.701659   3.483581   2.633101   1.969052
    37  H    4.036089   5.015566   6.925039   7.479677   6.531816
    38  H    4.776346   5.650973   6.526373   6.437235   5.001369
    39  H    4.133474   5.352846   6.892106   7.179973   5.928507
    40  H    5.541639   6.534721   7.774228   7.823919   6.470143
    41  H    5.393605   5.641059   5.939719   5.604237   4.321669
    42  H    6.074022   6.568744   7.357248   7.222922   5.998914
    43  H    5.423216   5.564789   6.499202   6.661125   5.849420
                   11         12         13         14         15
    11  O    0.000000
    12  C    3.424136   0.000000
    13  C    4.544496   5.963007   0.000000
    14  O    4.700503   5.477218   2.361833   0.000000
    15  C    6.937159   4.958707   5.654842   4.824571   0.000000
    16  O    7.648043   5.092335   6.994429   6.055234   1.448606
    17  C    7.815251   6.093176   5.825897   5.463213   1.531434
    18  C    7.339111   5.674982   5.771260   4.407644   1.539829
    19  O    7.036307   5.246502   6.220716   4.473686   2.472379
    20  H    5.338143   4.703519   3.271821   3.773506   3.032740
    21  H    5.569913   5.050899   3.082768   2.538520   2.651644
    22  H    5.047575   3.077744   4.940181   3.883373   2.127516
    23  H    6.363689   4.155104   5.939890   5.993972   2.696591
    24  H    5.852884   2.946174   6.443271   5.999697   2.899537
    25  H    4.572159   3.502211   4.620803   5.334120   4.274200
    26  H    4.976059   2.854779   6.171825   6.506251   4.720830
    27  H    2.683067   2.128620   5.157433   5.553354   5.713253
    28  H    2.844884   4.814450   3.358837   2.516098   6.414050
    29  H    2.744906   5.432123   2.621075   3.185544   7.063758
    30  H    4.212205   1.097118   6.907219   6.537847   5.453456
    31  H    4.100591   1.095503   6.037097   5.180033   4.238020
    32  H    2.854925   1.095800   6.125241   5.551317   5.814432
    33  H    5.424627   6.341931   1.095175   2.628900   5.150874
    34  H    5.037081   6.824501   1.095906   2.586386   6.538204
    35  H    4.265903   5.911657   1.094629   3.330628   6.130817
    36  H    4.569100   5.035672   3.219317   0.973462   4.666088
    37  H    7.735430   5.026172   7.266065   6.596011   1.980988
    38  H    7.657852   6.419982   5.073644   4.905532   2.187788
    39  H    7.873673   6.029310   6.139209   6.099688   2.183509
    40  H    8.845310   6.998829   6.750083   6.237668   2.165331
    41  H    7.092276   5.953207   4.977100   3.585325   2.187267
    42  H    8.437745   6.666976   6.662415   5.332371   2.152264
    43  H    7.375255   5.154830   6.957865   5.318282   2.554481
                   16         17         18         19         20
    16  O    0.000000
    17  C    2.434136   0.000000
    18  C    2.330456   2.507550   0.000000
    19  O    2.752815   3.791797   1.427374   0.000000
    20  H    4.262964   2.981282   3.897490   4.713614   0.000000
    21  H    4.056067   2.981623   2.771948   3.519403   1.749218
    22  H    2.708100   3.473419   2.611132   2.474098   3.042575
    23  H    2.925584   2.855113   4.205480   4.832861   2.801370
    24  H    2.640665   3.809597   4.139889   4.227176   3.763841
    25  H    4.930296   4.504444   5.490371   5.950814   2.417999
    26  H    4.871707   5.211825   6.025042   6.233317   3.891682
    27  H    6.183398   6.439772   6.626727   6.571606   4.247205
    28  H    7.388504   7.306447   6.235628   5.891178   5.140396
    29  H    8.165733   7.672395   7.132976   7.081911   5.035604
    30  H    5.351282   6.526614   6.323612   5.919513   5.358269
    31  H    4.273359   5.530270   4.812934   4.253323   4.590558
    32  H    6.006144   7.001223   6.343096   5.763667   5.425836
    33  H    6.557085   5.089761   5.278672   5.954166   2.795320
    34  H    7.896562   6.712581   6.465762   6.851337   4.322129
    35  H    7.411853   6.233168   6.478020   6.948179   3.404678
    36  H    5.744435   5.552033   4.137746   3.908649   4.133494
    37  H    0.971536   2.584915   3.197265   3.671963   4.288595
    38  H    3.394228   1.095169   2.787742   4.141219   2.561869
    39  H    2.751955   1.095968   3.475562   4.632750   2.999273
    40  H    2.640548   1.095812   2.722610   4.032039   4.050806
    41  H    3.312351   2.809613   1.092843   2.028993   3.606446
    42  H    2.566558   2.657613   1.100048   2.081683   4.709889
    43  H    2.290362   3.938161   1.936434   0.973434   5.132066
                   21         22         23         24         25
    21  H    0.000000
    22  H    2.632421   0.000000
    23  H    3.849410   3.038569   0.000000
    24  H    4.317845   2.346586   1.755479   0.000000
    25  H    3.890620   3.609667   2.380432   3.052144   0.000000
    26  H    5.111351   3.878162   2.472957   2.383778   1.752123
    27  H    5.133008   4.139263   4.267588   3.871951   2.466522
    28  H    4.502268   4.744785   6.930821   6.536225   5.674350
    29  H    4.847852   5.594394   7.118353   7.068161   5.410653
    30  H    5.894646   3.802846   4.265131   2.958515   3.796400
    31  H    4.641853   2.314596   3.962189   2.541563   3.873207
    32  H    5.613500   3.786906   5.211049   4.017412   4.320464
    33  H    2.575320   4.859586   5.589271   6.312932   4.600665
    34  H    3.905378   5.814163   7.013085   7.464827   5.700710
    35  H    3.736274   5.350893   5.929032   6.518859   4.254571
    36  H    2.824436   3.472377   5.976147   5.707185   5.483005
    37  H    4.469115   3.099107   2.347657   2.229677   4.576800
    38  H    2.442601   3.787883   3.422936   4.497404   4.547457
    39  H    3.575250   3.846659   2.223942   3.546282   4.041042
    40  H    3.855835   4.278684   3.731479   4.567885   5.566055
    41  H    2.140879   2.928121   4.640769   4.762188   5.535245
    42  H    3.655600   3.639615   4.809698   4.855988   6.355419
    43  H    4.192048   2.632671   4.696553   3.885816   6.066641
                   26         27         28         29         30
    26  H    0.000000
    27  H    2.373132   0.000000
    28  H    6.522447   4.774097   0.000000
    29  H    6.519810   4.649459   1.766280   0.000000
    30  H    2.637296   2.473399   5.881904   6.409041   0.000000
    31  H    3.330349   3.065313   4.861147   5.741513   1.774302
    32  H    3.806921   2.447925   4.407805   5.118968   1.771116
    33  H    6.230560   5.625668   4.240285   3.702066   7.239917
    34  H    7.228841   6.055125   3.440452   2.617807   7.809124
    35  H    5.842834   4.735353   3.769996   2.606532   6.769180
    36  H    6.426269   5.459399   2.355894   3.517919   6.108982
    37  H    4.341703   5.967655   7.801659   8.437009   5.119364
    38  H    5.583463   6.526000   6.933332   7.157363   6.975330
    39  H    4.654233   6.180755   7.739348   7.946717   6.318524
    40  H    6.158779   7.484847   8.200754   8.650598   7.389975
    41  H    6.347897   6.670992   5.681806   6.500050   6.728193
    42  H    6.846685   7.643853   7.278253   8.167435   7.240330
    43  H    6.088093   6.657925   6.535624   7.729922   5.672407
                   31         32         33         34         35
    31  H    0.000000
    32  H    1.770826   0.000000
    33  H    6.305177   6.664876   0.000000
    34  H    6.884285   6.865898   1.775858   0.000000
    35  H    6.172576   6.075043   1.778251   1.778545   0.000000
    36  H    4.623993   5.046796   3.520678   3.488127   4.088969
    37  H    4.347993   6.029877   6.830537   8.236611   7.551409
    38  H    5.934985   7.248233   4.227585   5.900112   5.528545
    39  H    5.606114   7.015379   5.433235   7.106154   6.363374
    40  H    6.347791   7.909106   5.955983   7.572048   7.222609
    41  H    5.188173   6.527521   4.443600   5.575526   5.784221
    42  H    5.775336   7.369220   6.063098   7.316422   7.390131
    43  H    4.106441   5.743650   6.700439   7.657529   7.601476
                   36         37         38         39         40
    36  H    0.000000
    37  H    6.344500   0.000000
    38  H    5.165317   3.615183   0.000000
    39  H    6.225145   2.491453   1.771519   0.000000
    40  H    6.290022   2.870782   1.773109   1.770735   0.000000
    41  H    3.462162   4.090563   2.646965   3.823714   3.142063
    42  H    5.101904   3.433661   3.024092   3.669631   2.406506
    43  H    4.723758   3.188475   4.514578   4.649230   4.097339
                   41         42         43
    41  H    0.000000
    42  H    1.773172   0.000000
    43  H    2.819294   2.353855   0.000000
 Stoichiometry    C15H24O4
 Framework group  C1[X(C15H24O4)]
 Deg. of freedom   123
 Full point group                 C1      NOp   1
 Largest Abelian subgroup         C1      NOp   1
 Largest concise Abelian subgroup C1      NOp   1
                         Standard orientation:                         
 ---------------------------------------------------------------------
 Center     Atomic      Atomic             Coordinates (Angstroms)
 Number     Number       Type             X           Y           Z
 ---------------------------------------------------------------------
      1          6           0       -1.671616    0.721393   -0.074401
      2          6           0       -1.041064   -0.441643   -0.368178
      3          6           0        0.371725   -0.630034   -0.846546
      4          6           0        1.376062    0.341638   -0.179345
      5          6           0        1.340138    1.755690   -0.809446
      6          6           0       -0.043160    2.274557   -1.246566
      7          6           0       -1.192807    2.146173   -0.227605
      8          6           0       -3.035583    0.428399    0.398166
      9          6           0       -3.208327   -1.076567    0.504086
     10          6           0       -1.937861   -1.666206   -0.148007
     11          8           0       -3.902214    1.263122    0.662186
     12          6           0       -0.880717    2.804055    1.132069
     13          6           0       -2.234388   -2.390917   -1.463561
     14          8           0       -1.282990   -2.639945    0.683782
     15          6           0        2.823268   -0.241537   -0.130325
     16          8           0        3.724775    0.753447    0.413507
     17          6           0        3.345590   -0.716329   -1.489385
     18          6           0        2.937758   -1.387254    0.892072
     19          8           0        2.581575   -0.986189    2.214826
     20          1           0        0.405273   -0.517401   -1.939942
     21          1           0        0.649067   -1.669116   -0.646156
     22          1           0        1.073655    0.441027    0.869319
     23          1           0        1.983899    1.784316   -1.699715
     24          1           0        1.776436    2.462186   -0.093739
     25          1           0       -0.349362    1.768177   -2.170976
     26          1           0        0.067465    3.335421   -1.507697
     27          1           0       -2.048957    2.697626   -0.644138
     28          1           0       -3.261600   -1.358229    1.563017
     29          1           0       -4.143295   -1.397814    0.033052
     30          1           0       -0.597883    3.854649    0.990911
     31          1           0       -0.060872    2.299320    1.654778
     32          1           0       -1.760200    2.780023    1.785299
     33          1           0       -1.308670   -2.725613   -1.943597
     34          1           0       -2.858066   -3.270646   -1.268331
     35          1           0       -2.768062   -1.731971   -2.155801
     36          1           0       -1.066226   -2.212360    1.531020
     37          1           0        3.779782    1.491089   -0.216368
     38          1           0        2.750723   -1.546481   -1.884827
     39          1           0        3.327608    0.092880   -2.228305
     40          1           0        4.382327   -1.057658   -1.392045
     41          1           0        2.277008   -2.217775    0.631397
     42          1           0        3.972768   -1.759411    0.873143
     43          1           0        3.113893   -0.194209    2.407129
 ---------------------------------------------------------------------
 Rotational constants (GHZ):      0.5319428      0.2796338      0.2280367
 Standard basis: 6-311G(d,p) (5D, 7F)
 There are   505 symmetry adapted cartesian basis functions of A   symmetry.
 There are   486 symmetry adapted basis functions of A   symmetry.
   486 basis functions,   800 primitive gaussians,   505 cartesian basis functions
    73 alpha electrons       73 beta electrons
       nuclear repulsion energy      1613.1854891879 Hartrees.
 NAtoms=   43 NActive=   43 NUniq=   43 SFac= 1.00D+00 NAtFMM=   60 NAOKFM=F Big=F
 Integral buffers will be    131072 words long.
 Raffenetti 2 integral format.
 Two-electron integral symmetry is turned on.
 Using the following non-standard input for PCM:
 --- end of non-standard input.
 ------------------------------------------------------------------------------
 Polarizable Continuum Model (PCM)
 =================================
 Model                : PCM (using non-symmetric T matrix).
 Atomic radii         : UFF (Universal Force Field).
 Polarization charges : Total charges.
 Charge compensation  : None.
 Solution method      : On-the-fly selection.
 Cavity type          : Scaled VdW (van der Waals Surface) (Alpha=1.100).
 Cavity algorithm     : GePol (No added spheres)
                        Default sphere list used, NSphG=   43.
                        Lebedev-Laikov grids with approx.  5.0 points / Ang**2.
                        Smoothing algorithm: Karplus/York (Gamma=1.0000).
                        Polarization charges: spherical gaussians, with
                                              point-specific exponents (IZeta= 3).
                        Self-potential: point-specific (ISelfS= 7).
                        Self-field    : sphere-specific E.n sum rule (ISelfD= 2).
 Solvent              : Methanol, Eps=  32.613000 Eps(inf)=   1.765709
 ------------------------------------------------------------------------------
 One-electron integrals computed using PRISM.
 NBasis=   486 RedAO= T EigKep=  3.07D-04  NBF=   486
 NBsUse=   486 1.00D-06 EigRej= -1.00D+00 NBFU=   486
 Initial guess from the checkpoint file:  "DY-202A-11R_12.chk"
 B after Tr=     0.000000    0.000000    0.000000
         Rot=    1.000000    0.000000    0.000000    0.000000 Ang=   0.00 deg.
 Requested convergence on RMS density matrix=1.00D-08 within 128 cycles.
 Requested convergence on MAX density matrix=1.00D-06.
 Requested convergence on             energy=1.00D-06.
 No special actions if energy rises.
 Inv3:  Mode=1 IEnd=    20861307.
 Iteration    1 A*A^-1 deviation from unit magnitude is 6.66D-15 for   2629.
 Iteration    1 A*A^-1 deviation from orthogonality  is 7.08D-15 for   2612   2556.
 Iteration    1 A^-1*A deviation from unit magnitude is 6.22D-15 for   2629.
 Iteration    1 A^-1*A deviation from orthogonality  is 1.41D-12 for   2398   2394.
 Error on total polarization charges =  0.01117
 SCF Done:  E(RmPW1PW91) =  -886.978489982     A.U. after   11 cycles
            NFock= 11  Conv=0.50D-08     -V/T= 2.0045
 DoSCS=F DFT=T ScalE2(SS,OS)=  1.000000  1.000000
 Range of M.O.s used for correlation:     1   486
 NBasis=   486 NAE=    73 NBE=    73 NFC=     0 NFV=     0
 NROrb=    486 NOA=    73 NOB=    73 NVA=   413 NVB=   413
 NEqPCM:  Using equilibrium solvation (IEInf=0, Eps=  32.6130, EpsInf=   1.7657)
          Differentiating once with respect to magnetic field using GIAOs.
          Electric field/nuclear overlap derivatives assumed to be zero.
 FoFJK:  IHMeth= 1 ICntrl=    6127 DoSepK=F KAlg= 0 I1Cent=   0 FoldK=F
 IRaf=         1 NMat=   1 IRICut=       1 DoRegI=T DoRafI=F ISym2E= 0.
          There are     3 degrees of freedom in the 1st order CPHF.  IDoFFX=0 NUNeed=     3.
      3 vectors produced by pass  0 Test12= 1.00D-12 3.33D-08 XBig12= 4.33D+01 1.03D+00.
 AX will form     3 AO Fock derivatives at one time.
      3 vectors produced by pass  1 Test12= 1.00D-12 3.33D-08 XBig12= 9.61D-02 1.96D-01.
      3 vectors produced by pass  2 Test12= 1.00D-12 3.33D-08 XBig12= 1.37D-03 1.79D-02.
      3 vectors produced by pass  3 Test12= 1.00D-12 3.33D-08 XBig12= 6.78D-06 7.52D-04.
      3 vectors produced by pass  4 Test12= 1.00D-12 3.33D-08 XBig12= 3.66D-08 5.70D-05.
      3 vectors produced by pass  5 Test12= 1.00D-12 3.33D-08 XBig12= 1.10D-10 2.81D-06.
      3 vectors produced by pass  6 Test12= 1.00D-12 3.33D-08 XBig12= 6.08D-13 1.70D-07.
 InvSVY:  IOpt=1 It=  1 EMax= 8.88D-16
 Solved reduced A of dimension    21 with     3 vectors.
 Calculating GIAO nuclear magnetic shielding tensors.
 SCF GIAO Magnetic shielding tensor (ppm):
      1  C    Isotropic =    35.7862   Anisotropy =   140.2520
   XX=   -19.1123   YX=   -32.2142   ZX=    51.2290
   XY=   -19.3010   YY=    15.1277   ZY=     5.1569
   XZ=    50.5294   YZ=    -2.3115   ZZ=   111.3432
   Eigenvalues:   -46.6300    24.7011   129.2876
      2  C    Isotropic =    -1.5587   Anisotropy =   190.5481
   XX=   -70.5880   YX=   -30.7005   ZX=    69.4604
   XY=   -32.4986   YY=   -40.1880   ZY=    -0.5854
   XZ=    53.4523   YZ=    12.0042   ZZ=   106.1000
   Eigenvalues:  -105.4354   -24.7141   125.4734
      3  C    Isotropic =   159.8091   Anisotropy =    19.6883
   XX=   170.1419   YX=     3.5172   ZX=     4.1785
   XY=     3.5000   YY=   150.5310   ZY=     5.3844
   XZ=     3.6690   YZ=     9.7347   ZZ=   158.7545
   Eigenvalues:   145.9921   160.5006   172.9346
      4  C    Isotropic =   145.9453   Anisotropy =    39.6002
   XX=   170.8183   YX=     5.0972   ZX=     5.1618
   XY=     1.9800   YY=   144.9650   ZY=     5.1107
   XZ=     8.3407   YZ=     3.2050   ZZ=   122.0524
   Eigenvalues:   120.5832   144.9071   172.3454
      5  C    Isotropic =   163.1415   Anisotropy =    18.4884
   XX=   167.0426   YX=    -4.0145   ZX=    -1.1597
   XY=     1.2449   YY=   171.9988   ZY=    -6.9203
   XZ=     0.6250   YZ=   -11.1964   ZZ=   150.3829
   Eigenvalues:   147.0625   166.8948   175.4671
      6  C    Isotropic =   156.6329   Anisotropy =    17.2598
   XX=   161.3639   YX=    -5.2595   ZX=   -11.6750
   XY=    -1.5529   YY=   153.2480   ZY=    -4.7155
   XZ=    -6.9547   YZ=    -3.0814   ZZ=   155.2867
   Eigenvalues:   145.2145   156.5447   168.1394
      7  C    Isotropic =   154.5639   Anisotropy =     7.4677
   XX=   152.7920   YX=     4.6232   ZX=     1.7049
   XY=     4.8515   YY=   152.4182   ZY=    -2.3090
   XZ=    -4.3550   YZ=     0.6801   ZZ=   158.4814
   Eigenvalues:   147.8535   156.2958   159.5423
      8  C    Isotropic =   -24.3786   Anisotropy =   146.6586
   XX=   -57.9443   YX=   -16.6360   ZX=    43.3780
   XY=   -22.1282   YY=   -71.8857   ZY=    14.0583
   XZ=    50.0048   YZ=     7.2892   ZZ=    56.6943
   Eigenvalues:   -95.1348   -51.3947    73.3939
      9  C    Isotropic =   132.9623   Anisotropy =    33.2948
   XX=   129.4759   YX=   -14.8169   ZX=   -13.3451
   XY=   -12.0364   YY=   141.6893   ZY=     8.4848
   XZ=    -5.5164   YZ=     6.5257   ZZ=   127.7217
   Eigenvalues:   118.1335   125.5945   155.1589
     10  C    Isotropic =   106.7368   Anisotropy =    37.4050
   XX=   105.7215   YX=    -7.7890   ZX=     2.5775
   XY=    -6.3252   YY=   110.7211   ZY=   -17.9887
   XZ=     7.7122   YZ=   -24.4560   ZZ=   103.7679
   Eigenvalues:    85.7163   102.8207   131.6735
     11  O    Isotropic =  -232.9163   Anisotropy =   902.4876
   XX=  -481.8330   YX=   227.1392   ZX=   274.0233
   XY=   175.2314   YY=  -480.6078   ZY=   -30.1704
   XZ=   320.6476   YZ=   -50.8035   ZZ=   263.6919
   Eigenvalues:  -743.4921  -323.9990   368.7421
     12  C    Isotropic =   169.0842   Anisotropy =    29.5720
   XX=   155.1334   YX=     3.5579   ZX=     4.6934
   XY=     2.4127   YY=   173.6361   ZY=     9.8211
   XZ=     3.7725   YZ=    13.5742   ZZ=   178.4830
   Eigenvalues:   154.3275   164.1262   188.7989
     13  C    Isotropic =   161.9850   Anisotropy =    37.3527
   XX=   150.9862   YX=     0.6712   ZX=     9.9312
   XY=     0.0531   YY=   158.3939   ZY=    15.4745
   XZ=    12.2777   YZ=    12.2962   ZZ=   176.5748
   Eigenvalues:   144.5808   154.4874   186.8867
     14  O    Isotropic =   250.0188   Anisotropy =    95.5791
   XX=   226.2464   YX=   -23.2092   ZX=    14.5321
   XY=   -10.8080   YY=   216.6671   ZY=     8.8572
   XZ=    32.3604   YZ=   -10.5613   ZZ=   307.1428
   Eigenvalues:   201.8823   234.4359   313.7381
     15  C    Isotropic =   107.6184   Anisotropy =    42.1884
   XX=   117.7882   YX=    16.8937   ZX=     4.8695
   XY=    17.0756   YY=   111.2646   ZY=     9.5562
   XZ=    10.0338   YZ=    12.5045   ZZ=    93.8023
   Eigenvalues:    88.4380    98.6732   135.7440
     16  O    Isotropic =   263.7448   Anisotropy =    30.6894
   XX=   259.8249   YX=     8.3868   ZX=    15.3055
   XY=    14.1005   YY=   271.0182   ZY=     4.1002
   XZ=    14.6133   YZ=     3.7423   ZZ=   260.3913
   Eigenvalues:   243.9552   263.0748   284.2044
     17  C    Isotropic =   168.6987   Anisotropy =    34.1678
   XX=   164.6363   YX=    -1.1773   ZX=    -9.8998
   XY=     0.6948   YY=   157.2396   ZY=    13.5734
   XZ=    -4.0299   YZ=    13.6201   ZZ=   184.2200
   Eigenvalues:   151.0920   163.5268   191.4772
     18  C    Isotropic =   117.2792   Anisotropy =    51.4358
   XX=    99.3734   YX=    -9.2477   ZX=   -11.2075
   XY=   -11.3887   YY=   104.6169   ZY=     0.4280
   XZ=   -15.6009   YZ=     1.3676   ZZ=   147.8473
   Eigenvalues:    89.5159   110.7519   151.5698
     19  O    Isotropic =   317.5771   Anisotropy =    50.7947
   XX=   309.6298   YX=    12.2781   ZX=    -3.8299
   XY=    12.0345   YY=   345.4421   ZY=    22.3826
   XZ=     6.4615   YZ=    -0.1353   ZZ=   297.6593
   Eigenvalues:   295.0437   306.2473   351.4402
     20  H    Isotropic =    29.5428   Anisotropy =     5.3417
   XX=    28.5205   YX=     1.1581   ZX=     0.8831
   XY=     1.7315   YY=    27.4616   ZY=     1.9435
   XZ=    -0.4356   YZ=     0.9601   ZZ=    32.6462
   Eigenvalues:    26.2663    29.2581    33.1039
     21  H    Isotropic =    29.3123   Anisotropy =     8.5376
   XX=    32.3991   YX=     2.2269   ZX=     0.0615
   XY=     2.8423   YY=    32.5370   ZY=    -0.7515
   XZ=     0.6644   YZ=    -0.1584   ZZ=    23.0008
   Eigenvalues:    22.9526    29.9803    35.0040
     22  H    Isotropic =    29.1740   Anisotropy =     3.9009
   XX=    29.6019   YX=    -2.0685   ZX=    -0.3993
   XY=    -2.7573   YY=    27.6886   ZY=    -1.3479
   XZ=     1.4106   YZ=    -0.3606   ZZ=    30.2314
   Eigenvalues:    26.0058    29.7416    31.7746
     23  H    Isotropic =    30.2502   Anisotropy =     7.3561
   XX=    32.6972   YX=    -1.7182   ZX=    -3.9345
   XY=    -1.5104   YY=    28.6251   ZY=    -3.7286
   XZ=    -3.4719   YZ=    -2.9157   ZZ=    29.4284
   Eigenvalues:    24.0604    31.5360    35.1543
     24  H    Isotropic =    29.9145   Anisotropy =     6.7727
   XX=    30.9127   YX=     0.6815   ZX=     2.7994
   XY=     0.5662   YY=    33.1682   ZY=     2.4839
   XZ=     2.0067   YZ=     2.3904   ZZ=    25.6626
   Eigenvalues:    24.2445    31.0694    34.4297
     25  H    Isotropic =    29.8067   Anisotropy =     6.5549
   XX=    28.3459   YX=    -1.3311   ZX=     1.6500
   XY=    -0.5092   YY=    27.1766   ZY=     0.1619
   XZ=     0.8962   YZ=     0.0722   ZZ=    33.8977
   Eigenvalues:    26.5958    28.6477    34.1767
     26  H    Isotropic =    29.9782   Anisotropy =    10.6245
   XX=    28.2788   YX=    -1.2342   ZX=    -0.7303
   XY=    -1.0518   YY=    34.2993   ZY=    -4.6405
   XZ=    -1.2409   YZ=    -5.6303   ZZ=    27.3566
   Eigenvalues:    24.1477    28.7257    37.0612
     27  H    Isotropic =    29.0546   Anisotropy =     8.9545
   XX=    33.0161   YX=    -3.3135   ZX=     1.3792
   XY=    -3.3738   YY=    27.4306   ZY=    -0.8500
   XZ=     1.2627   YZ=    -2.5158   ZZ=    26.7171
   Eigenvalues:    25.1071    27.0325    35.0243
     28  H    Isotropic =    29.3160   Anisotropy =     6.3357
   XX=    29.2330   YX=    -0.9269   ZX=    -2.9179
   XY=    -0.2577   YY=    27.5295   ZY=    -0.4805
   XZ=    -3.3472   YZ=    -1.7223   ZZ=    31.1856
   Eigenvalues:    26.0452    28.3630    33.5398
     29  H    Isotropic =    29.1841   Anisotropy =     6.0507
   XX=    33.2122   YX=     0.0968   ZX=    -0.5212
   XY=     0.2398   YY=    27.5120   ZY=     1.5553
   XZ=     0.5357   YZ=     2.5064   ZZ=    26.8283
   Eigenvalues:    25.1094    29.2251    33.2179
     30  H    Isotropic =    30.7246   Anisotropy =    10.8621
   XX=    27.3528   YX=     1.0782   ZX=    -0.8264
   XY=     0.9852   YY=    37.0585   ZY=     2.1201
   XZ=     0.1232   YZ=     3.6845   ZZ=    27.7625
   Eigenvalues:    26.4601    27.7477    37.9660
     31  H    Isotropic =    30.8133   Anisotropy =     5.2944
   XX=    31.4214   YX=    -2.9437   ZX=     1.5724
   XY=    -3.1190   YY=    28.8464   ZY=     1.3649
   XZ=     2.9920   YZ=     1.4611   ZZ=    32.1721
   Eigenvalues:    25.8715    32.2254    34.3429
     32  H    Isotropic =    30.4320   Anisotropy =     9.2367
   XX=    31.5107   YX=    -0.0031   ZX=    -3.5036
   XY=    -0.6747   YY=    27.8275   ZY=     2.5647
   XZ=    -4.5943   YZ=     3.9015   ZZ=    31.9579
   Eigenvalues:    25.4399    29.2664    36.5899
     33  H    Isotropic =    30.2937   Anisotropy =     6.0734
   XX=    31.4610   YX=     1.1435   ZX=    -1.3882
   XY=    -0.3907   YY=    28.9932   ZY=     3.4788
   XZ=    -2.5639   YZ=     4.4056   ZZ=    30.4268
   Eigenvalues:    25.2981    31.2404    34.3426
     34  H    Isotropic =    30.1942   Anisotropy =     9.8575
   XX=    30.0977   YX=     4.6483   ZX=     0.3830
   XY=     4.5321   YY=    32.8074   ZY=     1.2678
   XZ=     1.1446   YZ=     3.0431   ZZ=    27.6776
   Eigenvalues:    26.2047    27.6121    36.7659
     35  H    Isotropic =    30.9631   Anisotropy =     8.6523
   XX=    30.2503   YX=    -0.1135   ZX=     4.1046
   XY=    -0.5616   YY=    28.7778   ZY=    -0.9226
   XZ=     4.3822   YZ=    -0.3422   ZZ=    33.8612
   Eigenvalues:    27.4407    28.7173    36.7313
     36  H    Isotropic =    30.8703   Anisotropy =    14.3217
   XX=    26.4511   YX=     0.5320   ZX=     4.4259
   XY=     0.5460   YY=    27.3281   ZY=     0.9741
   XZ=     4.7300   YZ=     0.7921   ZZ=    38.8317
   Eigenvalues:    24.9186    27.2742    40.4181
     37  H    Isotropic =    30.5232   Anisotropy =    14.3399
   XX=    29.3909   YX=     4.5640   ZX=     1.5910
   XY=     3.6863   YY=    35.6258   ZY=    -6.7058
   XZ=     1.0276   YZ=    -6.6845   ZZ=    26.5529
   Eigenvalues:    21.6748    29.8117    40.0832
     38  H    Isotropic =    30.9091   Anisotropy =     8.2799
   XX=    30.5808   YX=     1.1612   ZX=    -0.5120
   XY=     1.5460   YY=    31.5191   ZY=     4.9666
   XZ=     0.2498   YZ=     5.4197   ZZ=    30.6273
   Eigenvalues:    25.6500    30.6483    36.4290
     39  H    Isotropic =    30.5205   Anisotropy =     7.3191
   XX=    28.9332   YX=    -0.8310   ZX=    -3.1029
   XY=    -1.4487   YY=    29.2282   ZY=    -1.6237
   XZ=    -2.7214   YZ=    -3.4578   ZZ=    33.4001
   Eigenvalues:    25.9315    30.2301    35.3999
     40  H    Isotropic =    31.0384   Anisotropy =    10.0837
   XX=    35.6947   YX=    -3.4184   ZX=    -1.7658
   XY=    -3.5215   YY=    28.2768   ZY=     0.9914
   XZ=    -2.7988   YZ=     0.7862   ZZ=    29.1437
   Eigenvalues:    26.9066    28.4477    37.7609
     41  H    Isotropic =    28.1677   Anisotropy =     3.6363
   XX=    26.6121   YX=     1.1023   ZX=     0.3597
   XY=     0.5825   YY=    30.3501   ZY=    -0.4097
   XZ=     2.0711   YZ=     0.7199   ZZ=    27.5408
   Eigenvalues:    25.6941    28.2170    30.5918
     42  H    Isotropic =    28.2011   Anisotropy =     6.9082
   XX=    28.8708   YX=    -4.6637   ZX=    -0.3142
   XY=    -4.9020   YY=    26.6346   ZY=    -0.5186
   XZ=    -1.8947   YZ=     0.0453   ZZ=    29.0978
   Eigenvalues:    22.7207    29.0760    32.8065
     43  H    Isotropic =    30.3171   Anisotropy =    15.6098
   XX=    26.2452   YX=     7.6167   ZX=     3.6785
   XY=     8.7366   YY=    32.8344   ZY=     3.0195
   XZ=     2.5311   YZ=     3.8237   ZZ=    31.8717
   Eigenvalues:    20.6810    29.5466    40.7237
 End of Minotr F.D. properties file   721 does not exist.
 End of Minotr F.D. properties file   722 does not exist.
 End of Minotr F.D. properties file   788 does not exist.

 **********************************************************************

            Population analysis using the SCF density.

 **********************************************************************

 Orbital symmetries:
       Occupied  (A) (A) (A) (A) (A) (A) (A) (A) (A) (A) (A) (A)
                 (A) (A) (A) (A) (A) (A) (A) (A) (A) (A) (A) (A)
                 (A) (A) (A) (A) (A) (A) (A) (A) (A) (A) (A) (A)
                 (A) (A) (A) (A) (A) (A) (A) (A) (A) (A) (A) (A)
                 (A) (A) (A) (A) (A) (A) (A) (A) (A) (A) (A) (A)
                 (A) (A) (A) (A) (A) (A) (A) (A) (A) (A) (A) (A)
                 (A)
       Virtual   (A) (A) (A) (A) (A) (A) (A) (A) (A) (A) (A) (A)
                 (A) (A) (A) (A) (A) (A) (A) (A) (A) (A) (A) (A)
                 (A) (A) (A) (A) (A) (A) (A) (A) (A) (A) (A) (A)
                 (A) (A) (A) (A) (A) (A) (A) (A) (A) (A) (A) (A)
                 (A) (A) (A) (A) (A) (A) (A) (A) (A) (A) (A) (A)
                 (A) (A) (A) (A) (A) (A) (A) (A) (A) (A) (A) (A)
                 (A) (A) (A) (A) (A) (A) (A) (A) (A) (A) (A) (A)
                 (A) (A) (A) (A) (A) (A) (A) (A) (A) (A) (A) (A)
                 (A) (A) (A) (A) (A) (A) (A) (A) (A) (A) (A) (A)
                 (A) (A) (A) (A) (A) (A) (A) (A) (A) (A) (A) (A)
                 (A) (A) (A) (A) (A) (A) (A) (A) (A) (A) (A) (A)
                 (A) (A) (A) (A) (A) (A) (A) (A) (A) (A) (A) (A)
                 (A) (A) (A) (A) (A) (A) (A) (A) (A) (A) (A) (A)
                 (A) (A) (A) (A) (A) (A) (A) (A) (A) (A) (A) (A)
                 (A) (A) (A) (A) (A) (A) (A) (A) (A) (A) (A) (A)
                 (A) (A) (A) (A) (A) (A) (A) (A) (A) (A) (A) (A)
                 (A) (A) (A) (A) (A) (A) (A) (A) (A) (A) (A) (A)
                 (A) (A) (A) (A) (A) (A) (A) (A) (A) (A) (A) (A)
                 (A) (A) (A) (A) (A) (A) (A) (A) (A) (A) (A) (A)
                 (A) (A) (A) (A) (A) (A) (A) (A) (A) (A) (A) (A)
                 (A) (A) (A) (A) (A) (A) (A) (A) (A) (A) (A) (A)
                 (A) (A) (A) (A) (A) (A) (A) (A) (A) (A) (A) (A)
                 (A) (A) (A) (A) (A) (A) (A) (A) (A) (A) (A) (A)
                 (A) (A) (A) (A) (A) (A) (A) (A) (A) (A) (A) (A)
                 (A) (A) (A) (A) (A) (A) (A) (A) (A) (A) (A) (A)
                 (A) (A) (A) (A) (A) (A) (A) (A) (A) (A) (A) (A)
                 (A) (A) (A) (A) (A) (A) (A) (A) (A) (A) (A) (A)
                 (A) (A) (A) (A) (A) (A) (A) (A) (A) (A) (A) (A)
                 (A) (A) (A) (A) (A) (A) (A) (A) (A) (A) (A) (A)
                 (A) (A) (A) (A) (A) (A) (A) (A) (A) (A) (A) (A)
                 (A) (A) (A) (A) (A) (A) (A) (A) (A) (A) (A) (A)
                 (A) (A) (A) (A) (A) (A) (A) (A) (A) (A) (A) (A)
                 (A) (A) (A) (A) (A) (A) (A) (A) (A) (A) (A) (A)
                 (A) (A) (A) (A) (A) (A) (A) (A) (A) (A) (A) (A)
                 (A) (A) (A) (A) (A)
 The electronic state is 1-A.
 Alpha  occ. eigenvalues --  -19.21981 -19.21678 -19.21075 -19.19970 -10.32193
 Alpha  occ. eigenvalues --  -10.30997 -10.29859 -10.27663 -10.26645 -10.24798
 Alpha  occ. eigenvalues --  -10.24673 -10.24405 -10.24367 -10.23956 -10.23304
 Alpha  occ. eigenvalues --  -10.23250 -10.22893 -10.22577 -10.22227  -1.06422
 Alpha  occ. eigenvalues --   -1.06374  -1.05801  -1.03749  -0.89324  -0.84575
 Alpha  occ. eigenvalues --   -0.82408  -0.78174  -0.77562  -0.75457  -0.71832
 Alpha  occ. eigenvalues --   -0.70359  -0.69014  -0.66259  -0.63122  -0.60489
 Alpha  occ. eigenvalues --   -0.58389  -0.57258  -0.54567  -0.52702  -0.51788
 Alpha  occ. eigenvalues --   -0.50742  -0.49527  -0.48463  -0.47458  -0.47237
 Alpha  occ. eigenvalues --   -0.46506  -0.45179  -0.44791  -0.43888  -0.42989
 Alpha  occ. eigenvalues --   -0.42590  -0.42171  -0.41135  -0.40777  -0.40489
 Alpha  occ. eigenvalues --   -0.40116  -0.39465  -0.39227  -0.38408  -0.37784
 Alpha  occ. eigenvalues --   -0.36597  -0.36291  -0.35919  -0.34905  -0.34356
 Alpha  occ. eigenvalues --   -0.33671  -0.33409  -0.32251  -0.30668  -0.29566
 Alpha  occ. eigenvalues --   -0.28441  -0.26991  -0.26150
 Alpha virt. eigenvalues --   -0.05066   0.03841   0.04447   0.05391   0.05795
 Alpha virt. eigenvalues --    0.06890   0.08357   0.08756   0.09122   0.09312
 Alpha virt. eigenvalues --    0.09765   0.10761   0.11339   0.12154   0.12327
 Alpha virt. eigenvalues --    0.12899   0.13428   0.13611   0.14481   0.15122
 Alpha virt. eigenvalues --    0.15729   0.16501   0.17093   0.17554   0.17567
 Alpha virt. eigenvalues --    0.18111   0.18502   0.18956   0.19475   0.20646
 Alpha virt. eigenvalues --    0.20833   0.21461   0.21685   0.23379   0.23449
 Alpha virt. eigenvalues --    0.24531   0.25883   0.26285   0.27367   0.27597
 Alpha virt. eigenvalues --    0.27997   0.29158   0.30861   0.31938   0.32207
 Alpha virt. eigenvalues --    0.33033   0.33974   0.34804   0.35022   0.36363
 Alpha virt. eigenvalues --    0.36572   0.37720   0.38626   0.39536   0.39803
 Alpha virt. eigenvalues --    0.40209   0.41628   0.43010   0.43489   0.44107
 Alpha virt. eigenvalues --    0.45320   0.46304   0.47072   0.48004   0.48746
 Alpha virt. eigenvalues --    0.49347   0.50047   0.50197   0.50409   0.51750
 Alpha virt. eigenvalues --    0.53015   0.53137   0.54338   0.54741   0.55256
 Alpha virt. eigenvalues --    0.55684   0.56361   0.56979   0.57436   0.57539
 Alpha virt. eigenvalues --    0.58015   0.58344   0.58865   0.59653   0.59884
 Alpha virt. eigenvalues --    0.60651   0.60801   0.61594   0.61941   0.62034
 Alpha virt. eigenvalues --    0.62482   0.62660   0.63271   0.63810   0.64390
 Alpha virt. eigenvalues --    0.64549   0.65064   0.65340   0.66463   0.66567
 Alpha virt. eigenvalues --    0.67616   0.67859   0.68767   0.69316   0.69925
 Alpha virt. eigenvalues --    0.70998   0.71999   0.72433   0.73318   0.74666
 Alpha virt. eigenvalues --    0.74820   0.78234   0.79107   0.80216   0.81541
 Alpha virt. eigenvalues --    0.82762   0.85689   0.85942   0.88034   0.89306
 Alpha virt. eigenvalues --    0.90012   0.90998   0.91714   0.93268   0.94510
 Alpha virt. eigenvalues --    0.95334   0.97123   0.98582   0.99596   1.00169
 Alpha virt. eigenvalues --    1.01590   1.02662   1.03176   1.03573   1.06072
 Alpha virt. eigenvalues --    1.06428   1.08640   1.10220   1.11717   1.11850
 Alpha virt. eigenvalues --    1.14300   1.15101   1.16379   1.19347   1.21428
 Alpha virt. eigenvalues --    1.21877   1.22529   1.24366   1.25595   1.26048
 Alpha virt. eigenvalues --    1.26942   1.28274   1.29586   1.31092   1.33286
 Alpha virt. eigenvalues --    1.34080   1.35431   1.36366   1.37753   1.40832
 Alpha virt. eigenvalues --    1.41319   1.42642   1.43151   1.43405   1.44387
 Alpha virt. eigenvalues --    1.44704   1.45243   1.45950   1.46342   1.47241
 Alpha virt. eigenvalues --    1.47982   1.49267   1.49910   1.50412   1.50943
 Alpha virt. eigenvalues --    1.51428   1.52530   1.52661   1.54410   1.55368
 Alpha virt. eigenvalues --    1.55711   1.56156   1.57022   1.57695   1.58754
 Alpha virt. eigenvalues --    1.59178   1.59334   1.59957   1.60727   1.61503
 Alpha virt. eigenvalues --    1.62083   1.63271   1.64313   1.64791   1.64977
 Alpha virt. eigenvalues --    1.65603   1.66847   1.67956   1.68262   1.68740
 Alpha virt. eigenvalues --    1.69037   1.70298   1.71258   1.72020   1.73000
 Alpha virt. eigenvalues --    1.73097   1.73729   1.74652   1.75203   1.76388
 Alpha virt. eigenvalues --    1.77463   1.77723   1.79249   1.79877   1.80423
 Alpha virt. eigenvalues --    1.81269   1.81949   1.83911   1.84386   1.86802
 Alpha virt. eigenvalues --    1.87069   1.88429   1.88791   1.90298   1.91302
 Alpha virt. eigenvalues --    1.92106   1.92299   1.93516   1.94262   1.96431
 Alpha virt. eigenvalues --    1.97413   1.98456   2.00295   2.00559   2.01893
 Alpha virt. eigenvalues --    2.02786   2.03895   2.05295   2.06412   2.07142
 Alpha virt. eigenvalues --    2.07916   2.09127   2.10037   2.10664   2.12584
 Alpha virt. eigenvalues --    2.12882   2.14834   2.16247   2.16587   2.18163
 Alpha virt. eigenvalues --    2.19037   2.20704   2.21774   2.22837   2.24292
 Alpha virt. eigenvalues --    2.25914   2.29165   2.29294   2.30265   2.32149
 Alpha virt. eigenvalues --    2.33017   2.33605   2.34557   2.37335   2.38697
 Alpha virt. eigenvalues --    2.41266   2.41718   2.42237   2.43424   2.44016
 Alpha virt. eigenvalues --    2.44762   2.45288   2.46496   2.47459   2.48734
 Alpha virt. eigenvalues --    2.49388   2.50494   2.50868   2.52283   2.53533
 Alpha virt. eigenvalues --    2.53957   2.55890   2.56160   2.57025   2.57902
 Alpha virt. eigenvalues --    2.58344   2.59728   2.59954   2.60873   2.61256
 Alpha virt. eigenvalues --    2.61380   2.62365   2.63905   2.64788   2.65930
 Alpha virt. eigenvalues --    2.66126   2.67671   2.69256   2.70039   2.71662
 Alpha virt. eigenvalues --    2.72316   2.74010   2.75005   2.77297   2.79411
 Alpha virt. eigenvalues --    2.80087   2.81270   2.83743   2.84445   2.85403
 Alpha virt. eigenvalues --    2.88452   2.89606   2.89937   2.90191   2.91040
 Alpha virt. eigenvalues --    2.92143   2.92829   2.93855   2.96033   2.98415
 Alpha virt. eigenvalues --    3.00586   3.01931   3.03238   3.05302   3.06289
 Alpha virt. eigenvalues --    3.09058   3.10919   3.12050   3.12492   3.13917
 Alpha virt. eigenvalues --    3.14457   3.16131   3.18345   3.19710   3.20927
 Alpha virt. eigenvalues --    3.21210   3.22804   3.24472   3.25356   3.27580
 Alpha virt. eigenvalues --    3.30869   3.34438   3.36144   3.36970   3.38774
 Alpha virt. eigenvalues --    3.41553   3.43967   3.48363   3.57851   3.58043
 Alpha virt. eigenvalues --    3.60899   3.64025   3.71268   3.76772   3.77573
 Alpha virt. eigenvalues --    3.78107   3.80806   3.81844   3.82359   3.82905
 Alpha virt. eigenvalues --    3.83189   3.84188   3.84415   3.85875   3.86893
 Alpha virt. eigenvalues --    3.89939   3.92483   3.96465   3.99456   4.03322
 Alpha virt. eigenvalues --    4.06665   4.09572   4.10748   4.13964   4.24673
 Alpha virt. eigenvalues --    4.27231   4.30420   4.33863   4.37748   4.41432
 Alpha virt. eigenvalues --    4.48216   4.55011   4.95281   4.97563   4.98107
 Alpha virt. eigenvalues --    4.99852   5.10957   5.29053   5.32093   5.33477
 Alpha virt. eigenvalues --    5.63564   5.63897   5.66767   5.67355  23.64707
 Alpha virt. eigenvalues --   23.79621  23.83576  23.87469  23.91343  23.92719
 Alpha virt. eigenvalues --   23.94198  23.96613  23.97966  24.00521  24.02440
 Alpha virt. eigenvalues --   24.03386  24.05489  24.06736  24.25921  50.00178
 Alpha virt. eigenvalues --   50.02794  50.05146  50.09875
          Condensed to atoms (all electrons):
               1          2          3          4          5          6
     1  C    5.776673   0.344608  -0.039183  -0.014127  -0.001877  -0.064004
     2  C    0.344608   5.467224   0.288162  -0.045738   0.000834  -0.011291
     3  C   -0.039183   0.288162   5.086146   0.279838  -0.068670  -0.006067
     4  C   -0.014127  -0.045738   0.279838   5.500467   0.290482  -0.050251
     5  C   -0.001877   0.000834  -0.068670   0.290482   5.053115   0.341784
     6  C   -0.064004  -0.011291  -0.006067  -0.050251   0.341784   5.018983
     7  C    0.259932  -0.046296  -0.005088  -0.002066  -0.076452   0.371818
     8  C    0.180306   0.024567   0.004478  -0.000484  -0.000458   0.005652
     9  C   -0.177456  -0.095526   0.007920  -0.000558   0.000003  -0.000162
    10  C   -0.006394   0.301813  -0.041617   0.004494  -0.000221  -0.000246
    11  O   -0.121445   0.007229  -0.000090  -0.000002  -0.000005   0.000183
    12  C   -0.076235  -0.000019   0.001835  -0.005055  -0.002142  -0.070907
    13  C   -0.000568  -0.094885  -0.008092   0.000352  -0.000016   0.000063
    14  O    0.005593  -0.053329  -0.009780  -0.000957  -0.000011   0.000007
    15  C   -0.000106   0.005256  -0.036371   0.247137  -0.038315   0.005196
    16  O    0.000000  -0.000151   0.004125  -0.064553   0.001507   0.000716
    17  C   -0.000059   0.000111  -0.002378  -0.084322  -0.012249  -0.000280
    18  C    0.000056   0.000311  -0.011207  -0.079167   0.007793  -0.000178
    19  O   -0.000061  -0.000250   0.000832  -0.020125  -0.000273   0.000004
    20  H   -0.003092  -0.030280   0.395115  -0.029915  -0.003559  -0.002232
    21  H    0.009344  -0.049639   0.415678  -0.049547   0.005466  -0.000157
    22  H   -0.001582  -0.007587  -0.050518   0.401535  -0.036935  -0.002865
    23  H   -0.000259  -0.000230  -0.002364  -0.046884   0.408892  -0.031614
    24  H   -0.000171  -0.000908   0.010499  -0.048179   0.403364  -0.024524
    25  H   -0.005399  -0.002414   0.005850  -0.008225  -0.035783   0.411269
    26  H    0.009339   0.000307  -0.000325   0.007996  -0.032784   0.409869
    27  H   -0.056803   0.005312  -0.000302  -0.000362   0.007170  -0.039680
    28  H    0.006839   0.001768  -0.000229   0.000073  -0.000002   0.000007
    29  H    0.011596   0.002465  -0.000306   0.000013   0.000000   0.000015
    30  H    0.008851  -0.000174  -0.000069   0.000369  -0.001725  -0.002140
    31  H   -0.003735   0.002607  -0.000669   0.000377   0.005629  -0.008458
    32  H   -0.014800  -0.000536  -0.000010   0.000092  -0.000386   0.007753
    33  H    0.000341  -0.012921   0.004194   0.000032   0.000008  -0.000018
    34  H   -0.000955   0.011152  -0.000021   0.000008   0.000000  -0.000002
    35  H    0.002079   0.002114  -0.000776  -0.000040  -0.000006   0.000021
    36  H    0.001776  -0.001376  -0.001464   0.000138  -0.000009   0.000015
    37  H    0.000001   0.000041  -0.000644  -0.004972   0.009668  -0.000095
    38  H   -0.000025   0.000633   0.002185  -0.003843   0.000622  -0.000014
    39  H    0.000006  -0.000133  -0.000764  -0.006992   0.001430  -0.000134
    40  H    0.000000   0.000019  -0.000549   0.011275  -0.000589   0.000008
    41  H    0.000111   0.000330  -0.000702  -0.004582  -0.000007  -0.000036
    42  H   -0.000003   0.000047  -0.000535   0.011461  -0.000529   0.000008
    43  H    0.000004   0.000020   0.000186   0.001369  -0.000305  -0.000007
               7          8          9         10         11         12
     1  C    0.259932   0.180306  -0.177456  -0.006394  -0.121445  -0.076235
     2  C   -0.046296   0.024567  -0.095526   0.301813   0.007229  -0.000019
     3  C   -0.005088   0.004478   0.007920  -0.041617  -0.000090   0.001835
     4  C   -0.002066  -0.000484  -0.000558   0.004494  -0.000002  -0.005055
     5  C   -0.076452  -0.000458   0.000003  -0.000221  -0.000005  -0.002142
     6  C    0.371818   0.005652  -0.000162  -0.000246   0.000183  -0.070907
     7  C    5.150669  -0.050209   0.010031   0.003022   0.011637   0.342801
     8  C   -0.050209   4.720236   0.369201  -0.086522   0.650290  -0.007712
     9  C    0.010031   0.369201   5.192012   0.288323  -0.071627  -0.001087
    10  C    0.003022  -0.086522   0.288323   5.263121   0.005126  -0.000006
    11  O    0.011637   0.650290  -0.071627   0.005126   7.893465  -0.005176
    12  C    0.342801  -0.007712  -0.001087  -0.000006  -0.005176   4.950781
    13  C   -0.000352  -0.001642  -0.059056   0.331770   0.000003  -0.000009
    14  O   -0.000100   0.003425  -0.038954   0.235177  -0.000015   0.000010
    15  C   -0.000273  -0.000003   0.000010  -0.000266   0.000000  -0.000062
    16  O    0.000003   0.000000   0.000000   0.000000   0.000000  -0.000029
    17  C    0.000018   0.000000   0.000000   0.000006   0.000000  -0.000009
    18  C   -0.000016   0.000000  -0.000004  -0.000036   0.000000   0.000006
    19  O   -0.000001   0.000001  -0.000001   0.000023   0.000000   0.000002
    20  H    0.001348  -0.000185  -0.000083  -0.001083   0.000005  -0.000202
    21  H   -0.000376  -0.000272   0.002093  -0.011350   0.000003   0.000068
    22  H    0.004026  -0.000025  -0.000198   0.000929  -0.000003  -0.001428
    23  H    0.008186   0.000028   0.000000  -0.000001   0.000000  -0.000243
    24  H   -0.005652   0.000012  -0.000003   0.000024   0.000001   0.004382
    25  H   -0.043986   0.000242  -0.000097  -0.000068  -0.000020   0.008541
    26  H   -0.033388  -0.000240   0.000008   0.000026  -0.000004  -0.004773
    27  H    0.424686  -0.005137   0.002345  -0.001158   0.013495  -0.039398
    28  H   -0.000305  -0.026603   0.386062  -0.031892   0.000728   0.000131
    29  H   -0.000220  -0.029230   0.385321  -0.028399   0.004127  -0.000014
    30  H   -0.036525  -0.000011   0.000017   0.000012  -0.000105   0.403692
    31  H   -0.033703  -0.000426   0.000103  -0.000253  -0.000069   0.402937
    32  H   -0.024454   0.005058   0.000529  -0.000074   0.009981   0.398285
    33  H    0.000015  -0.000537   0.006873  -0.023634   0.000008   0.000000
    34  H    0.000022   0.000608  -0.007256  -0.030882  -0.000010   0.000000
    35  H   -0.000117  -0.000097  -0.001455  -0.038179  -0.000061   0.000006
    36  H   -0.000074  -0.000475  -0.001780  -0.042365  -0.000031  -0.000016
    37  H   -0.000003   0.000000   0.000000  -0.000001   0.000000   0.000003
    38  H    0.000001   0.000000  -0.000001   0.000019   0.000000   0.000001
    39  H   -0.000005   0.000000   0.000000   0.000000   0.000000   0.000000
    40  H    0.000000   0.000000   0.000000   0.000000   0.000000   0.000000
    41  H    0.000001   0.000001   0.000015  -0.000150   0.000000   0.000000
    42  H    0.000000   0.000000   0.000000   0.000002   0.000000   0.000000
    43  H    0.000006   0.000000   0.000000  -0.000001   0.000000  -0.000012
              13         14         15         16         17         18
     1  C   -0.000568   0.005593  -0.000106   0.000000  -0.000059   0.000056
     2  C   -0.094885  -0.053329   0.005256  -0.000151   0.000111   0.000311
     3  C   -0.008092  -0.009780  -0.036371   0.004125  -0.002378  -0.011207
     4  C    0.000352  -0.000957   0.247137  -0.064553  -0.084322  -0.079167
     5  C   -0.000016  -0.000011  -0.038315   0.001507  -0.012249   0.007793
     6  C    0.000063   0.000007   0.005196   0.000716  -0.000280  -0.000178
     7  C   -0.000352  -0.000100  -0.000273   0.000003   0.000018  -0.000016
     8  C   -0.001642   0.003425  -0.000003   0.000000   0.000000   0.000000
     9  C   -0.059056  -0.038954   0.000010   0.000000   0.000000  -0.000004
    10  C    0.331770   0.235177  -0.000266   0.000000   0.000006  -0.000036
    11  O    0.000003  -0.000015   0.000000   0.000000   0.000000   0.000000
    12  C   -0.000009   0.000010  -0.000062  -0.000029  -0.000009   0.000006
    13  C    4.950068  -0.061301   0.000003   0.000000  -0.000006   0.000004
    14  O   -0.061301   7.991484  -0.000135   0.000000   0.000006  -0.000056
    15  C    0.000003  -0.000135   5.358506   0.226294   0.326210   0.348510
    16  O    0.000000   0.000000   0.226294   8.015996  -0.051205  -0.058485
    17  C   -0.000006   0.000006   0.326210  -0.051205   4.965884  -0.064434
    18  C    0.000004  -0.000056   0.348510  -0.058485  -0.064434   4.794021
    19  O    0.000000  -0.000013  -0.034634  -0.005455   0.004596   0.263743
    20  H    0.001357   0.000301  -0.003713  -0.000120   0.002810  -0.000097
    21  H   -0.004116   0.023987  -0.002059   0.000111  -0.002303   0.000559
    22  H    0.000048   0.000613  -0.045945   0.001567   0.011320  -0.019606
    23  H   -0.000001   0.000001  -0.001972  -0.000854   0.001363   0.000253
    24  H    0.000000  -0.000001  -0.005543   0.011463   0.001426  -0.000824
    25  H    0.000016   0.000005  -0.000318  -0.000009   0.000012  -0.000009
    26  H   -0.000003   0.000000  -0.000304  -0.000015  -0.000018   0.000013
    27  H    0.000131  -0.000001   0.000026   0.000001   0.000000  -0.000001
    28  H    0.002110   0.002591   0.000000   0.000000   0.000000  -0.000001
    29  H   -0.000465   0.001758   0.000000   0.000000   0.000000   0.000000
    30  H    0.000000   0.000000  -0.000012  -0.000008   0.000000   0.000001
    31  H    0.000004  -0.000016   0.000423  -0.000180  -0.000023   0.000094
    32  H   -0.000001   0.000005  -0.000004  -0.000001   0.000000   0.000000
    33  H    0.402072   0.000178   0.000004   0.000000   0.000018  -0.000019
    34  H    0.392511   0.004582   0.000000   0.000000   0.000000   0.000000
    35  H    0.400325   0.004072   0.000000   0.000000   0.000000   0.000000
    36  H    0.009579   0.314679  -0.000078  -0.000001  -0.000001   0.000093
    37  H    0.000000   0.000000  -0.039852   0.328684  -0.003465   0.008204
    38  H    0.000027  -0.000114  -0.031175   0.004752   0.387226   0.000173
    39  H   -0.000001   0.000000  -0.025712  -0.001700   0.397125   0.006599
    40  H    0.000000   0.000000  -0.034842   0.003074   0.402235  -0.008707
    41  H    0.000021   0.001802  -0.033310   0.004065  -0.002198   0.397669
    42  H    0.000000  -0.000003  -0.047161   0.000729  -0.004510   0.401164
    43  H    0.000000  -0.000005  -0.012690   0.021953   0.000822  -0.048299
              19         20         21         22         23         24
     1  C   -0.000061  -0.003092   0.009344  -0.001582  -0.000259  -0.000171
     2  C   -0.000250  -0.030280  -0.049639  -0.007587  -0.000230  -0.000908
     3  C    0.000832   0.395115   0.415678  -0.050518  -0.002364   0.010499
     4  C   -0.020125  -0.029915  -0.049547   0.401535  -0.046884  -0.048179
     5  C   -0.000273  -0.003559   0.005466  -0.036935   0.408892   0.403364
     6  C    0.000004  -0.002232  -0.000157  -0.002865  -0.031614  -0.024524
     7  C   -0.000001   0.001348  -0.000376   0.004026   0.008186  -0.005652
     8  C    0.000001  -0.000185  -0.000272  -0.000025   0.000028   0.000012
     9  C   -0.000001  -0.000083   0.002093  -0.000198   0.000000  -0.000003
    10  C    0.000023  -0.001083  -0.011350   0.000929  -0.000001   0.000024
    11  O    0.000000   0.000005   0.000003  -0.000003   0.000000   0.000001
    12  C    0.000002  -0.000202   0.000068  -0.001428  -0.000243   0.004382
    13  C    0.000000   0.001357  -0.004116   0.000048  -0.000001   0.000000
    14  O   -0.000013   0.000301   0.023987   0.000613   0.000001  -0.000001
    15  C   -0.034634  -0.003713  -0.002059  -0.045945  -0.001972  -0.005543
    16  O   -0.005455  -0.000120   0.000111   0.001567  -0.000854   0.011463
    17  C    0.004596   0.002810  -0.002303   0.011320   0.001363   0.001426
    18  C    0.263743  -0.000097   0.000559  -0.019606   0.000253  -0.000824
    19  O    7.935582  -0.000038  -0.000592   0.040781  -0.000020   0.000026
    20  H   -0.000038   0.512859  -0.022816   0.006168   0.002848   0.000035
    21  H   -0.000592  -0.022816   0.522086  -0.001611  -0.000268  -0.000239
    22  H    0.040781   0.006168  -0.001611   0.555354   0.006727  -0.008155
    23  H   -0.000020   0.002848  -0.000268   0.006727   0.555880  -0.030357
    24  H    0.000026   0.000035  -0.000239  -0.008155  -0.030357   0.551645
    25  H    0.000000   0.000281   0.000169  -0.000518  -0.008668   0.007371
    26  H    0.000000  -0.000263   0.000023  -0.000208  -0.002897  -0.008185
    27  H    0.000000   0.000201  -0.000003   0.000072  -0.000283  -0.000243
    28  H   -0.000002  -0.000035  -0.000101  -0.000047   0.000000   0.000000
    29  H    0.000000   0.000058  -0.000155   0.000004   0.000000   0.000000
    30  H    0.000000   0.000018  -0.000004  -0.000022  -0.000076   0.000421
    31  H   -0.000484   0.000057  -0.000011   0.001045   0.000117  -0.001635
    32  H    0.000000  -0.000004  -0.000004   0.000040   0.000028  -0.000100
    33  H    0.000000  -0.000227   0.002230   0.000003  -0.000001  -0.000001
    34  H    0.000000  -0.000001  -0.000407  -0.000004   0.000000   0.000000
    35  H    0.000000  -0.000145   0.000536   0.000000   0.000000   0.000000
    36  H    0.000787   0.000071  -0.001904   0.000838   0.000001  -0.000002
    37  H   -0.000154   0.000014  -0.000003  -0.001563   0.000131  -0.000620
    38  H   -0.000062  -0.001021  -0.000490  -0.000490   0.000010  -0.000269
    39  H   -0.000200   0.000096   0.000095  -0.000264   0.004958  -0.000112
    40  H   -0.000049   0.000094  -0.000221  -0.000136  -0.000378  -0.000110
    41  H   -0.027237   0.000124   0.008190  -0.003523   0.000007  -0.000007
    42  H   -0.030976  -0.000014  -0.000586   0.002753  -0.000036  -0.000065
    43  H    0.318830   0.000011   0.000069  -0.001759   0.000000   0.000313
              25         26         27         28         29         30
     1  C   -0.005399   0.009339  -0.056803   0.006839   0.011596   0.008851
     2  C   -0.002414   0.000307   0.005312   0.001768   0.002465  -0.000174
     3  C    0.005850  -0.000325  -0.000302  -0.000229  -0.000306  -0.000069
     4  C   -0.008225   0.007996  -0.000362   0.000073   0.000013   0.000369
     5  C   -0.035783  -0.032784   0.007170  -0.000002   0.000000  -0.001725
     6  C    0.411269   0.409869  -0.039680   0.000007   0.000015  -0.002140
     7  C   -0.043986  -0.033388   0.424686  -0.000305  -0.000220  -0.036525
     8  C    0.000242  -0.000240  -0.005137  -0.026603  -0.029230  -0.000011
     9  C   -0.000097   0.000008   0.002345   0.386062   0.385321   0.000017
    10  C   -0.000068   0.000026  -0.001158  -0.031892  -0.028399   0.000012
    11  O   -0.000020  -0.000004   0.013495   0.000728   0.004127  -0.000105
    12  C    0.008541  -0.004773  -0.039398   0.000131  -0.000014   0.403692
    13  C    0.000016  -0.000003   0.000131   0.002110  -0.000465   0.000000
    14  O    0.000005   0.000000  -0.000001   0.002591   0.001758   0.000000
    15  C   -0.000318  -0.000304   0.000026   0.000000   0.000000  -0.000012
    16  O   -0.000009  -0.000015   0.000001   0.000000   0.000000  -0.000008
    17  C    0.000012  -0.000018   0.000000   0.000000   0.000000   0.000000
    18  C   -0.000009   0.000013  -0.000001  -0.000001   0.000000   0.000001
    19  O    0.000000   0.000000   0.000000  -0.000002   0.000000   0.000000
    20  H    0.000281  -0.000263   0.000201  -0.000035   0.000058   0.000018
    21  H    0.000169   0.000023  -0.000003  -0.000101  -0.000155  -0.000004
    22  H   -0.000518  -0.000208   0.000072  -0.000047   0.000004  -0.000022
    23  H   -0.008668  -0.002897  -0.000283   0.000000   0.000000  -0.000076
    24  H    0.007371  -0.008185  -0.000243   0.000000   0.000000   0.000421
    25  H    0.559144  -0.025436  -0.004630   0.000005  -0.000001   0.000008
    26  H   -0.025436   0.546430  -0.007740   0.000000  -0.000001   0.003347
    27  H   -0.004630  -0.007740   0.554610  -0.000089  -0.000029  -0.005395
    28  H    0.000005   0.000000  -0.000089   0.490293  -0.009871  -0.000005
    29  H   -0.000001  -0.000001  -0.000029  -0.009871   0.499408   0.000001
    30  H    0.000008   0.003347  -0.005395  -0.000005   0.000001   0.549241
    31  H   -0.000247  -0.000699   0.007925  -0.000003   0.000005  -0.026153
    32  H   -0.000373   0.000009  -0.005697  -0.000050  -0.000017  -0.023089
    33  H   -0.000020   0.000000  -0.000004  -0.000384   0.000263   0.000000
    34  H   -0.000001   0.000000  -0.000005   0.000626   0.000756   0.000000
    35  H    0.000087   0.000000  -0.000030   0.000307  -0.001104   0.000000
    36  H   -0.000002   0.000000   0.000010   0.002929   0.000097   0.000001
    37  H    0.000026   0.000008   0.000000   0.000000   0.000000   0.000000
    38  H   -0.000021   0.000006   0.000000   0.000000   0.000000   0.000000
    39  H   -0.000024   0.000031  -0.000001   0.000000   0.000000   0.000000
    40  H   -0.000003  -0.000001   0.000000   0.000000   0.000000   0.000000
    41  H    0.000003   0.000000   0.000000  -0.000004   0.000000   0.000000
    42  H    0.000000   0.000000   0.000000   0.000000   0.000000   0.000000
    43  H    0.000000  -0.000001   0.000000   0.000000   0.000000  -0.000001
              31         32         33         34         35         36
     1  C   -0.003735  -0.014800   0.000341  -0.000955   0.002079   0.001776
     2  C    0.002607  -0.000536  -0.012921   0.011152   0.002114  -0.001376
     3  C   -0.000669  -0.000010   0.004194  -0.000021  -0.000776  -0.001464
     4  C    0.000377   0.000092   0.000032   0.000008  -0.000040   0.000138
     5  C    0.005629  -0.000386   0.000008   0.000000  -0.000006  -0.000009
     6  C   -0.008458   0.007753  -0.000018  -0.000002   0.000021   0.000015
     7  C   -0.033703  -0.024454   0.000015   0.000022  -0.000117  -0.000074
     8  C   -0.000426   0.005058  -0.000537   0.000608  -0.000097  -0.000475
     9  C    0.000103   0.000529   0.006873  -0.007256  -0.001455  -0.001780
    10  C   -0.000253  -0.000074  -0.023634  -0.030882  -0.038179  -0.042365
    11  O   -0.000069   0.009981   0.000008  -0.000010  -0.000061  -0.000031
    12  C    0.402937   0.398285   0.000000   0.000000   0.000006  -0.000016
    13  C    0.000004  -0.000001   0.402072   0.392511   0.400325   0.009579
    14  O   -0.000016   0.000005   0.000178   0.004582   0.004072   0.314679
    15  C    0.000423  -0.000004   0.000004   0.000000   0.000000  -0.000078
    16  O   -0.000180  -0.000001   0.000000   0.000000   0.000000  -0.000001
    17  C   -0.000023   0.000000   0.000018   0.000000   0.000000  -0.000001
    18  C    0.000094   0.000000  -0.000019   0.000000   0.000000   0.000093
    19  O   -0.000484   0.000000   0.000000   0.000000   0.000000   0.000787
    20  H    0.000057  -0.000004  -0.000227  -0.000001  -0.000145   0.000071
    21  H   -0.000011  -0.000004   0.002230  -0.000407   0.000536  -0.001904
    22  H    0.001045   0.000040   0.000003  -0.000004   0.000000   0.000838
    23  H    0.000117   0.000028  -0.000001   0.000000   0.000000   0.000001
    24  H   -0.001635  -0.000100  -0.000001   0.000000   0.000000  -0.000002
    25  H   -0.000247  -0.000373  -0.000020  -0.000001   0.000087  -0.000002
    26  H   -0.000699   0.000009   0.000000   0.000000   0.000000   0.000000
    27  H    0.007925  -0.005697  -0.000004  -0.000005  -0.000030   0.000010
    28  H   -0.000003  -0.000050  -0.000384   0.000626   0.000307   0.002929
    29  H    0.000005  -0.000017   0.000263   0.000756  -0.001104   0.000097
    30  H   -0.026153  -0.023089   0.000000   0.000000   0.000000   0.000001
    31  H    0.556221  -0.026829   0.000000   0.000000  -0.000001  -0.000006
    32  H   -0.026829   0.544243   0.000000   0.000000   0.000000  -0.000005
    33  H    0.000000   0.000000   0.531976  -0.023356  -0.022899  -0.000346
    34  H    0.000000   0.000000  -0.023356   0.535288  -0.021129  -0.000489
    35  H   -0.000001   0.000000  -0.022899  -0.021129   0.541432  -0.000601
    36  H   -0.000006  -0.000005  -0.000346  -0.000489  -0.000601   0.452220
    37  H    0.000039   0.000000   0.000000   0.000000   0.000000   0.000000
    38  H    0.000002   0.000000   0.000008   0.000001  -0.000004   0.000001
    39  H    0.000000   0.000000   0.000000   0.000000   0.000000   0.000000
    40  H    0.000000   0.000000   0.000000   0.000000   0.000000   0.000001
    41  H    0.000024   0.000000   0.000015  -0.000003  -0.000002  -0.000132
    42  H   -0.000010   0.000000   0.000000   0.000000   0.000000   0.000028
    43  H    0.000131   0.000000   0.000000   0.000000   0.000000  -0.000038
              37         38         39         40         41         42
     1  C    0.000001  -0.000025   0.000006   0.000000   0.000111  -0.000003
     2  C    0.000041   0.000633  -0.000133   0.000019   0.000330   0.000047
     3  C   -0.000644   0.002185  -0.000764  -0.000549  -0.000702  -0.000535
     4  C   -0.004972  -0.003843  -0.006992   0.011275  -0.004582   0.011461
     5  C    0.009668   0.000622   0.001430  -0.000589  -0.000007  -0.000529
     6  C   -0.000095  -0.000014  -0.000134   0.000008  -0.000036   0.000008
     7  C   -0.000003   0.000001  -0.000005   0.000000   0.000001   0.000000
     8  C    0.000000   0.000000   0.000000   0.000000   0.000001   0.000000
     9  C    0.000000  -0.000001   0.000000   0.000000   0.000015   0.000000
    10  C   -0.000001   0.000019   0.000000   0.000000  -0.000150   0.000002
    11  O    0.000000   0.000000   0.000000   0.000000   0.000000   0.000000
    12  C    0.000003   0.000001   0.000000   0.000000   0.000000   0.000000
    13  C    0.000000   0.000027  -0.000001   0.000000   0.000021   0.000000
    14  O    0.000000  -0.000114   0.000000   0.000000   0.001802  -0.000003
    15  C   -0.039852  -0.031175  -0.025712  -0.034842  -0.033310  -0.047161
    16  O    0.328684   0.004752  -0.001700   0.003074   0.004065   0.000729
    17  C   -0.003465   0.387226   0.397125   0.402235  -0.002198  -0.004510
    18  C    0.008204   0.000173   0.006599  -0.008707   0.397669   0.401164
    19  O   -0.000154  -0.000062  -0.000200  -0.000049  -0.027237  -0.030976
    20  H    0.000014  -0.001021   0.000096   0.000094   0.000124  -0.000014
    21  H   -0.000003  -0.000490   0.000095  -0.000221   0.008190  -0.000586
    22  H   -0.001563  -0.000490  -0.000264  -0.000136  -0.003523   0.002753
    23  H    0.000131   0.000010   0.004958  -0.000378   0.000007  -0.000036
    24  H   -0.000620  -0.000269  -0.000112  -0.000110  -0.000007  -0.000065
    25  H    0.000026  -0.000021  -0.000024  -0.000003   0.000003   0.000000
    26  H    0.000008   0.000006   0.000031  -0.000001   0.000000   0.000000
    27  H    0.000000   0.000000  -0.000001   0.000000   0.000000   0.000000
    28  H    0.000000   0.000000   0.000000   0.000000  -0.000004   0.000000
    29  H    0.000000   0.000000   0.000000   0.000000   0.000000   0.000000
    30  H    0.000000   0.000000   0.000000   0.000000   0.000000   0.000000
    31  H    0.000039   0.000002   0.000000   0.000000   0.000024  -0.000010
    32  H    0.000000   0.000000   0.000000   0.000000   0.000000   0.000000
    33  H    0.000000   0.000008   0.000000   0.000000   0.000015   0.000000
    34  H    0.000000   0.000001   0.000000   0.000000  -0.000003   0.000000
    35  H    0.000000  -0.000004   0.000000   0.000000  -0.000002   0.000000
    36  H    0.000000   0.000001   0.000000   0.000001  -0.000132   0.000028
    37  H    0.430721   0.000124   0.003200  -0.000026  -0.000411  -0.000231
    38  H    0.000124   0.550817  -0.021130  -0.022717   0.001344  -0.000236
    39  H    0.003200  -0.021130   0.538193  -0.025357  -0.000281  -0.000240
    40  H   -0.000026  -0.022717  -0.025357   0.534726  -0.000041   0.007015
    41  H   -0.000411   0.001344  -0.000281  -0.000041   0.551080  -0.032292
    42  H   -0.000231  -0.000236  -0.000240   0.007015  -0.032292   0.573057
    43  H   -0.000981  -0.000135  -0.000026  -0.000027   0.008488  -0.005936
              43
     1  C    0.000004
     2  C    0.000020
     3  C    0.000186
     4  C    0.001369
     5  C   -0.000305
     6  C   -0.000007
     7  C    0.000006
     8  C    0.000000
     9  C    0.000000
    10  C   -0.000001
    11  O    0.000000
    12  C   -0.000012
    13  C    0.000000
    14  O   -0.000005
    15  C   -0.012690
    16  O    0.021953
    17  C    0.000822
    18  C   -0.048299
    19  O    0.318830
    20  H    0.000011
    21  H    0.000069
    22  H   -0.001759
    23  H    0.000000
    24  H    0.000313
    25  H    0.000000
    26  H   -0.000001
    27  H    0.000000
    28  H    0.000000
    29  H    0.000000
    30  H   -0.000001
    31  H    0.000131
    32  H    0.000000
    33  H    0.000000
    34  H    0.000000
    35  H    0.000000
    36  H   -0.000038
    37  H   -0.000981
    38  H   -0.000135
    39  H   -0.000026
    40  H   -0.000027
    41  H    0.008488
    42  H   -0.005936
    43  H    0.454779
 Mulliken charges:
               1
     1  C   -0.029114
     2  C   -0.013244
     3  C   -0.218254
     4  C   -0.186564
     5  C   -0.224459
     6  C   -0.258009
     7  C   -0.228560
     8  C    0.246161
     9  C   -0.195560
    10  C   -0.089091
    11  O   -0.397617
    12  C   -0.298949
    13  C   -0.259953
    14  O   -0.425485
    15  C   -0.122717
    16  O   -0.442275
    17  C   -0.273729
    18  C    0.061882
    19  O   -0.444577
    20  H    0.175254
    21  H    0.158528
    22  H    0.151167
    23  H    0.137978
    24  H    0.144920
    25  H    0.143243
    26  H    0.139874
    27  H    0.151008
    28  H    0.175150
    29  H    0.163925
    30  H    0.129534
    31  H    0.125866
    32  H    0.130408
    33  H    0.136128
    34  H    0.138966
    35  H    0.135663
    36  H    0.267933
    37  H    0.272159
    38  H    0.133797
    39  H    0.131342
    40  H    0.135305
    41  H    0.131628
    42  H    0.127098
    43  H    0.263243
 Sum of Mulliken charges =   0.00000
 Mulliken charges with hydrogens summed into heavy atoms:
               1
     1  C   -0.029114
     2  C   -0.013244
     3  C    0.115527
     4  C   -0.035397
     5  C    0.058439
     6  C    0.025107
     7  C   -0.077552
     8  C    0.246161
     9  C    0.143514
    10  C   -0.089091
    11  O   -0.397617
    12  C    0.086859
    13  C    0.150804
    14  O   -0.157552
    15  C   -0.122717
    16  O   -0.170116
    17  C    0.126714
    18  C    0.320608
    19  O   -0.181334
 Electronic spatial extent (au):  <R**2>=           5251.8296
 Charge=              0.0000 electrons
 Dipole moment (field-independent basis, Debye):
    X=              3.8185    Y=              0.1104    Z=             -3.8307  Tot=              5.4100
 Quadrupole moment (field-independent basis, Debye-Ang):
   XX=           -128.8112   YY=           -118.3172   ZZ=           -113.8419
   XY=             13.0174   XZ=             -3.0013   YZ=              0.4277
 Traceless Quadrupole moment (field-independent basis, Debye-Ang):
   XX=             -8.4878   YY=              2.0062   ZZ=              6.4815
   XY=             13.0174   XZ=             -3.0013   YZ=              0.4277
 Octapole moment (field-independent basis, Debye-Ang**2):
  XXX=             92.7054  YYY=             24.3441  ZZZ=             10.1061  XYY=             29.0140
  XXY=            -43.7868  XXZ=            -31.0935  XZZ=             -1.9296  YZZ=             -0.2528
  YYZ=             -9.1997  XYZ=              9.5904
 Hexadecapole moment (field-independent basis, Debye-Ang**3):
 XXXX=          -4308.8868 YYYY=          -1999.7880 ZZZZ=           -854.1397 XXXY=            221.1862
 XXXZ=             53.4488 YYYX=             12.4115 YYYZ=             -4.5879 ZZZX=             -2.2752
 ZZZY=             -1.0176 XXYY=           -993.9164 XXZZ=           -794.0001 YYZZ=           -470.7320
 XXYZ=            -29.9344 YYXZ=              5.8732 ZZXY=             44.7003
 N-N= 1.613185489188D+03 E-N=-5.296183733200D+03  KE= 8.830018260951D+02
 1\1\GINC-SNODE72\SP\RmPW1PW91\6-311G(d,p)\C15H24O4\ROOT\10-Mar-2024\0\
 \# mPW1PW91/6-311G(d,p) nmr guess=read geom=check scrf=(solvent=methan
 ol,read)\\candidate structure: DY-202A-11R_12, conformer: 1, nmr calcu
 lation with methanol solvation\\0,1\C,0,-1.632497467,0.7174814414,-0.1
 001329455\C,0,-0.987073262,-0.4260170065,-0.4353815661\C,0,0.432235559
 3,-0.5803162241,-0.9066106034\C,0,1.4198353329,0.3727208268,-0.1894181
 818\C,0,1.3754790708,1.8113107112,-0.7606911647\C,0,-0.0087448075,2.33
 41235036,-1.1901104271\C,0,-1.1669824444,2.1520854392,-0.1892119911\C,
 0,-2.9979469151,0.3915606154,0.3458450161\C,0,-3.1561322216,-1.1181484
 778,0.3875019953\C,0,-1.8732667692,-1.6675234882,-0.2753901887\O,0,-3.
 8757336675,1.2059366971,0.6353265493\C,0,-0.87513092,2.755960129,1.199
 7013473\C,0,-2.1492992001,-2.3398463229,-1.6228343081\O,0,-1.216572360
 1,-2.6684339973,0.5219980437\C,0,2.872449356,-0.197577314,-0.149753679
 3\O,0,3.7582031206,0.7828555206,0.4440913422\C,0,3.4130229222,-0.61026
 35107,-1.5218912256\C,0,2.988720068,-1.3836004861,0.8253885311\O,0,2.6
 153904708,-1.041413927,2.1599038494\H,0,0.4753844173,-0.4220120482,-1.
 9939942047\H,0,0.7183346655,-1.6240211268,-0.7466313045\H,0,1.10609947
 27,0.4254316795,0.8593022507\H,0,2.0276478762,1.8833070315,-1.64234753
 68\H,0,1.7973663091,2.4917530938,-0.0118660312\H,0,-0.3005658097,1.863
 5813057,-2.1378154712\H,0,0.0934555936,3.405970209,-1.4058869472\H,0,-
 2.0246521627,2.7118372881,-0.5912977259\H,0,-3.2169150695,-1.444091731
 1,1.4332425424\H,0,-4.0830384628,-1.428818012,-0.1060240561\H,0,-0.601
 8149547,3.8142716486,1.1051325721\H,0,-0.0552926555,2.2381102973,1.709
 4300873\H,0,-1.7607102516,2.6960629387,1.8423048122\H,0,-1.2154811327,
 -2.6450868362,-2.1067983375\H,0,-2.7657262749,-3.233082687,-1.47065993
 6\H,0,-2.6829226821,-1.658036433,-2.29260623\H,0,-1.0126044668,-2.2742
 963466,1.3884167885\H,0,3.8117709976,1.5465471267,-0.154062526\H,0,2.8
 307077742,-1.4291342767,-1.957498827\H,0,3.3939421725,0.2287366815,-2.
 2267743785\H,0,4.4522297642,-0.9450237691,-1.4281410543\H,0,2.33920610
 28,-2.2090955557,0.5237330468\H,0,4.0276647297,-1.7443450899,0.8016800
 558\H,0,3.1375581818,-0.2528595176,2.3903320186\\Version=ES64L-G09RevD
 .01\State=1-A\HF=-886.97849\RMSD=5.010e-09\Dipole=1.516572,0.1209733,-
 1.4885042\Quadrupole=-6.4649336,1.6641729,4.8007607,9.6811039,-1.94505
 64,0.2600178\PG=C01 [X(C15H24O4)]\\@


 Everywhere is walking distance if you have the time.
                                    -- Steven Wright
 Job cpu time:       0 days  0 hours 38 minutes 19.0 seconds.
 File lengths (MBytes):  RWF=    277 Int=      0 D2E=      0 Chk=     31 Scr=      1
 Normal termination of Gaussian 09 at Sun Mar 10 23:53:44 2024.
