# Supplementary material for: New patchoulol- and guaiane-type sesquiterpenoids from Sanguisorba officinalis with anti-melanogenic activity
Source: Nat Prod Bioprospect. 2026 May 12;16(1):63. doi: 10.1007/s13659-026-00616-0 (PMC13161421; doi:10.1007/s13659-026-00616-0)
Supplement: Supplementary file 2 — Additional file 2. It includes the calculated NMR data of compound 11. [file 13659_2026_616_MOESM2_ESM.zip › New folder/11R-nmr-13.log]

 Entering Gaussian System, Link 0=/gpfs/home/zhengshan/software/Gaussian/g09/g09
 Input=DY-202A-11R_13-2.gjf
 Output=DY-202A-11R_13-2.log
 Initial command:
 /gpfs/home/zhengshan/software/Gaussian/g09/l1.exe "/gpfs/home/zhengshan/software/Gaussian/g09/scratch/zhengshan/%J/Gau-15203.inp" -scrdir="/gpfs/home/zhengshan/software/Gaussian/g09/scratch/zhengshan/%J/"
 Entering Link 1 = /gpfs/home/zhengshan/software/Gaussian/g09/l1.exe PID=     15204.
  
 Copyright (c) 1988,1990,1992,1993,1995,1998,2003,2009,2013,
            Gaussian, Inc.  All Rights Reserved.
  
 This is part of the Gaussian(R) 09 program.  It is based on
 the Gaussian(R) 03 system (copyright 2003, Gaussian, Inc.),
 the Gaussian(R) 98 system (copyright 1998, Gaussian, Inc.),
 the Gaussian(R) 94 system (copyright 1995, Gaussian, Inc.),
 the Gaussian 92(TM) system (copyright 1992, Gaussian, Inc.),
 the Gaussian 90(TM) system (copyright 1990, Gaussian, Inc.),
 the Gaussian 88(TM) system (copyright 1988, Gaussian, Inc.),
 the Gaussian 86(TM) system (copyright 1986, Carnegie Mellon
 University), and the Gaussian 82(TM) system (copyright 1983,
 Carnegie Mellon University). Gaussian is a federally registered
 trademark of Gaussian, Inc.
  
 This software contains proprietary and confidential information,
 including trade secrets, belonging to Gaussian, Inc.
  
 This software is provided under written license and may be
 used, copied, transmitted, or stored only in accord with that
 written license.
  
 The following legend is applicable only to US Government
 contracts under FAR:
  
                    RESTRICTED RIGHTS LEGEND
  
 Use, reproduction and disclosure by the US Government is
 subject to restrictions as set forth in subparagraphs (a)
 and (c) of the Commercial Computer Software - Restricted
 Rights clause in FAR 52.227-19.
  
 Gaussian, Inc.
 340 Quinnipiac St., Bldg. 40, Wallingford CT 06492
  
  
 ---------------------------------------------------------------
 Warning -- This program may not be used in any manner that
 competes with the business of Gaussian, Inc. or will provide
 assistance to any competitor of Gaussian, Inc.  The licensee
 of this program is prohibited from giving any competitor of
 Gaussian, Inc. access to this program.  By using this program,
 the user acknowledges that Gaussian, Inc. is engaged in the
 business of creating and licensing software in the field of
 computational chemistry and represents and warrants to the
 licensee that it is not a competitor of Gaussian, Inc. and that
 it will not use this program in any manner prohibited above.
 ---------------------------------------------------------------
  

 Cite this work as:
 Gaussian 09, Revision D.01,
 M. J. Frisch, G. W. Trucks, H. B. Schlegel, G. E. Scuseria, 
 M. A. Robb, J. R. Cheeseman, G. Scalmani, V. Barone, B. Mennucci, 
 G. A. Petersson, H. Nakatsuji, M. Caricato, X. Li, H. P. Hratchian, 
 A. F. Izmaylov, J. Bloino, G. Zheng, J. L. Sonnenberg, M. Hada, 
 M. Ehara, K. Toyota, R. Fukuda, J. Hasegawa, M. Ishida, T. Nakajima, 
 Y. Honda, O. Kitao, H. Nakai, T. Vreven, J. A. Montgomery, Jr., 
 J. E. Peralta, F. Ogliaro, M. Bearpark, J. J. Heyd, E. Brothers, 
 K. N. Kudin, V. N. Staroverov, T. Keith, R. Kobayashi, J. Normand, 
 K. Raghavachari, A. Rendell, J. C. Burant, S. S. Iyengar, J. Tomasi, 
 M. Cossi, N. Rega, J. M. Millam, M. Klene, J. E. Knox, J. B. Cross, 
 V. Bakken, C. Adamo, J. Jaramillo, R. Gomperts, R. E. Stratmann, 
 O. Yazyev, A. J. Austin, R. Cammi, C. Pomelli, J. W. Ochterski, 
 R. L. Martin, K. Morokuma, V. G. Zakrzewski, G. A. Voth, 
 P. Salvador, J. J. Dannenberg, S. Dapprich, A. D. Daniels, 
 O. Farkas, J. B. Foresman, J. V. Ortiz, J. Cioslowski, 
 and D. J. Fox, Gaussian, Inc., Wallingford CT, 2013.
 
 ******************************************
 Gaussian 09:  ES64L-G09RevD.01 24-Apr-2013
                10-Mar-2024 
 ******************************************
 %chk=DY-202A-11R_13.chk
 %mem=6GB
 %nprocshared=3
 Will use up to    3 processors via shared memory.
 ----------------------------------------------------------------------
 # mPW1PW91/6-311G(d,p) nmr guess=read geom=check scrf=(solvent=methano
 l,read)
 ----------------------------------------------------------------------
 1/29=2,38=1,40=2/1;
 2/12=2,40=1/2;
 3/5=4,6=6,7=101,11=2,14=-4,16=1,25=1,30=1,70=2203,72=3,74=-7,116=-2/1,2,8,3;
 4/5=1/1;
 5/5=2,38=6,53=3/2;
 8/6=1,10=90,11=11/1;
 10/13=100,45=16/2;
 6/7=2,8=2,9=2,10=2,28=1/1;
 99/9=1/99;
 ----------------------------------------------------------------------
 candidate structure: DY-202A-11R_13, conformer: 1, nmr calculation wit
 h methanol solvation
 ----------------------------------------------------------------------
 Structure from the checkpoint file:  "DY-202A-11R_13.chk"
 Charge =  0 Multiplicity = 1
 Redundant internal coordinates found in file.
 C,0,1.7586480161,0.7221195683,0.1122175399
 C,0,1.1526189341,-0.4777980966,0.2801603647
 C,0,-0.2782591249,-0.7467934468,0.6561493521
 C,0,-1.2851223811,0.2240773218,-0.0147311926
 C,0,-1.3321364559,1.5926410479,0.7120842175
 C,0,-0.0019339096,2.1193227644,1.2824819657
 C,0,1.2161777661,2.1132986722,0.3383894347
 C,0,3.1594768339,0.5099064559,-0.2888674768
 C,0,3.3947437314,-0.9775044313,-0.4832412664
 C,0,2.1092817053,-1.6507309137,0.0473632445
 O,0,4.0089300632,1.3896989089,-0.436751221
 C,0,0.9666402867,2.8598368949,-0.987694479
 C,0,2.3521089829,-2.440147273,1.3409020016
 O,0,1.4915987124,-2.5039734117,-0.9330475173
 C,0,-2.6943517711,-0.4233804805,-0.156734901
 O,0,-3.1169260905,-0.8330083395,1.1601069009
 C,0,-2.6749585156,-1.6461794435,-1.0922313669
 C,0,-3.7304416605,0.5871751645,-0.6821568525
 O,0,-5.0105323528,-0.0656113907,-0.6735841352
 H,0,-0.3868200368,-0.6934607696,1.7485925524
 H,0,-0.5000469734,-1.7815221701,0.3881597141
 H,0,-0.9347132544,0.3915773362,-1.0408250197
 H,0,-2.0383238024,1.522617606,1.549498038
 H,0,-1.741047846,2.3428663197,0.0252444574
 H,0,0.2623706583,1.5540502538,2.1854784429
 H,0,-0.1722083973,3.1517595465,1.6158024751
 H,0,2.0199943757,2.6622487122,0.8514874509
 H,0,3.5107925596,-1.184181903,-1.5538601515
 H,0,4.3132737897,-1.2966852049,0.0203787777
 H,0,0.6323211322,3.8860079308,-0.7905041573
 H,0,0.2046101741,2.3655410353,-1.6001011524
 H,0,1.8872656956,2.9167972419,-1.579256557
 H,0,1.4121553311,-2.8387372075,1.7370864762
 H,0,3.0251114287,-3.283765286,1.1415308505
 H,0,2.8155597342,-1.8099058415,2.1076821984
 H,0,2.0188625587,-3.3201159064,-0.9789779729
 H,0,-4.0797008409,-0.970534059,1.0868197057
 H,0,-2.2931978406,-1.3769164981,-2.084223261
 H,0,-2.0540575627,-2.4520822453,-0.692245467
 H,0,-3.6881060696,-2.0415956533,-1.216339676
 H,0,-3.7704803411,1.4670093387,-0.0350559729
 H,0,-3.4680464377,0.9125616587,-1.6990556028
 H,0,-5.6900308048,0.6201161932,-0.574730762
 Recover connectivity data from disk.
                          Input orientation:                          
 ---------------------------------------------------------------------
 Center     Atomic      Atomic             Coordinates (Angstroms)
 Number     Number       Type             X           Y           Z
 ---------------------------------------------------------------------
      1          6           0        1.758648    0.722120    0.112218
      2          6           0        1.152619   -0.477798    0.280160
      3          6           0       -0.278259   -0.746793    0.656149
      4          6           0       -1.285122    0.224077   -0.014731
      5          6           0       -1.332136    1.592641    0.712084
      6          6           0       -0.001934    2.119323    1.282482
      7          6           0        1.216178    2.113299    0.338389
      8          6           0        3.159477    0.509906   -0.288867
      9          6           0        3.394744   -0.977504   -0.483241
     10          6           0        2.109282   -1.650731    0.047363
     11          8           0        4.008930    1.389699   -0.436751
     12          6           0        0.966640    2.859837   -0.987694
     13          6           0        2.352109   -2.440147    1.340902
     14          8           0        1.491599   -2.503973   -0.933048
     15          6           0       -2.694352   -0.423380   -0.156735
     16          8           0       -3.116926   -0.833008    1.160107
     17          6           0       -2.674959   -1.646179   -1.092231
     18          6           0       -3.730442    0.587175   -0.682157
     19          8           0       -5.010532   -0.065611   -0.673584
     20          1           0       -0.386820   -0.693461    1.748593
     21          1           0       -0.500047   -1.781522    0.388160
     22          1           0       -0.934713    0.391577   -1.040825
     23          1           0       -2.038324    1.522618    1.549498
     24          1           0       -1.741048    2.342866    0.025244
     25          1           0        0.262371    1.554050    2.185478
     26          1           0       -0.172208    3.151760    1.615802
     27          1           0        2.019994    2.662249    0.851487
     28          1           0        3.510793   -1.184182   -1.553860
     29          1           0        4.313274   -1.296685    0.020379
     30          1           0        0.632321    3.886008   -0.790504
     31          1           0        0.204610    2.365541   -1.600101
     32          1           0        1.887266    2.916797   -1.579257
     33          1           0        1.412155   -2.838737    1.737086
     34          1           0        3.025111   -3.283765    1.141531
     35          1           0        2.815560   -1.809906    2.107682
     36          1           0        2.018863   -3.320116   -0.978978
     37          1           0       -4.079701   -0.970534    1.086820
     38          1           0       -2.293198   -1.376916   -2.084223
     39          1           0       -2.054058   -2.452082   -0.692245
     40          1           0       -3.688106   -2.041596   -1.216340
     41          1           0       -3.770480    1.467009   -0.035056
     42          1           0       -3.468046    0.912562   -1.699056
     43          1           0       -5.690031    0.620116   -0.574731
 ---------------------------------------------------------------------
                    Distance matrix (angstroms):
                    1          2          3          4          5
     1  C    0.000000
     2  C    1.354724   0.000000
     3  C    2.569544   1.503708   0.000000
     4  C    3.086859   2.553855   1.551272   0.000000
     5  C    3.266588   3.263018   2.566464   1.550302   0.000000
     6  C    2.534037   3.013748   2.946739   2.630834   1.540190
     7  C    1.510234   2.592530   3.242598   3.154418   2.627668
     8  C    1.472489   2.307993   3.780262   4.462209   4.727453
     9  C    2.433126   2.420664   3.852582   4.854323   5.511610
    10  C    2.399494   1.531395   2.624514   3.878239   4.775424
    11  O    2.410560   3.487122   4.913148   5.437257   5.466992
    12  C    2.531189   3.575172   4.154489   3.600600   3.127204
    13  C    3.444095   2.532738   3.202369   4.708002   5.498405
    14  O    3.401701   2.385826   2.957300   3.999468   5.240438
    15  C    4.605835   3.872082   2.569607   1.557336   2.583567
    16  O    5.223765   4.373728   2.884343   2.419335   3.044663
    17  C    5.168791   4.230712   3.099984   2.567199   3.943182
    18  C    5.547914   5.089647   3.935492   2.560641   2.950718
    19  O    6.860015   6.250117   4.962521   3.794297   4.266201
    20  H    3.047068   2.138382   1.099119   2.181315   2.682207
    21  H    3.383204   2.107763   1.091637   2.191140   3.490312
    22  H    2.948383   2.618735   2.146286   1.097138   2.161756
    23  H    4.138063   3.974292   3.007678   2.168025   1.097664
    24  H    3.857753   4.049004   3.476175   2.167656   1.096264
    25  H    2.688748   2.924241   2.815139   3.000747   2.171367
    26  H    3.448496   4.088129   4.016329   3.531082   2.143126
    27  H    2.092588   3.307363   4.116029   4.197477   3.521402
    28  H    3.078930   3.069787   4.408215   5.230001   6.024883
    29  H    3.257318   3.275332   4.667843   5.801378   6.379445
    30  H    3.477601   4.523255   4.938098   4.205728   3.372892
    31  H    2.836883   3.538175   3.874333   3.052633   2.881868
    32  H    2.773849   3.939596   4.807123   4.445506   4.167515
    33  H    3.929371   2.786400   2.898647   4.441284   5.312145
    34  H    4.325567   3.481614   4.193337   5.676268   6.553577
    35  H    3.392653   2.807084   3.578948   5.045525   5.543321
    36  H    4.195007   3.227163   3.817381   4.940384   6.182561
    37  H    6.156399   5.317016   3.832296   3.232674   3.776163
    38  H    5.064362   4.274620   3.459288   2.803961   4.190614
    39  H    5.025877   3.889235   2.807069   2.865679   4.342015
    40  H    6.250625   5.302603   4.099974   3.514465   4.741001
    41  H    5.581022   5.302692   4.192171   2.778902   2.553336
    42  H    5.534918   5.215452   4.298278   2.841851   3.292144
    43  H    7.480984   6.982701   5.715836   4.457989   4.646820
                    6          7          8          9         10
     6  C    0.000000
     7  C    1.541150   0.000000
     8  C    3.879933   2.596291   0.000000
     9  C    4.923976   3.869663   1.518395   0.000000
    10  C    4.494002   3.879465   2.425761   1.545053   0.000000
    11  O    4.424381   2.987291   1.231858   2.446025   3.617630
    12  C    2.576858   1.542105   3.289235   4.568955   4.766780
    13  C    5.131637   4.798879   3.465661   2.560061   1.534727
    14  O    5.339857   4.797042   3.504320   2.480805   1.439014
    15  C    3.973135   4.687444   5.929232   6.122969   4.962151
    16  O    4.293531   5.303936   6.579983   6.717389   5.405563
    17  C    5.192623   5.596543   6.271741   6.136716   4.918094
    18  C    4.484312   5.276326   6.901567   7.297675   6.296252
    19  O    5.803981   6.674104   8.199285   8.456740   7.329674
    20  H    2.877003   3.526496   4.263280   4.400226   3.168765
    21  H    4.032929   4.256470   4.370483   4.071263   2.634738
    22  H    3.041864   3.081053   4.164353   4.574875   3.823752
    23  H    2.138747   3.522424   5.605560   6.316713   5.434076
    24  H    2.157576   2.982607   5.241522   6.136756   5.547463
    25  H    1.097630   2.152730   3.950424   4.831418   4.272381
    26  H    1.098190   2.153555   4.659107   5.846362   5.543385
    27  H    2.137456   1.100335   2.689128   4.113300   4.388209
    28  H    5.594392   4.440636   2.143260   1.096544   2.178490
    29  H    5.646506   4.617480   2.165792   1.095083   2.232411
    30  H    2.796556   2.181235   4.246907   5.601709   5.791279
    31  H    2.900443   2.201055   3.727459   4.753975   4.740501
    32  H    3.520595   2.184796   3.012764   4.317328   4.853607
    33  H    5.175777   5.149507   4.286145   3.510655   2.180025
    34  H    6.194855   5.748528   4.056604   2.845233   2.168582
    35  H    4.904902   4.591291   3.353097   2.782307   2.183822
    36  H    6.227786   5.648164   4.055407   2.761636   1.961733
    37  H    5.119930   6.173856   7.515977   7.637569   6.312420
    38  H    5.367335   5.510569   6.042770   5.922445   4.899027
    39  H    5.385954   5.709584   6.009745   5.648672   4.303787
    40  H    6.094688   6.613042   7.366122   7.199756   5.946379
    41  H    4.045165   5.042213   7.000341   7.583993   6.655727
    42  H    4.728612   5.247372   6.787844   7.221388   6.381774
    43  H    6.168574   7.124542   8.854809   9.224635   8.146964
                   11         12         13         14         15
    11  O    0.000000
    12  C    3.423503   0.000000
    13  C    4.535728   5.952455   0.000000
    14  O    4.663041   5.389715   2.432159   0.000000
    15  C    6.949795   4.987271   5.637112   4.738535   0.000000
    16  O    7.633362   5.909795   5.703151   5.330283   1.442372
    17  C    7.370250   5.794511   5.641093   4.256918   1.539730
    18  C    7.784738   5.226942   7.089067   6.073537   1.539732
    19  O    9.139186   6.662095   7.994064   6.949147   2.399963
    20  H    5.332720   4.684554   3.273967   3.741338   3.004650
    21  H    5.573867   5.058296   3.078360   2.496833   2.637505
    22  H    5.079445   3.116131   4.949191   3.779262   2.131220
    23  H    6.366485   4.153951   5.918016   5.902272   2.669927
    24  H    5.846727   2.936814   6.431338   5.904251   2.931557
    25  H    4.576003   3.502870   4.586276   5.263436   4.258920
    26  H    4.979935   2.856640   6.141431   6.422788   4.720670
    27  H    2.689760   2.128658   5.136562   5.491231   5.723869
    28  H    2.849726   4.811169   3.361494   2.490864   6.405825
    29  H    2.741943   5.430731   2.626301   3.213785   7.064053
    30  H    4.214046   1.097124   6.893533   6.449073   5.480807
    31  H    4.096157   1.095473   6.029585   5.080696   4.273800
    32  H    2.852860   1.095783   6.118845   5.473472   5.845646
    33  H    5.417424   6.332192   1.095148   2.692210   5.126783
    34  H    5.029925   6.820172   1.097439   2.695109   6.525301
    35  H    4.258608   5.899691   1.095419   3.388309   6.116303
    36  H    5.141666   6.268897   2.503446   0.972731   5.592991
    37  H    8.562588   6.666402   6.602462   6.121330   1.940360
    38  H    7.077086   5.457014   5.868630   4.113411   2.187548
    39  H    7.182227   6.117875   4.852642   3.554203   2.193714
    40  H    8.463209   6.763356   6.571341   5.208012   2.174610
    41  H    7.790158   5.028698   7.392241   6.653162   2.178631
    42  H    7.597779   4.895341   7.372666   6.071043   2.182223
    43  H    9.730423   7.035493   8.815377   7.839906   3.199640
                   16         17         18         19         20
    16  O    0.000000
    17  C    2.435079   0.000000
    18  C    2.405672   2.504012   0.000000
    19  O    2.745372   2.851029   1.436954   0.000000
    20  H    2.796295   3.770084   4.327629   5.257362   0.000000
    21  H    2.888535   2.634410   4.146294   4.941268   1.745702
    22  H    3.332531   2.680214   2.825420   4.117789   3.042753
    23  H    2.619920   4.174364   2.952727   4.037151   2.770940
    24  H    3.642408   4.246578   2.746007   4.120516   3.744749
    25  H    4.262521   5.441760   5.010063   6.212974   2.379837
    26  H    4.975680   6.051233   4.951640   6.245170   3.853493
    27  H    6.220934   6.662070   6.302818   7.693853   4.225913
    28  H    7.170467   6.220133   7.505534   8.639390   5.132094
    29  H    7.531391   7.084874   8.291191   9.430296   5.043955
    30  H    6.334892   6.452460   5.470625   6.889903   5.334529
    31  H    5.374204   4.964247   4.414730   5.828091   4.573951
    32  H    6.826939   6.470845   6.147403   7.569321   5.411100
    33  H    4.986826   5.111921   6.635956   7.399492   2.799760
    34  H    6.612955   6.337364   7.996719   8.844361   4.326601
    35  H    6.086593   6.357047   7.508617   8.486797   3.410371
    36  H    6.094072   4.984661   6.957695   7.752255   4.486231
    37  H    0.975305   2.679190   2.382796   2.187317   3.761925
    38  H    3.391171   1.096491   2.808757   3.330665   4.334958
    39  H    2.679981   1.093154   3.470944   3.799518   3.439494
    40  H    2.726615   1.094635   2.682831   2.438833   4.637540
    41  H    2.673131   3.465506   1.092909   2.072287   4.392971
    42  H    3.368250   2.746704   1.099459   2.094678   4.894849
    43  H    3.426675   3.807173   1.962808   0.970419   5.936949
                   21         22         23         24         25
    21  H    0.000000
    22  H    2.636910   0.000000
    23  H    3.825224   3.034301   0.000000
    24  H    4.322311   2.365208   1.756283   0.000000
    25  H    3.864929   3.632270   2.387185   3.050004   0.000000
    26  H    5.094296   3.906109   2.478081   2.376014   1.751018
    27  H    5.129559   4.179365   4.272695   3.863951   2.469185
    28  H    4.496119   4.744338   6.910158   6.520389   5.659754
    29  H    4.851638   5.614067   7.115439   7.064076   5.405938
    30  H    5.898509   3.837877   4.265392   2.946118   3.798863
    31  H    4.652726   2.346781   3.957429   2.535320   3.872011
    32  H    5.625317   3.824946   5.209904   4.008551   4.320948
    33  H    2.567844   4.864105   5.564388   6.302548   4.562855
    34  H    3.905259   5.826751   6.993292   7.457972   5.668070
    35  H    3.735078   5.368815   5.914175   6.507283   4.223864
    36  H    3.252882   4.743849   6.804853   6.871299   6.070959
    37  H    3.736275   4.034001   3.255318   4.192238   5.141416
    38  H    3.080872   2.462058   4.655769   4.311787   5.775106
    39  H    2.007953   3.075848   4.563321   4.858426   5.449425
    40  H    3.578516   3.678629   4.803671   4.955409   6.333033
    41  H    4.629017   3.195262   2.348248   2.211189   4.604589
    42  H    4.519245   2.668795   3.601302   2.828693   5.423756
    43  H    5.799220   4.783568   4.319933   4.349978   6.627373
                   26         27         28         29         30
    26  H    0.000000
    27  H    2.372668   0.000000
    28  H    6.512422   4.775270   0.000000
    29  H    6.515642   4.650057   1.770554   0.000000
    30  H    2.641344   2.473734   5.880063   6.408374   0.000000
    31  H    3.331992   3.064954   4.851135   5.737506   1.774881
    32  H    3.808549   2.447637   4.410727   5.118377   1.770984
    33  H    6.197658   5.604873   4.239359   3.706953   7.226275
    34  H    7.201650   6.037339   3.450981   2.620082   7.801529
    35  H    5.812644   4.712867   3.779123   2.619805   6.753477
    36  H    7.308820   6.256140   2.668063   3.218277   7.340725
    37  H    5.704527   7.103434   8.039554   8.466740   7.022357
    38  H    6.220747   6.598248   5.831358   6.934065   6.158794
    39  H    6.345982   6.718437   5.772132   6.510429   6.884597
    40  H    6.881388   7.680135   7.257632   8.130587   7.347374
    41  H    4.302473   5.978641   7.896361   8.543311   5.080051
    42  H    5.183130   6.299624   7.288457   8.269593   5.145859
    43  H    6.453992   8.102400   9.427053  10.202666   7.119322
                   31         32         33         34         35
    31  H    0.000000
    32  H    1.770776   0.000000
    33  H    6.299167   6.659582   0.000000
    34  H    6.883781   6.866175   1.776053   0.000000
    35  H    6.164339   6.066051   1.779151   1.774717   0.000000
    36  H    6.000333   6.267116   2.824327   2.347427   3.527454
    37  H    6.058404   7.604209   5.837252   7.472107   7.020778
    38  H    4.525418   6.013921   5.519870   6.505842   6.622609
    39  H    5.397710   6.719054   4.250387   5.463734   5.653774
    40  H    5.892654   7.470083   5.947338   7.222868   7.307563
    41  H    4.365555   6.041236   6.967041   8.374621   7.661946
    42  H    3.950867   5.719325   7.049517   8.236455   7.834972
    43  H    6.232550   7.981180   8.230991   9.702554   9.243669
                   36         37         38         39         40
    36  H    0.000000
    37  H    6.854234   0.000000
    38  H    4.857104   3.662274   0.000000
    39  H    4.174252   3.076246   1.775041   0.000000
    40  H    5.853242   2.570032   1.772227   1.764451   0.000000
    41  H    7.571265   2.701081   3.803862   4.328658   3.703043
    42  H    6.967083   3.417788   2.601986   3.786008   3.001414
    43  H    8.666942   2.807861   4.219619   4.761566   3.391766
                   41         42         43
    41  H    0.000000
    42  H    1.779824   0.000000
    43  H    2.166368   2.507358   0.000000
 Stoichiometry    C15H24O4
 Framework group  C1[X(C15H24O4)]
 Deg. of freedom   123
 Full point group                 C1      NOp   1
 Largest Abelian subgroup         C1      NOp   1
 Largest concise Abelian subgroup C1      NOp   1
                         Standard orientation:                         
 ---------------------------------------------------------------------
 Center     Atomic      Atomic             Coordinates (Angstroms)
 Number     Number       Type             X           Y           Z
 ---------------------------------------------------------------------
      1          6           0        1.789459    0.744609    0.070372
      2          6           0        1.197122   -0.459854    0.253899
      3          6           0       -0.222521   -0.739701    0.663091
      4          6           0       -1.252322    0.222009    0.014195
      5          6           0       -1.293613    1.591305    0.739978
      6          6           0        0.045078    2.129527    1.278876
      7          6           0        1.241164    2.131757    0.307014
      8          6           0        3.182354    0.542983   -0.362542
      9          6           0        3.425042   -0.942803   -0.560191
     10          6           0        2.157579   -1.625457    0.000797
     11          8           0        4.021079    1.429314   -0.531168
     12          6           0        0.955199    2.874167   -1.014024
     13          6           0        2.436432   -2.410849    1.289512
     14          8           0        1.524393   -2.485175   -0.963943
     15          6           0       -2.659193   -0.436937   -0.094435
     16          8           0       -3.048062   -0.847843    1.232355
     17          6           0       -2.651486   -1.661025   -1.028413
     18          6           0       -3.715185    0.564454   -0.597295
     19          8           0       -4.989449   -0.098547   -0.558353
     20          1           0       -0.306354   -0.685505    1.757667
     21          1           0       -0.442085   -1.776597    0.401728
     22          1           0       -0.926963    0.390680   -1.019925
     23          1           0       -1.979768    1.516959    1.593517
     24          1           0       -1.724232    2.337140    0.061677
     25          1           0        0.334618    1.567824    2.176344
     26          1           0       -0.125783    3.161095    1.614577
     27          1           0        2.052128    2.687941    0.800709
     28          1           0        3.518096   -1.150244   -1.632905
     29          1           0        4.357449   -1.253818   -0.077392
     30          1           0        0.617262    3.897940   -0.810633
     31          1           0        0.183286    2.372813   -1.608039
     32          1           0        1.861488    2.937557   -1.626693
     33          1           0        1.509075   -2.816323    1.707780
     34          1           0        3.111434   -3.249366    1.075892
     35          1           0        2.912312   -1.775699    2.044540
     36          1           0        2.057007   -3.297141   -1.020848
     37          1           0       -4.011130   -0.993190    1.181434
     38          1           0       -2.294819   -1.390290   -2.029304
     39          1           0       -2.015090   -2.461294   -0.641690
     40          1           0       -3.664008   -2.064738   -1.128621
     41          1           0       -3.747405    1.444966    0.049320
     42          1           0       -3.478872    0.890316   -1.620418
     43          1           0       -5.671987    0.581874   -0.444853
 ---------------------------------------------------------------------
 Rotational constants (GHZ):      0.5976276      0.2474783      0.1998887
 Standard basis: 6-311G(d,p) (5D, 7F)
 There are   505 symmetry adapted cartesian basis functions of A   symmetry.
 There are   486 symmetry adapted basis functions of A   symmetry.
   486 basis functions,   800 primitive gaussians,   505 cartesian basis functions
    73 alpha electrons       73 beta electrons
       nuclear repulsion energy      1596.3113019544 Hartrees.
 NAtoms=   43 NActive=   43 NUniq=   43 SFac= 1.00D+00 NAtFMM=   60 NAOKFM=F Big=F
 Integral buffers will be    131072 words long.
 Raffenetti 2 integral format.
 Two-electron integral symmetry is turned on.
 Using the following non-standard input for PCM:
 --- end of non-standard input.
 ------------------------------------------------------------------------------
 Polarizable Continuum Model (PCM)
 =================================
 Model                : PCM (using non-symmetric T matrix).
 Atomic radii         : UFF (Universal Force Field).
 Polarization charges : Total charges.
 Charge compensation  : None.
 Solution method      : On-the-fly selection.
 Cavity type          : Scaled VdW (van der Waals Surface) (Alpha=1.100).
 Cavity algorithm     : GePol (No added spheres)
                        Default sphere list used, NSphG=   43.
                        Lebedev-Laikov grids with approx.  5.0 points / Ang**2.
                        Smoothing algorithm: Karplus/York (Gamma=1.0000).
                        Polarization charges: spherical gaussians, with
                                              point-specific exponents (IZeta= 3).
                        Self-potential: point-specific (ISelfS= 7).
                        Self-field    : sphere-specific E.n sum rule (ISelfD= 2).
 Solvent              : Methanol, Eps=  32.613000 Eps(inf)=   1.765709
 ------------------------------------------------------------------------------
 One-electron integrals computed using PRISM.
 NBasis=   486 RedAO= T EigKep=  3.17D-04  NBF=   486
 NBsUse=   486 1.00D-06 EigRej= -1.00D+00 NBFU=   486
 Initial guess from the checkpoint file:  "DY-202A-11R_13.chk"
 B after Tr=     0.000000    0.000000    0.000000
         Rot=    1.000000    0.000000    0.000000    0.000000 Ang=   0.00 deg.
 Requested convergence on RMS density matrix=1.00D-08 within 128 cycles.
 Requested convergence on MAX density matrix=1.00D-06.
 Requested convergence on             energy=1.00D-06.
 No special actions if energy rises.
 Inv3:  Mode=1 IEnd=    21210843.
 Iteration    1 A*A^-1 deviation from unit magnitude is 4.88D-15 for    867.
 Iteration    1 A*A^-1 deviation from orthogonality  is 6.98D-15 for   2636   2559.
 Iteration    1 A^-1*A deviation from unit magnitude is 5.22D-15 for    885.
 Iteration    1 A^-1*A deviation from orthogonality  is 1.99D-10 for   2209   2169.
 Iteration    2 A*A^-1 deviation from unit magnitude is 8.66D-15 for    849.
 Iteration    2 A*A^-1 deviation from orthogonality  is 6.41D-15 for   2199    856.
 Iteration    2 A^-1*A deviation from unit magnitude is 1.11D-15 for    687.
 Iteration    2 A^-1*A deviation from orthogonality  is 5.45D-16 for   2649    857.
 Error on total polarization charges =  0.01111
 SCF Done:  E(RmPW1PW91) =  -886.975476282     A.U. after   11 cycles
            NFock= 11  Conv=0.54D-08     -V/T= 2.0045
 DoSCS=F DFT=T ScalE2(SS,OS)=  1.000000  1.000000
 Range of M.O.s used for correlation:     1   486
 NBasis=   486 NAE=    73 NBE=    73 NFC=     0 NFV=     0
 NROrb=    486 NOA=    73 NOB=    73 NVA=   413 NVB=   413
 NEqPCM:  Using equilibrium solvation (IEInf=0, Eps=  32.6130, EpsInf=   1.7657)
          Differentiating once with respect to magnetic field using GIAOs.
          Electric field/nuclear overlap derivatives assumed to be zero.
 FoFJK:  IHMeth= 1 ICntrl=    6127 DoSepK=F KAlg= 0 I1Cent=   0 FoldK=F
 IRaf=         1 NMat=   1 IRICut=       1 DoRegI=T DoRafI=F ISym2E= 0.
          There are     3 degrees of freedom in the 1st order CPHF.  IDoFFX=0 NUNeed=     3.
      3 vectors produced by pass  0 Test12= 1.00D-12 3.33D-08 XBig12= 4.53D+01 1.19D+00.
 AX will form     3 AO Fock derivatives at one time.
      3 vectors produced by pass  1 Test12= 1.00D-12 3.33D-08 XBig12= 8.98D-02 2.03D-01.
      3 vectors produced by pass  2 Test12= 1.00D-12 3.33D-08 XBig12= 1.20D-03 1.59D-02.
      3 vectors produced by pass  3 Test12= 1.00D-12 3.33D-08 XBig12= 5.59D-06 7.77D-04.
      3 vectors produced by pass  4 Test12= 1.00D-12 3.33D-08 XBig12= 2.87D-08 4.39D-05.
      3 vectors produced by pass  5 Test12= 1.00D-12 3.33D-08 XBig12= 7.58D-11 1.63D-06.
      3 vectors produced by pass  6 Test12= 1.00D-12 3.33D-08 XBig12= 3.44D-13 1.29D-07.
 InvSVY:  IOpt=1 It=  1 EMax= 1.78D-15
 Solved reduced A of dimension    21 with     3 vectors.
 Calculating GIAO nuclear magnetic shielding tensors.
 SCF GIAO Magnetic shielding tensor (ppm):
      1  C    Isotropic =    35.2159   Anisotropy =   140.8427
   XX=   -26.2076   YX=    27.8287   ZX=    48.6256
   XY=    15.0621   YY=    17.3682   ZY=    -9.8346
   XZ=    46.6721   YZ=    -1.6828   ZZ=   114.4871
   Eigenvalues:   -48.3228    24.8594   129.1111
      2  C    Isotropic =    -1.9568   Anisotropy =   191.6559
   XX=   -76.2917   YX=    29.4231   ZX=    63.7112
   XY=    30.1581   YY=   -39.4994   ZY=    -7.7081
   XZ=    49.1322   YZ=   -18.4867   ZZ=   109.9205
   Eigenvalues:  -107.3663   -24.3180   125.8138
      3  C    Isotropic =   160.6224   Anisotropy =    17.1370
   XX=   168.4282   YX=    -2.7050   ZX=     5.2486
   XY=    -0.7389   YY=   152.3292   ZY=    -3.6849
   XZ=     4.5955   YZ=    -9.5402   ZZ=   161.1099
   Eigenvalues:   148.7459   161.0743   172.0471
      4  C    Isotropic =   141.3047   Anisotropy =    32.5268
   XX=   159.6273   YX=    11.6753   ZX=    -0.0832
   XY=     5.4942   YY=   139.3719   ZY=    -3.2884
   XZ=     6.2589   YZ=     2.9821   ZZ=   124.9150
   Eigenvalues:   124.5778   136.3471   162.9892
      5  C    Isotropic =   161.0331   Anisotropy =    16.3788
   XX=   167.7087   YX=     2.9544   ZX=     1.6495
   XY=    -2.5308   YY=   168.2978   ZY=     7.9074
   XZ=    -0.5710   YZ=    11.0478   ZZ=   147.0927
   Eigenvalues:   143.4666   167.6804   171.9523
      6  C    Isotropic =   156.3601   Anisotropy =    16.7914
   XX=   162.1184   YX=     6.2178   ZX=   -10.6707
   XY=     2.0554   YY=   153.0397   ZY=     4.0036
   XZ=    -6.1017   YZ=     3.1396   ZZ=   153.9223
   Eigenvalues:   145.1706   156.3554   167.5544
      7  C    Isotropic =   154.5124   Anisotropy =     7.2478
   XX=   153.5504   YX=    -4.6602   ZX=     1.0306
   XY=    -4.5491   YY=   151.7993   ZY=     1.6568
   XZ=    -4.7277   YZ=    -1.6267   ZZ=   158.1875
   Eigenvalues:   147.8530   156.3399   159.3443
      8  C    Isotropic =   -24.8296   Anisotropy =   145.0174
   XX=   -63.9745   YX=    14.0883   ZX=    39.6046
   XY=    20.1478   YY=   -68.0054   ZY=   -20.0369
   XZ=    45.7087   YZ=   -13.7199   ZZ=    57.4911
   Eigenvalues:   -94.9418   -51.3957    71.8487
      9  C    Isotropic =   132.4301   Anisotropy =    33.5215
   XX=   129.2584   YX=    15.2827   ZX=   -12.3363
   XY=    12.1234   YY=   142.7177   ZY=    -8.3027
   XZ=    -4.8051   YZ=    -4.8542   ZZ=   125.3143
   Eigenvalues:   117.6224   124.8902   154.7778
     10  C    Isotropic =   106.7681   Anisotropy =    37.7327
   XX=   102.6165   YX=     8.5038   ZX=     0.8025
   XY=     7.8600   YY=   108.6568   ZY=    18.4874
   XZ=     6.3217   YZ=    22.9401   ZZ=   109.0311
   Eigenvalues:    87.3301   101.0510   131.9233
     11  O    Isotropic =  -229.9040   Anisotropy =   893.1899
   XX=  -483.0840   YX=  -243.1509   ZX=   223.4993
   XY=  -191.8014   YY=  -494.0550   ZY=   -19.0599
   XZ=   269.4458   YZ=     0.3102   ZZ=   287.4271
   Eigenvalues:  -734.8940  -320.3739   365.5560
     12  C    Isotropic =   169.0607   Anisotropy =    29.5736
   XX=   155.1459   YX=    -4.1023   ZX=     3.9325
   XY=    -3.2485   YY=   175.1101   ZY=    -9.9549
   XZ=     3.3618   YZ=   -13.9010   ZZ=   176.9261
   Eigenvalues:   154.3454   164.0603   188.7765
     13  C    Isotropic =   159.1142   Anisotropy =    41.3379
   XX=   144.9250   YX=    -0.5884   ZX=    11.4737
   XY=    -1.2950   YY=   156.9014   ZY=   -17.1644
   XZ=    13.6652   YZ=   -11.8876   ZZ=   175.5163
   Eigenvalues:   139.1783   151.4915   186.6728
     14  O    Isotropic =   246.1591   Anisotropy =    60.4342
   XX=   228.6537   YX=    -6.5712   ZX=     3.3139
   XY=     3.2531   YY=   240.9828   ZY=    22.6385
   XZ=    16.3965   YZ=    31.7189   ZZ=   268.8408
   Eigenvalues:   219.3079   232.7208   286.4485
     15  C    Isotropic =   109.1182   Anisotropy =    31.2282
   XX=   100.9458   YX=     7.1051   ZX=    -9.9574
   XY=     7.8599   YY=   102.0787   ZY=    -9.3877
   XZ=    -5.9163   YZ=    -5.3869   ZZ=   124.3302
   Eigenvalues:    93.9802   103.4375   129.9370
     16  O    Isotropic =   283.5207   Anisotropy =    56.1732
   XX=   283.3453   YX=    -5.5409   ZX=   -14.8572
   XY=   -11.1337   YY=   256.4605   ZY=    29.2779
   XZ=   -11.0334   YZ=     2.9787   ZZ=   310.7561
   Eigenvalues:   251.2896   278.3029   320.9694
     17  C    Isotropic =   164.9242   Anisotropy =    41.4745
   XX=   142.8065   YX=     2.3986   ZX=    -5.9582
   XY=     1.0604   YY=   169.8159   ZY=    18.1469
   XZ=    -7.9022   YZ=    11.6395   ZZ=   182.1501
   Eigenvalues:   140.8830   161.3157   192.5739
     18  C    Isotropic =   116.6515   Anisotropy =    43.3086
   XX=   139.8912   YX=    10.0588   ZX=    11.5334
   XY=    18.3199   YY=   106.9406   ZY=    -4.9307
   XZ=     2.4262   YZ=   -10.6579   ZZ=   103.1227
   Eigenvalues:    92.5044   111.9262   145.5239
     19  O    Isotropic =   321.2413   Anisotropy =    82.3831
   XX=   345.0370   YX=   -25.8192   ZX=    -2.4204
   XY=   -45.1050   YY=   335.7586   ZY=    -0.0668
   XZ=    10.0450   YZ=     7.6996   ZZ=   282.9284
   Eigenvalues:   281.6655   305.8951   376.1634
     20  H    Isotropic =    29.3410   Anisotropy =     5.3421
   XX=    28.2090   YX=    -1.2643   ZX=     0.5494
   XY=    -1.4388   YY=    27.4221   ZY=    -1.8338
   XZ=    -0.4910   YZ=    -1.3732   ZZ=    32.3919
   Eigenvalues:    26.1384    28.9822    32.9024
     21  H    Isotropic =    28.6500   Anisotropy =     7.8713
   XX=    32.4445   YX=    -1.6104   ZX=     0.7103
   XY=    -1.9548   YY=    31.7035   ZY=     1.8188
   XZ=     1.1836   YZ=     1.0791   ZZ=    21.8020
   Eigenvalues:    21.4623    30.5901    33.8975
     22  H    Isotropic =    30.0390   Anisotropy =     3.5756
   XX=    30.4246   YX=     1.4032   ZX=    -1.3745
   XY=     2.7804   YY=    29.1522   ZY=    -0.3010
   XZ=     0.0651   YZ=    -1.0134   ZZ=    30.5401
   Eigenvalues:    27.5951    30.0992    32.4227
     23  H    Isotropic =    29.9947   Anisotropy =     6.9398
   XX=    32.9903   YX=     1.9355   ZX=    -3.2273
   XY=     1.7926   YY=    28.3251   ZY=     3.5271
   XZ=    -2.9941   YZ=     3.0186   ZZ=    28.6686
   Eigenvalues:    23.8644    31.4984    34.6212
     24  H    Isotropic =    30.1286   Anisotropy =     6.9163
   XX=    31.6854   YX=    -0.6596   ZX=     3.3500
   XY=    -0.9244   YY=    33.5313   ZY=    -2.0294
   XZ=     2.3043   YZ=    -1.7851   ZZ=    25.1689
   Eigenvalues:    23.8718    31.7745    34.7394
     25  H    Isotropic =    29.8418   Anisotropy =     6.2648
   XX=    28.1552   YX=     1.1084   ZX=     1.5393
   XY=     0.5735   YY=    27.5673   ZY=    -0.5199
   XZ=     0.6184   YZ=    -0.4426   ZZ=    33.8030
   Eigenvalues:    26.8183    28.6889    34.0184
     26  H    Isotropic =    30.0817   Anisotropy =    10.4580
   XX=    28.5031   YX=     0.7654   ZX=    -0.7628
   XY=     0.6277   YY=    33.6531   ZY=     5.0453
   XZ=    -1.4242   YZ=     5.9973   ZZ=    28.0890
   Eigenvalues:    24.2896    28.9019    37.0537
     27  H    Isotropic =    29.0929   Anisotropy =     8.9138
   XX=    32.6147   YX=     3.2879   ZX=     1.8440
   XY=     3.4496   YY=    27.5551   ZY=     1.0579
   XZ=     1.6344   YZ=     2.7371   ZZ=    27.1088
   Eigenvalues:    25.2047    27.0385    35.0354
     28  H    Isotropic =    29.1629   Anisotropy =     6.2393
   XX=    29.0183   YX=     1.1493   ZX=    -2.9018
   XY=     0.4947   YY=    27.4948   ZY=    -0.0037
   XZ=    -3.4529   YZ=     1.3883   ZZ=    30.9755
   Eigenvalues:    25.9347    28.2315    33.3224
     29  H    Isotropic =    29.2730   Anisotropy =     5.8946
   XX=    33.1845   YX=     0.3200   ZX=    -0.1617
   XY=     0.0074   YY=    28.0077   ZY=    -1.4450
   XZ=     0.8359   YZ=    -2.2618   ZZ=    26.6270
   Eigenvalues:    25.3221    29.2943    33.2028
     30  H    Isotropic =    30.7676   Anisotropy =    10.8253
   XX=    27.6419   YX=    -1.3223   ZX=    -0.8397
   XY=    -1.4412   YY=    37.3167   ZY=    -1.5697
   XZ=     0.1876   YZ=    -3.0503   ZZ=    27.3443
   Eigenvalues:    26.4673    27.8511    37.9845
     31  H    Isotropic =    30.9330   Anisotropy =     5.1097
   XX=    31.2089   YX=     2.7389   ZX=     1.7080
   XY=     2.7829   YY=    29.3144   ZY=    -1.5190
   XZ=     3.1821   YZ=    -1.5305   ZZ=    32.2759
   Eigenvalues:    26.1521    32.3075    34.3395
     32  H    Isotropic =    30.4379   Anisotropy =     9.2233
   XX=    31.8293   YX=     0.4860   ZX=    -3.3780
   XY=     1.1899   YY=    28.4050   ZY=    -2.9758
   XZ=    -4.3507   YZ=    -4.3871   ZZ=    31.0793
   Eigenvalues:    25.3453    29.3815    36.5867
     33  H    Isotropic =    30.0757   Anisotropy =     5.7245
   XX=    31.2746   YX=    -0.9231   ZX=    -1.1365
   XY=     0.7189   YY=    29.3688   ZY=    -3.3033
   XZ=    -2.3341   YZ=    -4.3875   ZZ=    29.5837
   Eigenvalues:    25.3435    30.9916    33.8920
     34  H    Isotropic =    30.3142   Anisotropy =     9.2337
   XX=    30.5087   YX=    -4.3508   ZX=     0.4402
   XY=    -4.2959   YY=    32.5591   ZY=    -1.0470
   XZ=     1.1520   YZ=    -2.9296   ZZ=    27.8746
   Eigenvalues:    26.6262    27.8463    36.4700
     35  H    Isotropic =    30.7509   Anisotropy =     8.9179
   XX=    29.5693   YX=    -0.0866   ZX=     3.9702
   XY=     0.2473   YY=    28.4074   ZY=     0.6943
   XZ=     4.2590   YZ=     0.4299   ZZ=    34.2760
   Eigenvalues:    27.1460    28.4106    36.6962
     36  H    Isotropic =    30.3966   Anisotropy =    16.4919
   XX=    28.1367   YX=    -5.1358   ZX=     0.5530
   XY=    -5.7928   YY=    37.3583   ZY=     4.8501
   XZ=    -0.2252   YZ=     5.8567   ZZ=    25.6949
   Eigenvalues:    22.5072    27.2914    41.3912
     37  H    Isotropic =    29.4064   Anisotropy =    17.9360
   XX=    40.6196   YX=     3.4933   ZX=    -0.7755
   XY=     2.9399   YY=    21.5346   ZY=    -4.5583
   XZ=    -1.6123   YZ=    -2.9300   ZZ=    26.0650
   Eigenvalues:    19.1863    27.6692    41.3638
     38  H    Isotropic =    31.1534   Anisotropy =     9.4155
   XX=    28.8323   YX=     0.2969   ZX=    -1.2057
   XY=     0.1895   YY=    27.7608   ZY=     2.5386
   XZ=    -1.2945   YZ=     1.3727   ZZ=    36.8670
   Eigenvalues:    27.1982    28.8316    37.4304
     39  H    Isotropic =    30.2634   Anisotropy =     6.3766
   XX=    30.8729   YX=    -1.2780   ZX=     2.0394
   XY=    -2.5124   YY=    33.5278   ZY=     0.5413
   XZ=     2.3131   YZ=     1.6329   ZZ=    26.3894
   Eigenvalues:    25.1422    31.1334    34.5144
     40  H    Isotropic =    30.0842   Anisotropy =     7.9158
   XX=    32.6161   YX=     1.7095   ZX=     1.2126
   XY=     2.6842   YY=    31.0541   ZY=     3.1131
   XZ=     1.8293   YZ=     3.4488   ZZ=    26.5826
   Eigenvalues:    24.8334    30.0579    35.3614
     41  H    Isotropic =    27.9908   Anisotropy =     9.1109
   XX=    32.3134   YX=     2.3242   ZX=     2.9134
   XY=     1.4438   YY=    29.7242   ZY=     1.9962
   XZ=     1.9623   YZ=     1.7509   ZZ=    21.9349
   Eigenvalues:    21.1440    28.7637    34.0647
     42  H    Isotropic =    28.2380   Anisotropy =     4.7939
   XX=    29.6368   YX=     1.4210   ZX=     0.2677
   XY=     1.0286   YY=    26.5001   ZY=    -3.6347
   XZ=     1.8834   YZ=    -3.8552   ZZ=    28.5772
   Eigenvalues:    23.2390    30.0411    31.4340
     43  H    Isotropic =    30.4602   Anisotropy =    21.8468
   XX=    39.2101   YX=    -9.0821   ZX=    -0.9995
   XY=    -8.2502   YY=    31.6629   ZY=     1.3605
   XZ=    -1.7989   YZ=     1.0346   ZZ=    20.5077
   Eigenvalues:    20.3618    25.9941    45.0247
 End of Minotr F.D. properties file   721 does not exist.
 End of Minotr F.D. properties file   722 does not exist.
 End of Minotr F.D. properties file   788 does not exist.

 **********************************************************************

            Population analysis using the SCF density.

 **********************************************************************

 Orbital symmetries:
       Occupied  (A) (A) (A) (A) (A) (A) (A) (A) (A) (A) (A) (A)
                 (A) (A) (A) (A) (A) (A) (A) (A) (A) (A) (A) (A)
                 (A) (A) (A) (A) (A) (A) (A) (A) (A) (A) (A) (A)
                 (A) (A) (A) (A) (A) (A) (A) (A) (A) (A) (A) (A)
                 (A) (A) (A) (A) (A) (A) (A) (A) (A) (A) (A) (A)
                 (A) (A) (A) (A) (A) (A) (A) (A) (A) (A) (A) (A)
                 (A)
       Virtual   (A) (A) (A) (A) (A) (A) (A) (A) (A) (A) (A) (A)
                 (A) (A) (A) (A) (A) (A) (A) (A) (A) (A) (A) (A)
                 (A) (A) (A) (A) (A) (A) (A) (A) (A) (A) (A) (A)
                 (A) (A) (A) (A) (A) (A) (A) (A) (A) (A) (A) (A)
                 (A) (A) (A) (A) (A) (A) (A) (A) (A) (A) (A) (A)
                 (A) (A) (A) (A) (A) (A) (A) (A) (A) (A) (A) (A)
                 (A) (A) (A) (A) (A) (A) (A) (A) (A) (A) (A) (A)
                 (A) (A) (A) (A) (A) (A) (A) (A) (A) (A) (A) (A)
                 (A) (A) (A) (A) (A) (A) (A) (A) (A) (A) (A) (A)
                 (A) (A) (A) (A) (A) (A) (A) (A) (A) (A) (A) (A)
                 (A) (A) (A) (A) (A) (A) (A) (A) (A) (A) (A) (A)
                 (A) (A) (A) (A) (A) (A) (A) (A) (A) (A) (A) (A)
                 (A) (A) (A) (A) (A) (A) (A) (A) (A) (A) (A) (A)
                 (A) (A) (A) (A) (A) (A) (A) (A) (A) (A) (A) (A)
                 (A) (A) (A) (A) (A) (A) (A) (A) (A) (A) (A) (A)
                 (A) (A) (A) (A) (A) (A) (A) (A) (A) (A) (A) (A)
                 (A) (A) (A) (A) (A) (A) (A) (A) (A) (A) (A) (A)
                 (A) (A) (A) (A) (A) (A) (A) (A) (A) (A) (A) (A)
                 (A) (A) (A) (A) (A) (A) (A) (A) (A) (A) (A) (A)
                 (A) (A) (A) (A) (A) (A) (A) (A) (A) (A) (A) (A)
                 (A) (A) (A) (A) (A) (A) (A) (A) (A) (A) (A) (A)
                 (A) (A) (A) (A) (A) (A) (A) (A) (A) (A) (A) (A)
                 (A) (A) (A) (A) (A) (A) (A) (A) (A) (A) (A) (A)
                 (A) (A) (A) (A) (A) (A) (A) (A) (A) (A) (A) (A)
                 (A) (A) (A) (A) (A) (A) (A) (A) (A) (A) (A) (A)
                 (A) (A) (A) (A) (A) (A) (A) (A) (A) (A) (A) (A)
                 (A) (A) (A) (A) (A) (A) (A) (A) (A) (A) (A) (A)
                 (A) (A) (A) (A) (A) (A) (A) (A) (A) (A) (A) (A)
                 (A) (A) (A) (A) (A) (A) (A) (A) (A) (A) (A) (A)
                 (A) (A) (A) (A) (A) (A) (A) (A) (A) (A) (A) (A)
                 (A) (A) (A) (A) (A) (A) (A) (A) (A) (A) (A) (A)
                 (A) (A) (A) (A) (A) (A) (A) (A) (A) (A) (A) (A)
                 (A) (A) (A) (A) (A) (A) (A) (A) (A) (A) (A) (A)
                 (A) (A) (A) (A) (A) (A) (A) (A) (A) (A) (A) (A)
                 (A) (A) (A) (A) (A)
 The electronic state is 1-A.
 Alpha  occ. eigenvalues --  -19.21994 -19.21701 -19.20446 -19.19831 -10.32059
 Alpha  occ. eigenvalues --  -10.30896 -10.29521 -10.27819 -10.26581 -10.24632
 Alpha  occ. eigenvalues --  -10.24622 -10.24446 -10.23889 -10.23697 -10.23058
 Alpha  occ. eigenvalues --  -10.22991 -10.22817 -10.22154 -10.21721  -1.06369
 Alpha  occ. eigenvalues --   -1.06276  -1.05631  -1.03460  -0.89216  -0.84447
 Alpha  occ. eigenvalues --   -0.82148  -0.77862  -0.77062  -0.75079  -0.71689
 Alpha  occ. eigenvalues --   -0.70718  -0.68395  -0.66392  -0.63014  -0.59525
 Alpha  occ. eigenvalues --   -0.58292  -0.56560  -0.54269  -0.52956  -0.51933
 Alpha  occ. eigenvalues --   -0.50129  -0.48932  -0.48411  -0.47625  -0.46820
 Alpha  occ. eigenvalues --   -0.46007  -0.45481  -0.45113  -0.44109  -0.43926
 Alpha  occ. eigenvalues --   -0.42914  -0.41978  -0.41249  -0.40754  -0.39836
 Alpha  occ. eigenvalues --   -0.39677  -0.39211  -0.38630  -0.37352  -0.36880
 Alpha  occ. eigenvalues --   -0.36585  -0.36231  -0.35902  -0.34710  -0.34260
 Alpha  occ. eigenvalues --   -0.33237  -0.32743  -0.31600  -0.30379  -0.30044
 Alpha  occ. eigenvalues --   -0.28175  -0.26976  -0.26023
 Alpha virt. eigenvalues --   -0.04835   0.03931   0.04652   0.05044   0.06151
 Alpha virt. eigenvalues --    0.06667   0.08188   0.09046   0.09601   0.09939
 Alpha virt. eigenvalues --    0.10363   0.10867   0.11392   0.12061   0.12396
 Alpha virt. eigenvalues --    0.13054   0.13714   0.13825   0.14266   0.14463
 Alpha virt. eigenvalues --    0.15386   0.15541   0.16510   0.17353   0.17864
 Alpha virt. eigenvalues --    0.18018   0.18544   0.18809   0.20014   0.20597
 Alpha virt. eigenvalues --    0.21579   0.21795   0.22613   0.23035   0.23890
 Alpha virt. eigenvalues --    0.24336   0.25027   0.26169   0.27033   0.27805
 Alpha virt. eigenvalues --    0.28718   0.29325   0.30988   0.31983   0.32578
 Alpha virt. eigenvalues --    0.32870   0.34149   0.34416   0.34526   0.35644
 Alpha virt. eigenvalues --    0.36910   0.38002   0.38493   0.39882   0.40313
 Alpha virt. eigenvalues --    0.40644   0.41243   0.42165   0.43643   0.44166
 Alpha virt. eigenvalues --    0.44496   0.45615   0.46724   0.47351   0.48448
 Alpha virt. eigenvalues --    0.48963   0.50485   0.50780   0.51133   0.51717
 Alpha virt. eigenvalues --    0.52423   0.53674   0.53878   0.55411   0.55556
 Alpha virt. eigenvalues --    0.56393   0.56904   0.57219   0.58019   0.58077
 Alpha virt. eigenvalues --    0.58519   0.59049   0.59497   0.59784   0.60151
 Alpha virt. eigenvalues --    0.60517   0.60715   0.60857   0.61249   0.61858
 Alpha virt. eigenvalues --    0.62851   0.63088   0.63453   0.63767   0.64151
 Alpha virt. eigenvalues --    0.64809   0.65414   0.65593   0.66440   0.67374
 Alpha virt. eigenvalues --    0.67890   0.68516   0.68976   0.69185   0.69974
 Alpha virt. eigenvalues --    0.71295   0.72237   0.72966   0.73974   0.74619
 Alpha virt. eigenvalues --    0.75735   0.78417   0.78939   0.81193   0.82420
 Alpha virt. eigenvalues --    0.84377   0.85247   0.86547   0.87902   0.88618
 Alpha virt. eigenvalues --    0.90328   0.91734   0.92074   0.93500   0.94387
 Alpha virt. eigenvalues --    0.95489   0.96572   0.98008   0.99315   1.00306
 Alpha virt. eigenvalues --    1.01006   1.02458   1.03675   1.05200   1.06061
 Alpha virt. eigenvalues --    1.07596   1.09253   1.10209   1.12175   1.12898
 Alpha virt. eigenvalues --    1.14779   1.16546   1.18290   1.18827   1.21577
 Alpha virt. eigenvalues --    1.22233   1.22926   1.23629   1.25332   1.25662
 Alpha virt. eigenvalues --    1.27237   1.29945   1.31056   1.32407   1.32940
 Alpha virt. eigenvalues --    1.33452   1.36064   1.36753   1.37281   1.39315
 Alpha virt. eigenvalues --    1.40508   1.41496   1.42525   1.43141   1.43793
 Alpha virt. eigenvalues --    1.44609   1.45735   1.46271   1.47014   1.47687
 Alpha virt. eigenvalues --    1.48109   1.48671   1.50236   1.50819   1.51093
 Alpha virt. eigenvalues --    1.51933   1.52292   1.53368   1.53876   1.55016
 Alpha virt. eigenvalues --    1.55766   1.56616   1.57289   1.57989   1.58612
 Alpha virt. eigenvalues --    1.58679   1.59526   1.60353   1.60994   1.61924
 Alpha virt. eigenvalues --    1.62702   1.63269   1.64333   1.65045   1.65392
 Alpha virt. eigenvalues --    1.65945   1.66553   1.67540   1.68347   1.69324
 Alpha virt. eigenvalues --    1.69645   1.70206   1.70554   1.71574   1.72593
 Alpha virt. eigenvalues --    1.72906   1.73149   1.74895   1.75979   1.76479
 Alpha virt. eigenvalues --    1.77600   1.78259   1.78529   1.79985   1.81276
 Alpha virt. eigenvalues --    1.81680   1.82507   1.83551   1.84943   1.86170
 Alpha virt. eigenvalues --    1.86953   1.88385   1.88758   1.90444   1.91020
 Alpha virt. eigenvalues --    1.91498   1.92589   1.95412   1.97043   1.97317
 Alpha virt. eigenvalues --    1.99441   1.99937   2.00062   2.00646   2.01961
 Alpha virt. eigenvalues --    2.02562   2.03783   2.04459   2.06130   2.07671
 Alpha virt. eigenvalues --    2.08492   2.09535   2.11164   2.12206   2.13300
 Alpha virt. eigenvalues --    2.13979   2.14800   2.15296   2.17546   2.18353
 Alpha virt. eigenvalues --    2.19845   2.21377   2.21706   2.23478   2.24650
 Alpha virt. eigenvalues --    2.25572   2.26915   2.29041   2.30765   2.32265
 Alpha virt. eigenvalues --    2.33242   2.33942   2.34366   2.35091   2.38931
 Alpha virt. eigenvalues --    2.39749   2.41126   2.42149   2.42456   2.43100
 Alpha virt. eigenvalues --    2.44308   2.45293   2.46349   2.48326   2.48631
 Alpha virt. eigenvalues --    2.49945   2.50311   2.50943   2.51659   2.53177
 Alpha virt. eigenvalues --    2.54225   2.54914   2.55981   2.56739   2.57324
 Alpha virt. eigenvalues --    2.57557   2.58606   2.59312   2.59935   2.60870
 Alpha virt. eigenvalues --    2.62404   2.63197   2.64308   2.64604   2.66000
 Alpha virt. eigenvalues --    2.66905   2.68893   2.70183   2.70536   2.70611
 Alpha virt. eigenvalues --    2.73878   2.74876   2.75641   2.76580   2.78454
 Alpha virt. eigenvalues --    2.80410   2.83198   2.84394   2.85187   2.85839
 Alpha virt. eigenvalues --    2.88421   2.88545   2.89866   2.90768   2.91539
 Alpha virt. eigenvalues --    2.92070   2.94331   2.94508   2.96864   2.98449
 Alpha virt. eigenvalues --    2.99829   3.01528   3.04211   3.05319   3.06701
 Alpha virt. eigenvalues --    3.08778   3.10028   3.13249   3.13839   3.13955
 Alpha virt. eigenvalues --    3.15385   3.16453   3.17508   3.19071   3.21297
 Alpha virt. eigenvalues --    3.22498   3.24047   3.24737   3.26358   3.27823
 Alpha virt. eigenvalues --    3.30194   3.32261   3.34073   3.36067   3.38105
 Alpha virt. eigenvalues --    3.38860   3.43621   3.48775   3.57013   3.59090
 Alpha virt. eigenvalues --    3.61644   3.64424   3.75568   3.77758   3.78031
 Alpha virt. eigenvalues --    3.79321   3.80933   3.81618   3.82549   3.83298
 Alpha virt. eigenvalues --    3.83409   3.84316   3.84485   3.85957   3.87809
 Alpha virt. eigenvalues --    3.89265   3.91641   3.95160   4.01630   4.04122
 Alpha virt. eigenvalues --    4.06404   4.08567   4.12492   4.13306   4.25467
 Alpha virt. eigenvalues --    4.26469   4.28763   4.34559   4.35344   4.42551
 Alpha virt. eigenvalues --    4.48651   4.56724   4.93977   4.95626   4.97837
 Alpha virt. eigenvalues --    4.99784   5.11160   5.30467   5.33125   5.35616
 Alpha virt. eigenvalues --    5.63924   5.64413   5.66155   5.66809  23.65349
 Alpha virt. eigenvalues --   23.79974  23.83159  23.88370  23.91287  23.92469
 Alpha virt. eigenvalues --   23.94299  23.96699  23.97248  24.00688  24.02758
 Alpha virt. eigenvalues --   24.03190  24.05664  24.07392  24.26263  50.00785
 Alpha virt. eigenvalues --   50.03080  50.05808  50.10008
          Condensed to atoms (all electrons):
               1          2          3          4          5          6
     1  C    5.739066   0.398725  -0.037769  -0.014116   0.000405  -0.065490
     2  C    0.398725   5.407049   0.282917  -0.056794  -0.003739  -0.010251
     3  C   -0.037769   0.282917   5.021587   0.316868  -0.067529  -0.009077
     4  C   -0.014116  -0.056794   0.316868   5.378539   0.297988  -0.047924
     5  C    0.000405  -0.003739  -0.067529   0.297988   5.037650   0.352279
     6  C   -0.065490  -0.010251  -0.009077  -0.047924   0.352279   5.023620
     7  C    0.265144  -0.054059  -0.006741  -0.001224  -0.077165   0.368970
     8  C    0.173578   0.034844   0.004578  -0.000291  -0.000408   0.005483
     9  C   -0.174670  -0.105322   0.006949  -0.000602  -0.000003  -0.000169
    10  C   -0.000938   0.309132  -0.044422   0.004480  -0.000218  -0.000572
    11  O   -0.121241   0.006481  -0.000092  -0.000001  -0.000006   0.000181
    12  C   -0.077445   0.000571   0.002042  -0.004571  -0.003165  -0.070338
    13  C   -0.004918  -0.087827  -0.007006   0.000249  -0.000033   0.000089
    14  O    0.002776  -0.064491  -0.005078  -0.000808  -0.000006  -0.000001
    15  C    0.000028   0.004512  -0.049577   0.295416  -0.040850   0.006116
    16  O    0.000000   0.000992   0.006442  -0.065593  -0.003963  -0.000757
    17  C    0.000088   0.000398  -0.019712  -0.082023   0.009076  -0.000166
    18  C   -0.000036  -0.000019   0.008344  -0.064026  -0.012982   0.000359
    19  O    0.000000   0.000001  -0.000091   0.004657  -0.000680  -0.000003
    20  H   -0.003457  -0.034539   0.402497  -0.037388  -0.003055  -0.003515
    21  H    0.008098  -0.054060   0.415378  -0.038619   0.005606  -0.000143
    22  H    0.000666  -0.004826  -0.049549   0.412704  -0.032418  -0.005238
    23  H   -0.000125  -0.000179  -0.002045  -0.050022   0.409554  -0.035291
    24  H   -0.000251  -0.000362   0.007794  -0.040329   0.409883  -0.030936
    25  H   -0.005719  -0.002588   0.005906  -0.007340  -0.037333   0.411547
    26  H    0.009500   0.000284  -0.000267   0.008000  -0.033736   0.410383
    27  H   -0.057072   0.005561  -0.000188  -0.000400   0.007182  -0.039693
    28  H    0.007326  -0.000766  -0.000333   0.000049  -0.000003   0.000019
    29  H    0.011929   0.003222  -0.000327   0.000014   0.000000   0.000017
    30  H    0.008792  -0.000230  -0.000063   0.000311  -0.001901  -0.001889
    31  H   -0.003798   0.002602  -0.000458  -0.001569   0.005165  -0.008047
    32  H   -0.015057  -0.000431   0.000002   0.000097  -0.000425   0.007750
    33  H    0.000653  -0.013757   0.003678   0.000028   0.000012  -0.000022
    34  H   -0.000585   0.009956  -0.000052   0.000006   0.000000  -0.000001
    35  H    0.002194   0.000017  -0.000264  -0.000045   0.000000  -0.000010
    36  H   -0.000641   0.011670  -0.000130   0.000046   0.000000   0.000000
    37  H   -0.000004   0.000038  -0.001117   0.014519  -0.000888   0.000026
    38  H   -0.000025   0.000353   0.000334  -0.000350  -0.000377   0.000008
    39  H    0.000005   0.000353  -0.001418  -0.008253  -0.000208  -0.000023
    40  H    0.000000  -0.000002  -0.000139   0.009004  -0.000224   0.000018
    41  H    0.000011  -0.000054  -0.000289  -0.011920   0.009774   0.000553
    42  H   -0.000012  -0.000029  -0.000479   0.007177  -0.003125  -0.000164
    43  H    0.000000   0.000000   0.000025  -0.000491  -0.000019  -0.000001
               7          8          9         10         11         12
     1  C    0.265144   0.173578  -0.174670  -0.000938  -0.121241  -0.077445
     2  C   -0.054059   0.034844  -0.105322   0.309132   0.006481   0.000571
     3  C   -0.006741   0.004578   0.006949  -0.044422  -0.000092   0.002042
     4  C   -0.001224  -0.000291  -0.000602   0.004480  -0.000001  -0.004571
     5  C   -0.077165  -0.000408  -0.000003  -0.000218  -0.000006  -0.003165
     6  C    0.368970   0.005483  -0.000169  -0.000572   0.000181  -0.070338
     7  C    5.156753  -0.050646   0.010281   0.005135   0.011593   0.341825
     8  C   -0.050646   4.719321   0.370083  -0.092686   0.653136  -0.007522
     9  C    0.010281   0.370083   5.200164   0.286021  -0.072847  -0.001165
    10  C    0.005135  -0.092686   0.286021   5.269057   0.005542  -0.000096
    11  O    0.011593   0.653136  -0.072847   0.005542   7.894375  -0.005204
    12  C    0.341825  -0.007522  -0.001165  -0.000096  -0.005204   4.951859
    13  C   -0.000443  -0.001798  -0.054570   0.324725   0.000008  -0.000010
    14  O   -0.000049   0.003487  -0.045967   0.236022  -0.000017   0.000009
    15  C   -0.000539   0.000008   0.000006  -0.000310   0.000000   0.000014
    16  O   -0.000001   0.000000   0.000000   0.000005   0.000000   0.000000
    17  C   -0.000012   0.000000  -0.000003  -0.000053   0.000000  -0.000002
    18  C   -0.000027   0.000000   0.000000   0.000004   0.000000  -0.000003
    19  O    0.000000   0.000000   0.000000   0.000000   0.000000   0.000000
    20  H    0.001639  -0.000264  -0.000094  -0.000116   0.000006  -0.000213
    21  H   -0.000262  -0.000481   0.001950  -0.008625   0.000004   0.000059
    22  H    0.004625  -0.000276  -0.000002   0.000236  -0.000004  -0.001194
    23  H    0.007572   0.000029   0.000000   0.000010   0.000000  -0.000170
    24  H   -0.006450   0.000022  -0.000002   0.000022   0.000001   0.005080
    25  H   -0.044402   0.000289  -0.000106  -0.000117  -0.000019   0.008591
    26  H   -0.033346  -0.000251   0.000007   0.000025  -0.000004  -0.004967
    27  H    0.424487  -0.005025   0.002426  -0.001255   0.013270  -0.039965
    28  H   -0.000472  -0.021709   0.377739  -0.033387   0.000251   0.000148
    29  H   -0.000212  -0.030182   0.383123  -0.029186   0.004196  -0.000016
    30  H   -0.036405  -0.000030   0.000019   0.000018  -0.000107   0.403637
    31  H   -0.033558  -0.000371   0.000080  -0.000192  -0.000070   0.403238
    32  H   -0.024521   0.005072   0.000562  -0.000111   0.010170   0.398496
    33  H    0.000013  -0.000618   0.007465  -0.027984   0.000008  -0.000001
    34  H    0.000013   0.000635  -0.008962  -0.026892  -0.000014   0.000000
    35  H   -0.000050  -0.000161  -0.000647  -0.029560  -0.000053   0.000007
    36  H    0.000015  -0.000210  -0.000384  -0.041788   0.000006  -0.000002
    37  H    0.000001   0.000000   0.000000   0.000001   0.000000   0.000000
    38  H    0.000013  -0.000004   0.000001   0.000003   0.000000  -0.000010
    39  H    0.000005  -0.000002   0.000006   0.000111   0.000000   0.000000
    40  H    0.000000   0.000000   0.000000  -0.000003   0.000000   0.000000
    41  H   -0.000012   0.000000   0.000000   0.000000   0.000000  -0.000022
    42  H    0.000009   0.000000   0.000000   0.000000   0.000000   0.000002
    43  H    0.000000   0.000000   0.000000   0.000000   0.000000   0.000000
              13         14         15         16         17         18
     1  C   -0.004918   0.002776   0.000028   0.000000   0.000088  -0.000036
     2  C   -0.087827  -0.064491   0.004512   0.000992   0.000398  -0.000019
     3  C   -0.007006  -0.005078  -0.049577   0.006442  -0.019712   0.008344
     4  C    0.000249  -0.000808   0.295416  -0.065593  -0.082023  -0.064026
     5  C   -0.000033  -0.000006  -0.040850  -0.003963   0.009076  -0.012982
     6  C    0.000089  -0.000001   0.006116  -0.000757  -0.000166   0.000359
     7  C   -0.000443  -0.000049  -0.000539  -0.000001  -0.000012  -0.000027
     8  C   -0.001798   0.003487   0.000008   0.000000   0.000000   0.000000
     9  C   -0.054570  -0.045967   0.000006   0.000000  -0.000003   0.000000
    10  C    0.324725   0.236022  -0.000310   0.000005  -0.000053   0.000004
    11  O    0.000008  -0.000017   0.000000   0.000000   0.000000   0.000000
    12  C   -0.000010   0.000009   0.000014   0.000000  -0.000002  -0.000003
    13  C    4.978505  -0.051676  -0.000010   0.000000   0.000002   0.000000
    14  O   -0.051676   8.001580  -0.000176   0.000000   0.000014  -0.000001
    15  C   -0.000010  -0.000176   5.374619   0.184459   0.346121   0.320493
    16  O    0.000000   0.000000   0.184459   8.039332  -0.046299  -0.028099
    17  C    0.000002   0.000014   0.346121  -0.046299   4.934690  -0.068928
    18  C    0.000000  -0.000001   0.320493  -0.028099  -0.068928   4.833017
    19  O    0.000000   0.000000  -0.061029  -0.006590  -0.012565   0.249348
    20  H    0.001573  -0.000028  -0.004063   0.007774   0.000760   0.000192
    21  H   -0.001958   0.018336  -0.004641   0.000672  -0.000650   0.000442
    22  H    0.000119   0.000951  -0.038072   0.003993  -0.002576  -0.004765
    23  H   -0.000002   0.000001  -0.008442   0.018866   0.001377  -0.004504
    24  H    0.000000   0.000000  -0.007319   0.000068  -0.000438   0.003784
    25  H    0.000019   0.000005  -0.000351  -0.000108  -0.000026   0.000011
    26  H   -0.000003   0.000000  -0.000292  -0.000026   0.000010   0.000002
    27  H    0.000146   0.000000   0.000028   0.000000   0.000000   0.000001
    28  H    0.005572   0.009649  -0.000002   0.000000   0.000001   0.000000
    29  H   -0.001460   0.001733   0.000000   0.000000   0.000000   0.000000
    30  H    0.000000   0.000000  -0.000007   0.000000   0.000000  -0.000006
    31  H    0.000003  -0.000017   0.000271  -0.000001  -0.000022   0.000062
    32  H   -0.000001   0.000008  -0.000001   0.000000  -0.000001  -0.000001
    33  H    0.404364   0.002193  -0.000001  -0.000025  -0.000019  -0.000001
    34  H    0.392557  -0.001886   0.000000   0.000000   0.000000   0.000000
    35  H    0.382165   0.004843   0.000001   0.000000  -0.000001   0.000000
    36  H   -0.006453   0.320222  -0.000001   0.000000   0.000013   0.000000
    37  H    0.000000   0.000000  -0.061210   0.321320  -0.002655  -0.008257
    38  H    0.000003   0.000171  -0.035551   0.004975   0.387964  -0.001718
    39  H    0.000053   0.001287  -0.029494   0.002111   0.405092   0.007756
    40  H    0.000000  -0.000001  -0.028934   0.000029   0.396735  -0.015390
    41  H    0.000000   0.000000  -0.029875   0.000487   0.007397   0.406534
    42  H    0.000000  -0.000001  -0.058291   0.004998  -0.005833   0.396494
    43  H    0.000000   0.000000   0.008025   0.000230   0.000113  -0.031542
              19         20         21         22         23         24
     1  C    0.000000  -0.003457   0.008098   0.000666  -0.000125  -0.000251
     2  C    0.000001  -0.034539  -0.054060  -0.004826  -0.000179  -0.000362
     3  C   -0.000091   0.402497   0.415378  -0.049549  -0.002045   0.007794
     4  C    0.004657  -0.037388  -0.038619   0.412704  -0.050022  -0.040329
     5  C   -0.000680  -0.003055   0.005606  -0.032418   0.409554   0.409883
     6  C   -0.000003  -0.003515  -0.000143  -0.005238  -0.035291  -0.030936
     7  C    0.000000   0.001639  -0.000262   0.004625   0.007572  -0.006450
     8  C    0.000000  -0.000264  -0.000481  -0.000276   0.000029   0.000022
     9  C    0.000000  -0.000094   0.001950  -0.000002   0.000000  -0.000002
    10  C    0.000000  -0.000116  -0.008625   0.000236   0.000010   0.000022
    11  O    0.000000   0.000006   0.000004  -0.000004   0.000000   0.000001
    12  C    0.000000  -0.000213   0.000059  -0.001194  -0.000170   0.005080
    13  C    0.000000   0.001573  -0.001958   0.000119  -0.000002   0.000000
    14  O    0.000000  -0.000028   0.018336   0.000951   0.000001   0.000000
    15  C   -0.061029  -0.004063  -0.004641  -0.038072  -0.008442  -0.007319
    16  O   -0.006590   0.007774   0.000672   0.003993   0.018866   0.000068
    17  C   -0.012565   0.000760  -0.000650  -0.002576   0.001377  -0.000438
    18  C    0.249348   0.000192   0.000442  -0.004765  -0.004504   0.003784
    19  O    7.979018   0.000008  -0.000013  -0.000099  -0.000181  -0.000025
    20  H    0.000008   0.515026  -0.021683   0.007253   0.003940   0.000174
    21  H   -0.000013  -0.021683   0.516256  -0.000989  -0.000226  -0.000303
    22  H   -0.000099   0.007253  -0.000989   0.537022   0.008003  -0.009508
    23  H   -0.000181   0.003940  -0.000226   0.008003   0.548413  -0.029746
    24  H   -0.000025   0.000174  -0.000303  -0.009508  -0.029746   0.556380
    25  H    0.000000   0.000075   0.000112  -0.000441  -0.008386   0.007746
    26  H    0.000000  -0.000275   0.000024  -0.000238  -0.002781  -0.008352
    27  H    0.000000   0.000205   0.000002   0.000074  -0.000298  -0.000283
    28  H    0.000000  -0.000022  -0.000029   0.000052   0.000000   0.000000
    29  H    0.000000   0.000062  -0.000158   0.000005   0.000000   0.000000
    30  H    0.000000   0.000020  -0.000003   0.000043  -0.000046   0.000569
    31  H    0.000000   0.000034  -0.000015   0.003805   0.000033  -0.001202
    32  H    0.000000  -0.000004  -0.000003   0.000034   0.000025  -0.000062
    33  H    0.000000  -0.000358   0.002675  -0.000005  -0.000002  -0.000001
    34  H    0.000000   0.000025  -0.000391  -0.000001   0.000000   0.000000
    35  H    0.000000  -0.000338   0.000437  -0.000015   0.000000   0.000000
    36  H    0.000000   0.000009  -0.001107  -0.000018   0.000000   0.000000
    37  H    0.030268  -0.000188  -0.000376  -0.000387  -0.000947  -0.000013
    38  H   -0.000255  -0.000120  -0.000155   0.001508  -0.000182  -0.000023
    39  H   -0.000310   0.000533   0.005302  -0.000040  -0.000003  -0.000006
    40  H    0.018585  -0.000079  -0.000102  -0.000187  -0.000090   0.000003
    41  H   -0.026846   0.000003   0.000024  -0.000189   0.002762  -0.001435
    42  H   -0.032838  -0.000027  -0.000076   0.004222   0.000551   0.000470
    43  H    0.317996  -0.000001   0.000001   0.000005  -0.000001  -0.000019
              25         26         27         28         29         30
     1  C   -0.005719   0.009500  -0.057072   0.007326   0.011929   0.008792
     2  C   -0.002588   0.000284   0.005561  -0.000766   0.003222  -0.000230
     3  C    0.005906  -0.000267  -0.000188  -0.000333  -0.000327  -0.000063
     4  C   -0.007340   0.008000  -0.000400   0.000049   0.000014   0.000311
     5  C   -0.037333  -0.033736   0.007182  -0.000003   0.000000  -0.001901
     6  C    0.411547   0.410383  -0.039693   0.000019   0.000017  -0.001889
     7  C   -0.044402  -0.033346   0.424487  -0.000472  -0.000212  -0.036405
     8  C    0.000289  -0.000251  -0.005025  -0.021709  -0.030182  -0.000030
     9  C   -0.000106   0.000007   0.002426   0.377739   0.383123   0.000019
    10  C   -0.000117   0.000025  -0.001255  -0.033387  -0.029186   0.000018
    11  O   -0.000019  -0.000004   0.013270   0.000251   0.004196  -0.000107
    12  C    0.008591  -0.004967  -0.039965   0.000148  -0.000016   0.403637
    13  C    0.000019  -0.000003   0.000146   0.005572  -0.001460   0.000000
    14  O    0.000005   0.000000   0.000000   0.009649   0.001733   0.000000
    15  C   -0.000351  -0.000292   0.000028  -0.000002   0.000000  -0.000007
    16  O   -0.000108  -0.000026   0.000000   0.000000   0.000000   0.000000
    17  C   -0.000026   0.000010   0.000000   0.000001   0.000000   0.000000
    18  C    0.000011   0.000002   0.000001   0.000000   0.000000  -0.000006
    19  O    0.000000   0.000000   0.000000   0.000000   0.000000   0.000000
    20  H    0.000075  -0.000275   0.000205  -0.000022   0.000062   0.000020
    21  H    0.000112   0.000024   0.000002  -0.000029  -0.000158  -0.000003
    22  H   -0.000441  -0.000238   0.000074   0.000052   0.000005   0.000043
    23  H   -0.008386  -0.002781  -0.000298   0.000000   0.000000  -0.000046
    24  H    0.007746  -0.008352  -0.000283   0.000000   0.000000   0.000569
    25  H    0.561946  -0.026162  -0.004672   0.000004  -0.000001  -0.000006
    26  H   -0.026162   0.549699  -0.007823   0.000000  -0.000001   0.003372
    27  H   -0.004672  -0.007823   0.557543  -0.000073  -0.000033  -0.005419
    28  H    0.000004   0.000000  -0.000073   0.494963  -0.011554  -0.000005
    29  H   -0.000001  -0.000001  -0.000033  -0.011554   0.509151   0.000001
    30  H   -0.000006   0.003372  -0.005419  -0.000005   0.000001   0.550668
    31  H   -0.000252  -0.000665   0.008013  -0.000023   0.000005  -0.026553
    32  H   -0.000375   0.000003  -0.005715  -0.000037  -0.000017  -0.023324
    33  H   -0.000015   0.000000  -0.000004  -0.000468   0.000172   0.000000
    34  H    0.000000   0.000000  -0.000006   0.000142   0.001094   0.000000
    35  H    0.000102   0.000000  -0.000037  -0.000356  -0.001076   0.000000
    36  H   -0.000001   0.000000  -0.000001  -0.000038   0.000549   0.000000
    37  H   -0.000008  -0.000001   0.000000   0.000000   0.000000   0.000000
    38  H   -0.000001   0.000001   0.000000   0.000002   0.000000   0.000000
    39  H   -0.000004   0.000000   0.000000  -0.000001   0.000000   0.000000
    40  H    0.000000  -0.000001   0.000000   0.000000   0.000000   0.000000
    41  H   -0.000024   0.000003   0.000000   0.000000   0.000000  -0.000003
    42  H    0.000006  -0.000001   0.000000   0.000000   0.000000   0.000001
    43  H    0.000000   0.000000   0.000000   0.000000   0.000000   0.000000
              31         32         33         34         35         36
     1  C   -0.003798  -0.015057   0.000653  -0.000585   0.002194  -0.000641
     2  C    0.002602  -0.000431  -0.013757   0.009956   0.000017   0.011670
     3  C   -0.000458   0.000002   0.003678  -0.000052  -0.000264  -0.000130
     4  C   -0.001569   0.000097   0.000028   0.000006  -0.000045   0.000046
     5  C    0.005165  -0.000425   0.000012   0.000000   0.000000   0.000000
     6  C   -0.008047   0.007750  -0.000022  -0.000001  -0.000010   0.000000
     7  C   -0.033558  -0.024521   0.000013   0.000013  -0.000050   0.000015
     8  C   -0.000371   0.005072  -0.000618   0.000635  -0.000161  -0.000210
     9  C    0.000080   0.000562   0.007465  -0.008962  -0.000647  -0.000384
    10  C   -0.000192  -0.000111  -0.027984  -0.026892  -0.029560  -0.041788
    11  O   -0.000070   0.010170   0.000008  -0.000014  -0.000053   0.000006
    12  C    0.403238   0.398496  -0.000001   0.000000   0.000007  -0.000002
    13  C    0.000003  -0.000001   0.404364   0.392557   0.382165  -0.006453
    14  O   -0.000017   0.000008   0.002193  -0.001886   0.004843   0.320222
    15  C    0.000271  -0.000001  -0.000001   0.000000   0.000001  -0.000001
    16  O   -0.000001   0.000000  -0.000025   0.000000   0.000000   0.000000
    17  C   -0.000022  -0.000001  -0.000019   0.000000  -0.000001   0.000013
    18  C    0.000062  -0.000001  -0.000001   0.000000   0.000000   0.000000
    19  O    0.000000   0.000000   0.000000   0.000000   0.000000   0.000000
    20  H    0.000034  -0.000004  -0.000358   0.000025  -0.000338   0.000009
    21  H   -0.000015  -0.000003   0.002675  -0.000391   0.000437  -0.001107
    22  H    0.003805   0.000034  -0.000005  -0.000001  -0.000015  -0.000018
    23  H    0.000033   0.000025  -0.000002   0.000000   0.000000   0.000000
    24  H   -0.001202  -0.000062  -0.000001   0.000000   0.000000   0.000000
    25  H   -0.000252  -0.000375  -0.000015   0.000000   0.000102  -0.000001
    26  H   -0.000665   0.000003   0.000000   0.000000   0.000000   0.000000
    27  H    0.008013  -0.005715  -0.000004  -0.000006  -0.000037  -0.000001
    28  H   -0.000023  -0.000037  -0.000468   0.000142  -0.000356  -0.000038
    29  H    0.000005  -0.000017   0.000172   0.001094  -0.001076   0.000549
    30  H   -0.026553  -0.023324   0.000000   0.000000   0.000000   0.000000
    31  H    0.555991  -0.027077   0.000001   0.000000   0.000000   0.000000
    32  H   -0.027077   0.544949  -0.000001   0.000000   0.000000  -0.000001
    33  H    0.000001  -0.000001   0.529132  -0.024891  -0.021254  -0.000316
    34  H    0.000000   0.000000  -0.024891   0.538712  -0.020662   0.004214
    35  H    0.000000   0.000000  -0.021254  -0.020662   0.549425  -0.000083
    36  H    0.000000  -0.000001  -0.000316   0.004214  -0.000083   0.443588
    37  H    0.000000   0.000000   0.000000   0.000000   0.000000   0.000000
    38  H   -0.000019   0.000001   0.000000   0.000000   0.000000   0.000001
    39  H    0.000003   0.000000   0.000013   0.000000  -0.000004   0.000016
    40  H    0.000002   0.000000   0.000001   0.000000   0.000000  -0.000001
    41  H   -0.000016   0.000000   0.000000   0.000000   0.000000   0.000000
    42  H    0.000096   0.000000   0.000000   0.000000   0.000000   0.000000
    43  H    0.000000   0.000000   0.000000   0.000000   0.000000   0.000000
              37         38         39         40         41         42
     1  C   -0.000004  -0.000025   0.000005   0.000000   0.000011  -0.000012
     2  C    0.000038   0.000353   0.000353  -0.000002  -0.000054  -0.000029
     3  C   -0.001117   0.000334  -0.001418  -0.000139  -0.000289  -0.000479
     4  C    0.014519  -0.000350  -0.008253   0.009004  -0.011920   0.007177
     5  C   -0.000888  -0.000377  -0.000208  -0.000224   0.009774  -0.003125
     6  C    0.000026   0.000008  -0.000023   0.000018   0.000553  -0.000164
     7  C    0.000001   0.000013   0.000005   0.000000  -0.000012   0.000009
     8  C    0.000000  -0.000004  -0.000002   0.000000   0.000000   0.000000
     9  C    0.000000   0.000001   0.000006   0.000000   0.000000   0.000000
    10  C    0.000001   0.000003   0.000111  -0.000003   0.000000   0.000000
    11  O    0.000000   0.000000   0.000000   0.000000   0.000000   0.000000
    12  C    0.000000  -0.000010   0.000000   0.000000  -0.000022   0.000002
    13  C    0.000000   0.000003   0.000053   0.000000   0.000000   0.000000
    14  O    0.000000   0.000171   0.001287  -0.000001   0.000000  -0.000001
    15  C   -0.061210  -0.035551  -0.029494  -0.028934  -0.029875  -0.058291
    16  O    0.321320   0.004975   0.002111   0.000029   0.000487   0.004998
    17  C   -0.002655   0.387964   0.405092   0.396735   0.007397  -0.005833
    18  C   -0.008257  -0.001718   0.007756  -0.015390   0.406534   0.396494
    19  O    0.030268  -0.000255  -0.000310   0.018585  -0.026846  -0.032838
    20  H   -0.000188  -0.000120   0.000533  -0.000079   0.000003  -0.000027
    21  H   -0.000376  -0.000155   0.005302  -0.000102   0.000024  -0.000076
    22  H   -0.000387   0.001508  -0.000040  -0.000187  -0.000189   0.004222
    23  H   -0.000947  -0.000182  -0.000003  -0.000090   0.002762   0.000551
    24  H   -0.000013  -0.000023  -0.000006   0.000003  -0.001435   0.000470
    25  H   -0.000008  -0.000001  -0.000004   0.000000  -0.000024   0.000006
    26  H   -0.000001   0.000001   0.000000  -0.000001   0.000003  -0.000001
    27  H    0.000000   0.000000   0.000000   0.000000   0.000000   0.000000
    28  H    0.000000   0.000002  -0.000001   0.000000   0.000000   0.000000
    29  H    0.000000   0.000000   0.000000   0.000000   0.000000   0.000000
    30  H    0.000000   0.000000   0.000000   0.000000  -0.000003   0.000001
    31  H    0.000000  -0.000019   0.000003   0.000002  -0.000016   0.000096
    32  H    0.000000   0.000001   0.000000   0.000000   0.000000   0.000000
    33  H    0.000000   0.000000   0.000013   0.000001   0.000000   0.000000
    34  H    0.000000   0.000000   0.000000   0.000000   0.000000   0.000000
    35  H    0.000000   0.000000  -0.000004   0.000000   0.000000   0.000000
    36  H    0.000000   0.000001   0.000016  -0.000001   0.000000   0.000000
    37  H    0.450146  -0.000313  -0.000828   0.003106  -0.000984   0.002248
    38  H   -0.000313   0.564684  -0.022923  -0.021408  -0.000386   0.000038
    39  H   -0.000828  -0.022923   0.542673  -0.025611  -0.000419  -0.000378
    40  H    0.003106  -0.021408  -0.025611   0.536200   0.000979  -0.000722
    41  H   -0.000984  -0.000386  -0.000419   0.000979   0.540611  -0.033035
    42  H    0.002248   0.000038  -0.000378  -0.000722  -0.033035   0.590911
    43  H   -0.001187  -0.000009   0.000038  -0.000806  -0.007896   0.000269
              43
     1  C    0.000000
     2  C    0.000000
     3  C    0.000025
     4  C   -0.000491
     5  C   -0.000019
     6  C   -0.000001
     7  C    0.000000
     8  C    0.000000
     9  C    0.000000
    10  C    0.000000
    11  O    0.000000
    12  C    0.000000
    13  C    0.000000
    14  O    0.000000
    15  C    0.008025
    16  O    0.000230
    17  C    0.000113
    18  C   -0.031542
    19  O    0.317996
    20  H   -0.000001
    21  H    0.000001
    22  H    0.000005
    23  H   -0.000001
    24  H   -0.000019
    25  H    0.000000
    26  H    0.000000
    27  H    0.000000
    28  H    0.000000
    29  H    0.000000
    30  H    0.000000
    31  H    0.000000
    32  H    0.000000
    33  H    0.000000
    34  H    0.000000
    35  H    0.000000
    36  H    0.000000
    37  H   -0.001187
    38  H   -0.000009
    39  H    0.000038
    40  H   -0.000806
    41  H   -0.007896
    42  H    0.000269
    43  H    0.432978
 Mulliken charges:
               1
     1  C   -0.045616
     2  C    0.014651
     3  C   -0.181127
     4  C   -0.215448
     5  C   -0.220115
     6  C   -0.257699
     7  C   -0.227500
     8  C    0.242368
     9  C   -0.181367
    10  C   -0.102036
    11  O   -0.399548
    12  C   -0.299495
    13  C   -0.271986
    14  O   -0.433083
    15  C   -0.081077
    16  O   -0.445295
    17  C   -0.247867
    18  C    0.013461
    19  O   -0.458355
    20  H    0.168019
    21  H    0.159692
    22  H    0.165715
    23  H    0.142532
    24  H    0.145068
    25  H    0.142101
    26  H    0.137879
    27  H    0.149026
    28  H    0.173360
    29  H    0.158951
    30  H    0.128547
    31  H    0.124523
    32  H    0.129994
    33  H    0.139337
    34  H    0.136987
    35  H    0.135424
    36  H    0.270826
    37  H    0.257691
    38  H    0.123768
    39  H    0.124572
    40  H    0.129037
    41  H    0.144270
    42  H    0.127520
    43  H    0.282293
 Sum of Mulliken charges =   0.00000
 Mulliken charges with hydrogens summed into heavy atoms:
               1
     1  C   -0.045616
     2  C    0.014651
     3  C    0.146584
     4  C   -0.049733
     5  C    0.067485
     6  C    0.022281
     7  C   -0.078474
     8  C    0.242368
     9  C    0.150945
    10  C   -0.102036
    11  O   -0.399548
    12  C    0.083569
    13  C    0.139762
    14  O   -0.162256
    15  C   -0.081077
    16  O   -0.187604
    17  C    0.129510
    18  C    0.285250
    19  O   -0.176062
 Electronic spatial extent (au):  <R**2>=           5663.9611
 Charge=              0.0000 electrons
 Dipole moment (field-independent basis, Debye):
    X=             -3.5442    Y=             -1.3291    Z=              0.6516  Tot=              3.8409
 Quadrupole moment (field-independent basis, Debye-Ang):
   XX=           -114.2655   YY=           -108.2340   ZZ=           -117.0754
   XY=            -28.3605   XZ=              4.9851   YZ=              0.9187
 Traceless Quadrupole moment (field-independent basis, Debye-Ang):
   XX=             -1.0739   YY=              4.9576   ZZ=             -3.8837
   XY=            -28.3605   XZ=              4.9851   YZ=              0.9187
 Octapole moment (field-independent basis, Debye-Ang**2):
  XXX=           -183.8895  YYY=            -39.9465  ZZZ=             -4.8365  XYY=             -1.6145
  XXY=            -31.4923  XXZ=             15.8989  XZZ=              1.4693  YZZ=             -1.9530
  YYZ=              0.3091  XYZ=             12.9207
 Hexadecapole moment (field-independent basis, Debye-Ang**3):
 XXXX=          -4376.2703 YYYY=          -1791.6320 ZZZZ=           -630.3889 XXXY=           -520.1970
 XXXZ=             -9.9105 YYYX=           -126.6312 YYYZ=             40.2215 ZZZX=            -12.5195
 ZZZY=              5.2581 XXYY=          -1059.2099 XXZZ=           -892.9394 YYZZ=           -430.2169
 XXYZ=             10.6121 YYXZ=             -9.3967 ZZXY=            -14.9908
 N-N= 1.596311301954D+03 E-N=-5.263563455788D+03  KE= 8.830003474448D+02
 1\1\GINC-SNODE72\SP\RmPW1PW91\6-311G(d,p)\C15H24O4\ROOT\10-Mar-2024\0\
 \# mPW1PW91/6-311G(d,p) nmr guess=read geom=check scrf=(solvent=methan
 ol,read)\\candidate structure: DY-202A-11R_13, conformer: 1, nmr calcu
 lation with methanol solvation\\0,1\C,0,1.7586480161,0.7221195683,0.11
 22175399\C,0,1.1526189341,-0.4777980966,0.2801603647\C,0,-0.2782591249
 ,-0.7467934468,0.6561493521\C,0,-1.2851223811,0.2240773218,-0.01473119
 26\C,0,-1.3321364559,1.5926410479,0.7120842175\C,0,-0.0019339096,2.119
 3227644,1.2824819657\C,0,1.2161777661,2.1132986722,0.3383894347\C,0,3.
 1594768339,0.5099064559,-0.2888674768\C,0,3.3947437314,-0.9775044313,-
 0.4832412664\C,0,2.1092817053,-1.6507309137,0.0473632445\O,0,4.0089300
 632,1.3896989089,-0.436751221\C,0,0.9666402867,2.8598368949,-0.9876944
 79\C,0,2.3521089829,-2.440147273,1.3409020016\O,0,1.4915987124,-2.5039
 734117,-0.9330475173\C,0,-2.6943517711,-0.4233804805,-0.156734901\O,0,
 -3.1169260905,-0.8330083395,1.1601069009\C,0,-2.6749585156,-1.64617944
 35,-1.0922313669\C,0,-3.7304416605,0.5871751645,-0.6821568525\O,0,-5.0
 105323528,-0.0656113907,-0.6735841352\H,0,-0.3868200368,-0.6934607696,
 1.7485925524\H,0,-0.5000469734,-1.7815221701,0.3881597141\H,0,-0.93471
 32544,0.3915773362,-1.0408250197\H,0,-2.0383238024,1.522617606,1.54949
 8038\H,0,-1.741047846,2.3428663197,0.0252444574\H,0,0.2623706583,1.554
 0502538,2.1854784429\H,0,-0.1722083973,3.1517595465,1.6158024751\H,0,2
 .0199943757,2.6622487122,0.8514874509\H,0,3.5107925596,-1.184181903,-1
 .5538601515\H,0,4.3132737897,-1.2966852049,0.0203787777\H,0,0.63232113
 22,3.8860079308,-0.7905041573\H,0,0.2046101741,2.3655410353,-1.6001011
 524\H,0,1.8872656956,2.9167972419,-1.579256557\H,0,1.4121553311,-2.838
 7372075,1.7370864762\H,0,3.0251114287,-3.283765286,1.1415308505\H,0,2.
 8155597342,-1.8099058415,2.1076821984\H,0,2.0188625587,-3.3201159064,-
 0.9789779729\H,0,-4.0797008409,-0.970534059,1.0868197057\H,0,-2.293197
 8406,-1.3769164981,-2.084223261\H,0,-2.0540575627,-2.4520822453,-0.692
 245467\H,0,-3.6881060696,-2.0415956533,-1.216339676\H,0,-3.7704803411,
 1.4670093387,-0.0350559729\H,0,-3.4680464377,0.9125616587,-1.699055602
 8\H,0,-5.6900308048,0.6201161932,-0.574730762\\Version=ES64L-G09RevD.0
 1\State=1-A\HF=-886.9754763\RMSD=5.398e-09\Dipole=-1.4040743,-0.512051
 5,0.2233815\Quadrupole=-1.3075709,4.0228418,-2.7152709,-21.0614125,3.7
 184849,0.1783406\PG=C01 [X(C15H24O4)]\\@


 Everywhere is walking distance if you have the time.
                                    -- Steven Wright
 Job cpu time:       0 days  0 hours 37 minutes 26.1 seconds.
 File lengths (MBytes):  RWF=    279 Int=      0 D2E=      0 Chk=     29 Scr=      1
 Normal termination of Gaussian 09 at Sun Mar 10 23:53:44 2024.
