# Supplementary material for: New patchoulol- and guaiane-type sesquiterpenoids from Sanguisorba officinalis with anti-melanogenic activity
Source: Nat Prod Bioprospect. 2026 May 12;16(1):63. doi: 10.1007/s13659-026-00616-0 (PMC13161421; doi:10.1007/s13659-026-00616-0)
Supplement: Supplementary file 2 — Additional file 2. It includes the calculated NMR data of compound 11. [file 13659_2026_616_MOESM2_ESM.zip › New folder/11R-nmr-14.log]

 Entering Gaussian System, Link 0=/gpfs/home/zhengshan/software/Gaussian/g09/g09
 Input=DY-202A-11R_14-2.gjf
 Output=DY-202A-11R_14-2.log
 Initial command:
 /gpfs/home/zhengshan/software/Gaussian/g09/l1.exe "/gpfs/home/zhengshan/software/Gaussian/g09/scratch/zhengshan/%J/Gau-15266.inp" -scrdir="/gpfs/home/zhengshan/software/Gaussian/g09/scratch/zhengshan/%J/"
 Entering Link 1 = /gpfs/home/zhengshan/software/Gaussian/g09/l1.exe PID=     15267.
  
 Copyright (c) 1988,1990,1992,1993,1995,1998,2003,2009,2013,
            Gaussian, Inc.  All Rights Reserved.
  
 This is part of the Gaussian(R) 09 program.  It is based on
 the Gaussian(R) 03 system (copyright 2003, Gaussian, Inc.),
 the Gaussian(R) 98 system (copyright 1998, Gaussian, Inc.),
 the Gaussian(R) 94 system (copyright 1995, Gaussian, Inc.),
 the Gaussian 92(TM) system (copyright 1992, Gaussian, Inc.),
 the Gaussian 90(TM) system (copyright 1990, Gaussian, Inc.),
 the Gaussian 88(TM) system (copyright 1988, Gaussian, Inc.),
 the Gaussian 86(TM) system (copyright 1986, Carnegie Mellon
 University), and the Gaussian 82(TM) system (copyright 1983,
 Carnegie Mellon University). Gaussian is a federally registered
 trademark of Gaussian, Inc.
  
 This software contains proprietary and confidential information,
 including trade secrets, belonging to Gaussian, Inc.
  
 This software is provided under written license and may be
 used, copied, transmitted, or stored only in accord with that
 written license.
  
 The following legend is applicable only to US Government
 contracts under FAR:
  
                    RESTRICTED RIGHTS LEGEND
  
 Use, reproduction and disclosure by the US Government is
 subject to restrictions as set forth in subparagraphs (a)
 and (c) of the Commercial Computer Software - Restricted
 Rights clause in FAR 52.227-19.
  
 Gaussian, Inc.
 340 Quinnipiac St., Bldg. 40, Wallingford CT 06492
  
  
 ---------------------------------------------------------------
 Warning -- This program may not be used in any manner that
 competes with the business of Gaussian, Inc. or will provide
 assistance to any competitor of Gaussian, Inc.  The licensee
 of this program is prohibited from giving any competitor of
 Gaussian, Inc. access to this program.  By using this program,
 the user acknowledges that Gaussian, Inc. is engaged in the
 business of creating and licensing software in the field of
 computational chemistry and represents and warrants to the
 licensee that it is not a competitor of Gaussian, Inc. and that
 it will not use this program in any manner prohibited above.
 ---------------------------------------------------------------
  

 Cite this work as:
 Gaussian 09, Revision D.01,
 M. J. Frisch, G. W. Trucks, H. B. Schlegel, G. E. Scuseria, 
 M. A. Robb, J. R. Cheeseman, G. Scalmani, V. Barone, B. Mennucci, 
 G. A. Petersson, H. Nakatsuji, M. Caricato, X. Li, H. P. Hratchian, 
 A. F. Izmaylov, J. Bloino, G. Zheng, J. L. Sonnenberg, M. Hada, 
 M. Ehara, K. Toyota, R. Fukuda, J. Hasegawa, M. Ishida, T. Nakajima, 
 Y. Honda, O. Kitao, H. Nakai, T. Vreven, J. A. Montgomery, Jr., 
 J. E. Peralta, F. Ogliaro, M. Bearpark, J. J. Heyd, E. Brothers, 
 K. N. Kudin, V. N. Staroverov, T. Keith, R. Kobayashi, J. Normand, 
 K. Raghavachari, A. Rendell, J. C. Burant, S. S. Iyengar, J. Tomasi, 
 M. Cossi, N. Rega, J. M. Millam, M. Klene, J. E. Knox, J. B. Cross, 
 V. Bakken, C. Adamo, J. Jaramillo, R. Gomperts, R. E. Stratmann, 
 O. Yazyev, A. J. Austin, R. Cammi, C. Pomelli, J. W. Ochterski, 
 R. L. Martin, K. Morokuma, V. G. Zakrzewski, G. A. Voth, 
 P. Salvador, J. J. Dannenberg, S. Dapprich, A. D. Daniels, 
 O. Farkas, J. B. Foresman, J. V. Ortiz, J. Cioslowski, 
 and D. J. Fox, Gaussian, Inc., Wallingford CT, 2013.
 
 ******************************************
 Gaussian 09:  ES64L-G09RevD.01 24-Apr-2013
                10-Mar-2024 
 ******************************************
 %chk=DY-202A-11R_14.chk
 %mem=6GB
 %nprocshared=3
 Will use up to    3 processors via shared memory.
 ----------------------------------------------------------------------
 # mPW1PW91/6-311G(d,p) nmr guess=read geom=check scrf=(solvent=methano
 l,read)
 ----------------------------------------------------------------------
 1/29=2,38=1,40=2/1;
 2/12=2,40=1/2;
 3/5=4,6=6,7=101,11=2,14=-4,16=1,25=1,30=1,70=2203,72=3,74=-7,116=-2/1,2,8,3;
 4/5=1/1;
 5/5=2,38=6,53=3/2;
 8/6=1,10=90,11=11/1;
 10/13=100,45=16/2;
 6/7=2,8=2,9=2,10=2,28=1/1;
 99/9=1/99;
 ----------------------------------------------------------------------
 candidate structure: DY-202A-11R_14, conformer: 1, nmr calculation wit
 h methanol solvation
 ----------------------------------------------------------------------
 Structure from the checkpoint file:  "DY-202A-11R_14.chk"
 Charge =  0 Multiplicity = 1
 Redundant internal coordinates found in file.
 C,0,-1.7927267327,0.6303256974,-0.1903438347
 C,0,-1.0507951735,-0.5010496143,-0.2686131823
 C,0,0.4233944896,-0.626140141,-0.5348239846
 C,0,1.2740647522,0.487366453,0.1235189537
 C,0,1.2146236538,1.8357549196,-0.6375961114
 C,0,-0.1285544413,2.1888360653,-1.3024524091
 C,0,-1.3956080004,2.0671828366,-0.4332373569
 C,0,-3.1885650568,0.2774383848,0.1202469372
 C,0,-3.2802502023,-1.220153597,0.3519501434
 C,0,-1.8894243628,-1.7661249783,-0.0422413762
 O,0,-4.1337383541,1.0653801915,0.1768155945
 C,0,-1.3211342103,2.8776657745,0.8766627815
 C,0,-1.9363199842,-2.6438684516,-1.2955984876
 O,0,-1.306014785,-2.5934681754,0.9798866018
 C,0,2.7353476958,0.0170341924,0.4055914501
 O,0,2.6984823697,-1.1691732609,1.2376633481
 C,0,3.5439864627,1.0979922596,1.1327117435
 C,0,3.4695491359,-0.4650168346,-0.8581029654
 O,0,4.7729610978,-0.9683457732,-0.5570455764
 H,0,0.5910881164,-0.6492903143,-1.6214879442
 H,0,0.7494172834,-1.5974711868,-0.1521281651
 H,0,0.8469719455,0.6504066935,1.1232666005
 H,0,1.9746993397,1.8478590696,-1.4293313537
 H,0,1.4920673293,2.6377802447,0.0554804751
 H,0,-0.2691177466,1.5698630791,-2.1980107556
 H,0,-0.057296001,3.2243184046,-1.6614129416
 H,0,-2.2215717917,2.5025388671,-1.0151722234
 H,0,-3.4806204142,-1.4111196079,1.4134215555
 H,0,-4.1084561266,-1.6527098642,-0.2192980674
 H,0,-1.0951491312,3.9295587013,0.6622071147
 H,0,-0.5491293491,2.4948788801,1.5530878882
 H,0,-2.2788792038,2.8421424721,1.4076205209
 H,0,-0.9296670326,-2.9559404195,-1.5932390609
 H,0,-2.530094553,-3.542957026,-1.0949365346
 H,0,-2.3952003181,-2.1026593204,-2.1292151644
 H,0,-1.2481326318,-2.0647027912,1.7950871426
 H,0,2.4196851862,-0.8981616881,2.1292924013
 H,0,3.6917020201,1.9851731885,0.50944557
 H,0,3.0296217654,1.4088588667,2.050806634
 H,0,4.5289218182,0.7079285951,1.4057643099
 H,0,2.8755719812,-1.2423111027,-1.3578036691
 H,0,3.6111900245,0.3595387447,-1.5612502457
 H,0,4.6444991358,-1.6066584346,0.1669136437
 Recover connectivity data from disk.
                          Input orientation:                          
 ---------------------------------------------------------------------
 Center     Atomic      Atomic             Coordinates (Angstroms)
 Number     Number       Type             X           Y           Z
 ---------------------------------------------------------------------
      1          6           0       -1.792727    0.630326   -0.190344
      2          6           0       -1.050795   -0.501050   -0.268613
      3          6           0        0.423394   -0.626140   -0.534824
      4          6           0        1.274065    0.487366    0.123519
      5          6           0        1.214624    1.835755   -0.637596
      6          6           0       -0.128554    2.188836   -1.302452
      7          6           0       -1.395608    2.067183   -0.433237
      8          6           0       -3.188565    0.277438    0.120247
      9          6           0       -3.280250   -1.220154    0.351950
     10          6           0       -1.889424   -1.766125   -0.042241
     11          8           0       -4.133738    1.065380    0.176816
     12          6           0       -1.321134    2.877666    0.876663
     13          6           0       -1.936320   -2.643868   -1.295598
     14          8           0       -1.306015   -2.593468    0.979887
     15          6           0        2.735348    0.017034    0.405591
     16          8           0        2.698482   -1.169173    1.237663
     17          6           0        3.543986    1.097992    1.132712
     18          6           0        3.469549   -0.465017   -0.858103
     19          8           0        4.772961   -0.968346   -0.557046
     20          1           0        0.591088   -0.649290   -1.621488
     21          1           0        0.749417   -1.597471   -0.152128
     22          1           0        0.846972    0.650407    1.123267
     23          1           0        1.974699    1.847859   -1.429331
     24          1           0        1.492067    2.637780    0.055480
     25          1           0       -0.269118    1.569863   -2.198011
     26          1           0       -0.057296    3.224318   -1.661413
     27          1           0       -2.221572    2.502539   -1.015172
     28          1           0       -3.480620   -1.411120    1.413422
     29          1           0       -4.108456   -1.652710   -0.219298
     30          1           0       -1.095149    3.929559    0.662207
     31          1           0       -0.549129    2.494879    1.553088
     32          1           0       -2.278879    2.842142    1.407621
     33          1           0       -0.929667   -2.955940   -1.593239
     34          1           0       -2.530095   -3.542957   -1.094937
     35          1           0       -2.395200   -2.102659   -2.129215
     36          1           0       -1.248133   -2.064703    1.795087
     37          1           0        2.419685   -0.898162    2.129292
     38          1           0        3.691702    1.985173    0.509446
     39          1           0        3.029622    1.408859    2.050807
     40          1           0        4.528922    0.707929    1.405764
     41          1           0        2.875572   -1.242311   -1.357804
     42          1           0        3.611190    0.359539   -1.561250
     43          1           0        4.644499   -1.606658    0.166914
 ---------------------------------------------------------------------
                    Distance matrix (angstroms):
                    1          2          3          4          5
     1  C    0.000000
     2  C    1.355212   0.000000
     3  C    2.570713   1.503247   0.000000
     4  C    3.086123   2.556503   1.548209   0.000000
     5  C    3.270665   3.275504   2.587959   1.549510   0.000000
     6  C    2.536771   3.025696   2.969510   2.625973   1.539749
     7  C    1.510384   2.596501   3.251627   3.151658   2.628427
     8  C    1.472875   2.308098   3.780453   4.467566   4.731886
     9  C    2.435381   2.423361   3.854375   4.869249   5.524642
    10  C    2.402969   1.534587   2.625135   3.887591   4.791983
    11  O    2.409235   3.486638   4.912752   5.438867   5.464588
    12  C    2.532082   3.577773   4.160809   3.607744   3.131873
    13  C    3.458693   2.535848   3.196601   4.703732   5.516198
    14  O    3.463982   2.449919   3.025820   4.108737   5.346764
    15  C    4.608115   3.880443   2.577437   1.560809   2.590094
    16  O    5.044637   4.095405   2.934727   2.452429   3.840316
    17  C    5.518124   5.062871   3.935912   2.558101   3.017319
    18  C    5.416385   4.558762   3.067495   2.586652   3.229065
    19  O    6.767457   5.849589   4.363064   3.850265   4.531141
    20  H    3.060746   2.132610   1.099771   2.191688   2.744502
    21  H    3.380390   2.111036   1.093723   2.167437   3.498448
    22  H    2.948556   2.620057   2.135007   1.099311   2.154265
    23  H    4.148611   4.002281   3.054073   2.180177   1.097591
    24  H    3.857483   4.052584   3.484781   2.162506   1.095707
    25  H    2.689766   2.936371   2.840457   2.990437   2.169581
    26  H    3.450299   4.099427   4.040581   3.528372   2.143383
    27  H    2.090319   3.309020   4.124950   4.192495   3.520597
    28  H    3.096538   3.092171   4.433191   5.279690   6.065821
    29  H    3.252029   3.267728   4.657367   5.802498   6.378051
    30  H    3.478275   4.527547   4.949066   4.213318   3.377655
    31  H    2.839480   3.542012   3.878909   3.065585   2.888662
    32  H    2.771636   3.936354   4.806699   4.451662   4.171365
    33  H    3.946428   2.792095   2.894648   4.433966   5.335877
    34  H    4.333392   3.482002   4.188633   5.674484   6.569826
    35  H    3.404615   2.799003   3.559026   5.024595   5.546789
    36  H    3.391415   2.596693   3.208107   3.958368   5.215044
    37  H    5.045929   4.236966   3.340163   2.693559   4.072118
    38  H    5.692475   5.410911   4.311762   2.870076   2.733852
    39  H    5.374376   5.067274   4.197514   2.765062   3.271692
    40  H    6.520493   5.949656   4.732967   3.505267   4.053626
    41  H    5.163598   4.141517   2.658973   2.784049   3.570986
    42  H    5.581669   4.913820   3.491010   2.883911   2.962411
    43  H    6.824193   5.817941   4.389940   3.968205   4.925596
                    6          7          8          9         10
     6  C    0.000000
     7  C    1.541350   0.000000
     8  C    3.878296   2.593111   0.000000
     9  C    4.928635   3.869751   1.518181   0.000000
    10  C    4.508937   3.884711   2.426998   1.545273   0.000000
    11  O    4.414962   2.978780   1.231830   2.445972   3.619717
    12  C    2.577843   1.542163   3.289475   4.572262   4.767822
    13  C    5.159757   4.819755   3.479478   2.558814   1.530861
    14  O    5.428252   4.870997   3.539079   2.485539   1.438614
    15  C    3.979456   4.687381   5.936495   6.141737   4.976819
    16  O    5.071543   5.479734   6.164303   6.044198   4.800354
    17  C    4.539551   5.271728   6.857525   7.249386   6.253450
    18  C    4.492965   5.501118   6.770443   6.898859   5.574685
    19  O    5.877779   6.876119   8.086817   8.108261   6.729699
    20  H    2.945273   3.569051   4.263595   4.382648   3.145518
    21  H    4.053419   4.255566   4.370032   4.078564   2.646508
    22  H    3.033567   3.075569   4.175011   4.596508   3.832219
    23  H    2.134488   3.521261   5.614865   6.340360   5.469584
    24  H    2.161469   2.983806   5.242493   6.143823   5.553235
    25  H    1.097684   2.151914   3.945612   4.832537   4.289703
    26  H    1.098250   2.153708   4.654381   5.847597   5.557242
    27  H    2.135805   1.100181   2.678680   4.104664   4.390718
    28  H    5.618897   4.456009   2.146817   1.096968   2.185609
    29  H    5.636516   4.609004   2.164939   1.095150   2.228972
    30  H    2.797196   2.181449   4.244301   5.602719   5.793784
    31  H    2.902526   2.201122   3.733189   4.764790   4.743166
    32  H    3.520682   2.183916   3.010410   4.315024   4.846638
    33  H    5.214889   5.176338   4.300395   3.510265   2.177703
    34  H    6.218031   5.761820   4.062718   2.837539   2.162350
    35  H    4.923226   4.611194   3.369625   2.778185   2.173597
    36  H    5.379665   4.696771   3.472174   2.631617   1.968802
    37  H    5.272566   5.469579   6.072131   5.979288   4.902789
    38  H    4.233062   5.174563   7.099712   7.675092   6.747264
    39  H    4.671915   5.117277   6.608557   7.043600   6.217587
    40  H    5.587451   6.350555   7.835654   8.112410   7.029426
    41  H    4.560769   5.481838   6.424020   6.388888   4.970943
    42  H    4.171210   5.408927   7.005058   7.324460   6.089548
    43  H    6.272707   7.095082   8.056606   7.936326   6.539215
                   11         12         13         14         15
    11  O    0.000000
    12  C    3.418319   0.000000
    13  C    4.555785   5.965276   0.000000
    14  O    4.693412   5.472129   2.361706   0.000000
    15  C    6.952389   4.985997   5.639054   4.845322   0.000000
    16  O    7.266214   5.715290   5.483934   4.258059   1.449411
    17  C    7.737070   5.186733   7.066256   6.096946   1.533320
    18  C    7.824522   6.093733   5.844845   5.542068   1.538944
    19  O    9.165364   7.347470   6.954660   6.477432   2.459576
    20  H    5.338350   4.726179   3.236099   3.761114   3.025044
    21  H    5.571731   5.037107   3.100912   2.549170   2.619465
    22  H    5.086791   3.118041   4.944681   3.895977   2.117116
    23  H    6.364353   4.152184   5.957313   6.024351   2.701379
    24  H    5.842675   2.940406   6.440114   6.004144   2.921752
    25  H    4.563945   3.502956   4.620546   5.339243   4.268118
    26  H    4.965630   2.856446   6.172533   6.510177   4.728429
    27  H    2.672572   2.128508   5.161929   5.548675   5.724278
    28  H    2.844083   4.831684   3.353106   2.512929   6.457058
    29  H    2.746918   5.430893   2.618968   3.190101   7.072212
    30  H    4.203825   1.097059   6.910175   6.534161   5.481460
    31  H    4.097196   1.095476   6.037055   5.176168   4.271329
    32  H    2.848204   1.095652   6.125443   5.538527   5.841898
    33  H    5.437848   6.347017   1.095139   2.625643   5.125059
    34  H    5.042400   6.824455   1.095990   2.589361   6.530697
    35  H    4.286813   5.915451   1.094712   3.330725   6.102530
    36  H    4.554442   5.027508   3.218909   0.973394   4.704513
    37  H    7.114424   5.460740   5.809660   4.251592   1.976960
    38  H    7.886329   5.104892   7.507386   6.794295   2.190655
    39  H    7.412392   4.739735   7.230740   5.996936   2.174973
    40  H    8.756698   6.261858   7.767320   6.717669   2.166700
    41  H    7.537302   6.291216   5.012239   4.977559   2.171446
    42  H    7.968877   6.050802   6.313944   6.273478   2.180109
    43  H    9.175911   7.496779   6.820698   6.086324   2.517579
                   16         17         18         19         20
    16  O    0.000000
    17  C    2.421969   0.000000
    18  C    2.341499   2.532169   0.000000
    19  O    2.750413   2.938607   1.429286   0.000000
    20  H    3.589726   4.399798   2.983664   4.326996   0.000000
    21  H    2.431834   4.089738   3.029847   4.092513   1.755885
    22  H    2.598470   2.733918   3.471009   4.566968   3.047682
    23  H    4.091358   3.096615   2.812521   4.064746   2.861304
    24  H    4.164840   2.782399   3.791097   4.913613   3.798529
    25  H    5.302153   5.084893   4.462479   5.878591   2.448872
    26  H    5.941526   5.029675   5.166734   6.490720   3.927702
    27  H    6.539394   6.310929   6.420274   7.821791   4.267634
    28  H    6.186335   7.464552   7.372909   8.497082   5.135160
    29  H    6.977891   8.243432   7.697068   8.914146   5.005867
    30  H    6.381211   5.455339   6.516142   7.740204   5.387441
    31  H    4.906297   4.345297   5.542978   6.691131   4.611272
    32  H    6.394816   6.084686   7.008226   8.252768   5.440801
    33  H    4.936599   6.624104   5.108643   6.127332   2.762993
    34  H    6.197894   7.962116   6.747261   7.762253   4.288630
    35  H    6.176801   7.493883   6.220361   7.425693   3.359760
    36  H    4.085152   5.779774   5.644018   6.556531   4.130268
    37  H    0.972717   2.498371   3.195991   3.572009   4.180198
    38  H    3.386250   1.094244   2.814777   3.321114   4.592938
    39  H    2.723436   1.097318   3.488080   3.935890   4.864995
    40  H    2.627219   1.093986   2.761008   2.592696   5.149061
    41  H    2.602529   3.482307   1.098497   2.077584   2.374883
    42  H    3.317215   2.794148   1.092872   2.030127   3.184710
    43  H    2.263820   3.075554   1.932489   0.973685   4.532668
                   21         22         23         24         25
    21  H    0.000000
    22  H    2.586330   0.000000
    23  H    3.873353   3.036679   0.000000
    24  H    4.304879   2.346480   1.749736   0.000000
    25  H    3.905772   3.622422   2.388067   3.052940   0.000000
    26  H    5.116481   3.898354   2.465260   2.385849   1.752150
    27  H    5.136312   4.173640   4.267180   3.867260   2.465982
    28  H    4.514299   4.802305   6.961516   6.554786   5.678244
    29  H    4.858652   5.626997   7.122004   7.060430   5.388952
    30  H    5.883335   3.838912   4.258166   2.954742   3.798860
    31  H    4.619666   2.352854   3.960198   2.535692   3.873603
    32  H    5.595852   3.828251   5.208630   4.011245   4.319539
    33  H    2.596452   4.851967   5.615933   6.314490   4.613564
    34  H    3.927977   5.823169   7.033199   7.463428   5.698221
    35  H    3.748694   5.354409   5.932323   6.508111   4.244100
    36  H    2.828455   3.494657   6.007634   5.713867   5.487565
    37  H    2.912681   2.425609   4.516907   4.202863   5.660950
    38  H    4.682954   3.201698   2.593417   2.338883   4.815693
    39  H    4.369242   2.489888   3.662915   2.802793   5.381455
    40  H    4.693245   3.693219   3.982620   3.843186   6.062286
    41  H    2.469884   3.722003   3.219602   4.355062   4.301551
    42  H    3.742360   3.864212   2.215988   3.506406   4.114260
    43  H    3.908137   4.519974   4.648604   5.288242   6.310847
                   26         27         28         29         30
    26  H    0.000000
    27  H    2.371220   0.000000
    28  H    6.531542   4.774934   0.000000
    29  H    6.502076   4.632477   1.765876   0.000000
    30  H    2.640779   2.473624   5.897257   6.404592   0.000000
    31  H    3.332716   3.064814   4.885690   5.745664   1.774856
    32  H    3.807947   2.447149   4.419780   5.118390   1.771816
    33  H    6.241897   5.638987   4.234837   3.700111   7.247380
    34  H    7.227146   6.053889   3.426382   2.613619   7.809297
    35  H    5.836208   4.741212   3.769170   2.604896   6.772727
    36  H    6.429559   5.450214   2.357295   3.522632   6.102294
    37  H    6.123702   6.556957   5.965669   6.978671   6.149251
    38  H    4.505895   6.128534   7.987126   8.637576   5.168938
    39  H    5.158055   6.178300   7.123327   8.091893   5.029500
    40  H    6.064090   7.392613   8.285119   9.100425   6.523952
    41  H    5.352072   6.334207   6.936092   7.088108   6.826076
    42  H    4.655619   6.237929   7.891621   8.089680   6.311769
    43  H    6.984840   8.088619   8.222505   8.761593   7.989905
                   31         32         33         34         35
    31  H    0.000000
    32  H    1.770251   0.000000
    33  H    6.305205   6.666581   0.000000
    34  H    6.884164   6.862609   1.776024   0.000000
    35  H    6.172900   6.080609   1.778524   1.778310   0.000000
    36  H    4.619194   5.028886   3.518022   3.490114   4.088686
    37  H    4.545173   6.048735   5.413858   6.472319   6.539788
    38  H    4.397004   6.098275   7.084697   8.476144   7.792515
    39  H    3.772880   5.536079   6.928673   8.082489   7.696235
    40  H    5.385304   7.134496   7.225936   8.611228   8.266738
    41  H    5.845379   7.134332   4.179928   5.880757   5.395954
    42  H    5.618455   7.047725   5.622527   7.291248   6.516266
    43  H    6.761499   8.322521   5.999169   7.537660   7.421293
                   36         37         38         39         40
    36  H    0.000000
    37  H    3.863340   0.000000
    38  H    6.515853   3.543381   0.000000
    39  H    5.516358   2.387578   1.773776   0.000000
    40  H    6.419768   2.748072   1.770785   1.776312   0.000000
    41  H    5.255662   3.533569   3.816981   4.321002   3.764878
    42  H    6.383961   4.076960   2.633809   3.806081   3.125185
    43  H    6.130568   3.050032   3.731810   3.905154   2.627817
                   41         42         43
    41  H    0.000000
    42  H    1.774386   0.000000
    43  H    2.363602   2.814287   0.000000
 Stoichiometry    C15H24O4
 Framework group  C1[X(C15H24O4)]
 Deg. of freedom   123
 Full point group                 C1      NOp   1
 Largest Abelian subgroup         C1      NOp   1
 Largest concise Abelian subgroup C1      NOp   1
                         Standard orientation:                         
 ---------------------------------------------------------------------
 Center     Atomic      Atomic             Coordinates (Angstroms)
 Number     Number       Type             X           Y           Z
 ---------------------------------------------------------------------
      1          6           0       -1.828188    0.628309   -0.145309
      2          6           0       -1.097900   -0.509932   -0.232989
      3          6           0        0.370491   -0.649018   -0.523220
      4          6           0        1.241963    0.458280    0.118168
      5          6           0        1.182109    1.805350   -0.645247
      6          6           0       -0.168648    2.169027   -1.288692
      7          6           0       -1.422186    2.060926   -0.398345
      8          6           0       -3.221823    0.288832    0.189203
      9          6           0       -3.323179   -1.207315    0.426153
     10          6           0       -1.944057   -1.766810    0.010396
     11          8           0       -4.158776    1.085446    0.259409
     12          6           0       -1.318722    2.873795    0.908103
     13          6           0       -2.019619   -2.647052   -1.239805
     14          8           0       -1.351301   -2.596992    1.024815
     15          6           0        2.703409   -0.024619    0.377225
     16          8           0        2.669613   -1.208473    1.212771
     17          6           0        3.533702    1.050676    1.088157
     18          6           0        3.412207   -0.516295   -0.897220
     19          8           0        4.715826   -1.030713   -0.616488
     20          1           0        0.519956   -0.676256   -1.612446
     21          1           0        0.694020   -1.622358   -0.143526
     22          1           0        0.832969    0.627551    1.124427
     23          1           0        1.929052    1.808687   -1.449468
     24          1           0        1.478219    2.606462    0.041130
     25          1           0       -0.329602    1.549239   -2.180245
     26          1           0       -0.093994    3.202969   -1.651383
     27          1           0       -2.253705    2.502380   -0.967638
     28          1           0       -3.507666   -1.393946    1.491269
     29          1           0       -4.164601   -1.633690   -0.130235
     30          1           0       -1.086828    3.923085    0.687298
     31          1           0       -0.539113    2.485621    1.572633
     32          1           0       -2.267827    2.848215    1.454910
     33          1           0       -1.020890   -2.968944   -1.553262
     34          1           0       -2.618085   -3.540241   -1.027094
     35          1           0       -2.487331   -2.103675   -2.067079
     36          1           0       -1.275159   -2.066848    1.837616
     37          1           0        2.408073   -0.932837    2.108204
     38          1           0        3.679085    1.935005    0.460306
     39          1           0        3.037435    1.368364    2.013846
     40          1           0        4.519460    0.652341    1.345869
     41          1           0        2.803044   -1.289349   -1.385077
     42          1           0        3.549628    0.305277   -1.604683
     43          1           0        4.593607   -1.666121    0.111099
 ---------------------------------------------------------------------
 Rotational constants (GHZ):      0.5765444      0.2551340      0.2028804
 Standard basis: 6-311G(d,p) (5D, 7F)
 There are   505 symmetry adapted cartesian basis functions of A   symmetry.
 There are   486 symmetry adapted basis functions of A   symmetry.
   486 basis functions,   800 primitive gaussians,   505 cartesian basis functions
    73 alpha electrons       73 beta electrons
       nuclear repulsion energy      1598.0833396823 Hartrees.
 NAtoms=   43 NActive=   43 NUniq=   43 SFac= 1.00D+00 NAtFMM=   60 NAOKFM=F Big=F
 Integral buffers will be    131072 words long.
 Raffenetti 2 integral format.
 Two-electron integral symmetry is turned on.
 Using the following non-standard input for PCM:
 --- end of non-standard input.
 ------------------------------------------------------------------------------
 Polarizable Continuum Model (PCM)
 =================================
 Model                : PCM (using non-symmetric T matrix).
 Atomic radii         : UFF (Universal Force Field).
 Polarization charges : Total charges.
 Charge compensation  : None.
 Solution method      : On-the-fly selection.
 Cavity type          : Scaled VdW (van der Waals Surface) (Alpha=1.100).
 Cavity algorithm     : GePol (No added spheres)
                        Default sphere list used, NSphG=   43.
                        Lebedev-Laikov grids with approx.  5.0 points / Ang**2.
                        Smoothing algorithm: Karplus/York (Gamma=1.0000).
                        Polarization charges: spherical gaussians, with
                                              point-specific exponents (IZeta= 3).
                        Self-potential: point-specific (ISelfS= 7).
                        Self-field    : sphere-specific E.n sum rule (ISelfD= 2).
 Solvent              : Methanol, Eps=  32.613000 Eps(inf)=   1.765709
 ------------------------------------------------------------------------------
 One-electron integrals computed using PRISM.
 NBasis=   486 RedAO= T EigKep=  3.06D-04  NBF=   486
 NBsUse=   486 1.00D-06 EigRej= -1.00D+00 NBFU=   486
 Initial guess from the checkpoint file:  "DY-202A-11R_14.chk"
 B after Tr=     0.000000    0.000000    0.000000
         Rot=    1.000000    0.000000    0.000000    0.000000 Ang=   0.00 deg.
 Requested convergence on RMS density matrix=1.00D-08 within 128 cycles.
 Requested convergence on MAX density matrix=1.00D-06.
 Requested convergence on             energy=1.00D-06.
 No special actions if energy rises.
 Inv3:  Mode=1 IEnd=    21003948.
 Iteration    1 A*A^-1 deviation from unit magnitude is 4.44D-15 for   2617.
 Iteration    1 A*A^-1 deviation from orthogonality  is 4.67D-15 for   2638   2534.
 Iteration    1 A^-1*A deviation from unit magnitude is 4.66D-15 for   2638.
 Iteration    1 A^-1*A deviation from orthogonality  is 3.88D-11 for   1600   1559.
 Error on total polarization charges =  0.01111
 SCF Done:  E(RmPW1PW91) =  -886.978645975     A.U. after   11 cycles
            NFock= 11  Conv=0.50D-08     -V/T= 2.0045
 DoSCS=F DFT=T ScalE2(SS,OS)=  1.000000  1.000000
 Range of M.O.s used for correlation:     1   486
 NBasis=   486 NAE=    73 NBE=    73 NFC=     0 NFV=     0
 NROrb=    486 NOA=    73 NOB=    73 NVA=   413 NVB=   413
 NEqPCM:  Using equilibrium solvation (IEInf=0, Eps=  32.6130, EpsInf=   1.7657)
          Differentiating once with respect to magnetic field using GIAOs.
          Electric field/nuclear overlap derivatives assumed to be zero.
 FoFJK:  IHMeth= 1 ICntrl=    6127 DoSepK=F KAlg= 0 I1Cent=   0 FoldK=F
 IRaf=         1 NMat=   1 IRICut=       1 DoRegI=T DoRafI=F ISym2E= 0.
          There are     3 degrees of freedom in the 1st order CPHF.  IDoFFX=0 NUNeed=     3.
      3 vectors produced by pass  0 Test12= 1.00D-12 3.33D-08 XBig12= 4.40D+01 1.13D+00.
 AX will form     3 AO Fock derivatives at one time.
      3 vectors produced by pass  1 Test12= 1.00D-12 3.33D-08 XBig12= 1.03D-01 2.07D-01.
      3 vectors produced by pass  2 Test12= 1.00D-12 3.33D-08 XBig12= 1.47D-03 1.82D-02.
      3 vectors produced by pass  3 Test12= 1.00D-12 3.33D-08 XBig12= 7.51D-06 7.78D-04.
      3 vectors produced by pass  4 Test12= 1.00D-12 3.33D-08 XBig12= 4.14D-08 5.60D-05.
      3 vectors produced by pass  5 Test12= 1.00D-12 3.33D-08 XBig12= 1.11D-10 2.79D-06.
      3 vectors produced by pass  6 Test12= 1.00D-12 3.33D-08 XBig12= 6.73D-13 1.97D-07.
 InvSVY:  IOpt=1 It=  1 EMax= 8.88D-16
 Solved reduced A of dimension    21 with     3 vectors.
 Calculating GIAO nuclear magnetic shielding tensors.
 SCF GIAO Magnetic shielding tensor (ppm):
      1  C    Isotropic =    35.5642   Anisotropy =   140.2856
   XX=   -26.9585   YX=   -30.5002   ZX=    36.8603
   XY=   -18.7941   YY=    13.3570   ZY=    16.8922
   XZ=    35.2035   YZ=     9.0506   ZZ=   120.2941
   Eigenvalues:   -47.3186    24.9232   129.0879
      2  C    Isotropic =    -2.0333   Anisotropy =   191.9068
   XX=   -79.4345   YX=   -29.7702   ZX=    49.0029
   XY=   -31.5183   YY=   -42.8872   ZY=    15.5719
   XZ=    33.7407   YZ=    26.5241   ZZ=   116.2218
   Eigenvalues:  -106.4962   -25.5082   125.9046
      3  C    Isotropic =   161.7313   Anisotropy =    14.3375
   XX=   168.6167   YX=     4.1190   ZX=     2.2648
   XY=    -0.1173   YY=   153.8225   ZY=     6.7495
   XZ=     1.9532   YZ=    11.0428   ZZ=   162.7547
   Eigenvalues:   148.3165   165.5878   171.2896
      4  C    Isotropic =   135.8341   Anisotropy =    39.3288
   XX=   158.9165   YX=    -9.2286   ZX=     8.0008
   XY=    -3.2313   YY=   126.8681   ZY=     0.7166
   XZ=     9.4950   YZ=    -4.1072   ZZ=   121.7178
   Eigenvalues:   119.7490   125.7001   162.0534
      5  C    Isotropic =   159.9655   Anisotropy =    20.1338
   XX=   165.8138   YX=    -2.6093   ZX=     2.3650
   XY=     1.5936   YY=   166.6500   ZY=   -10.3337
   XZ=     5.3057   YZ=   -14.5278   ZZ=   147.4327
   Eigenvalues:   140.9114   165.5971   173.3880
      6  C    Isotropic =   156.3039   Anisotropy =    16.4340
   XX=   163.5141   YX=    -5.3273   ZX=    -9.5469
   XY=    -0.4364   YY=   152.2786   ZY=    -5.5429
   XZ=    -4.9663   YZ=    -3.5626   ZZ=   153.1191
   Eigenvalues:   145.2733   156.3785   167.2599
      7  C    Isotropic =   154.6038   Anisotropy =     7.4935
   XX=   152.7350   YX=     4.5378   ZX=     0.5765
   XY=     4.6133   YY=   152.8431   ZY=    -0.8997
   XZ=    -5.4627   YZ=     1.4431   ZZ=   158.2333
   Eigenvalues:   147.8464   156.3655   159.5994
      8  C    Isotropic =   -24.5501   Anisotropy =   146.9798
   XX=   -65.9153   YX=   -13.6454   ZX=    28.5588
   XY=   -19.5093   YY=   -70.7973   ZY=    26.8308
   XZ=    36.4669   YZ=    20.7381   ZZ=    63.0624
   Eigenvalues:   -94.9790   -52.1076    73.4364
      9  C    Isotropic =   133.0605   Anisotropy =    33.4875
   XX=   133.7223   YX=   -17.5002   ZX=   -11.1121
   XY=   -14.5359   YY=   140.7617   ZY=     4.0518
   XZ=    -3.9615   YZ=     2.4680   ZZ=   124.6975
   Eigenvalues:   118.0188   125.7772   155.3855
     10  C    Isotropic =   106.4549   Anisotropy =    37.1903
   XX=   104.6585   YX=    -4.3253   ZX=     4.0918
   XY=    -3.0978   YY=   105.0630   ZY=   -18.4482
   XZ=     9.5789   YZ=   -24.7855   ZZ=   109.6433
   Eigenvalues:    85.4320   102.6843   131.2485
     11  O    Isotropic =  -232.7418   Anisotropy =   902.0373
   XX=  -565.7747   YX=   244.4779   ZX=   146.6463
   XY=   194.2882   YY=  -451.1888   ZY=    82.1159
   XZ=   201.0787   YZ=    68.3329   ZZ=   318.7381
   Eigenvalues:  -743.5924  -323.2494   368.6164
     12  C    Isotropic =   169.1107   Anisotropy =    29.6856
   XX=   154.4879   YX=     0.7126   ZX=     1.1347
   XY=     0.2871   YY=   176.5850   ZY=    10.4944
   XZ=     0.3444   YZ=    14.4169   ZZ=   176.2591
   Eigenvalues:   154.4625   163.9685   188.9011
     13  C    Isotropic =   161.9519   Anisotropy =    37.1025
   XX=   148.9976   YX=    -1.0617   ZX=     5.3254
   XY=    -1.9518   YY=   161.4191   ZY=    17.8130
   XZ=     7.6537   YZ=    14.6663   ZZ=   175.4389
   Eigenvalues:   144.6606   154.5081   186.6869
     14  O    Isotropic =   249.4126   Anisotropy =    94.8802
   XX=   222.9695   YX=   -21.3283   ZX=     5.2394
   XY=    -9.8129   YY=   215.0105   ZY=    17.7758
   XZ=    21.8597   YZ=    -1.3545   ZZ=   310.2578
   Eigenvalues:   200.8998   234.6719   312.6660
     15  C    Isotropic =   107.2942   Anisotropy =    40.6604
   XX=   102.3070   YX=    -4.8684   ZX=     3.3902
   XY=     5.8152   YY=   116.4366   ZY=   -24.5435
   XZ=    -1.5909   YZ=   -22.8512   ZZ=   103.1390
   Eigenvalues:    85.1169   102.3646   134.4011
     16  O    Isotropic =   254.6795   Anisotropy =    72.5258
   XX=   214.6471   YX=    27.6122   ZX=   -35.4656
   XY=     7.7801   YY=   262.8609   ZY=    -4.5973
   XZ=   -18.7008   YZ=   -19.2186   ZZ=   286.5304
   Eigenvalues:   202.6272   258.3812   303.0300
     17  C    Isotropic =   163.2752   Anisotropy =    36.1166
   XX=   156.5782   YX=    17.8883   ZX=     5.6509
   XY=    17.6570   YY=   170.2579   ZY=     5.2010
   XZ=     6.2937   YZ=    13.0815   ZZ=   162.9897
   Eigenvalues:   144.3706   158.1022   187.3530
     18  C    Isotropic =   121.4479   Anisotropy =    48.6799
   XX=   145.1187   YX=   -17.5406   ZX=     2.4950
   XY=   -19.7299   YY=   107.0721   ZY=     3.2809
   XZ=    14.2224   YZ=     0.8052   ZZ=   112.1528
   Eigenvalues:    97.5998   112.8427   153.9012
     19  O    Isotropic =   325.2290   Anisotropy =    63.6681
   XX=   305.4491   YX=     4.1138   ZX=    -5.3708
   XY=    11.0981   YY=   320.4370   ZY=   -22.6534
   XZ=    16.0455   YZ=   -35.4487   ZZ=   349.8009
   Eigenvalues:   294.6211   313.3915   367.6744
     20  H    Isotropic =    29.6011   Anisotropy =     5.6621
   XX=    28.7866   YX=     1.0086   ZX=    -0.1354
   XY=     0.9888   YY=    27.6417   ZY=     2.6978
   XZ=    -1.3040   YZ=     2.0419   ZZ=    32.3751
   Eigenvalues:    26.1188    29.3087    33.3758
     21  H    Isotropic =    28.4973   Anisotropy =     8.0126
   XX=    31.9692   YX=     1.9969   ZX=     1.5976
   XY=     2.3876   YY=    31.2247   ZY=    -1.4111
   XZ=     1.7599   YZ=    -1.1930   ZZ=    22.2980
   Eigenvalues:    21.7178    29.9350    33.8391
     22  H    Isotropic =    29.9757   Anisotropy =     2.6282
   XX=    31.1189   YX=    -1.0308   ZX=    -1.1406
   XY=    -1.3776   YY=    28.8880   ZY=     0.3144
   XZ=     1.0429   YZ=     1.3107   ZZ=    29.9200
   Eigenvalues:    28.0716    30.1275    31.7278
     23  H    Isotropic =    30.4568   Anisotropy =     7.2663
   XX=    33.9686   YX=    -1.7207   ZX=    -3.0773
   XY=    -1.0047   YY=    28.0514   ZY=    -4.1210
   XZ=    -2.4813   YZ=    -3.4586   ZZ=    29.3503
   Eigenvalues:    24.0327    32.0366    35.3009
     24  H    Isotropic =    29.8386   Anisotropy =     5.9918
   XX=    30.5099   YX=     0.2079   ZX=     3.1596
   XY=     0.4508   YY=    33.0767   ZY=     2.1495
   XZ=     2.5704   YZ=     1.2489   ZZ=    25.9292
   Eigenvalues:    24.3275    31.3551    33.8331
     25  H    Isotropic =    29.9214   Anisotropy =     6.3376
   XX=    28.3479   YX=    -1.1203   ZX=     1.0016
   XY=    -0.5918   YY=    27.4072   ZY=     0.8466
   XZ=     0.1633   YZ=     0.7700   ZZ=    34.0090
   Eigenvalues:    26.7648    28.8529    34.1464
     26  H    Isotropic =    30.1008   Anisotropy =    10.4979
   XX=    28.7305   YX=    -0.9815   ZX=    -0.1989
   XY=    -0.8945   YY=    33.1236   ZY=    -5.3242
   XZ=    -0.6195   YZ=    -6.3274   ZZ=    28.4482
   Eigenvalues:    24.3376    28.8654    37.0994
     27  H    Isotropic =    29.0953   Anisotropy =     8.8648
   XX=    33.0086   YX=    -2.3180   ZX=     2.4093
   XY=    -2.6108   YY=    26.6882   ZY=    -0.9956
   XZ=     2.4529   YZ=    -2.6994   ZZ=    27.5891
   Eigenvalues:    25.1969    27.0838    35.0052
     28  H    Isotropic =    29.3529   Anisotropy =     6.3383
   XX=    30.0865   YX=    -0.9201   ZX=    -2.9675
   XY=    -0.4310   YY=    27.3386   ZY=    -0.3680
   XZ=    -3.4131   YZ=    -1.7246   ZZ=    30.6336
   Eigenvalues:    26.0337    28.4466    33.5784
     29  H    Isotropic =    29.1850   Anisotropy =     5.9833
   XX=    33.0580   YX=     0.0771   ZX=     0.2305
   XY=     0.3712   YY=    27.9502   ZY=     1.4916
   XZ=     1.1813   YZ=     2.4498   ZZ=    26.5468
   Eigenvalues:    25.1310    29.2501    33.1738
     30  H    Isotropic =    30.7392   Anisotropy =    10.8036
   XX=    27.4598   YX=    -0.0513   ZX=    -1.0230
   XY=     0.2025   YY=    37.6073   ZY=     1.1393
   XZ=    -0.0888   YZ=     2.6593   ZZ=    27.1506
   Eigenvalues:    26.4917    27.7844    37.9417
     31  H    Isotropic =    30.8734   Anisotropy =     5.2420
   XX=    31.4134   YX=    -2.5535   ZX=     1.5596
   XY=    -2.4092   YY=    28.7186   ZY=     1.6391
   XZ=     3.1246   YZ=     1.7167   ZZ=    32.4881
   Eigenvalues:    26.1145    32.1375    34.3680
     32  H    Isotropic =    30.4522   Anisotropy =     9.1685
   XX=    32.5677   YX=    -0.5096   ZX=    -3.5896
   XY=    -1.0544   YY=    28.4380   ZY=     2.5528
   XZ=    -4.6003   YZ=     3.8678   ZZ=    30.3509
   Eigenvalues:    25.4119    29.3802    36.5646
     33  H    Isotropic =    30.2493   Anisotropy =     6.1596
   XX=    32.0748   YX=     0.5130   ZX=    -1.4463
   XY=    -1.0994   YY=    29.7658   ZY=     3.3178
   XZ=    -2.6276   YZ=     4.2877   ZZ=    28.9074
   Eigenvalues:    25.2410    31.1513    34.3557
     34  H    Isotropic =    30.1804   Anisotropy =     9.7177
   XX=    29.4405   YX=     4.0294   ZX=     0.0645
   XY=     4.1819   YY=    33.7408   ZY=     1.2675
   XZ=     0.6558   YZ=     2.9747   ZZ=    27.3600
   Eigenvalues:    26.1689    27.7135    36.6589
     35  H    Isotropic =    30.9422   Anisotropy =     8.6001
   XX=    29.2279   YX=     0.3729   ZX=     3.4888
   XY=    -0.0315   YY=    28.6642   ZY=    -0.0759
   XZ=     3.6864   YZ=     0.5537   ZZ=    34.9347
   Eigenvalues:    27.4952    28.6559    36.6757
     36  H    Isotropic =    30.9816   Anisotropy =    14.3414
   XX=    25.2619   YX=     0.2960   ZX=     2.3512
   XY=     0.3544   YY=    28.0163   ZY=     2.5261
   XZ=     2.5630   YZ=     2.2764   ZZ=    39.6666
   Eigenvalues:    24.8525    27.5498    40.5426
     37  H    Isotropic =    31.3001   Anisotropy =    15.0501
   XX=    25.5336   YX=    -0.7540   ZX=    -2.7839
   XY=    -0.0093   YY=    27.5534   ZY=    -1.0372
   XZ=    -2.7379   YZ=    -0.5387   ZZ=    40.8132
   Eigenvalues:    24.9482    27.6185    41.3335
     38  H    Isotropic =    30.4408   Anisotropy =     8.3552
   XX=    30.2543   YX=     3.1297   ZX=     0.7585
   XY=     2.6962   YY=    34.2214   ZY=    -2.6645
   XZ=     1.2963   YZ=    -1.7420   ZZ=    26.8467
   Eigenvalues:    25.4768    29.8347    36.0109
     39  H    Isotropic =    31.0496   Anisotropy =     7.4803
   XX=    29.5228   YX=     0.2828   ZX=     0.9922
   XY=    -0.0234   YY=    29.7777   ZY=     3.6853
   XZ=    -0.0709   YZ=     3.6411   ZZ=    33.8482
   Eigenvalues:    27.6144    29.4978    36.0364
     40  H    Isotropic =    29.9915   Anisotropy =     8.3066
   XX=    34.3425   YX=    -0.8479   ZX=     2.9041
   XY=     0.1431   YY=    27.8578   ZY=     2.0065
   XZ=     3.1022   YZ=     1.9428   ZZ=    27.7740
   Eigenvalues:    25.1627    29.2824    35.5292
     41  H    Isotropic =    28.0452   Anisotropy =     7.7279
   XX=    32.9382   YX=    -0.5988   ZX=     1.4991
   XY=    -1.7143   YY=    24.9550   ZY=     3.2240
   XZ=     0.9602   YZ=     4.0570   ZZ=    26.2424
   Eigenvalues:    21.6526    29.2858    33.1971
     42  H    Isotropic =    28.3370   Anisotropy =     4.4885
   XX=    29.4687   YX=    -3.4405   ZX=    -0.9622
   XY=    -2.3062   YY=    26.5840   ZY=    -3.1812
   XZ=    -1.7724   YZ=    -2.3395   ZZ=    28.9582
   Eigenvalues:    23.1803    30.5013    31.3293
     43  H    Isotropic =    30.3193   Anisotropy =    15.3073
   XX=    28.6014   YX=    -3.2628   ZX=    -1.5563
   XY=    -4.4802   YY=    31.4487   ZY=    -9.1148
   XZ=    -3.2521   YZ=    -9.3454   ZZ=    30.9077
   Eigenvalues:    19.7262    30.7074    40.5241
 End of Minotr F.D. properties file   721 does not exist.
 End of Minotr F.D. properties file   722 does not exist.
 End of Minotr F.D. properties file   788 does not exist.

 **********************************************************************

            Population analysis using the SCF density.

 **********************************************************************

 Orbital symmetries:
       Occupied  (A) (A) (A) (A) (A) (A) (A) (A) (A) (A) (A) (A)
                 (A) (A) (A) (A) (A) (A) (A) (A) (A) (A) (A) (A)
                 (A) (A) (A) (A) (A) (A) (A) (A) (A) (A) (A) (A)
                 (A) (A) (A) (A) (A) (A) (A) (A) (A) (A) (A) (A)
                 (A) (A) (A) (A) (A) (A) (A) (A) (A) (A) (A) (A)
                 (A) (A) (A) (A) (A) (A) (A) (A) (A) (A) (A) (A)
                 (A)
       Virtual   (A) (A) (A) (A) (A) (A) (A) (A) (A) (A) (A) (A)
                 (A) (A) (A) (A) (A) (A) (A) (A) (A) (A) (A) (A)
                 (A) (A) (A) (A) (A) (A) (A) (A) (A) (A) (A) (A)
                 (A) (A) (A) (A) (A) (A) (A) (A) (A) (A) (A) (A)
                 (A) (A) (A) (A) (A) (A) (A) (A) (A) (A) (A) (A)
                 (A) (A) (A) (A) (A) (A) (A) (A) (A) (A) (A) (A)
                 (A) (A) (A) (A) (A) (A) (A) (A) (A) (A) (A) (A)
                 (A) (A) (A) (A) (A) (A) (A) (A) (A) (A) (A) (A)
                 (A) (A) (A) (A) (A) (A) (A) (A) (A) (A) (A) (A)
                 (A) (A) (A) (A) (A) (A) (A) (A) (A) (A) (A) (A)
                 (A) (A) (A) (A) (A) (A) (A) (A) (A) (A) (A) (A)
                 (A) (A) (A) (A) (A) (A) (A) (A) (A) (A) (A) (A)
                 (A) (A) (A) (A) (A) (A) (A) (A) (A) (A) (A) (A)
                 (A) (A) (A) (A) (A) (A) (A) (A) (A) (A) (A) (A)
                 (A) (A) (A) (A) (A) (A) (A) (A) (A) (A) (A) (A)
                 (A) (A) (A) (A) (A) (A) (A) (A) (A) (A) (A) (A)
                 (A) (A) (A) (A) (A) (A) (A) (A) (A) (A) (A) (A)
                 (A) (A) (A) (A) (A) (A) (A) (A) (A) (A) (A) (A)
                 (A) (A) (A) (A) (A) (A) (A) (A) (A) (A) (A) (A)
                 (A) (A) (A) (A) (A) (A) (A) (A) (A) (A) (A) (A)
                 (A) (A) (A) (A) (A) (A) (A) (A) (A) (A) (A) (A)
                 (A) (A) (A) (A) (A) (A) (A) (A) (A) (A) (A) (A)
                 (A) (A) (A) (A) (A) (A) (A) (A) (A) (A) (A) (A)
                 (A) (A) (A) (A) (A) (A) (A) (A) (A) (A) (A) (A)
                 (A) (A) (A) (A) (A) (A) (A) (A) (A) (A) (A) (A)
                 (A) (A) (A) (A) (A) (A) (A) (A) (A) (A) (A) (A)
                 (A) (A) (A) (A) (A) (A) (A) (A) (A) (A) (A) (A)
                 (A) (A) (A) (A) (A) (A) (A) (A) (A) (A) (A) (A)
                 (A) (A) (A) (A) (A) (A) (A) (A) (A) (A) (A) (A)
                 (A) (A) (A) (A) (A) (A) (A) (A) (A) (A) (A) (A)
                 (A) (A) (A) (A) (A) (A) (A) (A) (A) (A) (A) (A)
                 (A) (A) (A) (A) (A) (A) (A) (A) (A) (A) (A) (A)
                 (A) (A) (A) (A) (A) (A) (A) (A) (A) (A) (A) (A)
                 (A) (A) (A) (A) (A) (A) (A) (A) (A) (A) (A) (A)
                 (A) (A) (A) (A) (A)
 The electronic state is 1-A.
 Alpha  occ. eigenvalues --  -19.21925 -19.21832 -19.20770 -19.19956 -10.32166
 Alpha  occ. eigenvalues --  -10.30950 -10.29873 -10.27599 -10.26587 -10.24794
 Alpha  occ. eigenvalues --  -10.24752 -10.24622 -10.23981 -10.23941 -10.23248
 Alpha  occ. eigenvalues --  -10.23164 -10.22852 -10.22269 -10.22245  -1.06410
 Alpha  occ. eigenvalues --   -1.06374  -1.05757  -1.03584  -0.89245  -0.84684
 Alpha  occ. eigenvalues --   -0.82246  -0.78188  -0.77177  -0.75212  -0.72050
 Alpha  occ. eigenvalues --   -0.70744  -0.68484  -0.66349  -0.62756  -0.60618
 Alpha  occ. eigenvalues --   -0.58372  -0.57465  -0.54391  -0.52418  -0.51320
 Alpha  occ. eigenvalues --   -0.50716  -0.49231  -0.48540  -0.47433  -0.47189
 Alpha  occ. eigenvalues --   -0.46568  -0.45768  -0.45071  -0.44134  -0.42824
 Alpha  occ. eigenvalues --   -0.42363  -0.42168  -0.40895  -0.40475  -0.40099
 Alpha  occ. eigenvalues --   -0.39432  -0.39315  -0.39039  -0.38079  -0.37750
 Alpha  occ. eigenvalues --   -0.36896  -0.36739  -0.36272  -0.34820  -0.34189
 Alpha  occ. eigenvalues --   -0.33984  -0.32870  -0.32338  -0.30768  -0.29026
 Alpha  occ. eigenvalues --   -0.28520  -0.27073  -0.26128
 Alpha virt. eigenvalues --   -0.05040   0.03628   0.04467   0.05243   0.06141
 Alpha virt. eigenvalues --    0.06778   0.08249   0.08614   0.08817   0.10068
 Alpha virt. eigenvalues --    0.10298   0.11225   0.11738   0.11988   0.12329
 Alpha virt. eigenvalues --    0.12755   0.13455   0.13751   0.13955   0.14355
 Alpha virt. eigenvalues --    0.15587   0.15969   0.16689   0.16937   0.17560
 Alpha virt. eigenvalues --    0.18102   0.18827   0.19096   0.19351   0.20767
 Alpha virt. eigenvalues --    0.21043   0.21154   0.22517   0.23173   0.23580
 Alpha virt. eigenvalues --    0.25181   0.25414   0.25950   0.26729   0.27042
 Alpha virt. eigenvalues --    0.29015   0.29511   0.30039   0.31509   0.32570
 Alpha virt. eigenvalues --    0.32863   0.33231   0.34059   0.34844   0.36019
 Alpha virt. eigenvalues --    0.36951   0.38177   0.38653   0.39339   0.40513
 Alpha virt. eigenvalues --    0.40669   0.41205   0.43051   0.43674   0.44359
 Alpha virt. eigenvalues --    0.45372   0.45664   0.47439   0.47688   0.48818
 Alpha virt. eigenvalues --    0.49087   0.49275   0.50260   0.50569   0.51470
 Alpha virt. eigenvalues --    0.52695   0.53548   0.54740   0.55057   0.55591
 Alpha virt. eigenvalues --    0.55651   0.56408   0.57549   0.57776   0.58115
 Alpha virt. eigenvalues --    0.58556   0.58911   0.59458   0.59943   0.60063
 Alpha virt. eigenvalues --    0.60161   0.60651   0.61070   0.61548   0.62444
 Alpha virt. eigenvalues --    0.62717   0.62976   0.63604   0.63654   0.64301
 Alpha virt. eigenvalues --    0.64573   0.65521   0.66094   0.66360   0.66695
 Alpha virt. eigenvalues --    0.67452   0.67759   0.68183   0.68795   0.69095
 Alpha virt. eigenvalues --    0.70553   0.71101   0.71575   0.73220   0.73806
 Alpha virt. eigenvalues --    0.74807   0.77194   0.79368   0.80911   0.81945
 Alpha virt. eigenvalues --    0.84575   0.86522   0.86750   0.87347   0.88013
 Alpha virt. eigenvalues --    0.89248   0.90786   0.91175   0.93270   0.93835
 Alpha virt. eigenvalues --    0.95997   0.97134   0.98328   0.99366   0.99576
 Alpha virt. eigenvalues --    1.00878   1.02044   1.02535   1.03387   1.04660
 Alpha virt. eigenvalues --    1.07823   1.08974   1.10244   1.11012   1.13621
 Alpha virt. eigenvalues --    1.14440   1.15096   1.16137   1.17107   1.20417
 Alpha virt. eigenvalues --    1.20969   1.22595   1.23518   1.25490   1.26231
 Alpha virt. eigenvalues --    1.27143   1.27485   1.28913   1.31558   1.32902
 Alpha virt. eigenvalues --    1.34163   1.35463   1.36900   1.37478   1.39681
 Alpha virt. eigenvalues --    1.40992   1.42329   1.42875   1.43246   1.44389
 Alpha virt. eigenvalues --    1.44857   1.45811   1.46680   1.46917   1.47307
 Alpha virt. eigenvalues --    1.48076   1.48358   1.50076   1.50368   1.51161
 Alpha virt. eigenvalues --    1.51680   1.52883   1.53316   1.53975   1.55072
 Alpha virt. eigenvalues --    1.55147   1.55745   1.56488   1.57580   1.58316
 Alpha virt. eigenvalues --    1.59028   1.60030   1.60706   1.61446   1.61838
 Alpha virt. eigenvalues --    1.62760   1.63537   1.63736   1.65366   1.65607
 Alpha virt. eigenvalues --    1.65966   1.66899   1.67316   1.68545   1.68895
 Alpha virt. eigenvalues --    1.69697   1.70189   1.71632   1.72324   1.72989
 Alpha virt. eigenvalues --    1.73546   1.73816   1.74515   1.74725   1.76244
 Alpha virt. eigenvalues --    1.76957   1.77859   1.77925   1.79317   1.79653
 Alpha virt. eigenvalues --    1.81707   1.82319   1.83280   1.83905   1.86166
 Alpha virt. eigenvalues --    1.86759   1.87981   1.88485   1.90079   1.90925
 Alpha virt. eigenvalues --    1.92276   1.92830   1.94165   1.94845   1.96466
 Alpha virt. eigenvalues --    1.97462   1.98897   1.99225   1.99917   2.02149
 Alpha virt. eigenvalues --    2.03113   2.03980   2.05345   2.05727   2.07097
 Alpha virt. eigenvalues --    2.07985   2.09242   2.10379   2.10940   2.12462
 Alpha virt. eigenvalues --    2.13670   2.16034   2.16375   2.17640   2.17993
 Alpha virt. eigenvalues --    2.19192   2.20966   2.21435   2.22400   2.23197
 Alpha virt. eigenvalues --    2.26054   2.28218   2.29199   2.29927   2.31190
 Alpha virt. eigenvalues --    2.32491   2.34514   2.36429   2.37589   2.40360
 Alpha virt. eigenvalues --    2.40920   2.41379   2.41887   2.42471   2.43552
 Alpha virt. eigenvalues --    2.44981   2.45391   2.45736   2.47484   2.48953
 Alpha virt. eigenvalues --    2.49705   2.49825   2.50479   2.51589   2.52565
 Alpha virt. eigenvalues --    2.54181   2.55123   2.55446   2.56559   2.57620
 Alpha virt. eigenvalues --    2.58374   2.58762   2.59908   2.60705   2.61383
 Alpha virt. eigenvalues --    2.61869   2.62711   2.65207   2.65647   2.66963
 Alpha virt. eigenvalues --    2.67250   2.68730   2.69858   2.69978   2.71470
 Alpha virt. eigenvalues --    2.72101   2.74350   2.76337   2.76900   2.78930
 Alpha virt. eigenvalues --    2.80302   2.82436   2.83169   2.85146   2.86048
 Alpha virt. eigenvalues --    2.87813   2.88232   2.90149   2.90944   2.91691
 Alpha virt. eigenvalues --    2.92382   2.93738   2.94692   2.95265   2.97922
 Alpha virt. eigenvalues --    2.99771   3.01024   3.02924   3.05269   3.06160
 Alpha virt. eigenvalues --    3.09296   3.11014   3.11471   3.12813   3.14469
 Alpha virt. eigenvalues --    3.15867   3.16999   3.18897   3.19279   3.20034
 Alpha virt. eigenvalues --    3.20547   3.23071   3.23293   3.25140   3.27885
 Alpha virt. eigenvalues --    3.29398   3.32708   3.36345   3.37431   3.38918
 Alpha virt. eigenvalues --    3.39859   3.45017   3.48634   3.57778   3.58437
 Alpha virt. eigenvalues --    3.60094   3.63924   3.70984   3.76510   3.77964
 Alpha virt. eigenvalues --    3.78220   3.80477   3.81913   3.82288   3.82706
 Alpha virt. eigenvalues --    3.83161   3.83949   3.84247   3.85317   3.87277
 Alpha virt. eigenvalues --    3.90861   3.91620   3.96027   3.99512   4.03030
 Alpha virt. eigenvalues --    4.06297   4.08210   4.10521   4.13250   4.24239
 Alpha virt. eigenvalues --    4.28112   4.29902   4.33509   4.37772   4.41235
 Alpha virt. eigenvalues --    4.48584   4.55229   4.94763   4.95334   4.97272
 Alpha virt. eigenvalues --    5.02296   5.11032   5.29070   5.31829   5.33041
 Alpha virt. eigenvalues --    5.63028   5.63900   5.65964   5.67356  23.64704
 Alpha virt. eigenvalues --   23.79352  23.83788  23.87517  23.91230  23.92816
 Alpha virt. eigenvalues --   23.94160  23.96544  23.97827  24.00481  24.02869
 Alpha virt. eigenvalues --   24.03407  24.05345  24.06632  24.25909  50.00859
 Alpha virt. eigenvalues --   50.02690  50.05707  50.09910
          Condensed to atoms (all electrons):
               1          2          3          4          5          6
     1  C    5.789282   0.330033  -0.035281  -0.017448   0.002039  -0.066972
     2  C    0.330033   5.484531   0.286065  -0.045674  -0.006292  -0.006833
     3  C   -0.035281   0.286065   5.078911   0.314576  -0.067521  -0.011831
     4  C   -0.017448  -0.045674   0.314576   5.425905   0.273693  -0.041037
     5  C    0.002039  -0.006292  -0.067521   0.273693   5.042149   0.348376
     6  C   -0.066972  -0.006833  -0.011831  -0.041037   0.348376   5.015359
     7  C    0.258105  -0.045731  -0.005202  -0.001649  -0.077276   0.372189
     8  C    0.181950   0.022554   0.004809  -0.000448  -0.000356   0.005488
     9  C   -0.177394  -0.096276   0.008195  -0.000615  -0.000009  -0.000139
    10  C   -0.005863   0.304477  -0.043423   0.005336  -0.000280  -0.000266
    11  O   -0.121753   0.007337  -0.000091  -0.000002  -0.000005   0.000186
    12  C   -0.076222   0.000333   0.001914  -0.004587  -0.003179  -0.070110
    13  C   -0.000450  -0.093182  -0.009135   0.000372  -0.000013   0.000060
    14  O    0.005735  -0.051656  -0.011758  -0.000828  -0.000003   0.000005
    15  C   -0.000207   0.005745  -0.048289   0.289244  -0.047034   0.004762
    16  O    0.000120  -0.000412  -0.017756  -0.052433   0.004360  -0.000074
    17  C   -0.000043  -0.000096   0.010086  -0.067968  -0.008315   0.000396
    18  C   -0.000041   0.000537  -0.010219  -0.079742  -0.004379  -0.000177
    19  O    0.000000  -0.000006  -0.000367   0.005238  -0.000011   0.000001
    20  H   -0.002319  -0.028597   0.394791  -0.033833  -0.002902  -0.001629
    21  H    0.010911  -0.051468   0.403596  -0.050789   0.007089  -0.000617
    22  H    0.002228  -0.008034  -0.053606   0.393737  -0.025538  -0.005990
    23  H   -0.000197  -0.000313  -0.002018  -0.045451   0.412712  -0.033511
    24  H   -0.000023  -0.000597   0.008183  -0.038077   0.412001  -0.032362
    25  H   -0.005156  -0.003113   0.006739  -0.008452  -0.035563   0.410809
    26  H    0.009533   0.000243  -0.000268   0.007579  -0.033408   0.409789
    27  H   -0.057313   0.005382  -0.000350  -0.000366   0.007095  -0.039382
    28  H    0.006798   0.002023  -0.000185   0.000062  -0.000003   0.000009
    29  H    0.011470   0.002289  -0.000313   0.000013   0.000000   0.000016
    30  H    0.008835  -0.000199  -0.000055   0.000308  -0.001801  -0.002089
    31  H   -0.004360   0.002981  -0.000492  -0.000907   0.004037  -0.007340
    32  H   -0.014780  -0.000498  -0.000004   0.000098  -0.000414   0.007745
    33  H    0.000255  -0.013189   0.005474   0.000081  -0.000003  -0.000009
    34  H   -0.000976   0.011107  -0.000007   0.000008   0.000000  -0.000002
    35  H    0.002042   0.002042  -0.000814  -0.000048  -0.000006   0.000022
    36  H    0.002326  -0.001238  -0.002020   0.000170   0.000020   0.000003
    37  H    0.000013   0.000012  -0.000009  -0.002648  -0.000313   0.000006
    38  H   -0.000011   0.000007  -0.000333  -0.003830   0.001495   0.000328
    39  H   -0.000027  -0.000056   0.000188  -0.008053  -0.001653  -0.000108
    40  H   -0.000003   0.000045  -0.000264   0.011886  -0.000551   0.000017
    41  H   -0.000062   0.001139   0.007344  -0.005084  -0.000168   0.000042
    42  H    0.000013  -0.000143  -0.001031  -0.000903   0.001908  -0.000052
    43  H    0.000000  -0.000002  -0.000125   0.001539  -0.000113   0.000003
               7          8          9         10         11         12
     1  C    0.258105   0.181950  -0.177394  -0.005863  -0.121753  -0.076222
     2  C   -0.045731   0.022554  -0.096276   0.304477   0.007337   0.000333
     3  C   -0.005202   0.004809   0.008195  -0.043423  -0.000091   0.001914
     4  C   -0.001649  -0.000448  -0.000615   0.005336  -0.000002  -0.004587
     5  C   -0.077276  -0.000356  -0.000009  -0.000280  -0.000005  -0.003179
     6  C    0.372189   0.005488  -0.000139  -0.000266   0.000186  -0.070110
     7  C    5.154357  -0.050752   0.010044   0.003182   0.011603   0.342079
     8  C   -0.050752   4.722374   0.369133  -0.087366   0.649632  -0.007770
     9  C    0.010044   0.369133   5.193004   0.288090  -0.071262  -0.001086
    10  C    0.003182  -0.087366   0.288090   5.265660   0.005083  -0.000010
    11  O    0.011603   0.649632  -0.071262   0.005083   7.894055  -0.005262
    12  C    0.342079  -0.007770  -0.001086  -0.000010  -0.005262   4.949538
    13  C   -0.000328  -0.001329  -0.059904   0.330238  -0.000003  -0.000009
    14  O   -0.000100   0.003459  -0.039324   0.233482  -0.000015   0.000010
    15  C   -0.000353   0.000000   0.000011  -0.000204   0.000000  -0.000058
    16  O   -0.000007   0.000001  -0.000002  -0.000193   0.000000   0.000001
    17  C   -0.000047  -0.000001   0.000000   0.000004   0.000000   0.000002
    18  C    0.000019   0.000000   0.000000  -0.000002   0.000000  -0.000007
    19  O    0.000000   0.000000   0.000000   0.000000   0.000000   0.000000
    20  H    0.001338  -0.000211  -0.000094  -0.001291   0.000005  -0.000199
    21  H   -0.000433  -0.000116   0.001745  -0.013142   0.000003   0.000062
    22  H    0.004069  -0.000028  -0.000056   0.000059  -0.000005  -0.001330
    23  H    0.008121   0.000032   0.000000   0.000000   0.000000  -0.000247
    24  H   -0.006507   0.000021  -0.000002   0.000014   0.000001   0.005043
    25  H   -0.044323   0.000256  -0.000093  -0.000108  -0.000020   0.008512
    26  H   -0.033071  -0.000233   0.000007   0.000027  -0.000005  -0.004913
    27  H    0.424460  -0.005339   0.002350  -0.001161   0.013702  -0.039403
    28  H   -0.000305  -0.026600   0.385962  -0.032195   0.000792   0.000124
    29  H   -0.000214  -0.028871   0.384667  -0.028012   0.004014  -0.000014
    30  H   -0.036176  -0.000009   0.000017   0.000012  -0.000106   0.403766
    31  H   -0.033837  -0.000515   0.000078  -0.000214  -0.000066   0.403179
    32  H   -0.024561   0.004960   0.000543  -0.000079   0.010168   0.398511
    33  H    0.000012  -0.000545   0.007034  -0.023547   0.000008   0.000000
    34  H    0.000022   0.000611  -0.007384  -0.030903  -0.000009   0.000000
    35  H   -0.000123  -0.000170  -0.001146  -0.038260  -0.000059   0.000006
    36  H   -0.000070  -0.000581  -0.001717  -0.043338  -0.000033  -0.000015
    37  H    0.000003   0.000000   0.000001  -0.000002   0.000000  -0.000007
    38  H    0.000014   0.000000   0.000000   0.000001   0.000000  -0.000013
    39  H    0.000015   0.000000   0.000000   0.000000   0.000000   0.000007
    40  H    0.000001   0.000000   0.000000   0.000000   0.000000   0.000000
    41  H    0.000018  -0.000001  -0.000002   0.000048   0.000000  -0.000001
    42  H    0.000000   0.000000   0.000000  -0.000002   0.000000   0.000000
    43  H    0.000000   0.000000   0.000000   0.000000   0.000000   0.000000
              13         14         15         16         17         18
     1  C   -0.000450   0.005735  -0.000207   0.000120  -0.000043  -0.000041
     2  C   -0.093182  -0.051656   0.005745  -0.000412  -0.000096   0.000537
     3  C   -0.009135  -0.011758  -0.048289  -0.017756   0.010086  -0.010219
     4  C    0.000372  -0.000828   0.289244  -0.052433  -0.067968  -0.079742
     5  C   -0.000013  -0.000003  -0.047034   0.004360  -0.008315  -0.004379
     6  C    0.000060   0.000005   0.004762  -0.000074   0.000396  -0.000177
     7  C   -0.000328  -0.000100  -0.000353  -0.000007  -0.000047   0.000019
     8  C   -0.001329   0.003459   0.000000   0.000001  -0.000001   0.000000
     9  C   -0.059904  -0.039324   0.000011  -0.000002   0.000000   0.000000
    10  C    0.330238   0.233482  -0.000204  -0.000193   0.000004  -0.000002
    11  O   -0.000003  -0.000015   0.000000   0.000000   0.000000   0.000000
    12  C   -0.000009   0.000010  -0.000058   0.000001   0.000002  -0.000007
    13  C    4.953825  -0.060947  -0.000008   0.000009   0.000000  -0.000005
    14  O   -0.060947   7.990430  -0.000106  -0.000039  -0.000001   0.000004
    15  C   -0.000008  -0.000106   5.347037   0.217235   0.340287   0.315732
    16  O    0.000009  -0.000039   0.217235   8.018996  -0.046635  -0.063036
    17  C    0.000000  -0.000001   0.340287  -0.046635   4.951914  -0.076704
    18  C   -0.000005   0.000004   0.315732  -0.063036  -0.076704   4.831807
    19  O    0.000000   0.000000  -0.037224  -0.005997  -0.005144   0.261391
    20  H    0.001503   0.000279  -0.004430  -0.000204  -0.000216   0.003439
    21  H   -0.003125   0.027118  -0.013937   0.031738   0.001409  -0.002189
    22  H    0.000050   0.000532  -0.027262   0.002890  -0.011672   0.009236
    23  H    0.000000   0.000000  -0.004057   0.000142  -0.004802   0.003715
    24  H    0.000000   0.000000  -0.005689  -0.000070   0.003142  -0.000473
    25  H    0.000018   0.000005  -0.000118  -0.000002   0.000010  -0.000111
    26  H   -0.000003   0.000000  -0.000270   0.000003   0.000012   0.000006
    27  H    0.000132  -0.000001   0.000026   0.000000   0.000001   0.000000
    28  H    0.001948   0.002961  -0.000001   0.000000   0.000000   0.000000
    29  H   -0.000454   0.001773   0.000000   0.000000   0.000000   0.000000
    30  H    0.000000   0.000000  -0.000004   0.000000  -0.000008   0.000001
    31  H    0.000005  -0.000013   0.000099  -0.000073   0.000204  -0.000020
    32  H   -0.000001   0.000005  -0.000001   0.000000  -0.000001   0.000000
    33  H    0.400996   0.000157   0.000037  -0.000084  -0.000001   0.000009
    34  H    0.392635   0.004557   0.000000   0.000000   0.000000   0.000000
    35  H    0.400044   0.004065   0.000000   0.000000   0.000000   0.000000
    36  H    0.009796   0.314579  -0.000013   0.000309  -0.000003   0.000007
    37  H    0.000000   0.000133  -0.040953   0.321648  -0.003928   0.009115
    38  H    0.000000   0.000000  -0.027689   0.004585   0.389785  -0.002234
    39  H    0.000000  -0.000001  -0.030943  -0.002059   0.400253   0.008114
    40  H    0.000000   0.000000  -0.036968   0.002186   0.399910  -0.015338
    41  H    0.000031  -0.000080  -0.043175  -0.002212   0.007724   0.408723
    42  H    0.000000   0.000000  -0.031630   0.003913  -0.005095   0.394059
    43  H    0.000000   0.000000  -0.009602   0.024761   0.000074  -0.055515
              19         20         21         22         23         24
     1  C    0.000000  -0.002319   0.010911   0.002228  -0.000197  -0.000023
     2  C   -0.000006  -0.028597  -0.051468  -0.008034  -0.000313  -0.000597
     3  C   -0.000367   0.394791   0.403596  -0.053606  -0.002018   0.008183
     4  C    0.005238  -0.033833  -0.050789   0.393737  -0.045451  -0.038077
     5  C   -0.000011  -0.002902   0.007089  -0.025538   0.412712   0.412001
     6  C    0.000001  -0.001629  -0.000617  -0.005990  -0.033511  -0.032362
     7  C    0.000000   0.001338  -0.000433   0.004069   0.008121  -0.006507
     8  C    0.000000  -0.000211  -0.000116  -0.000028   0.000032   0.000021
     9  C    0.000000  -0.000094   0.001745  -0.000056   0.000000  -0.000002
    10  C    0.000000  -0.001291  -0.013142   0.000059   0.000000   0.000014
    11  O    0.000000   0.000005   0.000003  -0.000005   0.000000   0.000001
    12  C    0.000000  -0.000199   0.000062  -0.001330  -0.000247   0.005043
    13  C    0.000000   0.001503  -0.003125   0.000050   0.000000   0.000000
    14  O    0.000000   0.000279   0.027118   0.000532   0.000000   0.000000
    15  C   -0.037224  -0.004430  -0.013937  -0.027262  -0.004057  -0.005689
    16  O   -0.005997  -0.000204   0.031738   0.002890   0.000142  -0.000070
    17  C   -0.005144  -0.000216   0.001409  -0.011672  -0.004802   0.003142
    18  C    0.261391   0.003439  -0.002189   0.009236   0.003715  -0.000473
    19  O    7.947288  -0.000096  -0.000060  -0.000235  -0.000320  -0.000008
    20  H   -0.000096   0.514642  -0.021636   0.007025   0.002406   0.000067
    21  H   -0.000060  -0.021636   0.521601  -0.001166  -0.000164  -0.000243
    22  H   -0.000235   0.007025  -0.001166   0.551267   0.007601  -0.011269
    23  H   -0.000320   0.002406  -0.000164   0.007601   0.550159  -0.027994
    24  H   -0.000008   0.000067  -0.000243  -0.011269  -0.027994   0.548316
    25  H    0.000000   0.000139   0.000165  -0.000497  -0.007932   0.007536
    26  H    0.000000  -0.000225   0.000030  -0.000072  -0.002911  -0.007931
    27  H    0.000000   0.000197  -0.000009   0.000048  -0.000284  -0.000300
    28  H    0.000000  -0.000036  -0.000156  -0.000030   0.000000   0.000000
    29  H    0.000000   0.000061  -0.000146   0.000006   0.000000   0.000000
    30  H    0.000000   0.000017  -0.000003   0.000063  -0.000076   0.000569
    31  H    0.000000   0.000032  -0.000041   0.002747   0.000022  -0.001114
    32  H    0.000000  -0.000004  -0.000006   0.000045   0.000027  -0.000069
    33  H    0.000000  -0.000342   0.001170  -0.000003  -0.000001  -0.000001
    34  H    0.000000   0.000004  -0.000410  -0.000002   0.000000   0.000000
    35  H    0.000000  -0.000125   0.000458   0.000001   0.000000   0.000000
    36  H    0.000000   0.000075  -0.000684   0.000523   0.000001  -0.000001
    37  H   -0.000135   0.000005  -0.001369   0.006250   0.000035  -0.000009
    38  H   -0.000383  -0.000001  -0.000241   0.000056   0.000647  -0.001328
    39  H   -0.000069  -0.000005  -0.000096   0.004853   0.000260   0.000073
    40  H    0.020694   0.000030  -0.000124  -0.000721  -0.000372   0.000137
    41  H   -0.028628   0.001206   0.000366  -0.000199  -0.000610  -0.000107
    42  H   -0.024183  -0.000274   0.000383  -0.000246   0.005589  -0.000027
    43  H    0.319789  -0.000042   0.000016  -0.000146   0.000027   0.000007
              25         26         27         28         29         30
     1  C   -0.005156   0.009533  -0.057313   0.006798   0.011470   0.008835
     2  C   -0.003113   0.000243   0.005382   0.002023   0.002289  -0.000199
     3  C    0.006739  -0.000268  -0.000350  -0.000185  -0.000313  -0.000055
     4  C   -0.008452   0.007579  -0.000366   0.000062   0.000013   0.000308
     5  C   -0.035563  -0.033408   0.007095  -0.000003   0.000000  -0.001801
     6  C    0.410809   0.409789  -0.039382   0.000009   0.000016  -0.002089
     7  C   -0.044323  -0.033071   0.424460  -0.000305  -0.000214  -0.036176
     8  C    0.000256  -0.000233  -0.005339  -0.026600  -0.028871  -0.000009
     9  C   -0.000093   0.000007   0.002350   0.385962   0.384667   0.000017
    10  C   -0.000108   0.000027  -0.001161  -0.032195  -0.028012   0.000012
    11  O   -0.000020  -0.000005   0.013702   0.000792   0.004014  -0.000106
    12  C    0.008512  -0.004913  -0.039403   0.000124  -0.000014   0.403766
    13  C    0.000018  -0.000003   0.000132   0.001948  -0.000454   0.000000
    14  O    0.000005   0.000000  -0.000001   0.002961   0.001773   0.000000
    15  C   -0.000118  -0.000270   0.000026  -0.000001   0.000000  -0.000004
    16  O   -0.000002   0.000003   0.000000   0.000000   0.000000   0.000000
    17  C    0.000010   0.000012   0.000001   0.000000   0.000000  -0.000008
    18  C   -0.000111   0.000006   0.000000   0.000000   0.000000   0.000001
    19  O    0.000000   0.000000   0.000000   0.000000   0.000000   0.000000
    20  H    0.000139  -0.000225   0.000197  -0.000036   0.000061   0.000017
    21  H    0.000165   0.000030  -0.000009  -0.000156  -0.000146  -0.000003
    22  H   -0.000497  -0.000072   0.000048  -0.000030   0.000006   0.000063
    23  H   -0.007932  -0.002911  -0.000284   0.000000   0.000000  -0.000076
    24  H    0.007536  -0.007931  -0.000300   0.000000   0.000000   0.000569
    25  H    0.559422  -0.025820  -0.004632   0.000005  -0.000001   0.000000
    26  H   -0.025820   0.548475  -0.007929   0.000000  -0.000001   0.003359
    27  H   -0.004632  -0.007929   0.555457  -0.000091  -0.000031  -0.005405
    28  H    0.000005   0.000000  -0.000091   0.491168  -0.009746  -0.000005
    29  H   -0.000001  -0.000001  -0.000031  -0.009746   0.499072   0.000001
    30  H    0.000000   0.003359  -0.005405  -0.000005   0.000001   0.548957
    31  H   -0.000245  -0.000817   0.008076  -0.000007   0.000004  -0.026553
    32  H   -0.000374   0.000013  -0.005717  -0.000045  -0.000017  -0.023022
    33  H   -0.000021   0.000000  -0.000004  -0.000375   0.000247   0.000000
    34  H   -0.000001   0.000000  -0.000005   0.000666   0.000770   0.000000
    35  H    0.000088   0.000000  -0.000029   0.000303  -0.001070   0.000000
    36  H   -0.000002   0.000000   0.000010   0.002891   0.000089   0.000001
    37  H    0.000000  -0.000002   0.000000  -0.000001   0.000000   0.000000
    38  H   -0.000017  -0.000016   0.000000   0.000000   0.000000  -0.000003
    39  H   -0.000003   0.000007   0.000000   0.000000   0.000000   0.000000
    40  H    0.000001  -0.000003   0.000000   0.000000   0.000000   0.000000
    41  H   -0.000102   0.000010   0.000000   0.000000   0.000000   0.000000
    42  H    0.000025  -0.000006  -0.000001   0.000000   0.000000   0.000000
    43  H    0.000001   0.000000   0.000000   0.000000   0.000000   0.000000
              31         32         33         34         35         36
     1  C   -0.004360  -0.014780   0.000255  -0.000976   0.002042   0.002326
     2  C    0.002981  -0.000498  -0.013189   0.011107   0.002042  -0.001238
     3  C   -0.000492  -0.000004   0.005474  -0.000007  -0.000814  -0.002020
     4  C   -0.000907   0.000098   0.000081   0.000008  -0.000048   0.000170
     5  C    0.004037  -0.000414  -0.000003   0.000000  -0.000006   0.000020
     6  C   -0.007340   0.007745  -0.000009  -0.000002   0.000022   0.000003
     7  C   -0.033837  -0.024561   0.000012   0.000022  -0.000123  -0.000070
     8  C   -0.000515   0.004960  -0.000545   0.000611  -0.000170  -0.000581
     9  C    0.000078   0.000543   0.007034  -0.007384  -0.001146  -0.001717
    10  C   -0.000214  -0.000079  -0.023547  -0.030903  -0.038260  -0.043338
    11  O   -0.000066   0.010168   0.000008  -0.000009  -0.000059  -0.000033
    12  C    0.403179   0.398511   0.000000   0.000000   0.000006  -0.000015
    13  C    0.000005  -0.000001   0.400996   0.392635   0.400044   0.009796
    14  O   -0.000013   0.000005   0.000157   0.004557   0.004065   0.314579
    15  C    0.000099  -0.000001   0.000037   0.000000   0.000000  -0.000013
    16  O   -0.000073   0.000000  -0.000084   0.000000   0.000000   0.000309
    17  C    0.000204  -0.000001  -0.000001   0.000000   0.000000  -0.000003
    18  C   -0.000020   0.000000   0.000009   0.000000   0.000000   0.000007
    19  O    0.000000   0.000000   0.000000   0.000000   0.000000   0.000000
    20  H    0.000032  -0.000004  -0.000342   0.000004  -0.000125   0.000075
    21  H   -0.000041  -0.000006   0.001170  -0.000410   0.000458  -0.000684
    22  H    0.002747   0.000045  -0.000003  -0.000002   0.000001   0.000523
    23  H    0.000022   0.000027  -0.000001   0.000000   0.000000   0.000001
    24  H   -0.001114  -0.000069  -0.000001   0.000000   0.000000  -0.000001
    25  H   -0.000245  -0.000374  -0.000021  -0.000001   0.000088  -0.000002
    26  H   -0.000817   0.000013   0.000000   0.000000   0.000000   0.000000
    27  H    0.008076  -0.005717  -0.000004  -0.000005  -0.000029   0.000010
    28  H   -0.000007  -0.000045  -0.000375   0.000666   0.000303   0.002891
    29  H    0.000004  -0.000017   0.000247   0.000770  -0.001070   0.000089
    30  H   -0.026553  -0.023022   0.000000   0.000000   0.000000   0.000001
    31  H    0.557823  -0.027161   0.000000   0.000000  -0.000001   0.000009
    32  H   -0.027161   0.544438   0.000000   0.000000   0.000000  -0.000007
    33  H    0.000000   0.000000   0.531663  -0.023426  -0.022474  -0.000415
    34  H    0.000000   0.000000  -0.023426   0.535936  -0.021263  -0.000496
    35  H   -0.000001   0.000000  -0.022474  -0.021263   0.541634  -0.000607
    36  H    0.000009  -0.000007  -0.000415  -0.000496  -0.000607   0.454422
    37  H   -0.000023   0.000000   0.000003   0.000000   0.000000   0.000102
    38  H    0.000017   0.000000   0.000000   0.000000   0.000000   0.000000
    39  H    0.000119   0.000000   0.000000   0.000000   0.000000  -0.000001
    40  H    0.000006   0.000000   0.000000   0.000000   0.000000   0.000000
    41  H   -0.000001   0.000000  -0.000027   0.000002  -0.000005   0.000002
    42  H    0.000002   0.000000  -0.000002   0.000000   0.000000   0.000000
    43  H    0.000001   0.000000   0.000000   0.000000   0.000000  -0.000001
              37         38         39         40         41         42
     1  C    0.000013  -0.000011  -0.000027  -0.000003  -0.000062   0.000013
     2  C    0.000012   0.000007  -0.000056   0.000045   0.001139  -0.000143
     3  C   -0.000009  -0.000333   0.000188  -0.000264   0.007344  -0.001031
     4  C   -0.002648  -0.003830  -0.008053   0.011886  -0.005084  -0.000903
     5  C   -0.000313   0.001495  -0.001653  -0.000551  -0.000168   0.001908
     6  C    0.000006   0.000328  -0.000108   0.000017   0.000042  -0.000052
     7  C    0.000003   0.000014   0.000015   0.000001   0.000018   0.000000
     8  C    0.000000   0.000000   0.000000   0.000000  -0.000001   0.000000
     9  C    0.000001   0.000000   0.000000   0.000000  -0.000002   0.000000
    10  C   -0.000002   0.000001   0.000000   0.000000   0.000048  -0.000002
    11  O    0.000000   0.000000   0.000000   0.000000   0.000000   0.000000
    12  C   -0.000007  -0.000013   0.000007   0.000000  -0.000001   0.000000
    13  C    0.000000   0.000000   0.000000   0.000000   0.000031   0.000000
    14  O    0.000133   0.000000  -0.000001   0.000000  -0.000080   0.000000
    15  C   -0.040953  -0.027689  -0.030943  -0.036968  -0.043175  -0.031630
    16  O    0.321648   0.004585  -0.002059   0.002186  -0.002212   0.003913
    17  C   -0.003928   0.389785   0.400253   0.399910   0.007724  -0.005095
    18  C    0.009115  -0.002234   0.008114  -0.015338   0.408723   0.394059
    19  O   -0.000135  -0.000383  -0.000069   0.020694  -0.028628  -0.024183
    20  H    0.000005  -0.000001  -0.000005   0.000030   0.001206  -0.000274
    21  H   -0.001369  -0.000241  -0.000096  -0.000124   0.000366   0.000383
    22  H    0.006250   0.000056   0.004853  -0.000721  -0.000199  -0.000246
    23  H    0.000035   0.000647   0.000260  -0.000372  -0.000610   0.005589
    24  H   -0.000009  -0.001328   0.000073   0.000137  -0.000107  -0.000027
    25  H    0.000000  -0.000017  -0.000003   0.000001  -0.000102   0.000025
    26  H   -0.000002  -0.000016   0.000007  -0.000003   0.000010  -0.000006
    27  H    0.000000   0.000000   0.000000   0.000000   0.000000  -0.000001
    28  H   -0.000001   0.000000   0.000000   0.000000   0.000000   0.000000
    29  H    0.000000   0.000000   0.000000   0.000000   0.000000   0.000000
    30  H    0.000000  -0.000003   0.000000   0.000000   0.000000   0.000000
    31  H   -0.000023   0.000017   0.000119   0.000006  -0.000001   0.000002
    32  H    0.000000   0.000000   0.000000   0.000000   0.000000   0.000000
    33  H    0.000003   0.000000   0.000000   0.000000  -0.000027  -0.000002
    34  H    0.000000   0.000000   0.000000   0.000000   0.000002   0.000000
    35  H    0.000000   0.000000   0.000000   0.000000  -0.000005   0.000000
    36  H    0.000102   0.000000  -0.000001   0.000000   0.000002   0.000000
    37  H    0.437969   0.000156   0.003710  -0.000657  -0.000517  -0.000517
    38  H    0.000156   0.546005  -0.022387  -0.020106  -0.000175   0.000897
    39  H    0.003710  -0.022387   0.545295  -0.026034  -0.000349  -0.000035
    40  H   -0.000657  -0.020106  -0.026034   0.533924   0.000981  -0.000999
    41  H   -0.000517  -0.000175  -0.000349   0.000981   0.556156  -0.029318
    42  H   -0.000517   0.000897  -0.000035  -0.000999  -0.029318   0.547404
    43  H   -0.001156  -0.000035  -0.000225   0.000905  -0.003710   0.008165
              43
     1  C    0.000000
     2  C   -0.000002
     3  C   -0.000125
     4  C    0.001539
     5  C   -0.000113
     6  C    0.000003
     7  C    0.000000
     8  C    0.000000
     9  C    0.000000
    10  C    0.000000
    11  O    0.000000
    12  C    0.000000
    13  C    0.000000
    14  O    0.000000
    15  C   -0.009602
    16  O    0.024761
    17  C    0.000074
    18  C   -0.055515
    19  O    0.319789
    20  H   -0.000042
    21  H    0.000016
    22  H   -0.000146
    23  H    0.000027
    24  H    0.000007
    25  H    0.000001
    26  H    0.000000
    27  H    0.000000
    28  H    0.000000
    29  H    0.000000
    30  H    0.000000
    31  H    0.000001
    32  H    0.000000
    33  H    0.000000
    34  H    0.000000
    35  H    0.000000
    36  H   -0.000001
    37  H   -0.001156
    38  H   -0.000035
    39  H   -0.000225
    40  H    0.000905
    41  H   -0.003710
    42  H    0.008165
    43  H    0.456870
 Mulliken charges:
               1
     1  C   -0.034790
     2  C   -0.015279
     3  C   -0.208103
     4  C   -0.218973
     5  C   -0.199866
     6  C   -0.255078
     7  C   -0.228585
     8  C    0.245961
     9  C   -0.194376
    10  C   -0.085852
    11  O   -0.397895
    12  C   -0.298647
    13  C   -0.262767
    14  O   -0.424418
    15  C   -0.109991
    16  O   -0.441610
    17  C   -0.274532
    18  C    0.064277
    19  O   -0.451535
    20  H    0.171453
    21  H    0.154508
    22  H    0.154823
    23  H    0.139762
    24  H    0.149092
    25  H    0.142975
    26  H    0.138811
    27  H    0.150817
    28  H    0.174071
    29  H    0.164400
    30  H    0.129608
    31  H    0.124362
    32  H    0.130207
    33  H    0.137323
    34  H    0.138564
    35  H    0.135491
    36  H    0.265909
    37  H    0.273084
    38  H    0.134810
    39  H    0.129207
    40  H    0.131419
    41  H    0.130742
    42  H    0.132106
    43  H    0.258515
 Sum of Mulliken charges =   0.00000
 Mulliken charges with hydrogens summed into heavy atoms:
               1
     1  C   -0.034790
     2  C   -0.015279
     3  C    0.117858
     4  C   -0.064150
     5  C    0.088987
     6  C    0.026708
     7  C   -0.077767
     8  C    0.245961
     9  C    0.144096
    10  C   -0.085852
    11  O   -0.397895
    12  C    0.085531
    13  C    0.148611
    14  O   -0.158510
    15  C   -0.109991
    16  O   -0.168526
    17  C    0.120904
    18  C    0.327124
    19  O   -0.193020
 Electronic spatial extent (au):  <R**2>=           5606.3100
 Charge=              0.0000 electrons
 Dipole moment (field-independent basis, Debye):
    X=              1.5566    Y=              0.5874    Z=              1.2900  Tot=              2.1053
 Quadrupole moment (field-independent basis, Debye-Ang):
   XX=           -149.4508   YY=           -120.2232   ZZ=           -105.4465
   XY=             14.3676   XZ=              7.5984   YZ=             -0.8990
 Traceless Quadrupole moment (field-independent basis, Debye-Ang):
   XX=            -24.4106   YY=              4.8170   ZZ=             19.5936
   XY=             14.3676   XZ=              7.5984   YZ=             -0.8990
 Octapole moment (field-independent basis, Debye-Ang**2):
  XXX=             12.7912  YYY=             11.7945  ZZZ=             29.4035  XYY=             17.7967
  XXY=            -40.3872  XXZ=             27.4362  XZZ=              5.9566  YZZ=            -12.6530
  YYZ=             -9.3012  XYZ=             -6.2948
 Hexadecapole moment (field-independent basis, Debye-Ang**3):
 XXXX=          -5593.6509 YYYY=          -2042.3949 ZZZZ=           -579.6800 XXXY=            246.6938
 XXXZ=            195.4478 YYYX=            -48.6264 YYYZ=              6.9892 ZZZX=              6.9014
 ZZZY=            -46.1041 XXYY=          -1106.7179 XXZZ=           -844.1186 YYZZ=           -435.1499
 XXYZ=            -54.9761 YYXZ=             19.9072 ZZXY=              2.6350
 N-N= 1.598083339682D+03 E-N=-5.265712571206D+03  KE= 8.830021499023D+02
 1\1\GINC-SNODE72\SP\RmPW1PW91\6-311G(d,p)\C15H24O4\ROOT\10-Mar-2024\0\
 \# mPW1PW91/6-311G(d,p) nmr guess=read geom=check scrf=(solvent=methan
 ol,read)\\candidate structure: DY-202A-11R_14, conformer: 1, nmr calcu
 lation with methanol solvation\\0,1\C,0,-1.7927267327,0.6303256974,-0.
 1903438347\C,0,-1.0507951735,-0.5010496143,-0.2686131823\C,0,0.4233944
 896,-0.626140141,-0.5348239846\C,0,1.2740647522,0.487366453,0.12351895
 37\C,0,1.2146236538,1.8357549196,-0.6375961114\C,0,-0.1285544413,2.188
 8360653,-1.3024524091\C,0,-1.3956080004,2.0671828366,-0.4332373569\C,0
 ,-3.1885650568,0.2774383848,0.1202469372\C,0,-3.2802502023,-1.22015359
 7,0.3519501434\C,0,-1.8894243628,-1.7661249783,-0.0422413762\O,0,-4.13
 37383541,1.0653801915,0.1768155945\C,0,-1.3211342103,2.8776657745,0.87
 66627815\C,0,-1.9363199842,-2.6438684516,-1.2955984876\O,0,-1.30601478
 5,-2.5934681754,0.9798866018\C,0,2.7353476958,0.0170341924,0.405591450
 1\O,0,2.6984823697,-1.1691732609,1.2376633481\C,0,3.5439864627,1.09799
 22596,1.1327117435\C,0,3.4695491359,-0.4650168346,-0.8581029654\O,0,4.
 7729610978,-0.9683457732,-0.5570455764\H,0,0.5910881164,-0.6492903143,
 -1.6214879442\H,0,0.7494172834,-1.5974711868,-0.1521281651\H,0,0.84697
 19455,0.6504066935,1.1232666005\H,0,1.9746993397,1.8478590696,-1.42933
 13537\H,0,1.4920673293,2.6377802447,0.0554804751\H,0,-0.2691177466,1.5
 698630791,-2.1980107556\H,0,-0.057296001,3.2243184046,-1.6614129416\H,
 0,-2.2215717917,2.5025388671,-1.0151722234\H,0,-3.4806204142,-1.411119
 6079,1.4134215555\H,0,-4.1084561266,-1.6527098642,-0.2192980674\H,0,-1
 .0951491312,3.9295587013,0.6622071147\H,0,-0.5491293491,2.4948788801,1
 .5530878882\H,0,-2.2788792038,2.8421424721,1.4076205209\H,0,-0.9296670
 326,-2.9559404195,-1.5932390609\H,0,-2.530094553,-3.542957026,-1.09493
 65346\H,0,-2.3952003181,-2.1026593204,-2.1292151644\H,0,-1.2481326318,
 -2.0647027912,1.7950871426\H,0,2.4196851862,-0.8981616881,2.1292924013
 \H,0,3.6917020201,1.9851731885,0.50944557\H,0,3.0296217654,1.408858866
 7,2.050806634\H,0,4.5289218182,0.7079285951,1.4057643099\H,0,2.8755719
 812,-1.2423111027,-1.3578036691\H,0,3.6111900245,0.3595387447,-1.56125
 02457\H,0,4.6444991358,-1.6066584346,0.1669136437\\Version=ES64L-G09Re
 vD.01\State=1-A\HF=-886.978646\RMSD=5.016e-09\Dipole=0.6018264,0.23535
 23,0.5181347\Quadrupole=-18.5186658,3.7756102,14.7430556,10.4789392,5.
 1343246,-0.4712551\PG=C01 [X(C15H24O4)]\\@


 "THE ACADEMIC HIERARCHY"


 THE PRESIDENT:
   LEAPS TALL BUILDINGS IN A SINGLE BOUND,
     IS MORE POWERFUL THAN A LOCOMOTIVE,
       IS FASTER THAN A SPEEDING BULLET,
         WALKS ON WATER,
           GIVES POLICY TO GOD.

 THE VICE PRESIDENT FOR ACADEMIC AFFAIRS:
   LEAPS SHORT BUILDINGS IN A SINGLE BOUND,
     IS MORE POWERFUL THAN A SWITCH ENGINE,
       IS JUST AS FAST AS A SPEEDING BULLET,
         WALKS ON WATER IF SEA IS CALM,
           TALKS WITH GOD.

 PROFESSOR:
   LEAPS SHORT BUILDINGS WITH A RUNNING START AND FAVORABLE WINDS,
     IS ALMOST AS POWERFUL AS A SWITCH ENGINE,
       CAN FIRE A SPEEDING BULLET,
         WALKS ON WATER IN AN INDOOR SWIMMING POOL,
          TALKS WITH GOD IF SPECIAL REQUEST IS APPROVED.

 ASSOCIATE PROFESSOR:
   BARELY CLEARS A QUONSET HUT,
     LOSES TUG OF WAR WITH LOCOMOTIVE,
       MISFIRES FREQUENTLY,
         SWIMS WELL,
           IS OCCASIONALLY ADDRESSED BY GOD.

 ASSISTANT PROFESSOR:
   MAKES HIGH MARKS ON WALLS WHEN TRYING TO LEAP TALL BUILDINGS,
     IS RUN OVER BY LOCOMOTIVES,
       CAN SOMETIMES HANDLE A GUN WITHOUT INFLICTING SELF INJURY,
         DOG PADDLES,
           TALKS TO ANIMALS.

 GRADUATE STUDENT:
   RUNS INTO BUILDINGS,
     RECOGNIZES LOCOMOTIVES TWO OUT OF THREE TIMES,
       IS NOT ISSUED AMMUNITION,
         CAN STAY AFLOAT WITH A LIFE JACKET,
           TALKS TO WALLS.

 UNDERGRADUATE AND WORK STUDY STUDENT:
   FALLS OVER DOORSTEP WHEN TRYING TO ENTER BUILDINGS,
     SAYS, "LOOK AT THE CHOO-CHOO,"
       WETS HIMSELF WITH A WATER PISTOL,
        PLAYS IN MUD PUDDLES,
          MUMBLES TO HIMSELF.

 DEPARTMENT SECRETARY:
   LIFTS TALL BUILDINGS AND WALKS UNDER THEM,
     KICKS LOCOMOTIVES OFF THE TRACKS,
       CATCHES SPEEDING BULLETS IN HER TEETH AND EATS THEM,
         FREEZES WATER WITH A SINGLE GLANCE,
           IS GOD.
 Job cpu time:       0 days  0 hours 37 minutes 48.5 seconds.
 File lengths (MBytes):  RWF=    278 Int=      0 D2E=      0 Chk=     29 Scr=      1
 Normal termination of Gaussian 09 at Sun Mar 10 23:54:05 2024.
