# Supplementary material for: New patchoulol- and guaiane-type sesquiterpenoids from Sanguisorba officinalis with anti-melanogenic activity
Source: Nat Prod Bioprospect. 2026 May 12;16(1):63. doi: 10.1007/s13659-026-00616-0 (PMC13161421; doi:10.1007/s13659-026-00616-0)
Supplement: Supplementary file 2 — Additional file 2. It includes the calculated NMR data of compound 11. [file 13659_2026_616_MOESM2_ESM.zip › New folder/11R-nmr-15.log]

 Entering Gaussian System, Link 0=/gpfs/home/zhengshan/software/Gaussian/g09/g09
 Input=DY-202A-11R_15-2.gjf
 Output=DY-202A-11R_15-2.log
 Initial command:
 /gpfs/home/zhengshan/software/Gaussian/g09/l1.exe "/gpfs/home/zhengshan/software/Gaussian/g09/scratch/zhengshan/%J/Gau-15317.inp" -scrdir="/gpfs/home/zhengshan/software/Gaussian/g09/scratch/zhengshan/%J/"
 Entering Link 1 = /gpfs/home/zhengshan/software/Gaussian/g09/l1.exe PID=     15318.
  
 Copyright (c) 1988,1990,1992,1993,1995,1998,2003,2009,2013,
            Gaussian, Inc.  All Rights Reserved.
  
 This is part of the Gaussian(R) 09 program.  It is based on
 the Gaussian(R) 03 system (copyright 2003, Gaussian, Inc.),
 the Gaussian(R) 98 system (copyright 1998, Gaussian, Inc.),
 the Gaussian(R) 94 system (copyright 1995, Gaussian, Inc.),
 the Gaussian 92(TM) system (copyright 1992, Gaussian, Inc.),
 the Gaussian 90(TM) system (copyright 1990, Gaussian, Inc.),
 the Gaussian 88(TM) system (copyright 1988, Gaussian, Inc.),
 the Gaussian 86(TM) system (copyright 1986, Carnegie Mellon
 University), and the Gaussian 82(TM) system (copyright 1983,
 Carnegie Mellon University). Gaussian is a federally registered
 trademark of Gaussian, Inc.
  
 This software contains proprietary and confidential information,
 including trade secrets, belonging to Gaussian, Inc.
  
 This software is provided under written license and may be
 used, copied, transmitted, or stored only in accord with that
 written license.
  
 The following legend is applicable only to US Government
 contracts under FAR:
  
                    RESTRICTED RIGHTS LEGEND
  
 Use, reproduction and disclosure by the US Government is
 subject to restrictions as set forth in subparagraphs (a)
 and (c) of the Commercial Computer Software - Restricted
 Rights clause in FAR 52.227-19.
  
 Gaussian, Inc.
 340 Quinnipiac St., Bldg. 40, Wallingford CT 06492
  
  
 ---------------------------------------------------------------
 Warning -- This program may not be used in any manner that
 competes with the business of Gaussian, Inc. or will provide
 assistance to any competitor of Gaussian, Inc.  The licensee
 of this program is prohibited from giving any competitor of
 Gaussian, Inc. access to this program.  By using this program,
 the user acknowledges that Gaussian, Inc. is engaged in the
 business of creating and licensing software in the field of
 computational chemistry and represents and warrants to the
 licensee that it is not a competitor of Gaussian, Inc. and that
 it will not use this program in any manner prohibited above.
 ---------------------------------------------------------------
  

 Cite this work as:
 Gaussian 09, Revision D.01,
 M. J. Frisch, G. W. Trucks, H. B. Schlegel, G. E. Scuseria, 
 M. A. Robb, J. R. Cheeseman, G. Scalmani, V. Barone, B. Mennucci, 
 G. A. Petersson, H. Nakatsuji, M. Caricato, X. Li, H. P. Hratchian, 
 A. F. Izmaylov, J. Bloino, G. Zheng, J. L. Sonnenberg, M. Hada, 
 M. Ehara, K. Toyota, R. Fukuda, J. Hasegawa, M. Ishida, T. Nakajima, 
 Y. Honda, O. Kitao, H. Nakai, T. Vreven, J. A. Montgomery, Jr., 
 J. E. Peralta, F. Ogliaro, M. Bearpark, J. J. Heyd, E. Brothers, 
 K. N. Kudin, V. N. Staroverov, T. Keith, R. Kobayashi, J. Normand, 
 K. Raghavachari, A. Rendell, J. C. Burant, S. S. Iyengar, J. Tomasi, 
 M. Cossi, N. Rega, J. M. Millam, M. Klene, J. E. Knox, J. B. Cross, 
 V. Bakken, C. Adamo, J. Jaramillo, R. Gomperts, R. E. Stratmann, 
 O. Yazyev, A. J. Austin, R. Cammi, C. Pomelli, J. W. Ochterski, 
 R. L. Martin, K. Morokuma, V. G. Zakrzewski, G. A. Voth, 
 P. Salvador, J. J. Dannenberg, S. Dapprich, A. D. Daniels, 
 O. Farkas, J. B. Foresman, J. V. Ortiz, J. Cioslowski, 
 and D. J. Fox, Gaussian, Inc., Wallingford CT, 2013.
 
 ******************************************
 Gaussian 09:  ES64L-G09RevD.01 24-Apr-2013
                10-Mar-2024 
 ******************************************
 %chk=DY-202A-11R_15.chk
 %mem=6GB
 %nprocshared=3
 Will use up to    3 processors via shared memory.
 ----------------------------------------------------------------------
 # mPW1PW91/6-311G(d,p) nmr guess=read geom=check scrf=(solvent=methano
 l,read)
 ----------------------------------------------------------------------
 1/29=2,38=1,40=2/1;
 2/12=2,40=1/2;
 3/5=4,6=6,7=101,11=2,14=-4,16=1,25=1,30=1,70=2203,72=3,74=-7,116=-2/1,2,8,3;
 4/5=1/1;
 5/5=2,38=6,53=3/2;
 8/6=1,10=90,11=11/1;
 10/13=100,45=16/2;
 6/7=2,8=2,9=2,10=2,28=1/1;
 99/9=1/99;
 ----------------------------------------------------------------------
 candidate structure: DY-202A-11R_15, conformer: 1, nmr calculation wit
 h methanol solvation
 ----------------------------------------------------------------------
 Structure from the checkpoint file:  "DY-202A-11R_15.chk"
 Charge =  0 Multiplicity = 1
 Redundant internal coordinates found in file.
 C,0,1.7556868382,0.7225380281,0.1273035306
 C,0,1.1480968912,-0.478201617,0.2887075094
 C,0,-0.2828076559,-0.7375369735,0.672612997
 C,0,-1.2874035464,0.2333742701,-0.0033917866
 C,0,-1.3321945439,1.603637719,0.7205432296
 C,0,-0.0027054907,2.125491037,1.2964958591
 C,0,1.2183155139,2.1156251513,0.3565633542
 C,0,3.1543688491,0.5084511803,-0.2767669912
 C,0,3.3798535105,-0.9759262872,-0.4996751763
 C,0,2.1031882273,-1.6542256645,0.0285252722
 O,0,4.0106924027,1.3838745686,-0.412295235
 C,0,0.9756152255,2.8666945659,-0.9682422185
 C,0,2.3488804451,-2.4744728199,1.2995575393
 O,0,1.58986059,-2.506703917,-1.0135937828
 C,0,-2.6986266261,-0.4093218014,-0.1472806111
 O,0,-3.1297114973,-0.8074090828,1.1701637499
 C,0,-2.6817994777,-1.6394767741,-1.0733339647
 C,0,-3.7269056738,0.6024482744,-0.6859261938
 O,0,-5.0104332572,-0.0433373345,-0.6766151749
 H,0,-0.385739194,-0.6743712201,1.764940986
 H,0,-0.5234759965,-1.7725311305,0.4191370645
 H,0,-0.9338242745,0.3972550434,-1.028923926
 H,0,-2.0431279426,1.5381360828,1.5542424899
 H,0,-1.734291435,2.3540727495,0.0299686628
 H,0,0.2561895892,1.5589471941,2.200252603
 H,0,-0.1709531178,3.1583779278,1.6294817383
 H,0,2.0229636687,2.6597320754,0.8735275839
 H,0,3.4846370269,-1.1620562919,-1.5752212601
 H,0,4.3002212323,-1.3136379214,-0.0126877268
 H,0,0.6432226965,3.8932975572,-0.7697845244
 H,0,0.2144984253,2.3760722641,-1.5848116573
 H,0,1.8984375111,2.9229029782,-1.5564560099
 H,0,1.4102806971,-2.8907262127,1.6851641134
 H,0,3.0276907498,-3.3059537365,1.0785221183
 H,0,2.7963529435,-1.857947822,2.0867057152
 H,0,0.9280210247,-3.1000303521,-0.6199864172
 H,0,-4.0932413262,-0.9381692696,1.0936315496
 H,0,-2.2802439227,-1.3843347349,-2.0611701591
 H,0,-2.0805285248,-2.4512545915,-0.655384063
 H,0,-3.6984184321,-2.0214853828,-1.2101791135
 H,0,-3.7646460145,1.4882917306,-0.046991503
 H,0,-3.4585652815,0.9170808012,-1.7046571831
 H,0,-5.6866308271,0.646409739,-0.583172988
 Recover connectivity data from disk.
                          Input orientation:                          
 ---------------------------------------------------------------------
 Center     Atomic      Atomic             Coordinates (Angstroms)
 Number     Number       Type             X           Y           Z
 ---------------------------------------------------------------------
      1          6           0        1.755687    0.722538    0.127304
      2          6           0        1.148097   -0.478202    0.288708
      3          6           0       -0.282808   -0.737537    0.672613
      4          6           0       -1.287404    0.233374   -0.003392
      5          6           0       -1.332195    1.603638    0.720543
      6          6           0       -0.002705    2.125491    1.296496
      7          6           0        1.218316    2.115625    0.356563
      8          6           0        3.154369    0.508451   -0.276767
      9          6           0        3.379854   -0.975926   -0.499675
     10          6           0        2.103188   -1.654226    0.028525
     11          8           0        4.010692    1.383875   -0.412295
     12          6           0        0.975615    2.866695   -0.968242
     13          6           0        2.348880   -2.474473    1.299558
     14          8           0        1.589861   -2.506704   -1.013594
     15          6           0       -2.698627   -0.409322   -0.147281
     16          8           0       -3.129711   -0.807409    1.170164
     17          6           0       -2.681799   -1.639477   -1.073334
     18          6           0       -3.726906    0.602448   -0.685926
     19          8           0       -5.010433   -0.043337   -0.676615
     20          1           0       -0.385739   -0.674371    1.764941
     21          1           0       -0.523476   -1.772531    0.419137
     22          1           0       -0.933824    0.397255   -1.028924
     23          1           0       -2.043128    1.538136    1.554242
     24          1           0       -1.734291    2.354073    0.029969
     25          1           0        0.256190    1.558947    2.200253
     26          1           0       -0.170953    3.158378    1.629482
     27          1           0        2.022964    2.659732    0.873528
     28          1           0        3.484637   -1.162056   -1.575221
     29          1           0        4.300221   -1.313638   -0.012688
     30          1           0        0.643223    3.893298   -0.769785
     31          1           0        0.214498    2.376072   -1.584812
     32          1           0        1.898438    2.922903   -1.556456
     33          1           0        1.410281   -2.890726    1.685164
     34          1           0        3.027691   -3.305954    1.078522
     35          1           0        2.796353   -1.857948    2.086706
     36          1           0        0.928021   -3.100030   -0.619986
     37          1           0       -4.093241   -0.938169    1.093632
     38          1           0       -2.280244   -1.384335   -2.061170
     39          1           0       -2.080529   -2.451255   -0.655384
     40          1           0       -3.698418   -2.021485   -1.210179
     41          1           0       -3.764646    1.488292   -0.046992
     42          1           0       -3.458565    0.917081   -1.704657
     43          1           0       -5.686631    0.646410   -0.583173
 ---------------------------------------------------------------------
                    Distance matrix (angstroms):
                    1          2          3          4          5
     1  C    0.000000
     2  C    1.355357   0.000000
     3  C    2.566056   1.504037   0.000000
     4  C    3.084925   2.554080   1.552052   0.000000
     5  C    3.265468   3.266861   2.566049   1.550390   0.000000
     6  C    2.535198   3.019801   2.943572   2.630639   1.539998
     7  C    1.510636   2.595664   3.239412   3.154531   2.626731
     8  C    1.471536   2.306160   3.777299   4.458671   4.724755
     9  C    2.432242   2.418680   3.853074   4.846854   5.508764
    10  C    2.404063   1.537181   2.635933   3.880743   4.784811
    11  O    2.411137   3.486142   4.910352   5.436973   5.466083
    12  C    2.531035   3.577430   4.155300   3.603688   3.126227
    13  C    3.456434   2.539448   3.214932   4.717274   5.524179
    14  O    3.428870   2.450707   3.078982   4.099657   5.332968
    15  C    4.604065   3.871965   2.572184   1.557342   2.583072
    16  O    5.224501   4.380067   2.890900   2.419620   3.040785
    17  C    5.168358   4.227508   3.101127   2.568402   3.944264
    18  C    5.543878   5.087570   3.937385   2.559930   2.952148
    19  O    6.856620   6.248876   4.965156   3.793514   4.265445
    20  H    3.036267   2.137850   1.098984   2.182659   2.678781
    21  H    3.391920   2.118126   1.092421   2.187641   3.484736
    22  H    2.945529   2.614761   2.146347   1.097083   2.162104
    23  H    4.139124   3.981346   3.009101   2.167890   1.097621
    24  H    3.853742   4.049307   3.475320   2.167529   1.096233
    25  H    2.691689   2.932487   2.810345   2.999312   2.171290
    26  H    3.449898   4.094176   4.013261   3.531060   2.142864
    27  H    2.093086   3.309688   4.110765   4.196991   3.520771
    28  H    3.072386   3.066155   4.407563   5.214427   6.010114
    29  H    3.261942   3.274856   4.669656   5.797834   6.385314
    30  H    3.477939   4.526070   4.937881   4.208291   3.371334
    31  H    2.835626   3.539571   3.877866   3.057410   2.881593
    32  H    2.774352   3.941466   4.808888   4.449175   4.166794
    33  H    3.949926   2.799840   2.920279   4.459678   5.352660
    34  H    4.330307   3.486096   4.209623   5.684841   6.575777
    35  H    3.403109   2.802364   3.568783   5.041746   5.558226
    36  H    3.981897   2.783549   2.952676   4.049677   5.387958
    37  H    6.156436   5.322697   3.838869   3.232445   3.771387
    38  H    5.051442   4.254001   3.446980   2.799494   4.191027
    39  H    5.040050   3.899778   2.816417   2.874260   4.346876
    40  H    6.250263   5.302556   4.106072   3.514786   4.740066
    41  H    5.575915   5.302342   4.194680   2.777310   2.553279
    42  H    5.530131   5.209765   4.298210   2.841778   3.297637
    43  H    7.476541   6.981291   5.717833   4.456450   4.645113
                    6          7          8          9         10
     6  C    0.000000
     7  C    1.540929   0.000000
     8  C    3.880347   2.594690   0.000000
     9  C    4.928156   3.868214   1.517863   0.000000
    10  C    4.508747   3.886179   2.423913   1.539143   0.000000
    11  O    4.424627   2.987302   1.232081   2.444229   3.614270
    12  C    2.575953   1.542115   3.284268   4.556934   4.764839
    13  C    5.166201   4.820416   3.468638   2.558473   1.532545
    14  O    5.415719   4.835422   3.475883   2.410698   1.440915
    15  C    3.972123   4.687393   5.925929   6.114993   4.963680
    16  O    4.289059   5.302020   6.581395   6.722440   5.422516
    17  C    5.193132   5.599669   6.269687   6.124787   4.910236
    18  C    4.485457   5.275576   6.894069   7.282306   6.292298
    19  O    5.802958   6.672772   8.193189   8.443811   7.327741
    20  H    2.864504   3.512919   4.254410   4.404442   3.189046
    21  H    4.029335   4.260929   4.383344   4.088371   2.658183
    22  H    3.043248   3.082868   4.158296   4.557801   3.814475
    23  H    2.138865   3.522065   5.605963   6.320428   5.450773
    24  H    2.157482   2.980169   5.234444   6.125675   5.549118
    25  H    1.097622   2.152851   3.954568   4.844840   4.295612
    26  H    1.098200   2.153537   4.659792   5.850984   5.558411
    27  H    2.137206   1.100347   2.689101   4.116412   4.396669
    28  H    5.587154   4.428454   2.141414   1.096551   2.173162
    29  H    5.661868   4.625401   2.168577   1.094661   2.223657
    30  H    2.794974   2.181630   4.243360   5.592088   5.791702
    31  H    2.900328   2.201004   3.720461   4.736337   4.734269
    32  H    3.519879   2.184927   3.007415   4.302586   4.848113
    33  H    5.225900   5.183202   4.294814   3.509872   2.180254
    34  H    6.223456   5.760953   4.050005   2.836151   2.164579
    35  H    4.932235   4.612253   3.363632   2.794244   2.181304
    36  H    5.643158   5.314225   4.253888   3.246194   1.972799
    37  H    5.114651   6.171026   7.516552   7.641152   6.327948
    38  H    5.364698   5.507728   6.025093   5.885726   4.863553
    39  H    5.392011   5.723880   6.025559   5.658322   4.313522
    40  H    6.094188   6.613973   7.364274   7.190267   5.943728
    41  H    4.045142   5.038483   6.991827   7.571074   6.656771
    42  H    4.733935   5.249605   6.777665   7.197182   6.367781
    43  H    6.166672   7.121796   8.847383   9.210868   8.145451
                   11         12         13         14         15
    11  O    0.000000
    12  C    3.423379   0.000000
    13  C    4.536398   5.962956   0.000000
    14  O    4.621535   5.408583   2.434711   0.000000
    15  C    6.949874   4.990623   5.642297   4.851869   0.000000
    16  O    7.634872   5.909782   5.728072   5.470901   1.442209
    17  C    7.373403   5.804594   5.624551   4.359212   1.539850
    18  C    7.781769   5.226874   7.093995   6.167836   1.539862
    19  O    9.137150   6.662290   7.998448   7.053057   2.399706
    20  H    5.320277   4.675759   3.306825   3.870490   3.012688
    21  H    5.586847   5.068975   3.085173   2.656674   2.628773
    22  H    5.079556   3.122142   4.944168   3.847362   2.131288
    23  H    6.367088   4.152205   5.954463   6.012746   2.667855
    24  H    5.843092   2.933053   6.449729   5.980482   2.932185
    25  H    4.577373   3.502447   4.632395   5.351356   4.256282
    26  H    4.980349   2.854447   6.179597   6.494572   4.719587
    27  H    2.689278   2.128823   5.162149   5.517324   5.723160
    28  H    2.847963   4.784814   3.358085   2.390331   6.390491
    29  H    2.742278   5.425981   2.622452   3.125904   7.058312
    30  H    4.214837   1.097171   6.909410   6.474225   5.483430
    31  H    4.095161   1.095521   6.033487   5.104842   4.279160
    32  H    2.852952   1.095790   6.123020   5.465396   5.850000
    33  H    5.425282   6.354321   1.096781   2.731852   5.137932
    34  H    5.018298   6.819226   1.095902   2.661410   6.533282
    35  H    4.269548   5.913547   1.095416   3.389449   6.106064
    36  H    5.445310   5.977069   2.468767   0.972108   4.540478
    37  H    8.563495   6.664955   6.625977   6.260858   1.940230
    38  H    7.068073   5.465012   5.823374   4.163513   2.188302
    39  H    7.202102   6.141537   4.841694   3.688244   2.193104
    40  H    8.465429   6.767527   6.563063   5.314130   2.174490
    41  H    7.784615   5.021830   7.408907   6.750189   2.178851
    42  H    7.594597   4.899516   7.365756   6.138931   2.182263
    43  H    9.726825   7.033027   8.823493   7.941959   3.198865
                   16         17         18         19         20
    16  O    0.000000
    17  C    2.434388   0.000000
    18  C    2.406119   2.503709   0.000000
    19  O    2.744360   2.850891   1.436861   0.000000
    20  H    2.810844   3.776126   4.335944   5.267561   0.000000
    21  H    2.878883   2.627458   4.138074   4.931893   1.742445
    22  H    3.333035   2.684337   2.821534   4.115457   3.042115
    23  H    2.613381   4.172443   2.954484   4.035181   2.772457
    24  H    3.638985   4.250116   2.747946   4.120672   3.741683
    25  H    4.257353   5.438572   5.010985   6.211361   2.364166
    26  H    4.969174   6.052187   4.953654   6.244168   3.841152
    27  H    6.217646   6.663952   6.302802   7.692737   4.208647
    28  H    7.170252   6.205220   7.477344   8.615407   5.135595
    29  H    7.540511   7.069636   8.280061   9.420337   5.052410
    30  H    6.332067   6.462160   5.471265   6.889819   5.324208
    31  H    5.376633   4.977428   4.414567   5.829089   4.570157
    32  H    6.828760   6.482846   6.147098   7.570020   5.402733
    33  H    5.021650   5.091174   6.649438   7.410209   2.853819
    34  H    6.645655   6.325022   8.000841   8.850797   4.364390
    35  H    6.087850   6.328012   7.502929   8.477893   3.410293
    36  H    4.992589   3.920401   5.948196   6.679208   3.646597
    37  H    0.975369   2.679504   2.382127   2.185346   3.777012
    38  H    3.390569   1.096433   2.816280   3.342035   4.328085
    39  H    2.671261   1.093248   3.469379   3.792474   3.447840
    40  H    2.731930   1.094610   2.675945   2.432929   4.651871
    41  H    2.674855   3.465382   1.092877   2.072269   4.401957
    42  H    3.368472   2.745527   1.099460   2.094652   4.900315
    43  H    3.424269   3.807170   1.962909   0.970425   5.946222
                   21         22         23         24         25
    21  H    0.000000
    22  H    2.640689   0.000000
    23  H    3.815537   3.033960   0.000000
    24  H    4.318146   2.364558   1.756287   0.000000
    25  H    3.857331   3.632250   2.388435   3.050307   0.000000
    26  H    5.089506   3.908055   2.477071   2.376842   1.751116
    27  H    5.131840   4.180995   4.272523   3.862899   2.468485
    28  H    4.518309   4.717276   6.902229   6.494383   5.664004
    29  H    4.864680   5.599565   7.129233   7.061817   5.431670
    30  H    5.905619   3.844027   4.261967   2.943024   3.797382
    31  H    4.665975   2.354437   3.956346   2.530965   3.872485
    32  H    5.640544   3.831305   5.208643   4.004626   4.320904
    33  H    2.567606   4.865380   5.617650   6.335292   4.625671
    34  H    3.923896   5.817962   7.028849   7.470732   5.710233
    35  H    3.716093   5.357920   5.936116   6.519051   4.259166
    36  H    2.224607   3.983052   5.921789   6.103900   5.487365
    37  H    3.727509   4.033673   3.247648   4.187467   5.135927
    38  H    3.064124   2.460171   4.654919   4.318173   5.766813
    39  H    2.009894   3.093294   4.560602   4.866288   5.449462
    40  H    3.577277   3.677790   4.801345   4.953915   6.331624
    41  H    4.621193   3.188746   2.351608   2.208583   4.606758
    42  H    4.512124   2.664799   3.606882   2.836722   5.427681
    43  H    5.789134   4.780161   4.317272   4.348913   6.625504
                   26         27         28         29         30
    26  H    0.000000
    27  H    2.373475   0.000000
    28  H    6.503815   4.768535   0.000000
    29  H    6.533532   4.664649   1.769086   0.000000
    30  H    2.638080   2.475044   5.854824   6.407731   0.000000
    31  H    3.330504   3.065035   4.817910   5.725266   1.774837
    32  H    3.806314   2.447363   4.382154   5.108822   1.770899
    33  H    6.252604   5.642847   4.233364   3.704277   7.255214
    34  H    7.233427   6.053173   3.442013   2.603727   7.805840
    35  H    5.846151   4.741241   3.790476   2.639194   6.772911
    36  H    6.740588   6.050153   3.347313   3.864161   7.000727
    37  H    5.696769   7.099388   8.037235   8.474381   7.017798
    38  H    6.221435   6.594280   5.789595   6.892300   6.169906
    39  H    6.350989   6.730409   5.786121   6.513156   6.905451
    40  H    6.880238   7.680485   7.243491   8.118699   7.350405
    41  H    4.302834   5.976291   7.868414   8.537802   5.073045
    42  H    5.191174   6.303255   7.248974   8.248493   5.153302
    43  H    6.452017   8.100203   9.400365  10.193353   7.116470
                   31         32         33         34         35
    31  H    0.000000
    32  H    1.770728   0.000000
    33  H    6.313620   6.674180   0.000000
    34  H    6.876977   6.856893   1.776638   0.000000
    35  H    6.170327   6.077451   1.774560   1.779515   0.000000
    36  H    5.606042   6.172067   2.364340   2.708496   3.515624
    37  H    6.059280   7.604673   5.869510   7.504286   7.021303
    38  H    4.537766   6.022326   5.470302   6.459447   6.572748
    39  H    5.425317   6.747271   4.225760   5.461762   5.626281
    40  H    5.898286   7.476074   5.936110   7.220011   7.285482
    41  H    4.357366   6.033830   6.996858   8.389720   7.667900
    42  H    3.954038   5.722129   7.049535   8.225061   7.822993
    43  H    6.230436   7.978907   8.247596   9.711942   9.239106
                   36         37         38         39         40
    36  H    0.000000
    37  H    5.729154   0.000000
    38  H    3.913258   3.665896   0.000000
    39  H    3.077911   3.065860   1.776074   0.000000
    40  H    4.787017   2.576238   1.772390   1.763538   0.000000
    41  H    6.588031   2.701242   3.809508   4.327403   3.698098
    42  H    6.046142   3.416897   2.609992   3.787564   2.989517
    43  H    7.602025   2.803828   4.232242   4.754441   3.385822
                   41         42         43
    41  H    0.000000
    42  H    1.779838   0.000000
    43  H    2.165706   2.509037   0.000000
 Stoichiometry    C15H24O4
 Framework group  C1[X(C15H24O4)]
 Deg. of freedom   123
 Full point group                 C1      NOp   1
 Largest Abelian subgroup         C1      NOp   1
 Largest concise Abelian subgroup C1      NOp   1
                         Standard orientation:                         
 ---------------------------------------------------------------------
 Center     Atomic      Atomic             Coordinates (Angstroms)
 Number     Number       Type             X           Y           Z
 ---------------------------------------------------------------------
      1          6           0        1.790287    0.742710    0.079491
      2          6           0        1.197929   -0.462122    0.265193
      3          6           0       -0.221880   -0.731293    0.682103
      4          6           0       -1.250022    0.223499    0.018657
      5          6           0       -1.292615    1.600188    0.730433
      6          6           0        0.043748    2.140138    1.272817
      7          6           0        1.244472    2.132787    0.307068
      8          6           0        3.182035    0.538002   -0.352424
      9          6           0        3.417067   -0.946252   -0.566107
     10          6           0        2.158589   -1.631496   -0.004296
     11          8           0        4.026758    1.420153   -0.514520
     12          6           0        0.966300    2.868725   -1.019255
     13          6           0        2.439274   -2.437096    1.268857
     14          8           0        1.631415   -2.498800   -1.027091
     15          6           0       -2.657708   -0.433895   -0.088889
     16          8           0       -3.056709   -0.823338    1.241186
     17          6           0       -2.648740   -1.672700   -1.003450
     18          6           0       -3.706991    0.562851   -0.614891
     19          8           0       -4.983718   -0.094947   -0.571988
     20          1           0       -0.302086   -0.658584    1.775742
     21          1           0       -0.457874   -1.770914    0.443613
     22          1           0       -0.920010    0.380835   -1.015716
     23          1           0       -1.984930    1.535988    1.579757
     24          1           0       -1.716601    2.340091    0.041589
     25          1           0        0.327340    1.584806    2.176120
     26          1           0       -0.127345    3.174545    1.599578
     27          1           0        2.054665    2.689448    0.801517
     28          1           0        3.500673   -1.141734   -1.641848
     29          1           0        4.350843   -1.270521   -0.095792
     30          1           0        0.628297    3.893997   -0.823408
     31          1           0        0.196984    2.364996   -1.614719
     32          1           0        1.875773    2.928005   -1.627614
     33          1           0        1.513189   -2.858489    1.678397
     34          1           0        3.121229   -3.264199    1.041175
     35          1           0        2.897454   -1.808804    2.040387
     36          1           0        0.983899   -3.094551   -0.613814
     37          1           0       -4.020342   -0.963953    1.186556
     38          1           0       -2.270844   -1.423293   -2.002027
     39          1           0       -2.030859   -2.474680   -0.590846
     40          1           0       -3.664303   -2.065624   -1.114870
     41          1           0       -3.739661    1.454411    0.016324
     42          1           0       -3.463508    0.870182   -1.642060
     43          1           0       -5.664411    0.589230   -0.470584
 ---------------------------------------------------------------------
 Rotational constants (GHZ):      0.5957863      0.2472749      0.1996376
 Standard basis: 6-311G(d,p) (5D, 7F)
 There are   505 symmetry adapted cartesian basis functions of A   symmetry.
 There are   486 symmetry adapted basis functions of A   symmetry.
   486 basis functions,   800 primitive gaussians,   505 cartesian basis functions
    73 alpha electrons       73 beta electrons
       nuclear repulsion energy      1596.0654030922 Hartrees.
 NAtoms=   43 NActive=   43 NUniq=   43 SFac= 1.00D+00 NAtFMM=   60 NAOKFM=F Big=F
 Integral buffers will be    131072 words long.
 Raffenetti 2 integral format.
 Two-electron integral symmetry is turned on.
 Using the following non-standard input for PCM:
 --- end of non-standard input.
 ------------------------------------------------------------------------------
 Polarizable Continuum Model (PCM)
 =================================
 Model                : PCM (using non-symmetric T matrix).
 Atomic radii         : UFF (Universal Force Field).
 Polarization charges : Total charges.
 Charge compensation  : None.
 Solution method      : On-the-fly selection.
 Cavity type          : Scaled VdW (van der Waals Surface) (Alpha=1.100).
 Cavity algorithm     : GePol (No added spheres)
                        Default sphere list used, NSphG=   43.
                        Lebedev-Laikov grids with approx.  5.0 points / Ang**2.
                        Smoothing algorithm: Karplus/York (Gamma=1.0000).
                        Polarization charges: spherical gaussians, with
                                              point-specific exponents (IZeta= 3).
                        Self-potential: point-specific (ISelfS= 7).
                        Self-field    : sphere-specific E.n sum rule (ISelfD= 2).
 Solvent              : Methanol, Eps=  32.613000 Eps(inf)=   1.765709
 ------------------------------------------------------------------------------
 One-electron integrals computed using PRISM.
 NBasis=   486 RedAO= T EigKep=  3.16D-04  NBF=   486
 NBsUse=   486 1.00D-06 EigRej= -1.00D+00 NBFU=   486
 Initial guess from the checkpoint file:  "DY-202A-11R_15.chk"
 B after Tr=     0.000000    0.000000    0.000000
         Rot=    1.000000    0.000000    0.000000    0.000000 Ang=   0.00 deg.
 Requested convergence on RMS density matrix=1.00D-08 within 128 cycles.
 Requested convergence on MAX density matrix=1.00D-06.
 Requested convergence on             energy=1.00D-06.
 No special actions if energy rises.
 Inv3:  Mode=1 IEnd=    21226800.
 Iteration    1 A*A^-1 deviation from unit magnitude is 1.04D-14 for   2653.
 Iteration    1 A*A^-1 deviation from orthogonality  is 3.68D-15 for   1977    620.
 Iteration    1 A^-1*A deviation from unit magnitude is 9.88D-15 for   2653.
 Iteration    1 A^-1*A deviation from orthogonality  is 3.03D-10 for   2647   2158.
 Iteration    2 A*A^-1 deviation from unit magnitude is 7.11D-15 for    885.
 Iteration    2 A*A^-1 deviation from orthogonality  is 3.68D-15 for   2158    872.
 Iteration    2 A^-1*A deviation from unit magnitude is 8.88D-16 for     68.
 Iteration    2 A^-1*A deviation from orthogonality  is 3.97D-16 for   2227     76.
 Error on total polarization charges =  0.01109
 SCF Done:  E(RmPW1PW91) =  -886.975162915     A.U. after   11 cycles
            NFock= 11  Conv=0.54D-08     -V/T= 2.0045
 DoSCS=F DFT=T ScalE2(SS,OS)=  1.000000  1.000000
 Range of M.O.s used for correlation:     1   486
 NBasis=   486 NAE=    73 NBE=    73 NFC=     0 NFV=     0
 NROrb=    486 NOA=    73 NOB=    73 NVA=   413 NVB=   413
 NEqPCM:  Using equilibrium solvation (IEInf=0, Eps=  32.6130, EpsInf=   1.7657)
          Differentiating once with respect to magnetic field using GIAOs.
          Electric field/nuclear overlap derivatives assumed to be zero.
 FoFJK:  IHMeth= 1 ICntrl=    6127 DoSepK=F KAlg= 0 I1Cent=   0 FoldK=F
 IRaf=         1 NMat=   1 IRICut=       1 DoRegI=T DoRafI=F ISym2E= 0.
          There are     3 degrees of freedom in the 1st order CPHF.  IDoFFX=0 NUNeed=     3.
      3 vectors produced by pass  0 Test12= 1.00D-12 3.33D-08 XBig12= 4.63D+01 1.18D+00.
 AX will form     3 AO Fock derivatives at one time.
      3 vectors produced by pass  1 Test12= 1.00D-12 3.33D-08 XBig12= 9.14D-02 1.96D-01.
      3 vectors produced by pass  2 Test12= 1.00D-12 3.33D-08 XBig12= 1.21D-03 1.64D-02.
      3 vectors produced by pass  3 Test12= 1.00D-12 3.33D-08 XBig12= 6.14D-06 1.09D-03.
      3 vectors produced by pass  4 Test12= 1.00D-12 3.33D-08 XBig12= 3.41D-08 7.17D-05.
      3 vectors produced by pass  5 Test12= 1.00D-12 3.33D-08 XBig12= 9.99D-11 2.54D-06.
      3 vectors produced by pass  6 Test12= 1.00D-12 3.33D-08 XBig12= 5.45D-13 1.72D-07.
 InvSVY:  IOpt=1 It=  1 EMax= 1.78D-15
 Solved reduced A of dimension    21 with     3 vectors.
 Calculating GIAO nuclear magnetic shielding tensors.
 SCF GIAO Magnetic shielding tensor (ppm):
      1  C    Isotropic =    36.5866   Anisotropy =   138.6661
   XX=   -23.2234   YX=    26.1220   ZX=    47.0851
   XY=    15.9104   YY=    17.9557   ZY=    -9.6391
   XZ=    45.2542   YZ=    -2.0075   ZZ=   115.0273
   Eigenvalues:   -44.7985    25.5276   129.0306
      2  C    Isotropic =    -2.1372   Anisotropy =   193.4888
   XX=   -79.6996   YX=    25.6481   ZX=    64.8479
   XY=    29.0510   YY=   -38.0284   ZY=    -5.9620
   XZ=    47.8975   YZ=   -18.9267   ZZ=   111.3164
   Eigenvalues:  -107.7351   -25.5319   126.8553
      3  C    Isotropic =   160.8345   Anisotropy =    17.9493
   XX=   167.8113   YX=    -3.0691   ZX=     6.4929
   XY=    -1.2934   YY=   153.0229   ZY=    -4.3571
   XZ=     4.7454   YZ=    -9.7469   ZZ=   161.6692
   Eigenvalues:   149.0318   160.6710   172.8006
      4  C    Isotropic =   140.9349   Anisotropy =    32.1578
   XX=   159.2588   YX=    11.2994   ZX=    -0.0577
   XY=     5.1552   YY=   138.5919   ZY=    -3.6273
   XZ=     6.5746   YZ=     3.1076   ZZ=   124.9539
   Eigenvalues:   124.5597   135.8715   162.3734
      5  C    Isotropic =   161.0742   Anisotropy =    16.5009
   XX=   167.7283   YX=     2.8791   ZX=     1.6746
   XY=    -2.6078   YY=   168.5495   ZY=     7.7932
   XZ=    -0.3472   YZ=    10.9405   ZZ=   146.9446
   Eigenvalues:   143.4356   167.7122   172.0747
      6  C    Isotropic =   156.4738   Anisotropy =    16.7284
   XX=   162.3222   YX=     6.1823   ZX=   -10.6500
   XY=     1.9763   YY=   153.1988   ZY=     4.0133
   XZ=    -5.9865   YZ=     3.2413   ZZ=   153.9004
   Eigenvalues:   145.2863   156.5090   167.6260
      7  C    Isotropic =   154.5933   Anisotropy =     7.3349
   XX=   153.7323   YX=    -4.7076   ZX=     0.9411
   XY=    -4.4596   YY=   151.9708   ZY=     1.6162
   XZ=    -5.0586   YZ=    -1.6831   ZZ=   158.0766
   Eigenvalues:   148.0020   156.2946   159.4832
      8  C    Isotropic =   -24.5699   Anisotropy =   146.9075
   XX=   -63.8390   YX=    13.6159   ZX=    39.9615
   XY=    19.4799   YY=   -68.4663   ZY=   -21.5803
   XZ=    46.5300   YZ=   -14.1291   ZZ=    58.5957
   Eigenvalues:   -95.0243   -52.0538    73.3684
      9  C    Isotropic =   135.1601   Anisotropy =    31.6249
   XX=   131.3502   YX=    12.1264   ZX=   -10.8501
   XY=     7.4012   YY=   149.2475   ZY=    -8.7634
   XZ=    -4.5427   YZ=    -4.3575   ZZ=   124.8827
   Eigenvalues:   119.7681   129.4689   156.2434
     10  C    Isotropic =   106.6293   Anisotropy =    38.3556
   XX=   105.6258   YX=     5.4968   ZX=     5.1176
   XY=     2.8769   YY=   107.8992   ZY=    20.3476
   XZ=     9.2432   YZ=    24.9265   ZZ=   106.3628
   Eigenvalues:    84.2271   103.4611   132.1996
     11  O    Isotropic =  -229.0434   Anisotropy =   897.3924
   XX=  -487.0452   YX=  -243.8880   ZX=   222.6265
   XY=  -194.8232   YY=  -491.6307   ZY=   -26.8150
   XZ=   266.5618   YZ=    -6.3467   ZZ=   291.5458
   Eigenvalues:  -735.6482  -320.7002   369.2182
     12  C    Isotropic =   169.1293   Anisotropy =    29.5257
   XX=   155.0586   YX=    -4.0969   ZX=     3.7341
   XY=    -3.2114   YY=   175.1145   ZY=    -9.8763
   XZ=     3.1777   YZ=   -13.8364   ZZ=   177.2150
   Eigenvalues:   154.3002   164.2748   188.8131
     13  C    Isotropic =   160.0452   Anisotropy =    40.8659
   XX=   146.4787   YX=    -0.2942   ZX=    10.6069
   XY=    -0.3716   YY=   157.7662   ZY=   -17.8362
   XZ=    13.9489   YZ=   -12.1258   ZZ=   175.8906
   Eigenvalues:   140.1962   152.6503   187.2891
     14  O    Isotropic =   257.1747   Anisotropy =    67.2180
   XX=   256.5549   YX=    54.8508   ZX=    19.4579
   XY=    29.3609   YY=   222.4882   ZY=    -5.0035
   XZ=     8.0189   YZ=     8.9723   ZZ=   292.4811
   Eigenvalues:   193.7256   275.8119   301.9867
     15  C    Isotropic =   109.1816   Anisotropy =    31.1560
   XX=   101.1666   YX=     6.9394   ZX=   -10.2810
   XY=     7.8016   YY=   101.8589   ZY=    -8.8024
   XZ=    -6.2357   YZ=    -4.8889   ZZ=   124.5194
   Eigenvalues:    94.0656   103.5270   129.9523
     16  O    Isotropic =   283.1467   Anisotropy =    56.6027
   XX=   282.2319   YX=    -6.5257   ZX=   -14.4137
   XY=   -12.5467   YY=   257.1175   ZY=    30.3706
   XZ=   -10.9755   YZ=     3.6961   ZZ=   310.0906
   Eigenvalues:   250.9963   277.5620   320.8818
     17  C    Isotropic =   164.9184   Anisotropy =    41.5270
   XX=   142.7516   YX=     2.1179   ZX=    -6.1604
   XY=     0.4302   YY=   170.2834   ZY=    18.1877
   XZ=    -8.4111   YZ=    11.7695   ZZ=   181.7203
   Eigenvalues:   140.8067   161.3455   192.6031
     18  C    Isotropic =   116.8363   Anisotropy =    43.4716
   XX=   140.1568   YX=    10.3345   ZX=    11.5345
   XY=    18.3377   YY=   106.7272   ZY=    -4.9737
   XZ=     2.3107   YZ=   -10.7194   ZZ=   103.6248
   Eigenvalues:    92.5795   112.1120   145.8173
     19  O    Isotropic =   321.3844   Anisotropy =    82.2291
   XX=   345.0695   YX=   -25.7981   ZX=    -1.7533
   XY=   -44.6931   YY=   336.2397   ZY=    -1.0753
   XZ=    11.0179   YZ=     6.6842   ZZ=   282.8440
   Eigenvalues:   281.6777   306.2717   376.2038
     20  H    Isotropic =    29.2984   Anisotropy =     5.4298
   XX=    27.9662   YX=    -1.1437   ZX=     0.7193
   XY=    -1.3474   YY=    27.4143   ZY=    -1.6886
   XZ=    -0.5329   YZ=    -1.1532   ZZ=    32.5146
   Eigenvalues:    26.2292    28.7477    32.9182
     21  H    Isotropic =    29.1574   Anisotropy =     7.6033
   XX=    32.9234   YX=    -1.4928   ZX=     0.9395
   XY=    -1.8063   YY=    32.1333   ZY=     1.5990
   XZ=     1.1982   YZ=     0.6671   ZZ=    22.4154
   Eigenvalues:    22.1370    31.1089    34.2263
     22  H    Isotropic =    30.0229   Anisotropy =     3.5344
   XX=    30.4259   YX=     1.3282   ZX=    -1.4036
   XY=     2.7164   YY=    29.1143   ZY=    -0.2656
   XZ=    -0.0104   YZ=    -1.0037   ZZ=    30.5286
   Eigenvalues:    27.6406    30.0490    32.3792
     23  H    Isotropic =    29.9857   Anisotropy =     6.9617
   XX=    33.0166   YX=     1.9042   ZX=    -3.2422
   XY=     1.7586   YY=    28.3946   ZY=     3.5685
   XZ=    -3.0084   YZ=     3.0433   ZZ=    28.5458
   Eigenvalues:    23.8192    31.5111    34.6268
     24  H    Isotropic =    30.1221   Anisotropy =     6.9041
   XX=    31.6371   YX=    -0.6115   ZX=     3.3720
   XY=    -0.8698   YY=    33.4853   ZY=    -2.1222
   XZ=     2.3414   YZ=    -1.8965   ZZ=    25.2437
   Eigenvalues:    23.8760    31.7654    34.7248
     25  H    Isotropic =    29.8613   Anisotropy =     6.2835
   XX=    28.1589   YX=     1.1515   ZX=     1.4625
   XY=     0.6317   YY=    27.5668   ZY=    -0.4524
   XZ=     0.6045   YZ=    -0.3835   ZZ=    33.8582
   Eigenvalues:    26.7941    28.7396    34.0503
     26  H    Isotropic =    30.0873   Anisotropy =    10.4774
   XX=    28.5117   YX=     0.7371   ZX=    -0.7780
   XY=     0.6191   YY=    33.7389   ZY=     5.0236
   XZ=    -1.4166   YZ=     5.9678   ZZ=    28.0112
   Eigenvalues:    24.2843    28.9053    37.0722
     27  H    Isotropic =    29.0837   Anisotropy =     8.9168
   XX=    32.6082   YX=     3.2513   ZX=     1.8231
   XY=     3.4799   YY=    27.5604   ZY=     1.1136
   XZ=     1.6284   YZ=     2.7388   ZZ=    27.0824
   Eigenvalues:    25.1700    27.0528    35.0282
     28  H    Isotropic =    29.1423   Anisotropy =     6.5157
   XX=    29.0113   YX=     1.2653   ZX=    -2.9441
   XY=     0.7224   YY=    27.3779   ZY=     0.0848
   XZ=    -3.6749   YZ=     1.2434   ZZ=    31.0376
   Eigenvalues:    25.7090    28.2317    33.4861
     29  H    Isotropic =    29.3155   Anisotropy =     6.1761
   XX=    33.4091   YX=     0.1941   ZX=    -0.1957
   XY=    -0.4715   YY=    28.0744   ZY=    -1.7079
   XZ=     0.8016   YZ=    -2.2948   ZZ=    26.4629
   Eigenvalues:    25.1076    29.4059    33.4329
     30  H    Isotropic =    30.7773   Anisotropy =    10.8391
   XX=    27.6384   YX=    -1.3188   ZX=    -0.8423
   XY=    -1.4195   YY=    37.3151   ZY=    -1.6228
   XZ=     0.1804   YZ=    -3.1056   ZZ=    27.3783
   Eigenvalues:    26.4666    27.8619    38.0033
     31  H    Isotropic =    30.9442   Anisotropy =     5.0827
   XX=    31.1854   YX=     2.7196   ZX=     1.6792
   XY=     2.7762   YY=    29.3080   ZY=    -1.4756
   XZ=     3.1439   YZ=    -1.4985   ZZ=    32.3390
   Eigenvalues:    26.1992    32.3006    34.3327
     32  H    Isotropic =    30.4494   Anisotropy =     9.2058
   XX=    31.8583   YX=     0.4763   ZX=    -3.3880
   XY=     1.1669   YY=    28.4045   ZY=    -2.9445
   XZ=    -4.3674   YZ=    -4.3473   ZZ=    31.0854
   Eigenvalues:    25.3706    29.3910    36.5866
     33  H    Isotropic =    30.3364   Anisotropy =     5.8190
   XX=    31.4811   YX=    -0.7603   ZX=    -1.0215
   XY=     0.9870   YY=    29.6635   ZY=    -3.3190
   XZ=    -2.1363   YZ=    -4.4598   ZZ=    29.8648
   Eigenvalues:    25.6877    31.1059    34.2158
     34  H    Isotropic =    30.1119   Anisotropy =     9.4208
   XX=    30.5574   YX=    -4.4221   ZX=     0.2619
   XY=    -4.3855   YY=    32.3844   ZY=    -1.1299
   XZ=     1.0466   YZ=    -2.8253   ZZ=    27.3938
   Eigenvalues:    26.2476    27.6956    36.3924
     35  H    Isotropic =    30.7017   Anisotropy =     8.9737
   XX=    29.4455   YX=    -0.0189   ZX=     3.8458
   XY=     0.3560   YY=    28.2996   ZY=     0.6593
   XZ=     4.2783   YZ=     0.3755   ZZ=    34.3600
   Eigenvalues:    27.1450    28.2759    36.6841
     36  H    Isotropic =    30.3346   Anisotropy =    14.2644
   XX=    32.5254   YX=     6.4899   ZX=    -3.5744
   XY=     7.3435   YY=    32.8486   ZY=     0.4414
   XZ=    -2.3726   YZ=     0.2933   ZZ=    25.6297
   Eigenvalues:    23.2089    27.9507    39.8441
     37  H    Isotropic =    29.3718   Anisotropy =    17.9087
   XX=    40.6187   YX=     3.3987   ZX=    -0.7643
   XY=     2.8184   YY=    21.3665   ZY=    -4.4393
   XZ=    -1.5765   YZ=    -2.8266   ZZ=    26.1302
   Eigenvalues:    19.1753    27.6292    41.3109
     38  H    Isotropic =    31.1478   Anisotropy =     9.3988
   XX=    28.9083   YX=     0.2305   ZX=    -1.2782
   XY=     0.1232   YY=    27.8010   ZY=     2.7369
   XZ=    -1.4342   YZ=     1.5395   ZZ=    36.7341
   Eigenvalues:    27.1734    28.8564    37.4137
     39  H    Isotropic =    30.3192   Anisotropy =     6.4272
   XX=    30.8372   YX=    -1.2345   ZX=     2.0645
   XY=    -2.4763   YY=    33.6849   ZY=     0.3902
   XZ=     2.3855   YZ=     1.4248   ZZ=    26.4356
   Eigenvalues:    25.2126    31.1410    34.6040
     40  H    Isotropic =    30.0469   Anisotropy =     7.8733
   XX=    32.6043   YX=     1.6380   ZX=     1.2899
   XY=     2.5930   YY=    31.0471   ZY=     3.1168
   XZ=     1.8905   YZ=     3.4039   ZZ=    26.4893
   Eigenvalues:    24.7636    30.0814    35.2958
     41  H    Isotropic =    27.9912   Anisotropy =     9.1090
   XX=    32.2833   YX=     2.3518   ZX=     2.9558
   XY=     1.4475   YY=    29.7873   ZY=     1.8847
   XZ=     2.0242   YZ=     1.6394   ZZ=    21.9029
   Eigenvalues:    21.1321    28.7776    34.0638
     42  H    Isotropic =    28.2413   Anisotropy =     4.8130
   XX=    29.6215   YX=     1.4216   ZX=     0.2260
   XY=     1.0531   YY=    26.3722   ZY=    -3.5884
   XZ=     1.8431   YZ=    -3.8287   ZZ=    28.7301
   Eigenvalues:    23.2529    30.0210    31.4499
     43  H    Isotropic =    30.4485   Anisotropy =    21.8657
   XX=    39.1534   YX=    -9.1302   ZX=    -0.7805
   XY=    -8.3232   YY=    31.7385   ZY=     1.1851
   XZ=    -1.6004   YZ=     0.8440   ZZ=    20.4536
   Eigenvalues:    20.3492    25.9707    45.0257
 End of Minotr F.D. properties file   721 does not exist.
 End of Minotr F.D. properties file   722 does not exist.
 End of Minotr F.D. properties file   788 does not exist.

 **********************************************************************

            Population analysis using the SCF density.

 **********************************************************************

 Orbital symmetries:
       Occupied  (A) (A) (A) (A) (A) (A) (A) (A) (A) (A) (A) (A)
                 (A) (A) (A) (A) (A) (A) (A) (A) (A) (A) (A) (A)
                 (A) (A) (A) (A) (A) (A) (A) (A) (A) (A) (A) (A)
                 (A) (A) (A) (A) (A) (A) (A) (A) (A) (A) (A) (A)
                 (A) (A) (A) (A) (A) (A) (A) (A) (A) (A) (A) (A)
                 (A) (A) (A) (A) (A) (A) (A) (A) (A) (A) (A) (A)
                 (A)
       Virtual   (A) (A) (A) (A) (A) (A) (A) (A) (A) (A) (A) (A)
                 (A) (A) (A) (A) (A) (A) (A) (A) (A) (A) (A) (A)
                 (A) (A) (A) (A) (A) (A) (A) (A) (A) (A) (A) (A)
                 (A) (A) (A) (A) (A) (A) (A) (A) (A) (A) (A) (A)
                 (A) (A) (A) (A) (A) (A) (A) (A) (A) (A) (A) (A)
                 (A) (A) (A) (A) (A) (A) (A) (A) (A) (A) (A) (A)
                 (A) (A) (A) (A) (A) (A) (A) (A) (A) (A) (A) (A)
                 (A) (A) (A) (A) (A) (A) (A) (A) (A) (A) (A) (A)
                 (A) (A) (A) (A) (A) (A) (A) (A) (A) (A) (A) (A)
                 (A) (A) (A) (A) (A) (A) (A) (A) (A) (A) (A) (A)
                 (A) (A) (A) (A) (A) (A) (A) (A) (A) (A) (A) (A)
                 (A) (A) (A) (A) (A) (A) (A) (A) (A) (A) (A) (A)
                 (A) (A) (A) (A) (A) (A) (A) (A) (A) (A) (A) (A)
                 (A) (A) (A) (A) (A) (A) (A) (A) (A) (A) (A) (A)
                 (A) (A) (A) (A) (A) (A) (A) (A) (A) (A) (A) (A)
                 (A) (A) (A) (A) (A) (A) (A) (A) (A) (A) (A) (A)
                 (A) (A) (A) (A) (A) (A) (A) (A) (A) (A) (A) (A)
                 (A) (A) (A) (A) (A) (A) (A) (A) (A) (A) (A) (A)
                 (A) (A) (A) (A) (A) (A) (A) (A) (A) (A) (A) (A)
                 (A) (A) (A) (A) (A) (A) (A) (A) (A) (A) (A) (A)
                 (A) (A) (A) (A) (A) (A) (A) (A) (A) (A) (A) (A)
                 (A) (A) (A) (A) (A) (A) (A) (A) (A) (A) (A) (A)
                 (A) (A) (A) (A) (A) (A) (A) (A) (A) (A) (A) (A)
                 (A) (A) (A) (A) (A) (A) (A) (A) (A) (A) (A) (A)
                 (A) (A) (A) (A) (A) (A) (A) (A) (A) (A) (A) (A)
                 (A) (A) (A) (A) (A) (A) (A) (A) (A) (A) (A) (A)
                 (A) (A) (A) (A) (A) (A) (A) (A) (A) (A) (A) (A)
                 (A) (A) (A) (A) (A) (A) (A) (A) (A) (A) (A) (A)
                 (A) (A) (A) (A) (A) (A) (A) (A) (A) (A) (A) (A)
                 (A) (A) (A) (A) (A) (A) (A) (A) (A) (A) (A) (A)
                 (A) (A) (A) (A) (A) (A) (A) (A) (A) (A) (A) (A)
                 (A) (A) (A) (A) (A) (A) (A) (A) (A) (A) (A) (A)
                 (A) (A) (A) (A) (A) (A) (A) (A) (A) (A) (A) (A)
                 (A) (A) (A) (A) (A) (A) (A) (A) (A) (A) (A) (A)
                 (A) (A) (A) (A) (A)
 The electronic state is 1-A.
 Alpha  occ. eigenvalues --  -19.22050 -19.21921 -19.20535 -19.19820 -10.32034
 Alpha  occ. eigenvalues --  -10.31013 -10.29636 -10.27887 -10.26550 -10.24806
 Alpha  occ. eigenvalues --  -10.24643 -10.24441 -10.24398 -10.23821 -10.23144
 Alpha  occ. eigenvalues --  -10.23033 -10.22905 -10.22163 -10.21852  -1.06442
 Alpha  occ. eigenvalues --   -1.06287  -1.05729  -1.03539  -0.89249  -0.84598
 Alpha  occ. eigenvalues --   -0.82223  -0.78070  -0.77230  -0.75145  -0.71792
 Alpha  occ. eigenvalues --   -0.70816  -0.68439  -0.66223  -0.63214  -0.59884
 Alpha  occ. eigenvalues --   -0.58004  -0.56583  -0.54839  -0.53968  -0.51385
 Alpha  occ. eigenvalues --   -0.50041  -0.49067  -0.48618  -0.47598  -0.47278
 Alpha  occ. eigenvalues --   -0.46470  -0.45405  -0.44738  -0.44155  -0.43521
 Alpha  occ. eigenvalues --   -0.42876  -0.41878  -0.41537  -0.40985  -0.39776
 Alpha  occ. eigenvalues --   -0.39400  -0.39178  -0.38917  -0.37530  -0.37247
 Alpha  occ. eigenvalues --   -0.36643  -0.36291  -0.35698  -0.35460  -0.34728
 Alpha  occ. eigenvalues --   -0.33353  -0.32819  -0.32300  -0.30164  -0.29500
 Alpha  occ. eigenvalues --   -0.28255  -0.26944  -0.26272
 Alpha virt. eigenvalues --   -0.04820   0.03517   0.04535   0.04987   0.06113
 Alpha virt. eigenvalues --    0.06446   0.07918   0.08586   0.09606   0.10215
 Alpha virt. eigenvalues --    0.10634   0.11159   0.11626   0.12209   0.12712
 Alpha virt. eigenvalues --    0.12803   0.13646   0.13862   0.14291   0.14680
 Alpha virt. eigenvalues --    0.15292   0.15440   0.16268   0.17076   0.17797
 Alpha virt. eigenvalues --    0.17868   0.18219   0.18950   0.19783   0.20444
 Alpha virt. eigenvalues --    0.21518   0.21861   0.22424   0.22913   0.23844
 Alpha virt. eigenvalues --    0.24658   0.25041   0.26082   0.27256   0.27454
 Alpha virt. eigenvalues --    0.28170   0.29238   0.30865   0.31747   0.32274
 Alpha virt. eigenvalues --    0.32877   0.33526   0.34334   0.34674   0.35744
 Alpha virt. eigenvalues --    0.36946   0.37739   0.38822   0.39496   0.40207
 Alpha virt. eigenvalues --    0.40761   0.41950   0.42367   0.43531   0.43994
 Alpha virt. eigenvalues --    0.44498   0.45420   0.46724   0.47502   0.48687
 Alpha virt. eigenvalues --    0.49151   0.50266   0.51125   0.51214   0.51655
 Alpha virt. eigenvalues --    0.53127   0.53726   0.53845   0.54537   0.55484
 Alpha virt. eigenvalues --    0.56244   0.56780   0.56989   0.57711   0.58232
 Alpha virt. eigenvalues --    0.58914   0.59022   0.59485   0.59628   0.60058
 Alpha virt. eigenvalues --    0.60384   0.60642   0.60759   0.61007   0.61670
 Alpha virt. eigenvalues --    0.62419   0.63074   0.63519   0.63726   0.64013
 Alpha virt. eigenvalues --    0.64420   0.65253   0.65840   0.66654   0.66990
 Alpha virt. eigenvalues --    0.67570   0.68000   0.68848   0.69215   0.70188
 Alpha virt. eigenvalues --    0.70963   0.71954   0.72813   0.74014   0.74382
 Alpha virt. eigenvalues --    0.75305   0.77967   0.79424   0.81383   0.83181
 Alpha virt. eigenvalues --    0.84295   0.84413   0.87002   0.87945   0.90005
 Alpha virt. eigenvalues --    0.90572   0.91757   0.92033   0.93702   0.93911
 Alpha virt. eigenvalues --    0.95381   0.97380   0.98040   0.99413   0.99941
 Alpha virt. eigenvalues --    1.00364   1.02854   1.03037   1.04694   1.05085
 Alpha virt. eigenvalues --    1.06207   1.08108   1.09261   1.11929   1.12655
 Alpha virt. eigenvalues --    1.14778   1.16505   1.18055   1.18554   1.20365
 Alpha virt. eigenvalues --    1.22396   1.22907   1.23309   1.24871   1.26158
 Alpha virt. eigenvalues --    1.27829   1.30148   1.30480   1.31406   1.32677
 Alpha virt. eigenvalues --    1.33871   1.36027   1.37248   1.37821   1.40261
 Alpha virt. eigenvalues --    1.40713   1.41778   1.42622   1.43025   1.43253
 Alpha virt. eigenvalues --    1.43959   1.45798   1.46168   1.46333   1.47253
 Alpha virt. eigenvalues --    1.48306   1.48706   1.50180   1.50857   1.51199
 Alpha virt. eigenvalues --    1.51250   1.52465   1.53779   1.55037   1.55130
 Alpha virt. eigenvalues --    1.55436   1.56060   1.57360   1.57446   1.58420
 Alpha virt. eigenvalues --    1.59278   1.59537   1.60258   1.61146   1.61602
 Alpha virt. eigenvalues --    1.62681   1.63276   1.64042   1.65087   1.65367
 Alpha virt. eigenvalues --    1.65591   1.66297   1.67749   1.68183   1.68903
 Alpha virt. eigenvalues --    1.69802   1.70355   1.70377   1.71387   1.72355
 Alpha virt. eigenvalues --    1.72706   1.73547   1.74691   1.75957   1.76299
 Alpha virt. eigenvalues --    1.77023   1.77830   1.78246   1.80339   1.81086
 Alpha virt. eigenvalues --    1.81801   1.82075   1.83099   1.85154   1.86353
 Alpha virt. eigenvalues --    1.87189   1.88146   1.89696   1.90125   1.90845
 Alpha virt. eigenvalues --    1.91983   1.92105   1.94819   1.96401   1.97064
 Alpha virt. eigenvalues --    1.98507   1.99595   1.99986   2.00497   2.01801
 Alpha virt. eigenvalues --    2.02723   2.03806   2.04156   2.06562   2.07393
 Alpha virt. eigenvalues --    2.08154   2.09363   2.10092   2.12043   2.13630
 Alpha virt. eigenvalues --    2.14448   2.14970   2.15690   2.17949   2.18813
 Alpha virt. eigenvalues --    2.19801   2.21034   2.21532   2.23367   2.24321
 Alpha virt. eigenvalues --    2.25376   2.26464   2.28857   2.30638   2.32116
 Alpha virt. eigenvalues --    2.33220   2.33834   2.34665   2.35049   2.38756
 Alpha virt. eigenvalues --    2.39792   2.41136   2.42045   2.42387   2.42926
 Alpha virt. eigenvalues --    2.44257   2.45129   2.46137   2.48314   2.48784
 Alpha virt. eigenvalues --    2.49842   2.50323   2.51032   2.52388   2.52741
 Alpha virt. eigenvalues --    2.54098   2.54948   2.55618   2.56552   2.56712
 Alpha virt. eigenvalues --    2.57385   2.58581   2.59243   2.60472   2.60947
 Alpha virt. eigenvalues --    2.62110   2.62897   2.64233   2.64688   2.66389
 Alpha virt. eigenvalues --    2.66832   2.68629   2.69991   2.70593   2.71531
 Alpha virt. eigenvalues --    2.72890   2.74681   2.75424   2.76532   2.78268
 Alpha virt. eigenvalues --    2.80060   2.82857   2.83411   2.84820   2.85680
 Alpha virt. eigenvalues --    2.88286   2.89319   2.89745   2.90808   2.91742
 Alpha virt. eigenvalues --    2.92055   2.93606   2.94234   2.97135   2.98232
 Alpha virt. eigenvalues --    3.00120   3.01145   3.03739   3.04931   3.05964
 Alpha virt. eigenvalues --    3.09726   3.11607   3.12551   3.13580   3.14564
 Alpha virt. eigenvalues --    3.14836   3.16529   3.17327   3.18853   3.21652
 Alpha virt. eigenvalues --    3.22621   3.23110   3.25375   3.26099   3.28072
 Alpha virt. eigenvalues --    3.29872   3.33546   3.34221   3.35972   3.37227
 Alpha virt. eigenvalues --    3.39096   3.43493   3.49092   3.56513   3.59208
 Alpha virt. eigenvalues --    3.61435   3.64645   3.76093   3.77275   3.77709
 Alpha virt. eigenvalues --    3.79633   3.81571   3.82287   3.82502   3.82821
 Alpha virt. eigenvalues --    3.83308   3.84290   3.84524   3.85821   3.85987
 Alpha virt. eigenvalues --    3.88695   3.91359   3.95115   4.01216   4.03031
 Alpha virt. eigenvalues --    4.06478   4.09315   4.11839   4.13242   4.25424
 Alpha virt. eigenvalues --    4.26305   4.28652   4.34768   4.36762   4.42369
 Alpha virt. eigenvalues --    4.48489   4.55660   4.93949   4.95934   4.96957
 Alpha virt. eigenvalues --    4.99753   5.11131   5.30091   5.30640   5.35544
 Alpha virt. eigenvalues --    5.63904   5.65494   5.66036   5.66459  23.64772
 Alpha virt. eigenvalues --   23.79878  23.83815  23.88296  23.91304  23.92529
 Alpha virt. eigenvalues --   23.94215  23.96580  23.97180  24.00747  24.02627
 Alpha virt. eigenvalues --   24.03119  24.05612  24.07271  24.25993  50.00734
 Alpha virt. eigenvalues --   50.02524  50.05697  50.10032
          Condensed to atoms (all electrons):
               1          2          3          4          5          6
     1  C    5.795616   0.336946  -0.036923  -0.015305  -0.000544  -0.063284
     2  C    0.336946   5.481651   0.287405  -0.057479  -0.003544  -0.012288
     3  C   -0.036923   0.287405   5.012510   0.317880  -0.066636  -0.007710
     4  C   -0.015305  -0.057479   0.317880   5.381987   0.298018  -0.048518
     5  C   -0.000544  -0.003544  -0.066636   0.298018   5.037134   0.351894
     6  C   -0.063284  -0.012288  -0.007710  -0.048518   0.351894   5.024073
     7  C    0.260760  -0.050740  -0.007321  -0.001100  -0.077188   0.368222
     8  C    0.156552   0.050546   0.004039  -0.000072  -0.000464   0.005730
     9  C   -0.158387  -0.124154   0.007447  -0.000744   0.000004  -0.000159
    10  C    0.009259   0.272696  -0.043097   0.003961  -0.000183  -0.000441
    11  O   -0.121205   0.006886  -0.000096  -0.000001  -0.000006   0.000176
    12  C   -0.077804   0.000098   0.002210  -0.004822  -0.002963  -0.070919
    13  C   -0.005486  -0.090346  -0.005256   0.000309  -0.000034   0.000081
    14  O    0.007148  -0.059494  -0.004249  -0.001297  -0.000012   0.000004
    15  C   -0.000056   0.004383  -0.047509   0.294355  -0.040837   0.006004
    16  O    0.000001   0.000963   0.006327  -0.066064  -0.003988  -0.000762
    17  C    0.000091   0.000436  -0.020064  -0.081327   0.009001  -0.000165
    18  C   -0.000038  -0.000046   0.008405  -0.064007  -0.012926   0.000341
    19  O    0.000000   0.000001  -0.000090   0.004657  -0.000685  -0.000004
    20  H   -0.003453  -0.032341   0.401588  -0.036657  -0.003043  -0.003368
    21  H    0.011623  -0.062116   0.407978  -0.042153   0.005603   0.000127
    22  H    0.001430  -0.004943  -0.050403   0.412259  -0.032023  -0.004938
    23  H   -0.000131  -0.000116  -0.002181  -0.049971   0.409783  -0.035145
    24  H   -0.000252  -0.000300   0.007759  -0.040459   0.410021  -0.030595
    25  H   -0.005558  -0.002672   0.005831  -0.007457  -0.037380   0.411532
    26  H    0.009494   0.000218  -0.000211   0.007988  -0.033594   0.410168
    27  H   -0.056762   0.005824  -0.000177  -0.000392   0.007198  -0.039730
    28  H    0.005148   0.002006  -0.000288   0.000058  -0.000003   0.000018
    29  H    0.012388   0.001587  -0.000281   0.000009   0.000001   0.000013
    30  H    0.008812  -0.000213  -0.000073   0.000337  -0.001980  -0.001775
    31  H   -0.003831   0.002820  -0.000505  -0.001464   0.005170  -0.008098
    32  H   -0.015178  -0.000492   0.000032   0.000076  -0.000409   0.007716
    33  H    0.000368  -0.014841   0.004693   0.000049   0.000012  -0.000018
    34  H   -0.001047   0.011788  -0.000147   0.000016   0.000000  -0.000001
    35  H    0.001598   0.003761  -0.000467  -0.000027  -0.000002   0.000001
    36  H   -0.000198  -0.001937   0.001933   0.000092   0.000004  -0.000002
    37  H   -0.000004   0.000040  -0.001091   0.014477  -0.000879   0.000026
    38  H   -0.000009   0.000362   0.000258  -0.000318  -0.000385   0.000009
    39  H   -0.000005   0.000532  -0.001798  -0.008179  -0.000251  -0.000020
    40  H    0.000000  -0.000003  -0.000152   0.008957  -0.000217   0.000018
    41  H    0.000011  -0.000053  -0.000291  -0.011878   0.009802   0.000562
    42  H   -0.000015  -0.000024  -0.000483   0.007078  -0.003068  -0.000162
    43  H    0.000000   0.000000   0.000025  -0.000492  -0.000019  -0.000001
               7          8          9         10         11         12
     1  C    0.260760   0.156552  -0.158387   0.009259  -0.121205  -0.077804
     2  C   -0.050740   0.050546  -0.124154   0.272696   0.006886   0.000098
     3  C   -0.007321   0.004039   0.007447  -0.043097  -0.000096   0.002210
     4  C   -0.001100  -0.000072  -0.000744   0.003961  -0.000001  -0.004822
     5  C   -0.077188  -0.000464   0.000004  -0.000183  -0.000006  -0.002963
     6  C    0.368222   0.005730  -0.000159  -0.000441   0.000176  -0.070919
     7  C    5.158785  -0.050746   0.010304   0.004717   0.011360   0.342606
     8  C   -0.050746   4.729660   0.361685  -0.093886   0.654469  -0.007551
     9  C    0.010304   0.361685   5.222861   0.283013  -0.074129  -0.001083
    10  C    0.004717  -0.093886   0.283013   5.294104   0.005756  -0.000071
    11  O    0.011360   0.654469  -0.074129   0.005756   7.893800  -0.005201
    12  C    0.342606  -0.007551  -0.001083  -0.000071  -0.005201   4.952202
    13  C   -0.000515  -0.000938  -0.057522   0.333728   0.000007  -0.000010
    14  O   -0.000053   0.002549  -0.049357   0.241813  -0.000012   0.000014
    15  C   -0.000508   0.000008   0.000006  -0.000269   0.000000  -0.000002
    16  O   -0.000001   0.000000   0.000000   0.000005   0.000000   0.000000
    17  C   -0.000014   0.000001  -0.000003  -0.000128   0.000000  -0.000002
    18  C   -0.000024   0.000000   0.000000   0.000004   0.000000  -0.000004
    19  O    0.000000   0.000000   0.000000   0.000000   0.000000   0.000000
    20  H    0.001574  -0.000274  -0.000124  -0.000321   0.000006  -0.000204
    21  H   -0.000366  -0.000637   0.002078  -0.001146   0.000001   0.000083
    22  H    0.004230  -0.000229   0.000021   0.000061  -0.000004  -0.000937
    23  H    0.007506   0.000028   0.000000   0.000008   0.000000  -0.000158
    24  H   -0.006528   0.000021  -0.000004   0.000020   0.000001   0.005089
    25  H   -0.044360   0.000268  -0.000096  -0.000072  -0.000021   0.008602
    26  H   -0.033073  -0.000236   0.000008   0.000026  -0.000005  -0.005020
    27  H    0.424011  -0.005279   0.002439  -0.001274   0.013444  -0.039962
    28  H   -0.000503  -0.022095   0.375815  -0.032102   0.000421   0.000139
    29  H   -0.000214  -0.033546   0.390872  -0.027824   0.004740  -0.000014
    30  H   -0.036549  -0.000043   0.000016   0.000016  -0.000104   0.403741
    31  H   -0.033558  -0.000484   0.000080  -0.000187  -0.000067   0.403050
    32  H   -0.024342   0.005352   0.000545  -0.000093   0.010029   0.398563
    33  H    0.000021  -0.000590   0.007525  -0.020513   0.000006   0.000000
    34  H    0.000017   0.001023  -0.010238  -0.035925  -0.000015   0.000000
    35  H   -0.000035   0.000437  -0.002694  -0.030845  -0.000068   0.000007
    36  H    0.000010  -0.000546   0.007201  -0.038503   0.000007  -0.000003
    37  H    0.000001   0.000000   0.000000   0.000001   0.000000   0.000000
    38  H    0.000011  -0.000003   0.000001  -0.000011   0.000000  -0.000009
    39  H    0.000004  -0.000001  -0.000001   0.000083   0.000000   0.000000
    40  H    0.000000   0.000000   0.000000  -0.000003   0.000000   0.000000
    41  H   -0.000012   0.000000   0.000000   0.000000   0.000000  -0.000022
    42  H    0.000010   0.000000   0.000000   0.000001   0.000000   0.000000
    43  H    0.000000   0.000000   0.000000   0.000000   0.000000   0.000000
              13         14         15         16         17         18
     1  C   -0.005486   0.007148  -0.000056   0.000001   0.000091  -0.000038
     2  C   -0.090346  -0.059494   0.004383   0.000963   0.000436  -0.000046
     3  C   -0.005256  -0.004249  -0.047509   0.006327  -0.020064   0.008405
     4  C    0.000309  -0.001297   0.294355  -0.066064  -0.081327  -0.064007
     5  C   -0.000034  -0.000012  -0.040837  -0.003988   0.009001  -0.012926
     6  C    0.000081   0.000004   0.006004  -0.000762  -0.000165   0.000341
     7  C   -0.000515  -0.000053  -0.000508  -0.000001  -0.000014  -0.000024
     8  C   -0.000938   0.002549   0.000008   0.000000   0.000001   0.000000
     9  C   -0.057522  -0.049357   0.000006   0.000000  -0.000003   0.000000
    10  C    0.333728   0.241813  -0.000269   0.000005  -0.000128   0.000004
    11  O    0.000007  -0.000012   0.000000   0.000000   0.000000   0.000000
    12  C   -0.000010   0.000014  -0.000002   0.000000  -0.000002  -0.000004
    13  C    4.979270  -0.055176  -0.000005   0.000000   0.000001   0.000000
    14  O   -0.055176   7.992958  -0.000127   0.000000   0.000088  -0.000001
    15  C   -0.000005  -0.000127   5.376138   0.185330   0.345688   0.320635
    16  O    0.000000   0.000000   0.185330   8.038151  -0.047093  -0.028220
    17  C    0.000001   0.000088   0.345688  -0.047093   4.936490  -0.068642
    18  C    0.000000  -0.000001   0.320635  -0.028220  -0.068642   4.832222
    19  O    0.000000   0.000000  -0.060898  -0.006637  -0.012919   0.249314
    20  H    0.001612   0.000122  -0.003867   0.007342   0.000762   0.000170
    21  H   -0.003001   0.010909  -0.006072   0.001712  -0.001172   0.000507
    22  H    0.000116   0.001372  -0.038328   0.003986  -0.002526  -0.004913
    23  H   -0.000001   0.000001  -0.008533   0.019061   0.001398  -0.004408
    24  H    0.000001  -0.000001  -0.007158   0.000061  -0.000416   0.003742
    25  H    0.000010   0.000006  -0.000364  -0.000106  -0.000026   0.000011
    26  H   -0.000003   0.000000  -0.000298  -0.000026   0.000010   0.000001
    27  H    0.000135  -0.000001   0.000029   0.000000   0.000000   0.000001
    28  H    0.005120   0.008495  -0.000003   0.000000   0.000001   0.000000
    29  H   -0.001050   0.000921   0.000000   0.000000   0.000000   0.000000
    30  H    0.000000   0.000000  -0.000006   0.000000   0.000000  -0.000006
    31  H    0.000003  -0.000026   0.000278  -0.000001  -0.000021   0.000066
    32  H   -0.000001   0.000006  -0.000002   0.000000  -0.000001  -0.000001
    33  H    0.396208  -0.002101   0.000010  -0.000018  -0.000026  -0.000001
    34  H    0.399251   0.005054   0.000001   0.000000   0.000000   0.000000
    35  H    0.383134   0.004513   0.000003   0.000000  -0.000001   0.000000
    36  H   -0.005998   0.321502   0.000025  -0.000027   0.000390   0.000000
    37  H    0.000000   0.000000  -0.061511   0.321667  -0.002435  -0.008258
    38  H    0.000004   0.000269  -0.035776   0.004972   0.388244  -0.001727
    39  H    0.000036   0.000223  -0.029694   0.002439   0.404621   0.007911
    40  H    0.000000   0.000002  -0.028730   0.000002   0.397014  -0.015637
    41  H    0.000000   0.000000  -0.029809   0.000506   0.007318   0.406555
    42  H    0.000000  -0.000001  -0.058288   0.004974  -0.005711   0.396646
    43  H    0.000000   0.000000   0.007962   0.000234   0.000131  -0.031425
              19         20         21         22         23         24
     1  C    0.000000  -0.003453   0.011623   0.001430  -0.000131  -0.000252
     2  C    0.000001  -0.032341  -0.062116  -0.004943  -0.000116  -0.000300
     3  C   -0.000090   0.401588   0.407978  -0.050403  -0.002181   0.007759
     4  C    0.004657  -0.036657  -0.042153   0.412259  -0.049971  -0.040459
     5  C   -0.000685  -0.003043   0.005603  -0.032023   0.409783   0.410021
     6  C   -0.000004  -0.003368   0.000127  -0.004938  -0.035145  -0.030595
     7  C    0.000000   0.001574  -0.000366   0.004230   0.007506  -0.006528
     8  C    0.000000  -0.000274  -0.000637  -0.000229   0.000028   0.000021
     9  C    0.000000  -0.000124   0.002078   0.000021   0.000000  -0.000004
    10  C    0.000000  -0.000321  -0.001146   0.000061   0.000008   0.000020
    11  O    0.000000   0.000006   0.000001  -0.000004   0.000000   0.000001
    12  C    0.000000  -0.000204   0.000083  -0.000937  -0.000158   0.005089
    13  C    0.000000   0.001612  -0.003001   0.000116  -0.000001   0.000001
    14  O    0.000000   0.000122   0.010909   0.001372   0.000001  -0.000001
    15  C   -0.060898  -0.003867  -0.006072  -0.038328  -0.008533  -0.007158
    16  O   -0.006637   0.007342   0.001712   0.003986   0.019061   0.000061
    17  C   -0.012919   0.000762  -0.001172  -0.002526   0.001398  -0.000416
    18  C    0.249314   0.000170   0.000507  -0.004913  -0.004408   0.003742
    19  O    7.978431   0.000007  -0.000016  -0.000093  -0.000180  -0.000027
    20  H    0.000007   0.508202  -0.021674   0.007096   0.003874   0.000184
    21  H   -0.000016  -0.021674   0.560148   0.000112  -0.000250  -0.000370
    22  H   -0.000093   0.007096   0.000112   0.535082   0.007940  -0.009644
    23  H   -0.000180   0.003874  -0.000250   0.007940   0.546881  -0.029623
    24  H   -0.000027   0.000184  -0.000370  -0.009644  -0.029623   0.554973
    25  H    0.000000   0.000211   0.000135  -0.000427  -0.008316   0.007704
    26  H    0.000000  -0.000278   0.000035  -0.000217  -0.002774  -0.008278
    27  H    0.000000   0.000200   0.000006   0.000067  -0.000296  -0.000277
    28  H    0.000000  -0.000020  -0.000046   0.000043   0.000000   0.000000
    29  H    0.000000   0.000059  -0.000104   0.000006   0.000000   0.000000
    30  H    0.000000   0.000019  -0.000004   0.000020  -0.000050   0.000582
    31  H    0.000000   0.000034  -0.000039   0.003649   0.000033  -0.001177
    32  H    0.000000  -0.000004   0.000001   0.000038   0.000025  -0.000060
    33  H    0.000000  -0.000442   0.002366  -0.000013  -0.000002  -0.000001
    34  H    0.000000   0.000010  -0.000741  -0.000003   0.000000   0.000000
    35  H    0.000000  -0.000300   0.000102  -0.000018   0.000000   0.000000
    36  H    0.000000  -0.000056   0.002145  -0.000051   0.000001   0.000000
    37  H    0.030437  -0.000177  -0.000416  -0.000383  -0.000955  -0.000016
    38  H   -0.000252  -0.000111  -0.000039   0.001646  -0.000181  -0.000024
    39  H   -0.000335   0.000552   0.004037  -0.000121  -0.000006  -0.000004
    40  H    0.018963  -0.000077  -0.000104  -0.000180  -0.000090   0.000004
    41  H   -0.026792   0.000003   0.000016  -0.000190   0.002724  -0.001366
    42  H   -0.032805  -0.000026  -0.000106   0.004183   0.000534   0.000444
    43  H    0.318083  -0.000001   0.000001   0.000004  -0.000001  -0.000019
              25         26         27         28         29         30
     1  C   -0.005558   0.009494  -0.056762   0.005148   0.012388   0.008812
     2  C   -0.002672   0.000218   0.005824   0.002006   0.001587  -0.000213
     3  C    0.005831  -0.000211  -0.000177  -0.000288  -0.000281  -0.000073
     4  C   -0.007457   0.007988  -0.000392   0.000058   0.000009   0.000337
     5  C   -0.037380  -0.033594   0.007198  -0.000003   0.000001  -0.001980
     6  C    0.411532   0.410168  -0.039730   0.000018   0.000013  -0.001775
     7  C   -0.044360  -0.033073   0.424011  -0.000503  -0.000214  -0.036549
     8  C    0.000268  -0.000236  -0.005279  -0.022095  -0.033546  -0.000043
     9  C   -0.000096   0.000008   0.002439   0.375815   0.390872   0.000016
    10  C   -0.000072   0.000026  -0.001274  -0.032102  -0.027824   0.000016
    11  O   -0.000021  -0.000005   0.013444   0.000421   0.004740  -0.000104
    12  C    0.008602  -0.005020  -0.039962   0.000139  -0.000014   0.403741
    13  C    0.000010  -0.000003   0.000135   0.005120  -0.001050   0.000000
    14  O    0.000006   0.000000  -0.000001   0.008495   0.000921   0.000000
    15  C   -0.000364  -0.000298   0.000029  -0.000003   0.000000  -0.000006
    16  O   -0.000106  -0.000026   0.000000   0.000000   0.000000   0.000000
    17  C   -0.000026   0.000010   0.000000   0.000001   0.000000   0.000000
    18  C    0.000011   0.000001   0.000001   0.000000   0.000000  -0.000006
    19  O    0.000000   0.000000   0.000000   0.000000   0.000000   0.000000
    20  H    0.000211  -0.000278   0.000200  -0.000020   0.000059   0.000019
    21  H    0.000135   0.000035   0.000006  -0.000046  -0.000104  -0.000004
    22  H   -0.000427  -0.000217   0.000067   0.000043   0.000006   0.000020
    23  H   -0.008316  -0.002774  -0.000296   0.000000   0.000000  -0.000050
    24  H    0.007704  -0.008278  -0.000277   0.000000   0.000000   0.000582
    25  H    0.561732  -0.025959  -0.004725   0.000004  -0.000001  -0.000003
    26  H   -0.025959   0.548675  -0.007781   0.000000  -0.000001   0.003382
    27  H   -0.004725  -0.007781   0.557451  -0.000075  -0.000035  -0.005387
    28  H    0.000004   0.000000  -0.000075   0.491014  -0.011001  -0.000005
    29  H   -0.000001  -0.000001  -0.000035  -0.011001   0.501383   0.000001
    30  H   -0.000003   0.003382  -0.005387  -0.000005   0.000001   0.550338
    31  H   -0.000261  -0.000667   0.008024  -0.000022   0.000005  -0.026546
    32  H   -0.000373  -0.000005  -0.005744  -0.000049  -0.000022  -0.023251
    33  H   -0.000013   0.000000  -0.000003  -0.000473   0.000367   0.000000
    34  H   -0.000001   0.000000  -0.000005   0.000496   0.000853   0.000000
    35  H    0.000086   0.000000  -0.000031  -0.000245  -0.000504   0.000000
    36  H   -0.000001   0.000000  -0.000002  -0.000270  -0.000246   0.000000
    37  H   -0.000009  -0.000001   0.000000   0.000000   0.000000   0.000000
    38  H   -0.000001   0.000001   0.000000   0.000003   0.000000   0.000000
    39  H   -0.000004   0.000000   0.000000   0.000001   0.000000   0.000000
    40  H    0.000000  -0.000001   0.000000   0.000000   0.000000   0.000000
    41  H   -0.000024   0.000003   0.000000   0.000000   0.000000  -0.000003
    42  H    0.000006  -0.000001   0.000000   0.000000   0.000000   0.000001
    43  H    0.000000   0.000000   0.000000   0.000000   0.000000   0.000000
              31         32         33         34         35         36
     1  C   -0.003831  -0.015178   0.000368  -0.001047   0.001598  -0.000198
     2  C    0.002820  -0.000492  -0.014841   0.011788   0.003761  -0.001937
     3  C   -0.000505   0.000032   0.004693  -0.000147  -0.000467   0.001933
     4  C   -0.001464   0.000076   0.000049   0.000016  -0.000027   0.000092
     5  C    0.005170  -0.000409   0.000012   0.000000  -0.000002   0.000004
     6  C   -0.008098   0.007716  -0.000018  -0.000001   0.000001  -0.000002
     7  C   -0.033558  -0.024342   0.000021   0.000017  -0.000035   0.000010
     8  C   -0.000484   0.005352  -0.000590   0.001023   0.000437  -0.000546
     9  C    0.000080   0.000545   0.007525  -0.010238  -0.002694   0.007201
    10  C   -0.000187  -0.000093  -0.020513  -0.035925  -0.030845  -0.038503
    11  O   -0.000067   0.010029   0.000006  -0.000015  -0.000068   0.000007
    12  C    0.403050   0.398563   0.000000   0.000000   0.000007  -0.000003
    13  C    0.000003  -0.000001   0.396208   0.399251   0.383134  -0.005998
    14  O   -0.000026   0.000006  -0.002101   0.005054   0.004513   0.321502
    15  C    0.000278  -0.000002   0.000010   0.000001   0.000003   0.000025
    16  O   -0.000001   0.000000  -0.000018   0.000000   0.000000  -0.000027
    17  C   -0.000021  -0.000001  -0.000026   0.000000  -0.000001   0.000390
    18  C    0.000066  -0.000001  -0.000001   0.000000   0.000000   0.000000
    19  O    0.000000   0.000000   0.000000   0.000000   0.000000   0.000000
    20  H    0.000034  -0.000004  -0.000442   0.000010  -0.000300  -0.000056
    21  H   -0.000039   0.000001   0.002366  -0.000741   0.000102   0.002145
    22  H    0.003649   0.000038  -0.000013  -0.000003  -0.000018  -0.000051
    23  H    0.000033   0.000025  -0.000002   0.000000   0.000000   0.000001
    24  H   -0.001177  -0.000060  -0.000001   0.000000   0.000000   0.000000
    25  H   -0.000261  -0.000373  -0.000013  -0.000001   0.000086  -0.000001
    26  H   -0.000667  -0.000005   0.000000   0.000000   0.000000   0.000000
    27  H    0.008024  -0.005744  -0.000003  -0.000005  -0.000031  -0.000002
    28  H   -0.000022  -0.000049  -0.000473   0.000496  -0.000245  -0.000270
    29  H    0.000005  -0.000022   0.000367   0.000853  -0.000504  -0.000246
    30  H   -0.026546  -0.023251   0.000000   0.000000   0.000000   0.000000
    31  H    0.556286  -0.027063   0.000001   0.000000   0.000000   0.000003
    32  H   -0.027063   0.544465   0.000000   0.000000   0.000001  -0.000002
    33  H    0.000001   0.000000   0.537020  -0.025363  -0.020877   0.003384
    34  H    0.000000   0.000000  -0.025363   0.530495  -0.019864   0.000234
    35  H    0.000000   0.000001  -0.020877  -0.019864   0.544556   0.000097
    36  H    0.000003  -0.000002   0.003384   0.000234   0.000097   0.442543
    37  H    0.000000   0.000000   0.000000   0.000000   0.000000   0.000000
    38  H   -0.000023   0.000001  -0.000001   0.000000  -0.000001  -0.000030
    39  H    0.000003   0.000000  -0.000038   0.000000  -0.000004   0.000430
    40  H    0.000002   0.000000   0.000001   0.000000   0.000000  -0.000008
    41  H   -0.000017   0.000000   0.000000   0.000000   0.000000   0.000000
    42  H    0.000100   0.000000   0.000000   0.000000   0.000000   0.000002
    43  H    0.000000   0.000000   0.000000   0.000000   0.000000   0.000000
              37         38         39         40         41         42
     1  C   -0.000004  -0.000009  -0.000005   0.000000   0.000011  -0.000015
     2  C    0.000040   0.000362   0.000532  -0.000003  -0.000053  -0.000024
     3  C   -0.001091   0.000258  -0.001798  -0.000152  -0.000291  -0.000483
     4  C    0.014477  -0.000318  -0.008179   0.008957  -0.011878   0.007078
     5  C   -0.000879  -0.000385  -0.000251  -0.000217   0.009802  -0.003068
     6  C    0.000026   0.000009  -0.000020   0.000018   0.000562  -0.000162
     7  C    0.000001   0.000011   0.000004   0.000000  -0.000012   0.000010
     8  C    0.000000  -0.000003  -0.000001   0.000000   0.000000   0.000000
     9  C    0.000000   0.000001  -0.000001   0.000000   0.000000   0.000000
    10  C    0.000001  -0.000011   0.000083  -0.000003   0.000000   0.000001
    11  O    0.000000   0.000000   0.000000   0.000000   0.000000   0.000000
    12  C    0.000000  -0.000009   0.000000   0.000000  -0.000022   0.000000
    13  C    0.000000   0.000004   0.000036   0.000000   0.000000   0.000000
    14  O    0.000000   0.000269   0.000223   0.000002   0.000000  -0.000001
    15  C   -0.061511  -0.035776  -0.029694  -0.028730  -0.029809  -0.058288
    16  O    0.321667   0.004972   0.002439   0.000002   0.000506   0.004974
    17  C   -0.002435   0.388244   0.404621   0.397014   0.007318  -0.005711
    18  C   -0.008258  -0.001727   0.007911  -0.015637   0.406555   0.396646
    19  O    0.030437  -0.000252  -0.000335   0.018963  -0.026792  -0.032805
    20  H   -0.000177  -0.000111   0.000552  -0.000077   0.000003  -0.000026
    21  H   -0.000416  -0.000039   0.004037  -0.000104   0.000016  -0.000106
    22  H   -0.000383   0.001646  -0.000121  -0.000180  -0.000190   0.004183
    23  H   -0.000955  -0.000181  -0.000006  -0.000090   0.002724   0.000534
    24  H   -0.000016  -0.000024  -0.000004   0.000004  -0.001366   0.000444
    25  H   -0.000009  -0.000001  -0.000004   0.000000  -0.000024   0.000006
    26  H   -0.000001   0.000001   0.000000  -0.000001   0.000003  -0.000001
    27  H    0.000000   0.000000   0.000000   0.000000   0.000000   0.000000
    28  H    0.000000   0.000003   0.000001   0.000000   0.000000   0.000000
    29  H    0.000000   0.000000   0.000000   0.000000   0.000000   0.000000
    30  H    0.000000   0.000000   0.000000   0.000000  -0.000003   0.000001
    31  H    0.000000  -0.000023   0.000003   0.000002  -0.000017   0.000100
    32  H    0.000000   0.000001   0.000000   0.000000   0.000000   0.000000
    33  H    0.000000  -0.000001  -0.000038   0.000001   0.000000   0.000000
    34  H    0.000000   0.000000   0.000000   0.000000   0.000000   0.000000
    35  H    0.000000  -0.000001  -0.000004   0.000000   0.000000   0.000000
    36  H    0.000000  -0.000030   0.000430  -0.000008   0.000000   0.000002
    37  H    0.449233  -0.000306  -0.000854   0.003050  -0.000965   0.002255
    38  H   -0.000306   0.562804  -0.022987  -0.021137  -0.000392   0.000047
    39  H   -0.000854  -0.022987   0.544511  -0.025458  -0.000427  -0.000389
    40  H    0.003050  -0.021137  -0.025458   0.533869   0.001018  -0.000748
    41  H   -0.000965  -0.000392  -0.000427   0.001018   0.539754  -0.032904
    42  H    0.002255   0.000047  -0.000389  -0.000748  -0.032904   0.590071
    43  H   -0.001193  -0.000008   0.000039  -0.000832  -0.007903   0.000310
              43
     1  C    0.000000
     2  C    0.000000
     3  C    0.000025
     4  C   -0.000492
     5  C   -0.000019
     6  C   -0.000001
     7  C    0.000000
     8  C    0.000000
     9  C    0.000000
    10  C    0.000000
    11  O    0.000000
    12  C    0.000000
    13  C    0.000000
    14  O    0.000000
    15  C    0.007962
    16  O    0.000234
    17  C    0.000131
    18  C   -0.031425
    19  O    0.318083
    20  H   -0.000001
    21  H    0.000001
    22  H    0.000004
    23  H   -0.000001
    24  H   -0.000019
    25  H    0.000000
    26  H    0.000000
    27  H    0.000000
    28  H    0.000000
    29  H    0.000000
    30  H    0.000000
    31  H    0.000000
    32  H    0.000000
    33  H    0.000000
    34  H    0.000000
    35  H    0.000000
    36  H    0.000000
    37  H   -0.001193
    38  H   -0.000008
    39  H    0.000039
    40  H   -0.000832
    41  H   -0.007903
    42  H    0.000310
    43  H    0.432364
 Mulliken charges:
               1
     1  C   -0.051769
     2  C    0.047192
     3  C   -0.178821
     4  C   -0.212379
     5  C   -0.220385
     6  C   -0.258612
     7  C   -0.226399
     8  C    0.245251
     9  C   -0.193226
    10  C   -0.122379
    11  O   -0.400177
    12  C   -0.299644
    13  C   -0.273683
    14  O   -0.426060
    15  C   -0.082203
    16  O   -0.444787
    17  C   -0.248994
    18  C    0.013754
    19  O   -0.458161
    20  H    0.173191
    21  H    0.130849
    22  H    0.167224
    23  H    0.143568
    24  H    0.145990
    25  H    0.142089
    26  H    0.138419
    27  H    0.149110
    28  H    0.178418
    29  H    0.161641
    30  H    0.128734
    31  H    0.124450
    32  H    0.130240
    33  H    0.133302
    34  H    0.144111
    35  H    0.137685
    36  H    0.267876
    37  H    0.258266
    38  H    0.125100
    39  H    0.125155
    40  H    0.130476
    41  H    0.144779
    42  H    0.128068
    43  H    0.282741
 Sum of Mulliken charges =   0.00000
 Mulliken charges with hydrogens summed into heavy atoms:
               1
     1  C   -0.051769
     2  C    0.047192
     3  C    0.125219
     4  C   -0.045155
     5  C    0.069173
     6  C    0.021896
     7  C   -0.077289
     8  C    0.245251
     9  C    0.146833
    10  C   -0.122379
    11  O   -0.400177
    12  C    0.083780
    13  C    0.141416
    14  O   -0.158185
    15  C   -0.082203
    16  O   -0.186521
    17  C    0.131737
    18  C    0.286601
    19  O   -0.175419
 Electronic spatial extent (au):  <R**2>=           5669.0210
 Charge=              0.0000 electrons
 Dipole moment (field-independent basis, Debye):
    X=             -5.7423    Y=             -0.8170    Z=              1.4711  Tot=              5.9837
 Quadrupole moment (field-independent basis, Debye-Ang):
   XX=           -120.1386   YY=           -110.9974   ZZ=           -118.4108
   XY=            -20.4536   XZ=              8.2387   YZ=             -2.5406
 Traceless Quadrupole moment (field-independent basis, Debye-Ang):
   XX=             -3.6230   YY=              5.5182   ZZ=             -1.8952
   XY=            -20.4536   XZ=              8.2387   YZ=             -2.5406
 Octapole moment (field-independent basis, Debye-Ang**2):
  XXX=           -199.0722  YYY=            -24.9339  ZZZ=             -2.6371  XYY=            -30.5260
  XXY=             -8.7035  XXZ=             21.8838  XZZ=             -2.5030  YZZ=              3.6536
  YYZ=             12.5767  XYZ=              1.3219
 Hexadecapole moment (field-independent basis, Debye-Ang**3):
 XXXX=          -4395.9196 YYYY=          -1857.9147 ZZZZ=           -630.8630 XXXY=           -468.9887
 XXXZ=             11.3414 YYYX=            -22.4761 YYYZ=             -5.1889 ZZZX=             -6.3170
 ZZZY=             -2.5829 XXYY=          -1137.8547 XXZZ=           -899.0488 YYZZ=           -449.9012
 XXYZ=            -19.5645 YYXZ=             31.1302 ZZXY=             -0.2128
 N-N= 1.596065403092D+03 E-N=-5.262560123545D+03  KE= 8.829998030566D+02
 1\1\GINC-SNODE72\SP\RmPW1PW91\6-311G(d,p)\C15H24O4\ROOT\10-Mar-2024\0\
 \# mPW1PW91/6-311G(d,p) nmr guess=read geom=check scrf=(solvent=methan
 ol,read)\\candidate structure: DY-202A-11R_15, conformer: 1, nmr calcu
 lation with methanol solvation\\0,1\C,0,1.7556868382,0.7225380281,0.12
 73035306\C,0,1.1480968912,-0.478201617,0.2887075094\C,0,-0.2828076559,
 -0.7375369735,0.672612997\C,0,-1.2874035464,0.2333742701,-0.0033917866
 \C,0,-1.3321945439,1.603637719,0.7205432296\C,0,-0.0027054907,2.125491
 037,1.2964958591\C,0,1.2183155139,2.1156251513,0.3565633542\C,0,3.1543
 688491,0.5084511803,-0.2767669912\C,0,3.3798535105,-0.9759262872,-0.49
 96751763\C,0,2.1031882273,-1.6542256645,0.0285252722\O,0,4.0106924027,
 1.3838745686,-0.412295235\C,0,0.9756152255,2.8666945659,-0.9682422185\
 C,0,2.3488804451,-2.4744728199,1.2995575393\O,0,1.58986059,-2.50670391
 7,-1.0135937828\C,0,-2.6986266261,-0.4093218014,-0.1472806111\O,0,-3.1
 297114973,-0.8074090828,1.1701637499\C,0,-2.6817994777,-1.6394767741,-
 1.0733339647\C,0,-3.7269056738,0.6024482744,-0.6859261938\O,0,-5.01043
 32572,-0.0433373345,-0.6766151749\H,0,-0.385739194,-0.6743712201,1.764
 940986\H,0,-0.5234759965,-1.7725311305,0.4191370645\H,0,-0.9338242745,
 0.3972550434,-1.028923926\H,0,-2.0431279426,1.5381360828,1.5542424899\
 H,0,-1.734291435,2.3540727495,0.0299686628\H,0,0.2561895892,1.55894719
 41,2.200252603\H,0,-0.1709531178,3.1583779278,1.6294817383\H,0,2.02296
 36687,2.6597320754,0.8735275839\H,0,3.4846370269,-1.1620562919,-1.5752
 212601\H,0,4.3002212323,-1.3136379214,-0.0126877268\H,0,0.6432226965,3
 .8932975572,-0.7697845244\H,0,0.2144984253,2.3760722641,-1.5848116573\
 H,0,1.8984375111,2.9229029782,-1.5564560099\H,0,1.4102806971,-2.890726
 2127,1.6851641134\H,0,3.0276907498,-3.3059537365,1.0785221183\H,0,2.79
 63529435,-1.857947822,2.0867057152\H,0,0.9280210247,-3.1000303521,-0.6
 199864172\H,0,-4.0932413262,-0.9381692696,1.0936315496\H,0,-2.28024392
 27,-1.3843347349,-2.0611701591\H,0,-2.0805285248,-2.4512545915,-0.6553
 84063\H,0,-3.6984184321,-2.0214853828,-1.2101791135\H,0,-3.7646460145,
 1.4882917306,-0.046991503\H,0,-3.4585652815,0.9170808012,-1.7046571831
 \H,0,-5.6866308271,0.646409739,-0.583172988\\Version=ES64L-G09RevD.01\
 State=1-A\HF=-886.9751629\RMSD=5.415e-09\Dipole=-2.2740045,-0.304985,0
 .5273236\Quadrupole=-3.2421919,4.4325914,-1.1903995,-15.1509953,5.9251
 882,-2.2181739\PG=C01 [X(C15H24O4)]\\@


 ANYONE WHO IS NOT SHOCKED BY QUANTUM THEORY HAS
 NOT UNDERSTOOD IT. -- NIELS BOHR(1885-1962)
 Job cpu time:       0 days  0 hours 37 minutes 47.9 seconds.
 File lengths (MBytes):  RWF=    279 Int=      0 D2E=      0 Chk=     30 Scr=      1
 Normal termination of Gaussian 09 at Sun Mar 10 23:54:17 2024.
