# Supplementary material for: New patchoulol- and guaiane-type sesquiterpenoids from Sanguisorba officinalis with anti-melanogenic activity
Source: Nat Prod Bioprospect. 2026 May 12;16(1):63. doi: 10.1007/s13659-026-00616-0 (PMC13161421; doi:10.1007/s13659-026-00616-0)
Supplement: Supplementary file 2 — Additional file 2. It includes the calculated NMR data of compound 11. [file 13659_2026_616_MOESM2_ESM.zip › New folder/11R-nmr-16.log]

 Entering Gaussian System, Link 0=/gpfs/home/zhengshan/software/Gaussian/g09/g09
 Input=DY-202A-11R_16-2.gjf
 Output=DY-202A-11R_16-2.log
 Initial command:
 /gpfs/home/zhengshan/software/Gaussian/g09/l1.exe "/gpfs/home/zhengshan/software/Gaussian/g09/scratch/zhengshan/%J/Gau-15359.inp" -scrdir="/gpfs/home/zhengshan/software/Gaussian/g09/scratch/zhengshan/%J/"
 Entering Link 1 = /gpfs/home/zhengshan/software/Gaussian/g09/l1.exe PID=     15360.
  
 Copyright (c) 1988,1990,1992,1993,1995,1998,2003,2009,2013,
            Gaussian, Inc.  All Rights Reserved.
  
 This is part of the Gaussian(R) 09 program.  It is based on
 the Gaussian(R) 03 system (copyright 2003, Gaussian, Inc.),
 the Gaussian(R) 98 system (copyright 1998, Gaussian, Inc.),
 the Gaussian(R) 94 system (copyright 1995, Gaussian, Inc.),
 the Gaussian 92(TM) system (copyright 1992, Gaussian, Inc.),
 the Gaussian 90(TM) system (copyright 1990, Gaussian, Inc.),
 the Gaussian 88(TM) system (copyright 1988, Gaussian, Inc.),
 the Gaussian 86(TM) system (copyright 1986, Carnegie Mellon
 University), and the Gaussian 82(TM) system (copyright 1983,
 Carnegie Mellon University). Gaussian is a federally registered
 trademark of Gaussian, Inc.
  
 This software contains proprietary and confidential information,
 including trade secrets, belonging to Gaussian, Inc.
  
 This software is provided under written license and may be
 used, copied, transmitted, or stored only in accord with that
 written license.
  
 The following legend is applicable only to US Government
 contracts under FAR:
  
                    RESTRICTED RIGHTS LEGEND
  
 Use, reproduction and disclosure by the US Government is
 subject to restrictions as set forth in subparagraphs (a)
 and (c) of the Commercial Computer Software - Restricted
 Rights clause in FAR 52.227-19.
  
 Gaussian, Inc.
 340 Quinnipiac St., Bldg. 40, Wallingford CT 06492
  
  
 ---------------------------------------------------------------
 Warning -- This program may not be used in any manner that
 competes with the business of Gaussian, Inc. or will provide
 assistance to any competitor of Gaussian, Inc.  The licensee
 of this program is prohibited from giving any competitor of
 Gaussian, Inc. access to this program.  By using this program,
 the user acknowledges that Gaussian, Inc. is engaged in the
 business of creating and licensing software in the field of
 computational chemistry and represents and warrants to the
 licensee that it is not a competitor of Gaussian, Inc. and that
 it will not use this program in any manner prohibited above.
 ---------------------------------------------------------------
  

 Cite this work as:
 Gaussian 09, Revision D.01,
 M. J. Frisch, G. W. Trucks, H. B. Schlegel, G. E. Scuseria, 
 M. A. Robb, J. R. Cheeseman, G. Scalmani, V. Barone, B. Mennucci, 
 G. A. Petersson, H. Nakatsuji, M. Caricato, X. Li, H. P. Hratchian, 
 A. F. Izmaylov, J. Bloino, G. Zheng, J. L. Sonnenberg, M. Hada, 
 M. Ehara, K. Toyota, R. Fukuda, J. Hasegawa, M. Ishida, T. Nakajima, 
 Y. Honda, O. Kitao, H. Nakai, T. Vreven, J. A. Montgomery, Jr., 
 J. E. Peralta, F. Ogliaro, M. Bearpark, J. J. Heyd, E. Brothers, 
 K. N. Kudin, V. N. Staroverov, T. Keith, R. Kobayashi, J. Normand, 
 K. Raghavachari, A. Rendell, J. C. Burant, S. S. Iyengar, J. Tomasi, 
 M. Cossi, N. Rega, J. M. Millam, M. Klene, J. E. Knox, J. B. Cross, 
 V. Bakken, C. Adamo, J. Jaramillo, R. Gomperts, R. E. Stratmann, 
 O. Yazyev, A. J. Austin, R. Cammi, C. Pomelli, J. W. Ochterski, 
 R. L. Martin, K. Morokuma, V. G. Zakrzewski, G. A. Voth, 
 P. Salvador, J. J. Dannenberg, S. Dapprich, A. D. Daniels, 
 O. Farkas, J. B. Foresman, J. V. Ortiz, J. Cioslowski, 
 and D. J. Fox, Gaussian, Inc., Wallingford CT, 2013.
 
 ******************************************
 Gaussian 09:  ES64L-G09RevD.01 24-Apr-2013
                10-Mar-2024 
 ******************************************
 %chk=DY-202A-11R_16.chk
 %mem=6GB
 %nprocshared=3
 Will use up to    3 processors via shared memory.
 ----------------------------------------------------------------------
 # mPW1PW91/6-311G(d,p) nmr guess=read geom=check scrf=(solvent=methano
 l,read)
 ----------------------------------------------------------------------
 1/29=2,38=1,40=2/1;
 2/12=2,40=1/2;
 3/5=4,6=6,7=101,11=2,14=-4,16=1,25=1,30=1,70=2203,72=3,74=-7,116=-2/1,2,8,3;
 4/5=1/1;
 5/5=2,38=6,53=3/2;
 8/6=1,10=90,11=11/1;
 10/13=100,45=16/2;
 6/7=2,8=2,9=2,10=2,28=1/1;
 99/9=1/99;
 ----------------------------------------------------------------------
 candidate structure: DY-202A-11R_16, conformer: 1, nmr calculation wit
 h methanol solvation
 ----------------------------------------------------------------------
 Structure from the checkpoint file:  "DY-202A-11R_16.chk"
 Charge =  0 Multiplicity = 1
 Redundant internal coordinates found in file.
 C,0,-1.7030169152,0.6557521943,-0.1873987902
 C,0,-0.9593521587,-0.4772282661,-0.2101016702
 C,0,0.518844456,-0.6207054401,-0.4477535517
 C,0,1.3673806335,0.5254712103,0.1543959269
 C,0,1.3041291633,1.8340015851,-0.6721134187
 C,0,-0.0341011272,2.1549440554,-1.3616887036
 C,0,-1.3031645321,2.0798362447,-0.491087589
 C,0,-3.1018095496,0.3168377865,0.123691764
 C,0,-3.1981560311,-1.1702504594,0.4107973651
 C,0,-1.8033515993,-1.7321521821,0.0547945387
 O,0,-4.046345335,1.1076594599,0.1417100214
 C,0,-1.2269118102,2.9462074511,0.7823784426
 C,0,-1.835975496,-2.6570782047,-1.1648757541
 O,0,-1.2365300555,-2.5218412236,1.1149775726
 C,0,2.8381961086,0.0948477431,0.4795150513
 O,0,2.803899887,-1.0000766373,1.4183798643
 C,0,3.5863420411,1.2346746641,1.1801798291
 C,0,3.666441762,-0.3710619229,-0.7344120776
 O,0,3.2293479857,-1.6823843215,-1.1227534148
 H,0,0.7081299844,-0.7175238986,-1.526348693
 H,0,0.823536575,-1.5708548974,-0.0019751086
 H,0,0.9371432374,0.7322465565,1.1431978503
 H,0,2.0683207379,1.8096589553,-1.4600252239
 H,0,1.5754324172,2.6707845967,-0.0185462984
 H,0,-0.1727240168,1.4903676008,-2.2244023381
 H,0,0.0415365439,3.1704092659,-1.7733530691
 H,0,-2.1270367554,2.4919963639,-1.0927249105
 H,0,-3.4110320164,-1.3219769709,1.4761848238
 H,0,-4.0199980558,-1.6233129483,-0.1537829048
 H,0,-0.992777718,3.9866124047,0.5243846946
 H,0,-0.4601457346,2.5878244982,1.4779815466
 H,0,-2.1866576413,2.9410080105,1.3109824247
 H,0,-0.8262037953,-2.98210283,-1.436816224
 H,0,-2.4343571069,-3.5469332457,-0.9382814989
 H,0,-2.2820368108,-2.1475223894,-2.024974875
 H,0,-1.1769124347,-1.9575507201,1.9057349217
 H,0,2.8500318181,-1.8076485018,0.8715776066
 H,0,3.788449577,2.0685736265,0.5008122175
 H,0,3.0048445148,1.6152462544,2.027809588
 H,0,4.5442280394,0.8658904804,1.5625470649
 H,0,3.5698777335,0.3303121314,-1.5723527203
 H,0,4.7232118453,-0.4075436109,-0.4435255357
 H,0,3.9874716349,-2.1438144685,-1.5158387444
 Recover connectivity data from disk.
                          Input orientation:                          
 ---------------------------------------------------------------------
 Center     Atomic      Atomic             Coordinates (Angstroms)
 Number     Number       Type             X           Y           Z
 ---------------------------------------------------------------------
      1          6           0       -1.703017    0.655752   -0.187399
      2          6           0       -0.959352   -0.477228   -0.210102
      3          6           0        0.518844   -0.620705   -0.447754
      4          6           0        1.367381    0.525471    0.154396
      5          6           0        1.304129    1.834002   -0.672113
      6          6           0       -0.034101    2.154944   -1.361689
      7          6           0       -1.303165    2.079836   -0.491088
      8          6           0       -3.101810    0.316838    0.123692
      9          6           0       -3.198156   -1.170250    0.410797
     10          6           0       -1.803352   -1.732152    0.054795
     11          8           0       -4.046345    1.107659    0.141710
     12          6           0       -1.226912    2.946207    0.782378
     13          6           0       -1.835975   -2.657078   -1.164876
     14          8           0       -1.236530   -2.521841    1.114978
     15          6           0        2.838196    0.094848    0.479515
     16          8           0        2.803900   -1.000077    1.418380
     17          6           0        3.586342    1.234675    1.180180
     18          6           0        3.666442   -0.371062   -0.734412
     19          8           0        3.229348   -1.682384   -1.122753
     20          1           0        0.708130   -0.717524   -1.526349
     21          1           0        0.823537   -1.570855   -0.001975
     22          1           0        0.937143    0.732247    1.143198
     23          1           0        2.068321    1.809659   -1.460025
     24          1           0        1.575432    2.670785   -0.018546
     25          1           0       -0.172724    1.490368   -2.224402
     26          1           0        0.041537    3.170409   -1.773353
     27          1           0       -2.127037    2.491996   -1.092725
     28          1           0       -3.411032   -1.321977    1.476185
     29          1           0       -4.019998   -1.623313   -0.153783
     30          1           0       -0.992778    3.986612    0.524385
     31          1           0       -0.460146    2.587824    1.477982
     32          1           0       -2.186658    2.941008    1.310982
     33          1           0       -0.826204   -2.982103   -1.436816
     34          1           0       -2.434357   -3.546933   -0.938281
     35          1           0       -2.282037   -2.147522   -2.024975
     36          1           0       -1.176912   -1.957551    1.905735
     37          1           0        2.850032   -1.807649    0.871578
     38          1           0        3.788450    2.068574    0.500812
     39          1           0        3.004845    1.615246    2.027810
     40          1           0        4.544228    0.865890    1.562547
     41          1           0        3.569878    0.330312   -1.572353
     42          1           0        4.723212   -0.407544   -0.443526
     43          1           0        3.987472   -2.143814   -1.515839
 ---------------------------------------------------------------------
                    Distance matrix (angstroms):
                    1          2          3          4          5
     1  C    0.000000
     2  C    1.355433   0.000000
     3  C    2.575616   1.504038   0.000000
     4  C    3.092109   2.559678   1.548005   0.000000
     5  C    3.265907   3.267811   2.587005   1.548990   0.000000
     6  C    2.532156   3.018373   2.974098   2.630180   1.539279
     7  C    1.510008   2.595330   3.257993   3.156661   2.625107
     8  C    1.472502   2.309130   3.783474   4.474163   4.727302
     9  C    2.434659   2.424467   3.854245   4.877022   5.519855
    10  C    2.402251   1.535363   2.623064   3.893626   4.785633
    11  O    2.409091   3.487860   4.916876   5.444955   5.460536
    12  C    2.532455   3.574425   4.157374   3.603426   3.123895
    13  C    3.456586   2.536101   3.194723   4.704316   5.502079
    14  O    3.465674   2.452163   3.022877   4.121793   5.349954
    15  C    4.624068   3.901822   2.598314   1.566664   2.589260
    16  O    5.062864   4.133689   2.974534   2.447149   3.827724
    17  C    5.493882   5.052408   3.937276   2.545386   2.999780
    18  C    5.494057   4.656623   3.170467   2.622867   3.232137
    19  O    5.538050   4.453150   2.988246   3.157952   4.034168
    20  H    3.080958   2.137930   1.099350   2.191929   2.755942
    21  H    3.372778   2.101911   1.092858   2.171359   3.503299
    22  H    2.957496   2.625061   2.129925   1.097993   2.154970
    23  H    4.144161   3.994867   3.054872   2.178718   1.097901
    24  H    3.851895   4.046209   3.483461   2.162305   1.095884
    25  H    2.681000   2.923632   2.844535   2.993598   2.169972
    26  H    3.447059   4.092773   4.044451   3.531257   2.143095
    27  H    2.090742   3.310409   4.135890   4.199224   3.518916
    28  H    3.097780   3.093202   4.431394   5.290881   6.066970
    29  H    3.250180   3.268675   4.657546   5.808278   6.369303
    30  H    3.479325   4.523987   4.945446   4.205560   3.367658
    31  H    2.837450   3.534598   3.868015   3.056965   2.881636
    32  H    2.775148   3.937552   4.806110   4.450135   4.164580
    33  H    3.945103   2.792303   2.891988   4.432476   5.321461
    34  H    4.331426   3.482668   4.186266   5.677291   6.557559
    35  H    3.401514   2.798775   3.558614   5.021235   5.526604
    36  H    3.389299   2.591419   3.194003   3.963081   5.213131
    37  H    5.283940   4.177494   2.929830   2.855880   4.246694
    38  H    5.711909   5.433979   4.338469   2.891841   2.757286
    39  H    5.290722   5.010145   4.160299   2.716354   3.198417
    40  H    6.491112   5.935962   4.738670   3.491580   4.053293
    41  H    5.461449   4.798101   3.387914   2.805484   2.864460
    42  H    6.518636   5.687783   4.209770   3.534067   4.094741
    43  H    6.479505   5.380848   3.935993   4.096297   4.871881
                    6          7          8          9         10
     6  C    0.000000
     7  C    1.540815   0.000000
     8  C    3.872444   2.592536   0.000000
     9  C    4.920353   3.868779   1.517611   0.000000
    10  C    4.499577   3.883224   2.426747   1.545300   0.000000
    11  O    4.410795   2.978355   1.232019   2.445548   3.619821
    12  C    2.577968   1.542118   3.295860   4.579203   4.769561
    13  C    5.142086   4.814170   3.479500   2.559089   1.531061
    14  O    5.426973   4.874353   3.538363   2.484078   1.438361
    15  C    3.985489   4.693945   5.954793   6.167880   5.006224
    16  O    5.073183   5.477217   6.187720   6.088420   4.860254
    17  C    4.518363   5.235906   6.833005   7.239132   6.254387
    18  C    4.524179   5.546449   6.857024   7.005206   5.691577
    19  O    5.043043   5.924270   6.755299   6.627735   5.168865
    20  H    2.971379   3.597540   4.278806   4.383670   3.136403
    21  H    4.057825   4.253191   4.357467   4.062619   2.632448
    22  H    3.040040   3.083158   4.186299   4.610489   3.842941
    23  H    2.132855   3.518345   5.609538   6.333689   5.461589
    24  H    2.158870   2.976380   5.238119   6.142071   5.550443
    25  H    1.097795   2.151685   3.933225   4.814188   4.270634
    26  H    1.098343   2.154478   4.649976   5.840158   5.548049
    27  H    2.136896   1.100277   2.676036   4.101210   4.389192
    28  H    5.616598   4.459327   2.147224   1.096990   2.184772
    29  H    5.623312   4.605244   2.164312   1.095190   2.229097
    30  H    2.798454   2.182503   4.251566   5.609798   5.794982
    31  H    2.903899   2.201355   3.737629   4.770609   4.742559
    32  H    3.520592   2.183949   3.022157   4.328500   4.854210
    33  H    5.198300   5.171569   4.300765   3.510362   2.177636
    34  H    6.200960   5.756745   4.062266   2.837609   2.162822
    35  H    4.899427   4.602343   3.370737   2.779806   2.174192
    36  H    5.375378   4.696934   3.471851   2.634408   1.967031
    37  H    5.385893   5.849652   6.363740   6.099112   4.725126
    38  H    4.253030   5.187343   7.119443   7.701347   6.775890
    39  H    4.584230   5.011949   6.527078   6.989344   6.181959
    40  H    5.583360   6.315305   7.799593   8.088072   7.022458
    41  H    4.045037   5.289283   6.883906   7.210468   5.981050
    42  H    5.481003   6.519703   7.878923   8.003728   6.678244
    43  H    5.888645   6.846910   7.681196   7.502866   6.014149
                   11         12         13         14         15
    11  O    0.000000
    12  C    3.426357   0.000000
    13  C    4.556989   5.963184   0.000000
    14  O    4.692077   5.478163   2.361219   0.000000
    15  C    6.966836   4.974644   5.667892   4.884083   0.000000
    16  O    7.279993   5.676715   5.563030   4.328151   1.442741
    17  C    7.704055   5.123964   7.074359   6.113572   1.532925
    18  C    7.901980   6.103265   5.973924   5.664382   1.541649
    19  O    7.894234   6.701615   5.158421   5.065194   2.424627
    20  H    5.358988   4.743157   3.219473   3.743510   3.036547
    21  H    5.559751   5.022290   3.099229   2.528998   2.658054
    22  H    5.096967   3.116881   4.950244   3.913405   2.112050
    23  H    6.359835   4.144716   5.939898   6.026157   2.700945
    24  H    5.837245   2.927537   6.429455   6.012934   2.911716
    25  H    4.555205   3.503072   4.592419   5.327378   4.280687
    26  H    4.963183   2.861991   6.152634   6.509810   4.728192
    27  H    2.669075   2.128978   5.157799   5.550272   5.733393
    28  H    2.843867   4.844497   3.352387   2.509702   6.484874
    29  H    2.747039   5.436750   2.619338   3.188228   7.098448
    30  H    4.214153   1.097188   6.906751   6.539739   5.461154
    31  H    4.103333   1.095551   6.032131   5.181045   4.253343
    32  H    2.861259   1.095701   6.131184   5.548322   5.834477
    33  H    5.439413   6.342732   1.095094   2.625235   5.154394
    34  H    5.042829   6.824915   1.096014   2.588721   6.562967
    35  H    4.289932   5.911058   1.094709   3.330541   6.125151
    36  H    4.554222   5.031031   3.217507   0.973281   4.729433
    37  H    7.522749   6.263272   5.179511   4.155635   1.942510
    38  H    7.901666   5.099350   7.532626   6.833705   2.190669
    39  H    7.316713   4.607637   7.202745   5.994832   2.176373
    40  H    8.710636   6.184047   7.781847   6.715222   2.162871
    41  H    7.845326   5.949526   6.189813   6.201458   2.191110
    42  H    8.918715   6.939341   6.971635   6.512888   2.158167
    43  H    8.823931   7.640675   5.856548   5.861253   3.211523
                   16         17         18         19         20
    16  O    0.000000
    17  C    2.379720   0.000000
    18  C    2.402946   2.500094   0.000000
    19  O    2.665316   3.733655   1.435767   0.000000
    20  H    3.625398   4.406867   3.082014   2.729539   0.000000
    21  H    2.503005   4.111153   3.171447   2.656409   1.750773
    22  H    2.561533   2.696675   3.491673   4.027304   3.046434
    23  H    4.089121   3.099303   2.799294   3.695416   2.870744
    24  H    4.129057   2.746473   3.760002   4.785895   3.808716
    25  H    5.322825   5.078104   4.519312   4.780594   2.477492
    26  H    5.933866   5.003606   5.173138   5.842519   3.952389
    27  H    6.543268   6.276118   6.472240   6.790966   4.304326
    28  H    6.223531   7.455691   7.475401   7.139959   5.133037
    29  H    7.030342   8.234316   7.809393   7.314056   5.005955
    30  H    6.330960   5.382524   6.502478   7.257888   5.406246
    31  H    4.850833   4.277121   5.538810   6.213765   4.616947
    32  H    6.359980   6.021313   7.029383   7.525420   5.460320
    33  H    5.025756   6.640816   5.243546   4.270293   2.736880
    34  H    6.283285   7.974990   6.880950   5.965579   4.269263
    35  H    6.248206   7.493340   6.340801   5.604081   3.351809
    36  H    4.123244   5.779734   5.739809   5.353745   4.107341
    37  H    0.976367   3.145333   2.304237   2.033944   3.395021
    38  H    3.350803   1.094429   2.737241   4.125318   4.621698
    39  H    2.692898   1.096107   3.465977   4.566269   4.832055
    40  H    2.555652   1.095332   2.752559   3.928543   5.173406
    41  H    3.361716   2.897340   1.096993   2.090227   3.047897
    42  H    2.738895   2.574058   1.096681   2.078028   4.170069
    43  H    3.364315   4.340923   1.963756   0.970662   3.576101
                   21         22         23         24         25
    21  H    0.000000
    22  H    2.574608   0.000000
    23  H    3.886293   3.035976   0.000000
    24  H    4.307798   2.348402   1.749954   0.000000
    25  H    3.911879   3.625918   2.389247   3.052087   0.000000
    26  H    5.121415   3.905511   2.461233   2.383654   1.752682
    27  H    5.138324   4.181539   4.266324   3.859288   2.470484
    28  H    4.492045   4.820513   6.960731   6.560579   5.664827
    29  H    4.846197   5.639510   7.110499   7.054531   5.365071
    30  H    5.870391   3.833852   4.248215   2.936304   3.802572
    31  H    4.597035   2.346842   3.953551   2.527856   3.872295
    32  H    5.580505   3.829479   5.202238   3.999249   4.319633
    33  H    2.602313   4.854097   5.598195   6.303529   4.588063
    34  H    3.923701   5.831891   7.017079   7.455491   5.669523
    35  H    3.750954   5.356632   5.907966   6.490139   4.209895
    36  H    2.791180   3.505097   6.004311   5.718369   5.473077
    37  H    2.219425   3.191236   4.374055   4.740600   5.440501
    38  H    4.721117   3.213779   2.621214   2.351560   4.842728
    39  H    4.362267   2.416116   3.616610   2.710157   5.309787
    40  H    4.714764   3.633838   4.019547   3.817230   6.081167
    41  H    3.690923   3.803558   2.110867   3.445278   3.972149
    42  H    4.093376   4.260414   3.605233   4.423260   5.544707
    43  H    3.553949   4.964545   4.395021   5.589292   5.569252
                   26         27         28         29         30
    26  H    0.000000
    27  H    2.371963   0.000000
    28  H    6.531559   4.774341   0.000000
    29  H    6.488362   4.626087   1.765910   0.000000
    30  H    2.648696   2.476987   5.910584   6.410557   0.000000
    31  H    3.340998   3.065329   4.898396   5.750555   1.774726
    32  H    3.811902   2.446012   4.438403   5.132222   1.771263
    33  H    6.222510   5.637050   4.233548   3.700379   7.241343
    34  H    7.207641   6.048716   3.425489   2.613429   7.808448
    35  H    5.808847   4.734791   3.770182   2.607041   6.766759
    36  H    6.427774   5.449034   2.362151   3.526537   6.105334
    37  H    6.297965   6.864156   6.308910   6.948572   6.961407
    38  H    4.519428   6.140979   8.017463   8.662008   5.151656
    39  H    5.064441   6.069813   7.077785   8.037165   4.885146
    40  H    6.059147   7.362096   8.251084   9.082284   6.440118
    41  H    4.533844   6.112099   7.794661   7.964622   6.211495
    42  H    6.040552   7.466907   8.407580   8.832087   7.274476
    43  H    6.624024   7.684854   8.022810   8.139145   8.157667
                   31         32         33         34         35
    31  H    0.000000
    32  H    1.770161   0.000000
    33  H    6.297153   6.669668   0.000000
    34  H    6.882666   6.871239   1.775874   0.000000
    35  H    6.165509   6.085298   1.778175   1.778329   0.000000
    36  H    4.621381   5.036784   3.513595   3.492239   4.087526
    37  H    5.535809   6.936213   4.496969   5.850254   5.902852
    38  H    4.390335   6.092571   7.110469   8.504601   7.810626
    39  H    3.640656   5.405847   6.914925   8.064162   7.650791
    40  H    5.293011   7.047994   7.255672   8.627155   8.279424
    41  H    5.535521   6.947449   5.505996   7.175369   6.370984
    42  H    6.287417   7.876382   6.197660   7.831433   7.389318
    43  H    7.150711   8.483290   4.886762   6.598651   6.290149
                   36         37         38         39         40
    36  H    0.000000
    37  H    4.160316   0.000000
    38  H    6.545098   4.005395   0.000000
    39  H    5.501534   3.616220   1.775180   0.000000
    40  H    6.389135   3.239684   1.773395   1.774177   0.000000
    41  H    6.313749   3.325936   2.714284   3.864128   3.326229
    42  H    6.537049   2.683019   2.810109   3.626563   2.382855
    43  H    6.197800   2.665808   4.674474   5.258663   4.341055
                   41         42         43
    41  H    0.000000
    42  H    1.774503   0.000000
    43  H    2.509757   2.169287   0.000000
 Stoichiometry    C15H24O4
 Framework group  C1[X(C15H24O4)]
 Deg. of freedom   123
 Full point group                 C1      NOp   1
 Largest Abelian subgroup         C1      NOp   1
 Largest concise Abelian subgroup C1      NOp   1
                         Standard orientation:                         
 ---------------------------------------------------------------------
 Center     Atomic      Atomic             Coordinates (Angstroms)
 Number     Number       Type             X           Y           Z
 ---------------------------------------------------------------------
      1          6           0       -1.748585    0.648199   -0.164296
      2          6           0       -1.013364   -0.490459   -0.174490
      3          6           0        0.462561   -0.648214   -0.417159
      4          6           0        1.322410    0.500057    0.164605
      5          6           0        1.264707    1.797197   -0.680065
      6          6           0       -0.074493    2.118244   -1.367706
      7          6           0       -1.339798    2.064848   -0.490060
      8          6           0       -3.148285    0.324076    0.158264
      9          6           0       -3.254122   -1.158049    0.466887
     10          6           0       -1.865231   -1.735233    0.112214
     11          8           0       -4.086901    1.122039    0.169589
     12          6           0       -1.250968    2.948559    0.770612
     13          6           0       -1.910600   -2.677052   -1.094047
     14          8           0       -1.299032   -2.514017    1.180762
     15          6           0        2.791604    0.063207    0.488752
     16          8           0        2.753878   -1.018043    1.443203
     17          6           0        3.551502    1.207266    1.169592
     18          6           0        3.610463   -0.425941   -0.722398
     19          8           0        3.161876   -1.739356   -1.090007
     20          1           0        0.645852   -0.761678   -1.495167
     21          1           0        0.762459   -1.594191    0.040584
     22          1           0        0.898543    0.723976    1.152425
     23          1           0        2.024836    1.756060   -1.471202
     24          1           0        1.545330    2.641112   -0.039736
     25          1           0       -0.222202    1.442574   -2.220235
     26          1           0        0.006570    3.127197   -1.794087
     27          1           0       -2.163561    2.474540   -1.093530
     28          1           0       -3.462889   -1.293111    1.535327
     29          1           0       -4.082015   -1.612961   -0.087269
     30          1           0       -1.010480    3.983450    0.496772
     31          1           0       -0.483454    2.594389    1.467548
     32          1           0       -2.208128    2.957937    1.303826
     33          1           0       -0.904580   -3.013352   -1.366184
     34          1           0       -2.514371   -3.559162   -0.851994
     35          1           0       -2.357118   -2.176428   -1.959140
     36          1           0       -1.231412   -1.939054    1.963143
     37          1           0        2.791414   -1.833588    0.907693
     38          1           0        3.756389    2.029954    0.477507
     39          1           0        2.976964    1.604081    2.014514
     40          1           0        4.508519    0.836852    1.552559
     41          1           0        3.514943    0.264205   -1.569729
     42          1           0        4.668348   -0.466121   -0.436088
     43          1           0        3.914665   -2.211896   -1.480136
 ---------------------------------------------------------------------
 Rotational constants (GHZ):      0.5452372      0.2795675      0.2171193
 Standard basis: 6-311G(d,p) (5D, 7F)
 There are   505 symmetry adapted cartesian basis functions of A   symmetry.
 There are   486 symmetry adapted basis functions of A   symmetry.
   486 basis functions,   800 primitive gaussians,   505 cartesian basis functions
    73 alpha electrons       73 beta electrons
       nuclear repulsion energy      1609.9133487020 Hartrees.
 NAtoms=   43 NActive=   43 NUniq=   43 SFac= 1.00D+00 NAtFMM=   60 NAOKFM=F Big=F
 Integral buffers will be    131072 words long.
 Raffenetti 2 integral format.
 Two-electron integral symmetry is turned on.
 Using the following non-standard input for PCM:
 --- end of non-standard input.
 ------------------------------------------------------------------------------
 Polarizable Continuum Model (PCM)
 =================================
 Model                : PCM (using non-symmetric T matrix).
 Atomic radii         : UFF (Universal Force Field).
 Polarization charges : Total charges.
 Charge compensation  : None.
 Solution method      : On-the-fly selection.
 Cavity type          : Scaled VdW (van der Waals Surface) (Alpha=1.100).
 Cavity algorithm     : GePol (No added spheres)
                        Default sphere list used, NSphG=   43.
                        Lebedev-Laikov grids with approx.  5.0 points / Ang**2.
                        Smoothing algorithm: Karplus/York (Gamma=1.0000).
                        Polarization charges: spherical gaussians, with
                                              point-specific exponents (IZeta= 3).
                        Self-potential: point-specific (ISelfS= 7).
                        Self-field    : sphere-specific E.n sum rule (ISelfD= 2).
 Solvent              : Methanol, Eps=  32.613000 Eps(inf)=   1.765709
 ------------------------------------------------------------------------------
 One-electron integrals computed using PRISM.
 NBasis=   486 RedAO= T EigKep=  3.04D-04  NBF=   486
 NBsUse=   486 1.00D-06 EigRej= -1.00D+00 NBFU=   486
 Initial guess from the checkpoint file:  "DY-202A-11R_16.chk"
 B after Tr=     0.000000    0.000000    0.000000
         Rot=    1.000000    0.000000    0.000000    0.000000 Ang=   0.00 deg.
 Requested convergence on RMS density matrix=1.00D-08 within 128 cycles.
 Requested convergence on MAX density matrix=1.00D-06.
 Requested convergence on             energy=1.00D-06.
 No special actions if energy rises.
 Inv3:  Mode=1 IEnd=    21083403.
 Iteration    1 A*A^-1 deviation from unit magnitude is 7.88D-15 for   2633.
 Iteration    1 A*A^-1 deviation from orthogonality  is 4.66D-15 for   2619   2571.
 Iteration    1 A^-1*A deviation from unit magnitude is 7.55D-15 for   2633.
 Iteration    1 A^-1*A deviation from orthogonality  is 2.18D-10 for   2567   2554.
 Iteration    2 A*A^-1 deviation from unit magnitude is 2.78D-15 for    608.
 Iteration    2 A*A^-1 deviation from orthogonality  is 2.61D-15 for   1877    632.
 Iteration    2 A^-1*A deviation from unit magnitude is 9.99D-16 for   1715.
 Iteration    2 A^-1*A deviation from orthogonality  is 5.26D-16 for   2646   2179.
 Error on total polarization charges =  0.01125
 SCF Done:  E(RmPW1PW91) =  -886.976743758     A.U. after   11 cycles
            NFock= 11  Conv=0.51D-08     -V/T= 2.0045
 DoSCS=F DFT=T ScalE2(SS,OS)=  1.000000  1.000000
 Range of M.O.s used for correlation:     1   486
 NBasis=   486 NAE=    73 NBE=    73 NFC=     0 NFV=     0
 NROrb=    486 NOA=    73 NOB=    73 NVA=   413 NVB=   413
 NEqPCM:  Using equilibrium solvation (IEInf=0, Eps=  32.6130, EpsInf=   1.7657)
          Differentiating once with respect to magnetic field using GIAOs.
          Electric field/nuclear overlap derivatives assumed to be zero.
 FoFJK:  IHMeth= 1 ICntrl=    6127 DoSepK=F KAlg= 0 I1Cent=   0 FoldK=F
 IRaf=         1 NMat=   1 IRICut=       1 DoRegI=T DoRafI=F ISym2E= 0.
          There are     3 degrees of freedom in the 1st order CPHF.  IDoFFX=0 NUNeed=     3.
      3 vectors produced by pass  0 Test12= 1.00D-12 3.33D-08 XBig12= 4.68D+01 1.01D+00.
 AX will form     3 AO Fock derivatives at one time.
      3 vectors produced by pass  1 Test12= 1.00D-12 3.33D-08 XBig12= 1.04D-01 2.07D-01.
      3 vectors produced by pass  2 Test12= 1.00D-12 3.33D-08 XBig12= 1.49D-03 1.84D-02.
      3 vectors produced by pass  3 Test12= 1.00D-12 3.33D-08 XBig12= 7.47D-06 8.15D-04.
      3 vectors produced by pass  4 Test12= 1.00D-12 3.33D-08 XBig12= 4.22D-08 6.00D-05.
      3 vectors produced by pass  5 Test12= 1.00D-12 3.33D-08 XBig12= 1.12D-10 2.80D-06.
      3 vectors produced by pass  6 Test12= 1.00D-12 3.33D-08 XBig12= 6.66D-13 1.82D-07.
 InvSVY:  IOpt=1 It=  1 EMax= 2.66D-15
 Solved reduced A of dimension    21 with     3 vectors.
 Calculating GIAO nuclear magnetic shielding tensors.
 SCF GIAO Magnetic shielding tensor (ppm):
      1  C    Isotropic =    35.8278   Anisotropy =   139.5474
   XX=   -28.0995   YX=   -28.2364   ZX=    35.1217
   XY=   -16.8764   YY=    15.4589   ZY=    22.2416
   XZ=    31.8635   YZ=    13.8414   ZZ=   120.1241
   Eigenvalues:   -46.3056    24.9296   128.8594
      2  C    Isotropic =    -3.0608   Anisotropy =   192.5104
   XX=   -81.5020   YX=   -28.7137   ZX=    45.0149
   XY=   -30.0988   YY=   -42.4826   ZY=    23.7481
   XZ=    31.4060   YZ=    34.4007   ZZ=   114.8022
   Eigenvalues:  -107.4312   -27.0307   125.2795
      3  C    Isotropic =   160.1015   Anisotropy =    13.5173
   XX=   167.7294   YX=     1.0750   ZX=     1.7134
   XY=     1.1873   YY=   151.5734   ZY=     7.9793
   XZ=    -0.0919   YZ=    13.2230   ZZ=   161.0016
   Eigenvalues:   144.6743   166.5171   169.1130
      4  C    Isotropic =   135.7037   Anisotropy =    40.0821
   XX=   158.8733   YX=    -8.4211   ZX=     8.4889
   XY=    -3.7875   YY=   126.6420   ZY=    -0.4114
   XZ=    10.9096   YZ=    -4.3414   ZZ=   121.5957
   Eigenvalues:   119.1104   125.5756   162.4251
      5  C    Isotropic =   159.3668   Anisotropy =    22.2492
   XX=   164.5396   YX=    -1.5638   ZX=     2.0480
   XY=    -0.0411   YY=   165.5827   ZY=   -13.1625
   XZ=     4.2507   YZ=   -15.6687   ZZ=   147.9783
   Eigenvalues:   139.6659   164.2350   174.1996
      6  C    Isotropic =   155.9206   Anisotropy =    16.3041
   XX=   163.2402   YX=    -5.4233   ZX=    -9.1103
   XY=    -0.6484   YY=   151.7118   ZY=    -5.3836
   XZ=    -4.8830   YZ=    -3.5051   ZZ=   152.8098
   Eigenvalues:   145.0272   155.9446   166.7900
      7  C    Isotropic =   154.5471   Anisotropy =     7.3480
   XX=   152.9264   YX=     4.5021   ZX=     0.3631
   XY=     4.3005   YY=   152.7488   ZY=    -0.6283
   XZ=    -5.7779   YZ=     1.9832   ZZ=   157.9662
   Eigenvalues:   147.8624   156.3332   159.4458
      8  C    Isotropic =   -24.6223   Anisotropy =   147.3150
   XX=   -67.0342   YX=   -12.3541   ZX=    26.6939
   XY=   -18.0013   YY=   -68.6133   ZY=    33.0977
   XZ=    34.5031   YZ=    27.3132   ZZ=    61.7806
   Eigenvalues:   -94.8180   -52.6366    73.5877
      9  C    Isotropic =   133.1018   Anisotropy =    33.6392
   XX=   134.1988   YX=   -18.1526   ZX=   -10.1929
   XY=   -14.9333   YY=   140.9334   ZY=     2.8160
   XZ=    -3.0631   YZ=     1.2792   ZZ=   124.1732
   Eigenvalues:   117.9237   125.8537   155.5280
     10  C    Isotropic =   106.4682   Anisotropy =    37.2065
   XX=   104.4782   YX=    -3.5501   ZX=     3.8565
   XY=    -2.2042   YY=   102.8423   ZY=   -18.3641
   XZ=     9.5632   YZ=   -24.5729   ZZ=   112.0840
   Eigenvalues:    85.2866   102.8454   131.2725
     11  O    Isotropic =  -231.1275   Anisotropy =   899.5819
   XX=  -569.4049   YX=   247.7635   ZX=   116.4288
   XY=   200.8199   YY=  -439.4736   ZY=   124.4151
   XZ=   171.5197   YZ=   112.5855   ZZ=   315.4962
   Eigenvalues:  -739.9069  -322.0693   368.5938
     12  C    Isotropic =   169.1042   Anisotropy =    29.5804
   XX=   154.5252   YX=     0.4348   ZX=     0.9540
   XY=     0.0749   YY=   177.9490   ZY=    10.3469
   XZ=     0.2687   YZ=    14.2984   ZZ=   174.8384
   Eigenvalues:   154.5060   163.9821   188.8244
     13  C    Isotropic =   161.8746   Anisotropy =    37.0990
   XX=   148.7758   YX=    -1.1939   ZX=     4.6994
   XY=    -1.9799   YY=   162.9205   ZY=    18.4466
   XZ=     7.0920   YZ=    15.3824   ZZ=   173.9275
   Eigenvalues:   144.6531   154.3635   186.6073
     14  O    Isotropic =   249.2473   Anisotropy =    94.6258
   XX=   223.0223   YX=   -20.1352   ZX=     4.7642
   XY=    -9.1964   YY=   215.2298   ZY=    21.5450
   XZ=    19.9562   YZ=     3.2110   ZZ=   309.4896
   Eigenvalues:   201.1696   234.2411   312.3312
     15  C    Isotropic =   111.8714   Anisotropy =    47.6586
   XX=   104.0027   YX=     1.2900   ZX=     6.7913
   XY=     1.1592   YY=   118.3104   ZY=   -30.0656
   XZ=     6.2591   YZ=   -24.7569   ZZ=   113.3010
   Eigenvalues:    86.4431   105.5273   143.6437
     16  O    Isotropic =   272.7846   Anisotropy =    52.8047
   XX=   268.2391   YX=   -24.8138   ZX=    13.5596
   XY=   -14.9402   YY=   274.8040   ZY=   -12.9971
   XZ=    -0.0543   YZ=   -34.3926   ZZ=   275.3108
   Eigenvalues:   245.7886   264.5776   307.9877
     17  C    Isotropic =   161.5356   Anisotropy =    39.9508
   XX=   163.4666   YX=    10.1854   ZX=    12.8938
   XY=     8.6813   YY=   167.7626   ZY=    16.9273
   XZ=    12.0280   YZ=    17.3295   ZZ=   153.3777
   Eigenvalues:   140.4631   155.9743   188.1695
     18  C    Isotropic =   119.5087   Anisotropy =    59.6795
   XX=   105.2295   YX=    13.7308   ZX=     0.8837
   XY=    20.8968   YY=   138.5505   ZY=    27.0572
   XZ=    -0.3173   YZ=    24.8046   ZZ=   114.7460
   Eigenvalues:    90.6921   108.5389   159.2950
     19  O    Isotropic =   314.6152   Anisotropy =    92.9001
   XX=   337.6868   YX=   -24.3223   ZX=   -32.5986
   XY=   -19.0096   YY=   295.5971   ZY=    21.5536
   XZ=   -26.7175   YZ=    54.6621   ZZ=   310.5618
   Eigenvalues:   264.1646   303.1324   376.5486
     20  H    Isotropic =    29.4091   Anisotropy =     5.0952
   XX=    29.0738   YX=     0.2872   ZX=    -0.4090
   XY=     0.6657   YY=    27.8619   ZY=     2.9021
   XZ=    -1.4614   YZ=     2.3368   ZZ=    31.2917
   Eigenvalues:    26.1828    29.2386    32.8059
     21  H    Isotropic =    28.5917   Anisotropy =     8.5655
   XX=    33.2038   YX=     1.7422   ZX=     0.7032
   XY=     2.3413   YY=    30.5059   ZY=    -2.0674
   XZ=     1.1516   YZ=    -1.4833   ZZ=    22.0656
   Eigenvalues:    21.5547    29.9185    34.3021
     22  H    Isotropic =    29.8409   Anisotropy =     2.7188
   XX=    30.9733   YX=    -1.1250   ZX=    -0.9730
   XY=    -1.4590   YY=    28.7781   ZY=     0.7085
   XZ=     1.2497   YZ=     1.5842   ZZ=    29.7713
   Eigenvalues:    27.6129    30.2564    31.6534
     23  H    Isotropic =    30.3951   Anisotropy =     6.9080
   XX=    33.8147   YX=    -1.3466   ZX=    -2.6215
   XY=    -1.2104   YY=    27.7489   ZY=    -3.7981
   XZ=    -2.3869   YZ=    -3.0556   ZZ=    29.6216
   Eigenvalues:    24.4333    31.7515    35.0004
     24  H    Isotropic =    29.8730   Anisotropy =     5.9918
   XX=    30.3931   YX=     0.4321   ZX=     3.4909
   XY=     0.2591   YY=    33.3239   ZY=     1.7707
   XZ=     2.5265   YZ=     0.9351   ZZ=    25.9020
   Eigenvalues:    24.2690    31.4825    33.8676
     25  H    Isotropic =    29.8622   Anisotropy =     6.2029
   XX=    28.3053   YX=    -1.0750   ZX=     1.0522
   XY=    -0.5727   YY=    27.5246   ZY=     1.2419
   XZ=     0.1128   YZ=     1.0719   ZZ=    33.7568
   Eigenvalues:    26.7654    28.8239    33.9975
     26  H    Isotropic =    30.0539   Anisotropy =    10.5374
   XX=    28.6907   YX=    -0.8520   ZX=    -0.0941
   XY=    -0.9156   YY=    32.3741   ZY=    -5.6245
   XZ=    -0.5680   YZ=    -6.5694   ZZ=    29.0971
   Eigenvalues:    24.2765    28.8065    37.0788
     27  H    Isotropic =    29.0752   Anisotropy =     8.9123
   XX=    32.9401   YX=    -2.1475   ZX=     2.6321
   XY=    -2.4787   YY=    26.4666   ZY=    -0.9501
   XZ=     2.6907   YZ=    -2.6337   ZZ=    27.8190
   Eigenvalues:    25.1945    27.0145    35.0168
     28  H    Isotropic =    29.3366   Anisotropy =     6.4008
   XX=    30.2522   YX=    -1.0649   ZX=    -2.9721
   XY=    -0.6065   YY=    27.2021   ZY=    -0.2587
   XZ=    -3.4182   YZ=    -1.5747   ZZ=    30.5554
   Eigenvalues:    25.9657    28.4403    33.6037
     29  H    Isotropic =    29.1878   Anisotropy =     6.0190
   XX=    33.0587   YX=     0.0137   ZX=     0.3505
   XY=     0.4012   YY=    28.1340   ZY=     1.3736
   XZ=     1.3049   YZ=     2.3712   ZZ=    26.3708
   Eigenvalues:    25.1387    29.2243    33.2005
     30  H    Isotropic =    30.7254   Anisotropy =    10.8198
   XX=    27.4734   YX=    -0.1285   ZX=    -0.9840
   XY=     0.1635   YY=    37.7749   ZY=     0.5774
   XZ=    -0.1077   YZ=     2.1052   ZZ=    26.9278
   Eigenvalues:    26.4695    27.7680    37.9385
     31  H    Isotropic =    30.8098   Anisotropy =     5.2502
   XX=    31.2995   YX=    -2.5585   ZX=     1.7112
   XY=    -2.3979   YY=    28.8520   ZY=     1.7977
   XZ=     3.2231   YZ=     1.8898   ZZ=    32.2778
   Eigenvalues:    25.9689    32.1506    34.3099
     32  H    Isotropic =    30.4391   Anisotropy =     9.2191
   XX=    32.6706   YX=    -0.8276   ZX=    -3.4883
   XY=    -1.4259   YY=    28.7816   ZY=     2.6464
   XZ=    -4.4952   YZ=     3.9591   ZZ=    29.8652
   Eigenvalues:    25.4145    29.3178    36.5852
     33  H    Isotropic =    30.2446   Anisotropy =     6.0196
   XX=    32.4035   YX=     0.4003   ZX=    -1.4198
   XY=    -1.1118   YY=    30.0578   ZY=     3.1185
   XZ=    -2.4680   YZ=     4.2123   ZZ=    28.2726
   Eigenvalues:    25.1471    31.3290    34.2577
     34  H    Isotropic =    30.1879   Anisotropy =     9.7243
   XX=    29.5141   YX=     3.9631   ZX=    -0.1263
   XY=     4.2363   YY=    33.9120   ZY=     0.9897
   XZ=     0.4976   YZ=     2.7519   ZZ=    27.1376
   Eigenvalues:    26.1498    27.7432    36.6708
     35  H    Isotropic =    30.9376   Anisotropy =     8.5465
   XX=    29.1440   YX=     0.5303   ZX=     3.3138
   XY=     0.2270   YY=    28.6689   ZY=     0.2139
   XZ=     3.5459   YZ=     0.8773   ZZ=    34.9999
   Eigenvalues:    27.5498    28.6276    36.6352
     36  H    Isotropic =    30.9218   Anisotropy =    14.2886
   XX=    25.1544   YX=     0.3529   ZX=     1.9899
   XY=     0.4516   YY=    28.2273   ZY=     3.0574
   XZ=     2.2936   YZ=     2.9381   ZZ=    39.3836
   Eigenvalues:    24.8385    27.4794    40.4475
     37  H    Isotropic =    27.9592   Anisotropy =    14.9631
   XX=    20.1852   YX=    -1.1707   ZX=    -1.6360
   XY=    -0.8551   YY=    36.1552   ZY=     4.0408
   XZ=    -0.0788   YZ=     4.3061   ZZ=    27.5370
   Eigenvalues:    20.0661    25.8768    37.9346
     38  H    Isotropic =    30.6033   Anisotropy =     7.7393
   XX=    30.6270   YX=     3.4198   ZX=     1.3063
   XY=     2.9392   YY=    33.7019   ZY=    -1.9524
   XZ=     1.4147   YZ=    -1.4450   ZZ=    27.4811
   Eigenvalues:    25.8892    30.1578    35.7628
     39  H    Isotropic =    30.5972   Anisotropy =     7.9958
   XX=    29.5158   YX=    -0.0542   ZX=     1.0900
   XY=    -0.9743   YY=    29.8392   ZY=     5.1186
   XZ=     0.1540   YZ=     4.0911   ZZ=    32.4365
   Eigenvalues:    26.1689    29.6949    35.9277
     40  H    Isotropic =    30.9132   Anisotropy =    10.3748
   XX=    35.5735   YX=    -0.2220   ZX=     4.5113
   XY=     0.7543   YY=    28.1830   ZY=     1.5552
   XZ=     4.3041   YZ=     0.4165   ZZ=    28.9832
   Eigenvalues:    26.4348    28.4751    37.8297
     41  H    Isotropic =    27.6235   Anisotropy =     3.5890
   XX=    26.2805   YX=     0.0345   ZX=    -2.2117
   XY=    -0.3897   YY=    29.0411   ZY=    -1.8593
   XZ=    -2.3907   YZ=    -0.3741   ZZ=    27.5490
   Eigenvalues:    24.3803    28.4742    30.0162
     42  H    Isotropic =    28.4084   Anisotropy =     7.6957
   XX=    32.6251   YX=     1.1742   ZX=    -0.5910
   XY=     2.8755   YY=    28.1534   ZY=     4.0963
   XZ=     0.0395   YZ=     2.8157   ZZ=    24.4468
   Eigenvalues:    22.2170    29.4693    33.5389
     43  H    Isotropic =    30.4582   Anisotropy =    22.9400
   XX=    34.2375   YX=    -7.5405   ZX=    -7.2537
   XY=    -7.6962   YY=    32.0578   ZY=     7.1538
   XZ=    -7.7592   YZ=     6.2820   ZZ=    25.0793
   Eigenvalues:    20.1678    25.4553    45.7515
 End of Minotr F.D. properties file   721 does not exist.
 End of Minotr F.D. properties file   722 does not exist.
 End of Minotr F.D. properties file   788 does not exist.

 **********************************************************************

            Population analysis using the SCF density.

 **********************************************************************

 Orbital symmetries:
       Occupied  (A) (A) (A) (A) (A) (A) (A) (A) (A) (A) (A) (A)
                 (A) (A) (A) (A) (A) (A) (A) (A) (A) (A) (A) (A)
                 (A) (A) (A) (A) (A) (A) (A) (A) (A) (A) (A) (A)
                 (A) (A) (A) (A) (A) (A) (A) (A) (A) (A) (A) (A)
                 (A) (A) (A) (A) (A) (A) (A) (A) (A) (A) (A) (A)
                 (A) (A) (A) (A) (A) (A) (A) (A) (A) (A) (A) (A)
                 (A)
       Virtual   (A) (A) (A) (A) (A) (A) (A) (A) (A) (A) (A) (A)
                 (A) (A) (A) (A) (A) (A) (A) (A) (A) (A) (A) (A)
                 (A) (A) (A) (A) (A) (A) (A) (A) (A) (A) (A) (A)
                 (A) (A) (A) (A) (A) (A) (A) (A) (A) (A) (A) (A)
                 (A) (A) (A) (A) (A) (A) (A) (A) (A) (A) (A) (A)
                 (A) (A) (A) (A) (A) (A) (A) (A) (A) (A) (A) (A)
                 (A) (A) (A) (A) (A) (A) (A) (A) (A) (A) (A) (A)
                 (A) (A) (A) (A) (A) (A) (A) (A) (A) (A) (A) (A)
                 (A) (A) (A) (A) (A) (A) (A) (A) (A) (A) (A) (A)
                 (A) (A) (A) (A) (A) (A) (A) (A) (A) (A) (A) (A)
                 (A) (A) (A) (A) (A) (A) (A) (A) (A) (A) (A) (A)
                 (A) (A) (A) (A) (A) (A) (A) (A) (A) (A) (A) (A)
                 (A) (A) (A) (A) (A) (A) (A) (A) (A) (A) (A) (A)
                 (A) (A) (A) (A) (A) (A) (A) (A) (A) (A) (A) (A)
                 (A) (A) (A) (A) (A) (A) (A) (A) (A) (A) (A) (A)
                 (A) (A) (A) (A) (A) (A) (A) (A) (A) (A) (A) (A)
                 (A) (A) (A) (A) (A) (A) (A) (A) (A) (A) (A) (A)
                 (A) (A) (A) (A) (A) (A) (A) (A) (A) (A) (A) (A)
                 (A) (A) (A) (A) (A) (A) (A) (A) (A) (A) (A) (A)
                 (A) (A) (A) (A) (A) (A) (A) (A) (A) (A) (A) (A)
                 (A) (A) (A) (A) (A) (A) (A) (A) (A) (A) (A) (A)
                 (A) (A) (A) (A) (A) (A) (A) (A) (A) (A) (A) (A)
                 (A) (A) (A) (A) (A) (A) (A) (A) (A) (A) (A) (A)
                 (A) (A) (A) (A) (A) (A) (A) (A) (A) (A) (A) (A)
                 (A) (A) (A) (A) (A) (A) (A) (A) (A) (A) (A) (A)
                 (A) (A) (A) (A) (A) (A) (A) (A) (A) (A) (A) (A)
                 (A) (A) (A) (A) (A) (A) (A) (A) (A) (A) (A) (A)
                 (A) (A) (A) (A) (A) (A) (A) (A) (A) (A) (A) (A)
                 (A) (A) (A) (A) (A) (A) (A) (A) (A) (A) (A) (A)
                 (A) (A) (A) (A) (A) (A) (A) (A) (A) (A) (A) (A)
                 (A) (A) (A) (A) (A) (A) (A) (A) (A) (A) (A) (A)
                 (A) (A) (A) (A) (A) (A) (A) (A) (A) (A) (A) (A)
                 (A) (A) (A) (A) (A) (A) (A) (A) (A) (A) (A) (A)
                 (A) (A) (A) (A) (A) (A) (A) (A) (A) (A) (A) (A)
                 (A) (A) (A) (A) (A)
 The electronic state is 1-A.
 Alpha  occ. eigenvalues --  -19.22426 -19.21843 -19.20383 -19.19848 -10.32052
 Alpha  occ. eigenvalues --  -10.30842 -10.29640 -10.28198 -10.26420 -10.24618
 Alpha  occ. eigenvalues --  -10.24461 -10.24253 -10.23845 -10.23619 -10.23020
 Alpha  occ. eigenvalues --  -10.22955 -10.22790 -10.22248 -10.22156  -1.06778
 Alpha  occ. eigenvalues --   -1.06304  -1.05679  -1.03454  -0.89056  -0.84400
 Alpha  occ. eigenvalues --   -0.82026  -0.78417  -0.77124  -0.75131  -0.71812
 Alpha  occ. eigenvalues --   -0.70554  -0.68342  -0.66264  -0.62511  -0.59714
 Alpha  occ. eigenvalues --   -0.58200  -0.55720  -0.54457  -0.54094  -0.52098
 Alpha  occ. eigenvalues --   -0.51203  -0.49633  -0.48885  -0.47652  -0.47170
 Alpha  occ. eigenvalues --   -0.46722  -0.45413  -0.44520  -0.43617  -0.42521
 Alpha  occ. eigenvalues --   -0.42174  -0.41014  -0.40374  -0.40338  -0.40084
 Alpha  occ. eigenvalues --   -0.39993  -0.39274  -0.38863  -0.38002  -0.37660
 Alpha  occ. eigenvalues --   -0.36926  -0.36453  -0.35499  -0.34571  -0.34264
 Alpha  occ. eigenvalues --   -0.33709  -0.32739  -0.32342  -0.30495  -0.30051
 Alpha  occ. eigenvalues --   -0.28144  -0.26877  -0.26009
 Alpha virt. eigenvalues --   -0.04905   0.03806   0.04550   0.05252   0.05990
 Alpha virt. eigenvalues --    0.06483   0.08307   0.09001   0.09255   0.09425
 Alpha virt. eigenvalues --    0.10359   0.11136   0.11560   0.12432   0.12580
 Alpha virt. eigenvalues --    0.12921   0.13720   0.13898   0.14592   0.15025
 Alpha virt. eigenvalues --    0.15379   0.15938   0.16617   0.17270   0.18024
 Alpha virt. eigenvalues --    0.18086   0.18682   0.19732   0.19978   0.20114
 Alpha virt. eigenvalues --    0.20615   0.21124   0.22771   0.23048   0.23708
 Alpha virt. eigenvalues --    0.24874   0.25393   0.26297   0.27043   0.27314
 Alpha virt. eigenvalues --    0.28398   0.29285   0.30732   0.32022   0.32592
 Alpha virt. eigenvalues --    0.32904   0.33280   0.34679   0.35082   0.35929
 Alpha virt. eigenvalues --    0.37388   0.38560   0.39223   0.39300   0.39916
 Alpha virt. eigenvalues --    0.40673   0.42459   0.43411   0.43901   0.44254
 Alpha virt. eigenvalues --    0.45110   0.46232   0.46675   0.47157   0.48029
 Alpha virt. eigenvalues --    0.49133   0.49864   0.50320   0.50606   0.51353
 Alpha virt. eigenvalues --    0.52580   0.53169   0.54102   0.55112   0.55348
 Alpha virt. eigenvalues --    0.55903   0.56523   0.57010   0.57898   0.58060
 Alpha virt. eigenvalues --    0.58722   0.59277   0.59499   0.59757   0.59873
 Alpha virt. eigenvalues --    0.60153   0.60723   0.60837   0.61518   0.62111
 Alpha virt. eigenvalues --    0.62553   0.62894   0.63492   0.64100   0.64499
 Alpha virt. eigenvalues --    0.64874   0.64989   0.65532   0.66252   0.66958
 Alpha virt. eigenvalues --    0.67789   0.68005   0.68729   0.69173   0.69988
 Alpha virt. eigenvalues --    0.71265   0.71394   0.71846   0.73375   0.74243
 Alpha virt. eigenvalues --    0.74857   0.77570   0.78937   0.80826   0.81586
 Alpha virt. eigenvalues --    0.84103   0.86673   0.86987   0.87552   0.88030
 Alpha virt. eigenvalues --    0.89670   0.90999   0.92179   0.93023   0.93542
 Alpha virt. eigenvalues --    0.95413   0.97838   0.98630   0.99504   1.00049
 Alpha virt. eigenvalues --    1.01257   1.02174   1.02858   1.04254   1.05465
 Alpha virt. eigenvalues --    1.07158   1.09181   1.09962   1.11882   1.12890
 Alpha virt. eigenvalues --    1.14968   1.16175   1.18536   1.19804   1.20980
 Alpha virt. eigenvalues --    1.22403   1.23124   1.24532   1.25153   1.26921
 Alpha virt. eigenvalues --    1.27964   1.28631   1.31521   1.31867   1.33652
 Alpha virt. eigenvalues --    1.35489   1.35947   1.36723   1.37841   1.39432
 Alpha virt. eigenvalues --    1.40620   1.41186   1.42454   1.42985   1.44328
 Alpha virt. eigenvalues --    1.44801   1.45343   1.46378   1.46907   1.47403
 Alpha virt. eigenvalues --    1.48101   1.48900   1.49799   1.50671   1.50945
 Alpha virt. eigenvalues --    1.52619   1.53481   1.54403   1.54693   1.55121
 Alpha virt. eigenvalues --    1.55764   1.56592   1.57362   1.58138   1.58202
 Alpha virt. eigenvalues --    1.58746   1.59622   1.60514   1.61666   1.62012
 Alpha virt. eigenvalues --    1.62189   1.63504   1.64045   1.65110   1.65584
 Alpha virt. eigenvalues --    1.66188   1.66658   1.67553   1.68681   1.68786
 Alpha virt. eigenvalues --    1.70279   1.71152   1.71670   1.72483   1.73104
 Alpha virt. eigenvalues --    1.73145   1.74102   1.74376   1.74825   1.76259
 Alpha virt. eigenvalues --    1.76823   1.77666   1.78582   1.78619   1.79724
 Alpha virt. eigenvalues --    1.80166   1.82164   1.83206   1.84440   1.85638
 Alpha virt. eigenvalues --    1.86733   1.87046   1.88632   1.89289   1.90477
 Alpha virt. eigenvalues --    1.91548   1.93766   1.94281   1.96040   1.97277
 Alpha virt. eigenvalues --    1.98228   1.98593   2.00266   2.02526   2.03207
 Alpha virt. eigenvalues --    2.03834   2.04686   2.05815   2.06154   2.07540
 Alpha virt. eigenvalues --    2.08267   2.10164   2.10484   2.11092   2.12491
 Alpha virt. eigenvalues --    2.14791   2.16141   2.17095   2.17233   2.18678
 Alpha virt. eigenvalues --    2.19248   2.20589   2.21641   2.23241   2.24830
 Alpha virt. eigenvalues --    2.25878   2.28260   2.29243   2.29894   2.32428
 Alpha virt. eigenvalues --    2.33516   2.34154   2.35542   2.36699   2.40501
 Alpha virt. eigenvalues --    2.41490   2.41647   2.41967   2.43030   2.43970
 Alpha virt. eigenvalues --    2.44385   2.45341   2.45992   2.46655   2.47851
 Alpha virt. eigenvalues --    2.49375   2.49921   2.50638   2.52248   2.52777
 Alpha virt. eigenvalues --    2.54380   2.54866   2.55659   2.57646   2.57840
 Alpha virt. eigenvalues --    2.58233   2.58644   2.59837   2.59913   2.60678
 Alpha virt. eigenvalues --    2.61776   2.62642   2.63827   2.64759   2.65688
 Alpha virt. eigenvalues --    2.67305   2.68070   2.68940   2.69694   2.70893
 Alpha virt. eigenvalues --    2.73156   2.73357   2.74704   2.76812   2.79145
 Alpha virt. eigenvalues --    2.80258   2.81700   2.82814   2.85062   2.86624
 Alpha virt. eigenvalues --    2.87867   2.88392   2.89959   2.90992   2.91732
 Alpha virt. eigenvalues --    2.92299   2.93686   2.93888   2.94468   2.97666
 Alpha virt. eigenvalues --    3.00461   3.00988   3.03503   3.05343   3.06747
 Alpha virt. eigenvalues --    3.07802   3.10779   3.12042   3.12194   3.13644
 Alpha virt. eigenvalues --    3.14611   3.16668   3.17567   3.19260   3.20632
 Alpha virt. eigenvalues --    3.22731   3.23777   3.24541   3.25914   3.28171
 Alpha virt. eigenvalues --    3.28871   3.31692   3.35717   3.36743   3.38973
 Alpha virt. eigenvalues --    3.39531   3.45257   3.48775   3.57386   3.57836
 Alpha virt. eigenvalues --    3.59582   3.64093   3.76516   3.78052   3.78236
 Alpha virt. eigenvalues --    3.78281   3.80723   3.81338   3.82446   3.83198
 Alpha virt. eigenvalues --    3.83361   3.84063   3.84444   3.85047   3.87341
 Alpha virt. eigenvalues --    3.88586   3.92109   3.96002   4.01271   4.03334
 Alpha virt. eigenvalues --    4.06582   4.08815   4.11023   4.13594   4.23950
 Alpha virt. eigenvalues --    4.27223   4.29272   4.34000   4.37878   4.41811
 Alpha virt. eigenvalues --    4.48693   4.55493   4.95072   4.95615   4.97370
 Alpha virt. eigenvalues --    5.02224   5.11107   5.32147   5.32937   5.37336
 Alpha virt. eigenvalues --    5.63952   5.65510   5.66297   5.67453  23.64763
 Alpha virt. eigenvalues --   23.79954  23.83808  23.85868  23.91370  23.93144
 Alpha virt. eigenvalues --   23.94590  23.96801  23.98617  24.00604  24.02721
 Alpha virt. eigenvalues --   24.03550  24.05580  24.06802  24.25997  50.00176
 Alpha virt. eigenvalues --   50.02761  50.06126  50.09986
          Condensed to atoms (all electrons):
               1          2          3          4          5          6
     1  C    5.799887   0.319118  -0.033059  -0.018604   0.002373  -0.068429
     2  C    0.319118   5.511280   0.277687  -0.041905  -0.006367  -0.005387
     3  C   -0.033059   0.277687   5.039993   0.321716  -0.064551  -0.013898
     4  C   -0.018604  -0.041905   0.321716   5.424274   0.272083  -0.040343
     5  C    0.002373  -0.006367  -0.064551   0.272083   5.046300   0.348612
     6  C   -0.068429  -0.005387  -0.013898  -0.040343   0.348612   5.013866
     7  C    0.258766  -0.046462  -0.005129  -0.001674  -0.077366   0.373254
     8  C    0.182746   0.023423   0.004527  -0.000444  -0.000397   0.005515
     9  C   -0.176221  -0.097053   0.008016  -0.000599  -0.000012  -0.000139
    10  C   -0.008440   0.311527  -0.042893   0.005862  -0.000276  -0.000259
    11  O   -0.122178   0.007414  -0.000082  -0.000002  -0.000005   0.000186
    12  C   -0.076454   0.000273   0.001817  -0.004715  -0.003308  -0.069603
    13  C   -0.000732  -0.092858  -0.008579   0.000343  -0.000008   0.000061
    14  O    0.005672  -0.051540  -0.011924  -0.000860  -0.000004   0.000005
    15  C   -0.000055   0.005196  -0.047561   0.306184  -0.046562   0.005131
    16  O    0.000126  -0.000515  -0.005424  -0.077926   0.003749  -0.000081
    17  C   -0.000005  -0.000315   0.009795  -0.083492  -0.006189   0.000139
    18  C   -0.000008  -0.001059  -0.016944  -0.069917  -0.004165  -0.000195
    19  O   -0.000014   0.000603   0.001135  -0.003576  -0.000023   0.000006
    20  H   -0.002600  -0.034038   0.397249  -0.032830  -0.002448  -0.001893
    21  H    0.012644  -0.055306   0.400457  -0.068405   0.008628  -0.000960
    22  H    0.003464  -0.014362  -0.048551   0.401293  -0.027273  -0.005181
    23  H   -0.000165  -0.000493  -0.001744  -0.045726   0.408266  -0.033337
    24  H   -0.000086  -0.000496   0.008176  -0.037788   0.411788  -0.033163
    25  H   -0.005209  -0.003511   0.007032  -0.008311  -0.035929   0.410424
    26  H    0.009676   0.000158  -0.000122   0.007361  -0.033239   0.410293
    27  H   -0.057571   0.005581  -0.000365  -0.000344   0.007157  -0.039609
    28  H    0.006846   0.002061  -0.000212   0.000062  -0.000002   0.000010
    29  H    0.011372   0.002385  -0.000302   0.000013   0.000000   0.000017
    30  H    0.008892  -0.000207  -0.000046   0.000286  -0.001805  -0.002106
    31  H   -0.004708   0.003256  -0.000727   0.000057   0.003697  -0.007541
    32  H   -0.014660  -0.000500   0.000007   0.000082  -0.000395   0.007768
    33  H    0.000198  -0.012678   0.005000   0.000127  -0.000014  -0.000003
    34  H   -0.000981   0.011055   0.000025   0.000009   0.000000  -0.000002
    35  H    0.002225   0.001947  -0.000815  -0.000047  -0.000006   0.000021
    36  H    0.002230  -0.001543  -0.001528   0.000138   0.000015   0.000004
    37  H   -0.000047   0.000520   0.002604   0.005639  -0.000764   0.000056
    38  H   -0.000005   0.000000  -0.000355  -0.005069   0.002644   0.000394
    39  H   -0.000017  -0.000104   0.000391  -0.006039  -0.001853  -0.000118
    40  H   -0.000002   0.000030  -0.000446   0.010733  -0.000241   0.000017
    41  H   -0.000034   0.000133   0.001098  -0.004531  -0.001492  -0.000063
    42  H   -0.000003   0.000073   0.000222   0.008153  -0.000385   0.000032
    43  H    0.000001  -0.000029   0.000003  -0.000369   0.000009  -0.000003
               7          8          9         10         11         12
     1  C    0.258766   0.182746  -0.176221  -0.008440  -0.122178  -0.076454
     2  C   -0.046462   0.023423  -0.097053   0.311527   0.007414   0.000273
     3  C   -0.005129   0.004527   0.008016  -0.042893  -0.000082   0.001817
     4  C   -0.001674  -0.000444  -0.000599   0.005862  -0.000002  -0.004715
     5  C   -0.077366  -0.000397  -0.000012  -0.000276  -0.000005  -0.003308
     6  C    0.373254   0.005515  -0.000139  -0.000259   0.000186  -0.069603
     7  C    5.153890  -0.051184   0.010118   0.003142   0.011546   0.342161
     8  C   -0.051184   4.721766   0.368548  -0.086494   0.649997  -0.007590
     9  C    0.010118   0.368548   5.192490   0.287723  -0.071346  -0.001074
    10  C    0.003142  -0.086494   0.287723   5.268171   0.005058  -0.000002
    11  O    0.011546   0.649997  -0.071346   0.005058   7.895574  -0.005134
    12  C    0.342161  -0.007590  -0.001074  -0.000002  -0.005134   4.949992
    13  C   -0.000328  -0.001290  -0.059928   0.328881  -0.000002  -0.000009
    14  O   -0.000104   0.003467  -0.039150   0.230739  -0.000015   0.000010
    15  C   -0.000376   0.000002   0.000007  -0.000328   0.000000  -0.000070
    16  O   -0.000006   0.000000  -0.000002  -0.000159   0.000000   0.000001
    17  C   -0.000065   0.000000   0.000000   0.000003   0.000000  -0.000011
    18  C   -0.000003   0.000000   0.000000  -0.000006   0.000000  -0.000005
    19  O    0.000001   0.000000   0.000000   0.000009   0.000000   0.000000
    20  H    0.001497  -0.000197  -0.000130  -0.001650   0.000005  -0.000199
    21  H   -0.000519  -0.000196   0.001890  -0.015699   0.000004   0.000075
    22  H    0.003536   0.000111  -0.000074  -0.000252  -0.000006  -0.001516
    23  H    0.008275   0.000032   0.000000  -0.000003   0.000000  -0.000250
    24  H   -0.006830   0.000018  -0.000002   0.000017   0.000001   0.005154
    25  H   -0.044816   0.000291  -0.000093  -0.000124  -0.000020   0.008534
    26  H   -0.033838  -0.000235   0.000007   0.000026  -0.000006  -0.004713
    27  H    0.424649  -0.005401   0.002362  -0.001170   0.013824  -0.039587
    28  H   -0.000298  -0.026593   0.386114  -0.032484   0.000806   0.000121
    29  H   -0.000216  -0.028918   0.384716  -0.028226   0.004026  -0.000014
    30  H   -0.036395  -0.000010   0.000017   0.000012  -0.000105   0.403741
    31  H   -0.033378  -0.000597   0.000082  -0.000211  -0.000066   0.403129
    32  H   -0.024697   0.004953   0.000535  -0.000081   0.010013   0.398511
    33  H    0.000017  -0.000537   0.006992  -0.023206   0.000008   0.000000
    34  H    0.000022   0.000610  -0.007383  -0.030913  -0.000009   0.000000
    35  H   -0.000130  -0.000208  -0.001036  -0.038249  -0.000060   0.000006
    36  H   -0.000072  -0.000547  -0.001706  -0.043429  -0.000033  -0.000014
    37  H   -0.000001   0.000000  -0.000002   0.000127   0.000000   0.000000
    38  H    0.000008   0.000000   0.000000   0.000000   0.000000  -0.000013
    39  H    0.000017   0.000000   0.000000  -0.000001   0.000000   0.000023
    40  H    0.000001   0.000000   0.000000   0.000000   0.000000   0.000000
    41  H    0.000008   0.000000   0.000000   0.000004   0.000000  -0.000001
    42  H    0.000001   0.000000   0.000000   0.000001   0.000000   0.000000
    43  H    0.000000   0.000000   0.000000  -0.000001   0.000000   0.000000
              13         14         15         16         17         18
     1  C   -0.000732   0.005672  -0.000055   0.000126  -0.000005  -0.000008
     2  C   -0.092858  -0.051540   0.005196  -0.000515  -0.000315  -0.001059
     3  C   -0.008579  -0.011924  -0.047561  -0.005424   0.009795  -0.016944
     4  C    0.000343  -0.000860   0.306184  -0.077926  -0.083492  -0.069917
     5  C   -0.000008  -0.000004  -0.046562   0.003749  -0.006189  -0.004165
     6  C    0.000061   0.000005   0.005131  -0.000081   0.000139  -0.000195
     7  C   -0.000328  -0.000104  -0.000376  -0.000006  -0.000065  -0.000003
     8  C   -0.001290   0.003467   0.000002   0.000000   0.000000   0.000000
     9  C   -0.059928  -0.039150   0.000007  -0.000002   0.000000   0.000000
    10  C    0.328881   0.230739  -0.000328  -0.000159   0.000003  -0.000006
    11  O   -0.000002  -0.000015   0.000000   0.000000   0.000000   0.000000
    12  C   -0.000009   0.000010  -0.000070   0.000001  -0.000011  -0.000005
    13  C    4.954805  -0.060718   0.000004   0.000008   0.000000  -0.000003
    14  O   -0.060718   7.990874  -0.000044  -0.000032  -0.000001   0.000002
    15  C    0.000004  -0.000044   5.280258   0.236339   0.368745   0.292494
    16  O    0.000008  -0.000032   0.236339   8.014935  -0.055264  -0.037392
    17  C    0.000000  -0.000001   0.368745  -0.055264   4.947174  -0.073210
    18  C   -0.000003   0.000002   0.292494  -0.037392  -0.073210   4.885781
    19  O   -0.000017  -0.000001  -0.062619  -0.010274   0.003618   0.239976
    20  H    0.001580   0.000040  -0.002499  -0.000069  -0.000220   0.001406
    21  H   -0.003239   0.029795   0.002327   0.022607   0.001476  -0.003698
    22  H    0.000071   0.000568  -0.039088   0.009524  -0.011756   0.010719
    23  H    0.000001   0.000001  -0.004195   0.000071  -0.003829   0.003197
    24  H    0.000000   0.000000  -0.006501  -0.000091   0.003659  -0.000369
    25  H    0.000029   0.000007  -0.000172   0.000001   0.000017   0.000058
    26  H   -0.000003   0.000000  -0.000241   0.000003   0.000017  -0.000007
    27  H    0.000134  -0.000001   0.000024   0.000000   0.000000   0.000000
    28  H    0.001925   0.003124  -0.000001   0.000000   0.000000   0.000000
    29  H   -0.000375   0.001769   0.000000   0.000000   0.000000   0.000000
    30  H    0.000000   0.000000  -0.000002   0.000000  -0.000009   0.000001
    31  H    0.000004  -0.000014   0.000179  -0.000095   0.000233  -0.000026
    32  H   -0.000001   0.000005  -0.000002   0.000000  -0.000001   0.000000
    33  H    0.400947   0.000066  -0.000021  -0.000059  -0.000001   0.000013
    34  H    0.392570   0.004509   0.000000   0.000000   0.000000   0.000000
    35  H    0.399846   0.004094   0.000001   0.000000   0.000000   0.000000
    36  H    0.009885   0.314599  -0.000021   0.000313  -0.000001   0.000005
    37  H    0.000006  -0.000195  -0.061555   0.325479   0.006886  -0.014196
    38  H    0.000000   0.000000  -0.033366   0.004505   0.395570  -0.000387
    39  H    0.000000  -0.000001  -0.032996  -0.000059   0.404240   0.007921
    40  H    0.000000   0.000000  -0.031392   0.006139   0.393602  -0.008651
    41  H   -0.000001   0.000000  -0.044078   0.004415   0.000038   0.392929
    42  H    0.000000   0.000000  -0.034375   0.001204  -0.005939   0.401398
    43  H    0.000001   0.000000   0.008126   0.000315  -0.000521  -0.028123
              19         20         21         22         23         24
     1  C   -0.000014  -0.002600   0.012644   0.003464  -0.000165  -0.000086
     2  C    0.000603  -0.034038  -0.055306  -0.014362  -0.000493  -0.000496
     3  C    0.001135   0.397249   0.400457  -0.048551  -0.001744   0.008176
     4  C   -0.003576  -0.032830  -0.068405   0.401293  -0.045726  -0.037788
     5  C   -0.000023  -0.002448   0.008628  -0.027273   0.408266   0.411788
     6  C    0.000006  -0.001893  -0.000960  -0.005181  -0.033337  -0.033163
     7  C    0.000001   0.001497  -0.000519   0.003536   0.008275  -0.006830
     8  C    0.000000  -0.000197  -0.000196   0.000111   0.000032   0.000018
     9  C    0.000000  -0.000130   0.001890  -0.000074   0.000000  -0.000002
    10  C    0.000009  -0.001650  -0.015699  -0.000252  -0.000003   0.000017
    11  O    0.000000   0.000005   0.000004  -0.000006   0.000000   0.000001
    12  C    0.000000  -0.000199   0.000075  -0.001516  -0.000250   0.005154
    13  C   -0.000017   0.001580  -0.003239   0.000071   0.000001   0.000000
    14  O   -0.000001   0.000040   0.029795   0.000568   0.000001   0.000000
    15  C   -0.062619  -0.002499   0.002327  -0.039088  -0.004195  -0.006501
    16  O   -0.010274  -0.000069   0.022607   0.009524   0.000071  -0.000091
    17  C    0.003618  -0.000220   0.001476  -0.011756  -0.003829   0.003659
    18  C    0.239976   0.001406  -0.003698   0.010719   0.003197  -0.000369
    19  O    7.978692   0.007300   0.004143  -0.000407  -0.000646  -0.000018
    20  H    0.007300   0.517113  -0.019677   0.007253   0.002330  -0.000011
    21  H    0.004143  -0.019677   0.553460   0.000194  -0.000189  -0.000307
    22  H   -0.000407   0.007253   0.000194   0.556546   0.008121  -0.011627
    23  H   -0.000646   0.002330  -0.000189   0.008121   0.557842  -0.028623
    24  H   -0.000018  -0.000011  -0.000307  -0.011627  -0.028623   0.552192
    25  H   -0.000072  -0.000302   0.000127  -0.000397  -0.007746   0.007708
    26  H    0.000001  -0.000239   0.000054  -0.000189  -0.003148  -0.007959
    27  H    0.000000   0.000191  -0.000017   0.000041  -0.000292  -0.000303
    28  H    0.000000  -0.000035  -0.000170  -0.000039   0.000000   0.000000
    29  H    0.000000   0.000065  -0.000162   0.000006   0.000000   0.000000
    30  H    0.000000   0.000015  -0.000003   0.000087  -0.000075   0.000574
    31  H    0.000000   0.000042  -0.000106   0.002201   0.000014  -0.001200
    32  H    0.000000  -0.000002  -0.000006   0.000068   0.000029  -0.000062
    33  H    0.000123  -0.000317   0.000760  -0.000026  -0.000003  -0.000001
    34  H   -0.000001   0.000008  -0.000441  -0.000001   0.000000   0.000000
    35  H   -0.000002  -0.000213   0.000554   0.000001   0.000000   0.000000
    36  H   -0.000005   0.000088  -0.000948   0.000653   0.000002  -0.000001
    37  H    0.037847  -0.000743  -0.002139  -0.001601   0.000041   0.000009
    38  H    0.000033  -0.000028  -0.000127   0.000078   0.000768  -0.001791
    39  H   -0.000189   0.000020   0.000122   0.005177   0.000167   0.000052
    40  H   -0.000265   0.000019  -0.000224  -0.000254  -0.000233   0.000242
    41  H   -0.030365  -0.001843  -0.000703  -0.000518   0.007805  -0.000059
    42  H   -0.027173   0.000337  -0.000225  -0.000526  -0.000768  -0.000033
    43  H    0.314395  -0.000011   0.000012   0.000052   0.000044   0.000002
              25         26         27         28         29         30
     1  C   -0.005209   0.009676  -0.057571   0.006846   0.011372   0.008892
     2  C   -0.003511   0.000158   0.005581   0.002061   0.002385  -0.000207
     3  C    0.007032  -0.000122  -0.000365  -0.000212  -0.000302  -0.000046
     4  C   -0.008311   0.007361  -0.000344   0.000062   0.000013   0.000286
     5  C   -0.035929  -0.033239   0.007157  -0.000002   0.000000  -0.001805
     6  C    0.410424   0.410293  -0.039609   0.000010   0.000017  -0.002106
     7  C   -0.044816  -0.033838   0.424649  -0.000298  -0.000216  -0.036395
     8  C    0.000291  -0.000235  -0.005401  -0.026593  -0.028918  -0.000010
     9  C   -0.000093   0.000007   0.002362   0.386114   0.384716   0.000017
    10  C   -0.000124   0.000026  -0.001170  -0.032484  -0.028226   0.000012
    11  O   -0.000020  -0.000006   0.013824   0.000806   0.004026  -0.000105
    12  C    0.008534  -0.004713  -0.039587   0.000121  -0.000014   0.403741
    13  C    0.000029  -0.000003   0.000134   0.001925  -0.000375   0.000000
    14  O    0.000007   0.000000  -0.000001   0.003124   0.001769   0.000000
    15  C   -0.000172  -0.000241   0.000024  -0.000001   0.000000  -0.000002
    16  O    0.000001   0.000003   0.000000   0.000000   0.000000   0.000000
    17  C    0.000017   0.000017   0.000000   0.000000   0.000000  -0.000009
    18  C    0.000058  -0.000007   0.000000   0.000000   0.000000   0.000001
    19  O   -0.000072   0.000001   0.000000   0.000000   0.000000   0.000000
    20  H   -0.000302  -0.000239   0.000191  -0.000035   0.000065   0.000015
    21  H    0.000127   0.000054  -0.000017  -0.000170  -0.000162  -0.000003
    22  H   -0.000397  -0.000189   0.000041  -0.000039   0.000006   0.000087
    23  H   -0.007746  -0.003148  -0.000292   0.000000   0.000000  -0.000075
    24  H    0.007708  -0.007959  -0.000303   0.000000   0.000000   0.000574
    25  H    0.562168  -0.026087  -0.004552   0.000004  -0.000001   0.000002
    26  H   -0.026087   0.550848  -0.007976   0.000000  -0.000002   0.003302
    27  H   -0.004552  -0.007976   0.557015  -0.000092  -0.000033  -0.005315
    28  H    0.000004   0.000000  -0.000092   0.491650  -0.009869  -0.000005
    29  H   -0.000001  -0.000002  -0.000033  -0.009869   0.500219   0.000001
    30  H    0.000002   0.003302  -0.005315  -0.000005   0.000001   0.550331
    31  H   -0.000259  -0.000744   0.008077  -0.000005   0.000004  -0.026669
    32  H   -0.000378  -0.000001  -0.005754  -0.000044  -0.000017  -0.023258
    33  H   -0.000022   0.000000  -0.000003  -0.000376   0.000261   0.000000
    34  H   -0.000001   0.000000  -0.000005   0.000677   0.000766   0.000000
    35  H    0.000105   0.000000  -0.000031   0.000297  -0.001100   0.000000
    36  H   -0.000002   0.000000   0.000010   0.002836   0.000088   0.000001
    37  H    0.000005  -0.000002   0.000000   0.000001   0.000000   0.000000
    38  H   -0.000010  -0.000022   0.000000   0.000000   0.000000  -0.000002
    39  H   -0.000009   0.000010   0.000000   0.000000   0.000000  -0.000001
    40  H    0.000002  -0.000004   0.000000   0.000000   0.000000   0.000000
    41  H    0.000117   0.000000  -0.000001   0.000000   0.000000   0.000000
    42  H   -0.000013  -0.000002   0.000000   0.000000   0.000000   0.000000
    43  H    0.000002   0.000000   0.000000   0.000000   0.000000   0.000000
              31         32         33         34         35         36
     1  C   -0.004708  -0.014660   0.000198  -0.000981   0.002225   0.002230
     2  C    0.003256  -0.000500  -0.012678   0.011055   0.001947  -0.001543
     3  C   -0.000727   0.000007   0.005000   0.000025  -0.000815  -0.001528
     4  C    0.000057   0.000082   0.000127   0.000009  -0.000047   0.000138
     5  C    0.003697  -0.000395  -0.000014   0.000000  -0.000006   0.000015
     6  C   -0.007541   0.007768  -0.000003  -0.000002   0.000021   0.000004
     7  C   -0.033378  -0.024697   0.000017   0.000022  -0.000130  -0.000072
     8  C   -0.000597   0.004953  -0.000537   0.000610  -0.000208  -0.000547
     9  C    0.000082   0.000535   0.006992  -0.007383  -0.001036  -0.001706
    10  C   -0.000211  -0.000081  -0.023206  -0.030913  -0.038249  -0.043429
    11  O   -0.000066   0.010013   0.000008  -0.000009  -0.000060  -0.000033
    12  C    0.403129   0.398511   0.000000   0.000000   0.000006  -0.000014
    13  C    0.000004  -0.000001   0.400947   0.392570   0.399846   0.009885
    14  O   -0.000014   0.000005   0.000066   0.004509   0.004094   0.314599
    15  C    0.000179  -0.000002  -0.000021   0.000000   0.000001  -0.000021
    16  O   -0.000095   0.000000  -0.000059   0.000000   0.000000   0.000313
    17  C    0.000233  -0.000001  -0.000001   0.000000   0.000000  -0.000001
    18  C   -0.000026   0.000000   0.000013   0.000000   0.000000   0.000005
    19  O    0.000000   0.000000   0.000123  -0.000001  -0.000002  -0.000005
    20  H    0.000042  -0.000002  -0.000317   0.000008  -0.000213   0.000088
    21  H   -0.000106  -0.000006   0.000760  -0.000441   0.000554  -0.000948
    22  H    0.002201   0.000068  -0.000026  -0.000001   0.000001   0.000653
    23  H    0.000014   0.000029  -0.000003   0.000000   0.000000   0.000002
    24  H   -0.001200  -0.000062  -0.000001   0.000000   0.000000  -0.000001
    25  H   -0.000259  -0.000378  -0.000022  -0.000001   0.000105  -0.000002
    26  H   -0.000744  -0.000001   0.000000   0.000000   0.000000   0.000000
    27  H    0.008077  -0.005754  -0.000003  -0.000005  -0.000031   0.000010
    28  H   -0.000005  -0.000044  -0.000376   0.000677   0.000297   0.002836
    29  H    0.000004  -0.000017   0.000261   0.000766  -0.001100   0.000088
    30  H   -0.026669  -0.023258   0.000000   0.000000   0.000000   0.000001
    31  H    0.557652  -0.027273   0.000001   0.000000  -0.000001   0.000004
    32  H   -0.027273   0.545682   0.000000   0.000000   0.000000  -0.000006
    33  H    0.000001   0.000000   0.531834  -0.023519  -0.022596  -0.000424
    34  H    0.000000   0.000000  -0.023519   0.536956  -0.021370  -0.000497
    35  H   -0.000001   0.000000  -0.022596  -0.021370   0.542457  -0.000615
    36  H    0.000004  -0.000006  -0.000424  -0.000497  -0.000615   0.454146
    37  H    0.000008   0.000000   0.000051   0.000000  -0.000002  -0.000002
    38  H    0.000016   0.000000   0.000000   0.000000   0.000000   0.000000
    39  H    0.000097   0.000001   0.000000   0.000000   0.000000   0.000002
    40  H    0.000002   0.000000   0.000000   0.000000   0.000000   0.000000
    41  H    0.000011   0.000000   0.000011   0.000000   0.000000  -0.000001
    42  H    0.000002   0.000000   0.000002   0.000000   0.000000   0.000000
    43  H    0.000000   0.000000  -0.000001   0.000000   0.000000   0.000000
              37         38         39         40         41         42
     1  C   -0.000047  -0.000005  -0.000017  -0.000002  -0.000034  -0.000003
     2  C    0.000520   0.000000  -0.000104   0.000030   0.000133   0.000073
     3  C    0.002604  -0.000355   0.000391  -0.000446   0.001098   0.000222
     4  C    0.005639  -0.005069  -0.006039   0.010733  -0.004531   0.008153
     5  C   -0.000764   0.002644  -0.001853  -0.000241  -0.001492  -0.000385
     6  C    0.000056   0.000394  -0.000118   0.000017  -0.000063   0.000032
     7  C   -0.000001   0.000008   0.000017   0.000001   0.000008   0.000001
     8  C    0.000000   0.000000   0.000000   0.000000   0.000000   0.000000
     9  C   -0.000002   0.000000   0.000000   0.000000   0.000000   0.000000
    10  C    0.000127   0.000000  -0.000001   0.000000   0.000004   0.000001
    11  O    0.000000   0.000000   0.000000   0.000000   0.000000   0.000000
    12  C    0.000000  -0.000013   0.000023   0.000000  -0.000001   0.000000
    13  C    0.000006   0.000000   0.000000   0.000000  -0.000001   0.000000
    14  O   -0.000195   0.000000  -0.000001   0.000000   0.000000   0.000000
    15  C   -0.061555  -0.033366  -0.032996  -0.031392  -0.044078  -0.034375
    16  O    0.325479   0.004505  -0.000059   0.006139   0.004415   0.001204
    17  C    0.006886   0.395570   0.404240   0.393602   0.000038  -0.005939
    18  C   -0.014196  -0.000387   0.007921  -0.008651   0.392929   0.401398
    19  O    0.037847   0.000033  -0.000189  -0.000265  -0.030365  -0.027173
    20  H   -0.000743  -0.000028   0.000020   0.000019  -0.001843   0.000337
    21  H   -0.002139  -0.000127   0.000122  -0.000224  -0.000703  -0.000225
    22  H   -0.001601   0.000078   0.005177  -0.000254  -0.000518  -0.000526
    23  H    0.000041   0.000768   0.000167  -0.000233   0.007805  -0.000768
    24  H    0.000009  -0.001791   0.000052   0.000242  -0.000059  -0.000033
    25  H    0.000005  -0.000010  -0.000009   0.000002   0.000117  -0.000013
    26  H   -0.000002  -0.000022   0.000010  -0.000004   0.000000  -0.000002
    27  H    0.000000   0.000000   0.000000   0.000000  -0.000001   0.000000
    28  H    0.000001   0.000000   0.000000   0.000000   0.000000   0.000000
    29  H    0.000000   0.000000   0.000000   0.000000   0.000000   0.000000
    30  H    0.000000  -0.000002  -0.000001   0.000000   0.000000   0.000000
    31  H    0.000008   0.000016   0.000097   0.000002   0.000011   0.000002
    32  H    0.000000   0.000000   0.000001   0.000000   0.000000   0.000000
    33  H    0.000051   0.000000   0.000000   0.000000   0.000011   0.000002
    34  H    0.000000   0.000000   0.000000   0.000000   0.000000   0.000000
    35  H   -0.000002   0.000000   0.000000   0.000000   0.000000   0.000000
    36  H   -0.000002   0.000000   0.000002   0.000000  -0.000001   0.000000
    37  H    0.445220  -0.000320  -0.000846   0.000671   0.003325  -0.000965
    38  H   -0.000320   0.545710  -0.025246  -0.020821   0.002844  -0.000614
    39  H   -0.000846  -0.025246   0.538923  -0.023225  -0.000735   0.000151
    40  H    0.000671  -0.020821  -0.023225   0.536872  -0.000133   0.005953
    41  H    0.003325   0.002844  -0.000735  -0.000133   0.571993  -0.032833
    42  H   -0.000965  -0.000614   0.000151   0.005953  -0.032833   0.559806
    43  H   -0.001496  -0.000020   0.000032  -0.000049   0.000240  -0.010073
              43
     1  C    0.000001
     2  C   -0.000029
     3  C    0.000003
     4  C   -0.000369
     5  C    0.000009
     6  C   -0.000003
     7  C    0.000000
     8  C    0.000000
     9  C    0.000000
    10  C   -0.000001
    11  O    0.000000
    12  C    0.000000
    13  C    0.000001
    14  O    0.000000
    15  C    0.008126
    16  O    0.000315
    17  C   -0.000521
    18  C   -0.028123
    19  O    0.314395
    20  H   -0.000011
    21  H    0.000012
    22  H    0.000052
    23  H    0.000044
    24  H    0.000002
    25  H    0.000002
    26  H    0.000000
    27  H    0.000000
    28  H    0.000000
    29  H    0.000000
    30  H    0.000000
    31  H    0.000000
    32  H    0.000000
    33  H   -0.000001
    34  H    0.000000
    35  H    0.000000
    36  H    0.000000
    37  H   -0.001496
    38  H   -0.000020
    39  H    0.000032
    40  H   -0.000049
    41  H    0.000240
    42  H   -0.010073
    43  H    0.433187
 Mulliken charges:
               1
     1  C   -0.035947
     2  C   -0.016992
     3  C   -0.181692
     4  C   -0.210896
     5  C   -0.200241
     6  C   -0.253498
     7  C   -0.227020
     8  C    0.244834
     9  C   -0.193666
    10  C   -0.086747
    11  O   -0.399393
    12  C   -0.299266
    13  C   -0.263009
    14  O   -0.424740
    15  C   -0.056898
    16  O   -0.442287
    17  C   -0.294385
    18  C    0.022464
    19  O   -0.452215
    20  H    0.165634
    21  H    0.134138
    22  H    0.153881
    23  H    0.134460
    24  H    0.147728
    25  H    0.141401
    26  H    0.137021
    27  H    0.149354
    28  H    0.173694
    29  H    0.163528
    30  H    0.128754
    31  H    0.124852
    32  H    0.129486
    33  H    0.137400
    34  H    0.137914
    35  H    0.134922
    36  H    0.266377
    37  H    0.256382
    38  H    0.135627
    39  H    0.134094
    40  H    0.131659
    41  H    0.132421
    42  H    0.136594
    43  H    0.284276
 Sum of Mulliken charges =   0.00000
 Mulliken charges with hydrogens summed into heavy atoms:
               1
     1  C   -0.035947
     2  C   -0.016992
     3  C    0.118079
     4  C   -0.057015
     5  C    0.081947
     6  C    0.024925
     7  C   -0.077666
     8  C    0.244834
     9  C    0.143555
    10  C   -0.086747
    11  O   -0.399393
    12  C    0.083825
    13  C    0.147227
    14  O   -0.158363
    15  C   -0.056898
    16  O   -0.185905
    17  C    0.106995
    18  C    0.291479
    19  O   -0.167940
 Electronic spatial extent (au):  <R**2>=           5346.6750
 Charge=              0.0000 electrons
 Dipole moment (field-independent basis, Debye):
    X=              6.0652    Y=             -0.5391    Z=             -2.7545  Tot=              6.6831
 Quadrupole moment (field-independent basis, Debye-Ang):
   XX=           -117.5766   YY=           -116.5747   ZZ=           -113.2230
   XY=              7.1527   XZ=             -9.4797   YZ=              4.0450
 Traceless Quadrupole moment (field-independent basis, Debye-Ang):
   XX=             -1.7852   YY=             -0.7833   ZZ=              2.5685
   XY=              7.1527   XZ=             -9.4797   YZ=              4.0450
 Octapole moment (field-independent basis, Debye-Ang**2):
  XXX=            189.2655  YYY=             -6.2951  ZZZ=              3.6959  XYY=             34.3256
  XXY=            -79.5789  XXZ=            -39.9115  XZZ=             -6.7036  YZZ=             -8.6559
  YYZ=            -15.8402  XYZ=             13.8388
 Hexadecapole moment (field-independent basis, Debye-Ang**3):
 XXXX=          -4225.6576 YYYY=          -2079.3826 ZZZZ=           -655.4473 XXXY=             37.5152
 XXXZ=           -147.5960 YYYX=            -96.5587 YYYZ=             25.8476 ZZZX=            -68.2143
 ZZZY=             -9.9740 XXYY=           -989.4954 XXZZ=           -783.8766 YYZZ=           -450.1157
 XXYZ=             57.4548 YYXZ=            -12.6429 ZZXY=            -10.7384
 N-N= 1.609913348702D+03 E-N=-5.290365248775D+03  KE= 8.829967256130D+02
 1\1\GINC-SNODE72\SP\RmPW1PW91\6-311G(d,p)\C15H24O4\ROOT\10-Mar-2024\0\
 \# mPW1PW91/6-311G(d,p) nmr guess=read geom=check scrf=(solvent=methan
 ol,read)\\candidate structure: DY-202A-11R_16, conformer: 1, nmr calcu
 lation with methanol solvation\\0,1\C,0,-1.7030169152,0.6557521943,-0.
 1873987902\C,0,-0.9593521587,-0.4772282661,-0.2101016702\C,0,0.5188444
 56,-0.6207054401,-0.4477535517\C,0,1.3673806335,0.5254712103,0.1543959
 269\C,0,1.3041291633,1.8340015851,-0.6721134187\C,0,-0.0341011272,2.15
 49440554,-1.3616887036\C,0,-1.3031645321,2.0798362447,-0.491087589\C,0
 ,-3.1018095496,0.3168377865,0.123691764\C,0,-3.1981560311,-1.170250459
 4,0.4107973651\C,0,-1.8033515993,-1.7321521821,0.0547945387\O,0,-4.046
 345335,1.1076594599,0.1417100214\C,0,-1.2269118102,2.9462074511,0.7823
 784426\C,0,-1.835975496,-2.6570782047,-1.1648757541\O,0,-1.2365300555,
 -2.5218412236,1.1149775726\C,0,2.8381961086,0.0948477431,0.4795150513\
 O,0,2.803899887,-1.0000766373,1.4183798643\C,0,3.5863420411,1.23467466
 41,1.1801798291\C,0,3.666441762,-0.3710619229,-0.7344120776\O,0,3.2293
 479857,-1.6823843215,-1.1227534148\H,0,0.7081299844,-0.7175238986,-1.5
 26348693\H,0,0.823536575,-1.5708548974,-0.0019751086\H,0,0.9371432374,
 0.7322465565,1.1431978503\H,0,2.0683207379,1.8096589553,-1.4600252239\
 H,0,1.5754324172,2.6707845967,-0.0185462984\H,0,-0.1727240168,1.490367
 6008,-2.2244023381\H,0,0.0415365439,3.1704092659,-1.7733530691\H,0,-2.
 1270367554,2.4919963639,-1.0927249105\H,0,-3.4110320164,-1.3219769709,
 1.4761848238\H,0,-4.0199980558,-1.6233129483,-0.1537829048\H,0,-0.9927
 77718,3.9866124047,0.5243846946\H,0,-0.4601457346,2.5878244982,1.47798
 15466\H,0,-2.1866576413,2.9410080105,1.3109824247\H,0,-0.8262037953,-2
 .98210283,-1.436816224\H,0,-2.4343571069,-3.5469332457,-0.9382814989\H
 ,0,-2.2820368108,-2.1475223894,-2.024974875\H,0,-1.1769124347,-1.95755
 07201,1.9057349217\H,0,2.8500318181,-1.8076485018,0.8715776066\H,0,3.7
 88449577,2.0685736265,0.5008122175\H,0,3.0048445148,1.6152462544,2.027
 809588\H,0,4.5442280394,0.8658904804,1.5625470649\H,0,3.5698777335,0.3
 303121314,-1.5723527203\H,0,4.7232118453,-0.4075436109,-0.4435255357\H
 ,0,3.9874716349,-2.1438144685,-1.5158387444\\Version=ES64L-G09RevD.01\
 State=1-A\HF=-886.9767438\RMSD=5.132e-09\Dipole=2.3928991,-0.1792208,-
 1.0748982\Quadrupole=-1.3380708,-0.5877965,1.9258674,5.3975005,-7.0096
 621,2.9460576\PG=C01 [X(C15H24O4)]\\@


 Standing in the middle of the road is very dangerous;
 you get knocked down by the traffic from both sides.
                                -- Margaret Thatcher
 Job cpu time:       0 days  0 hours 38 minutes 13.5 seconds.
 File lengths (MBytes):  RWF=    278 Int=      0 D2E=      0 Chk=     30 Scr=      1
 Normal termination of Gaussian 09 at Sun Mar 10 23:54:30 2024.
