# Supplementary material for: New patchoulol- and guaiane-type sesquiterpenoids from Sanguisorba officinalis with anti-melanogenic activity
Source: Nat Prod Bioprospect. 2026 May 12;16(1):63. doi: 10.1007/s13659-026-00616-0 (PMC13161421; doi:10.1007/s13659-026-00616-0)
Supplement: Supplementary file 2 — Additional file 2. It includes the calculated NMR data of compound 11. [file 13659_2026_616_MOESM2_ESM.zip › New folder/11R-nmr-17.log]

 Entering Gaussian System, Link 0=/gpfs/home/zhengshan/software/Gaussian/g09/g09
 Input=DY-202A-11R_17-2.gjf
 Output=DY-202A-11R_17-2.log
 Initial command:
 /gpfs/home/zhengshan/software/Gaussian/g09/l1.exe "/gpfs/home/zhengshan/software/Gaussian/g09/scratch/zhengshan/%J/Gau-6524.inp" -scrdir="/gpfs/home/zhengshan/software/Gaussian/g09/scratch/zhengshan/%J/"
 Entering Link 1 = /gpfs/home/zhengshan/software/Gaussian/g09/l1.exe PID=      6525.
  
 Copyright (c) 1988,1990,1992,1993,1995,1998,2003,2009,2013,
            Gaussian, Inc.  All Rights Reserved.
  
 This is part of the Gaussian(R) 09 program.  It is based on
 the Gaussian(R) 03 system (copyright 2003, Gaussian, Inc.),
 the Gaussian(R) 98 system (copyright 1998, Gaussian, Inc.),
 the Gaussian(R) 94 system (copyright 1995, Gaussian, Inc.),
 the Gaussian 92(TM) system (copyright 1992, Gaussian, Inc.),
 the Gaussian 90(TM) system (copyright 1990, Gaussian, Inc.),
 the Gaussian 88(TM) system (copyright 1988, Gaussian, Inc.),
 the Gaussian 86(TM) system (copyright 1986, Carnegie Mellon
 University), and the Gaussian 82(TM) system (copyright 1983,
 Carnegie Mellon University). Gaussian is a federally registered
 trademark of Gaussian, Inc.
  
 This software contains proprietary and confidential information,
 including trade secrets, belonging to Gaussian, Inc.
  
 This software is provided under written license and may be
 used, copied, transmitted, or stored only in accord with that
 written license.
  
 The following legend is applicable only to US Government
 contracts under FAR:
  
                    RESTRICTED RIGHTS LEGEND
  
 Use, reproduction and disclosure by the US Government is
 subject to restrictions as set forth in subparagraphs (a)
 and (c) of the Commercial Computer Software - Restricted
 Rights clause in FAR 52.227-19.
  
 Gaussian, Inc.
 340 Quinnipiac St., Bldg. 40, Wallingford CT 06492
  
  
 ---------------------------------------------------------------
 Warning -- This program may not be used in any manner that
 competes with the business of Gaussian, Inc. or will provide
 assistance to any competitor of Gaussian, Inc.  The licensee
 of this program is prohibited from giving any competitor of
 Gaussian, Inc. access to this program.  By using this program,
 the user acknowledges that Gaussian, Inc. is engaged in the
 business of creating and licensing software in the field of
 computational chemistry and represents and warrants to the
 licensee that it is not a competitor of Gaussian, Inc. and that
 it will not use this program in any manner prohibited above.
 ---------------------------------------------------------------
  

 Cite this work as:
 Gaussian 09, Revision D.01,
 M. J. Frisch, G. W. Trucks, H. B. Schlegel, G. E. Scuseria, 
 M. A. Robb, J. R. Cheeseman, G. Scalmani, V. Barone, B. Mennucci, 
 G. A. Petersson, H. Nakatsuji, M. Caricato, X. Li, H. P. Hratchian, 
 A. F. Izmaylov, J. Bloino, G. Zheng, J. L. Sonnenberg, M. Hada, 
 M. Ehara, K. Toyota, R. Fukuda, J. Hasegawa, M. Ishida, T. Nakajima, 
 Y. Honda, O. Kitao, H. Nakai, T. Vreven, J. A. Montgomery, Jr., 
 J. E. Peralta, F. Ogliaro, M. Bearpark, J. J. Heyd, E. Brothers, 
 K. N. Kudin, V. N. Staroverov, T. Keith, R. Kobayashi, J. Normand, 
 K. Raghavachari, A. Rendell, J. C. Burant, S. S. Iyengar, J. Tomasi, 
 M. Cossi, N. Rega, J. M. Millam, M. Klene, J. E. Knox, J. B. Cross, 
 V. Bakken, C. Adamo, J. Jaramillo, R. Gomperts, R. E. Stratmann, 
 O. Yazyev, A. J. Austin, R. Cammi, C. Pomelli, J. W. Ochterski, 
 R. L. Martin, K. Morokuma, V. G. Zakrzewski, G. A. Voth, 
 P. Salvador, J. J. Dannenberg, S. Dapprich, A. D. Daniels, 
 O. Farkas, J. B. Foresman, J. V. Ortiz, J. Cioslowski, 
 and D. J. Fox, Gaussian, Inc., Wallingford CT, 2013.
 
 ******************************************
 Gaussian 09:  ES64L-G09RevD.01 24-Apr-2013
                10-Mar-2024 
 ******************************************
 %chk=DY-202A-11R_17.chk
 %mem=6GB
 %nprocshared=3
 Will use up to    3 processors via shared memory.
 ----------------------------------------------------------------------
 # mPW1PW91/6-311G(d,p) nmr guess=read geom=check scrf=(solvent=methano
 l,read)
 ----------------------------------------------------------------------
 1/29=2,38=1,40=2/1;
 2/12=2,40=1/2;
 3/5=4,6=6,7=101,11=2,14=-4,16=1,25=1,30=1,70=2203,72=3,74=-7,116=-2/1,2,8,3;
 4/5=1/1;
 5/5=2,38=6,53=3/2;
 8/6=1,10=90,11=11/1;
 10/13=100,45=16/2;
 6/7=2,8=2,9=2,10=2,28=1/1;
 99/9=1/99;
 ----------------------------------------------------------------------
 candidate structure: DY-202A-11R_17, conformer: 1, nmr calculation wit
 h methanol solvation
 ----------------------------------------------------------------------
 Structure from the checkpoint file:  "DY-202A-11R_17.chk"
 Charge =  0 Multiplicity = 1
 Redundant internal coordinates found in file.
 C,0,-1.6381145496,0.7198279448,-0.1027189613
 C,0,-0.9899775056,-0.4242328573,-0.4300959399
 C,0,0.4297071622,-0.5786627103,-0.9000069636
 C,0,1.4162516885,0.3768552446,-0.1852956868
 C,0,1.3715649328,1.8140553325,-0.7604931711
 C,0,-0.0125691877,2.3299672711,-1.198024374
 C,0,-1.1744235671,2.1543344803,-0.199999929
 C,0,-3.0039608217,0.3937447096,0.3421171172
 C,0,-3.159247962,-1.1160256678,0.3921866355
 C,0,-1.8734219122,-1.666722021,-0.2639515754
 O,0,-3.8840228328,1.2080269441,0.6245481718
 C,0,-0.887010759,2.7668479528,1.1860708337
 C,0,-2.1445715511,-2.3491540565,-1.6072491989
 O,0,-1.2158336799,-2.6604386245,0.5419800547
 C,0,2.8608914719,-0.2028427479,-0.1509164317
 O,0,3.6824652101,0.8469416609,0.4215583823
 C,0,3.4040965966,-0.5980822911,-1.5260336236
 C,0,2.9682552828,-1.4004557252,0.8184083212
 O,0,2.6653622735,-1.0239557319,2.1602510579
 H,0,0.4732717243,-0.4216683662,-1.9875138082
 H,0,0.7156775677,-1.6218827948,-0.7387777368
 H,0,1.1022394262,0.4291789828,0.8637849744
 H,0,2.0306977216,1.8834787152,-1.6353244417
 H,0,1.7920355238,2.495867396,-0.014127937
 H,0,-0.3017818238,1.8534042696,-2.1437605058
 H,0,0.0885793918,3.4005987091,-1.4209228054
 H,0,-2.0318722612,2.7104141386,-0.6077054204
 H,0,-3.2224762635,-1.4361220329,1.4395778079
 H,0,-4.0841225505,-1.4313602462,-0.1021880266
 H,0,-0.6138847418,3.8246624473,1.0856253587
 H,0,-0.0681826249,2.2526003796,1.7010507169
 H,0,-1.7743837023,2.7104355601,1.8265597037
 H,0,-1.2089430866,-2.6564195993,-2.0863923553
 H,0,-2.7601753914,-3.2421628957,-1.4504747628
 H,0,-2.67732694,-1.6730241197,-2.2834544931
 H,0,-1.0166993677,-2.2603266902,1.4068110952
 H,0,4.6094923805,0.5537436719,0.3671427496
 H,0,2.8418819386,-1.4352300594,-1.9534520163
 H,0,3.363817084,0.2392871577,-2.2299255741
 H,0,4.4515070241,-0.9136060781,-1.4395116507
 H,0,2.2819137269,-2.2094762055,0.5530264995
 H,0,3.9933182368,-1.8006751139,0.7573730274
 H,0,3.1507767177,-0.1893463332,2.3002448814
 Recover connectivity data from disk.
                          Input orientation:                          
 ---------------------------------------------------------------------
 Center     Atomic      Atomic             Coordinates (Angstroms)
 Number     Number       Type             X           Y           Z
 ---------------------------------------------------------------------
      1          6           0       -1.638115    0.719828   -0.102719
      2          6           0       -0.989978   -0.424233   -0.430096
      3          6           0        0.429707   -0.578663   -0.900007
      4          6           0        1.416252    0.376855   -0.185296
      5          6           0        1.371565    1.814055   -0.760493
      6          6           0       -0.012569    2.329967   -1.198024
      7          6           0       -1.174424    2.154334   -0.200000
      8          6           0       -3.003961    0.393745    0.342117
      9          6           0       -3.159248   -1.116026    0.392187
     10          6           0       -1.873422   -1.666722   -0.263952
     11          8           0       -3.884023    1.208027    0.624548
     12          6           0       -0.887011    2.766848    1.186071
     13          6           0       -2.144572   -2.349154   -1.607249
     14          8           0       -1.215834   -2.660439    0.541980
     15          6           0        2.860891   -0.202843   -0.150916
     16          8           0        3.682465    0.846942    0.421558
     17          6           0        3.404097   -0.598082   -1.526034
     18          6           0        2.968255   -1.400456    0.818408
     19          8           0        2.665362   -1.023956    2.160251
     20          1           0        0.473272   -0.421668   -1.987514
     21          1           0        0.715678   -1.621883   -0.738778
     22          1           0        1.102239    0.429179    0.863785
     23          1           0        2.030698    1.883479   -1.635324
     24          1           0        1.792036    2.495867   -0.014128
     25          1           0       -0.301782    1.853404   -2.143761
     26          1           0        0.088579    3.400599   -1.420923
     27          1           0       -2.031872    2.710414   -0.607705
     28          1           0       -3.222476   -1.436122    1.439578
     29          1           0       -4.084123   -1.431360   -0.102188
     30          1           0       -0.613885    3.824662    1.085625
     31          1           0       -0.068183    2.252600    1.701051
     32          1           0       -1.774384    2.710436    1.826560
     33          1           0       -1.208943   -2.656420   -2.086392
     34          1           0       -2.760175   -3.242163   -1.450475
     35          1           0       -2.677327   -1.673024   -2.283454
     36          1           0       -1.016699   -2.260327    1.406811
     37          1           0        4.609492    0.553744    0.367143
     38          1           0        2.841882   -1.435230   -1.953452
     39          1           0        3.363817    0.239287   -2.229926
     40          1           0        4.451507   -0.913606   -1.439512
     41          1           0        2.281914   -2.209476    0.553026
     42          1           0        3.993318   -1.800675    0.757373
     43          1           0        3.150777   -0.189346    2.300245
 ---------------------------------------------------------------------
                    Distance matrix (angstroms):
                    1          2          3          4          5
     1  C    0.000000
     2  C    1.355040   0.000000
     3  C    2.568586   1.503386   0.000000
     4  C    3.074671   2.547863   1.548256   0.000000
     5  C    3.269277   3.270471   2.575201   1.548675   0.000000
     6  C    2.536659   3.021698   2.957119   2.623318   1.540593
     7  C    1.510722   2.595376   3.245384   3.141854   2.629068
     8  C    1.473006   2.306844   3.778693   4.451598   4.730566
     9  C    2.434982   2.420839   3.852158   4.847409   5.517455
    10  C    2.403536   1.533577   2.625422   3.873545   4.784590
    11  O    2.410676   3.485978   4.911700   5.425827   5.468712
    12  C    2.532869   3.578490   4.156670   3.591341   3.130190
    13  C    3.455251   2.534581   3.203395   4.704523   5.514755
    14  O    3.467010   2.448787   3.020086   4.084355   5.330306
    15  C    4.592897   3.867318   2.571582   1.556989   2.580224
    16  O    5.347859   4.916596   3.789369   2.392692   2.769985
    17  C    5.402463   4.532018   3.039618   2.588360   3.245866
    18  C    5.153904   4.263729   3.173724   2.564171   3.921152
    19  O    5.165436   4.520075   3.815969   3.004020   4.273051
    20  H    3.051789   2.136973   1.099644   2.185141   2.703881
    21  H    3.380609   2.106872   1.093655   2.189087   3.498047
    22  H    2.920299   2.603807   2.139861   1.096317   2.151441
    23  H    4.142843   3.987805   3.027541   2.179459   1.097545
    24  H    3.863689   4.054579   3.477565   2.158871   1.094863
    25  H    2.690099   2.932216   2.827888   2.994565   2.171420
    26  H    3.450459   4.095651   4.027685   3.525977   2.144607
    27  H    2.091050   3.308036   4.118597   4.184912   3.522810
    28  H    3.088204   3.082799   4.421237   5.238788   6.042283
    29  H    3.257386   3.270407   4.662431   5.790567   6.382054
    30  H    3.478679   4.526806   4.941770   4.198103   3.375308
    31  H    2.840363   3.543576   3.876783   3.046353   2.885202
    32  H    2.775465   3.941311   4.807323   4.435461   4.170531
    33  H    3.939314   2.788175   2.899958   4.439209   5.329369
    34  H    4.332763   3.480733   4.191968   5.669260   6.566026
    35  H    3.400193   2.800280   3.572844   5.036036   5.556317
    36  H    3.397964   2.597341   3.200234   3.925402   5.196307
    37  H    6.267451   5.739869   4.512052   3.245499   3.652961
    38  H    5.304701   4.245689   2.768039   2.905590   3.760697
    39  H    5.456670   4.757644   3.323662   2.827092   2.933973
    40  H    6.445046   5.555912   4.071625   3.528615   4.169802
    41  H    4.937352   3.854724   2.863831   2.825527   4.329304
    42  H    6.229424   5.304518   4.115768   3.503075   4.716332
    43  H    5.434548   4.965459   4.218696   3.083354   4.067841
                    6          7          8          9         10
     6  C    0.000000
     7  C    1.541689   0.000000
     8  C    3.881935   2.596300   0.000000
     9  C    4.930033   3.871107   1.518561   0.000000
    10  C    4.506528   3.884992   2.427130   1.545035   0.000000
    11  O    4.423649   2.986186   1.231800   2.445508   3.618857
    12  C    2.576708   1.542391   3.290191   4.568372   4.767821
    13  C    5.158205   4.816944   3.473049   2.558890   1.530910
    14  O    5.420296   4.871785   3.544768   2.486867   1.438548
    15  C    3.970937   4.673592   5.915699   6.113178   4.956757
    16  O    4.298336   5.068035   6.702238   7.117805   6.136474
    17  C    4.511615   5.504272   6.748104   6.857501   5.530555
    18  C    5.183374   5.552970   6.254069   6.148891   4.968324
    19  O    5.449599   5.515095   6.120189   6.087743   5.185602
    20  H    2.903590   3.542019   4.264179   4.397761   3.166670
    21  H    4.044548   4.257062   4.366554   4.068172   2.632661
    22  H    3.017756   3.048113   4.139357   4.557449   3.810400
    23  H    2.136708   3.522261   5.610470   6.327983   5.452223
    24  H    2.164655   2.991834   5.248563   6.142155   5.552039
    25  H    1.097804   2.151806   3.951198   4.838766   4.288942
    26  H    1.098256   2.153835   4.659752   5.851123   5.555697
    27  H    2.137943   1.100303   2.685903   4.112469   4.393472
    28  H    5.607484   4.446809   2.144897   1.097036   2.185209
    29  H    5.650309   4.618779   2.166833   1.095096   2.229072
    30  H    2.794772   2.181062   4.246936   5.600904   5.793366
    31  H    2.900640   2.201685   3.731064   4.755571   4.741436
    32  H    3.520917   2.185439   3.013716   4.314752   4.851758
    33  H    5.204283   5.167497   4.292231   3.509965   2.177688
    34  H    6.217854   5.761986   4.061113   2.841675   2.162448
    35  H    4.929811   4.609574   3.357357   2.775167   2.173636
    36  H    5.372545   4.700633   3.482366   2.632376   1.969210
    37  H    5.193089   6.028037   7.615175   7.946199   6.881637
    38  H    4.784901   5.664828   6.541304   6.451161   5.014189
    39  H    4.103139   5.327629   6.869342   7.159799   5.909873
    40  H    5.523320   6.526848   7.776077   7.830689   6.477179
    41  H    5.379347   5.617487   5.895906   5.552274   4.269526
    42  H    6.077246   6.577554   7.345055   7.194533   5.956483
    43  H    5.347110   5.518281   6.484987   6.657014   5.830979
                   11         12         13         14         15
    11  O    0.000000
    12  C    3.424516   0.000000
    13  C    4.545343   5.963017   0.000000
    14  O    4.700115   5.475255   2.361914   0.000000
    15  C    6.934390   4.965216   5.637572   4.810361   0.000000
    16  O    7.577818   5.015040   6.948773   6.025741   1.450778
    17  C    7.810488   6.090309   5.818983   5.465688   1.530436
    18  C    7.334540   5.688996   5.738017   4.378421   1.544472
    19  O    7.087635   5.285695   6.251853   4.512268   2.460478
    20  H    5.335240   4.699856   3.273058   3.776706   3.020216
    21  H    5.569945   5.053178   3.076393   2.539621   2.638408
    22  H    5.052390   3.086370   4.936287   3.875920   2.126482
    23  H    6.367667   4.153750   5.945489   5.993981   2.691733
    24  H    5.855261   2.948084   6.442759   5.995334   2.905891
    25  H    4.573018   3.502092   4.620088   5.331367   4.266390
    26  H    4.977237   2.854791   6.171008   6.503127   4.720532
    27  H    2.684414   2.128738   5.158587   5.552815   5.712693
    28  H    2.844897   4.814937   3.358372   2.516197   6.407653
    29  H    2.744914   5.431951   2.620956   3.186325   7.053003
    30  H    4.213452   1.097114   6.907285   6.535628   5.461127
    31  H    4.100077   1.095506   6.035924   5.176727   4.247171
    32  H    2.855283   1.095828   6.125972   5.550533   5.820943
    33  H    5.425790   6.342278   1.095167   2.628385   5.131243
    34  H    5.037156   6.824099   1.095907   2.587136   6.520944
    35  H    4.267675   5.912301   1.094639   3.330770   6.114002
    36  H    4.567599   5.033690   3.219401   0.973487   4.657839
    37  H    8.522567   5.981640   7.611992   6.655521   1.974440
    38  H    7.672724   6.435736   5.081322   4.918676   2.183638
    39  H    7.849692   6.010585   6.118014   6.088109   2.184191
    40  H    8.845492   6.995656   6.752569   6.252718   2.166961
    41  H    7.050051   5.933517   4.927481   3.526716   2.203935
    42  H    8.433412   6.698034   6.600451   5.284018   2.158807
    43  H    7.365393   5.126812   6.926326   5.316491   2.468280
                   16         17         18         19         20
    16  O    0.000000
    17  C    2.441044   0.000000
    18  C    2.391314   2.515983   0.000000
    19  O    2.749147   3.783621   1.426197   0.000000
    20  H    4.208554   2.972174   3.880228   4.729901   0.000000
    21  H    4.030298   2.982539   2.747356   3.544454   1.748890
    22  H    2.650972   3.473477   2.613740   2.497154   3.041290
    23  H    2.834345   2.838365   4.205240   4.823108   2.804161
    24  H    2.546076   3.802253   4.154268   4.228449   3.761038
    25  H    4.844384   4.486079   5.482262   5.967215   2.408542
    26  H    4.778275   5.195493   6.029698   6.248304   3.883135
    27  H    6.097997   6.429559   6.628297   6.608412   4.241410
    28  H    7.343498   7.308121   6.221919   5.946082   5.141267
    29  H    8.110786   7.667797   7.112277   7.130228   5.034260
    30  H    5.269386   6.521166   6.340741   5.951250   5.353262
    31  H    4.204799   5.531473   4.831545   4.291731   4.588071
    32  H    5.934967   7.000202   6.356762   5.811056   5.423024
    33  H    6.518376   5.082410   5.240639   5.975714   2.798881
    34  H    7.857029   6.707840   6.430757   6.884348   4.324209
    35  H    7.356241   6.221969   6.447360   6.979408   3.402902
    36  H    5.719090   5.559503   4.118915   3.956496   4.137888
    37  H    0.973810   2.522657   2.591562   3.079613   4.858411
    38  H    3.399347   1.095257   2.774958   4.137978   2.576583
    39  H    2.738822   1.094657   3.483901   4.621393   2.975043
    40  H    2.674796   1.097319   2.745043   4.020047   4.045821
    41  H    3.364598   2.859786   1.093621   2.033633   3.594689
    42  H    2.686871   2.647141   1.102114   2.082025   4.671915
    43  H    2.210441   3.856377   1.922483   0.975602   5.060423
                   21         22         23         24         25
    21  H    0.000000
    22  H    2.631443   0.000000
    23  H    3.849758   3.036869   0.000000
    24  H    4.317352   2.348989   1.749359   0.000000
    25  H    3.884176   3.611789   2.387441   3.054859   0.000000
    26  H    5.107239   3.882877   2.473751   2.387336   1.751767
    27  H    5.131764   4.146321   4.271334   3.875646   2.467214
    28  H    4.504309   4.744897   6.933297   6.535987   5.673778
    29  H    4.845578   5.594020   7.122478   7.068246   5.409602
    30  H    5.895849   3.810985   4.262110   2.960339   3.796340
    31  H    4.645301   2.322879   3.958908   2.541934   3.872531
    32  H    5.616969   3.795527   5.210292   4.019144   4.320475
    33  H    2.567196   4.854486   5.595481   6.312386   4.600516
    34  H    3.900433   5.809716   7.018464   7.463961   5.699925
    35  H    3.728421   5.348785   5.935847   6.519563   4.254225
    36  H    2.830599   3.466730   5.975980   5.703459   5.480917
    37  H    4.595455   3.544431   3.525373   3.443149   5.666954
    38  H    2.455813   3.799895   3.431188   4.507403   4.553455
    39  H    3.563723   3.836905   2.198664   3.531630   4.006172
    40  H    3.866407   4.280869   3.704368   4.552913   5.544914
    41  H    2.113556   2.907009   4.648039   4.764651   5.518618
    42  H    3.607404   3.652658   4.811431   4.888879   6.341668
    43  H    4.149401   2.577304   4.586926   3.796429   5.986833
                   26         27         28         29         30
    26  H    0.000000
    27  H    2.373603   0.000000
    28  H    6.522225   4.775214   0.000000
    29  H    6.519074   4.649900   1.766210   0.000000
    30  H    2.637436   2.473784   5.882677   6.409308   0.000000
    31  H    3.330044   3.065294   4.860515   5.740297   1.774237
    32  H    3.806980   2.447845   4.409157   5.119515   1.771226
    33  H    6.230079   5.627311   4.239800   3.701958   7.240181
    34  H    7.227901   6.055895   3.439173   2.617197   7.808866
    35  H    5.842589   4.737011   3.770183   2.606799   6.770011
    36  H    6.423690   5.458674   2.354960   3.517577   6.106760
    37  H    5.633863   7.050481   8.151651   8.929717   6.204740
    38  H    5.590125   6.538416   6.949035   7.169151   6.988904
    39  H    4.623371   6.152360   7.723439   7.924023   6.298405
    40  H    6.135784   7.473930   8.212929   8.655257   7.381443
    41  H    6.338780   6.645402   5.628708   6.446797   6.714175
    42  H    6.858951   7.649594   7.257134   8.131438   7.278633
    43  H    6.009313   6.612461   6.550844   7.723862   5.635623
                   31         32         33         34         35
    31  H    0.000000
    32  H    1.771013   0.000000
    33  H    6.304327   6.665887   0.000000
    34  H    6.882686   6.866161   1.775896   0.000000
    35  H    6.172070   6.076367   1.778216   1.778459   0.000000
    36  H    4.620906   5.045667   3.520840   3.488236   4.089091
    37  H    5.152288   6.894570   7.083726   8.486733   8.067335
    38  H    5.951803   7.265325   4.232985   5.907710   5.534177
    39  H    5.593266   6.997339   5.414412   7.087406   6.336815
    40  H    6.349456   7.909653   5.957898   7.578302   7.218672
    41  H    5.172141   6.502382   4.399133   5.522963   5.738247
    42  H    5.815098   7.399977   5.990227   7.249976   7.332151
    43  H    4.084585   5.735008   6.658543   7.637208   7.561640
                   36         37         38         39         40
    36  H    0.000000
    37  H    6.376044   0.000000
    38  H    5.182741   3.530669   0.000000
    39  H    6.217946   2.897474   1.775630   0.000000
    40  H    6.310031   2.332825   1.768366   1.771154   0.000000
    41  H    3.407695   3.617673   2.682435   3.861577   3.218171
    42  H    5.072803   2.464800   2.967815   3.671739   2.413116
    43  H    4.738675   2.533164   4.443150   4.555388   4.025199
                   41         42         43
    41  H    0.000000
    42  H    1.771378   0.000000
    43  H    2.808669   2.384682   0.000000
 Stoichiometry    C15H24O4
 Framework group  C1[X(C15H24O4)]
 Deg. of freedom   123
 Full point group                 C1      NOp   1
 Largest Abelian subgroup         C1      NOp   1
 Largest concise Abelian subgroup C1      NOp   1
                         Standard orientation:                         
 ---------------------------------------------------------------------
 Center     Atomic      Atomic             Coordinates (Angstroms)
 Number     Number       Type             X           Y           Z
 ---------------------------------------------------------------------
      1          6           0       -1.680292    0.715788   -0.073865
      2          6           0       -1.041218   -0.443231   -0.364364
      3          6           0        0.372039   -0.622663   -0.844652
      4          6           0        1.371310    0.354890   -0.179112
      5          6           0        1.326139    1.769005   -0.808900
      6          6           0       -0.060823    2.274423   -1.249712
      7          6           0       -1.211419    2.143174   -0.232015
      8          6           0       -3.042155    0.413839    0.399320
      9          6           0       -3.203549   -1.092090    0.509574
     10          6           0       -1.928132   -1.674024   -0.139885
     11          8           0       -3.915141    1.242733    0.660399
     12          6           0       -0.904715    2.807345    1.125843
     13          6           0       -2.218374   -2.406489   -1.452493
     14          8           0       -1.265374   -2.639089    0.696071
     15          6           0        2.813664   -0.230133   -0.139368
     16          8           0        3.646694    0.836932    0.382351
     17          6           0        3.338607   -0.680850   -1.504476
     18          6           0        2.927290   -1.389928    0.874220
     19          8           0        2.642157   -0.960401    2.203973
     20          1           0        0.403283   -0.508004   -1.937855
     21          1           0        0.655273   -1.660270   -0.646576
     22          1           0        1.070112    0.449234    0.870789
     23          1           0        1.975057    1.801351   -1.693471
     24          1           0        1.758543    2.477062   -0.094473
     25          1           0       -0.363452    1.763114   -2.172833
     26          1           0        0.042415    3.335137   -1.515031
     27          1           0       -2.071203    2.687295   -0.650788
     28          1           0       -3.255661   -1.371181    1.569234
     29          1           0       -4.135669   -1.421739    0.038702
     30          1           0       -0.628105    3.859137    0.981346
     31          1           0       -0.082078    2.309357    1.650640
     32          1           0       -1.784601    2.780069    1.778450
     33          1           0       -1.289924   -2.736620   -1.930388
     34          1           0       -2.836025   -3.289743   -1.254050
     35          1           0       -2.756170   -1.754372   -2.148016
     36          1           0       -1.054124   -2.206856    1.542372
     37          1           0        4.571690    0.537303    0.328393
     38          1           0        2.767597   -1.531111   -1.892539
     39          1           0        3.293633    0.128896   -2.239706
     40          1           0        4.385564   -0.997936   -1.418168
     41          1           0        2.234228   -2.205215    0.648437
     42          1           0        3.949758   -1.797234    0.816631
     43          1           0        3.132922   -0.123401    2.305850
 ---------------------------------------------------------------------
 Rotational constants (GHZ):      0.5326718      0.2798282      0.2279619
 Standard basis: 6-311G(d,p) (5D, 7F)
 There are   505 symmetry adapted cartesian basis functions of A   symmetry.
 There are   486 symmetry adapted basis functions of A   symmetry.
   486 basis functions,   800 primitive gaussians,   505 cartesian basis functions
    73 alpha electrons       73 beta electrons
       nuclear repulsion energy      1613.3880872591 Hartrees.
 NAtoms=   43 NActive=   43 NUniq=   43 SFac= 1.00D+00 NAtFMM=   60 NAOKFM=F Big=F
 Integral buffers will be    131072 words long.
 Raffenetti 2 integral format.
 Two-electron integral symmetry is turned on.
 Using the following non-standard input for PCM:
 --- end of non-standard input.
 ------------------------------------------------------------------------------
 Polarizable Continuum Model (PCM)
 =================================
 Model                : PCM (using non-symmetric T matrix).
 Atomic radii         : UFF (Universal Force Field).
 Polarization charges : Total charges.
 Charge compensation  : None.
 Solution method      : On-the-fly selection.
 Cavity type          : Scaled VdW (van der Waals Surface) (Alpha=1.100).
 Cavity algorithm     : GePol (No added spheres)
                        Default sphere list used, NSphG=   43.
                        Lebedev-Laikov grids with approx.  5.0 points / Ang**2.
                        Smoothing algorithm: Karplus/York (Gamma=1.0000).
                        Polarization charges: spherical gaussians, with
                                              point-specific exponents (IZeta= 3).
                        Self-potential: point-specific (ISelfS= 7).
                        Self-field    : sphere-specific E.n sum rule (ISelfD= 2).
 Solvent              : Methanol, Eps=  32.613000 Eps(inf)=   1.765709
 ------------------------------------------------------------------------------
 One-electron integrals computed using PRISM.
 NBasis=   486 RedAO= T EigKep=  3.06D-04  NBF=   486
 NBsUse=   486 1.00D-06 EigRej= -1.00D+00 NBFU=   486
 Initial guess from the checkpoint file:  "DY-202A-11R_17.chk"
 B after Tr=     0.000000    0.000000    0.000000
         Rot=    1.000000    0.000000    0.000000    0.000000 Ang=   0.00 deg.
 Requested convergence on RMS density matrix=1.00D-08 within 128 cycles.
 Requested convergence on MAX density matrix=1.00D-06.
 Requested convergence on             energy=1.00D-06.
 No special actions if energy rises.
 Inv3:  Mode=1 IEnd=    20892963.
 Iteration    1 A*A^-1 deviation from unit magnitude is 5.77D-15 for   2628.
 Iteration    1 A*A^-1 deviation from orthogonality  is 4.96D-15 for   2075    765.
 Iteration    1 A^-1*A deviation from unit magnitude is 5.77D-15 for   2626.
 Iteration    1 A^-1*A deviation from orthogonality  is 3.57D-13 for   2401   2397.
 Error on total polarization charges =  0.01127
 SCF Done:  E(RmPW1PW91) =  -886.978771985     A.U. after   11 cycles
            NFock= 11  Conv=0.53D-08     -V/T= 2.0045
 DoSCS=F DFT=T ScalE2(SS,OS)=  1.000000  1.000000
 Range of M.O.s used for correlation:     1   486
 NBasis=   486 NAE=    73 NBE=    73 NFC=     0 NFV=     0
 NROrb=    486 NOA=    73 NOB=    73 NVA=   413 NVB=   413

 **** Warning!!: The largest alpha MO coefficient is  0.10020748D+02

 NEqPCM:  Using equilibrium solvation (IEInf=0, Eps=  32.6130, EpsInf=   1.7657)
          Differentiating once with respect to magnetic field using GIAOs.
          Electric field/nuclear overlap derivatives assumed to be zero.
 FoFJK:  IHMeth= 1 ICntrl=    6127 DoSepK=F KAlg= 0 I1Cent=   0 FoldK=F
 IRaf=         1 NMat=   1 IRICut=       1 DoRegI=T DoRafI=F ISym2E= 0.
          There are     3 degrees of freedom in the 1st order CPHF.  IDoFFX=0 NUNeed=     3.
      3 vectors produced by pass  0 Test12= 1.00D-12 3.33D-08 XBig12= 4.28D+01 1.04D+00.
 AX will form     3 AO Fock derivatives at one time.
      3 vectors produced by pass  1 Test12= 1.00D-12 3.33D-08 XBig12= 9.63D-02 1.97D-01.
      3 vectors produced by pass  2 Test12= 1.00D-12 3.33D-08 XBig12= 1.36D-03 1.76D-02.
      3 vectors produced by pass  3 Test12= 1.00D-12 3.33D-08 XBig12= 6.81D-06 8.87D-04.
      3 vectors produced by pass  4 Test12= 1.00D-12 3.33D-08 XBig12= 3.64D-08 6.35D-05.
      3 vectors produced by pass  5 Test12= 1.00D-12 3.33D-08 XBig12= 1.02D-10 2.63D-06.
      3 vectors produced by pass  6 Test12= 1.00D-12 3.33D-08 XBig12= 5.90D-13 1.60D-07.
 InvSVY:  IOpt=1 It=  1 EMax= 6.50D-17
 Solved reduced A of dimension    21 with     3 vectors.
 Calculating GIAO nuclear magnetic shielding tensors.
 SCF GIAO Magnetic shielding tensor (ppm):
      1  C    Isotropic =    35.5944   Anisotropy =   140.5791
   XX=   -19.1391   YX=   -32.2357   ZX=    51.4543
   XY=   -19.3607   YY=    14.6749   ZY=     5.8410
   XZ=    50.9276   YZ=    -1.5588   ZZ=   111.2474
   Eigenvalues:   -47.0638    24.5332   129.3138
      2  C    Isotropic =    -1.4078   Anisotropy =   190.5004
   XX=   -69.8808   YX=   -30.8728   ZX=    69.6842
   XY=   -32.7434   YY=   -40.4496   ZY=     0.4577
   XZ=    53.5073   YZ=    12.5969   ZZ=   106.1070
   Eigenvalues:  -105.3767   -24.4392   125.5924
      3  C    Isotropic =   159.9613   Anisotropy =    19.5234
   XX=   169.8747   YX=     3.7737   ZX=     4.3164
   XY=     3.7270   YY=   150.9011   ZY=     5.3606
   XZ=     3.6817   YZ=     9.6973   ZZ=   159.1082
   Eigenvalues:   146.3660   160.5411   172.9770
      4  C    Isotropic =   147.0939   Anisotropy =    36.3395
   XX=   170.2327   YX=     3.0668   ZX=     4.4023
   XY=     2.7388   YY=   148.7858   ZY=     4.0010
   XZ=     6.8514   YZ=     0.3013   ZZ=   122.2631
   Eigenvalues:   121.4919   148.4695   171.3202
      5  C    Isotropic =   161.6478   Anisotropy =    17.7709
   XX=   167.6382   YX=    -3.8039   ZX=    -0.4565
   XY=     1.2881   YY=   170.0968   ZY=    -7.3373
   XZ=     0.2210   YZ=   -10.8482   ZZ=   147.2085
   Eigenvalues:   144.0242   167.4242   173.4951
      6  C    Isotropic =   156.3385   Anisotropy =    16.9919
   XX=   161.4532   YX=    -5.0740   ZX=   -11.5348
   XY=    -1.5452   YY=   153.1004   ZY=    -4.5192
   XZ=    -6.5243   YZ=    -3.0488   ZZ=   154.4619
   Eigenvalues:   145.1387   156.2104   167.6665
      7  C    Isotropic =   154.5341   Anisotropy =     7.5123
   XX=   152.7056   YX=     4.5799   ZX=     1.7017
   XY=     4.7930   YY=   152.3377   ZY=    -2.2940
   XZ=    -4.2802   YZ=     0.6235   ZZ=   158.5589
   Eigenvalues:   147.8235   156.2364   159.5423
      8  C    Isotropic =   -24.4139   Anisotropy =   146.6088
   XX=   -57.6886   YX=   -16.2892   ZX=    43.2105
   XY=   -21.8882   YY=   -72.1810   ZY=    14.7786
   XZ=    49.9134   YZ=     8.0259   ZZ=    56.6279
   Eigenvalues:   -95.1016   -51.4654    73.3253
      9  C    Isotropic =   132.9818   Anisotropy =    33.3239
   XX=   129.7544   YX=   -14.9493   ZX=   -13.3553
   XY=   -12.1954   YY=   141.5303   ZY=     8.3284
   XZ=    -5.5203   YZ=     6.4616   ZZ=   127.6607
   Eigenvalues:   118.1711   125.5766   155.1977
     10  C    Isotropic =   106.6827   Anisotropy =    37.4109
   XX=   105.8639   YX=    -7.8200   ZX=     2.7764
   XY=    -6.3203   YY=   110.3801   ZY=   -18.0527
   XZ=     7.9242   YZ=   -24.4210   ZZ=   103.8042
   Eigenvalues:    85.5865   102.8384   131.6234
     11  O    Isotropic =  -233.0711   Anisotropy =   902.6535
   XX=  -485.4036   YX=   228.2119   ZX=   273.2018
   XY=   176.2930   YY=  -477.9123   ZY=   -25.7790
   XZ=   320.3732   YZ=   -46.3417   ZZ=   264.1026
   Eigenvalues:  -743.9439  -323.9673   368.6979
     12  C    Isotropic =   169.0198   Anisotropy =    29.5561
   XX=   155.0343   YX=     3.3881   ZX=     4.5974
   XY=     2.3032   YY=   173.7420   ZY=     9.8603
   XZ=     3.7319   YZ=    13.6291   ZZ=   178.2830
   Eigenvalues:   154.2645   164.0710   188.7238
     13  C    Isotropic =   161.9964   Anisotropy =    37.3131
   XX=   151.0183   YX=     0.6405   ZX=     9.7918
   XY=     0.0353   YY=   158.5145   ZY=    15.6226
   XZ=    12.1512   YZ=    12.4637   ZZ=   176.4565
   Eigenvalues:   144.6116   154.5059   186.8719
     14  O    Isotropic =   249.9521   Anisotropy =    95.8798
   XX=   226.3524   YX=   -23.2260   ZX=    14.4463
   XY=   -10.6856   YY=   216.2105   ZY=     9.1823
   XZ=    32.5665   YZ=   -10.0769   ZZ=   307.2935
   Eigenvalues:   201.6314   234.3531   313.8720
     15  C    Isotropic =   107.0048   Anisotropy =    43.0840
   XX=   114.6381   YX=    20.3319   ZX=     7.7584
   XY=    17.8472   YY=   110.2198   ZY=     5.8980
   XZ=    12.1403   YZ=     9.9712   ZZ=    96.1565
   Eigenvalues:    91.7723    93.5146   135.7275
     16  O    Isotropic =   261.8761   Anisotropy =   115.1588
   XX=   334.3496   YX=     3.6522   ZX=    22.1538
   XY=   -19.4857   YY=   229.5681   ZY=    18.4486
   XZ=    22.0708   YZ=    28.2040   ZZ=   221.7106
   Eigenvalues:   198.3905   248.5891   338.6486
     17  C    Isotropic =   167.8848   Anisotropy =    34.1987
   XX=   165.5215   YX=    -2.5430   ZX=    -9.8283
   XY=     0.0617   YY=   154.4099   ZY=    13.6790
   XZ=    -4.4307   YZ=    12.3707   ZZ=   183.7229
   Eigenvalues:   149.3322   163.6382   190.6839
     18  C    Isotropic =   116.8730   Anisotropy =    46.7879
   XX=   102.1882   YX=    -9.3170   ZX=    -8.3111
   XY=   -11.8929   YY=   103.1010   ZY=     0.6395
   XZ=   -13.3686   YZ=    -0.2137   ZZ=   145.3298
   Eigenvalues:    90.8914   111.6627   148.0649
     19  O    Isotropic =   316.5838   Anisotropy =    58.2101
   XX=   303.6362   YX=    10.3962   ZX=   -16.8628
   XY=    13.3547   YY=   352.2634   ZY=    17.6388
   XZ=     4.6264   YZ=    -4.9390   ZZ=   293.8518
   Eigenvalues:   288.9333   305.4276   355.3905
     20  H    Isotropic =    29.5123   Anisotropy =     5.3441
   XX=    28.5004   YX=     1.1263   ZX=     0.8926
   XY=     1.6827   YY=    27.3999   ZY=     1.9228
   XZ=    -0.4207   YZ=     0.9222   ZZ=    32.6367
   Eigenvalues:    26.2626    29.1994    33.0750
     21  H    Isotropic =    29.3403   Anisotropy =     8.5762
   XX=    32.4265   YX=     2.2181   ZX=     0.0876
   XY=     2.8709   YY=    32.5956   ZY=    -0.7556
   XZ=     0.6221   YZ=    -0.2099   ZZ=    22.9988
   Eigenvalues:    22.9482    30.0149    35.0578
     22  H    Isotropic =    29.2964   Anisotropy =     4.0440
   XX=    30.0795   YX=    -2.1936   ZX=    -0.4636
   XY=    -2.8202   YY=    27.5832   ZY=    -1.2275
   XZ=     1.4808   YZ=    -0.1470   ZZ=    30.2266
   Eigenvalues:    26.0065    29.8904    31.9924
     23  H    Isotropic =    30.1094   Anisotropy =     7.4230
   XX=    32.6085   YX=    -1.7956   ZX=    -4.0338
   XY=    -1.5569   YY=    28.6425   ZY=    -3.8865
   XZ=    -3.5429   YZ=    -2.9021   ZZ=    29.0773
   Eigenvalues:    23.7561    31.5141    35.0581
     24  H    Isotropic =    29.7763   Anisotropy =     6.9483
   XX=    30.6549   YX=     0.7047   ZX=     3.0914
   XY=     0.6534   YY=    33.1917   ZY=     2.3435
   XZ=     2.2003   YZ=     2.2580   ZZ=    25.4824
   Eigenvalues:    23.9819    30.9386    34.4086
     25  H    Isotropic =    29.8565   Anisotropy =     6.4579
   XX=    28.3964   YX=    -1.3428   ZX=     1.6591
   XY=    -0.5374   YY=    27.2805   ZY=     0.1497
   XZ=     0.8263   YZ=     0.0619   ZZ=    33.8925
   Eigenvalues:    26.6713    28.7363    34.1617
     26  H    Isotropic =    30.0387   Anisotropy =    10.5526
   XX=    28.3339   YX=    -1.2882   ZX=    -0.7014
   XY=    -1.0679   YY=    34.2809   ZY=    -4.6443
   XZ=    -1.2392   YZ=    -5.6035   ZZ=    27.5012
   Eigenvalues:    24.2551    28.7872    37.0737
     27  H    Isotropic =    29.0753   Anisotropy =     8.9576
   XX=    33.0704   YX=    -3.2923   ZX=     1.3923
   XY=    -3.3361   YY=    27.4039   ZY=    -0.8408
   XZ=     1.2904   YZ=    -2.5110   ZZ=    26.7514
   Eigenvalues:    25.1287    27.0501    35.0470
     28  H    Isotropic =    29.3193   Anisotropy =     6.3366
   XX=    29.2618   YX=    -0.9319   ZX=    -2.9196
   XY=    -0.2600   YY=    27.5158   ZY=    -0.4855
   XZ=    -3.3386   YZ=    -1.7368   ZZ=    31.1803
   Eigenvalues:    26.0425    28.3717    33.5437
     29  H    Isotropic =    29.1857   Anisotropy =     6.0684
   XX=    33.2234   YX=     0.1289   ZX=    -0.5307
   XY=     0.2724   YY=    27.5283   ZY=     1.5560
   XZ=     0.5203   YZ=     2.5158   ZZ=    26.8053
   Eigenvalues:    25.0969    29.2289    33.2312
     30  H    Isotropic =    30.7312   Anisotropy =    10.8545
   XX=    27.3447   YX=     0.9860   ZX=    -0.8481
   XY=     0.9335   YY=    37.1002   ZY=     2.0827
   XZ=     0.1152   YZ=     3.6289   ZZ=    27.7488
   Eigenvalues:    26.4797    27.7464    37.9676
     31  H    Isotropic =    30.8227   Anisotropy =     5.3036
   XX=    31.4874   YX=    -2.9553   ZX=     1.5523
   XY=    -3.0720   YY=    28.8408   ZY=     1.4065
   XZ=     3.0284   YZ=     1.4814   ZZ=    32.1400
   Eigenvalues:    25.8785    32.2311    34.3585
     32  H    Isotropic =    30.4480   Anisotropy =     9.2111
   XX=    31.5314   YX=    -0.0099   ZX=    -3.5195
   XY=    -0.6659   YY=    27.8821   ZY=     2.5618
   XZ=    -4.5934   YZ=     3.8811   ZZ=    31.9306
   Eigenvalues:    25.4690    29.2863    36.5888
     33  H    Isotropic =    30.2899   Anisotropy =     6.0604
   XX=    31.4803   YX=     1.1512   ZX=    -1.4117
   XY=    -0.3840   YY=    29.0269   ZY=     3.4857
   XZ=    -2.5865   YZ=     4.3935   ZZ=    30.3627
   Eigenvalues:    25.2816    31.2580    34.3302
     34  H    Isotropic =    30.1929   Anisotropy =     9.8594
   XX=    30.0453   YX=     4.6242   ZX=     0.3525
   XY=     4.5153   YY=    32.8877   ZY=     1.2576
   XZ=     1.1001   YZ=     3.0348   ZZ=    27.6458
   Eigenvalues:    26.1997    27.6133    36.7658
     35  H    Isotropic =    30.9581   Anisotropy =     8.6517
   XX=    30.2620   YX=    -0.0919   ZX=     4.1130
   XY=    -0.5382   YY=    28.7578   ZY=    -0.8694
   XZ=     4.3865   YZ=    -0.2850   ZZ=    33.8546
   Eigenvalues:    27.4420    28.7064    36.7259
     36  H    Isotropic =    30.8813   Anisotropy =    14.2726
   XX=    26.4621   YX=     0.5191   ZX=     4.3596
   XY=     0.5190   YY=    27.3411   ZY=     1.0569
   XZ=     4.6517   YZ=     0.8769   ZZ=    38.8406
   Eigenvalues:    24.9792    27.2682    40.3963
     37  H    Isotropic =    31.6406   Anisotropy =    19.4839
   XX=    44.5129   YX=    -0.7784   ZX=     1.2506
   XY=    -0.0875   YY=    26.2416   ZY=     1.8030
   XZ=     1.7652   YZ=     1.0168   ZZ=    24.1674
   Eigenvalues:    23.3420    26.9500    44.6299
     38  H    Isotropic =    30.8215   Anisotropy =     8.2394
   XX=    30.4260   YX=     1.0609   ZX=    -0.5923
   XY=     1.4482   YY=    31.5078   ZY=     5.0081
   XZ=     0.1253   YZ=     5.3310   ZZ=    30.5308
   Eigenvalues:    25.6094    30.5407    36.3145
     39  H    Isotropic =    30.2410   Anisotropy =     7.3381
   XX=    28.7831   YX=    -1.0728   ZX=    -3.0010
   XY=    -1.5227   YY=    28.8459   ZY=    -1.8854
   XZ=    -2.5383   YZ=    -3.7207   ZZ=    33.0941
   Eigenvalues:    25.4779    30.1121    35.1331
     40  H    Isotropic =    31.2399   Anisotropy =    10.0645
   XX=    35.9967   YX=    -3.1907   ZX=    -1.8863
   XY=    -3.2764   YY=    28.3126   ZY=     1.2224
   XZ=    -2.8000   YZ=     0.9238   ZZ=    29.4105
   Eigenvalues:    27.1075    28.6628    37.9496
     41  H    Isotropic =    28.0432   Anisotropy =     3.5454
   XX=    27.0929   YX=     1.4092   ZX=     0.7042
   XY=     0.5817   YY=    30.0438   ZY=    -0.4657
   XZ=     2.2098   YZ=     0.4328   ZZ=    26.9928
   Eigenvalues:    25.4727    28.2500    30.4068
     42  H    Isotropic =    28.5499   Anisotropy =     7.2307
   XX=    29.0188   YX=    -4.8266   ZX=    -0.5524
   XY=    -4.9778   YY=    27.2845   ZY=    -0.2155
   XZ=    -1.7887   YZ=     0.4689   ZZ=    29.3463
   Eigenvalues:    23.1036    29.1757    33.3703
     43  H    Isotropic =    29.9312   Anisotropy =    14.6198
   XX=    25.0415   YX=     7.4997   ZX=     3.3092
   XY=     8.8587   YY=    33.9787   ZY=     1.1473
   XZ=     1.5459   YZ=     2.3336   ZZ=    30.7734
   Eigenvalues:    20.0503    30.0655    39.6777
 End of Minotr F.D. properties file   721 does not exist.
 End of Minotr F.D. properties file   722 does not exist.
 End of Minotr F.D. properties file   788 does not exist.

 **********************************************************************

            Population analysis using the SCF density.

 **********************************************************************

 Orbital symmetries:
       Occupied  (A) (A) (A) (A) (A) (A) (A) (A) (A) (A) (A) (A)
                 (A) (A) (A) (A) (A) (A) (A) (A) (A) (A) (A) (A)
                 (A) (A) (A) (A) (A) (A) (A) (A) (A) (A) (A) (A)
                 (A) (A) (A) (A) (A) (A) (A) (A) (A) (A) (A) (A)
                 (A) (A) (A) (A) (A) (A) (A) (A) (A) (A) (A) (A)
                 (A) (A) (A) (A) (A) (A) (A) (A) (A) (A) (A) (A)
                 (A)
       Virtual   (A) (A) (A) (A) (A) (A) (A) (A) (A) (A) (A) (A)
                 (A) (A) (A) (A) (A) (A) (A) (A) (A) (A) (A) (A)
                 (A) (A) (A) (A) (A) (A) (A) (A) (A) (A) (A) (A)
                 (A) (A) (A) (A) (A) (A) (A) (A) (A) (A) (A) (A)
                 (A) (A) (A) (A) (A) (A) (A) (A) (A) (A) (A) (A)
                 (A) (A) (A) (A) (A) (A) (A) (A) (A) (A) (A) (A)
                 (A) (A) (A) (A) (A) (A) (A) (A) (A) (A) (A) (A)
                 (A) (A) (A) (A) (A) (A) (A) (A) (A) (A) (A) (A)
                 (A) (A) (A) (A) (A) (A) (A) (A) (A) (A) (A) (A)
                 (A) (A) (A) (A) (A) (A) (A) (A) (A) (A) (A) (A)
                 (A) (A) (A) (A) (A) (A) (A) (A) (A) (A) (A) (A)
                 (A) (A) (A) (A) (A) (A) (A) (A) (A) (A) (A) (A)
                 (A) (A) (A) (A) (A) (A) (A) (A) (A) (A) (A) (A)
                 (A) (A) (A) (A) (A) (A) (A) (A) (A) (A) (A) (A)
                 (A) (A) (A) (A) (A) (A) (A) (A) (A) (A) (A) (A)
                 (A) (A) (A) (A) (A) (A) (A) (A) (A) (A) (A) (A)
                 (A) (A) (A) (A) (A) (A) (A) (A) (A) (A) (A) (A)
                 (A) (A) (A) (A) (A) (A) (A) (A) (A) (A) (A) (A)
                 (A) (A) (A) (A) (A) (A) (A) (A) (A) (A) (A) (A)
                 (A) (A) (A) (A) (A) (A) (A) (A) (A) (A) (A) (A)
                 (A) (A) (A) (A) (A) (A) (A) (A) (A) (A) (A) (A)
                 (A) (A) (A) (A) (A) (A) (A) (A) (A) (A) (A) (A)
                 (A) (A) (A) (A) (A) (A) (A) (A) (A) (A) (A) (A)
                 (A) (A) (A) (A) (A) (A) (A) (A) (A) (A) (A) (A)
                 (A) (A) (A) (A) (A) (A) (A) (A) (A) (A) (A) (A)
                 (A) (A) (A) (A) (A) (A) (A) (A) (A) (A) (A) (A)
                 (A) (A) (A) (A) (A) (A) (A) (A) (A) (A) (A) (A)
                 (A) (A) (A) (A) (A) (A) (A) (A) (A) (A) (A) (A)
                 (A) (A) (A) (A) (A) (A) (A) (A) (A) (A) (A) (A)
                 (A) (A) (A) (A) (A) (A) (A) (A) (A) (A) (A) (A)
                 (A) (A) (A) (A) (A) (A) (A) (A) (A) (A) (A) (A)
                 (A) (A) (A) (A) (A) (A) (A) (A) (A) (A) (A) (A)
                 (A) (A) (A) (A) (A) (A) (A) (A) (A) (A) (A) (A)
                 (A) (A) (A) (A) (A) (A) (A) (A) (A) (A) (A) (A)
                 (A) (A) (A) (A) (A)
 The electronic state is 1-A.
 Alpha  occ. eigenvalues --  -19.22063 -19.21978 -19.20969 -19.19952 -10.32170
 Alpha  occ. eigenvalues --  -10.30984 -10.30012 -10.27683 -10.26606 -10.24670
 Alpha  occ. eigenvalues --  -10.24625 -10.24440 -10.24338 -10.23945 -10.22942
 Alpha  occ. eigenvalues --  -10.22885 -10.22729 -10.22652 -10.22152  -1.06696
 Alpha  occ. eigenvalues --   -1.06405  -1.05790  -1.03678  -0.89282  -0.84545
 Alpha  occ. eigenvalues --   -0.82373  -0.78011  -0.77379  -0.75358  -0.71786
 Alpha  occ. eigenvalues --   -0.70199  -0.69141  -0.66120  -0.63336  -0.60007
 Alpha  occ. eigenvalues --   -0.58356  -0.56595  -0.54475  -0.53178  -0.52396
 Alpha  occ. eigenvalues --   -0.49651  -0.49350  -0.48456  -0.47565  -0.47122
 Alpha  occ. eigenvalues --   -0.46659  -0.45911  -0.45173  -0.43759  -0.43554
 Alpha  occ. eigenvalues --   -0.42252  -0.41593  -0.41326  -0.40641  -0.40407
 Alpha  occ. eigenvalues --   -0.40108  -0.39176  -0.39061  -0.37958  -0.37703
 Alpha  occ. eigenvalues --   -0.36830  -0.36515  -0.35413  -0.35029  -0.34234
 Alpha  occ. eigenvalues --   -0.33307  -0.32858  -0.32538  -0.30605  -0.29980
 Alpha  occ. eigenvalues --   -0.28230  -0.27100  -0.26132
 Alpha virt. eigenvalues --   -0.05041   0.03835   0.04440   0.05180   0.05911
 Alpha virt. eigenvalues --    0.06808   0.08564   0.08851   0.09126   0.09327
 Alpha virt. eigenvalues --    0.10302   0.10733   0.11603   0.11787   0.12184
 Alpha virt. eigenvalues --    0.12883   0.13405   0.13652   0.14694   0.15251
 Alpha virt. eigenvalues --    0.15679   0.16219   0.17132   0.17369   0.17623
 Alpha virt. eigenvalues --    0.18249   0.18636   0.18977   0.19522   0.20723
 Alpha virt. eigenvalues --    0.20935   0.21384   0.21846   0.23384   0.24043
 Alpha virt. eigenvalues --    0.24499   0.25837   0.26288   0.27217   0.27581
 Alpha virt. eigenvalues --    0.28231   0.29210   0.30999   0.32125   0.32419
 Alpha virt. eigenvalues --    0.32874   0.33307   0.34594   0.34882   0.36148
 Alpha virt. eigenvalues --    0.36550   0.38539   0.38880   0.39180   0.39549
 Alpha virt. eigenvalues --    0.41097   0.41446   0.41851   0.42973   0.43891
 Alpha virt. eigenvalues --    0.45536   0.46595   0.47113   0.47869   0.48222
 Alpha virt. eigenvalues --    0.49102   0.49595   0.50138   0.50423   0.51831
 Alpha virt. eigenvalues --    0.52666   0.53328   0.54395   0.54878   0.55356
 Alpha virt. eigenvalues --    0.56016   0.56075   0.57004   0.57356   0.57916
 Alpha virt. eigenvalues --    0.58360   0.58645   0.59056   0.59702   0.60190
 Alpha virt. eigenvalues --    0.60512   0.60978   0.61380   0.61854   0.62274
 Alpha virt. eigenvalues --    0.62371   0.62899   0.63083   0.63550   0.64476
 Alpha virt. eigenvalues --    0.64622   0.64845   0.65316   0.66382   0.66776
 Alpha virt. eigenvalues --    0.67079   0.67830   0.68869   0.69325   0.69765
 Alpha virt. eigenvalues --    0.71235   0.72248   0.72405   0.73344   0.74671
 Alpha virt. eigenvalues --    0.74799   0.77877   0.79324   0.80695   0.82337
 Alpha virt. eigenvalues --    0.83116   0.85680   0.86198   0.87053   0.88401
 Alpha virt. eigenvalues --    0.89578   0.90536   0.91890   0.93641   0.94301
 Alpha virt. eigenvalues --    0.95663   0.96936   0.98529   0.99944   1.00830
 Alpha virt. eigenvalues --    1.01349   1.02419   1.03388   1.03966   1.06146
 Alpha virt. eigenvalues --    1.07423   1.08309   1.10343   1.11643   1.12682
 Alpha virt. eigenvalues --    1.14331   1.15454   1.16571   1.17872   1.20316
 Alpha virt. eigenvalues --    1.22436   1.22769   1.23482   1.25415   1.26196
 Alpha virt. eigenvalues --    1.27096   1.28696   1.29815   1.30957   1.34017
 Alpha virt. eigenvalues --    1.34486   1.35175   1.36751   1.37823   1.40268
 Alpha virt. eigenvalues --    1.41312   1.42018   1.42557   1.43388   1.44102
 Alpha virt. eigenvalues --    1.44615   1.44977   1.45711   1.46099   1.47406
 Alpha virt. eigenvalues --    1.48659   1.49842   1.50116   1.50555   1.51015
 Alpha virt. eigenvalues --    1.51703   1.52840   1.53647   1.54031   1.55296
 Alpha virt. eigenvalues --    1.55771   1.56132   1.57346   1.57906   1.58505
 Alpha virt. eigenvalues --    1.59535   1.59851   1.60429   1.60817   1.61856
 Alpha virt. eigenvalues --    1.63133   1.63541   1.63901   1.64732   1.65330
 Alpha virt. eigenvalues --    1.66170   1.66999   1.67591   1.68577   1.69269
 Alpha virt. eigenvalues --    1.69613   1.70950   1.71140   1.71819   1.72078
 Alpha virt. eigenvalues --    1.73031   1.73914   1.74968   1.75406   1.76372
 Alpha virt. eigenvalues --    1.76884   1.78002   1.78314   1.79830   1.80239
 Alpha virt. eigenvalues --    1.81991   1.82947   1.83983   1.84413   1.85834
 Alpha virt. eigenvalues --    1.87513   1.88281   1.89086   1.89457   1.90227
 Alpha virt. eigenvalues --    1.91412   1.91922   1.93417   1.95170   1.96023
 Alpha virt. eigenvalues --    1.97695   1.98986   2.00320   2.02156   2.02647
 Alpha virt. eigenvalues --    2.03099   2.04028   2.05345   2.05768   2.07260
 Alpha virt. eigenvalues --    2.07931   2.09124   2.09258   2.10889   2.13119
 Alpha virt. eigenvalues --    2.13894   2.14851   2.15923   2.16815   2.17775
 Alpha virt. eigenvalues --    2.19109   2.20067   2.21981   2.23223   2.23611
 Alpha virt. eigenvalues --    2.26076   2.28724   2.29703   2.30041   2.31850
 Alpha virt. eigenvalues --    2.32961   2.33145   2.34921   2.37489   2.39032
 Alpha virt. eigenvalues --    2.41261   2.41431   2.42274   2.42751   2.43568
 Alpha virt. eigenvalues --    2.44616   2.45341   2.46266   2.47671   2.48368
 Alpha virt. eigenvalues --    2.49481   2.50526   2.50913   2.52068   2.53213
 Alpha virt. eigenvalues --    2.54932   2.55700   2.56277   2.56860   2.57453
 Alpha virt. eigenvalues --    2.58196   2.58787   2.60089   2.60469   2.61654
 Alpha virt. eigenvalues --    2.61881   2.62294   2.63382   2.64742   2.65211
 Alpha virt. eigenvalues --    2.66651   2.67485   2.68249   2.69818   2.70665
 Alpha virt. eigenvalues --    2.72749   2.74765   2.75032   2.78169   2.79718
 Alpha virt. eigenvalues --    2.81208   2.81523   2.82993   2.84613   2.85712
 Alpha virt. eigenvalues --    2.88405   2.89303   2.89964   2.90621   2.91052
 Alpha virt. eigenvalues --    2.92321   2.93394   2.93886   2.96436   2.98833
 Alpha virt. eigenvalues --    2.99109   3.01177   3.02785   3.05142   3.05573
 Alpha virt. eigenvalues --    3.07986   3.10921   3.11339   3.13401   3.14091
 Alpha virt. eigenvalues --    3.15050   3.17192   3.18509   3.19293   3.20462
 Alpha virt. eigenvalues --    3.21030   3.22419   3.23383   3.25230   3.27438
 Alpha virt. eigenvalues --    3.29765   3.32392   3.36089   3.36984   3.37463
 Alpha virt. eigenvalues --    3.42715   3.45713   3.48637   3.57643   3.58008
 Alpha virt. eigenvalues --    3.60117   3.63963   3.72280   3.76446   3.77831
 Alpha virt. eigenvalues --    3.78158   3.80380   3.82184   3.82435   3.82682
 Alpha virt. eigenvalues --    3.83422   3.84265   3.84655   3.86687   3.87828
 Alpha virt. eigenvalues --    3.88549   3.92543   3.97085   3.99413   4.03384
 Alpha virt. eigenvalues --    4.07083   4.09836   4.11333   4.14717   4.24702
 Alpha virt. eigenvalues --    4.25682   4.29055   4.35836   4.37778   4.41885
 Alpha virt. eigenvalues --    4.48382   4.55106   4.95275   4.96372   4.98096
 Alpha virt. eigenvalues --    5.03917   5.10977   5.31688   5.32629   5.33181
 Alpha virt. eigenvalues --    5.62974   5.63927   5.64830   5.67349  23.64845
 Alpha virt. eigenvalues --   23.79493  23.83552  23.87156  23.91471  23.92742
 Alpha virt. eigenvalues --   23.94414  23.96778  23.97997  24.00560  24.02405
 Alpha virt. eigenvalues --   24.03447  24.05685  24.07052  24.26022  50.00227
 Alpha virt. eigenvalues --   50.02784  50.04871  50.09896
          Condensed to atoms (all electrons):
               1          2          3          4          5          6
     1  C    5.775655   0.346988  -0.039942  -0.014523  -0.001298  -0.063395
     2  C    0.346988   5.456520   0.299069  -0.046819  -0.001220  -0.011269
     3  C   -0.039942   0.299069   5.068142   0.293886  -0.066650  -0.008588
     4  C   -0.014523  -0.046819   0.293886   5.488705   0.305189  -0.054589
     5  C   -0.001298  -0.001220  -0.066650   0.305189   4.966062   0.350418
     6  C   -0.063395  -0.011269  -0.008588  -0.054589   0.350418   5.043760
     7  C    0.259627  -0.045647  -0.004914  -0.001444  -0.074458   0.366203
     8  C    0.179447   0.024794   0.004540  -0.000506  -0.000440   0.005617
     9  C   -0.177664  -0.095109   0.008090  -0.000592   0.000005  -0.000164
    10  C   -0.006772   0.301576  -0.042242   0.004957  -0.000261  -0.000264
    11  O   -0.121382   0.007228  -0.000091  -0.000002  -0.000005   0.000186
    12  C   -0.076469   0.000007   0.001905  -0.004966  -0.002275  -0.071044
    13  C   -0.000464  -0.095034  -0.008172   0.000356  -0.000018   0.000063
    14  O    0.005555  -0.053782  -0.009319  -0.000985  -0.000011   0.000007
    15  C    0.000066   0.005480  -0.041371   0.256076  -0.047949   0.006070
    16  O   -0.000002  -0.000094   0.003225  -0.072880   0.005266   0.000577
    17  C   -0.000046   0.000111  -0.003783  -0.080541  -0.010600  -0.000150
    18  C    0.000041   0.000300  -0.009339  -0.094408   0.008725  -0.000128
    19  O   -0.000053  -0.000217   0.000717  -0.016888  -0.000297   0.000004
    20  H   -0.003244  -0.030960   0.396861  -0.031147  -0.003592  -0.002516
    21  H    0.009325  -0.048583   0.412948  -0.047596   0.005606  -0.000078
    22  H   -0.001632  -0.007055  -0.051241   0.406702  -0.036795  -0.003440
    23  H   -0.000373   0.000080  -0.003274  -0.036062   0.407965  -0.037601
    24  H   -0.000091  -0.000753   0.009393  -0.042024   0.412686  -0.034667
    25  H   -0.005491  -0.002512   0.006073  -0.008211  -0.034312   0.408598
    26  H    0.009418   0.000338  -0.000325   0.008243  -0.034371   0.410403
    27  H   -0.056747   0.005059  -0.000301  -0.000370   0.006834  -0.039038
    28  H    0.006888   0.001661  -0.000242   0.000073  -0.000001   0.000007
    29  H    0.011607   0.002437  -0.000306   0.000013   0.000000   0.000015
    30  H    0.008846  -0.000171  -0.000060   0.000366  -0.001775  -0.002167
    31  H   -0.003755   0.002582  -0.000541   0.000209   0.005171  -0.008115
    32  H   -0.014790  -0.000487  -0.000006   0.000082  -0.000369   0.007713
    33  H    0.000337  -0.012975   0.004242   0.000028   0.000008  -0.000018
    34  H   -0.000956   0.011161  -0.000031   0.000009   0.000000  -0.000002
    35  H    0.002074   0.002156  -0.000799  -0.000040  -0.000006   0.000021
    36  H    0.001762  -0.001357  -0.001446   0.000125  -0.000011   0.000013
    37  H    0.000002   0.000023  -0.000482   0.011388  -0.000041   0.000005
    38  H   -0.000026   0.000488   0.002562  -0.005863   0.000802   0.000029
    39  H    0.000001  -0.000120  -0.000953  -0.007733   0.001390   0.000051
    40  H    0.000000   0.000001  -0.000282   0.010072  -0.000390   0.000016
    41  H    0.000104   0.000252  -0.001116  -0.003141  -0.000145  -0.000054
    42  H   -0.000004   0.000028  -0.000328   0.011347  -0.000538   0.000009
    43  H    0.000005   0.000002   0.000333   0.000318  -0.000390  -0.000015
               7          8          9         10         11         12
     1  C    0.259627   0.179447  -0.177664  -0.006772  -0.121382  -0.076469
     2  C   -0.045647   0.024794  -0.095109   0.301576   0.007228   0.000007
     3  C   -0.004914   0.004540   0.008090  -0.042242  -0.000091   0.001905
     4  C   -0.001444  -0.000506  -0.000592   0.004957  -0.000002  -0.004966
     5  C   -0.074458  -0.000440   0.000005  -0.000261  -0.000005  -0.002275
     6  C    0.366203   0.005617  -0.000164  -0.000264   0.000186  -0.071044
     7  C    5.153668  -0.050106   0.009979   0.003097   0.011578   0.342894
     8  C   -0.050106   4.720679   0.368985  -0.086244   0.650368  -0.007650
     9  C    0.009979   0.368985   5.193328   0.287502  -0.071660  -0.001096
    10  C    0.003097  -0.086244   0.287502   5.264232   0.005130   0.000003
    11  O    0.011578   0.650368  -0.071660   0.005130   7.893446  -0.005163
    12  C    0.342894  -0.007650  -0.001096   0.000003  -0.005163   4.950540
    13  C   -0.000347  -0.001650  -0.058986   0.331926   0.000004  -0.000009
    14  O   -0.000100   0.003417  -0.039111   0.235811  -0.000015   0.000010
    15  C   -0.000393  -0.000006   0.000014  -0.000388   0.000000  -0.000075
    16  O   -0.000007   0.000000   0.000000   0.000000   0.000000  -0.000020
    17  C    0.000016   0.000000   0.000000   0.000000   0.000000  -0.000009
    18  C   -0.000011   0.000000  -0.000005  -0.000032   0.000000   0.000003
    19  O    0.000000   0.000001  -0.000001   0.000023   0.000000   0.000003
    20  H    0.001468  -0.000172  -0.000091  -0.000974   0.000005  -0.000201
    21  H   -0.000403  -0.000284   0.002072  -0.011484   0.000003   0.000068
    22  H    0.004190  -0.000004  -0.000187   0.000949  -0.000003  -0.001248
    23  H    0.008494   0.000028   0.000000   0.000004   0.000000  -0.000238
    24  H   -0.006124   0.000015  -0.000002   0.000017   0.000001   0.004646
    25  H   -0.044951   0.000258  -0.000103  -0.000052  -0.000020   0.008675
    26  H   -0.033245  -0.000250   0.000008   0.000027  -0.000004  -0.004953
    27  H    0.424261  -0.005154   0.002361  -0.001189   0.013413  -0.039704
    28  H   -0.000301  -0.026587   0.385987  -0.031731   0.000739   0.000131
    29  H   -0.000219  -0.029209   0.385212  -0.028351   0.004127  -0.000014
    30  H   -0.036414  -0.000016   0.000017   0.000012  -0.000103   0.403678
    31  H   -0.033783  -0.000429   0.000100  -0.000250  -0.000069   0.402921
    32  H   -0.024656   0.005038   0.000524  -0.000069   0.009976   0.398355
    33  H    0.000014  -0.000541   0.006906  -0.023558   0.000008   0.000000
    34  H    0.000022   0.000610  -0.007294  -0.030907  -0.000010   0.000000
    35  H   -0.000117  -0.000088  -0.001484  -0.038198  -0.000062   0.000006
    36  H   -0.000072  -0.000479  -0.001822  -0.042252  -0.000032  -0.000017
    37  H    0.000000   0.000000   0.000000   0.000000   0.000000   0.000000
    38  H    0.000001   0.000000  -0.000001   0.000021   0.000000   0.000000
    39  H   -0.000002   0.000000   0.000000   0.000000   0.000000  -0.000001
    40  H    0.000000   0.000000   0.000000   0.000000   0.000000   0.000000
    41  H    0.000003   0.000002   0.000020  -0.000171   0.000000   0.000001
    42  H    0.000000   0.000000   0.000000   0.000005   0.000000   0.000000
    43  H    0.000005   0.000000   0.000000  -0.000002   0.000000  -0.000015
              13         14         15         16         17         18
     1  C   -0.000464   0.005555   0.000066  -0.000002  -0.000046   0.000041
     2  C   -0.095034  -0.053782   0.005480  -0.000094   0.000111   0.000300
     3  C   -0.008172  -0.009319  -0.041371   0.003225  -0.003783  -0.009339
     4  C    0.000356  -0.000985   0.256076  -0.072880  -0.080541  -0.094408
     5  C   -0.000018  -0.000011  -0.047949   0.005266  -0.010600   0.008725
     6  C    0.000063   0.000007   0.006070   0.000577  -0.000150  -0.000128
     7  C   -0.000347  -0.000100  -0.000393  -0.000007   0.000016  -0.000011
     8  C   -0.001650   0.003417  -0.000006   0.000000   0.000000   0.000000
     9  C   -0.058986  -0.039111   0.000014   0.000000   0.000000  -0.000005
    10  C    0.331926   0.235811  -0.000388   0.000000   0.000000  -0.000032
    11  O    0.000004  -0.000015   0.000000   0.000000   0.000000   0.000000
    12  C   -0.000009   0.000010  -0.000075  -0.000020  -0.000009   0.000003
    13  C    4.949949  -0.061337   0.000004   0.000000  -0.000007   0.000006
    14  O   -0.061337   7.991776  -0.000132   0.000000   0.000007  -0.000124
    15  C    0.000004  -0.000132   5.377298   0.216102   0.320459   0.362653
    16  O    0.000000   0.000000   0.216102   8.020269  -0.039766  -0.045430
    17  C   -0.000007   0.000007   0.320459  -0.039766   4.955006  -0.063935
    18  C    0.000006  -0.000124   0.362653  -0.045430  -0.063935   4.788107
    19  O    0.000000  -0.000011  -0.034503  -0.011881   0.004711   0.264470
    20  H    0.001362   0.000302  -0.003892  -0.000121   0.002911  -0.000112
    21  H   -0.004138   0.022987  -0.001403   0.000061  -0.002575   0.000203
    22  H    0.000045   0.000636  -0.047973  -0.000819   0.010734  -0.018043
    23  H    0.000000   0.000001  -0.006268   0.000499   0.000870   0.000304
    24  H    0.000001   0.000000  -0.006029   0.011761   0.000941   0.000066
    25  H    0.000018   0.000005  -0.000309  -0.000010   0.000002  -0.000006
    26  H   -0.000003   0.000000  -0.000332  -0.000020  -0.000015   0.000011
    27  H    0.000131  -0.000001   0.000032   0.000000   0.000000  -0.000001
    28  H    0.002100   0.002548   0.000000   0.000000   0.000000   0.000000
    29  H   -0.000473   0.001764   0.000000   0.000000   0.000000   0.000000
    30  H    0.000000   0.000000  -0.000014  -0.000007   0.000000   0.000000
    31  H    0.000004  -0.000016   0.000415  -0.000084  -0.000020   0.000038
    32  H   -0.000001   0.000005  -0.000006   0.000000   0.000000  -0.000001
    33  H    0.401977   0.000220   0.000006   0.000000   0.000022  -0.000023
    34  H    0.392540   0.004592   0.000000   0.000000   0.000000   0.000000
    35  H    0.400378   0.004074   0.000000   0.000000   0.000000   0.000000
    36  H    0.009573   0.314574  -0.000086   0.000000   0.000002   0.000107
    37  H    0.000000   0.000000  -0.046060   0.314504  -0.006884   0.001686
    38  H    0.000027  -0.000108  -0.031068   0.004643   0.388894   0.001839
    39  H   -0.000001   0.000000  -0.031054   0.002228   0.404380   0.006906
    40  H    0.000000   0.000000  -0.025867  -0.003436   0.396400  -0.009766
    41  H    0.000019   0.002347  -0.031679   0.005091  -0.002313   0.389276
    42  H    0.000000  -0.000004  -0.043738  -0.003410  -0.003405   0.394470
    43  H    0.000000  -0.000006  -0.017505   0.032526   0.001089  -0.048656
              19         20         21         22         23         24
     1  C   -0.000053  -0.003244   0.009325  -0.001632  -0.000373  -0.000091
     2  C   -0.000217  -0.030960  -0.048583  -0.007055   0.000080  -0.000753
     3  C    0.000717   0.396861   0.412948  -0.051241  -0.003274   0.009393
     4  C   -0.016888  -0.031147  -0.047596   0.406702  -0.036062  -0.042024
     5  C   -0.000297  -0.003592   0.005606  -0.036795   0.407965   0.412686
     6  C    0.000004  -0.002516  -0.000078  -0.003440  -0.037601  -0.034667
     7  C    0.000000   0.001468  -0.000403   0.004190   0.008494  -0.006124
     8  C    0.000001  -0.000172  -0.000284  -0.000004   0.000028   0.000015
     9  C   -0.000001  -0.000091   0.002072  -0.000187   0.000000  -0.000002
    10  C    0.000023  -0.000974  -0.011484   0.000949   0.000004   0.000017
    11  O    0.000000   0.000005   0.000003  -0.000003   0.000000   0.000001
    12  C    0.000003  -0.000201   0.000068  -0.001248  -0.000238   0.004646
    13  C    0.000000   0.001362  -0.004138   0.000045   0.000000   0.000001
    14  O   -0.000011   0.000302   0.022987   0.000636   0.000001   0.000000
    15  C   -0.034503  -0.003892  -0.001403  -0.047973  -0.006268  -0.006029
    16  O   -0.011881  -0.000121   0.000061  -0.000819   0.000499   0.011761
    17  C    0.004711   0.002911  -0.002575   0.010734   0.000870   0.000941
    18  C    0.264470  -0.000112   0.000203  -0.018043   0.000304   0.000066
    19  O    7.939544  -0.000040  -0.000673   0.038741  -0.000022  -0.000015
    20  H   -0.000040   0.513103  -0.022932   0.006237   0.003070   0.000071
    21  H   -0.000673  -0.022932   0.523109  -0.001771  -0.000299  -0.000261
    22  H    0.038741   0.006237  -0.001771   0.556350   0.006709  -0.009503
    23  H   -0.000022   0.003070  -0.000299   0.006709   0.558888  -0.026539
    24  H   -0.000015   0.000071  -0.000261  -0.009503  -0.026539   0.549417
    25  H    0.000000   0.000296   0.000166  -0.000505  -0.008356   0.007527
    26  H    0.000000  -0.000271   0.000024  -0.000178  -0.002949  -0.008044
    27  H    0.000000   0.000194  -0.000001   0.000056  -0.000295  -0.000304
    28  H   -0.000002  -0.000035  -0.000095  -0.000049   0.000000   0.000000
    29  H    0.000000   0.000059  -0.000153   0.000004   0.000000   0.000000
    30  H    0.000000   0.000018  -0.000004  -0.000005  -0.000081   0.000438
    31  H   -0.000464   0.000059  -0.000009   0.001037   0.000087  -0.001280
    32  H    0.000001  -0.000004  -0.000004   0.000065   0.000029  -0.000078
    33  H    0.000000  -0.000245   0.002197   0.000006  -0.000001  -0.000001
    34  H    0.000000   0.000001  -0.000401  -0.000004   0.000000   0.000000
    35  H    0.000000  -0.000143   0.000547   0.000000   0.000000   0.000000
    36  H    0.000659   0.000071  -0.001931   0.000853   0.000000  -0.000002
    37  H    0.001027   0.000011  -0.000013  -0.000822  -0.000344  -0.000484
    38  H   -0.000055  -0.001173  -0.000161  -0.000427   0.000078  -0.000185
    39  H   -0.000190   0.000236   0.000088  -0.000125   0.004574   0.000170
    40  H   -0.000088   0.000052  -0.000180  -0.000092  -0.000275  -0.000074
    41  H   -0.028399   0.000227   0.008630  -0.003975  -0.000001  -0.000040
    42  H   -0.032828  -0.000027  -0.000697   0.002954  -0.000029  -0.000048
    43  H    0.315151   0.000014   0.000058  -0.001496  -0.000004   0.000263
              25         26         27         28         29         30
     1  C   -0.005491   0.009418  -0.056747   0.006888   0.011607   0.008846
     2  C   -0.002512   0.000338   0.005059   0.001661   0.002437  -0.000171
     3  C    0.006073  -0.000325  -0.000301  -0.000242  -0.000306  -0.000060
     4  C   -0.008211   0.008243  -0.000370   0.000073   0.000013   0.000366
     5  C   -0.034312  -0.034371   0.006834  -0.000001   0.000000  -0.001775
     6  C    0.408598   0.410403  -0.039038   0.000007   0.000015  -0.002167
     7  C   -0.044951  -0.033245   0.424261  -0.000301  -0.000219  -0.036414
     8  C    0.000258  -0.000250  -0.005154  -0.026587  -0.029209  -0.000016
     9  C   -0.000103   0.000008   0.002361   0.385987   0.385212   0.000017
    10  C   -0.000052   0.000027  -0.001189  -0.031731  -0.028351   0.000012
    11  O   -0.000020  -0.000004   0.013413   0.000739   0.004127  -0.000103
    12  C    0.008675  -0.004953  -0.039704   0.000131  -0.000014   0.403678
    13  C    0.000018  -0.000003   0.000131   0.002100  -0.000473   0.000000
    14  O    0.000005   0.000000  -0.000001   0.002548   0.001764   0.000000
    15  C   -0.000309  -0.000332   0.000032   0.000000   0.000000  -0.000014
    16  O   -0.000010  -0.000020   0.000000   0.000000   0.000000  -0.000007
    17  C    0.000002  -0.000015   0.000000   0.000000   0.000000   0.000000
    18  C   -0.000006   0.000011  -0.000001   0.000000   0.000000   0.000000
    19  O    0.000000   0.000000   0.000000  -0.000002   0.000000   0.000000
    20  H    0.000296  -0.000271   0.000194  -0.000035   0.000059   0.000018
    21  H    0.000166   0.000024  -0.000001  -0.000095  -0.000153  -0.000004
    22  H   -0.000505  -0.000178   0.000056  -0.000049   0.000004  -0.000005
    23  H   -0.008356  -0.002949  -0.000295   0.000000   0.000000  -0.000081
    24  H    0.007527  -0.008044  -0.000304   0.000000   0.000000   0.000438
    25  H    0.564767  -0.026076  -0.004734   0.000005  -0.000001   0.000007
    26  H   -0.026076   0.550221  -0.007738   0.000000  -0.000001   0.003376
    27  H   -0.004734  -0.007738   0.557057  -0.000089  -0.000029  -0.005389
    28  H    0.000005   0.000000  -0.000089   0.490396  -0.009885  -0.000005
    29  H   -0.000001  -0.000001  -0.000029  -0.009885   0.499560   0.000001
    30  H    0.000007   0.003376  -0.005389  -0.000005   0.000001   0.549893
    31  H   -0.000236  -0.000716   0.007995  -0.000003   0.000005  -0.026154
    32  H   -0.000379   0.000005  -0.005761  -0.000050  -0.000017  -0.023270
    33  H   -0.000021   0.000000  -0.000004  -0.000386   0.000261   0.000000
    34  H   -0.000001   0.000000  -0.000005   0.000628   0.000754   0.000000
    35  H    0.000088   0.000000  -0.000030   0.000308  -0.001097   0.000000
    36  H   -0.000002   0.000000   0.000010   0.002961   0.000102   0.000001
    37  H    0.000003  -0.000003   0.000000   0.000000   0.000000   0.000000
    38  H   -0.000024   0.000005   0.000000   0.000000   0.000000   0.000000
    39  H   -0.000019   0.000024  -0.000001   0.000000   0.000000   0.000000
    40  H   -0.000005  -0.000001   0.000000   0.000000   0.000000   0.000000
    41  H    0.000004   0.000000   0.000000  -0.000006  -0.000001   0.000000
    42  H    0.000000   0.000000   0.000000   0.000000   0.000000   0.000000
    43  H    0.000000  -0.000001   0.000000   0.000000   0.000000  -0.000001
              31         32         33         34         35         36
     1  C   -0.003755  -0.014790   0.000337  -0.000956   0.002074   0.001762
     2  C    0.002582  -0.000487  -0.012975   0.011161   0.002156  -0.001357
     3  C   -0.000541  -0.000006   0.004242  -0.000031  -0.000799  -0.001446
     4  C    0.000209   0.000082   0.000028   0.000009  -0.000040   0.000125
     5  C    0.005171  -0.000369   0.000008   0.000000  -0.000006  -0.000011
     6  C   -0.008115   0.007713  -0.000018  -0.000002   0.000021   0.000013
     7  C   -0.033783  -0.024656   0.000014   0.000022  -0.000117  -0.000072
     8  C   -0.000429   0.005038  -0.000541   0.000610  -0.000088  -0.000479
     9  C    0.000100   0.000524   0.006906  -0.007294  -0.001484  -0.001822
    10  C   -0.000250  -0.000069  -0.023558  -0.030907  -0.038198  -0.042252
    11  O   -0.000069   0.009976   0.000008  -0.000010  -0.000062  -0.000032
    12  C    0.402921   0.398355   0.000000   0.000000   0.000006  -0.000017
    13  C    0.000004  -0.000001   0.401977   0.392540   0.400378   0.009573
    14  O   -0.000016   0.000005   0.000220   0.004592   0.004074   0.314574
    15  C    0.000415  -0.000006   0.000006   0.000000   0.000000  -0.000086
    16  O   -0.000084   0.000000   0.000000   0.000000   0.000000   0.000000
    17  C   -0.000020   0.000000   0.000022   0.000000   0.000000   0.000002
    18  C    0.000038  -0.000001  -0.000023   0.000000   0.000000   0.000107
    19  O   -0.000464   0.000001   0.000000   0.000000   0.000000   0.000659
    20  H    0.000059  -0.000004  -0.000245   0.000001  -0.000143   0.000071
    21  H   -0.000009  -0.000004   0.002197  -0.000401   0.000547  -0.001931
    22  H    0.001037   0.000065   0.000006  -0.000004   0.000000   0.000853
    23  H    0.000087   0.000029  -0.000001   0.000000   0.000000   0.000000
    24  H   -0.001280  -0.000078  -0.000001   0.000000   0.000000  -0.000002
    25  H   -0.000236  -0.000379  -0.000021  -0.000001   0.000088  -0.000002
    26  H   -0.000716   0.000005   0.000000   0.000000   0.000000   0.000000
    27  H    0.007995  -0.005761  -0.000004  -0.000005  -0.000030   0.000010
    28  H   -0.000003  -0.000050  -0.000386   0.000628   0.000308   0.002961
    29  H    0.000005  -0.000017   0.000261   0.000754  -0.001097   0.000102
    30  H   -0.026154  -0.023270   0.000000   0.000000   0.000000   0.000001
    31  H    0.556933  -0.027142   0.000000   0.000000  -0.000001  -0.000004
    32  H   -0.027142   0.545758   0.000000   0.000000   0.000000  -0.000005
    33  H    0.000000   0.000000   0.532220  -0.023390  -0.022926  -0.000346
    34  H    0.000000   0.000000  -0.023390   0.535444  -0.021137  -0.000485
    35  H   -0.000001   0.000000  -0.022926  -0.021137   0.541394  -0.000601
    36  H   -0.000004  -0.000005  -0.000346  -0.000485  -0.000601   0.452159
    37  H    0.000011   0.000000   0.000000   0.000000   0.000000   0.000000
    38  H    0.000001   0.000000   0.000007   0.000001  -0.000004   0.000000
    39  H   -0.000003   0.000000   0.000000   0.000000   0.000000   0.000000
    40  H    0.000000   0.000000   0.000000   0.000000   0.000000   0.000001
    41  H    0.000035   0.000000   0.000020  -0.000003  -0.000002  -0.000088
    42  H   -0.000010   0.000000   0.000000   0.000000   0.000000   0.000029
    43  H    0.000173   0.000000   0.000000   0.000000   0.000000  -0.000029
              37         38         39         40         41         42
     1  C    0.000002  -0.000026   0.000001   0.000000   0.000104  -0.000004
     2  C    0.000023   0.000488  -0.000120   0.000001   0.000252   0.000028
     3  C   -0.000482   0.002562  -0.000953  -0.000282  -0.001116  -0.000328
     4  C    0.011388  -0.005863  -0.007733   0.010072  -0.003141   0.011347
     5  C   -0.000041   0.000802   0.001390  -0.000390  -0.000145  -0.000538
     6  C    0.000005   0.000029   0.000051   0.000016  -0.000054   0.000009
     7  C    0.000000   0.000001  -0.000002   0.000000   0.000003   0.000000
     8  C    0.000000   0.000000   0.000000   0.000000   0.000002   0.000000
     9  C    0.000000  -0.000001   0.000000   0.000000   0.000020   0.000000
    10  C    0.000000   0.000021   0.000000   0.000000  -0.000171   0.000005
    11  O    0.000000   0.000000   0.000000   0.000000   0.000000   0.000000
    12  C    0.000000   0.000000  -0.000001   0.000000   0.000001   0.000000
    13  C    0.000000   0.000027  -0.000001   0.000000   0.000019   0.000000
    14  O    0.000000  -0.000108   0.000000   0.000000   0.002347  -0.000004
    15  C   -0.046060  -0.031068  -0.031054  -0.025867  -0.031679  -0.043738
    16  O    0.314504   0.004643   0.002228  -0.003436   0.005091  -0.003410
    17  C   -0.006884   0.388894   0.404380   0.396400  -0.002313  -0.003405
    18  C    0.001686   0.001839   0.006906  -0.009766   0.389276   0.394470
    19  O    0.001027  -0.000055  -0.000190  -0.000088  -0.028399  -0.032828
    20  H    0.000011  -0.001173   0.000236   0.000052   0.000227  -0.000027
    21  H   -0.000013  -0.000161   0.000088  -0.000180   0.008630  -0.000697
    22  H   -0.000822  -0.000427  -0.000125  -0.000092  -0.003975   0.002954
    23  H   -0.000344   0.000078   0.004574  -0.000275  -0.000001  -0.000029
    24  H   -0.000484  -0.000185   0.000170  -0.000074  -0.000040  -0.000048
    25  H    0.000003  -0.000024  -0.000019  -0.000005   0.000004   0.000000
    26  H   -0.000003   0.000005   0.000024  -0.000001   0.000000   0.000000
    27  H    0.000000   0.000000  -0.000001   0.000000   0.000000   0.000000
    28  H    0.000000   0.000000   0.000000   0.000000  -0.000006   0.000000
    29  H    0.000000   0.000000   0.000000   0.000000  -0.000001   0.000000
    30  H    0.000000   0.000000   0.000000   0.000000   0.000000   0.000000
    31  H    0.000011   0.000001  -0.000003   0.000000   0.000035  -0.000010
    32  H    0.000000   0.000000   0.000000   0.000000   0.000000   0.000000
    33  H    0.000000   0.000007   0.000000   0.000000   0.000020   0.000000
    34  H    0.000000   0.000001   0.000000   0.000000  -0.000003   0.000000
    35  H    0.000000  -0.000004   0.000000   0.000000  -0.000002   0.000000
    36  H    0.000000   0.000000   0.000000   0.000001  -0.000088   0.000029
    37  H    0.448721   0.000113  -0.000774   0.004706   0.000076   0.002423
    38  H    0.000113   0.548592  -0.021216  -0.022597   0.000464  -0.000716
    39  H   -0.000774  -0.021216   0.529650  -0.025204  -0.000518  -0.000268
    40  H    0.004706  -0.022597  -0.025204   0.541712  -0.000295   0.007219
    41  H    0.000076   0.000464  -0.000518  -0.000295   0.559658  -0.033164
    42  H    0.002423  -0.000716  -0.000268   0.007219  -0.033164   0.586264
    43  H   -0.000373  -0.000233  -0.000060  -0.000116   0.009516  -0.005337
              43
     1  C    0.000005
     2  C    0.000002
     3  C    0.000333
     4  C    0.000318
     5  C   -0.000390
     6  C   -0.000015
     7  C    0.000005
     8  C    0.000000
     9  C    0.000000
    10  C   -0.000002
    11  O    0.000000
    12  C   -0.000015
    13  C    0.000000
    14  O   -0.000006
    15  C   -0.017505
    16  O    0.032526
    17  C    0.001089
    18  C   -0.048656
    19  O    0.315151
    20  H    0.000014
    21  H    0.000058
    22  H   -0.001496
    23  H   -0.000004
    24  H    0.000263
    25  H    0.000000
    26  H   -0.000001
    27  H    0.000000
    28  H    0.000000
    29  H    0.000000
    30  H   -0.000001
    31  H    0.000173
    32  H    0.000000
    33  H    0.000000
    34  H    0.000000
    35  H    0.000000
    36  H   -0.000029
    37  H   -0.000373
    38  H   -0.000233
    39  H   -0.000060
    40  H   -0.000116
    41  H    0.009516
    42  H   -0.005337
    43  H    0.460299
 Mulliken charges:
               1
     1  C   -0.028626
     2  C   -0.014178
     3  C   -0.215841
     4  C   -0.226815
     5  C   -0.157911
     6  C   -0.262486
     7  C   -0.227807
     8  C    0.246018
     9  C   -0.195738
    10  C   -0.089902
    11  O   -0.397593
    12  C   -0.298680
    13  C   -0.259843
    14  O   -0.425578
    15  C   -0.126577
    16  O   -0.438768
    17  C   -0.272508
    18  C    0.070806
    19  O   -0.438425
    20  H    0.175263
    21  H    0.158038
    22  H    0.151125
    23  H    0.131330
    24  H    0.139137
    25  H    0.139845
    26  H    0.137395
    27  H    0.149482
    28  H    0.175033
    29  H    0.163837
    30  H    0.128981
    31  H    0.125309
    32  H    0.129544
    33  H    0.135955
    34  H    0.138864
    35  H    0.135690
    36  H    0.268064
    37  H    0.271582
    38  H    0.135290
    39  H    0.138542
    40  H    0.128486
    41  H    0.129367
    42  H    0.119807
    43  H    0.254486
 Sum of Mulliken charges =   0.00000
 Mulliken charges with hydrogens summed into heavy atoms:
               1
     1  C   -0.028626
     2  C   -0.014178
     3  C    0.117460
     4  C   -0.075690
     5  C    0.112556
     6  C    0.014754
     7  C   -0.078325
     8  C    0.246018
     9  C    0.143132
    10  C   -0.089902
    11  O   -0.397593
    12  C    0.085154
    13  C    0.150665
    14  O   -0.157514
    15  C   -0.126577
    16  O   -0.167185
    17  C    0.129811
    18  C    0.319979
    19  O   -0.183938
 Electronic spatial extent (au):  <R**2>=           5251.5116
 Charge=              0.0000 electrons
 Dipole moment (field-independent basis, Debye):
    X=              5.4021    Y=             -1.6512    Z=             -3.0962  Tot=              6.4417
 Quadrupole moment (field-independent basis, Debye-Ang):
   XX=           -115.7430   YY=           -122.6237   ZZ=           -114.8542
   XY=              7.5020   XZ=              0.0782   YZ=              1.8724
 Traceless Quadrupole moment (field-independent basis, Debye-Ang):
   XX=              1.9973   YY=             -4.8834   ZZ=              2.8861
   XY=              7.5020   XZ=              0.0782   YZ=              1.8724
 Octapole moment (field-independent basis, Debye-Ang**2):
  XXX=            182.4229  YYY=             15.7261  ZZZ=              7.0140  XYY=             13.0432
  XXY=            -61.1293  XXZ=            -16.1067  XZZ=             -4.9817  YZZ=             -0.4048
  YYZ=             -7.5005  XYZ=             15.2106
 Hexadecapole moment (field-independent basis, Debye-Ang**3):
 XXXX=          -3813.4210 YYYY=          -2014.9204 ZZZZ=           -861.2601 XXXY=            173.5318
 XXXZ=            127.0484 YYYX=            -16.1701 YYYZ=             -1.2104 ZZZX=            -14.7655
 ZZZY=              1.0962 XXYY=          -1052.2086 XXZZ=           -805.9701 YYZZ=           -470.4991
 XXYZ=             -5.3004 YYXZ=             11.0176 ZZXY=             46.5376
 N-N= 1.613388087259D+03 E-N=-5.296837313008D+03  KE= 8.829977426263D+02
 1\1\GINC-SNODE82\SP\RmPW1PW91\6-311G(d,p)\C15H24O4\ROOT\10-Mar-2024\0\
 \# mPW1PW91/6-311G(d,p) nmr guess=read geom=check scrf=(solvent=methan
 ol,read)\\candidate structure: DY-202A-11R_17, conformer: 1, nmr calcu
 lation with methanol solvation\\0,1\C,0,-1.6381145496,0.7198279448,-0.
 1027189613\C,0,-0.9899775056,-0.4242328573,-0.4300959399\C,0,0.4297071
 622,-0.5786627103,-0.9000069636\C,0,1.4162516885,0.3768552446,-0.18529
 56868\C,0,1.3715649328,1.8140553325,-0.7604931711\C,0,-0.0125691877,2.
 3299672711,-1.198024374\C,0,-1.1744235671,2.1543344803,-0.199999929\C,
 0,-3.0039608217,0.3937447096,0.3421171172\C,0,-3.159247962,-1.11602566
 78,0.3921866355\C,0,-1.8734219122,-1.666722021,-0.2639515754\O,0,-3.88
 40228328,1.2080269441,0.6245481718\C,0,-0.887010759,2.7668479528,1.186
 0708337\C,0,-2.1445715511,-2.3491540565,-1.6072491989\O,0,-1.215833679
 9,-2.6604386245,0.5419800547\C,0,2.8608914719,-0.2028427479,-0.1509164
 317\O,0,3.6824652101,0.8469416609,0.4215583823\C,0,3.4040965966,-0.598
 0822911,-1.5260336236\C,0,2.9682552828,-1.4004557252,0.8184083212\O,0,
 2.6653622735,-1.0239557319,2.1602510579\H,0,0.4732717243,-0.4216683662
 ,-1.9875138082\H,0,0.7156775677,-1.6218827948,-0.7387777368\H,0,1.1022
 394262,0.4291789828,0.8637849744\H,0,2.0306977216,1.8834787152,-1.6353
 244417\H,0,1.7920355238,2.495867396,-0.014127937\H,0,-0.3017818238,1.8
 534042696,-2.1437605058\H,0,0.0885793918,3.4005987091,-1.4209228054\H,
 0,-2.0318722612,2.7104141386,-0.6077054204\H,0,-3.2224762635,-1.436122
 0329,1.4395778079\H,0,-4.0841225505,-1.4313602462,-0.1021880266\H,0,-0
 .6138847418,3.8246624473,1.0856253587\H,0,-0.0681826249,2.2526003796,1
 .7010507169\H,0,-1.7743837023,2.7104355601,1.8265597037\H,0,-1.2089430
 866,-2.6564195993,-2.0863923553\H,0,-2.7601753914,-3.2421628957,-1.450
 4747628\H,0,-2.67732694,-1.6730241197,-2.2834544931\H,0,-1.0166993677,
 -2.2603266902,1.4068110952\H,0,4.6094923805,0.5537436719,0.3671427496\
 H,0,2.8418819386,-1.4352300594,-1.9534520163\H,0,3.363817084,0.2392871
 577,-2.2299255741\H,0,4.4515070241,-0.9136060781,-1.4395116507\H,0,2.2
 819137269,-2.2094762055,0.5530264995\H,0,3.9933182368,-1.8006751139,0.
 7573730274\H,0,3.1507767177,-0.1893463332,2.3002448814\\Version=ES64L-
 G09RevD.01\State=1-A\HF=-886.978772\RMSD=5.262e-09\Dipole=2.1427324,-0
 .592575,-1.2167893\Quadrupole=1.4289269,-3.6799617,2.2510348,5.5797678
 ,0.2588813,1.2327522\PG=C01 [X(C15H24O4)]\\@


 MISERY NO LONGER LOVES COMPANY.  NOWADAYS IT INSISTS ON IT.

                                              -- BAKER'S LAW
 Job cpu time:       0 days  0 hours 39 minutes  3.5 seconds.
 File lengths (MBytes):  RWF=    277 Int=      0 D2E=      0 Chk=     30 Scr=      1
 Normal termination of Gaussian 09 at Sun Mar 10 23:55:06 2024.
