# Supplementary material for: New patchoulol- and guaiane-type sesquiterpenoids from Sanguisorba officinalis with anti-melanogenic activity
Source: Nat Prod Bioprospect. 2026 May 12;16(1):63. doi: 10.1007/s13659-026-00616-0 (PMC13161421; doi:10.1007/s13659-026-00616-0)
Supplement: Supplementary file 2 — Additional file 2. It includes the calculated NMR data of compound 11. [file 13659_2026_616_MOESM2_ESM.zip › New folder/11R-nmr-18.log]

 Entering Gaussian System, Link 0=/gpfs/home/zhengshan/software/Gaussian/g09/g09
 Input=DY-202A-11R_18-2.gjf
 Output=DY-202A-11R_18-2.log
 Initial command:
 /gpfs/home/zhengshan/software/Gaussian/g09/l1.exe "/gpfs/home/zhengshan/software/Gaussian/g09/scratch/zhengshan/%J/Gau-6546.inp" -scrdir="/gpfs/home/zhengshan/software/Gaussian/g09/scratch/zhengshan/%J/"
 Entering Link 1 = /gpfs/home/zhengshan/software/Gaussian/g09/l1.exe PID=      6547.
  
 Copyright (c) 1988,1990,1992,1993,1995,1998,2003,2009,2013,
            Gaussian, Inc.  All Rights Reserved.
  
 This is part of the Gaussian(R) 09 program.  It is based on
 the Gaussian(R) 03 system (copyright 2003, Gaussian, Inc.),
 the Gaussian(R) 98 system (copyright 1998, Gaussian, Inc.),
 the Gaussian(R) 94 system (copyright 1995, Gaussian, Inc.),
 the Gaussian 92(TM) system (copyright 1992, Gaussian, Inc.),
 the Gaussian 90(TM) system (copyright 1990, Gaussian, Inc.),
 the Gaussian 88(TM) system (copyright 1988, Gaussian, Inc.),
 the Gaussian 86(TM) system (copyright 1986, Carnegie Mellon
 University), and the Gaussian 82(TM) system (copyright 1983,
 Carnegie Mellon University). Gaussian is a federally registered
 trademark of Gaussian, Inc.
  
 This software contains proprietary and confidential information,
 including trade secrets, belonging to Gaussian, Inc.
  
 This software is provided under written license and may be
 used, copied, transmitted, or stored only in accord with that
 written license.
  
 The following legend is applicable only to US Government
 contracts under FAR:
  
                    RESTRICTED RIGHTS LEGEND
  
 Use, reproduction and disclosure by the US Government is
 subject to restrictions as set forth in subparagraphs (a)
 and (c) of the Commercial Computer Software - Restricted
 Rights clause in FAR 52.227-19.
  
 Gaussian, Inc.
 340 Quinnipiac St., Bldg. 40, Wallingford CT 06492
  
  
 ---------------------------------------------------------------
 Warning -- This program may not be used in any manner that
 competes with the business of Gaussian, Inc. or will provide
 assistance to any competitor of Gaussian, Inc.  The licensee
 of this program is prohibited from giving any competitor of
 Gaussian, Inc. access to this program.  By using this program,
 the user acknowledges that Gaussian, Inc. is engaged in the
 business of creating and licensing software in the field of
 computational chemistry and represents and warrants to the
 licensee that it is not a competitor of Gaussian, Inc. and that
 it will not use this program in any manner prohibited above.
 ---------------------------------------------------------------
  

 Cite this work as:
 Gaussian 09, Revision D.01,
 M. J. Frisch, G. W. Trucks, H. B. Schlegel, G. E. Scuseria, 
 M. A. Robb, J. R. Cheeseman, G. Scalmani, V. Barone, B. Mennucci, 
 G. A. Petersson, H. Nakatsuji, M. Caricato, X. Li, H. P. Hratchian, 
 A. F. Izmaylov, J. Bloino, G. Zheng, J. L. Sonnenberg, M. Hada, 
 M. Ehara, K. Toyota, R. Fukuda, J. Hasegawa, M. Ishida, T. Nakajima, 
 Y. Honda, O. Kitao, H. Nakai, T. Vreven, J. A. Montgomery, Jr., 
 J. E. Peralta, F. Ogliaro, M. Bearpark, J. J. Heyd, E. Brothers, 
 K. N. Kudin, V. N. Staroverov, T. Keith, R. Kobayashi, J. Normand, 
 K. Raghavachari, A. Rendell, J. C. Burant, S. S. Iyengar, J. Tomasi, 
 M. Cossi, N. Rega, J. M. Millam, M. Klene, J. E. Knox, J. B. Cross, 
 V. Bakken, C. Adamo, J. Jaramillo, R. Gomperts, R. E. Stratmann, 
 O. Yazyev, A. J. Austin, R. Cammi, C. Pomelli, J. W. Ochterski, 
 R. L. Martin, K. Morokuma, V. G. Zakrzewski, G. A. Voth, 
 P. Salvador, J. J. Dannenberg, S. Dapprich, A. D. Daniels, 
 O. Farkas, J. B. Foresman, J. V. Ortiz, J. Cioslowski, 
 and D. J. Fox, Gaussian, Inc., Wallingford CT, 2013.
 
 ******************************************
 Gaussian 09:  ES64L-G09RevD.01 24-Apr-2013
                10-Mar-2024 
 ******************************************
 %chk=DY-202A-11R_18.chk
 %mem=6GB
 %nprocshared=3
 Will use up to    3 processors via shared memory.
 ----------------------------------------------------------------------
 # mPW1PW91/6-311G(d,p) nmr guess=read geom=check scrf=(solvent=methano
 l,read)
 ----------------------------------------------------------------------
 1/29=2,38=1,40=2/1;
 2/12=2,40=1/2;
 3/5=4,6=6,7=101,11=2,14=-4,16=1,25=1,30=1,70=2203,72=3,74=-7,116=-2/1,2,8,3;
 4/5=1/1;
 5/5=2,38=6,53=3/2;
 8/6=1,10=90,11=11/1;
 10/13=100,45=16/2;
 6/7=2,8=2,9=2,10=2,28=1/1;
 99/9=1/99;
 ----------------------------------------------------------------------
 candidate structure: DY-202A-11R_18, conformer: 1, nmr calculation wit
 h methanol solvation
 ----------------------------------------------------------------------
 Structure from the checkpoint file:  "DY-202A-11R_18.chk"
 Charge =  0 Multiplicity = 1
 Redundant internal coordinates found in file.
 C,0,1.7960881203,0.6202365286,0.0460807814
 C,0,1.0669117126,-0.4827705353,0.3393697007
 C,0,-0.3664589619,-0.5500288902,0.7902422549
 C,0,-1.2772477825,0.4998063916,0.1059059303
 C,0,-1.1313354035,1.9124085292,0.7237364582
 C,0,0.2851690576,2.3202846481,1.1702133818
 C,0,1.432688948,2.0813305412,0.169045127
 C,0,3.1433890814,0.2119279614,-0.3874589614
 C,0,3.199823336,-1.3037179086,-0.4566293345
 C,0,1.8710799585,-1.7752670858,0.1744651295
 O,0,4.0776352963,0.9714423445,-0.6467175103
 C,0,1.1953093171,2.7376070446,-1.2062767501
 C,0,2.079399224,-2.4825388504,1.5203744959
 O,0,1.1167879084,-2.6253933633,-0.7088260134
 C,0,-2.7683583618,0.045630227,0.0466388697
 O,0,-3.566860401,1.112044839,-0.5279395908
 C,0,-3.3490042262,-0.3509609595,1.4075428393
 C,0,-2.9488299445,-1.0881091669,-0.9820816522
 O,0,-4.3225569982,-1.4302230016,-1.1597767643
 H,0,-0.4086811348,-0.4299951594,1.8827116278
 H,0,-0.7286660049,-1.5621357208,0.5903943576
 H,0,-0.9515124596,0.5667916704,-0.9401910286
 H,0,-1.7801921421,2.0006912704,1.6056091641
 H,0,-1.5068347237,2.6417929436,-0.0025069556
 H,0,0.5385388858,1.8044807335,2.1056010882
 H,0,0.2604150019,3.3904273325,1.4157159996
 H,0,2.3259598552,2.5681712271,0.5880192249
 H,0,3.2452060823,-1.6123712484,-1.5078111527
 H,0,4.0970393281,-1.6844842773,0.0425931915
 H,0,0.9961379226,3.8098887222,-1.0871772051
 H,0,0.3463489857,2.2910498097,-1.7351600876
 H,0,2.0803869352,2.6304558069,-1.8431466288
 H,0,1.1189939472,-2.7405926988,1.9789556976
 H,0,2.6481133188,-3.4086746378,1.3688098666
 H,0,2.6408111988,-1.8498423739,2.2165662545
 H,0,1.5680879975,-3.4869452403,-0.7337212245
 H,0,-3.7823424343,1.745570824,0.1764095291
 H,0,-2.8013736327,-1.1914067136,1.8464074744
 H,0,-3.3129714033,0.4834571983,2.117501854
 H,0,-4.3944784294,-0.6525155582,1.2917143938
 H,0,-2.5093066525,-0.7660840552,-1.9385890563
 H,0,-2.4395331572,-2.0008206785,-0.6635731214
 H,0,-4.7807771651,-0.58001847,-1.2896416552
 Recover connectivity data from disk.
                          Input orientation:                          
 ---------------------------------------------------------------------
 Center     Atomic      Atomic             Coordinates (Angstroms)
 Number     Number       Type             X           Y           Z
 ---------------------------------------------------------------------
      1          6           0        1.796088    0.620237    0.046081
      2          6           0        1.066912   -0.482771    0.339370
      3          6           0       -0.366459   -0.550029    0.790242
      4          6           0       -1.277248    0.499806    0.105906
      5          6           0       -1.131335    1.912409    0.723736
      6          6           0        0.285169    2.320285    1.170213
      7          6           0        1.432689    2.081331    0.169045
      8          6           0        3.143389    0.211928   -0.387459
      9          6           0        3.199823   -1.303718   -0.456629
     10          6           0        1.871080   -1.775267    0.174465
     11          8           0        4.077635    0.971442   -0.646718
     12          6           0        1.195309    2.737607   -1.206277
     13          6           0        2.079399   -2.482539    1.520374
     14          8           0        1.116788   -2.625393   -0.708826
     15          6           0       -2.768358    0.045630    0.046639
     16          8           0       -3.566860    1.112045   -0.527940
     17          6           0       -3.349004   -0.350961    1.407543
     18          6           0       -2.948830   -1.088109   -0.982082
     19          8           0       -4.322557   -1.430223   -1.159777
     20          1           0       -0.408681   -0.429995    1.882712
     21          1           0       -0.728666   -1.562136    0.590394
     22          1           0       -0.951512    0.566792   -0.940191
     23          1           0       -1.780192    2.000691    1.605609
     24          1           0       -1.506835    2.641793   -0.002507
     25          1           0        0.538539    1.804481    2.105601
     26          1           0        0.260415    3.390427    1.415716
     27          1           0        2.325960    2.568171    0.588019
     28          1           0        3.245206   -1.612371   -1.507811
     29          1           0        4.097039   -1.684484    0.042593
     30          1           0        0.996138    3.809889   -1.087177
     31          1           0        0.346349    2.291050   -1.735160
     32          1           0        2.080387    2.630456   -1.843147
     33          1           0        1.118994   -2.740593    1.978956
     34          1           0        2.648113   -3.408675    1.368810
     35          1           0        2.640811   -1.849842    2.216566
     36          1           0        1.568088   -3.486945   -0.733721
     37          1           0       -3.782342    1.745571    0.176410
     38          1           0       -2.801374   -1.191407    1.846407
     39          1           0       -3.312971    0.483457    2.117502
     40          1           0       -4.394478   -0.652516    1.291714
     41          1           0       -2.509307   -0.766084   -1.938589
     42          1           0       -2.439533   -2.000821   -0.663573
     43          1           0       -4.780777   -0.580018   -1.289642
 ---------------------------------------------------------------------
                    Distance matrix (angstroms):
                    1          2          3          4          5
     1  C    0.000000
     2  C    1.354379   0.000000
     3  C    2.569028   1.504115   0.000000
     4  C    3.076276   2.552459   1.549195   0.000000
     5  C    3.270892   3.273669   2.579352   1.548693   0.000000
     6  C    2.537068   3.026308   2.967776   2.624507   1.540191
     7  C    1.510621   2.595654   3.247595   3.138306   2.628771
     8  C    1.473055   2.307086   3.779761   4.457389   4.732828
     9  C    2.434089   2.420099   3.852416   4.859353   5.522288
    10  C    2.400113   1.531152   2.624304   3.884923   4.786977
    11  O    2.410140   3.485909   4.912199   5.428043   5.467809
    12  C    2.532310   3.574401   4.151356   3.583729   3.133557
    13  C    3.446886   2.533570   3.201548   4.707673   5.500819
    14  O    3.400801   2.385798   2.958778   4.020208   5.262883
    15  C    4.600472   3.882550   2.583965   1.559872   2.573551
    16  O    5.415957   4.976696   3.839617   2.453349   2.852903
    17  C    5.410063   4.545182   3.052256   2.590413   3.241680
    18  C    5.146825   4.270697   3.177940   2.549388   3.900796
    19  O    6.564777   5.673754   4.497558   3.821109   4.990461
    20  H    3.055684   2.135899   1.099855   2.185401   2.711514
    21  H    3.381332   2.110010   1.093386   2.187985   3.500340
    22  H    2.919743   2.610152   2.141022   1.097684   2.147481
    23  H    4.138546   3.984588   3.028141   2.180532   1.098412
    24  H    3.872770   4.062505   3.480896   2.156982   1.095642
    25  H    2.688027   2.937732   2.844803   2.999673   2.170179
    26  H    3.450819   4.100076   4.038735   3.526429   2.144841
    27  H    2.090194   3.309875   4.124704   4.182544   3.521553
    28  H    3.082055   3.071326   4.410640   5.245757   6.046321
    29  H    3.256705   3.273204   4.665703   5.801560   6.382593
    30  H    3.478229   4.524043   4.938649   4.189078   3.377274
    31  H    2.840102   3.537932   3.867490   3.038773   2.893630
    32  H    2.773263   3.934805   4.799716   4.428565   4.173684
    33  H    3.935687   2.790827   2.901410   4.444151   5.318832
    34  H    4.325238   3.481503   4.194549   5.681515   6.558527
    35  H    3.394975   2.805336   3.573176   5.032586   5.532826
    36  H    4.186767   3.229205   3.832808   4.969416   6.209999
    37  H    5.692297   5.339225   4.161109   2.798642   2.712055
    38  H    5.259266   4.211527   2.730505   2.865747   3.699066
    39  H    5.514706   4.824803   3.392882   2.861985   2.957029
    40  H    6.441631   5.546400   4.060409   3.528614   4.189217
    41  H    4.939355   4.249553   3.476348   2.701927   4.020088
    42  H    5.031306   3.950383   2.918221   2.862890   4.353088
    43  H    6.817619   6.071128   4.879859   3.922791   4.856368
                    6          7          8          9         10
     6  C    0.000000
     7  C    1.541505   0.000000
     8  C    3.878264   2.594390   0.000000
     9  C    4.926989   3.869468   1.518273   0.000000
    10  C    4.503351   3.881438   2.425587   1.544732   0.000000
    11  O    4.416267   2.982124   1.231622   2.446026   3.617684
    12  C    2.578802   1.542258   3.293104   4.573003   4.767510
    13  C    5.138968   4.803460   3.468725   2.559983   1.534634
    14  O    5.355568   4.798302   3.501540   2.479812   1.439401
    15  C    3.969950   4.669888   5.929996   6.139480   4.985619
    16  O    4.379692   5.140116   6.771809   7.185333   6.196865
    17  C    4.516536   5.505861   6.759441   6.875320   5.549631
    18  C    5.168005   5.528847   6.257700   6.174830   5.004130
    19  O    6.381716   6.871654   7.683325   7.556231   6.345108
    20  H    2.924572   3.554441   4.264146   4.388304   3.150424
    21  H    4.054287   4.257210   4.369932   4.073827   2.641420
    22  H    3.009639   3.034576   4.147247   4.578889   3.833370
    23  H    2.134813   3.520344   5.604788   6.322381   5.444063
    24  H    2.165622   2.997390   5.260895   6.158402   5.563456
    25  H    1.097816   2.150907   3.941677   4.827873   4.280134
    26  H    1.098221   2.154565   4.654658   5.846435   5.551517
    27  H    2.136639   1.100221   2.677990   4.104443   4.386730
    28  H    5.603518   4.443028   2.143274   1.096499   2.178259
    29  H    5.642699   4.614771   2.165819   1.095081   2.231709
    30  H    2.796464   2.180960   4.248013   5.603819   5.792342
    31  H    2.906165   2.202297   3.736640   4.764379   4.744092
    32  H    3.521271   2.184025   3.016335   4.318946   4.850254
    33  H    5.192476   5.159954   4.291325   3.510916   2.180292
    34  H    6.200316   5.749509   4.054447   2.840327   2.167547
    35  H    4.902434   4.594129   3.359230   2.785089   2.183626
    36  H    6.244579   5.642607   4.035237   2.739675   1.961237
    37  H    4.226416   5.225834   7.115881   7.645230   6.660142
    38  H    4.723977   5.608176   6.503823   6.428916   4.996810
    39  H    4.149446   5.373172   6.930595   7.227492   5.979265
    40  H    5.545395   6.533772   7.770864   7.820114   6.462665
    41  H    5.196097   5.299927   5.942683   5.922788   4.967015
    42  H    5.427589   5.687822   6.011781   5.686046   4.397109
    43  H    6.334545   6.915035   8.014582   8.056527   6.915160
                   11         12         13         14         15
    11  O    0.000000
    12  C    3.426404   0.000000
    13  C    4.540839   5.955348   0.000000
    14  O    4.659152   5.386594   2.432357   0.000000
    15  C    6.943018   4.952494   5.662534   4.774878   0.000000
    16  O    7.646711   5.077485   6.999776   5.994808   1.450857
    17  C    7.818165   6.084578   5.833003   5.440162   1.531827
    18  C    7.329764   5.644489   5.787038   4.355130   1.541493
    19  O    8.751826   6.915188   7.019660   5.587330   2.459495
    20  H    5.337516   4.706202   3.245731   3.723291   3.027451
    21  H    5.572252   5.041577   3.097940   2.494833   2.653474
    22  H    5.053929   3.064651   4.953708   3.810701   2.132222
    23  H    6.359754   4.159730   5.916339   5.928724   2.688703
    24  H    5.864417   2.959700   6.437315   5.926680   2.886853
    25  H    4.560089   3.502943   4.592960   5.280072   4.274161
    26  H    4.967524   2.859204   6.149097   6.437170   4.715454
    27  H    2.672543   2.127575   5.141960   5.487897   5.710375
    28  H    2.847896   4.818227   3.359495   2.488926   6.428704
    29  H    2.743988   5.434575   2.625186   3.214318   7.080042
    30  H    4.212649   1.097106   6.896914   6.447524   5.443033
    31  H    4.104701   1.095383   6.032339   5.081176   4.232980
    32  H    2.858806   1.095649   6.120130   5.462523   5.810589
    33  H    5.424659   6.337366   1.095110   2.690250   5.158333
    34  H    5.029046   6.820446   1.097331   2.697232   6.558851
    35  H    4.268783   5.903391   1.095523   3.388517   6.128664
    36  H    5.116895   6.253585   2.520162   0.972915   5.647373
    37  H    7.940785   5.260511   7.351406   6.624987   1.983634
    38  H    7.629833   6.381967   5.059176   4.892599   2.184151
    39  H    7.905701   6.037656   6.183151   6.105395   2.185582
    40  H    8.841463   6.998473   6.731446   6.186151   2.163767
    41  H    6.933667   5.151341   5.997238   4.256514   2.160351
    42  H    7.162968   5.996608   5.042066   3.611033   2.191002
    43  H    9.016200   6.835730   7.653613   6.269145   2.495378
                   16         17         18         19         20
    16  O    0.000000
    17  C    2.435968   0.000000
    18  C    2.329997   2.532554   0.000000
    19  O    2.726430   2.950210   1.426795   0.000000
    20  H    4.261833   2.979519   3.884908   5.057234   0.000000
    21  H    4.056755   3.000141   2.761614   3.999569   1.747632
    22  H    2.703201   3.478806   2.594172   3.924312   3.042537
    23  H    2.921285   2.833844   4.195539   5.087450   2.804651
    24  H    2.619144   3.786609   4.117170   5.084179   3.767741
    25  H    4.926389   4.499578   5.482937   6.690012   2.437168
    26  H    4.859718   5.198650   6.008825   7.132704   3.906585
    27  H    6.171791   6.434141   6.607345   7.952655   4.259518
    28  H    7.401813   7.319430   6.238375   7.577951   5.122943
    29  H    8.178107   7.686673   7.144921   8.508816   5.026062
    30  H    5.330297   6.512800   6.290008   7.466764   5.363802
    31  H    4.261530   5.523806   4.779545   5.998135   4.589461
    32  H    5.993892   6.995292   6.313650   7.612739   5.426218
    33  H    6.563884   5.099006   5.295813   6.417101   2.771627
    34  H    7.915836   6.731755   6.499038   7.674521   4.298909
    35  H    7.405422   6.227283   6.485035   7.750114   3.380359
    36  H    6.896430   6.212665   5.120415   6.253905   4.483111
    37  H    0.971543   2.469598   3.172789   3.487534   4.361897
    38  H    3.395495   1.094920   2.834213   3.377599   2.511184
    39  H    2.730923   1.096172   3.494258   3.927084   3.053592
    40  H    2.666414   1.094243   2.729430   2.572899   4.035514
    41  H    2.575989   3.474769   1.100812   2.082188   4.373548
    42  H    3.313487   2.799767   1.092645   2.029182   3.615995
    43  H    2.217400   3.062229   1.925819   0.974514   5.403846
                   21         22         23         24         25
    21  H    0.000000
    22  H    2.631479   0.000000
    23  H    3.850987   3.037084   0.000000
    24  H    4.316259   2.343771   1.752647   0.000000
    25  H    3.903302   3.609567   2.380127   3.054303   0.000000
    26  H    5.117355   3.871948   2.476187   2.386416   1.751719
    27  H    5.137137   4.133131   4.268256   3.878718   2.465999
    28  H    4.494068   4.762708   6.928364   6.553300   5.661950
    29  H    4.858239   5.614444   7.110934   7.079697   5.393682
    30  H    5.886242   3.785845   4.269930   2.967462   3.798011
    31  H    4.627191   2.299888   3.970796   2.561132   3.876227
    32  H    5.602743   3.777096   5.214843   4.031903   4.318812
    33  H    2.594361   4.873110   5.569959   6.308030   4.583739
    34  H    3.926611   5.838932   6.994798   7.466744   5.671874
    35  H    3.752411   5.358174   5.894502   6.504002   4.217338
    36  H    3.276164   4.777426   6.840877   6.895742   6.092693
    37  H    4.520757   3.263421   2.473116   2.452175   4.732364
    38  H    2.451760   3.778674   3.360102   4.448341   4.494167
    39  H    3.632512   3.864313   2.216629   3.523490   4.071778
    40  H    3.841541   4.280435   3.737985   4.567928   5.570808
    41  H    3.193765   2.280368   4.554997   4.045614   5.679141
    42  H    2.166090   2.980496   4.647151   4.781296   5.569341
    43  H    4.573696   4.012550   4.903677   4.770271   6.746009
                   26         27         28         29         30
    26  H    0.000000
    27  H    2.372270   0.000000
    28  H    6.517974   4.765968   0.000000
    29  H    6.508447   4.638889   1.770473   0.000000
    30  H    2.642293   2.473170   5.885248   6.409376   0.000000
    31  H    3.338268   3.064770   4.867418   5.747430   1.774536
    32  H    3.809205   2.444331   4.412577   5.122656   1.771482
    33  H    6.216414   5.619114   4.236886   3.705890   7.233607
    34  H    7.206323   6.036233   3.443570   2.613632   7.801830
    35  H    5.811030   4.719125   3.780565   2.621851   6.756643
    36  H    7.323137   6.243861   2.631723   3.201113   7.327745
    37  H    4.537105   6.177172   7.968614   8.594640   5.356485
    38  H    5.527499   6.481321   6.927418   7.147375   6.931087
    39  H    4.659621   6.203458   7.781072   7.994590   6.316925
    40  H    6.166749   7.485473   8.192890   8.644717   7.391273
    41  H    6.016586   6.393810   5.832340   6.957898   5.826883
    42  H    6.377987   6.719531   5.760199   6.582212   6.763699
    43  H    6.963980   7.996400   8.095045   9.044906   7.258445
                   31         32         33         34         35
    31  H    0.000000
    32  H    1.770239   0.000000
    33  H    6.301513   6.661899   0.000000
    34  H    6.886190   6.863678   1.776744   0.000000
    35  H    6.166659   6.071937   1.779276   1.774458   0.000000
    36  H    5.990054   6.238259   2.849095   2.364999   3.540485
    37  H    4.582329   6.263643   6.884616   8.326994   7.638464
    38  H    5.904514   7.214640   4.217443   5.902651   5.494354
    39  H    5.612577   7.027422   5.482336   7.158475   6.395438
    40  H    6.348385   7.907537   5.935549   7.563098   7.196127
    41  H    4.188343   5.710594   5.693014   6.672417   6.705487
    42  H    5.227771   6.577978   4.493700   5.656570   5.841909
    43  H    5.893127   7.595333   7.082310   8.381949   8.305776
                   36         37         38         39         40
    36  H    0.000000
    37  H    7.538877   0.000000
    38  H    5.569448   3.518100   0.000000
    39  H    6.907844   2.362431   1.772116   0.000000
    40  H    6.905692   2.714670   1.770896   1.772573   0.000000
    41  H    5.047766   3.521683   3.820000   4.319618   3.741875
    42  H    4.274870   4.067451   2.661970   3.830001   3.076181
    43  H    7.004810   2.924815   3.758542   3.859282   2.611107
                   41         42         43
    41  H    0.000000
    42  H    1.776263   0.000000
    43  H    2.369669   2.809282   0.000000
 Stoichiometry    C15H24O4
 Framework group  C1[X(C15H24O4)]
 Deg. of freedom   123
 Full point group                 C1      NOp   1
 Largest Abelian subgroup         C1      NOp   1
 Largest concise Abelian subgroup C1      NOp   1
                         Standard orientation:                         
 ---------------------------------------------------------------------
 Center     Atomic      Atomic             Coordinates (Angstroms)
 Number     Number       Type             X           Y           Z
 ---------------------------------------------------------------------
      1          6           0        1.813636    0.639308    0.019258
      2          6           0        1.100483   -0.478113    0.296971
      3          6           0       -0.328994   -0.571951    0.755395
      4          6           0       -1.257467    0.478275    0.095873
      5          6           0       -1.125627    1.881239    0.738336
      6          6           0        0.288392    2.299174    1.183386
      7          6           0        1.432426    2.093143    0.170974
      8          6           0        3.163229    0.256276   -0.429939
      9          6           0        3.238546   -1.257021   -0.526964
     10          6           0        1.919998   -1.756961    0.103662
     11          8           0        4.086030    1.032312   -0.681131
     12          6           0        1.177883    2.771063   -1.190713
     13          6           0        2.145945   -2.485706    1.435195
     14          8           0        1.170964   -2.600619   -0.790242
     15          6           0       -2.743013    0.006093    0.037583
     16          8           0       -3.558719    1.072355   -0.512595
     17          6           0       -3.309817   -0.422473    1.394623
     18          6           0       -2.915599   -1.111095   -1.010419
     19          8           0       -4.285961   -1.467591   -1.185806
     20          1           0       -0.365740   -0.472237    1.850104
     21          1           0       -0.679535   -1.584857    0.539445
     22          1           0       -0.939325    0.568345   -0.950828
     23          1           0       -1.769891    1.945210    1.625658
     24          1           0       -1.515047    2.618739    0.027790
     25          1           0        0.554312    1.769850    2.107671
     26          1           0        0.251565    3.364297    1.448426
     27          1           0        2.322082    2.583786    0.593191
     28          1           0        3.281123   -1.546013   -1.583837
     29          1           0        4.143727   -1.635171   -0.040289
     30          1           0        0.965819    3.838365   -1.050936
     31          1           0        0.331315    2.323251   -1.722362
     32          1           0        2.060155    2.686841   -1.834879
     33          1           0        1.191869   -2.764346    1.894940
     34          1           0        2.725442   -3.401556    1.263329
     35          1           0        2.703692   -1.858525    2.139278
     36          1           0        1.633048   -3.455701   -0.833564
     37          1           0       -3.777744    1.690220    0.204459
     38          1           0       -2.748709   -1.263597    1.814764
     39          1           0       -3.279880    0.399371    2.119379
     40          1           0       -4.352081   -0.735314    1.279799
     41          1           0       -2.486359   -0.766203   -1.963619
     42          1           0       -2.392671   -2.022785   -0.711687
     43          1           0       -4.755812   -0.621146   -1.297379
 ---------------------------------------------------------------------
 Rotational constants (GHZ):      0.5537122      0.2595300      0.2069476
 Standard basis: 6-311G(d,p) (5D, 7F)
 There are   505 symmetry adapted cartesian basis functions of A   symmetry.
 There are   486 symmetry adapted basis functions of A   symmetry.
   486 basis functions,   800 primitive gaussians,   505 cartesian basis functions
    73 alpha electrons       73 beta electrons
       nuclear repulsion energy      1598.4827673709 Hartrees.
 NAtoms=   43 NActive=   43 NUniq=   43 SFac= 1.00D+00 NAtFMM=   60 NAOKFM=F Big=F
 Integral buffers will be    131072 words long.
 Raffenetti 2 integral format.
 Two-electron integral symmetry is turned on.
 Using the following non-standard input for PCM:
 --- end of non-standard input.
 ------------------------------------------------------------------------------
 Polarizable Continuum Model (PCM)
 =================================
 Model                : PCM (using non-symmetric T matrix).
 Atomic radii         : UFF (Universal Force Field).
 Polarization charges : Total charges.
 Charge compensation  : None.
 Solution method      : On-the-fly selection.
 Cavity type          : Scaled VdW (van der Waals Surface) (Alpha=1.100).
 Cavity algorithm     : GePol (No added spheres)
                        Default sphere list used, NSphG=   43.
                        Lebedev-Laikov grids with approx.  5.0 points / Ang**2.
                        Smoothing algorithm: Karplus/York (Gamma=1.0000).
                        Polarization charges: spherical gaussians, with
                                              point-specific exponents (IZeta= 3).
                        Self-potential: point-specific (ISelfS= 7).
                        Self-field    : sphere-specific E.n sum rule (ISelfD= 2).
 Solvent              : Methanol, Eps=  32.613000 Eps(inf)=   1.765709
 ------------------------------------------------------------------------------
 One-electron integrals computed using PRISM.
 NBasis=   486 RedAO= T EigKep=  3.14D-04  NBF=   486
 NBsUse=   486 1.00D-06 EigRej= -1.00D+00 NBFU=   486
 Initial guess from the checkpoint file:  "DY-202A-11R_18.chk"
 B after Tr=     0.000000    0.000000    0.000000
         Rot=    1.000000    0.000000    0.000000    0.000000 Ang=   0.00 deg.
 Requested convergence on RMS density matrix=1.00D-08 within 128 cycles.
 Requested convergence on MAX density matrix=1.00D-06.
 Requested convergence on             energy=1.00D-06.
 No special actions if energy rises.
 Inv3:  Mode=1 IEnd=    21051603.
 Iteration    1 A*A^-1 deviation from unit magnitude is 4.88D-15 for   2630.
 Iteration    1 A*A^-1 deviation from orthogonality  is 6.36D-15 for   2626   2557.
 Iteration    1 A^-1*A deviation from unit magnitude is 5.77D-15 for    869.
 Iteration    1 A^-1*A deviation from orthogonality  is 1.18D-12 for   2019   1933.
 Error on total polarization charges =  0.01108
 SCF Done:  E(RmPW1PW91) =  -886.977125288     A.U. after   11 cycles
            NFock= 11  Conv=0.51D-08     -V/T= 2.0045
 DoSCS=F DFT=T ScalE2(SS,OS)=  1.000000  1.000000
 Range of M.O.s used for correlation:     1   486
 NBasis=   486 NAE=    73 NBE=    73 NFC=     0 NFV=     0
 NROrb=    486 NOA=    73 NOB=    73 NVA=   413 NVB=   413
 NEqPCM:  Using equilibrium solvation (IEInf=0, Eps=  32.6130, EpsInf=   1.7657)
          Differentiating once with respect to magnetic field using GIAOs.
          Electric field/nuclear overlap derivatives assumed to be zero.
 FoFJK:  IHMeth= 1 ICntrl=    6127 DoSepK=F KAlg= 0 I1Cent=   0 FoldK=F
 IRaf=         1 NMat=   1 IRICut=       1 DoRegI=T DoRafI=F ISym2E= 0.
          There are     3 degrees of freedom in the 1st order CPHF.  IDoFFX=0 NUNeed=     3.
      3 vectors produced by pass  0 Test12= 1.00D-12 3.33D-08 XBig12= 4.47D+01 1.05D+00.
 AX will form     3 AO Fock derivatives at one time.
      3 vectors produced by pass  1 Test12= 1.00D-12 3.33D-08 XBig12= 9.86D-02 2.16D-01.
      3 vectors produced by pass  2 Test12= 1.00D-12 3.33D-08 XBig12= 1.38D-03 1.73D-02.
      3 vectors produced by pass  3 Test12= 1.00D-12 3.33D-08 XBig12= 6.60D-06 6.48D-04.
      3 vectors produced by pass  4 Test12= 1.00D-12 3.33D-08 XBig12= 3.24D-08 3.84D-05.
      3 vectors produced by pass  5 Test12= 1.00D-12 3.33D-08 XBig12= 8.63D-11 1.44D-06.
      3 vectors produced by pass  6 Test12= 1.00D-12 3.33D-08 XBig12= 4.00D-13 1.24D-07.
 InvSVY:  IOpt=1 It=  1 EMax= 8.88D-16
 Solved reduced A of dimension    21 with     3 vectors.
 Calculating GIAO nuclear magnetic shielding tensors.
 SCF GIAO Magnetic shielding tensor (ppm):
      1  C    Isotropic =    35.0835   Anisotropy =   140.7449
   XX=   -18.7391   YX=    35.3437   ZX=    49.0815
   XY=    21.4733   YY=    11.2192   ZY=    -8.8112
   XZ=    48.0247   YZ=    -0.9546   ZZ=   112.7703
   Eigenvalues:   -48.3837    24.7207   128.9134
      2  C    Isotropic =    -0.2076   Anisotropy =   189.2418
   XX=   -65.2051   YX=    35.4630   ZX=    65.1316
   XY=    36.0869   YY=   -44.2250   ZY=    -5.7308
   XZ=    49.3677   YZ=   -14.9917   ZZ=   108.8073
   Eigenvalues:  -105.1268   -21.4497   125.9536
      3  C    Isotropic =   158.9496   Anisotropy =    18.0740
   XX=   168.1977   YX=    -4.3217   ZX=     3.9028
   XY=    -3.7770   YY=   150.4905   ZY=    -4.8013
   XZ=     2.2387   YZ=    -9.8844   ZZ=   158.1607
   Eigenvalues:   145.8746   159.9754   170.9989
      4  C    Isotropic =   140.0219   Anisotropy =    39.0204
   XX=   165.3697   YX=     3.5991   ZX=     3.7303
   XY=     1.5588   YY=   133.5707   ZY=    -5.2398
   XZ=     5.9361   YZ=    -2.4965   ZZ=   121.1252
   Eigenvalues:   119.3959   134.6343   166.0354
      5  C    Isotropic =   162.5325   Anisotropy =    18.2119
   XX=   167.0328   YX=     4.6585   ZX=    -0.9175
   XY=    -1.0308   YY=   171.1438   ZY=     6.7228
   XZ=     1.7232   YZ=    10.7724   ZZ=   149.4209
   Eigenvalues:   146.3339   166.5899   174.6738
      6  C    Isotropic =   156.8374   Anisotropy =    18.0363
   XX=   162.3528   YX=     4.2695   ZX=   -11.6317
   XY=     0.7867   YY=   152.8659   ZY=     5.2667
   XZ=    -7.1126   YZ=     4.1055   ZZ=   155.2935
   Eigenvalues:   145.1649   156.4857   168.8616
      7  C    Isotropic =   154.6182   Anisotropy =     7.5729
   XX=   152.1654   YX=    -4.5699   ZX=     1.6505
   XY=    -5.0393   YY=   153.0659   ZY=     2.0963
   XZ=    -4.3798   YZ=    -0.4964   ZZ=   158.6233
   Eigenvalues:   147.7691   156.4186   159.6668
      8  C    Isotropic =   -24.7433   Anisotropy =   144.9055
   XX=   -57.7354   YX=    16.1507   ZX=    39.9313
   XY=    22.0943   YY=   -73.7331   ZY=   -15.9204
   XZ=    46.2076   YZ=   -10.0542   ZZ=    57.2387
   Eigenvalues:   -95.2911   -50.7991    71.8604
      9  C    Isotropic =   132.6462   Anisotropy =    33.2024
   XX=   132.1600   YX=    15.3421   ZX=   -14.0973
   XY=    12.6819   YY=   138.7267   ZY=    -7.9548
   XZ=    -6.1917   YZ=    -5.6279   ZZ=   127.0521
   Eigenvalues:   118.0925   125.0650   154.7812
     10  C    Isotropic =   107.0874   Anisotropy =    37.3114
   XX=   104.5968   YX=     9.8890   ZX=     2.5990
   XY=     9.3443   YY=   109.8323   ZY=    17.3667
   XZ=     8.4613   YZ=    21.1824   ZZ=   106.8331
   Eigenvalues:    88.5327   100.7679   131.9617
     11  O    Isotropic =  -232.0305   Anisotropy =   895.8992
   XX=  -516.5192   YX=  -223.5231   ZX=   261.9043
   XY=  -169.4472   YY=  -451.3711   ZY=    12.2447
   XZ=   304.7110   YZ=    27.7018   ZZ=   271.7989
   Eigenvalues:  -738.4315  -322.8955   365.2356
     12  C    Isotropic =   169.0695   Anisotropy =    29.5914
   XX=   154.8805   YX=    -2.0651   ZX=     3.8187
   XY=    -0.9400   YY=   173.8872   ZY=   -10.2412
   XZ=     2.7072   YZ=   -13.8880   ZZ=   178.4407
   Eigenvalues:   154.4356   163.9758   188.7970
     13  C    Isotropic =   159.0865   Anisotropy =    41.0355
   XX=   145.8176   YX=     1.0448   ZX=    10.2087
   XY=     0.2701   YY=   154.8254   ZY=   -17.1559
   XZ=    12.6884   YZ=   -12.1028   ZZ=   176.6166
   Eigenvalues:   139.4939   151.3222   186.4435
     14  O    Isotropic =   246.1980   Anisotropy =    59.7033
   XX=   231.0259   YX=    -4.9322   ZX=     5.4537
   XY=     6.6687   YY=   243.0160   ZY=    23.4375
   XZ=    18.3951   YZ=    33.1242   ZZ=   264.5521
   Eigenvalues:   219.7254   232.8683   286.0002
     15  C    Isotropic =   107.1407   Anisotropy =    41.7133
   XX=   113.9689   YX=   -17.3441   ZX=    13.3268
   XY=    -8.3989   YY=   117.7395   ZY=   -11.7168
   XZ=     8.2331   YZ=   -13.5125   ZZ=    89.7136
   Eigenvalues:    83.6267   102.8458   134.9496
     16  O    Isotropic =   262.1860   Anisotropy =    70.3083
   XX=   215.3643   YX=    -9.3797   ZX=    -8.3025
   XY=   -30.4746   YY=   276.1365   ZY=   -22.5089
   XZ=     2.3557   YZ=   -18.7003   ZZ=   295.0573
   Eigenvalues:   208.4772   269.0226   309.0582
     17  C    Isotropic =   170.5687   Anisotropy =    32.2498
   XX=   160.1659   YX=    -4.6522   ZX=   -10.6105
   XY=    -7.0120   YY=   168.1175   ZY=   -11.6902
   XZ=    -3.9894   YZ=   -16.2480   ZZ=   183.4228
   Eigenvalues:   151.1308   168.5068   192.0686
     18  C    Isotropic =   115.7806   Anisotropy =    47.5964
   XX=   138.5908   YX=    20.1728   ZX=     3.9906
   XY=    17.6402   YY=   100.2751   ZY=    12.9769
   XZ=     0.5524   YZ=    10.5960   ZZ=   108.4758
   Eigenvalues:    87.5280   112.3022   147.5115
     19  O    Isotropic =   316.4284   Anisotropy =    50.7740
   XX=   319.2885   YX=   -14.4204   ZX=    -1.9626
   XY=   -27.1790   YY=   330.6304   ZY=     5.8034
   XZ=   -28.0087   YZ=     5.5961   ZZ=   299.3664
   Eigenvalues:   290.5124   308.4952   350.2777
     20  H    Isotropic =    29.5018   Anisotropy =     4.8913
   XX=    28.5426   YX=    -1.1666   ZX=     0.7579
   XY=    -1.7627   YY=    27.7081   ZY=    -1.9394
   XZ=    -0.7671   YZ=    -1.1028   ZZ=    32.2548
   Eigenvalues:    26.3409    29.4019    32.7627
     21  H    Isotropic =    29.3709   Anisotropy =     8.8392
   XX=    32.6859   YX=    -2.1525   ZX=     0.4917
   XY=    -2.6654   YY=    33.0024   ZY=     1.2456
   XZ=     0.4490   YZ=     0.3505   ZZ=    22.4244
   Eigenvalues:    22.3217    30.5273    35.2637
     22  H    Isotropic =    29.8925   Anisotropy =     3.2313
   XX=    30.8317   YX=     1.8579   ZX=    -1.3443
   XY=     2.0418   YY=    28.6006   ZY=     0.1898
   XZ=     0.4642   YZ=    -0.2206   ZZ=    30.2453
   Eigenvalues:    27.4542    30.1768    32.0467
     23  H    Isotropic =    30.2123   Anisotropy =     7.2690
   XX=    33.0337   YX=     1.6459   ZX=    -3.5803
   XY=     1.4159   YY=    28.4005   ZY=     3.8547
   XZ=    -3.2297   YZ=     2.9786   ZZ=    29.2026
   Eigenvalues:    24.0303    31.5482    35.0582
     24  H    Isotropic =    29.7434   Anisotropy =     6.7143
   XX=    30.7226   YX=    -0.3546   ZX=     2.6784
   XY=    -0.4155   YY=    32.9727   ZY=    -2.8095
   XZ=     1.8218   YZ=    -2.5998   ZZ=    25.5350
   Eigenvalues:    24.0343    30.9764    34.2196
     25  H    Isotropic =    29.8227   Anisotropy =     6.3626
   XX=    28.5390   YX=     1.2339   ZX=     1.6040
   XY=     0.3963   YY=    27.1175   ZY=    -0.3350
   XZ=     0.7553   YZ=    -0.1704   ZZ=    33.8117
   Eigenvalues:    26.6701    28.7337    34.0645
     26  H    Isotropic =    30.0001   Anisotropy =    10.5439
   XX=    28.5431   YX=     1.5994   ZX=    -0.4073
   XY=     1.4006   YY=    34.1013   ZY=     4.6266
   XZ=    -0.9121   YZ=     5.7304   ZZ=    27.3557
   Eigenvalues:    24.1590    28.8118    37.0293
     27  H    Isotropic =    29.0711   Anisotropy =     8.9031
   XX=    33.4763   YX=     2.8490   ZX=     1.4459
   XY=     2.8866   YY=    26.9790   ZY=     0.7262
   XZ=     1.4193   YZ=     2.4650   ZZ=    26.7579
   Eigenvalues:    25.1197    27.0870    35.0065
     28  H    Isotropic =    29.1706   Anisotropy =     6.2745
   XX=    29.0435   YX=     0.8480   ZX=    -2.9347
   XY=     0.0886   YY=    27.4822   ZY=     0.5933
   XZ=    -3.2303   YZ=     2.0242   ZZ=    30.9861
   Eigenvalues:    25.8991    28.2591    33.3536
     29  H    Isotropic =    29.2772   Anisotropy =     5.9826
   XX=    33.2196   YX=    -0.3655   ZX=    -0.4859
   XY=    -0.5842   YY=    27.7594   ZY=    -1.4634
   XZ=     0.4932   YZ=    -2.4149   ZZ=    26.8526
   Eigenvalues:    25.3037    29.2623    33.2656
     30  H    Isotropic =    30.7196   Anisotropy =    10.8187
   XX=    27.2953   YX=    -0.3770   ZX=    -1.0052
   XY=    -0.3725   YY=    37.1017   ZY=    -2.1069
   XZ=    -0.1515   YZ=    -3.6904   ZZ=    27.7618
   Eigenvalues:    26.4309    27.7958    37.9320
     31  H    Isotropic =    30.8162   Anisotropy =     5.1657
   XX=    31.7770   YX=     2.6645   ZX=     1.3774
   XY=     2.7344   YY=    28.3788   ZY=    -1.5311
   XZ=     2.8445   YZ=    -1.6331   ZZ=    32.2927
   Eigenvalues:    25.9520    32.2365    34.2600
     32  H    Isotropic =    30.4395   Anisotropy =     9.2464
   XX=    31.6014   YX=    -0.2641   ZX=    -3.7158
   XY=     0.3852   YY=    27.7922   ZY=    -2.3501
   XZ=    -4.8236   YZ=    -3.5847   ZZ=    31.9250
   Eigenvalues:    25.4021    29.3127    36.6038
     33  H    Isotropic =    30.1667   Anisotropy =     5.6607
   XX=    31.2697   YX=    -1.3684   ZX=    -1.4253
   XY=     0.1988   YY=    29.0574   ZY=    -3.1181
   XZ=    -2.9197   YZ=    -4.0014   ZZ=    30.1731
   Eigenvalues:    25.4030    31.1566    33.9405
     34  H    Isotropic =    30.3295   Anisotropy =     9.2669
   XX=    29.6881   YX=    -4.1313   ZX=     0.5069
   XY=    -3.9995   YY=    33.1767   ZY=    -1.3133
   XZ=     1.0338   YZ=    -3.2551   ZZ=    28.1238
   Eigenvalues:    26.6044    27.8768    36.5075
     35  H    Isotropic =    30.7835   Anisotropy =     8.8700
   XX=    29.8721   YX=     0.0362   ZX=     4.1528
   XY=     0.3326   YY=    28.4616   ZY=     0.5945
   XZ=     4.3343   YZ=     0.3435   ZZ=    34.0169
   Eigenvalues:    27.2150    28.4387    36.6969
     36  H    Isotropic =    30.4321   Anisotropy =    16.6175
   XX=    27.4028   YX=    -4.0505   ZX=     1.0007
   XY=    -4.7210   YY=    38.7443   ZY=     4.4883
   XZ=     0.5029   YZ=     5.5488   ZZ=    25.1493
   Eigenvalues:    22.4380    27.3479    41.5105
     37  H    Isotropic =    30.7529   Anisotropy =    14.7772
   XX=    29.0360   YX=    -6.3533   ZX=    -0.8473
   XY=    -5.1625   YY=    33.6568   ZY=     5.8746
   XZ=    -1.2542   YZ=     6.4460   ZZ=    29.5660
   Eigenvalues:    23.4162    28.2381    40.6044
     38  H    Isotropic =    30.8323   Anisotropy =     8.6877
   XX=    30.4139   YX=    -1.2513   ZX=    -0.0901
   XY=    -1.8902   YY=    31.7324   ZY=    -4.9643
   XZ=     0.3745   YZ=    -5.5810   ZZ=    30.3506
   Eigenvalues:    25.5410    30.3317    36.6241
     39  H    Isotropic =    30.7507   Anisotropy =     6.9519
   XX=    29.1090   YX=     0.4005   ZX=    -2.9709
   XY=     1.1915   YY=    30.0303   ZY=     2.2973
   XZ=    -2.3027   YZ=     3.3191   ZZ=    33.1127
   Eigenvalues:    26.4944    30.3723    35.3853
     40  H    Isotropic =    30.2135   Anisotropy =     8.3452
   XX=    34.1561   YX=     3.2484   ZX=    -1.3425
   XY=     3.2813   YY=    26.7983   ZY=    -0.0046
   XZ=    -1.7893   YZ=    -0.3206   ZZ=    29.6862
   Eigenvalues:    25.5171    29.3465    35.7770
     41  H    Isotropic =    28.3049   Anisotropy =     5.4155
   XX=    31.0566   YX=     2.6709   ZX=    -1.5517
   XY=     2.3904   YY=    24.1164   ZY=     1.3403
   XZ=     0.0502   YZ=     1.6471   ZZ=    29.7417
   Eigenvalues:    22.8924    30.1071    31.9153
     42  H    Isotropic =    28.1306   Anisotropy =     6.1970
   XX=    31.5216   YX=    -1.7790   ZX=     2.0640
   XY=    -0.2715   YY=    29.1167   ZY=     2.6195
   XZ=     2.6832   YZ=     1.4660   ZZ=    23.7534
   Eigenvalues:    22.3403    29.7895    32.2619
     43  H    Isotropic =    29.8985   Anisotropy =    14.9248
   XX=    32.6627   YX=    -5.3516   ZX=     4.7440
   XY=    -4.7583   YY=    35.2345   ZY=    -0.7721
   XZ=     6.4292   YZ=     1.0167   ZZ=    21.7983
   Eigenvalues:    19.1451    30.7021    39.8483
 End of Minotr F.D. properties file   721 does not exist.
 End of Minotr F.D. properties file   722 does not exist.
 End of Minotr F.D. properties file   788 does not exist.

 **********************************************************************

            Population analysis using the SCF density.

 **********************************************************************

 Orbital symmetries:
       Occupied  (A) (A) (A) (A) (A) (A) (A) (A) (A) (A) (A) (A)
                 (A) (A) (A) (A) (A) (A) (A) (A) (A) (A) (A) (A)
                 (A) (A) (A) (A) (A) (A) (A) (A) (A) (A) (A) (A)
                 (A) (A) (A) (A) (A) (A) (A) (A) (A) (A) (A) (A)
                 (A) (A) (A) (A) (A) (A) (A) (A) (A) (A) (A) (A)
                 (A) (A) (A) (A) (A) (A) (A) (A) (A) (A) (A) (A)
                 (A)
       Virtual   (A) (A) (A) (A) (A) (A) (A) (A) (A) (A) (A) (A)
                 (A) (A) (A) (A) (A) (A) (A) (A) (A) (A) (A) (A)
                 (A) (A) (A) (A) (A) (A) (A) (A) (A) (A) (A) (A)
                 (A) (A) (A) (A) (A) (A) (A) (A) (A) (A) (A) (A)
                 (A) (A) (A) (A) (A) (A) (A) (A) (A) (A) (A) (A)
                 (A) (A) (A) (A) (A) (A) (A) (A) (A) (A) (A) (A)
                 (A) (A) (A) (A) (A) (A) (A) (A) (A) (A) (A) (A)
                 (A) (A) (A) (A) (A) (A) (A) (A) (A) (A) (A) (A)
                 (A) (A) (A) (A) (A) (A) (A) (A) (A) (A) (A) (A)
                 (A) (A) (A) (A) (A) (A) (A) (A) (A) (A) (A) (A)
                 (A) (A) (A) (A) (A) (A) (A) (A) (A) (A) (A) (A)
                 (A) (A) (A) (A) (A) (A) (A) (A) (A) (A) (A) (A)
                 (A) (A) (A) (A) (A) (A) (A) (A) (A) (A) (A) (A)
                 (A) (A) (A) (A) (A) (A) (A) (A) (A) (A) (A) (A)
                 (A) (A) (A) (A) (A) (A) (A) (A) (A) (A) (A) (A)
                 (A) (A) (A) (A) (A) (A) (A) (A) (A) (A) (A) (A)
                 (A) (A) (A) (A) (A) (A) (A) (A) (A) (A) (A) (A)
                 (A) (A) (A) (A) (A) (A) (A) (A) (A) (A) (A) (A)
                 (A) (A) (A) (A) (A) (A) (A) (A) (A) (A) (A) (A)
                 (A) (A) (A) (A) (A) (A) (A) (A) (A) (A) (A) (A)
                 (A) (A) (A) (A) (A) (A) (A) (A) (A) (A) (A) (A)
                 (A) (A) (A) (A) (A) (A) (A) (A) (A) (A) (A) (A)
                 (A) (A) (A) (A) (A) (A) (A) (A) (A) (A) (A) (A)
                 (A) (A) (A) (A) (A) (A) (A) (A) (A) (A) (A) (A)
                 (A) (A) (A) (A) (A) (A) (A) (A) (A) (A) (A) (A)
                 (A) (A) (A) (A) (A) (A) (A) (A) (A) (A) (A) (A)
                 (A) (A) (A) (A) (A) (A) (A) (A) (A) (A) (A) (A)
                 (A) (A) (A) (A) (A) (A) (A) (A) (A) (A) (A) (A)
                 (A) (A) (A) (A) (A) (A) (A) (A) (A) (A) (A) (A)
                 (A) (A) (A) (A) (A) (A) (A) (A) (A) (A) (A) (A)
                 (A) (A) (A) (A) (A) (A) (A) (A) (A) (A) (A) (A)
                 (A) (A) (A) (A) (A) (A) (A) (A) (A) (A) (A) (A)
                 (A) (A) (A) (A) (A) (A) (A) (A) (A) (A) (A) (A)
                 (A) (A) (A) (A) (A) (A) (A) (A) (A) (A) (A) (A)
                 (A) (A) (A) (A) (A)
 The electronic state is 1-A.
 Alpha  occ. eigenvalues --  -19.21860 -19.21788 -19.20726 -19.19945 -10.32170
 Alpha  occ. eigenvalues --  -10.31001 -10.29906 -10.27550 -10.26779 -10.24758
 Alpha  occ. eigenvalues --  -10.24658 -10.24631 -10.24436 -10.23789 -10.23179
 Alpha  occ. eigenvalues --  -10.23130 -10.23105 -10.22408 -10.22200  -1.06438
 Alpha  occ. eigenvalues --   -1.06388  -1.05714  -1.03537  -0.89395  -0.84635
 Alpha  occ. eigenvalues --   -0.82423  -0.77774  -0.77321  -0.75220  -0.71911
 Alpha  occ. eigenvalues --   -0.70930  -0.68872  -0.66589  -0.63262  -0.60384
 Alpha  occ. eigenvalues --   -0.58488  -0.56949  -0.53220  -0.52645  -0.51699
 Alpha  occ. eigenvalues --   -0.50691  -0.49263  -0.48613  -0.47690  -0.46785
 Alpha  occ. eigenvalues --   -0.46229  -0.45619  -0.45183  -0.44461  -0.43883
 Alpha  occ. eigenvalues --   -0.43103  -0.42215  -0.41163  -0.40782  -0.39971
 Alpha  occ. eigenvalues --   -0.39649  -0.39562  -0.38954  -0.38454  -0.37145
 Alpha  occ. eigenvalues --   -0.36712  -0.36343  -0.35808  -0.35360  -0.34337
 Alpha  occ. eigenvalues --   -0.33365  -0.32770  -0.32141  -0.30554  -0.29650
 Alpha  occ. eigenvalues --   -0.28550  -0.27024  -0.26141
 Alpha virt. eigenvalues --   -0.04979   0.04007   0.04557   0.04953   0.06372
 Alpha virt. eigenvalues --    0.06912   0.08071   0.08620   0.09353   0.09795
 Alpha virt. eigenvalues --    0.10275   0.10802   0.11279   0.11633   0.12413
 Alpha virt. eigenvalues --    0.12647   0.13319   0.13527   0.14603   0.15060
 Alpha virt. eigenvalues --    0.15389   0.15847   0.16342   0.17049   0.17647
 Alpha virt. eigenvalues --    0.18115   0.18655   0.19111   0.19976   0.20088
 Alpha virt. eigenvalues --    0.20332   0.21476   0.22818   0.23630   0.23942
 Alpha virt. eigenvalues --    0.24332   0.26371   0.26673   0.27190   0.27953
 Alpha virt. eigenvalues --    0.28729   0.29482   0.30565   0.31540   0.32249
 Alpha virt. eigenvalues --    0.32448   0.33998   0.34645   0.35400   0.35547
 Alpha virt. eigenvalues --    0.36346   0.37502   0.38169   0.39159   0.39722
 Alpha virt. eigenvalues --    0.40306   0.40764   0.41654   0.43554   0.44739
 Alpha virt. eigenvalues --    0.45286   0.45941   0.47214   0.48047   0.48348
 Alpha virt. eigenvalues --    0.48725   0.49870   0.50124   0.50849   0.51829
 Alpha virt. eigenvalues --    0.52226   0.52805   0.54504   0.55003   0.55426
 Alpha virt. eigenvalues --    0.55981   0.56473   0.57134   0.57677   0.57856
 Alpha virt. eigenvalues --    0.58352   0.58674   0.59373   0.59586   0.60134
 Alpha virt. eigenvalues --    0.60416   0.60723   0.61259   0.61781   0.61989
 Alpha virt. eigenvalues --    0.62220   0.62871   0.63395   0.63824   0.63952
 Alpha virt. eigenvalues --    0.64433   0.65009   0.65596   0.66491   0.66850
 Alpha virt. eigenvalues --    0.67859   0.68294   0.69182   0.69553   0.70183
 Alpha virt. eigenvalues --    0.70892   0.72019   0.73539   0.73951   0.74129
 Alpha virt. eigenvalues --    0.75099   0.77869   0.79326   0.80945   0.82024
 Alpha virt. eigenvalues --    0.82900   0.85291   0.85840   0.86250   0.88102
 Alpha virt. eigenvalues --    0.90333   0.90803   0.91794   0.93853   0.94421
 Alpha virt. eigenvalues --    0.95532   0.95872   0.97534   0.99041   1.00531
 Alpha virt. eigenvalues --    1.00980   1.02014   1.02861   1.03910   1.05808
 Alpha virt. eigenvalues --    1.06987   1.08936   1.09244   1.11448   1.12394
 Alpha virt. eigenvalues --    1.15324   1.16147   1.16676   1.19590   1.20770
 Alpha virt. eigenvalues --    1.22182   1.22460   1.24369   1.24868   1.25037
 Alpha virt. eigenvalues --    1.27023   1.27989   1.30831   1.32608   1.33078
 Alpha virt. eigenvalues --    1.34775   1.35353   1.36589   1.38090   1.40184
 Alpha virt. eigenvalues --    1.40753   1.42342   1.42980   1.43361   1.44065
 Alpha virt. eigenvalues --    1.44624   1.45580   1.46122   1.46381   1.47664
 Alpha virt. eigenvalues --    1.47988   1.49463   1.49961   1.50362   1.50761
 Alpha virt. eigenvalues --    1.51143   1.51784   1.52918   1.53230   1.54526
 Alpha virt. eigenvalues --    1.55338   1.55789   1.56601   1.57146   1.57824
 Alpha virt. eigenvalues --    1.58696   1.59793   1.60414   1.61635   1.62010
 Alpha virt. eigenvalues --    1.62192   1.62568   1.63239   1.64613   1.65626
 Alpha virt. eigenvalues --    1.65896   1.66191   1.67469   1.67916   1.68686
 Alpha virt. eigenvalues --    1.69466   1.69796   1.71073   1.71523   1.71952
 Alpha virt. eigenvalues --    1.72962   1.73343   1.74485   1.76390   1.76847
 Alpha virt. eigenvalues --    1.77209   1.77703   1.78904   1.80409   1.80997
 Alpha virt. eigenvalues --    1.81887   1.82312   1.82715   1.84835   1.85352
 Alpha virt. eigenvalues --    1.86749   1.87774   1.88486   1.88942   1.90205
 Alpha virt. eigenvalues --    1.91546   1.91898   1.93841   1.94450   1.96876
 Alpha virt. eigenvalues --    1.98115   1.98712   2.00459   2.01122   2.01447
 Alpha virt. eigenvalues --    2.02353   2.04491   2.05167   2.06866   2.07637
 Alpha virt. eigenvalues --    2.08317   2.10249   2.10435   2.12500   2.12854
 Alpha virt. eigenvalues --    2.13202   2.14442   2.16054   2.17315   2.17601
 Alpha virt. eigenvalues --    2.19447   2.20565   2.21533   2.22433   2.23876
 Alpha virt. eigenvalues --    2.25632   2.28638   2.29396   2.30059   2.31288
 Alpha virt. eigenvalues --    2.32080   2.33072   2.34552   2.37255   2.38082
 Alpha virt. eigenvalues --    2.39448   2.40804   2.41877   2.42265   2.44443
 Alpha virt. eigenvalues --    2.44691   2.45567   2.46634   2.46987   2.48775
 Alpha virt. eigenvalues --    2.48986   2.49798   2.50894   2.52456   2.52831
 Alpha virt. eigenvalues --    2.53567   2.55233   2.56270   2.56708   2.57598
 Alpha virt. eigenvalues --    2.58298   2.58504   2.59476   2.59700   2.61052
 Alpha virt. eigenvalues --    2.61542   2.64005   2.64633   2.65577   2.66644
 Alpha virt. eigenvalues --    2.66928   2.67943   2.69169   2.70702   2.71514
 Alpha virt. eigenvalues --    2.73400   2.74254   2.75203   2.76594   2.78255
 Alpha virt. eigenvalues --    2.80420   2.82622   2.84277   2.84859   2.86557
 Alpha virt. eigenvalues --    2.87768   2.88628   2.89969   2.90694   2.91479
 Alpha virt. eigenvalues --    2.92325   2.92607   2.93708   2.94384   2.98040
 Alpha virt. eigenvalues --    3.00290   3.01559   3.03896   3.05211   3.06671
 Alpha virt. eigenvalues --    3.08186   3.10183   3.11256   3.13245   3.14356
 Alpha virt. eigenvalues --    3.14595   3.16219   3.17012   3.18100   3.20057
 Alpha virt. eigenvalues --    3.21507   3.22758   3.23796   3.26248   3.26824
 Alpha virt. eigenvalues --    3.32167   3.32432   3.33896   3.37242   3.38426
 Alpha virt. eigenvalues --    3.41106   3.44651   3.48521   3.56904   3.58654
 Alpha virt. eigenvalues --    3.60906   3.64343   3.71098   3.75545   3.77840
 Alpha virt. eigenvalues --    3.79114   3.80241   3.81451   3.82407   3.82588
 Alpha virt. eigenvalues --    3.83191   3.83733   3.84231   3.85125   3.88373
 Alpha virt. eigenvalues --    3.89823   3.92455   3.96447   3.99452   4.03262
 Alpha virt. eigenvalues --    4.06932   4.08789   4.11535   4.13983   4.25081
 Alpha virt. eigenvalues --    4.27533   4.30124   4.33151   4.35348   4.41167
 Alpha virt. eigenvalues --    4.48700   4.56763   4.95109   4.95502   4.97690
 Alpha virt. eigenvalues --    5.02188   5.11096   5.29599   5.32563   5.33103
 Alpha virt. eigenvalues --    5.63224   5.64222   5.66516   5.66912  23.65125
 Alpha virt. eigenvalues --   23.79461  23.83152  23.87511  23.91325  23.92681
 Alpha virt. eigenvalues --   23.94158  23.96943  23.97580  24.00523  24.02653
 Alpha virt. eigenvalues --   24.03044  24.05522  24.06640  24.26203  50.00388
 Alpha virt. eigenvalues --   50.02950  50.05678  50.09922
          Condensed to atoms (all electrons):
               1          2          3          4          5          6
     1  C    5.722477   0.408536  -0.034710  -0.012916  -0.001454  -0.064661
     2  C    0.408536   5.357227   0.291696  -0.044013  -0.001325  -0.010882
     3  C   -0.034710   0.291696   5.080193   0.272396  -0.067722  -0.005988
     4  C   -0.012916  -0.044013   0.272396   5.503343   0.275239  -0.050267
     5  C   -0.001454  -0.001325  -0.067722   0.275239   5.040951   0.339752
     6  C   -0.064661  -0.010882  -0.005988  -0.050267   0.339752   5.028003
     7  C    0.266766  -0.053478  -0.005222  -0.003084  -0.075064   0.370880
     8  C    0.174979   0.033958   0.004598  -0.000277  -0.000441   0.005506
     9  C   -0.175730  -0.103593   0.006776  -0.000544   0.000001  -0.000168
    10  C   -0.001289   0.313404  -0.042773   0.004153  -0.000226  -0.000461
    11  O   -0.120886   0.006391  -0.000097  -0.000002  -0.000005   0.000190
    12  C   -0.076652   0.000494   0.001998  -0.005152  -0.002179  -0.070249
    13  C   -0.004043  -0.088083  -0.007652   0.000201  -0.000031   0.000085
    14  O    0.002956  -0.062763  -0.006659  -0.000750  -0.000007  -0.000001
    15  C    0.000211   0.003716  -0.034762   0.242552  -0.034573   0.005564
    16  O    0.000006  -0.000161   0.004382  -0.065057   0.004004   0.000760
    17  C   -0.000069   0.000458  -0.005524  -0.073018  -0.012730  -0.000263
    18  C    0.000025   0.000437  -0.010764  -0.081546   0.007972  -0.000092
    19  O    0.000000   0.000002   0.000033   0.004729  -0.000134   0.000001
    20  H   -0.004019  -0.029741   0.393982  -0.029864  -0.004002  -0.002003
    21  H    0.008035  -0.050608   0.416485  -0.048360   0.005757  -0.000121
    22  H   -0.000912  -0.005320  -0.055206   0.421341  -0.034234  -0.004627
    23  H   -0.000273  -0.000215  -0.002622  -0.045896   0.410549  -0.033333
    24  H   -0.000117  -0.000928   0.010469  -0.045738   0.404802  -0.027323
    25  H   -0.005589  -0.002177   0.005764  -0.007766  -0.035320   0.410427
    26  H    0.009455   0.000243  -0.000336   0.007951  -0.032993   0.409907
    27  H   -0.057780   0.005701  -0.000263  -0.000374   0.007078  -0.039940
    28  H    0.007622  -0.000986  -0.000327   0.000043  -0.000003   0.000019
    29  H    0.011889   0.003047  -0.000320   0.000014   0.000000   0.000017
    30  H    0.008795  -0.000195  -0.000080   0.000342  -0.001614  -0.002310
    31  H   -0.004028   0.002543  -0.000550  -0.001371   0.005363  -0.007924
    32  H   -0.014796  -0.000404  -0.000005   0.000090  -0.000378   0.007720
    33  H    0.000660  -0.013478   0.003412   0.000035   0.000013  -0.000026
    34  H   -0.000582   0.009921  -0.000051   0.000004   0.000000  -0.000001
    35  H    0.001979   0.000316  -0.000162  -0.000043   0.000001  -0.000007
    36  H   -0.000644   0.011638  -0.000083   0.000045   0.000000   0.000000
    37  H    0.000001   0.000030  -0.000606  -0.003182   0.007224  -0.000064
    38  H   -0.000004   0.000617   0.001479  -0.002268   0.000665  -0.000011
    39  H    0.000011  -0.000133  -0.000308  -0.008501   0.001316  -0.000176
    40  H   -0.000001   0.000027  -0.000822   0.012795  -0.000669   0.000015
    41  H   -0.000035   0.000109  -0.000197  -0.004496  -0.000074  -0.000012
    42  H    0.000029   0.000116   0.000856  -0.001676  -0.000352  -0.000010
    43  H    0.000000   0.000009  -0.000101   0.002177  -0.000139  -0.000003
               7          8          9         10         11         12
     1  C    0.266766   0.174979  -0.175730  -0.001289  -0.120886  -0.076652
     2  C   -0.053478   0.033958  -0.103593   0.313404   0.006391   0.000494
     3  C   -0.005222   0.004598   0.006776  -0.042773  -0.000097   0.001998
     4  C   -0.003084  -0.000277  -0.000544   0.004153  -0.000002  -0.005152
     5  C   -0.075064  -0.000441   0.000001  -0.000226  -0.000005  -0.002179
     6  C    0.370880   0.005506  -0.000168  -0.000461   0.000190  -0.070249
     7  C    5.152494  -0.050814   0.010299   0.004662   0.011425   0.341556
     8  C   -0.050814   4.718759   0.371176  -0.092406   0.652499  -0.007385
     9  C    0.010299   0.371176   5.194616   0.287893  -0.072512  -0.001142
    10  C    0.004662  -0.092406   0.287893   5.265278   0.005537  -0.000105
    11  O    0.011425   0.652499  -0.072512   0.005537   7.892392  -0.005108
    12  C    0.341556  -0.007385  -0.001142  -0.000105  -0.005108   4.949433
    13  C   -0.000403  -0.001834  -0.054999   0.324230   0.000003  -0.000009
    14  O   -0.000046   0.003334  -0.044802   0.233458  -0.000017   0.000009
    15  C   -0.000440   0.000005   0.000006  -0.000335   0.000000  -0.000055
    16  O   -0.000004   0.000000   0.000000   0.000000   0.000000  -0.000033
    17  C    0.000017   0.000000   0.000000   0.000017   0.000000  -0.000009
    18  C   -0.000002   0.000000  -0.000002  -0.000026   0.000000   0.000000
    19  O    0.000000   0.000000   0.000000   0.000000   0.000000   0.000000
    20  H    0.001493  -0.000280  -0.000036  -0.000686   0.000006  -0.000216
    21  H   -0.000256  -0.000482   0.001951  -0.008208   0.000004   0.000066
    22  H    0.004715  -0.000304  -0.000018   0.000164  -0.000004  -0.001671
    23  H    0.008274   0.000029   0.000000   0.000003   0.000000  -0.000269
    24  H   -0.005687   0.000013  -0.000003   0.000023   0.000001   0.004357
    25  H   -0.044594   0.000271  -0.000108  -0.000101  -0.000019   0.008588
    26  H   -0.033584  -0.000243   0.000007   0.000025  -0.000004  -0.004721
    27  H    0.425548  -0.005322   0.002481  -0.001220   0.013786  -0.039612
    28  H   -0.000470  -0.022014   0.378613  -0.033687   0.000260   0.000146
    29  H   -0.000206  -0.029951   0.383417  -0.029217   0.004092  -0.000015
    30  H   -0.036239  -0.000039   0.000019   0.000018  -0.000108   0.403676
    31  H   -0.033243  -0.000314   0.000084  -0.000194  -0.000063   0.403486
    32  H   -0.024757   0.005046   0.000545  -0.000111   0.009951   0.398356
    33  H    0.000016  -0.000599   0.007374  -0.027707   0.000008  -0.000001
    34  H    0.000013   0.000623  -0.008904  -0.026892  -0.000014   0.000000
    35  H   -0.000059  -0.000136  -0.000664  -0.029969  -0.000051   0.000007
    36  H    0.000015  -0.000198  -0.000675  -0.041533   0.000005  -0.000003
    37  H   -0.000003   0.000000   0.000000   0.000000   0.000000   0.000003
    38  H   -0.000002   0.000001  -0.000002  -0.000016   0.000000   0.000001
    39  H   -0.000005   0.000000   0.000000   0.000000   0.000000   0.000000
    40  H    0.000000   0.000000   0.000000   0.000001   0.000000   0.000000
    41  H    0.000014  -0.000001  -0.000001   0.000032   0.000000  -0.000023
    42  H    0.000004  -0.000002   0.000010   0.000007   0.000000   0.000000
    43  H    0.000000   0.000000   0.000000   0.000000   0.000000   0.000000
              13         14         15         16         17         18
     1  C   -0.004043   0.002956   0.000211   0.000006  -0.000069   0.000025
     2  C   -0.088083  -0.062763   0.003716  -0.000161   0.000458   0.000437
     3  C   -0.007652  -0.006659  -0.034762   0.004382  -0.005524  -0.010764
     4  C    0.000201  -0.000750   0.242552  -0.065057  -0.073018  -0.081546
     5  C   -0.000031  -0.000007  -0.034573   0.004004  -0.012730   0.007972
     6  C    0.000085  -0.000001   0.005564   0.000760  -0.000263  -0.000092
     7  C   -0.000403  -0.000046  -0.000440  -0.000004   0.000017  -0.000002
     8  C   -0.001834   0.003334   0.000005   0.000000   0.000000   0.000000
     9  C   -0.054999  -0.044802   0.000006   0.000000   0.000000  -0.000002
    10  C    0.324230   0.233458  -0.000335   0.000000   0.000017  -0.000026
    11  O    0.000003  -0.000017   0.000000   0.000000   0.000000   0.000000
    12  C   -0.000009   0.000009  -0.000055  -0.000033  -0.000009   0.000000
    13  C    4.976893  -0.052124   0.000000   0.000000  -0.000007   0.000001
    14  O   -0.052124   8.001675  -0.000145   0.000000   0.000006  -0.000037
    15  C    0.000000  -0.000145   5.361849   0.225109   0.310246   0.358594
    16  O    0.000000   0.000000   0.225109   8.024216  -0.053289  -0.058668
    17  C   -0.000007   0.000006   0.310246  -0.053289   4.981932  -0.069635
    18  C    0.000001  -0.000037   0.358594  -0.058668  -0.069635   4.781177
    19  O    0.000000   0.000000  -0.040405  -0.008255  -0.005549   0.268807
    20  H    0.001861   0.000073  -0.004141  -0.000131   0.002553  -0.000124
    21  H   -0.001729   0.020142   0.000239   0.000189  -0.004208   0.001751
    22  H    0.000108   0.000837  -0.046046   0.001796   0.009837  -0.006854
    23  H   -0.000001   0.000000  -0.003347  -0.000767   0.001411   0.000416
    24  H    0.000000   0.000000  -0.006281   0.013926   0.001126   0.000070
    25  H    0.000009   0.000004  -0.000337  -0.000009  -0.000006  -0.000009
    26  H   -0.000003   0.000000  -0.000277  -0.000017  -0.000014   0.000010
    27  H    0.000143   0.000000   0.000027   0.000000   0.000000   0.000000
    28  H    0.005566   0.009485  -0.000002   0.000000   0.000000   0.000000
    29  H   -0.001339   0.001710   0.000000   0.000000   0.000000   0.000000
    30  H    0.000000   0.000000  -0.000012  -0.000010   0.000000   0.000000
    31  H    0.000002  -0.000018   0.000419  -0.000132  -0.000019  -0.000025
    32  H   -0.000001   0.000008  -0.000004  -0.000001   0.000000   0.000000
    33  H    0.403946   0.002083  -0.000009   0.000000   0.000029  -0.000017
    34  H    0.392800  -0.001698   0.000000   0.000000   0.000000   0.000000
    35  H    0.382203   0.004849   0.000001   0.000000   0.000001   0.000000
    36  H   -0.006079   0.320132  -0.000002   0.000000   0.000000   0.000007
    37  H    0.000000   0.000000  -0.037971   0.323419  -0.003201   0.006848
    38  H    0.000003  -0.000090  -0.026844   0.004471   0.386833  -0.001647
    39  H    0.000000   0.000000  -0.028306  -0.002635   0.401393   0.007536
    40  H    0.000000   0.000000  -0.038438   0.001288   0.399465  -0.015932
    41  H   -0.000001  -0.000010  -0.045960  -0.001532   0.010194   0.399915
    42  H    0.000052   0.001565  -0.029144   0.004226  -0.006739   0.394296
    43  H    0.000000   0.000000  -0.012927   0.028671  -0.000827  -0.053256
              19         20         21         22         23         24
     1  C    0.000000  -0.004019   0.008035  -0.000912  -0.000273  -0.000117
     2  C    0.000002  -0.029741  -0.050608  -0.005320  -0.000215  -0.000928
     3  C    0.000033   0.393982   0.416485  -0.055206  -0.002622   0.010469
     4  C    0.004729  -0.029864  -0.048360   0.421341  -0.045896  -0.045738
     5  C   -0.000134  -0.004002   0.005757  -0.034234   0.410549   0.404802
     6  C    0.000001  -0.002003  -0.000121  -0.004627  -0.033333  -0.027323
     7  C    0.000000   0.001493  -0.000256   0.004715   0.008274  -0.005687
     8  C    0.000000  -0.000280  -0.000482  -0.000304   0.000029   0.000013
     9  C    0.000000  -0.000036   0.001951  -0.000018   0.000000  -0.000003
    10  C    0.000000  -0.000686  -0.008208   0.000164   0.000003   0.000023
    11  O    0.000000   0.000006   0.000004  -0.000004   0.000000   0.000001
    12  C    0.000000  -0.000216   0.000066  -0.001671  -0.000269   0.004357
    13  C    0.000000   0.001861  -0.001729   0.000108  -0.000001   0.000000
    14  O    0.000000   0.000073   0.020142   0.000837   0.000000   0.000000
    15  C   -0.040405  -0.004141   0.000239  -0.046046  -0.003347  -0.006281
    16  O   -0.008255  -0.000131   0.000189   0.001796  -0.000767   0.013926
    17  C   -0.005549   0.002553  -0.004208   0.009837   0.001411   0.001126
    18  C    0.268807  -0.000124   0.001751  -0.006854   0.000416   0.000070
    19  O    7.945065   0.000003  -0.000463  -0.000078  -0.000007  -0.000008
    20  H    0.000003   0.514941  -0.023894   0.006840   0.002668   0.000044
    21  H   -0.000463  -0.023894   0.515627  -0.001774  -0.000269  -0.000223
    22  H   -0.000078   0.006840  -0.001774   0.541752   0.007296  -0.008577
    23  H   -0.000007   0.002668  -0.000269   0.007296   0.557729  -0.028912
    24  H   -0.000008   0.000044  -0.000223  -0.008577  -0.028912   0.548145
    25  H    0.000000   0.000228   0.000139  -0.000476  -0.008707   0.007324
    26  H    0.000000  -0.000275   0.000022  -0.000259  -0.002749  -0.008122
    27  H    0.000000   0.000209   0.000001   0.000105  -0.000291  -0.000255
    28  H    0.000000  -0.000023  -0.000029   0.000054   0.000000   0.000000
    29  H    0.000000   0.000061  -0.000161   0.000005   0.000000   0.000000
    30  H    0.000000   0.000019  -0.000004   0.000025  -0.000074   0.000392
    31  H    0.000001   0.000041  -0.000004   0.003954   0.000062  -0.001426
    32  H    0.000000  -0.000004  -0.000005   0.000028   0.000029  -0.000100
    33  H    0.000000  -0.000264   0.002525  -0.000001   0.000000  -0.000001
    34  H    0.000000   0.000013  -0.000357  -0.000001   0.000000   0.000000
    35  H    0.000000  -0.000362   0.000424  -0.000015   0.000000   0.000000
    36  H    0.000000   0.000002  -0.001124  -0.000014   0.000000   0.000000
    37  H    0.000013   0.000006   0.000005  -0.001063  -0.000090  -0.001112
    38  H   -0.000336  -0.000886   0.000112  -0.000439   0.000030  -0.000295
    39  H   -0.000133  -0.000005   0.000247  -0.000185   0.004791   0.000075
    40  H    0.022668   0.000062  -0.000466  -0.000036  -0.000259  -0.000118
    41  H   -0.030841  -0.000075  -0.000866   0.011147   0.000023   0.000205
    42  H   -0.024011   0.000289   0.006413  -0.000604  -0.000013  -0.000011
    43  H    0.318227   0.000011   0.000013  -0.000141  -0.000028  -0.000046
              25         26         27         28         29         30
     1  C   -0.005589   0.009455  -0.057780   0.007622   0.011889   0.008795
     2  C   -0.002177   0.000243   0.005701  -0.000986   0.003047  -0.000195
     3  C    0.005764  -0.000336  -0.000263  -0.000327  -0.000320  -0.000080
     4  C   -0.007766   0.007951  -0.000374   0.000043   0.000014   0.000342
     5  C   -0.035320  -0.032993   0.007078  -0.000003   0.000000  -0.001614
     6  C    0.410427   0.409907  -0.039940   0.000019   0.000017  -0.002310
     7  C   -0.044594  -0.033584   0.425548  -0.000470  -0.000206  -0.036239
     8  C    0.000271  -0.000243  -0.005322  -0.022014  -0.029951  -0.000039
     9  C   -0.000108   0.000007   0.002481   0.378613   0.383417   0.000019
    10  C   -0.000101   0.000025  -0.001220  -0.033687  -0.029217   0.000018
    11  O   -0.000019  -0.000004   0.013786   0.000260   0.004092  -0.000108
    12  C    0.008588  -0.004721  -0.039612   0.000146  -0.000015   0.403676
    13  C    0.000009  -0.000003   0.000143   0.005566  -0.001339   0.000000
    14  O    0.000004   0.000000   0.000000   0.009485   0.001710   0.000000
    15  C   -0.000337  -0.000277   0.000027  -0.000002   0.000000  -0.000012
    16  O   -0.000009  -0.000017   0.000000   0.000000   0.000000  -0.000010
    17  C   -0.000006  -0.000014   0.000000   0.000000   0.000000   0.000000
    18  C   -0.000009   0.000010   0.000000   0.000000   0.000000   0.000000
    19  O    0.000000   0.000000   0.000000   0.000000   0.000000   0.000000
    20  H    0.000228  -0.000275   0.000209  -0.000023   0.000061   0.000019
    21  H    0.000139   0.000022   0.000001  -0.000029  -0.000161  -0.000004
    22  H   -0.000476  -0.000259   0.000105   0.000054   0.000005   0.000025
    23  H   -0.008707  -0.002749  -0.000291   0.000000   0.000000  -0.000074
    24  H    0.007324  -0.008122  -0.000255   0.000000   0.000000   0.000392
    25  H    0.561104  -0.025630  -0.004675   0.000004  -0.000001   0.000005
    26  H   -0.025630   0.547472  -0.007827   0.000000  -0.000001   0.003345
    27  H   -0.004675  -0.007827   0.555406  -0.000074  -0.000037  -0.005402
    28  H    0.000004   0.000000  -0.000074   0.493595  -0.011371  -0.000005
    29  H   -0.000001  -0.000001  -0.000037  -0.011371   0.507464   0.000001
    30  H    0.000005   0.003345  -0.005402  -0.000005   0.000001   0.549484
    31  H   -0.000254  -0.000680   0.007923  -0.000025   0.000004  -0.026215
    32  H   -0.000375   0.000012  -0.005756  -0.000035  -0.000016  -0.023142
    33  H   -0.000021   0.000000  -0.000005  -0.000463   0.000171   0.000000
    34  H    0.000000   0.000000  -0.000006   0.000125   0.001080   0.000000
    35  H    0.000107   0.000000  -0.000035  -0.000356  -0.001058   0.000000
    36  H   -0.000001   0.000000  -0.000001   0.000005   0.000560   0.000000
    37  H    0.000018   0.000005   0.000000   0.000000   0.000000   0.000000
    38  H   -0.000023   0.000008   0.000000   0.000000   0.000000   0.000000
    39  H   -0.000006   0.000023  -0.000001   0.000000   0.000000   0.000000
    40  H   -0.000004  -0.000001   0.000000   0.000000   0.000000   0.000000
    41  H   -0.000003   0.000000   0.000000   0.000002   0.000000   0.000000
    42  H    0.000002   0.000000   0.000000   0.000001   0.000000   0.000000
    43  H    0.000000   0.000000   0.000000   0.000000   0.000000   0.000000
              31         32         33         34         35         36
     1  C   -0.004028  -0.014796   0.000660  -0.000582   0.001979  -0.000644
     2  C    0.002543  -0.000404  -0.013478   0.009921   0.000316   0.011638
     3  C   -0.000550  -0.000005   0.003412  -0.000051  -0.000162  -0.000083
     4  C   -0.001371   0.000090   0.000035   0.000004  -0.000043   0.000045
     5  C    0.005363  -0.000378   0.000013   0.000000   0.000001   0.000000
     6  C   -0.007924   0.007720  -0.000026  -0.000001  -0.000007   0.000000
     7  C   -0.033243  -0.024757   0.000016   0.000013  -0.000059   0.000015
     8  C   -0.000314   0.005046  -0.000599   0.000623  -0.000136  -0.000198
     9  C    0.000084   0.000545   0.007374  -0.008904  -0.000664  -0.000675
    10  C   -0.000194  -0.000111  -0.027707  -0.026892  -0.029969  -0.041533
    11  O   -0.000063   0.009951   0.000008  -0.000014  -0.000051   0.000005
    12  C    0.403486   0.398356  -0.000001   0.000000   0.000007  -0.000003
    13  C    0.000002  -0.000001   0.403946   0.392800   0.382203  -0.006079
    14  O   -0.000018   0.000008   0.002083  -0.001698   0.004849   0.320132
    15  C    0.000419  -0.000004  -0.000009   0.000000   0.000001  -0.000002
    16  O   -0.000132  -0.000001   0.000000   0.000000   0.000000   0.000000
    17  C   -0.000019   0.000000   0.000029   0.000000   0.000001   0.000000
    18  C   -0.000025   0.000000  -0.000017   0.000000   0.000000   0.000007
    19  O    0.000001   0.000000   0.000000   0.000000   0.000000   0.000000
    20  H    0.000041  -0.000004  -0.000264   0.000013  -0.000362   0.000002
    21  H   -0.000004  -0.000005   0.002525  -0.000357   0.000424  -0.001124
    22  H    0.003954   0.000028  -0.000001  -0.000001  -0.000015  -0.000014
    23  H    0.000062   0.000029   0.000000   0.000000   0.000000   0.000000
    24  H   -0.001426  -0.000100  -0.000001   0.000000   0.000000   0.000000
    25  H   -0.000254  -0.000375  -0.000021   0.000000   0.000107  -0.000001
    26  H   -0.000680   0.000012   0.000000   0.000000   0.000000   0.000000
    27  H    0.007923  -0.005756  -0.000005  -0.000006  -0.000035  -0.000001
    28  H   -0.000025  -0.000035  -0.000463   0.000125  -0.000356   0.000005
    29  H    0.000004  -0.000016   0.000171   0.001080  -0.001058   0.000560
    30  H   -0.026215  -0.023142   0.000000   0.000000   0.000000   0.000000
    31  H    0.554305  -0.026884   0.000000   0.000000   0.000000   0.000000
    32  H   -0.026884   0.544731   0.000000   0.000000   0.000000  -0.000001
    33  H    0.000000   0.000000   0.529593  -0.024612  -0.021327  -0.000305
    34  H    0.000000   0.000000  -0.024612   0.537642  -0.020635   0.004087
    35  H    0.000000   0.000000  -0.021327  -0.020635   0.549800  -0.000101
    36  H    0.000000  -0.000001  -0.000305   0.004087  -0.000101   0.442811
    37  H    0.000013   0.000000   0.000000   0.000000   0.000000   0.000000
    38  H    0.000001   0.000000  -0.000006   0.000001  -0.000001   0.000002
    39  H    0.000000   0.000000  -0.000001   0.000000   0.000000   0.000000
    40  H    0.000000   0.000000   0.000001   0.000000   0.000000   0.000000
    41  H   -0.000106   0.000001   0.000002   0.000000   0.000000   0.000003
    42  H    0.000007   0.000000   0.000002  -0.000001  -0.000004  -0.000025
    43  H    0.000002   0.000000   0.000000   0.000000   0.000000   0.000000
              37         38         39         40         41         42
     1  C    0.000001  -0.000004   0.000011  -0.000001  -0.000035   0.000029
     2  C    0.000030   0.000617  -0.000133   0.000027   0.000109   0.000116
     3  C   -0.000606   0.001479  -0.000308  -0.000822  -0.000197   0.000856
     4  C   -0.003182  -0.002268  -0.008501   0.012795  -0.004496  -0.001676
     5  C    0.007224   0.000665   0.001316  -0.000669  -0.000074  -0.000352
     6  C   -0.000064  -0.000011  -0.000176   0.000015  -0.000012  -0.000010
     7  C   -0.000003  -0.000002  -0.000005   0.000000   0.000014   0.000004
     8  C    0.000000   0.000001   0.000000   0.000000  -0.000001  -0.000002
     9  C    0.000000  -0.000002   0.000000   0.000000  -0.000001   0.000010
    10  C    0.000000  -0.000016   0.000000   0.000001   0.000032   0.000007
    11  O    0.000000   0.000000   0.000000   0.000000   0.000000   0.000000
    12  C    0.000003   0.000001   0.000000   0.000000  -0.000023   0.000000
    13  C    0.000000   0.000003   0.000000   0.000000  -0.000001   0.000052
    14  O    0.000000  -0.000090   0.000000   0.000000  -0.000010   0.001565
    15  C   -0.037971  -0.026844  -0.028306  -0.038438  -0.045960  -0.029144
    16  O    0.323419   0.004471  -0.002635   0.001288  -0.001532   0.004226
    17  C   -0.003201   0.386833   0.401393   0.399465   0.010194  -0.006739
    18  C    0.006848  -0.001647   0.007536  -0.015932   0.399915   0.394296
    19  O    0.000013  -0.000336  -0.000133   0.022668  -0.030841  -0.024011
    20  H    0.000006  -0.000886  -0.000005   0.000062  -0.000075   0.000289
    21  H    0.000005   0.000112   0.000247  -0.000466  -0.000866   0.006413
    22  H   -0.001063  -0.000439  -0.000185  -0.000036   0.011147  -0.000604
    23  H   -0.000090   0.000030   0.004791  -0.000259   0.000023  -0.000013
    24  H   -0.001112  -0.000295   0.000075  -0.000118   0.000205  -0.000011
    25  H    0.000018  -0.000023  -0.000006  -0.000004  -0.000003   0.000002
    26  H    0.000005   0.000008   0.000023  -0.000001   0.000000   0.000000
    27  H    0.000000   0.000000  -0.000001   0.000000   0.000000   0.000000
    28  H    0.000000   0.000000   0.000000   0.000000   0.000002   0.000001
    29  H    0.000000   0.000000   0.000000   0.000000   0.000000   0.000000
    30  H    0.000000   0.000000   0.000000   0.000000   0.000000   0.000000
    31  H    0.000013   0.000001   0.000000   0.000000  -0.000106   0.000007
    32  H    0.000000   0.000000   0.000000   0.000000   0.000001   0.000000
    33  H    0.000000  -0.000006  -0.000001   0.000001   0.000002   0.000002
    34  H    0.000000   0.000001   0.000000   0.000000   0.000000  -0.000001
    35  H    0.000000  -0.000001   0.000000   0.000000   0.000000  -0.000004
    36  H    0.000000   0.000002   0.000000   0.000000   0.000003  -0.000025
    37  H    0.433321   0.000283   0.003239  -0.000277  -0.000715  -0.000452
    38  H    0.000283   0.546642  -0.021078  -0.020790  -0.000381   0.000669
    39  H    0.003239  -0.021078   0.539499  -0.026367  -0.000387  -0.000015
    40  H   -0.000277  -0.020790  -0.026367   0.533983   0.001245  -0.001158
    41  H   -0.000715  -0.000381  -0.000387   0.001245   0.576902  -0.032159
    42  H   -0.000452   0.000669  -0.000015  -0.001158  -0.032159   0.550146
    43  H   -0.000820  -0.000071  -0.000237   0.000663  -0.004601   0.008534
              43
     1  C    0.000000
     2  C    0.000009
     3  C   -0.000101
     4  C    0.002177
     5  C   -0.000139
     6  C   -0.000003
     7  C    0.000000
     8  C    0.000000
     9  C    0.000000
    10  C    0.000000
    11  O    0.000000
    12  C    0.000000
    13  C    0.000000
    14  O    0.000000
    15  C   -0.012927
    16  O    0.028671
    17  C   -0.000827
    18  C   -0.053256
    19  O    0.318227
    20  H    0.000011
    21  H    0.000013
    22  H   -0.000141
    23  H   -0.000028
    24  H   -0.000046
    25  H    0.000000
    26  H    0.000000
    27  H    0.000000
    28  H    0.000000
    29  H    0.000000
    30  H    0.000000
    31  H    0.000002
    32  H    0.000000
    33  H    0.000000
    34  H    0.000000
    35  H    0.000000
    36  H    0.000000
    37  H   -0.000820
    38  H   -0.000071
    39  H   -0.000237
    40  H    0.000663
    41  H   -0.004601
    42  H    0.008534
    43  H    0.457940
 Mulliken charges:
               1
     1  C   -0.043241
     2  C    0.017847
     3  C   -0.210608
     4  C   -0.211291
     5  C   -0.205017
     6  C   -0.257924
     7  C   -0.230530
     8  C    0.242245
     9  C   -0.181364
    10  C   -0.101743
    11  O   -0.397661
    12  C   -0.297568
    13  C   -0.269767
    14  O   -0.433161
    15  C   -0.117776
    16  O   -0.445764
    17  C   -0.270410
    18  C    0.070773
    19  O   -0.449330
    20  H    0.175625
    21  H    0.163463
    22  H    0.158855
    23  H    0.134813
    24  H    0.144310
    25  H    0.142215
    26  H    0.139254
    27  H    0.150467
    28  H    0.174331
    29  H    0.160161
    30  H    0.129327
    31  H    0.125265
    32  H    0.130259
    33  H    0.138974
    34  H    0.137444
    35  H    0.135298
    36  H    0.271474
    37  H    0.275128
    38  H    0.133368
    39  H    0.130349
    40  H    0.133125
    41  H    0.122684
    42  H    0.129151
    43  H    0.256947
 Sum of Mulliken charges =   0.00000
 Mulliken charges with hydrogens summed into heavy atoms:
               1
     1  C   -0.043241
     2  C    0.017847
     3  C    0.128481
     4  C   -0.052436
     5  C    0.074106
     6  C    0.023545
     7  C   -0.080063
     8  C    0.242245
     9  C    0.153129
    10  C   -0.101743
    11  O   -0.397661
    12  C    0.087284
    13  C    0.141948
    14  O   -0.161686
    15  C   -0.117776
    16  O   -0.170636
    17  C    0.126432
    18  C    0.322608
    19  O   -0.192382
 Electronic spatial extent (au):  <R**2>=           5555.8119
 Charge=              0.0000 electrons
 Dipole moment (field-independent basis, Debye):
    X=             -1.0694    Y=             -1.3183    Z=              4.3619  Tot=              4.6806
 Quadrupole moment (field-independent basis, Debye-Ang):
   XX=           -136.4754   YY=           -107.2949   ZZ=           -115.0469
   XY=            -26.1734   XZ=             -3.5084   YZ=              0.5824
 Traceless Quadrupole moment (field-independent basis, Debye-Ang):
   XX=            -16.8697   YY=             12.3108   ZZ=              4.5588
   XY=            -26.1734   XZ=             -3.5084   YZ=              0.5824
 Octapole moment (field-independent basis, Debye-Ang**2):
  XXX=            -80.1279  YYY=            -31.2970  ZZZ=             -6.9114  XYY=             26.4360
  XXY=            -14.1887  XXZ=             44.1045  XZZ=             -2.9689  YZZ=             -2.7261
  YYZ=              7.3001  XYZ=             11.4027
 Hexadecapole moment (field-independent basis, Debye-Ang**3):
 XXXX=          -4859.3090 YYYY=          -1809.8318 ZZZZ=           -719.0937 XXXY=           -450.8493
 XXXZ=             11.8413 YYYX=           -159.3447 YYYZ=             37.2721 ZZZX=              6.4196
 ZZZY=             11.3608 XXYY=          -1096.9812 XXZZ=           -865.6116 YYZZ=           -462.4412
 XXYZ=             16.4086 YYXZ=            -38.4417 ZZXY=            -25.1599
 N-N= 1.598482767371D+03 E-N=-5.267063018468D+03  KE= 8.830022112626D+02
 1\1\GINC-SNODE82\SP\RmPW1PW91\6-311G(d,p)\C15H24O4\ROOT\10-Mar-2024\0\
 \# mPW1PW91/6-311G(d,p) nmr guess=read geom=check scrf=(solvent=methan
 ol,read)\\candidate structure: DY-202A-11R_18, conformer: 1, nmr calcu
 lation with methanol solvation\\0,1\C,0,1.7960881203,0.6202365286,0.04
 60807814\C,0,1.0669117126,-0.4827705353,0.3393697007\C,0,-0.3664589619
 ,-0.5500288902,0.7902422549\C,0,-1.2772477825,0.4998063916,0.105905930
 3\C,0,-1.1313354035,1.9124085292,0.7237364582\C,0,0.2851690576,2.32028
 46481,1.1702133818\C,0,1.432688948,2.0813305412,0.169045127\C,0,3.1433
 890814,0.2119279614,-0.3874589614\C,0,3.199823336,-1.3037179086,-0.456
 6293345\C,0,1.8710799585,-1.7752670858,0.1744651295\O,0,4.0776352963,0
 .9714423445,-0.6467175103\C,0,1.1953093171,2.7376070446,-1.2062767501\
 C,0,2.079399224,-2.4825388504,1.5203744959\O,0,1.1167879084,-2.6253933
 633,-0.7088260134\C,0,-2.7683583618,0.045630227,0.0466388697\O,0,-3.56
 6860401,1.112044839,-0.5279395908\C,0,-3.3490042262,-0.3509609595,1.40
 75428393\C,0,-2.9488299445,-1.0881091669,-0.9820816522\O,0,-4.32255699
 82,-1.4302230016,-1.1597767643\H,0,-0.4086811348,-0.4299951594,1.88271
 16278\H,0,-0.7286660049,-1.5621357208,0.5903943576\H,0,-0.9515124596,0
 .5667916704,-0.9401910286\H,0,-1.7801921421,2.0006912704,1.6056091641\
 H,0,-1.5068347237,2.6417929436,-0.0025069556\H,0,0.5385388858,1.804480
 7335,2.1056010882\H,0,0.2604150019,3.3904273325,1.4157159996\H,0,2.325
 9598552,2.5681712271,0.5880192249\H,0,3.2452060823,-1.6123712484,-1.50
 78111527\H,0,4.0970393281,-1.6844842773,0.0425931915\H,0,0.9961379226,
 3.8098887222,-1.0871772051\H,0,0.3463489857,2.2910498097,-1.7351600876
 \H,0,2.0803869352,2.6304558069,-1.8431466288\H,0,1.1189939472,-2.74059
 26988,1.9789556976\H,0,2.6481133188,-3.4086746378,1.3688098666\H,0,2.6
 408111988,-1.8498423739,2.2165662545\H,0,1.5680879975,-3.4869452403,-0
 .7337212245\H,0,-3.7823424343,1.745570824,0.1764095291\H,0,-2.80137363
 27,-1.1914067136,1.8464074744\H,0,-3.3129714033,0.4834571983,2.1175018
 54\H,0,-4.3944784294,-0.6525155582,1.2917143938\H,0,-2.5093066525,-0.7
 660840552,-1.9385890563\H,0,-2.4395331572,-2.0008206785,-0.6635731214\
 H,0,-4.7807771651,-0.58001847,-1.2896416552\\Version=ES64L-G09RevD.01\
 State=1-A\HF=-886.9771253\RMSD=5.060e-09\Dipole=-0.4379776,-0.4820032,
 1.7224657\Quadrupole=-13.0066239,9.6605905,3.3460334,-19.2221257,-2.35
 53225,0.2335703\PG=C01 [X(C15H24O4)]\\@


 WOMEN HOLD UP HALF THE SKY. -- MAO TSE TUNG
 Job cpu time:       0 days  0 hours 38 minutes 25.3 seconds.
 File lengths (MBytes):  RWF=    278 Int=      0 D2E=      0 Chk=     30 Scr=      1
 Normal termination of Gaussian 09 at Sun Mar 10 23:54:55 2024.
