# Supplementary material for: New patchoulol- and guaiane-type sesquiterpenoids from Sanguisorba officinalis with anti-melanogenic activity
Source: Nat Prod Bioprospect. 2026 May 12;16(1):63. doi: 10.1007/s13659-026-00616-0 (PMC13161421; doi:10.1007/s13659-026-00616-0)
Supplement: Supplementary file 2 — Additional file 2. It includes the calculated NMR data of compound 11. [file 13659_2026_616_MOESM2_ESM.zip › New folder/11R-nmr-19.log]

 Entering Gaussian System, Link 0=/gpfs/home/zhengshan/software/Gaussian/g09/g09
 Input=DY-202A-11R_19-2.gjf
 Output=DY-202A-11R_19-2.log
 Initial command:
 /gpfs/home/zhengshan/software/Gaussian/g09/l1.exe "/gpfs/home/zhengshan/software/Gaussian/g09/scratch/zhengshan/%J/Gau-6634.inp" -scrdir="/gpfs/home/zhengshan/software/Gaussian/g09/scratch/zhengshan/%J/"
 Entering Link 1 = /gpfs/home/zhengshan/software/Gaussian/g09/l1.exe PID=      6635.
  
 Copyright (c) 1988,1990,1992,1993,1995,1998,2003,2009,2013,
            Gaussian, Inc.  All Rights Reserved.
  
 This is part of the Gaussian(R) 09 program.  It is based on
 the Gaussian(R) 03 system (copyright 2003, Gaussian, Inc.),
 the Gaussian(R) 98 system (copyright 1998, Gaussian, Inc.),
 the Gaussian(R) 94 system (copyright 1995, Gaussian, Inc.),
 the Gaussian 92(TM) system (copyright 1992, Gaussian, Inc.),
 the Gaussian 90(TM) system (copyright 1990, Gaussian, Inc.),
 the Gaussian 88(TM) system (copyright 1988, Gaussian, Inc.),
 the Gaussian 86(TM) system (copyright 1986, Carnegie Mellon
 University), and the Gaussian 82(TM) system (copyright 1983,
 Carnegie Mellon University). Gaussian is a federally registered
 trademark of Gaussian, Inc.
  
 This software contains proprietary and confidential information,
 including trade secrets, belonging to Gaussian, Inc.
  
 This software is provided under written license and may be
 used, copied, transmitted, or stored only in accord with that
 written license.
  
 The following legend is applicable only to US Government
 contracts under FAR:
  
                    RESTRICTED RIGHTS LEGEND
  
 Use, reproduction and disclosure by the US Government is
 subject to restrictions as set forth in subparagraphs (a)
 and (c) of the Commercial Computer Software - Restricted
 Rights clause in FAR 52.227-19.
  
 Gaussian, Inc.
 340 Quinnipiac St., Bldg. 40, Wallingford CT 06492
  
  
 ---------------------------------------------------------------
 Warning -- This program may not be used in any manner that
 competes with the business of Gaussian, Inc. or will provide
 assistance to any competitor of Gaussian, Inc.  The licensee
 of this program is prohibited from giving any competitor of
 Gaussian, Inc. access to this program.  By using this program,
 the user acknowledges that Gaussian, Inc. is engaged in the
 business of creating and licensing software in the field of
 computational chemistry and represents and warrants to the
 licensee that it is not a competitor of Gaussian, Inc. and that
 it will not use this program in any manner prohibited above.
 ---------------------------------------------------------------
  

 Cite this work as:
 Gaussian 09, Revision D.01,
 M. J. Frisch, G. W. Trucks, H. B. Schlegel, G. E. Scuseria, 
 M. A. Robb, J. R. Cheeseman, G. Scalmani, V. Barone, B. Mennucci, 
 G. A. Petersson, H. Nakatsuji, M. Caricato, X. Li, H. P. Hratchian, 
 A. F. Izmaylov, J. Bloino, G. Zheng, J. L. Sonnenberg, M. Hada, 
 M. Ehara, K. Toyota, R. Fukuda, J. Hasegawa, M. Ishida, T. Nakajima, 
 Y. Honda, O. Kitao, H. Nakai, T. Vreven, J. A. Montgomery, Jr., 
 J. E. Peralta, F. Ogliaro, M. Bearpark, J. J. Heyd, E. Brothers, 
 K. N. Kudin, V. N. Staroverov, T. Keith, R. Kobayashi, J. Normand, 
 K. Raghavachari, A. Rendell, J. C. Burant, S. S. Iyengar, J. Tomasi, 
 M. Cossi, N. Rega, J. M. Millam, M. Klene, J. E. Knox, J. B. Cross, 
 V. Bakken, C. Adamo, J. Jaramillo, R. Gomperts, R. E. Stratmann, 
 O. Yazyev, A. J. Austin, R. Cammi, C. Pomelli, J. W. Ochterski, 
 R. L. Martin, K. Morokuma, V. G. Zakrzewski, G. A. Voth, 
 P. Salvador, J. J. Dannenberg, S. Dapprich, A. D. Daniels, 
 O. Farkas, J. B. Foresman, J. V. Ortiz, J. Cioslowski, 
 and D. J. Fox, Gaussian, Inc., Wallingford CT, 2013.
 
 ******************************************
 Gaussian 09:  ES64L-G09RevD.01 24-Apr-2013
                10-Mar-2024 
 ******************************************
 %chk=DY-202A-11R_19.chk
 %mem=6GB
 %nprocshared=3
 Will use up to    3 processors via shared memory.
 ----------------------------------------------------------------------
 # mPW1PW91/6-311G(d,p) nmr guess=read geom=check scrf=(solvent=methano
 l,read)
 ----------------------------------------------------------------------
 1/29=2,38=1,40=2/1;
 2/12=2,40=1/2;
 3/5=4,6=6,7=101,11=2,14=-4,16=1,25=1,30=1,70=2203,72=3,74=-7,116=-2/1,2,8,3;
 4/5=1/1;
 5/5=2,38=6,53=3/2;
 8/6=1,10=90,11=11/1;
 10/13=100,45=16/2;
 6/7=2,8=2,9=2,10=2,28=1/1;
 99/9=1/99;
 ----------------------------------------------------------------------
 candidate structure: DY-202A-11R_19, conformer: 1, nmr calculation wit
 h methanol solvation
 ----------------------------------------------------------------------
 Structure from the checkpoint file:  "DY-202A-11R_19.chk"
 Charge =  0 Multiplicity = 1
 Redundant internal coordinates found in file.
 C,0,1.7903452891,0.6102386554,0.0356460203
 C,0,1.0611372401,-0.4925812019,0.3296435012
 C,0,-0.3729063031,-0.5614349852,0.7774829481
 C,0,-1.2824924636,0.5021346099,0.1132840572
 C,0,-1.1297576625,1.9050812861,0.749782689
 C,0,0.2936153454,2.3068838916,1.1797583689
 C,0,1.4287128792,2.0713007461,0.1632802697
 C,0,3.1381389394,0.2014584418,-0.3962971499
 C,0,3.1962286764,-1.3143751569,-0.4586394944
 C,0,1.8688219262,-1.7842097248,0.1764110067
 O,0,4.0710531146,0.9610939543,-0.6597281948
 C,0,1.1769404531,2.7322285586,-1.2071649136
 C,0,2.0791431948,-2.4759138715,1.5303256088
 O,0,1.1185366849,-2.6467110469,-0.6977852815
 C,0,-2.7713622693,0.0477626762,0.0559177089
 O,0,-3.6042100567,1.143080763,-0.4051079433
 C,0,-3.351689574,-0.348104415,1.4142349886
 C,0,-2.9610630482,-1.0896858146,-0.9734623175
 O,0,-4.3437022047,-1.3682040671,-1.1867242739
 H,0,-0.4156919654,-0.4591905602,1.8718055567
 H,0,-0.7380955328,-1.5692072974,0.5607364495
 H,0,-0.9582269181,0.5798298385,-0.9338169182
 H,0,-1.7684726811,1.9779377718,1.6389945997
 H,0,-1.5166412917,2.6472207386,0.0429242492
 H,0,0.5581560615,1.7847645134,2.1085631865
 H,0,0.2742287336,3.3755012223,1.4323249674
 H,0,2.3272249769,2.5561893422,0.573087079
 H,0,3.2402203157,-1.628170841,-1.5083320026
 H,0,4.09457194,-1.6916068199,0.0412029878
 H,0,0.9831015605,3.8048460012,-1.0826241742
 H,0,0.3199929275,2.2908267576,-1.7274789857
 H,0,2.053714238,2.6239254764,-1.8554024564
 H,0,1.119486588,-2.7326938676,1.9912013565
 H,0,2.6515031664,-3.4014400034,1.3892176138
 H,0,2.6375652792,-1.8333564501,2.2198495637
 H,0,1.571461473,-3.5076475712,-0.7100879776
 H,0,-3.2170188621,1.4847253952,-1.2310966764
 H,0,-2.8114025471,-1.2003464252,1.8374187324
 H,0,-3.3057060057,0.4806275965,2.1277950027
 H,0,-4.4006919164,-0.6383982659,1.2994304986
 H,0,-2.4807684318,-0.793994529,-1.9205348112
 H,0,-2.5007784324,-2.0238111134,-0.6398843772
 H,0,-4.7630228365,-0.4911742083,-1.2702510626
 Recover connectivity data from disk.
                          Input orientation:                          
 ---------------------------------------------------------------------
 Center     Atomic      Atomic             Coordinates (Angstroms)
 Number     Number       Type             X           Y           Z
 ---------------------------------------------------------------------
      1          6           0        1.790345    0.610239    0.035646
      2          6           0        1.061137   -0.492581    0.329644
      3          6           0       -0.372906   -0.561435    0.777483
      4          6           0       -1.282492    0.502135    0.113284
      5          6           0       -1.129758    1.905081    0.749783
      6          6           0        0.293615    2.306884    1.179758
      7          6           0        1.428713    2.071301    0.163280
      8          6           0        3.138139    0.201458   -0.396297
      9          6           0        3.196229   -1.314375   -0.458639
     10          6           0        1.868822   -1.784210    0.176411
     11          8           0        4.071053    0.961094   -0.659728
     12          6           0        1.176940    2.732229   -1.207165
     13          6           0        2.079143   -2.475914    1.530326
     14          8           0        1.118537   -2.646711   -0.697785
     15          6           0       -2.771362    0.047763    0.055918
     16          8           0       -3.604210    1.143081   -0.405108
     17          6           0       -3.351690   -0.348104    1.414235
     18          6           0       -2.961063   -1.089686   -0.973462
     19          8           0       -4.343702   -1.368204   -1.186724
     20          1           0       -0.415692   -0.459191    1.871806
     21          1           0       -0.738096   -1.569207    0.560736
     22          1           0       -0.958227    0.579830   -0.933817
     23          1           0       -1.768473    1.977938    1.638995
     24          1           0       -1.516641    2.647221    0.042924
     25          1           0        0.558156    1.784765    2.108563
     26          1           0        0.274229    3.375501    1.432325
     27          1           0        2.327225    2.556189    0.573087
     28          1           0        3.240220   -1.628171   -1.508332
     29          1           0        4.094572   -1.691607    0.041203
     30          1           0        0.983102    3.804846   -1.082624
     31          1           0        0.319993    2.290827   -1.727479
     32          1           0        2.053714    2.623925   -1.855402
     33          1           0        1.119487   -2.732694    1.991201
     34          1           0        2.651503   -3.401440    1.389218
     35          1           0        2.637565   -1.833356    2.219850
     36          1           0        1.571461   -3.507648   -0.710088
     37          1           0       -3.217019    1.484725   -1.231097
     38          1           0       -2.811403   -1.200346    1.837419
     39          1           0       -3.305706    0.480628    2.127795
     40          1           0       -4.400692   -0.638398    1.299430
     41          1           0       -2.480768   -0.793995   -1.920535
     42          1           0       -2.500778   -2.023811   -0.639884
     43          1           0       -4.763023   -0.491174   -1.270251
 ---------------------------------------------------------------------
                    Distance matrix (angstroms):
                    1          2          3          4          5
     1  C    0.000000
     2  C    1.354397   0.000000
     3  C    2.569591   1.503922   0.000000
     4  C    3.075719   2.555166   1.549092   0.000000
     5  C    3.273165   3.274954   2.580173   1.548134   0.000000
     6  C    2.535310   3.024697   2.972092   2.622709   1.540232
     7  C    1.510553   2.595434   3.248750   3.132956   2.630092
     8  C    1.473168   2.307080   3.779842   4.460052   4.736114
     9  C    2.434125   2.419783   3.851447   4.866801   5.526241
    10  C    2.399866   1.531058   2.623321   3.893859   4.788643
    11  O    2.410036   3.485918   4.912479   5.428503   5.470490
    12  C    2.534499   3.574156   4.145971   3.572914   3.136028
    13  C    3.441193   2.532110   3.200711   4.709286   5.486293
    14  O    3.405432   2.387296   2.957904   4.042030   5.279119
    15  C    4.596299   3.880071   2.577667   1.557716   2.574091
    16  O    5.438696   4.998071   3.839950   2.463720   2.835019
    17  C    5.409201   4.546455   3.053541   2.587848   3.233469
    18  C    5.146253   4.269978   3.169135   2.555877   3.910484
    19  O    6.560104   5.681406   4.502911   3.815651   4.979347
    20  H    3.062966   2.135510   1.099921   2.183549   2.712675
    21  H    3.379159   2.109447   1.093594   2.187930   3.501402
    22  H    2.914692   2.612323   2.138605   1.098911   2.149470
    23  H    4.136002   3.978009   3.022949   2.177605   1.097252
    24  H    3.884007   4.072531   3.484706   2.158974   1.095490
    25  H    2.682310   2.933232   2.853647   3.002377   2.170210
    26  H    3.449058   4.098438   4.043151   3.524129   2.144569
    27  H    2.088973   3.310173   4.129415   4.178591   3.522200
    28  H    3.081636   3.068570   4.406536   5.255737   6.056374
    29  H    3.256990   3.274536   4.666665   5.807798   6.382152
    30  H    3.479610   4.524209   4.935906   4.179834   3.380975
    31  H    2.845158   3.539549   3.858800   3.025853   2.896101
    32  H    2.774953   3.933478   4.792400   4.416786   4.175909
    33  H    3.930578   2.789675   2.900813   4.445244   5.301809
    34  H    4.320569   3.480434   4.193674   5.687022   6.547212
    35  H    3.385215   2.802799   3.572274   5.025832   5.507244
    36  H    4.190587   3.229876   3.830614   4.990125   6.222977
    37  H    5.238612   4.964703   4.038582   2.552496   2.908134
    38  H    5.263144   4.215552   2.734581   2.865074   3.695208
    39  H    5.510320   4.821805   3.392720   2.855190   2.943253
    40  H    6.440900   5.549174   4.062193   3.525752   4.179762
    41  H    4.903155   4.207047   3.431686   2.692997   4.029992
    42  H    5.080187   3.996485   2.945389   2.903771   4.387148
    43  H    6.772379   6.039909   4.844716   3.874909   4.798249
                    6          7          8          9         10
     6  C    0.000000
     7  C    1.541809   0.000000
     8  C    3.874027   2.594528   0.000000
     9  C    4.921690   3.869586   1.518227   0.000000
    10  C    4.497225   3.880571   2.425291   1.544682   0.000000
    11  O    4.411791   2.981923   1.231573   2.446122   3.617408
    12  C    2.580423   1.542185   3.302817   4.583974   4.774013
    13  C    5.117242   4.792602   3.464343   2.559890   1.534853
    14  O    5.361321   4.805963   3.504534   2.479741   1.439116
    15  C    3.969979   4.663353   5.928771   6.142665   4.990185
    16  O    4.365694   5.149269   6.807790   7.231039   6.233881
    17  C    4.515771   5.501878   6.760024   6.878704   5.554129
    18  C    5.173584   5.527581   6.261025   6.182861   5.013219
    19  O    6.372694   6.853720   7.685477   7.575194   6.373904
    20  H    2.938233   3.567110   4.267372   4.382726   3.138318
    21  H    4.058534   4.255153   4.367650   4.072220   2.643851
    22  H    3.002836   3.020859   4.148772   4.590567   3.848830
    23  H    2.138062   3.522562   5.601172   6.315667   5.433490
    24  H    2.164544   3.003545   5.276519   6.177131   5.578239
    25  H    1.097847   2.150372   3.929058   4.811925   4.264813
    26  H    1.098230   2.155052   4.649773   5.840271   5.544607
    27  H    2.136767   1.100174   2.672460   4.098890   4.382528
    28  H    5.602943   4.445440   2.143498   1.096475   2.177944
    29  H    5.633073   4.613153   2.165610   1.095065   2.231775
    30  H    2.799581   2.180832   4.254366   5.611926   5.797173
    31  H    2.907401   2.202821   3.752260   4.783322   4.757057
    32  H    3.522877   2.184285   3.028748   4.332032   4.857377
    33  H    5.170865   5.149299   4.287698   3.510870   2.180502
    34  H    6.179682   5.740125   4.050402   2.840271   2.167700
    35  H    4.870060   4.575713   3.351905   2.784915   2.183809
    36  H    6.246054   5.648700   4.038615   2.741083   1.960750
    37  H    4.337363   4.885814   6.536948   7.039986   6.207479
    38  H    4.730150   5.611149   6.507810   6.432458   5.000434
    39  H    4.145974   5.366962   6.926190   7.224045   5.976046
    40  H    5.543061   6.528037   7.772697   7.826938   6.471542
    41  H    5.188879   5.276007   5.906467   5.885255   4.929163
    42  H    5.465771   5.732008   6.067005   5.743870   4.451646
    43  H    6.277043   6.852655   7.979467   8.042764   6.909858
                   11         12         13         14         15
    11  O    0.000000
    12  C    3.436931   0.000000
    13  C    4.536195   5.952526   0.000000
    14  O    4.662087   5.403320   2.432368   0.000000
    15  C    6.940099   4.938707   5.663058   4.791615   0.000000
    16  O    7.681641   5.101773   7.010245   6.062386   1.451173
    17  C    7.817444   6.071958   5.833952   5.452261   1.529221
    18  C    7.331765   5.637794   5.796056   4.375324   1.545768
    19  O    8.747083   6.876879   7.061326   5.631136   2.453849
    20  H    5.343852   4.711867   3.226141   3.707007   3.017223
    21  H    5.569548   5.029432   3.114330   2.488368   2.646433
    22  H    5.051153   3.044089   4.963384   3.844376   2.133103
    23  H    6.357528   4.164737   5.886659   5.931504   2.690259
    24  H    5.878697   2.970746   6.433392   5.959742   2.886464
    25  H    4.547781   3.503518   4.560827   5.275187   4.279745
    26  H    4.962048   2.862795   6.124245   6.443389   4.716351
    27  H    2.665539   2.126838   5.128344   5.490557   5.705722
    28  H    2.848632   4.833312   3.361578   2.489167   6.433876
    29  H    2.743844   5.444384   2.625753   3.211715   7.082844
    30  H    4.219148   1.097083   6.890338   6.464444   5.432122
    31  H    4.120526   1.095409   6.035703   5.106586   4.215248
    32  H    2.874770   1.095753   6.121451   5.476700   5.794059
    33  H    5.420631   6.332316   1.095118   2.690361   5.158969
    34  H    5.024441   6.821835   1.097318   2.697255   6.563700
    35  H    4.260963   5.892573   1.095517   3.388449   6.121904
    36  H    5.120561   6.272064   2.518267   0.972884   5.664612
    37  H    7.329164   4.567682   7.166690   6.012506   1.979868
    38  H    7.633856   6.375070   5.063479   4.895268   2.175575
    39  H    7.900488   6.023768   6.172091   6.110489   2.183019
    40  H    8.841218   6.982416   6.739291   6.203553   2.161448
    41  H    6.899010   5.130495   5.960712   4.228791   2.167802
    42  H    7.217965   6.038819   5.088211   3.672982   2.201993
    43  H    8.973445   6.758511   7.654911   6.290215   2.452731
                   16         17         18         19         20
    16  O    0.000000
    17  C    2.365884   0.000000
    18  C    2.392052   2.530540   0.000000
    19  O    2.732092   2.964740   1.426445   0.000000
    20  H    4.232996   2.973515   3.869365   5.060650   0.000000
    21  H    4.062508   3.008393   2.743226   4.011785   1.747851
    22  H    2.756449   3.478947   2.607721   3.914108   3.040629
    23  H    2.871458   2.822688   4.202085   5.080665   2.797108
    24  H    2.611726   3.770924   4.133263   5.062405   3.769176
    25  H    4.904650   4.507562   5.490560   6.695397   2.457594
    26  H    4.837577   5.197389   6.016047   7.119512   3.920969
    27  H    6.175408   6.433702   6.606831   7.937195   4.278175
    28  H    7.466135   7.323472   6.247557   7.595189   5.114444
    29  H    8.216197   7.690060   7.153589   8.533280   5.021199
    30  H    5.346723   6.501670   6.286875   7.426044   5.372829
    31  H    4.297133   5.505958   4.770926   5.952392   4.588973
    32  H    6.025642   6.981539   6.302120   7.570414   5.430990
    33  H    6.563325   5.100056   5.304676   6.465870   2.745878
    34  H    7.937646   6.735117   6.513629   7.726734   4.277547
    35  H    7.396576   6.223035   6.488060   7.781980   3.366281
    36  H    6.964902   6.223574   5.143898   6.308214   4.461843
    37  H    0.974113   3.221053   2.599900   3.067669   4.610233
    38  H    3.339030   1.094217   2.817037   3.394342   2.507972
    39  H    2.635061   1.094568   3.493202   3.934673   3.049749
    40  H    2.591043   1.094466   2.728046   2.591685   4.029883
    41  H    2.703868   3.475343   1.102299   2.082959   4.331106
    42  H    3.361828   2.784142   1.093493   2.031064   3.619974
    43  H    2.182226   3.036247   1.921811   0.975699   5.364031
                   21         22         23         24         25
    21  H    0.000000
    22  H    2.626882   0.000000
    23  H    3.847929   3.038184   0.000000
    24  H    4.318857   2.353711   1.748942   0.000000
    25  H    3.914737   3.606572   2.381389   3.052127   0.000000
    26  H    5.121973   3.864370   2.483652   2.380765   1.751672
    27  H    5.139576   4.119581   4.271449   3.881323   2.466250
    28  H    4.484587   4.778315   6.927964   6.581269   5.650091
    29  H    4.862054   5.625021   7.098858   7.093035   5.372650
    30  H    5.877381   3.767178   4.279715   2.975848   3.800656
    31  H    4.610352   2.278433   3.974007   2.575766   3.876602
    32  H    5.586975   3.754922   5.218929   4.043714   4.319017
    33  H    2.617354   4.883179   5.536642   6.299876   4.553712
    34  H    3.941172   5.854669   6.966798   7.468081   5.638819
    35  H    3.770612   5.357126   5.854616   6.486294   4.174581
    36  H    3.272094   4.812156   6.838494   6.927179   6.081218
    37  H    4.322295   2.451398   3.252533   2.421943   5.049287
    38  H    2.462636   3.779290   3.350905   4.438512   4.509804
    39  H    3.640071   3.859270   2.200898   3.498795   4.078060
    40  H    3.850544   4.280425   3.726808   4.548829   5.578224
    41  H    3.129628   2.275772   4.567409   4.077582   5.667335
    42  H    2.180643   3.040528   4.662999   4.822167   5.605024
    43  H    4.551342   3.966952   4.850521   4.702440   6.701584
                   26         27         28         29         30
    26  H    0.000000
    27  H    2.371572   0.000000
    28  H    6.517768   4.761800   0.000000
    29  H    6.496601   4.631435   1.770593   0.000000
    30  H    2.647982   2.471273   5.898600   6.415234   0.000000
    31  H    3.341104   3.064637   4.892269   5.765020   1.774205
    32  H    3.813212   2.444782   4.428157   5.136734   1.771432
    33  H    6.191676   5.607314   4.238421   3.706412   7.225402
    34  H    7.181937   6.022007   3.447733   2.612110   7.798982
    35  H    5.773885   4.698537   3.782146   2.624779   6.740394
    36  H    7.324649   6.244024   2.637116   3.198207   7.345578
    37  H    4.780968   5.928048   7.173766   8.072620   4.800627
    38  H    5.533860   6.489652   6.928147   7.152637   6.926533
    39  H    4.656168   6.201208   7.779306   7.989780   6.304847
    40  H    6.163111   7.483170   8.200410   8.652277   7.375760
    41  H    6.018004   6.368570   5.796160   6.920204   5.818060
    42  H    6.414615   6.764416   5.819777   6.638741   6.804901
    43  H    6.901377   7.934478   8.087110   9.034265   7.176973
                   31         32         33         34         35
    31  H    0.000000
    32  H    1.770059   0.000000
    33  H    6.301074   6.660519   0.000000
    34  H    6.895770   6.869493   1.776705   0.000000
    35  H    6.161285   6.067613   1.779228   1.774551   0.000000
    36  H    6.018601   6.256237   2.846366   2.363230   3.538978
    37  H    3.661509   5.428459   6.853839   8.073426   7.562728
    38  H    5.890876   7.206341   4.221804   5.906694   5.498928
    39  H    5.593358   7.013057   5.470505   7.148726   6.378516
    40  H    6.326722   7.890189   5.944493   7.574689   7.198066
    41  H    4.171050   5.678728   5.658805   6.640290   6.664863
    42  H    5.268369   6.619845   4.531164   5.706235   5.883615
    43  H    5.812541   7.517590   7.089810   8.397477   8.291620
                   36         37         38         39         40
    36  H    0.000000
    37  H    6.937203   0.000000
    38  H    5.569823   4.097551   0.000000
    39  H    6.909897   3.506883   1.776043   0.000000
    40  H    6.923682   3.508889   1.769480   1.771271   0.000000
    41  H    5.024904   2.491978   3.794293   4.323674   3.752132
    42  H    4.334725   3.629375   2.628995   3.818399   3.047947
    43  H    7.038365   2.509151   3.737561   3.822942   2.599273
                   41         42         43
    41  H    0.000000
    42  H    1.775645   0.000000
    43  H    2.392332   2.804298   0.000000
 Stoichiometry    C15H24O4
 Framework group  C1[X(C15H24O4)]
 Deg. of freedom   123
 Full point group                 C1      NOp   1
 Largest Abelian subgroup         C1      NOp   1
 Largest concise Abelian subgroup C1      NOp   1
                         Standard orientation:                         
 ---------------------------------------------------------------------
 Center     Atomic      Atomic             Coordinates (Angstroms)
 Number     Number       Type             X           Y           Z
 ---------------------------------------------------------------------
      1          6           0        1.807020    0.642390    0.011739
      2          6           0        1.100822   -0.480584    0.284877
      3          6           0       -0.328064   -0.586945    0.741771
      4          6           0       -1.262556    0.474785    0.109995
      5          6           0       -1.130851    1.864885    0.778569
      6          6           0        0.288198    2.283055    1.207229
      7          6           0        1.419312    2.092970    0.176879
      8          6           0        3.158684    0.269340   -0.439994
      9          6           0        3.244452   -1.243234   -0.538874
     10          6           0        1.931136   -1.752824    0.094813
     11          8           0        4.075173    1.052388   -0.692291
     12          6           0        1.144336    2.781322   -1.175488
     13          6           0        2.165108   -2.472325    1.430234
     14          8           0        1.190050   -2.608320   -0.793992
     15          6           0       -2.743130   -0.005984    0.053070
     16          8           0       -3.599865    1.084109   -0.375420
     17          6           0       -3.305110   -0.444738    1.405915
     18          6           0       -2.919874   -1.122098   -1.001657
     19          8           0       -4.298757   -1.421407   -1.211042
     20          1           0       -0.363988   -0.511467    1.838512
     21          1           0       -0.676171   -1.595983    0.503840
     22          1           0       -0.948179    0.583332   -0.937378
     23          1           0       -1.763676    1.904654    1.674065
     24          1           0       -1.537112    2.616159    0.092538
     25          1           0        0.569824    1.744147    2.121304
     26          1           0        0.250963    3.344838    1.485326
     27          1           0        2.311901    2.584808    0.591322
     28          1           0        3.285873   -1.531201   -1.596047
     29          1           0        4.153626   -1.615258   -0.054964
     30          1           0        0.931586    3.846860   -1.023964
     31          1           0        0.291611    2.336349   -1.699681
     32          1           0        2.017759    2.704887   -1.832728
     33          1           0        1.214111   -2.757926    1.892099
     34          1           0        2.753434   -3.383337    1.262793
     35          1           0        2.716983   -1.835902    2.130634
     36          1           0        1.658794   -3.460065   -0.830227
     37          1           0       -3.225714    1.452431   -1.195936
     38          1           0       -2.745700   -1.296465    1.804578
     39          1           0       -3.268839    0.367581    2.138651
     40          1           0       -4.349418   -0.751882    1.292156
     41          1           0       -2.452754   -0.795093   -1.945018
     42          1           0       -2.439644   -2.055052   -0.693919
     43          1           0       -4.734970   -0.550675   -1.270477
 ---------------------------------------------------------------------
 Rotational constants (GHZ):      0.5543429      0.2590360      0.2070105
 Standard basis: 6-311G(d,p) (5D, 7F)
 There are   505 symmetry adapted cartesian basis functions of A   symmetry.
 There are   486 symmetry adapted basis functions of A   symmetry.
   486 basis functions,   800 primitive gaussians,   505 cartesian basis functions
    73 alpha electrons       73 beta electrons
       nuclear repulsion energy      1598.8117361280 Hartrees.
 NAtoms=   43 NActive=   43 NUniq=   43 SFac= 1.00D+00 NAtFMM=   60 NAOKFM=F Big=F
 Integral buffers will be    131072 words long.
 Raffenetti 2 integral format.
 Two-electron integral symmetry is turned on.
 Using the following non-standard input for PCM:
 --- end of non-standard input.
 ------------------------------------------------------------------------------
 Polarizable Continuum Model (PCM)
 =================================
 Model                : PCM (using non-symmetric T matrix).
 Atomic radii         : UFF (Universal Force Field).
 Polarization charges : Total charges.
 Charge compensation  : None.
 Solution method      : On-the-fly selection.
 Cavity type          : Scaled VdW (van der Waals Surface) (Alpha=1.100).
 Cavity algorithm     : GePol (No added spheres)
                        Default sphere list used, NSphG=   43.
                        Lebedev-Laikov grids with approx.  5.0 points / Ang**2.
                        Smoothing algorithm: Karplus/York (Gamma=1.0000).
                        Polarization charges: spherical gaussians, with
                                              point-specific exponents (IZeta= 3).
                        Self-potential: point-specific (ISelfS= 7).
                        Self-field    : sphere-specific E.n sum rule (ISelfD= 2).
 Solvent              : Methanol, Eps=  32.613000 Eps(inf)=   1.765709
 ------------------------------------------------------------------------------
 One-electron integrals computed using PRISM.
 NBasis=   486 RedAO= T EigKep=  3.14D-04  NBF=   486
 NBsUse=   486 1.00D-06 EigRej= -1.00D+00 NBFU=   486
 Initial guess from the checkpoint file:  "DY-202A-11R_19.chk"
 B after Tr=     0.000000    0.000000    0.000000
         Rot=    1.000000    0.000000    0.000000    0.000000 Ang=   0.00 deg.
 Requested convergence on RMS density matrix=1.00D-08 within 128 cycles.
 Requested convergence on MAX density matrix=1.00D-06.
 Requested convergence on             energy=1.00D-06.
 No special actions if energy rises.
 Inv3:  Mode=1 IEnd=    20940492.
 Iteration    1 A*A^-1 deviation from unit magnitude is 5.11D-15 for    859.
 Iteration    1 A*A^-1 deviation from orthogonality  is 3.70D-15 for   1743    876.
 Iteration    1 A^-1*A deviation from unit magnitude is 5.00D-15 for   2623.
 Iteration    1 A^-1*A deviation from orthogonality  is 3.69D-07 for   2337   2333.
 Iteration    2 A*A^-1 deviation from unit magnitude is 7.55D-15 for    859.
 Iteration    2 A*A^-1 deviation from orthogonality  is 3.97D-15 for   2147    865.
 Iteration    2 A^-1*A deviation from unit magnitude is 9.99D-16 for    432.
 Iteration    2 A^-1*A deviation from orthogonality  is 4.51D-16 for   2191    385.
 Error on total polarization charges =  0.01113
 SCF Done:  E(RmPW1PW91) =  -886.976955470     A.U. after   11 cycles
            NFock= 11  Conv=0.53D-08     -V/T= 2.0045
 DoSCS=F DFT=T ScalE2(SS,OS)=  1.000000  1.000000
 Range of M.O.s used for correlation:     1   486
 NBasis=   486 NAE=    73 NBE=    73 NFC=     0 NFV=     0
 NROrb=    486 NOA=    73 NOB=    73 NVA=   413 NVB=   413
 NEqPCM:  Using equilibrium solvation (IEInf=0, Eps=  32.6130, EpsInf=   1.7657)
          Differentiating once with respect to magnetic field using GIAOs.
          Electric field/nuclear overlap derivatives assumed to be zero.
 FoFJK:  IHMeth= 1 ICntrl=    6127 DoSepK=F KAlg= 0 I1Cent=   0 FoldK=F
 IRaf=         1 NMat=   1 IRICut=       1 DoRegI=T DoRafI=F ISym2E= 0.
          There are     3 degrees of freedom in the 1st order CPHF.  IDoFFX=0 NUNeed=     3.
      3 vectors produced by pass  0 Test12= 1.00D-12 3.33D-08 XBig12= 4.49D+01 1.04D+00.
 AX will form     3 AO Fock derivatives at one time.
      3 vectors produced by pass  1 Test12= 1.00D-12 3.33D-08 XBig12= 9.82D-02 2.14D-01.
      3 vectors produced by pass  2 Test12= 1.00D-12 3.33D-08 XBig12= 1.36D-03 1.71D-02.
      3 vectors produced by pass  3 Test12= 1.00D-12 3.33D-08 XBig12= 6.53D-06 7.08D-04.
      3 vectors produced by pass  4 Test12= 1.00D-12 3.33D-08 XBig12= 3.21D-08 3.95D-05.
      3 vectors produced by pass  5 Test12= 1.00D-12 3.33D-08 XBig12= 8.22D-11 1.69D-06.
      3 vectors produced by pass  6 Test12= 1.00D-12 3.33D-08 XBig12= 3.84D-13 1.21D-07.
 InvSVY:  IOpt=1 It=  1 EMax= 1.78D-15
 Solved reduced A of dimension    21 with     3 vectors.
 Calculating GIAO nuclear magnetic shielding tensors.
 SCF GIAO Magnetic shielding tensor (ppm):
      1  C    Isotropic =    34.9644   Anisotropy =   140.7105
   XX=   -19.3847   YX=    35.0315   ZX=    49.5635
   XY=    20.7975   YY=    11.6893   ZY=    -9.1302
   XZ=    47.8980   YZ=    -0.9165   ZZ=   112.5885
   Eigenvalues:   -48.5431    24.6648   128.7714
      2  C    Isotropic =    -0.1117   Anisotropy =   189.2072
   XX=   -66.0414   YX=    35.0791   ZX=    64.6286
   XY=    35.6985   YY=   -43.2455   ZY=    -5.4990
   XZ=    49.9022   YZ=   -14.8846   ZZ=   108.9518
   Eigenvalues:  -105.0556   -21.3059   126.0264
      3  C    Isotropic =   158.7790   Anisotropy =    17.8215
   XX=   167.7759   YX=    -4.6355   ZX=     3.7265
   XY=    -3.7661   YY=   150.6304   ZY=    -4.8021
   XZ=     2.1509   YZ=    -9.9109   ZZ=   157.9306
   Eigenvalues:   145.8696   159.8073   170.6600
      4  C    Isotropic =   139.7671   Anisotropy =    38.5863
   XX=   164.6946   YX=     5.2560   ZX=     3.4148
   XY=     2.7503   YY=   133.4536   ZY=    -4.5305
   XZ=     4.4839   YZ=    -0.7972   ZZ=   121.1530
   Eigenvalues:   120.1020   133.7080   165.4913
      5  C    Isotropic =   161.5798   Anisotropy =    17.0285
   XX=   167.4217   YX=     4.2821   ZX=    -0.9266
   XY=    -1.3305   YY=   169.3393   ZY=     6.9778
   XZ=     1.0036   YZ=    10.8667   ZZ=   147.9785
   Eigenvalues:   144.7324   167.0749   172.9321
      6  C    Isotropic =   156.6992   Anisotropy =    18.2340
   XX=   162.0163   YX=     4.0972   ZX=   -11.8513
   XY=     0.9622   YY=   152.6111   ZY=     5.0647
   XZ=    -7.2391   YZ=     3.9520   ZZ=   155.4701
   Eigenvalues:   145.1205   156.1218   168.8551
      7  C    Isotropic =   154.7709   Anisotropy =     7.7153
   XX=   152.2204   YX=    -4.6613   ZX=     1.7138
   XY=    -5.0187   YY=   153.0899   ZY=     2.2172
   XZ=    -4.2223   YZ=    -0.5242   ZZ=   159.0024
   Eigenvalues:   147.7842   156.6140   159.9145
      8  C    Isotropic =   -24.6941   Anisotropy =   144.9720
   XX=   -57.8944   YX=    16.2079   ZX=    40.4882
   XY=    22.1912   YY=   -73.3502   ZY=   -15.8392
   XZ=    46.2715   YZ=   -10.0450   ZZ=    57.1624
   Eigenvalues:   -95.3203   -50.7158    71.9539
      9  C    Isotropic =   132.6603   Anisotropy =    33.1935
   XX=   131.7949   YX=    15.2787   ZX=   -14.1943
   XY=    12.5328   YY=   138.9566   ZY=    -8.1158
   XZ=    -6.1684   YZ=    -5.7325   ZZ=   127.2295
   Eigenvalues:   118.0394   125.1522   154.7893
     10  C    Isotropic =   107.1335   Anisotropy =    37.3791
   XX=   104.3569   YX=     9.8542   ZX=     2.3028
   XY=     9.3869   YY=   110.2719   ZY=    17.3963
   XZ=     8.1949   YZ=    21.2809   ZZ=   106.7719
   Eigenvalues:    88.5748   100.7729   132.0529
     11  O    Isotropic =  -232.3161   Anisotropy =   896.2728
   XX=  -512.9732   YX=  -224.5321   ZX=   263.5196
   XY=  -170.0732   YY=  -454.6796   ZY=    13.3989
   XZ=   305.4116   YZ=    29.0809   ZZ=   270.7045
   Eigenvalues:  -738.8083  -323.3391   365.1991
     12  C    Isotropic =   169.0110   Anisotropy =    29.5788
   XX=   155.1313   YX=    -2.1972   ZX=     4.2471
   XY=    -1.0153   YY=   173.9578   ZY=   -10.3412
   XZ=     3.2134   YZ=   -13.9944   ZZ=   177.9438
   Eigenvalues:   154.5287   163.7741   188.7302
     13  C    Isotropic =   158.9625   Anisotropy =    41.2318
   XX=   145.5932   YX=     0.9927   ZX=    10.4250
   XY=     0.1479   YY=   154.6338   ZY=   -17.0437
   XZ=    12.8886   YZ=   -11.9601   ZZ=   176.6605
   Eigenvalues:   139.2878   151.1494   186.4503
     14  O    Isotropic =   246.3857   Anisotropy =    59.5440
   XX=   231.1595   YX=    -4.8894   ZX=     5.5262
   XY=     6.5653   YY=   243.5085   ZY=    23.3416
   XZ=    18.1480   YZ=    33.2325   ZZ=   264.4892
   Eigenvalues:   219.9746   233.1009   286.0817
     15  C    Isotropic =   106.5996   Anisotropy =    42.5448
   XX=   112.1867   YX=   -20.6057   ZX=    13.1601
   XY=   -10.7098   YY=   116.1910   ZY=    -8.2639
   XZ=    10.0425   YZ=   -10.5039   ZZ=    91.4213
   Eigenvalues:    85.9949    98.8412   134.9628
     16  O    Isotropic =   264.9248   Anisotropy =   131.9909
   XX=   228.0672   YX=     7.2154   ZX=   -23.1901
   XY=    -3.5571   YY=   250.3472   ZY=   -49.5148
   XZ=    -6.3124   YZ=   -69.5551   ZZ=   316.3599
   Eigenvalues:   212.7770   229.0786   352.9187
     17  C    Isotropic =   172.5921   Anisotropy =    28.4904
   XX=   162.9356   YX=    -3.7706   ZX=    -9.6930
   XY=    -5.1953   YY=   170.8029   ZY=   -10.7624
   XZ=    -4.4517   YZ=   -13.0392   ZZ=   184.0378
   Eigenvalues:   155.6857   170.5049   191.5857
     18  C    Isotropic =   114.0004   Anisotropy =    41.5036
   XX=   132.7957   YX=    20.5580   ZX=     3.7544
   XY=    15.0323   YY=    99.1288   ZY=    11.7621
   XZ=    -0.2116   YZ=    10.4010   ZZ=   110.0768
   Eigenvalues:    87.3857   112.9460   141.6695
     19  O    Isotropic =   315.6526   Anisotropy =    56.0277
   XX=   317.3842   YX=   -14.8787   ZX=    -1.2367
   XY=   -24.4964   YY=   334.2396   ZY=    10.2977
   XZ=   -34.8442   YZ=     8.8811   ZZ=   295.3341
   Eigenvalues:   285.1741   308.7793   353.0044
     20  H    Isotropic =    29.4413   Anisotropy =     5.0108
   XX=    28.5915   YX=    -1.2555   ZX=     0.7518
   XY=    -1.8003   YY=    27.5770   ZY=    -2.0932
   XZ=    -0.8098   YZ=    -1.3397   ZZ=    32.1555
   Eigenvalues:    26.1295    29.4126    32.7818
     21  H    Isotropic =    29.3102   Anisotropy =     8.9561
   XX=    32.6755   YX=    -2.1764   ZX=     0.4848
   XY=    -2.7120   YY=    32.9665   ZY=     1.3210
   XZ=     0.4122   YZ=     0.5720   ZZ=    22.2885
   Eigenvalues:    22.1615    30.4881    35.2809
     22  H    Isotropic =    29.9863   Anisotropy =     3.1910
   XX=    30.9643   YX=     1.7310   ZX=    -1.2539
   XY=     2.0089   YY=    28.6856   ZY=     0.0388
   XZ=     0.4937   YZ=    -0.4115   ZZ=    30.3089
   Eigenvalues:    27.6351    30.2101    32.1136
     23  H    Isotropic =    30.0308   Anisotropy =     7.3511
   XX=    32.6515   YX=     1.7819   ZX=    -3.7300
   XY=     1.6479   YY=    28.1122   ZY=     3.8109
   XZ=    -3.3626   YZ=     2.9117   ZZ=    29.3287
   Eigenvalues:    23.7958    31.3651    34.9316
     24  H    Isotropic =    29.8124   Anisotropy =     6.7451
   XX=    30.7773   YX=    -0.4310   ZX=     2.9865
   XY=    -0.4779   YY=    33.2483   ZY=    -2.4630
   XZ=     1.9057   YZ=    -2.2817   ZZ=    25.4116
   Eigenvalues:    23.9998    31.1283    34.3092
     25  H    Isotropic =    29.8483   Anisotropy =     6.3930
   XX=    28.5828   YX=     1.1796   ZX=     1.7384
   XY=     0.3584   YY=    27.1501   ZY=    -0.3861
   XZ=     0.8169   YZ=    -0.2499   ZZ=    33.8121
   Eigenvalues:    26.7181    28.7166    34.1103
     26  H    Isotropic =    30.0117   Anisotropy =    10.5064
   XX=    28.5066   YX=     1.6103   ZX=    -0.3810
   XY=     1.4241   YY=    33.9871   ZY=     4.6721
   XZ=    -0.9439   YZ=     5.7606   ZZ=    27.5416
   Eigenvalues:    24.2201    28.7991    37.0160
     27  H    Isotropic =    29.0834   Anisotropy =     8.9106
   XX=    33.5039   YX=     2.8724   ZX=     1.4144
   XY=     2.9071   YY=    26.9886   ZY=     0.6686
   XZ=     1.3844   YZ=     2.4313   ZZ=    26.7577
   Eigenvalues:    25.1571    27.0693    35.0238
     28  H    Isotropic =    29.1738   Anisotropy =     6.2877
   XX=    29.0066   YX=     0.8664   ZX=    -2.9309
   XY=     0.1051   YY=    27.4882   ZY=     0.5606
   XZ=    -3.2470   YZ=     1.9980   ZZ=    31.0265
   Eigenvalues:    25.9004    28.2554    33.3656
     29  H    Isotropic =    29.2758   Anisotropy =     5.9628
   XX=    33.2103   YX=    -0.3347   ZX=    -0.4904
   XY=    -0.5603   YY=    27.7564   ZY=    -1.4640
   XZ=     0.4871   YZ=    -2.4098   ZZ=    26.8607
   Eigenvalues:    25.3106    29.2658    33.2510
     30  H    Isotropic =    30.7125   Anisotropy =    10.8187
   XX=    27.2779   YX=    -0.4253   ZX=    -0.9537
   XY=    -0.4236   YY=    37.1432   ZY=    -2.0198
   XZ=    -0.0959   YZ=    -3.6036   ZZ=    27.7164
   Eigenvalues:    26.4662    27.7464    37.9250
     31  H    Isotropic =    30.8466   Anisotropy =     5.2428
   XX=    31.8918   YX=     2.6904   ZX=     1.4531
   XY=     2.7361   YY=    28.4456   ZY=    -1.6656
   XZ=     2.9247   YZ=    -1.7246   ZZ=    32.2024
   Eigenvalues:    25.9034    32.2946    34.3418
     32  H    Isotropic =    30.4511   Anisotropy =     9.2360
   XX=    31.4984   YX=    -0.2294   ZX=    -3.6736
   XY=     0.4351   YY=    27.8271   ZY=    -2.4184
   XZ=    -4.7582   YZ=    -3.6340   ZZ=    32.0277
   Eigenvalues:    25.4380    29.3067    36.6084
     33  H    Isotropic =    30.1608   Anisotropy =     5.7003
   XX=    31.2455   YX=    -1.3605   ZX=    -1.3955
   XY=     0.2012   YY=    29.0308   ZY=    -3.1532
   XZ=    -2.9200   YZ=    -4.0311   ZZ=    30.2060
   Eigenvalues:    25.3811    31.1403    33.9609
     34  H    Isotropic =    30.3275   Anisotropy =     9.2767
   XX=    29.7552   YX=    -4.1583   ZX=     0.5415
   XY=    -4.0267   YY=    33.0832   ZY=    -1.3426
   XZ=     1.0789   YZ=    -3.2819   ZZ=    28.1442
   Eigenvalues:    26.5947    27.8759    36.5120
     35  H    Isotropic =    30.7815   Anisotropy =     8.8374
   XX=    29.8561   YX=     0.0533   ZX=     4.1500
   XY=     0.3515   YY=    28.4888   ZY=     0.6363
   XZ=     4.3071   YZ=     0.3985   ZZ=    33.9995
   Eigenvalues:    27.2106    28.4607    36.6731
     36  H    Isotropic =    30.4260   Anisotropy =    16.6189
   XX=    27.4522   YX=    -4.1276   ZX=     1.0083
   XY=    -4.8224   YY=    38.7469   ZY=     4.3800
   XZ=     0.4856   YZ=     5.4441   ZZ=    25.0788
   Eigenvalues:    22.4396    27.3331    41.5052
     37  H    Isotropic =    31.7049   Anisotropy =    16.8068
   XX=    28.4000   YX=     0.4375   ZX=    -0.7102
   XY=     0.2646   YY=    30.7077   ZY=    -8.9419
   XZ=    -1.5808   YZ=    -9.2301   ZZ=    36.0071
   Eigenvalues:    23.8560    28.3493    42.9094
     38  H    Isotropic =    31.0135   Anisotropy =     8.4514
   XX=    30.6576   YX=    -1.2594   ZX=    -0.1163
   XY=    -1.8402   YY=    32.0813   ZY=    -4.9432
   XZ=     0.1975   YZ=    -5.3186   ZZ=    30.3015
   Eigenvalues:    25.7864    30.6062    36.6477
     39  H    Isotropic =    30.6202   Anisotropy =     7.4572
   XX=    28.8206   YX=     0.5586   ZX=    -3.0680
   XY=     1.2736   YY=    29.8064   ZY=     2.5799
   XZ=    -2.3268   YZ=     3.5414   ZZ=    33.2335
   Eigenvalues:    26.0581    30.2107    35.5916
     40  H    Isotropic =    30.3201   Anisotropy =     8.7151
   XX=    34.4221   YX=     3.3185   ZX=    -1.4166
   XY=     3.3781   YY=    26.6659   ZY=    -0.3229
   XZ=    -1.8920   YZ=    -0.5401   ZZ=    29.8721
   Eigenvalues:    25.4133    29.4167    36.1301
     41  H    Isotropic =    28.5549   Anisotropy =     5.6671
   XX=    31.6447   YX=     2.3392   ZX=    -1.5438
   XY=     2.2364   YY=    24.2193   ZY=     1.4439
   XZ=     0.0327   YZ=     1.7170   ZZ=    29.8006
   Eigenvalues:    23.1239    30.2078    32.3330
     42  H    Isotropic =    27.9899   Anisotropy =     5.3868
   XX=    30.8010   YX=    -1.5404   ZX=     1.9291
   XY=    -0.4614   YY=    29.3097   ZY=     2.3575
   XZ=     2.6043   YZ=     1.3405   ZZ=    23.8591
   Eigenvalues:    22.5557    29.8330    31.5811
     43  H    Isotropic =    29.7690   Anisotropy =    14.4316
   XX=    31.6359   YX=    -5.1642   ZX=     4.2462
   XY=    -4.4880   YY=    36.0135   ZY=    -0.1271
   XZ=     6.1753   YZ=     2.0068   ZZ=    21.6575
   Eigenvalues:    18.9550    30.9619    39.3901
 End of Minotr F.D. properties file   721 does not exist.
 End of Minotr F.D. properties file   722 does not exist.
 End of Minotr F.D. properties file   788 does not exist.

 **********************************************************************

            Population analysis using the SCF density.

 **********************************************************************

 Orbital symmetries:
       Occupied  (A) (A) (A) (A) (A) (A) (A) (A) (A) (A) (A) (A)
                 (A) (A) (A) (A) (A) (A) (A) (A) (A) (A) (A) (A)
                 (A) (A) (A) (A) (A) (A) (A) (A) (A) (A) (A) (A)
                 (A) (A) (A) (A) (A) (A) (A) (A) (A) (A) (A) (A)
                 (A) (A) (A) (A) (A) (A) (A) (A) (A) (A) (A) (A)
                 (A) (A) (A) (A) (A) (A) (A) (A) (A) (A) (A) (A)
                 (A)
       Virtual   (A) (A) (A) (A) (A) (A) (A) (A) (A) (A) (A) (A)
                 (A) (A) (A) (A) (A) (A) (A) (A) (A) (A) (A) (A)
                 (A) (A) (A) (A) (A) (A) (A) (A) (A) (A) (A) (A)
                 (A) (A) (A) (A) (A) (A) (A) (A) (A) (A) (A) (A)
                 (A) (A) (A) (A) (A) (A) (A) (A) (A) (A) (A) (A)
                 (A) (A) (A) (A) (A) (A) (A) (A) (A) (A) (A) (A)
                 (A) (A) (A) (A) (A) (A) (A) (A) (A) (A) (A) (A)
                 (A) (A) (A) (A) (A) (A) (A) (A) (A) (A) (A) (A)
                 (A) (A) (A) (A) (A) (A) (A) (A) (A) (A) (A) (A)
                 (A) (A) (A) (A) (A) (A) (A) (A) (A) (A) (A) (A)
                 (A) (A) (A) (A) (A) (A) (A) (A) (A) (A) (A) (A)
                 (A) (A) (A) (A) (A) (A) (A) (A) (A) (A) (A) (A)
                 (A) (A) (A) (A) (A) (A) (A) (A) (A) (A) (A) (A)
                 (A) (A) (A) (A) (A) (A) (A) (A) (A) (A) (A) (A)
                 (A) (A) (A) (A) (A) (A) (A) (A) (A) (A) (A) (A)
                 (A) (A) (A) (A) (A) (A) (A) (A) (A) (A) (A) (A)
                 (A) (A) (A) (A) (A) (A) (A) (A) (A) (A) (A) (A)
                 (A) (A) (A) (A) (A) (A) (A) (A) (A) (A) (A) (A)
                 (A) (A) (A) (A) (A) (A) (A) (A) (A) (A) (A) (A)
                 (A) (A) (A) (A) (A) (A) (A) (A) (A) (A) (A) (A)
                 (A) (A) (A) (A) (A) (A) (A) (A) (A) (A) (A) (A)
                 (A) (A) (A) (A) (A) (A) (A) (A) (A) (A) (A) (A)
                 (A) (A) (A) (A) (A) (A) (A) (A) (A) (A) (A) (A)
                 (A) (A) (A) (A) (A) (A) (A) (A) (A) (A) (A) (A)
                 (A) (A) (A) (A) (A) (A) (A) (A) (A) (A) (A) (A)
                 (A) (A) (A) (A) (A) (A) (A) (A) (A) (A) (A) (A)
                 (A) (A) (A) (A) (A) (A) (A) (A) (A) (A) (A) (A)
                 (A) (A) (A) (A) (A) (A) (A) (A) (A) (A) (A) (A)
                 (A) (A) (A) (A) (A) (A) (A) (A) (A) (A) (A) (A)
                 (A) (A) (A) (A) (A) (A) (A) (A) (A) (A) (A) (A)
                 (A) (A) (A) (A) (A) (A) (A) (A) (A) (A) (A) (A)
                 (A) (A) (A) (A) (A) (A) (A) (A) (A) (A) (A) (A)
                 (A) (A) (A) (A) (A) (A) (A) (A) (A) (A) (A) (A)
                 (A) (A) (A) (A) (A) (A) (A) (A) (A) (A) (A) (A)
                 (A) (A) (A) (A) (A)
 The electronic state is 1-A.
 Alpha  occ. eigenvalues --  -19.22181 -19.21817 -19.20763 -19.19972 -10.32194
 Alpha  occ. eigenvalues --  -10.31031 -10.29990 -10.27635 -10.26824 -10.24933
 Alpha  occ. eigenvalues --  -10.24755 -10.24665 -10.24563 -10.23811 -10.23124
 Alpha  occ. eigenvalues --  -10.23106 -10.23012 -10.22248 -10.22165  -1.06722
 Alpha  occ. eigenvalues --   -1.06416  -1.05749  -1.03568  -0.89443  -0.84698
 Alpha  occ. eigenvalues --   -0.82462  -0.77883  -0.77305  -0.75234  -0.71961
 Alpha  occ. eigenvalues --   -0.70659  -0.68926  -0.66610  -0.63127  -0.60057
 Alpha  occ. eigenvalues --   -0.58532  -0.57447  -0.53078  -0.52826  -0.52417
 Alpha  occ. eigenvalues --   -0.50577  -0.49004  -0.48634  -0.47797  -0.46820
 Alpha  occ. eigenvalues --   -0.46242  -0.45833  -0.45503  -0.44664  -0.43796
 Alpha  occ. eigenvalues --   -0.42757  -0.41407  -0.41033  -0.40564  -0.40313
 Alpha  occ. eigenvalues --   -0.39966  -0.39510  -0.38888  -0.38609  -0.37136
 Alpha  occ. eigenvalues --   -0.36754  -0.36620  -0.35852  -0.34813  -0.34399
 Alpha  occ. eigenvalues --   -0.33605  -0.32979  -0.31733  -0.30782  -0.30394
 Alpha  occ. eigenvalues --   -0.28219  -0.27114  -0.26165
 Alpha virt. eigenvalues --   -0.05015   0.03768   0.04509   0.04582   0.06256
 Alpha virt. eigenvalues --    0.07096   0.08264   0.08645   0.09269   0.09887
 Alpha virt. eigenvalues --    0.10036   0.10840   0.11294   0.11811   0.12287
 Alpha virt. eigenvalues --    0.12657   0.13380   0.13614   0.14814   0.15111
 Alpha virt. eigenvalues --    0.15310   0.15874   0.16594   0.17446   0.17676
 Alpha virt. eigenvalues --    0.18200   0.18698   0.19029   0.19993   0.20265
 Alpha virt. eigenvalues --    0.20455   0.21721   0.22522   0.23582   0.24008
 Alpha virt. eigenvalues --    0.24229   0.26185   0.26399   0.27183   0.27421
 Alpha virt. eigenvalues --    0.28790   0.29399   0.30477   0.31315   0.32250
 Alpha virt. eigenvalues --    0.32409   0.33068   0.34213   0.34980   0.35691
 Alpha virt. eigenvalues --    0.36139   0.38104   0.39173   0.39292   0.39802
 Alpha virt. eigenvalues --    0.40391   0.41056   0.42028   0.42632   0.44019
 Alpha virt. eigenvalues --    0.45604   0.45909   0.46385   0.47560   0.48364
 Alpha virt. eigenvalues --    0.49114   0.49598   0.50192   0.50853   0.51895
 Alpha virt. eigenvalues --    0.51992   0.52483   0.54760   0.55149   0.55549
 Alpha virt. eigenvalues --    0.56294   0.56573   0.57200   0.57634   0.57865
 Alpha virt. eigenvalues --    0.58161   0.58671   0.59341   0.59926   0.60293
 Alpha virt. eigenvalues --    0.60441   0.60684   0.61444   0.61904   0.62104
 Alpha virt. eigenvalues --    0.62610   0.62937   0.63398   0.63555   0.64045
 Alpha virt. eigenvalues --    0.64326   0.65112   0.65456   0.66225   0.66976
 Alpha virt. eigenvalues --    0.67825   0.68262   0.69333   0.69491   0.70217
 Alpha virt. eigenvalues --    0.70880   0.72159   0.73259   0.73532   0.74229
 Alpha virt. eigenvalues --    0.74722   0.78060   0.79486   0.81063   0.81941
 Alpha virt. eigenvalues --    0.83398   0.85256   0.85763   0.86523   0.88163
 Alpha virt. eigenvalues --    0.88321   0.90645   0.90962   0.93454   0.94313
 Alpha virt. eigenvalues --    0.96106   0.96821   0.98054   1.00108   1.00583
 Alpha virt. eigenvalues --    1.01163   1.01898   1.02456   1.04358   1.06490
 Alpha virt. eigenvalues --    1.07119   1.07675   1.09112   1.12608   1.13370
 Alpha virt. eigenvalues --    1.14914   1.16685   1.17041   1.18870   1.19481
 Alpha virt. eigenvalues --    1.21527   1.22391   1.24030   1.24293   1.25481
 Alpha virt. eigenvalues --    1.26271   1.27773   1.30905   1.31586   1.33467
 Alpha virt. eigenvalues --    1.33857   1.35128   1.36787   1.37424   1.39179
 Alpha virt. eigenvalues --    1.40829   1.42458   1.43295   1.43806   1.44512
 Alpha virt. eigenvalues --    1.44736   1.45441   1.46165   1.46727   1.47975
 Alpha virt. eigenvalues --    1.48059   1.49571   1.50004   1.50413   1.50472
 Alpha virt. eigenvalues --    1.51040   1.52611   1.53046   1.53507   1.54097
 Alpha virt. eigenvalues --    1.54817   1.55748   1.56349   1.56975   1.58516
 Alpha virt. eigenvalues --    1.59042   1.59618   1.60429   1.60957   1.62286
 Alpha virt. eigenvalues --    1.62824   1.62996   1.63681   1.64492   1.65207
 Alpha virt. eigenvalues --    1.66013   1.66297   1.67025   1.67914   1.68252
 Alpha virt. eigenvalues --    1.69593   1.70702   1.71527   1.72399   1.73025
 Alpha virt. eigenvalues --    1.73219   1.73916   1.74582   1.75311   1.76122
 Alpha virt. eigenvalues --    1.77392   1.77899   1.78810   1.79688   1.81340
 Alpha virt. eigenvalues --    1.81858   1.82714   1.83531   1.83923   1.85816
 Alpha virt. eigenvalues --    1.86942   1.87646   1.88449   1.88933   1.90227
 Alpha virt. eigenvalues --    1.91535   1.92777   1.93416   1.94532   1.95726
 Alpha virt. eigenvalues --    1.97774   1.99299   2.00262   2.01163   2.01640
 Alpha virt. eigenvalues --    2.02583   2.04633   2.05384   2.06290   2.07606
 Alpha virt. eigenvalues --    2.08204   2.09688   2.10333   2.11271   2.12585
 Alpha virt. eigenvalues --    2.13789   2.14299   2.15494   2.17170   2.17834
 Alpha virt. eigenvalues --    2.19572   2.20903   2.22035   2.22283   2.24138
 Alpha virt. eigenvalues --    2.25341   2.28462   2.29045   2.30086   2.31170
 Alpha virt. eigenvalues --    2.32784   2.33125   2.34834   2.38024   2.38499
 Alpha virt. eigenvalues --    2.39302   2.40828   2.42019   2.42079   2.43873
 Alpha virt. eigenvalues --    2.44891   2.45122   2.46140   2.47060   2.48545
 Alpha virt. eigenvalues --    2.48887   2.50071   2.50842   2.51802   2.52484
 Alpha virt. eigenvalues --    2.54643   2.55152   2.56401   2.57297   2.57697
 Alpha virt. eigenvalues --    2.58508   2.58766   2.59618   2.60072   2.60820
 Alpha virt. eigenvalues --    2.61392   2.63221   2.64515   2.65399   2.65760
 Alpha virt. eigenvalues --    2.66155   2.67719   2.68951   2.70616   2.71771
 Alpha virt. eigenvalues --    2.72585   2.74428   2.75334   2.76933   2.78605
 Alpha virt. eigenvalues --    2.80794   2.82319   2.83095   2.84671   2.86002
 Alpha virt. eigenvalues --    2.87714   2.88393   2.90114   2.90515   2.91511
 Alpha virt. eigenvalues --    2.92034   2.92648   2.94171   2.94678   2.97908
 Alpha virt. eigenvalues --    2.99967   3.01520   3.02952   3.05723   3.06249
 Alpha virt. eigenvalues --    3.08135   3.10374   3.11641   3.13129   3.14267
 Alpha virt. eigenvalues --    3.15329   3.15599   3.17052   3.18908   3.19956
 Alpha virt. eigenvalues --    3.21160   3.23123   3.23558   3.26158   3.26197
 Alpha virt. eigenvalues --    3.32076   3.33332   3.35087   3.37628   3.39018
 Alpha virt. eigenvalues --    3.40183   3.44209   3.48452   3.56821   3.58489
 Alpha virt. eigenvalues --    3.60863   3.64309   3.71447   3.75563   3.77828
 Alpha virt. eigenvalues --    3.79153   3.80557   3.81220   3.81717   3.82959
 Alpha virt. eigenvalues --    3.83620   3.84080   3.84545   3.85286   3.88283
 Alpha virt. eigenvalues --    3.89372   3.92350   3.96478   3.99604   4.03455
 Alpha virt. eigenvalues --    4.07209   4.09074   4.11842   4.14454   4.25013
 Alpha virt. eigenvalues --    4.27544   4.28430   4.34523   4.36020   4.41421
 Alpha virt. eigenvalues --    4.48691   4.56692   4.94582   4.95493   4.97673
 Alpha virt. eigenvalues --    5.05245   5.11048   5.30140   5.31906   5.33090
 Alpha virt. eigenvalues --    5.63231   5.64190   5.64939   5.66682  23.65086
 Alpha virt. eigenvalues --   23.79841  23.83127  23.87250  23.91199  23.92440
 Alpha virt. eigenvalues --   23.94137  23.96831  23.97379  24.00496  24.02625
 Alpha virt. eigenvalues --   24.03481  24.05561  24.06506  24.26163  50.00433
 Alpha virt. eigenvalues --   50.02972  50.05368  50.09888
          Condensed to atoms (all electrons):
               1          2          3          4          5          6
     1  C    5.724888   0.408800  -0.038036  -0.013652  -0.001042  -0.064405
     2  C    0.408800   5.362818   0.289561  -0.042714  -0.001221  -0.010872
     3  C   -0.038036   0.289561   5.071892   0.285991  -0.070929  -0.007816
     4  C   -0.013652  -0.042714   0.285991   5.458668   0.291227  -0.054891
     5  C   -0.001042  -0.001221  -0.070929   0.291227   5.001180   0.343842
     6  C   -0.064405  -0.010872  -0.007816  -0.054891   0.343842   5.044567
     7  C    0.265884  -0.053773  -0.004985  -0.003179  -0.072764   0.366954
     8  C    0.175177   0.034372   0.004624  -0.000275  -0.000430   0.005439
     9  C   -0.174864  -0.103689   0.006602  -0.000544   0.000002  -0.000168
    10  C   -0.002161   0.312575  -0.041961   0.004408  -0.000258  -0.000517
    11  O   -0.120613   0.006427  -0.000097  -0.000002  -0.000006   0.000187
    12  C   -0.076510   0.000658   0.002063  -0.005243  -0.001957  -0.070708
    13  C   -0.003958  -0.087572  -0.007943   0.000186  -0.000032   0.000089
    14  O    0.002976  -0.062151  -0.007235  -0.000727  -0.000005  -0.000001
    15  C    0.000181   0.004510  -0.043023   0.289108  -0.051638   0.006012
    16  O   -0.000004  -0.000137   0.004542  -0.055483   0.007751   0.000807
    17  C   -0.000081   0.000344  -0.008092  -0.056411  -0.014796  -0.000424
    18  C    0.000025   0.000591  -0.009819  -0.086690   0.008681  -0.000092
    19  O    0.000000   0.000003   0.000018   0.004881  -0.000128   0.000001
    20  H   -0.003703  -0.030857   0.398393  -0.032652  -0.003885  -0.002291
    21  H    0.008011  -0.050708   0.415074  -0.047828   0.005524  -0.000016
    22  H   -0.001182  -0.006628  -0.049499   0.419899  -0.039521  -0.005539
    23  H   -0.000393   0.000043  -0.003708  -0.035910   0.410260  -0.038264
    24  H    0.000031  -0.000886   0.009912  -0.039855   0.405832  -0.030524
    25  H   -0.005641  -0.002302   0.006188  -0.007814  -0.035424   0.409993
    26  H    0.009504   0.000271  -0.000346   0.008136  -0.033436   0.409931
    27  H   -0.058085   0.005502  -0.000258  -0.000388   0.006797  -0.039270
    28  H    0.007649  -0.001094  -0.000324   0.000036  -0.000003   0.000018
    29  H    0.011880   0.003114  -0.000321   0.000014   0.000000   0.000018
    30  H    0.008779  -0.000202  -0.000075   0.000345  -0.001653  -0.002241
    31  H   -0.004200   0.002531  -0.000426  -0.001618   0.005194  -0.007864
    32  H   -0.014654  -0.000356  -0.000002   0.000096  -0.000395   0.007661
    33  H    0.000674  -0.013452   0.003390   0.000044   0.000014  -0.000027
    34  H   -0.000586   0.009885  -0.000033   0.000004   0.000000  -0.000001
    35  H    0.001977   0.000180  -0.000092  -0.000042   0.000000  -0.000004
    36  H   -0.000655   0.011541  -0.000029   0.000042   0.000000   0.000000
    37  H   -0.000004  -0.000006   0.000123   0.004707  -0.004706  -0.000179
    38  H   -0.000005   0.000628   0.004404  -0.008455   0.001150   0.000066
    39  H    0.000008  -0.000081  -0.000952  -0.006738   0.001305  -0.000011
    40  H    0.000000   0.000023  -0.000639   0.011486  -0.000354   0.000020
    41  H   -0.000048   0.000149  -0.000671  -0.001694  -0.000302  -0.000030
    42  H   -0.000006  -0.000015   0.001453  -0.001502  -0.000683  -0.000028
    43  H    0.000000   0.000011  -0.000177   0.002113  -0.000055  -0.000003
               7          8          9         10         11         12
     1  C    0.265884   0.175177  -0.174864  -0.002161  -0.120613  -0.076510
     2  C   -0.053773   0.034372  -0.103689   0.312575   0.006427   0.000658
     3  C   -0.004985   0.004624   0.006602  -0.041961  -0.000097   0.002063
     4  C   -0.003179  -0.000275  -0.000544   0.004408  -0.000002  -0.005243
     5  C   -0.072764  -0.000430   0.000002  -0.000258  -0.000006  -0.001957
     6  C    0.366954   0.005439  -0.000168  -0.000517   0.000187  -0.070708
     7  C    5.157085  -0.050748   0.010292   0.004674   0.011198   0.341610
     8  C   -0.050748   4.718826   0.370291  -0.092177   0.652374  -0.007155
     9  C    0.010292   0.370291   5.194933   0.288140  -0.072428  -0.001127
    10  C    0.004674  -0.092177   0.288140   5.264810   0.005539  -0.000090
    11  O    0.011198   0.652374  -0.072428   0.005539   7.891896  -0.004948
    12  C    0.341610  -0.007155  -0.001127  -0.000090  -0.004948   4.947599
    13  C   -0.000401  -0.001997  -0.055020   0.323267   0.000005  -0.000010
    14  O   -0.000046   0.003381  -0.044803   0.233155  -0.000017   0.000008
    15  C   -0.000490   0.000004   0.000006  -0.000382   0.000000  -0.000059
    16  O   -0.000003   0.000000   0.000000   0.000000   0.000000  -0.000015
    17  C    0.000015   0.000000   0.000000   0.000019   0.000000  -0.000008
    18  C    0.000001   0.000000  -0.000002  -0.000013   0.000000   0.000003
    19  O    0.000000   0.000000   0.000000   0.000000   0.000000   0.000000
    20  H    0.001530  -0.000276  -0.000032  -0.000797   0.000005  -0.000211
    21  H   -0.000293  -0.000514   0.002011  -0.008416   0.000004   0.000064
    22  H    0.004814  -0.000271  -0.000030   0.000211  -0.000004  -0.001704
    23  H    0.008329   0.000027   0.000000   0.000008   0.000000  -0.000268
    24  H   -0.005892   0.000019  -0.000002   0.000020   0.000000   0.004383
    25  H   -0.044693   0.000299  -0.000111  -0.000103  -0.000019   0.008583
    26  H   -0.033473  -0.000247   0.000007   0.000026  -0.000004  -0.004673
    27  H    0.425395  -0.005324   0.002541  -0.001254   0.013993  -0.039595
    28  H   -0.000469  -0.021898   0.378607  -0.033723   0.000238   0.000140
    29  H   -0.000200  -0.030012   0.383570  -0.029238   0.004100  -0.000014
    30  H   -0.036133  -0.000047   0.000019   0.000017  -0.000108   0.403852
    31  H   -0.033324  -0.000316   0.000082  -0.000189  -0.000058   0.403304
    32  H   -0.024828   0.004966   0.000524  -0.000108   0.009711   0.398545
    33  H    0.000017  -0.000598   0.007358  -0.027868   0.000008   0.000000
    34  H    0.000013   0.000628  -0.008897  -0.026865  -0.000014   0.000000
    35  H   -0.000068  -0.000136  -0.000636  -0.029800  -0.000051   0.000007
    36  H    0.000015  -0.000193  -0.000616  -0.041425   0.000006  -0.000002
    37  H   -0.000005   0.000000   0.000000  -0.000001   0.000000   0.000030
    38  H    0.000003   0.000001  -0.000002  -0.000011   0.000000   0.000000
    39  H   -0.000002   0.000000   0.000000   0.000000   0.000000  -0.000001
    40  H    0.000000   0.000000   0.000000   0.000001   0.000000   0.000000
    41  H    0.000012  -0.000001  -0.000001   0.000042   0.000000  -0.000024
    42  H    0.000004  -0.000001   0.000006   0.000040   0.000000   0.000001
    43  H    0.000000   0.000000   0.000000   0.000000   0.000000   0.000000
              13         14         15         16         17         18
     1  C   -0.003958   0.002976   0.000181  -0.000004  -0.000081   0.000025
     2  C   -0.087572  -0.062151   0.004510  -0.000137   0.000344   0.000591
     3  C   -0.007943  -0.007235  -0.043023   0.004542  -0.008092  -0.009819
     4  C    0.000186  -0.000727   0.289108  -0.055483  -0.056411  -0.086690
     5  C   -0.000032  -0.000005  -0.051638   0.007751  -0.014796   0.008681
     6  C    0.000089  -0.000001   0.006012   0.000807  -0.000424  -0.000092
     7  C   -0.000401  -0.000046  -0.000490  -0.000003   0.000015   0.000001
     8  C   -0.001997   0.003381   0.000004   0.000000   0.000000   0.000000
     9  C   -0.055020  -0.044803   0.000006   0.000000   0.000000  -0.000002
    10  C    0.323267   0.233155  -0.000382   0.000000   0.000019  -0.000013
    11  O    0.000005  -0.000017   0.000000   0.000000   0.000000   0.000000
    12  C   -0.000010   0.000008  -0.000059  -0.000015  -0.000008   0.000003
    13  C    4.978027  -0.052192   0.000000   0.000000  -0.000007   0.000001
    14  O   -0.052192   8.000806  -0.000136   0.000000   0.000006  -0.000022
    15  C    0.000000  -0.000136   5.364505   0.212699   0.290030   0.373976
    16  O    0.000000   0.000000   0.212699   8.021724  -0.055242  -0.044640
    17  C   -0.000007   0.000006   0.290030  -0.055242   4.955236  -0.069730
    18  C    0.000001  -0.000022   0.373976  -0.044640  -0.069730   4.761303
    19  O    0.000000   0.000000  -0.038070  -0.012790  -0.004760   0.267232
    20  H    0.001922   0.000023  -0.004513  -0.000120   0.003185  -0.000239
    21  H   -0.001396   0.021625   0.001795   0.000107  -0.004478   0.001889
    22  H    0.000100   0.000739  -0.047712  -0.001587   0.009645  -0.006786
    23  H   -0.000001   0.000000  -0.006806  -0.000206   0.001954   0.000392
    24  H    0.000000   0.000000  -0.007226   0.011039  -0.000134   0.000309
    25  H    0.000018   0.000004  -0.000350  -0.000010  -0.000011  -0.000007
    26  H   -0.000003   0.000000  -0.000278  -0.000015  -0.000005   0.000009
    27  H    0.000146   0.000001   0.000031   0.000000   0.000000   0.000000
    28  H    0.005622   0.009536  -0.000002   0.000000   0.000000   0.000001
    29  H   -0.001359   0.001698   0.000000   0.000000   0.000000   0.000000
    30  H    0.000000   0.000000  -0.000014  -0.000006   0.000001   0.000000
    31  H    0.000002  -0.000016   0.000393  -0.000059  -0.000012  -0.000048
    32  H   -0.000001   0.000008  -0.000005   0.000000   0.000000   0.000000
    33  H    0.403938   0.002158  -0.000011   0.000000   0.000028  -0.000016
    34  H    0.392807  -0.001727   0.000000   0.000000   0.000000   0.000000
    35  H    0.382127   0.004835   0.000001   0.000000   0.000001   0.000000
    36  H   -0.006158   0.320165  -0.000002   0.000000   0.000000   0.000005
    37  H    0.000000  -0.000001  -0.052606   0.314551   0.008237   0.002450
    38  H    0.000004  -0.000089  -0.029062   0.003972   0.398867  -0.000519
    39  H    0.000000   0.000000  -0.030714   0.001618   0.404259   0.007287
    40  H    0.000000   0.000000  -0.032501  -0.000753   0.397889  -0.014478
    41  H    0.000000   0.000060  -0.044918  -0.004275   0.009624   0.394928
    42  H    0.000038   0.001065  -0.030909   0.005205  -0.006177   0.389971
    43  H    0.000000   0.000000  -0.016715   0.032507  -0.002035  -0.049998
              19         20         21         22         23         24
     1  C    0.000000  -0.003703   0.008011  -0.001182  -0.000393   0.000031
     2  C    0.000003  -0.030857  -0.050708  -0.006628   0.000043  -0.000886
     3  C    0.000018   0.398393   0.415074  -0.049499  -0.003708   0.009912
     4  C    0.004881  -0.032652  -0.047828   0.419899  -0.035910  -0.039855
     5  C   -0.000128  -0.003885   0.005524  -0.039521   0.410260   0.405832
     6  C    0.000001  -0.002291  -0.000016  -0.005539  -0.038264  -0.030524
     7  C    0.000000   0.001530  -0.000293   0.004814   0.008329  -0.005892
     8  C    0.000000  -0.000276  -0.000514  -0.000271   0.000027   0.000019
     9  C    0.000000  -0.000032   0.002011  -0.000030   0.000000  -0.000002
    10  C    0.000000  -0.000797  -0.008416   0.000211   0.000008   0.000020
    11  O    0.000000   0.000005   0.000004  -0.000004   0.000000   0.000000
    12  C    0.000000  -0.000211   0.000064  -0.001704  -0.000268   0.004383
    13  C    0.000000   0.001922  -0.001396   0.000100  -0.000001   0.000000
    14  O    0.000000   0.000023   0.021625   0.000739   0.000000   0.000000
    15  C   -0.038070  -0.004513   0.001795  -0.047712  -0.006806  -0.007226
    16  O   -0.012790  -0.000120   0.000107  -0.001587  -0.000206   0.011039
    17  C   -0.004760   0.003185  -0.004478   0.009645   0.001954  -0.000134
    18  C    0.267232  -0.000239   0.001889  -0.006786   0.000392   0.000309
    19  O    7.948268   0.000001  -0.000417  -0.000193  -0.000006  -0.000006
    20  H    0.000001   0.511293  -0.023185   0.007000   0.002817   0.000081
    21  H   -0.000417  -0.023185   0.514449  -0.001841  -0.000299  -0.000200
    22  H   -0.000193   0.007000  -0.001841   0.545519   0.007412  -0.009846
    23  H   -0.000006   0.002817  -0.000299   0.007412   0.550775  -0.026231
    24  H   -0.000006   0.000081  -0.000200  -0.009846  -0.026231   0.557716
    25  H    0.000000   0.000248   0.000131  -0.000477  -0.008493   0.007450
    26  H    0.000000  -0.000274   0.000021  -0.000226  -0.002526  -0.008371
    27  H    0.000000   0.000197   0.000003   0.000092  -0.000283  -0.000282
    28  H    0.000000  -0.000023  -0.000023   0.000051   0.000000   0.000000
    29  H    0.000000   0.000062  -0.000163   0.000005   0.000000   0.000000
    30  H    0.000000   0.000018  -0.000004   0.000033  -0.000075   0.000442
    31  H    0.000001   0.000038  -0.000007   0.004125   0.000044  -0.001542
    32  H    0.000000  -0.000003  -0.000005   0.000065   0.000028  -0.000085
    33  H    0.000000  -0.000245   0.002463  -0.000002   0.000000  -0.000001
    34  H    0.000000   0.000016  -0.000364   0.000000   0.000000   0.000000
    35  H    0.000000  -0.000383   0.000381  -0.000015   0.000000   0.000000
    36  H    0.000000   0.000001  -0.001200  -0.000010   0.000000   0.000000
    37  H    0.000824   0.000019   0.000000   0.003588  -0.000132   0.001584
    38  H   -0.000443  -0.001180  -0.000033  -0.000240  -0.000065  -0.000065
    39  H   -0.000177   0.000103   0.000255  -0.000187   0.004337   0.000266
    40  H    0.021570   0.000020  -0.000393  -0.000049  -0.000236  -0.000051
    41  H   -0.031778  -0.000046  -0.001138   0.011985   0.000018  -0.000048
    42  H   -0.025918   0.000344   0.005036  -0.000517  -0.000011  -0.000090
    43  H    0.316360   0.000010   0.000001  -0.000302  -0.000018  -0.000111
              25         26         27         28         29         30
     1  C   -0.005641   0.009504  -0.058085   0.007649   0.011880   0.008779
     2  C   -0.002302   0.000271   0.005502  -0.001094   0.003114  -0.000202
     3  C    0.006188  -0.000346  -0.000258  -0.000324  -0.000321  -0.000075
     4  C   -0.007814   0.008136  -0.000388   0.000036   0.000014   0.000345
     5  C   -0.035424  -0.033436   0.006797  -0.000003   0.000000  -0.001653
     6  C    0.409993   0.409931  -0.039270   0.000018   0.000018  -0.002241
     7  C   -0.044693  -0.033473   0.425395  -0.000469  -0.000200  -0.036133
     8  C    0.000299  -0.000247  -0.005324  -0.021898  -0.030012  -0.000047
     9  C   -0.000111   0.000007   0.002541   0.378607   0.383570   0.000019
    10  C   -0.000103   0.000026  -0.001254  -0.033723  -0.029238   0.000017
    11  O   -0.000019  -0.000004   0.013993   0.000238   0.004100  -0.000108
    12  C    0.008583  -0.004673  -0.039595   0.000140  -0.000014   0.403852
    13  C    0.000018  -0.000003   0.000146   0.005622  -0.001359   0.000000
    14  O    0.000004   0.000000   0.000001   0.009536   0.001698   0.000000
    15  C   -0.000350  -0.000278   0.000031  -0.000002   0.000000  -0.000014
    16  O   -0.000010  -0.000015   0.000000   0.000000   0.000000  -0.000006
    17  C   -0.000011  -0.000005   0.000000   0.000000   0.000000   0.000001
    18  C   -0.000007   0.000009   0.000000   0.000001   0.000000   0.000000
    19  O    0.000000   0.000000   0.000000   0.000000   0.000000   0.000000
    20  H    0.000248  -0.000274   0.000197  -0.000023   0.000062   0.000018
    21  H    0.000131   0.000021   0.000003  -0.000023  -0.000163  -0.000004
    22  H   -0.000477  -0.000226   0.000092   0.000051   0.000005   0.000033
    23  H   -0.008493  -0.002526  -0.000283   0.000000   0.000000  -0.000075
    24  H    0.007450  -0.008371  -0.000282   0.000000   0.000000   0.000442
    25  H    0.561530  -0.025780  -0.004671   0.000004  -0.000001   0.000001
    26  H   -0.025780   0.548071  -0.007879   0.000000  -0.000001   0.003305
    27  H   -0.004671  -0.007879   0.555526  -0.000073  -0.000040  -0.005456
    28  H    0.000004   0.000000  -0.000073   0.493421  -0.011375  -0.000005
    29  H   -0.000001  -0.000001  -0.000040  -0.011375   0.507174   0.000001
    30  H    0.000001   0.003305  -0.005456  -0.000005   0.000001   0.549043
    31  H   -0.000254  -0.000687   0.007962  -0.000023   0.000004  -0.026348
    32  H   -0.000375   0.000007  -0.005723  -0.000035  -0.000016  -0.023159
    33  H   -0.000021   0.000000  -0.000005  -0.000465   0.000168   0.000000
    34  H    0.000000   0.000000  -0.000006   0.000121   0.001105   0.000000
    35  H    0.000121   0.000000  -0.000036  -0.000357  -0.001045   0.000000
    36  H   -0.000001   0.000000  -0.000001  -0.000022   0.000563   0.000000
    37  H    0.000012  -0.000003   0.000000   0.000000   0.000000  -0.000001
    38  H   -0.000024   0.000005   0.000000   0.000000   0.000000   0.000000
    39  H    0.000001   0.000017  -0.000001   0.000000   0.000000   0.000000
    40  H   -0.000004  -0.000002   0.000000   0.000000   0.000000   0.000000
    41  H   -0.000004   0.000000   0.000000   0.000002   0.000000   0.000001
    42  H    0.000003   0.000000   0.000000   0.000000   0.000000   0.000000
    43  H    0.000000   0.000000   0.000000   0.000000   0.000000   0.000000
              31         32         33         34         35         36
     1  C   -0.004200  -0.014654   0.000674  -0.000586   0.001977  -0.000655
     2  C    0.002531  -0.000356  -0.013452   0.009885   0.000180   0.011541
     3  C   -0.000426  -0.000002   0.003390  -0.000033  -0.000092  -0.000029
     4  C   -0.001618   0.000096   0.000044   0.000004  -0.000042   0.000042
     5  C    0.005194  -0.000395   0.000014   0.000000   0.000000   0.000000
     6  C   -0.007864   0.007661  -0.000027  -0.000001  -0.000004   0.000000
     7  C   -0.033324  -0.024828   0.000017   0.000013  -0.000068   0.000015
     8  C   -0.000316   0.004966  -0.000598   0.000628  -0.000136  -0.000193
     9  C    0.000082   0.000524   0.007358  -0.008897  -0.000636  -0.000616
    10  C   -0.000189  -0.000108  -0.027868  -0.026865  -0.029800  -0.041425
    11  O   -0.000058   0.009711   0.000008  -0.000014  -0.000051   0.000006
    12  C    0.403304   0.398545   0.000000   0.000000   0.000007  -0.000002
    13  C    0.000002  -0.000001   0.403938   0.392807   0.382127  -0.006158
    14  O   -0.000016   0.000008   0.002158  -0.001727   0.004835   0.320165
    15  C    0.000393  -0.000005  -0.000011   0.000000   0.000001  -0.000002
    16  O   -0.000059   0.000000   0.000000   0.000000   0.000000   0.000000
    17  C   -0.000012   0.000000   0.000028   0.000000   0.000001   0.000000
    18  C   -0.000048   0.000000  -0.000016   0.000000   0.000000   0.000005
    19  O    0.000001   0.000000   0.000000   0.000000   0.000000   0.000000
    20  H    0.000038  -0.000003  -0.000245   0.000016  -0.000383   0.000001
    21  H   -0.000007  -0.000005   0.002463  -0.000364   0.000381  -0.001200
    22  H    0.004125   0.000065  -0.000002   0.000000  -0.000015  -0.000010
    23  H    0.000044   0.000028   0.000000   0.000000   0.000000   0.000000
    24  H   -0.001542  -0.000085  -0.000001   0.000000   0.000000   0.000000
    25  H   -0.000254  -0.000375  -0.000021   0.000000   0.000121  -0.000001
    26  H   -0.000687   0.000007   0.000000   0.000000   0.000000   0.000000
    27  H    0.007962  -0.005723  -0.000005  -0.000006  -0.000036  -0.000001
    28  H   -0.000023  -0.000035  -0.000465   0.000121  -0.000357  -0.000022
    29  H    0.000004  -0.000016   0.000168   0.001105  -0.001045   0.000563
    30  H   -0.026348  -0.023159   0.000000   0.000000   0.000000   0.000000
    31  H    0.556945  -0.027036   0.000000   0.000000   0.000000   0.000000
    32  H   -0.027036   0.544784   0.000000   0.000000   0.000000  -0.000001
    33  H    0.000000   0.000000   0.529205  -0.024581  -0.021189  -0.000291
    34  H    0.000000   0.000000  -0.024581   0.537350  -0.020603   0.004078
    35  H    0.000000   0.000000  -0.021189  -0.020603   0.549328  -0.000096
    36  H    0.000000  -0.000001  -0.000291   0.004078  -0.000096   0.442685
    37  H    0.000114   0.000000   0.000000   0.000000   0.000000   0.000000
    38  H   -0.000001   0.000000   0.000003   0.000001  -0.000001   0.000002
    39  H   -0.000002   0.000000  -0.000001   0.000000   0.000000   0.000000
    40  H    0.000000   0.000000   0.000001   0.000000   0.000000   0.000000
    41  H   -0.000105   0.000002   0.000002   0.000000   0.000000   0.000003
    42  H    0.000014   0.000000   0.000000   0.000000  -0.000003  -0.000012
    43  H    0.000003   0.000000   0.000000   0.000000   0.000000   0.000000
              37         38         39         40         41         42
     1  C   -0.000004  -0.000005   0.000008   0.000000  -0.000048  -0.000006
     2  C   -0.000006   0.000628  -0.000081   0.000023   0.000149  -0.000015
     3  C    0.000123   0.004404  -0.000952  -0.000639  -0.000671   0.001453
     4  C    0.004707  -0.008455  -0.006738   0.011486  -0.001694  -0.001502
     5  C   -0.004706   0.001150   0.001305  -0.000354  -0.000302  -0.000683
     6  C   -0.000179   0.000066  -0.000011   0.000020  -0.000030  -0.000028
     7  C   -0.000005   0.000003  -0.000002   0.000000   0.000012   0.000004
     8  C    0.000000   0.000001   0.000000   0.000000  -0.000001  -0.000001
     9  C    0.000000  -0.000002   0.000000   0.000000  -0.000001   0.000006
    10  C   -0.000001  -0.000011   0.000000   0.000001   0.000042   0.000040
    11  O    0.000000   0.000000   0.000000   0.000000   0.000000   0.000000
    12  C    0.000030   0.000000  -0.000001   0.000000  -0.000024   0.000001
    13  C    0.000000   0.000004   0.000000   0.000000   0.000000   0.000038
    14  O   -0.000001  -0.000089   0.000000   0.000000   0.000060   0.001065
    15  C   -0.052606  -0.029062  -0.030714  -0.032501  -0.044918  -0.030909
    16  O    0.314551   0.003972   0.001618  -0.000753  -0.004275   0.005205
    17  C    0.008237   0.398867   0.404259   0.397889   0.009624  -0.006177
    18  C    0.002450  -0.000519   0.007287  -0.014478   0.394928   0.389971
    19  O    0.000824  -0.000443  -0.000177   0.021570  -0.031778  -0.025918
    20  H    0.000019  -0.001180   0.000103   0.000020  -0.000046   0.000344
    21  H    0.000000  -0.000033   0.000255  -0.000393  -0.001138   0.005036
    22  H    0.003588  -0.000240  -0.000187  -0.000049   0.011985  -0.000517
    23  H   -0.000132  -0.000065   0.004337  -0.000236   0.000018  -0.000011
    24  H    0.001584  -0.000065   0.000266  -0.000051  -0.000048  -0.000090
    25  H    0.000012  -0.000024   0.000001  -0.000004  -0.000004   0.000003
    26  H   -0.000003   0.000005   0.000017  -0.000002   0.000000   0.000000
    27  H    0.000000   0.000000  -0.000001   0.000000   0.000000   0.000000
    28  H    0.000000   0.000000   0.000000   0.000000   0.000002   0.000000
    29  H    0.000000   0.000000   0.000000   0.000000   0.000000   0.000000
    30  H   -0.000001   0.000000   0.000000   0.000000   0.000001   0.000000
    31  H    0.000114  -0.000001  -0.000002   0.000000  -0.000105   0.000014
    32  H    0.000000   0.000000   0.000000   0.000000   0.000002   0.000000
    33  H    0.000000   0.000003  -0.000001   0.000001   0.000002   0.000000
    34  H    0.000000   0.000001   0.000000   0.000000   0.000000   0.000000
    35  H    0.000000  -0.000001   0.000000   0.000000   0.000000  -0.000003
    36  H    0.000000   0.000002   0.000000   0.000000   0.000003  -0.000012
    37  H    0.450183  -0.000600  -0.000297  -0.000407   0.001853   0.000306
    38  H   -0.000600   0.543836  -0.021451  -0.023145  -0.000146   0.000569
    39  H   -0.000297  -0.021451   0.533825  -0.024609  -0.000435  -0.000144
    40  H   -0.000407  -0.023145  -0.024609   0.537975   0.001344  -0.001577
    41  H    0.001853  -0.000146  -0.000435   0.001344   0.585184  -0.033146
    42  H    0.000306   0.000569  -0.000144  -0.001577  -0.033146   0.559635
    43  H    0.000515  -0.000014  -0.000199   0.000703  -0.004365   0.009030
              43
     1  C    0.000000
     2  C    0.000011
     3  C   -0.000177
     4  C    0.002113
     5  C   -0.000055
     6  C   -0.000003
     7  C    0.000000
     8  C    0.000000
     9  C    0.000000
    10  C    0.000000
    11  O    0.000000
    12  C    0.000000
    13  C    0.000000
    14  O    0.000000
    15  C   -0.016715
    16  O    0.032507
    17  C   -0.002035
    18  C   -0.049998
    19  O    0.316360
    20  H    0.000010
    21  H    0.000001
    22  H   -0.000302
    23  H   -0.000018
    24  H   -0.000111
    25  H    0.000000
    26  H    0.000000
    27  H    0.000000
    28  H    0.000000
    29  H    0.000000
    30  H    0.000000
    31  H    0.000003
    32  H    0.000000
    33  H    0.000000
    34  H    0.000000
    35  H    0.000000
    36  H    0.000000
    37  H    0.000515
    38  H   -0.000014
    39  H   -0.000199
    40  H    0.000703
    41  H   -0.004365
    42  H    0.009030
    43  H    0.459353
 Mulliken charges:
               1
     1  C   -0.041957
     2  C    0.014175
     3  C   -0.206744
     4  C   -0.277080
     5  C   -0.153141
     6  C   -0.259418
     7  C   -0.232076
     8  C    0.242188
     9  C   -0.182020
    10  C   -0.099596
    11  O   -0.397324
    12  C   -0.296528
    13  C   -0.270250
    14  O   -0.433082
    15  C   -0.105109
    16  O   -0.441177
    17  C   -0.256937
    18  C    0.074046
    19  O   -0.444471
    20  H    0.177588
    21  H    0.164078
    22  H    0.159081
    23  H    0.137487
    24  H    0.132361
    25  H    0.142004
    26  H    0.138917
    27  H    0.150446
    28  H    0.174467
    29  H    0.160306
    30  H    0.129669
    31  H    0.123378
    32  H    0.130389
    33  H    0.139305
    34  H    0.137668
    35  H    0.135599
    36  H    0.271609
    37  H    0.269855
    38  H    0.132038
    39  H    0.132723
    40  H    0.128165
    41  H    0.117967
    42  H    0.128020
    43  H    0.253384
 Sum of Mulliken charges =   0.00000
 Mulliken charges with hydrogens summed into heavy atoms:
               1
     1  C   -0.041957
     2  C    0.014175
     3  C    0.134923
     4  C   -0.117999
     5  C    0.116707
     6  C    0.021503
     7  C   -0.081630
     8  C    0.242188
     9  C    0.152754
    10  C   -0.099596
    11  O   -0.397324
    12  C    0.086907
    13  C    0.142322
    14  O   -0.161473
    15  C   -0.105109
    16  O   -0.171323
    17  C    0.135988
    18  C    0.320032
    19  O   -0.191087
 Electronic spatial extent (au):  <R**2>=           5556.4044
 Charge=              0.0000 electrons
 Dipole moment (field-independent basis, Debye):
    X=              0.1438    Y=             -1.7735    Z=              1.8289  Tot=              2.5517
 Quadrupole moment (field-independent basis, Debye-Ang):
   XX=           -144.6362   YY=           -108.7315   ZZ=           -112.3860
   XY=            -23.0524   XZ=              5.0095   YZ=             -4.1724
 Traceless Quadrupole moment (field-independent basis, Debye-Ang):
   XX=            -22.7183   YY=             13.1864   ZZ=              9.5319
   XY=            -23.0524   XZ=              5.0095   YZ=             -4.1724
 Octapole moment (field-independent basis, Debye-Ang**2):
  XXX=            -31.0700  YYY=            -36.0642  ZZZ=            -10.4519  XYY=             33.8793
  XXY=            -32.7282  XXZ=             16.8353  XZZ=            -11.0864  YZZ=              2.5946
  YYZ=             -0.0855  XYZ=             27.8831
 Hexadecapole moment (field-independent basis, Debye-Ang**3):
 XXXX=          -5081.2357 YYYY=          -1809.1772 ZZZZ=           -720.9976 XXXY=           -369.4334
 XXXZ=             99.1193 YYYX=           -137.6916 YYYZ=             24.8890 ZZZX=             17.1239
 ZZZY=              2.6641 XXYY=          -1133.9310 XXZZ=           -843.0387 YYZZ=           -455.0911
 XXYZ=            -40.1420 YYXZ=            -11.9967 ZZXY=            -42.8096
 N-N= 1.598811736128D+03 E-N=-5.267444347204D+03  KE= 8.830033264261D+02
 1\1\GINC-SNODE82\SP\RmPW1PW91\6-311G(d,p)\C15H24O4\ROOT\10-Mar-2024\0\
 \# mPW1PW91/6-311G(d,p) nmr guess=read geom=check scrf=(solvent=methan
 ol,read)\\candidate structure: DY-202A-11R_19, conformer: 1, nmr calcu
 lation with methanol solvation\\0,1\C,0,1.7903452891,0.6102386554,0.03
 56460203\C,0,1.0611372401,-0.4925812019,0.3296435012\C,0,-0.3729063031
 ,-0.5614349852,0.7774829481\C,0,-1.2824924636,0.5021346099,0.113284057
 2\C,0,-1.1297576625,1.9050812861,0.749782689\C,0,0.2936153454,2.306883
 8916,1.1797583689\C,0,1.4287128792,2.0713007461,0.1632802697\C,0,3.138
 1389394,0.2014584418,-0.3962971499\C,0,3.1962286764,-1.3143751569,-0.4
 586394944\C,0,1.8688219262,-1.7842097248,0.1764110067\O,0,4.0710531146
 ,0.9610939543,-0.6597281948\C,0,1.1769404531,2.7322285586,-1.207164913
 6\C,0,2.0791431948,-2.4759138715,1.5303256088\O,0,1.1185366849,-2.6467
 110469,-0.6977852815\C,0,-2.7713622693,0.0477626762,0.0559177089\O,0,-
 3.6042100567,1.143080763,-0.4051079433\C,0,-3.351689574,-0.348104415,1
 .4142349886\C,0,-2.9610630482,-1.0896858146,-0.9734623175\O,0,-4.34370
 22047,-1.3682040671,-1.1867242739\H,0,-0.4156919654,-0.4591905602,1.87
 18055567\H,0,-0.7380955328,-1.5692072974,0.5607364495\H,0,-0.958226918
 1,0.5798298385,-0.9338169182\H,0,-1.7684726811,1.9779377718,1.63899459
 97\H,0,-1.5166412917,2.6472207386,0.0429242492\H,0,0.5581560615,1.7847
 645134,2.1085631865\H,0,0.2742287336,3.3755012223,1.4323249674\H,0,2.3
 272249769,2.5561893422,0.573087079\H,0,3.2402203157,-1.628170841,-1.50
 83320026\H,0,4.09457194,-1.6916068199,0.0412029878\H,0,0.9831015605,3.
 8048460012,-1.0826241742\H,0,0.3199929275,2.2908267576,-1.7274789857\H
 ,0,2.053714238,2.6239254764,-1.8554024564\H,0,1.119486588,-2.732693867
 6,1.9912013565\H,0,2.6515031664,-3.4014400034,1.3892176138\H,0,2.63756
 52792,-1.8333564501,2.2198495637\H,0,1.571461473,-3.5076475712,-0.7100
 879776\H,0,-3.2170188621,1.4847253952,-1.2310966764\H,0,-2.8114025471,
 -1.2003464252,1.8374187324\H,0,-3.3057060057,0.4806275965,2.1277950027
 \H,0,-4.4006919164,-0.6383982659,1.2994304986\H,0,-2.4807684318,-0.793
 994529,-1.9205348112\H,0,-2.5007784324,-2.0238111134,-0.6398843772\H,0
 ,-4.7630228365,-0.4911742083,-1.2702510626\\Version=ES64L-G09RevD.01\S
 tate=1-A\HF=-886.9769555\RMSD=5.309e-09\Dipole=0.0380273,-0.6813371,0.
 7363041\Quadrupole=-17.5787279,10.2790906,7.2996373,-16.513493,3.87369
 37,-3.3717927\PG=C01 [X(C15H24O4)]\\@


 SUCCESS IS COUNTED SWEETEST
 BY THOSE WHO NE'ER SUCCEED.
 TO COMPREHEND NECTAR
 REQUIRES SOREST NEED.
           EMILY DICKINSON
 Job cpu time:       0 days  0 hours 38 minutes 33.2 seconds.
 File lengths (MBytes):  RWF=    277 Int=      0 D2E=      0 Chk=     29 Scr=      1
 Normal termination of Gaussian 09 at Sun Mar 10 23:55:23 2024.
