# Supplementary material for: New patchoulol- and guaiane-type sesquiterpenoids from Sanguisorba officinalis with anti-melanogenic activity
Source: Nat Prod Bioprospect. 2026 May 12;16(1):63. doi: 10.1007/s13659-026-00616-0 (PMC13161421; doi:10.1007/s13659-026-00616-0)
Supplement: Supplementary file 2 — Additional file 2. It includes the calculated NMR data of compound 11. [file 13659_2026_616_MOESM2_ESM.zip › New folder/11R-nmr-2.log]

 Entering Gaussian System, Link 0=/gpfs/home/zhengshan/software/Gaussian/g09/g09
 Input=DY-202A-11R_2-2.gjf
 Output=DY-202A-11R_2-2.log
 Initial command:
 /gpfs/home/zhengshan/software/Gaussian/g09/l1.exe "/gpfs/home/zhengshan/software/Gaussian/g09/scratch/zhengshan/%J/Gau-3899.inp" -scrdir="/gpfs/home/zhengshan/software/Gaussian/g09/scratch/zhengshan/%J/"
 Entering Link 1 = /gpfs/home/zhengshan/software/Gaussian/g09/l1.exe PID=      3900.
  
 Copyright (c) 1988,1990,1992,1993,1995,1998,2003,2009,2013,
            Gaussian, Inc.  All Rights Reserved.
  
 This is part of the Gaussian(R) 09 program.  It is based on
 the Gaussian(R) 03 system (copyright 2003, Gaussian, Inc.),
 the Gaussian(R) 98 system (copyright 1998, Gaussian, Inc.),
 the Gaussian(R) 94 system (copyright 1995, Gaussian, Inc.),
 the Gaussian 92(TM) system (copyright 1992, Gaussian, Inc.),
 the Gaussian 90(TM) system (copyright 1990, Gaussian, Inc.),
 the Gaussian 88(TM) system (copyright 1988, Gaussian, Inc.),
 the Gaussian 86(TM) system (copyright 1986, Carnegie Mellon
 University), and the Gaussian 82(TM) system (copyright 1983,
 Carnegie Mellon University). Gaussian is a federally registered
 trademark of Gaussian, Inc.
  
 This software contains proprietary and confidential information,
 including trade secrets, belonging to Gaussian, Inc.
  
 This software is provided under written license and may be
 used, copied, transmitted, or stored only in accord with that
 written license.
  
 The following legend is applicable only to US Government
 contracts under FAR:
  
                    RESTRICTED RIGHTS LEGEND
  
 Use, reproduction and disclosure by the US Government is
 subject to restrictions as set forth in subparagraphs (a)
 and (c) of the Commercial Computer Software - Restricted
 Rights clause in FAR 52.227-19.
  
 Gaussian, Inc.
 340 Quinnipiac St., Bldg. 40, Wallingford CT 06492
  
  
 ---------------------------------------------------------------
 Warning -- This program may not be used in any manner that
 competes with the business of Gaussian, Inc. or will provide
 assistance to any competitor of Gaussian, Inc.  The licensee
 of this program is prohibited from giving any competitor of
 Gaussian, Inc. access to this program.  By using this program,
 the user acknowledges that Gaussian, Inc. is engaged in the
 business of creating and licensing software in the field of
 computational chemistry and represents and warrants to the
 licensee that it is not a competitor of Gaussian, Inc. and that
 it will not use this program in any manner prohibited above.
 ---------------------------------------------------------------
  

 Cite this work as:
 Gaussian 09, Revision D.01,
 M. J. Frisch, G. W. Trucks, H. B. Schlegel, G. E. Scuseria, 
 M. A. Robb, J. R. Cheeseman, G. Scalmani, V. Barone, B. Mennucci, 
 G. A. Petersson, H. Nakatsuji, M. Caricato, X. Li, H. P. Hratchian, 
 A. F. Izmaylov, J. Bloino, G. Zheng, J. L. Sonnenberg, M. Hada, 
 M. Ehara, K. Toyota, R. Fukuda, J. Hasegawa, M. Ishida, T. Nakajima, 
 Y. Honda, O. Kitao, H. Nakai, T. Vreven, J. A. Montgomery, Jr., 
 J. E. Peralta, F. Ogliaro, M. Bearpark, J. J. Heyd, E. Brothers, 
 K. N. Kudin, V. N. Staroverov, T. Keith, R. Kobayashi, J. Normand, 
 K. Raghavachari, A. Rendell, J. C. Burant, S. S. Iyengar, J. Tomasi, 
 M. Cossi, N. Rega, J. M. Millam, M. Klene, J. E. Knox, J. B. Cross, 
 V. Bakken, C. Adamo, J. Jaramillo, R. Gomperts, R. E. Stratmann, 
 O. Yazyev, A. J. Austin, R. Cammi, C. Pomelli, J. W. Ochterski, 
 R. L. Martin, K. Morokuma, V. G. Zakrzewski, G. A. Voth, 
 P. Salvador, J. J. Dannenberg, S. Dapprich, A. D. Daniels, 
 O. Farkas, J. B. Foresman, J. V. Ortiz, J. Cioslowski, 
 and D. J. Fox, Gaussian, Inc., Wallingford CT, 2013.
 
 ******************************************
 Gaussian 09:  ES64L-G09RevD.01 24-Apr-2013
                10-Mar-2024 
 ******************************************
 %chk=DY-202A-11R_2.chk
 %mem=6GB
 %nprocshared=3
 Will use up to    3 processors via shared memory.
 ----------------------------------------------------------------------
 # mPW1PW91/6-311G(d,p) nmr guess=read geom=check scrf=(solvent=methano
 l,read)
 ----------------------------------------------------------------------
 1/29=2,38=1,40=2/1;
 2/12=2,40=1/2;
 3/5=4,6=6,7=101,11=2,14=-4,16=1,25=1,30=1,70=2203,72=3,74=-7,116=-2/1,2,8,3;
 4/5=1/1;
 5/5=2,38=6,53=3/2;
 8/6=1,10=90,11=11/1;
 10/13=100,45=16/2;
 6/7=2,8=2,9=2,10=2,28=1/1;
 99/9=1/99;
 ----------------------------------------------------------------------
 candidate structure: DY-202A-11R_2, conformer: 1, nmr calculation with
  methanol solvation
 ----------------------------------------------------------------------
 Structure from the checkpoint file:  "DY-202A-11R_2.chk"
 Charge =  0 Multiplicity = 1
 Redundant internal coordinates found in file.
 C,0,1.7862351579,0.619489853,0.1710208767
 C,0,1.0340899566,-0.503348959,0.2720749789
 C,0,-0.4384369261,-0.6088766159,0.5549631737
 C,0,-1.2789591669,0.508204593,-0.1115569485
 C,0,-1.2035279248,1.8590420915,0.6418305555
 C,0,0.1510013414,2.2056082779,1.2869409933
 C,0,1.406763453,2.062813889,0.4045396952
 C,0,3.1735168469,0.2488771135,-0.1561635496
 C,0,3.244353254,-1.2510417097,-0.3797268405
 C,0,1.8580259856,-1.7792545303,0.0536624048
 O,0,4.1266370958,1.0256539135,-0.231486957
 C,0,1.326200258,2.8624118179,-0.911668078
 C,0,1.9258622707,-2.6295114746,1.3252492135
 O,0,1.2484850379,-2.6252732032,-0.9364495613
 C,0,-2.7415032217,0.0569259602,-0.3869198832
 O,0,-2.6439601163,-1.0814866157,-1.2712912025
 C,0,-3.5431597206,1.1530507071,-1.1069638429
 C,0,-3.4784912852,-0.4120143354,0.8790744995
 O,0,-4.7243036504,-0.9906523066,0.4557566416
 H,0,-0.5960081024,-0.6136033027,1.6434925322
 H,0,-0.7790287855,-1.5816230193,0.1898553411
 H,0,-0.8542909603,0.6572387452,-1.1133030802
 H,0,-1.952763443,1.8784958762,1.4437909106
 H,0,-1.4850979049,2.6598196029,-0.0509218727
 H,0,0.2964711124,1.5941460722,2.1868797808
 H,0,0.0940028395,3.2451133798,1.6365136511
 H,0,2.2436077988,2.494674441,0.9734873207
 H,0,3.4131936657,-1.4496687929,-1.4453182952
 H,0,4.0830535705,-1.6896000951,0.1711993142
 H,0,1.1122192241,3.9182217673,-0.7041492922
 H,0,0.5437607805,2.4812050853,-1.5768206179
 H,0,2.278087141,2.8132788785,-1.4519785278
 H,0,0.923363573,-2.9247621972,1.6527476746
 H,0,2.5061067493,-3.5387964221,1.1309610135
 H,0,2.40921403,-2.0748454863,2.1358829461
 H,0,1.163071791,-2.1106860262,-1.7582850454
 H,0,-3.5081117463,-1.5290419375,-1.1986982758
 H,0,-3.7126940171,2.0269943543,-0.4698500286
 H,0,-3.0131484405,1.4775042466,-2.0097470694
 H,0,-4.5210547929,0.764308683,-1.4101313276
 H,0,-2.8823857278,-1.1651078072,1.4057821879
 H,0,-3.6626726094,0.4259609003,1.5636449227
 H,0,-5.0042243918,-1.6210454124,1.1384796681
 Recover connectivity data from disk.
                          Input orientation:                          
 ---------------------------------------------------------------------
 Center     Atomic      Atomic             Coordinates (Angstroms)
 Number     Number       Type             X           Y           Z
 ---------------------------------------------------------------------
      1          6           0        1.786235    0.619490    0.171021
      2          6           0        1.034090   -0.503349    0.272075
      3          6           0       -0.438437   -0.608877    0.554963
      4          6           0       -1.278959    0.508205   -0.111557
      5          6           0       -1.203528    1.859042    0.641831
      6          6           0        0.151001    2.205608    1.286941
      7          6           0        1.406763    2.062814    0.404540
      8          6           0        3.173517    0.248877   -0.156164
      9          6           0        3.244353   -1.251042   -0.379727
     10          6           0        1.858026   -1.779255    0.053662
     11          8           0        4.126637    1.025654   -0.231487
     12          6           0        1.326200    2.862412   -0.911668
     13          6           0        1.925862   -2.629511    1.325249
     14          8           0        1.248485   -2.625273   -0.936450
     15          6           0       -2.741503    0.056926   -0.386920
     16          8           0       -2.643960   -1.081487   -1.271291
     17          6           0       -3.543160    1.153051   -1.106964
     18          6           0       -3.478491   -0.412014    0.879074
     19          8           0       -4.724304   -0.990652    0.455757
     20          1           0       -0.596008   -0.613603    1.643493
     21          1           0       -0.779029   -1.581623    0.189855
     22          1           0       -0.854291    0.657239   -1.113303
     23          1           0       -1.952763    1.878496    1.443791
     24          1           0       -1.485098    2.659820   -0.050922
     25          1           0        0.296471    1.594146    2.186880
     26          1           0        0.094003    3.245113    1.636514
     27          1           0        2.243608    2.494674    0.973487
     28          1           0        3.413194   -1.449669   -1.445318
     29          1           0        4.083054   -1.689600    0.171199
     30          1           0        1.112219    3.918222   -0.704149
     31          1           0        0.543761    2.481205   -1.576821
     32          1           0        2.278087    2.813279   -1.451979
     33          1           0        0.923364   -2.924762    1.652748
     34          1           0        2.506107   -3.538796    1.130961
     35          1           0        2.409214   -2.074845    2.135883
     36          1           0        1.163072   -2.110686   -1.758285
     37          1           0       -3.508112   -1.529042   -1.198698
     38          1           0       -3.712694    2.026994   -0.469850
     39          1           0       -3.013148    1.477504   -2.009747
     40          1           0       -4.521055    0.764309   -1.410131
     41          1           0       -2.882386   -1.165108    1.405782
     42          1           0       -3.662673    0.425961    1.563645
     43          1           0       -5.004224   -1.621045    1.138480
 ---------------------------------------------------------------------
                    Distance matrix (angstroms):
                    1          2          3          4          5
     1  C    0.000000
     2  C    1.355250   0.000000
     3  C    2.570109   1.503162   0.000000
     4  C    3.080203   2.553549   1.548741   0.000000
     5  C    3.270602   3.274835   2.585253   1.548562   0.000000
     6  C    2.536738   3.024607   2.967247   2.623311   1.539813
     7  C    1.510534   2.596464   3.250434   3.145834   2.628964
     8  C    1.472737   2.307895   3.779901   4.460245   4.731590
     9  C    2.434814   2.422634   3.853435   4.860784   5.522667
    10  C    2.402686   1.534441   2.625801   3.885929   4.791269
    11  O    2.409245   3.486441   4.912239   5.431630   5.465151
    12  C    2.532695   3.579794   4.161105   3.601295   3.133629
    13  C    3.450761   2.534759   3.204094   4.709624   5.514278
    14  O    3.470469   2.451338   3.022561   4.109392   5.349058
    15  C    4.596541   3.873408   2.575762   1.555157   2.582889
    16  O    4.959860   4.030419   2.902223   2.394855   3.792307
    17  C    5.506395   5.059310   3.937727   2.556025   3.005093
    18  C    5.411348   4.554139   3.063614   2.581878   3.223265
    19  O    6.712730   5.781894   4.303981   3.799844   4.533348
    20  H    3.060029   2.133111   1.099885   2.192048   2.736125
    21  H    3.380212   2.111122   1.093408   2.169829   3.496092
    22  H    2.936544   2.613851   2.135204   1.098203   2.155642
    23  H    4.145498   3.995922   3.044704   2.179637   1.097667
    24  H    3.861842   4.056633   3.485250   2.162317   1.095642
    25  H    2.689431   2.934288   2.838406   2.990662   2.169641
    26  H    3.450394   4.098344   4.038129   3.525825   2.143402
    27  H    2.090325   3.308029   4.123173   4.187107   3.520905
    28  H    3.088845   3.083033   4.420760   5.256281   6.051271
    29  H    3.256881   3.273155   4.664667   5.801851   6.384536
    30  H    3.478772   4.528731   4.948183   4.206794   3.378545
    31  H    2.839837   3.544912   3.880441   3.059745   2.891802
    32  H    2.772861   3.939532   4.808167   4.445523   4.173278
    33  H    3.937231   2.789581   2.902233   4.443901   5.332017
    34  H    4.327938   3.481158   4.193631   5.678802   6.567899
    35  H    3.392378   2.798990   3.571763   5.032470   5.546131
    36  H    3.400649   2.592784   3.189260   3.941296   5.207695
    37  H    5.875579   4.883320   3.653072   3.209575   4.491967
    38  H    5.712268   5.430014   4.326525   2.891049   2.749537
    39  H    5.340976   5.050805   4.190449   2.747741   3.232826
    40  H    6.504070   5.941078   4.734449   3.501866   4.051540
    41  H    5.148344   4.130617   2.646917   2.770067   3.542269
    42  H    5.627384   4.958966   3.533274   2.914645   2.991798
    43  H    7.215699   6.201705   4.712896   4.469217   5.177158
                    6          7          8          9         10
     6  C    0.000000
     7  C    1.541415   0.000000
     8  C    3.879040   2.593487   0.000000
     9  C    4.929000   3.869554   1.518142   0.000000
    10  C    4.507110   3.884359   2.426492   1.545554   0.000000
    11  O    4.416288   2.979588   1.231866   2.446169   3.618759
    12  C    2.578055   1.542158   3.288454   4.569767   4.770720
    13  C    5.150726   4.809895   3.469344   2.558425   1.531167
    14  O    5.430042   4.878674   3.546172   2.486351   1.437918
    15  C    3.973063   4.675266   5.922631   6.127096   4.972056
    16  O    5.016109   5.394756   6.070948   5.957841   4.744498
    17  C    4.526089   5.254907   6.843632   7.237325   6.254460
    18  C    4.493498   5.496878   6.764444   6.890950   5.570374
    19  O    5.888595   6.849545   8.017883   8.016566   6.641584
    20  H    2.938215   3.565012   4.265203   4.387268   3.147791
    21  H    4.051132   4.255079   4.369563   4.076924   2.647955
    22  H    3.028074   3.064613   4.160061   4.580235   3.828181
    23  H    2.134814   3.521425   5.611975   6.334765   5.462024
    24  H    2.161714   2.987762   5.246562   6.145784   5.558129
    25  H    1.097696   2.151542   3.946770   4.834519   4.285896
    26  H    1.098190   2.153818   4.655591   5.848533   5.555310
    27  H    2.135606   1.100233   2.680382   4.106467   4.388761
    28  H    5.609652   4.448064   2.145792   1.097016   2.184975
    29  H    5.646110   4.614931   2.166130   1.095112   2.229933
    30  H    2.796681   2.181395   4.244211   5.601119   5.795838
    31  H    2.903678   2.201275   3.730573   4.759821   4.747345
    32  H    3.520716   2.183818   3.009499   4.313015   4.851265
    33  H    5.201063   5.164070   4.290377   3.509884   2.177810
    34  H    6.210397   5.754501   4.055687   2.839191   2.162538
    35  H    4.913503   4.595942   3.352212   2.775681   2.174126
    36  H    5.378483   4.706941   3.489444   2.640292   1.968746
    37  H    5.789225   6.295061   6.992284   6.807627   5.516017
    38  H    4.248101   5.193716   7.118989   7.691173   6.767165
    39  H    4.627108   5.070206   6.574201   7.018423   6.212284
    40  H    5.583874   6.333891   7.813100   8.088568   7.021757
    41  H    4.536219   5.460656   6.411941   6.382191   4.967586
    42  H    4.217561   5.451788   7.051424   7.368585   6.133607
    43  H    6.421968   7.430360   8.488119   8.395290   6.949269
                   11         12         13         14         15
    11  O    0.000000
    12  C    3.417422   0.000000
    13  C    4.541704   5.960253   0.000000
    14  O    4.702127   5.488291   2.360962   0.000000
    15  C    6.937863   4.969137   5.650909   4.839027   0.000000
    16  O    7.166744   5.607659   5.479204   4.200777   1.444857
    17  C    7.720652   5.164370   7.080511   6.104479   1.537077
    18  C    7.819093   6.083887   5.858618   5.526206   1.538115
    19  O    9.103678   7.302366   6.904099   6.347002   2.395625
    20  H    5.339109   4.722966   3.244225   3.755672   3.029081
    21  H    5.571443   5.039324   3.115064   2.543340   2.620843
    22  H    5.071782   3.107730   4.947577   3.902285   2.109402
    23  H    6.363412   4.155464   5.948102   6.016434   2.700320
    24  H    5.847621   2.947088   6.442478   6.015716   2.909726
    25  H    4.565288   3.502833   4.608319   5.335262   4.268112
    26  H    4.967652   2.856221   6.161478   6.512634   4.722173
    27  H    2.675030   2.128539   5.146065   5.554457   5.713550
    28  H    2.847738   4.820204   3.358605   2.515344   6.424199
    29  H    2.745298   5.430806   2.620828   3.183889   7.066571
    30  H    4.204411   1.097081   6.903136   6.549035   5.464560
    31  H    4.094576   1.095426   6.037519   5.194500   4.252758
    32  H    2.846461   1.095645   6.120541   5.559110   5.824785
    33  H    5.423752   6.342704   1.095186   2.626659   5.146062
    34  H    5.031559   6.822022   1.096007   2.586566   6.539923
    35  H    4.262286   5.902287   1.094719   3.330089   6.118731
    36  H    4.577167   5.047284   3.218573   0.973401   4.671712
    37  H    8.108721   6.537417   6.091750   4.888324   1.939579
    38  H    7.906618   5.126752   7.529857   6.817229   2.198012
    39  H    7.371765   4.685477   7.237652   6.012177   2.173799
    40  H    8.731556   6.232246   7.782227   6.708296   2.171211
    41  H    7.523728   6.269265   5.026949   4.968121   2.174165
    42  H    8.015951   6.078842   6.373733   6.299204   2.188480
    43  H    9.604918   8.023638   7.005568   6.664096   3.203489
                   16         17         18         19         20
    16  O    0.000000
    17  C    2.414274   0.000000
    18  C    2.401813   2.529419   0.000000
    19  O    2.705323   2.903904   1.437382   0.000000
    20  H    3.592908   4.401338   2.988927   4.312274   0.000000
    21  H    2.421375   4.098854   3.021606   3.998143   1.756024
    22  H    2.500208   2.734206   3.464000   4.489375   3.046584
    23  H    4.075650   3.092245   2.809482   4.109703   2.844508
    24  H    4.102394   2.760651   3.778184   4.906641   3.791678
    25  H    5.269164   5.078064   4.470501   5.906450   2.442529
    26  H    5.888229   5.013217   5.168270   6.523188   3.919931
    27  H    6.458814   6.294038   6.418736   7.808158   4.263064
    28  H    6.070828   7.435017   7.346758   8.369208   5.129664
    29  H    6.906757   8.238537   7.701316   8.839629   5.021856
    30  H    6.279141   5.429639   6.506317   7.714106   5.382091
    31  H    4.790374   4.322925   5.529977   6.628549   4.609482
    32  H    6.279203   6.063193   6.998180   8.194072   5.439291
    33  H    4.967239   6.647887   5.127260   6.088490   2.765869
    34  H    6.191315   7.975924   6.756895   7.695958   4.294480
    35  H    6.174963   7.507738   6.245770   7.408466   3.377727
    36  H    3.973652   5.764097   5.602255   6.388869   4.111899
    37  H    0.975876   2.683890   2.359188   2.122783   4.170902
    38  H    3.383364   1.094730   2.797000   3.314558   4.599207
    39  H    2.688875   1.095993   3.483119   3.885686   4.854015
    40  H    2.636232   1.095130   2.776894   2.569579   5.160354
    41  H    2.688970   3.482007   1.095405   2.079818   2.363934
    42  H    3.368536   2.770396   1.097616   2.088365   3.239059
    43  H    3.415987   3.856467   1.963901   0.970496   4.549983
                   21         22         23         24         25
    21  H    0.000000
    22  H    2.591600   0.000000
    23  H    3.862956   3.039217   0.000000
    24  H    4.306547   2.353062   1.750241   0.000000
    25  H    3.902604   3.618460   2.385811   3.052442   0.000000
    26  H    5.113941   3.893308   2.468610   2.384023   1.752024
    27  H    5.134843   4.162672   4.267364   3.870392   2.464673
    28  H    4.501770   4.770819   6.943855   6.544119   5.672004
    29  H    4.863317   5.615601   7.126141   7.069024   5.402237
    30  H    5.884246   3.829958   4.262423   2.959111   3.798002
    31  H    4.623580   2.344408   3.964844   2.544904   3.874721
    32  H    5.599709   3.817722   5.211468   4.018466   4.319071
    33  H    2.615763   4.862286   5.602415   6.315911   4.593346
    34  H    3.938061   5.825436   7.023279   7.466552   5.687227
    35  H    3.767650   5.354620   5.927457   6.508827   4.234121
    36  H    2.801234   3.485278   5.989599   5.717134   5.480976
    37  H    3.062473   3.439459   4.584013   4.791298   5.974219
    38  H    4.697204   3.234305   2.604118   2.353328   4.828973
    39  H    4.380388   2.477320   3.634850   2.751328   5.345920
    40  H    4.697458   3.680316   3.997800   3.828504   6.069240
    41  H    2.464969   3.712130   3.182635   4.324866   4.281206
    42  H    3.772677   3.886714   2.246778   3.512660   4.174673
    43  H    4.330557   5.242428   4.653108   5.667868   6.287605
                   26         27         28         29         30
    26  H    0.000000
    27  H    2.371405   0.000000
    28  H    6.523473   4.772462   0.000000
    29  H    6.512378   4.640623   1.766185   0.000000
    30  H    2.639800   2.474064   5.887110   6.406228   0.000000
    31  H    3.333370   3.064920   4.868543   5.742629   1.774744
    32  H    3.807294   2.446545   4.411489   5.115518   1.771834
    33  H    6.225389   5.619140   4.239477   3.701925   7.239963
    34  H    7.217705   6.041231   3.438674   2.612935   7.804977
    35  H    5.823361   4.717955   3.771448   2.609623   6.757576
    36  H    6.430564   5.462553   2.365997   3.525127   6.120581
    37  H    6.618626   7.347854   6.926153   7.715451   7.159938
    38  H    4.517911   6.146501   7.988554   8.660121   5.187622
    39  H    5.106275   6.129258   7.084123   8.071131   4.967932
    40  H    6.060957   7.378107   8.237429   9.085866   6.494563
    41  H    5.325615   6.313216   6.916941   7.093422   6.800656
    42  H    4.697397   6.285858   7.914527   8.149281   6.335485
    43  H    7.065370   8.336513   8.806720   9.138870   8.455155
                   31         32         33         34         35
    31  H    0.000000
    32  H    1.770239   0.000000
    33  H    6.308620   6.663311   0.000000
    34  H    6.886458   6.860935   1.776056   0.000000
    35  H    6.166172   6.064957   1.778631   1.778316   0.000000
    36  H    4.637018   5.057916   3.515014   3.491559   4.088851
    37  H    5.713382   7.238784   5.451307   6.755535   6.814109
    38  H    4.421436   6.121460   7.107626   8.497888   7.816181
    39  H    3.721081   5.485670   6.949097   8.092558   7.694638
    40  H    5.350502   7.101293   7.254803   8.622927   8.286353
    41  H    5.824946   7.115113   4.200131   5.894555   5.418644
    42  H    5.637432   7.077139   5.680406   7.345771   6.591608
    43  H    7.414948   8.910991   6.091014   7.751316   7.493985
                   36         37         38         39         40
    36  H    0.000000
    37  H    4.740401   0.000000
    38  H    6.523309   3.635721   0.000000
    39  H    5.511729   3.153111   1.778366   0.000000
    40  H    6.379350   2.515992   1.769732   1.772560   0.000000
    41  H    5.222180   2.703202   3.794328   4.320456   3.786457
    42  H    6.384168   3.387693   2.588612   3.781105   3.113622
    43  H    6.831291   2.776548   4.190820   4.845279   3.524030
                   41         42         43
    41  H    0.000000
    42  H    1.779120   0.000000
    43  H    2.186671   2.484102   0.000000
 Stoichiometry    C15H24O4
 Framework group  C1[X(C15H24O4)]
 Deg. of freedom   123
 Full point group                 C1      NOp   1
 Largest Abelian subgroup         C1      NOp   1
 Largest concise Abelian subgroup C1      NOp   1
                         Standard orientation:                         
 ---------------------------------------------------------------------
 Center     Atomic      Atomic             Coordinates (Angstroms)
 Number     Number       Type             X           Y           Z
 ---------------------------------------------------------------------
      1          6           0        1.830578    0.620392    0.144496
      2          6           0        1.094549   -0.514337    0.230257
      3          6           0       -0.374106   -0.645291    0.522489
      4          6           0       -1.234986    0.472423   -0.116416
      5          6           0       -1.171854    1.809863    0.661603
      6          6           0        0.182963    2.162845    1.302617
      7          6           0        1.433458    2.053769    0.408008
      8          6           0        3.220097    0.274992   -0.200306
      9          6           0        3.309466   -1.219379   -0.452540
     10          6           0        1.933930   -1.774534   -0.018443
     11          8           0        4.161971    1.066024   -0.268394
     12          6           0        1.331557    2.876628   -0.892289
     13          6           0        2.023435   -2.647379    1.236389
     14          8           0        1.328022   -2.610187   -1.019527
     15          6           0       -2.693433    0.006372   -0.388891
     16          8           0       -2.587537   -1.113885   -1.295214
     17          6           0       -3.515595    1.104666   -1.082002
     18          6           0       -3.413864   -0.496180    0.873733
     19          8           0       -4.655061   -1.083824    0.449267
     20          1           0       -0.522901   -0.672502    1.611923
     21          1           0       -0.704389   -1.615624    0.141821
     22          1           0       -0.820390    0.645941   -1.118440
     23          1           0       -1.914856    1.804072    1.469555
     24          1           0       -1.469774    2.619504   -0.013791
     25          1           0        0.343888    1.536734    2.189762
     26          1           0        0.114676    3.194763    1.672081
     27          1           0        2.268890    2.486354    0.978479
     28          1           0        3.472467   -1.395741   -1.522948
     29          1           0        4.158406   -1.656618    0.083552
     30          1           0        1.104952    3.925348   -0.663330
     31          1           0        0.549068    2.497225   -1.558415
     32          1           0        2.279677    2.850637   -1.440770
     33          1           0        1.027677   -2.962400    1.566025
     34          1           0        2.614379   -3.544843    1.020577
     35          1           0        2.505684   -2.101378    2.053535
     36          1           0        1.229082   -2.081562   -1.830869
     37          1           0       -3.444937   -1.574514   -1.224360
     38          1           0       -3.691864    1.964156   -0.427296
     39          1           0       -2.997256    1.453152   -1.982603
     40          1           0       -4.490522    0.708293   -1.384848
     41          1           0       -2.803420   -1.250741    1.381580
     42          1           0       -3.603912    0.326264    1.575324
     43          1           0       -4.920952   -1.730632    1.122174
 ---------------------------------------------------------------------
 Rotational constants (GHZ):      0.5756871      0.2567360      0.2035547
 Standard basis: 6-311G(d,p) (5D, 7F)
 There are   505 symmetry adapted cartesian basis functions of A   symmetry.
 There are   486 symmetry adapted basis functions of A   symmetry.
   486 basis functions,   800 primitive gaussians,   505 cartesian basis functions
    73 alpha electrons       73 beta electrons
       nuclear repulsion energy      1598.7939317468 Hartrees.
 NAtoms=   43 NActive=   43 NUniq=   43 SFac= 1.00D+00 NAtFMM=   60 NAOKFM=F Big=F
 Integral buffers will be    131072 words long.
 Raffenetti 2 integral format.
 Two-electron integral symmetry is turned on.
 Using the following non-standard input for PCM:
 --- end of non-standard input.
 ------------------------------------------------------------------------------
 Polarizable Continuum Model (PCM)
 =================================
 Model                : PCM (using non-symmetric T matrix).
 Atomic radii         : UFF (Universal Force Field).
 Polarization charges : Total charges.
 Charge compensation  : None.
 Solution method      : On-the-fly selection.
 Cavity type          : Scaled VdW (van der Waals Surface) (Alpha=1.100).
 Cavity algorithm     : GePol (No added spheres)
                        Default sphere list used, NSphG=   43.
                        Lebedev-Laikov grids with approx.  5.0 points / Ang**2.
                        Smoothing algorithm: Karplus/York (Gamma=1.0000).
                        Polarization charges: spherical gaussians, with
                                              point-specific exponents (IZeta= 3).
                        Self-potential: point-specific (ISelfS= 7).
                        Self-field    : sphere-specific E.n sum rule (ISelfD= 2).
 Solvent              : Methanol, Eps=  32.613000 Eps(inf)=   1.765709
 ------------------------------------------------------------------------------
 One-electron integrals computed using PRISM.
 NBasis=   486 RedAO= T EigKep=  3.07D-04  NBF=   486
 NBsUse=   486 1.00D-06 EigRej= -1.00D+00 NBFU=   486
 Initial guess from the checkpoint file:  "DY-202A-11R_2.chk"
 B after Tr=     0.000000    0.000000    0.000000
         Rot=    1.000000    0.000000    0.000000    0.000000 Ang=   0.00 deg.
 Requested convergence on RMS density matrix=1.00D-08 within 128 cycles.
 Requested convergence on MAX density matrix=1.00D-06.
 Requested convergence on             energy=1.00D-06.
 No special actions if energy rises.
 Inv3:  Mode=1 IEnd=    20813868.
 Iteration    1 A*A^-1 deviation from unit magnitude is 6.66D-15 for   2612.
 Iteration    1 A*A^-1 deviation from orthogonality  is 7.40D-15 for   2618   2196.
 Iteration    1 A^-1*A deviation from unit magnitude is 6.66D-15 for   2612.
 Iteration    1 A^-1*A deviation from orthogonality  is 2.81D-12 for   2014   1975.
 Error on total polarization charges =  0.01118
 SCF Done:  E(RmPW1PW91) =  -886.977970566     A.U. after   11 cycles
            NFock= 11  Conv=0.52D-08     -V/T= 2.0045
 DoSCS=F DFT=T ScalE2(SS,OS)=  1.000000  1.000000
 Range of M.O.s used for correlation:     1   486
 NBasis=   486 NAE=    73 NBE=    73 NFC=     0 NFV=     0
 NROrb=    486 NOA=    73 NOB=    73 NVA=   413 NVB=   413
 NEqPCM:  Using equilibrium solvation (IEInf=0, Eps=  32.6130, EpsInf=   1.7657)
          Differentiating once with respect to magnetic field using GIAOs.
          Electric field/nuclear overlap derivatives assumed to be zero.
 FoFJK:  IHMeth= 1 ICntrl=    6127 DoSepK=F KAlg= 0 I1Cent=   0 FoldK=F
 IRaf=         1 NMat=   1 IRICut=       1 DoRegI=T DoRafI=F ISym2E= 0.
          There are     3 degrees of freedom in the 1st order CPHF.  IDoFFX=0 NUNeed=     3.
      3 vectors produced by pass  0 Test12= 1.00D-12 3.33D-08 XBig12= 4.39D+01 1.11D+00.
 AX will form     3 AO Fock derivatives at one time.
      3 vectors produced by pass  1 Test12= 1.00D-12 3.33D-08 XBig12= 1.03D-01 2.08D-01.
      3 vectors produced by pass  2 Test12= 1.00D-12 3.33D-08 XBig12= 1.46D-03 1.80D-02.
      3 vectors produced by pass  3 Test12= 1.00D-12 3.33D-08 XBig12= 7.35D-06 7.66D-04.
      3 vectors produced by pass  4 Test12= 1.00D-12 3.33D-08 XBig12= 4.13D-08 5.96D-05.
      3 vectors produced by pass  5 Test12= 1.00D-12 3.33D-08 XBig12= 1.09D-10 2.69D-06.
      3 vectors produced by pass  6 Test12= 1.00D-12 3.33D-08 XBig12= 6.53D-13 1.80D-07.
 InvSVY:  IOpt=1 It=  1 EMax= 8.88D-16
 Solved reduced A of dimension    21 with     3 vectors.
 Calculating GIAO nuclear magnetic shielding tensors.
 SCF GIAO Magnetic shielding tensor (ppm):
      1  C    Isotropic =    35.6498   Anisotropy =   140.1160
   XX=   -25.8850   YX=    30.4512   ZX=    37.5944
   XY=    18.6693   YY=    13.0749   ZY=   -17.8367
   XZ=    36.1301   YZ=    -9.2819   ZZ=   119.7596
   Eigenvalues:   -46.9308    24.8197   129.0605
      2  C    Isotropic =    -2.2370   Anisotropy =   192.0993
   XX=   -78.8734   YX=    29.5914   ZX=    49.7427
   XY=    31.3306   YY=   -43.5515   ZY=   -16.4579
   XZ=    34.2614   YZ=   -27.4617   ZZ=   115.7139
   Eigenvalues:  -106.5166   -26.0236   125.8292
      3  C    Isotropic =   161.6662   Anisotropy =    15.4926
   XX=   168.5008   YX=    -4.5690   ZX=     2.8312
   XY=    -0.6384   YY=   153.8270   ZY=    -7.3243
   XZ=     1.9930   YZ=   -11.3765   ZZ=   162.6707
   Eigenvalues:   147.8644   165.1395   171.9946
      4  C    Isotropic =   138.9050   Anisotropy =    37.9632
   XX=   161.6560   YX=     5.0151   ZX=     8.6168
   XY=     1.0057   YY=   132.1508   ZY=    -2.5290
   XZ=    10.9100   YZ=     1.0091   ZZ=   122.9082
   Eigenvalues:   120.4089   132.0923   164.2138
      5  C    Isotropic =   160.4846   Anisotropy =    18.6966
   XX=   166.4452   YX=     2.4968   ZX=     2.4904
   XY=    -2.1039   YY=   166.6257   ZY=     9.2269
   XZ=     5.3945   YZ=    14.2073   ZZ=   148.3828
   Eigenvalues:   142.1611   166.3436   172.9490
      6  C    Isotropic =   156.3425   Anisotropy =    16.7560
   XX=   163.6011   YX=     5.2510   ZX=    -9.6665
   XY=     0.5626   YY=   152.0214   ZY=     5.4236
   XZ=    -5.1575   YZ=     3.7284   ZZ=   153.4049
   Eigenvalues:   145.2134   156.3009   167.5132
      7  C    Isotropic =   154.5813   Anisotropy =     7.4011
   XX=   152.6288   YX=    -4.5372   ZX=     0.5852
   XY=    -4.5541   YY=   152.8749   ZY=     0.8238
   XZ=    -5.3652   YZ=    -1.4311   ZZ=   158.2401
   Eigenvalues:   147.8406   156.3878   159.5154
      8  C    Isotropic =   -24.4313   Anisotropy =   147.0780
   XX=   -65.3028   YX=    13.0373   ZX=    29.1540
   XY=    18.9908   YY=   -70.4792   ZY=   -28.5082
   XZ=    36.6234   YZ=   -22.7109   ZZ=    62.4883
   Eigenvalues:   -94.8177   -52.0968    73.6207
      9  C    Isotropic =   132.9519   Anisotropy =    33.5487
   XX=   133.4352   YX=    17.5107   ZX=   -11.6104
   XY=    14.1214   YY=   140.8221   ZY=    -4.4927
   XZ=    -4.1018   YZ=    -2.6425   ZZ=   124.5984
   Eigenvalues:   117.8445   125.6935   155.3177
     10  C    Isotropic =   106.4714   Anisotropy =    37.3188
   XX=   104.8262   YX=     4.6825   ZX=     3.8696
   XY=     3.4310   YY=   105.2062   ZY=    18.5882
   XZ=     9.5799   YZ=    24.8395   ZZ=   109.3819
   Eigenvalues:    85.3526   102.7110   131.3507
     11  O    Isotropic =  -231.8383   Anisotropy =   900.6926
   XX=  -565.3622   YX=  -245.1762   ZX=   148.4652
   XY=  -195.1085   YY=  -445.4857   ZY=   -89.2743
   XZ=   202.8841   YZ=   -76.3717   ZZ=   315.3331
   Eigenvalues:  -741.6118  -322.5265   368.6235
     12  C    Isotropic =   169.1734   Anisotropy =    29.6508
   XX=   154.5504   YX=    -0.7166   ZX=     1.0108
   XY=    -0.2057   YY=   176.7598   ZY=   -10.4880
   XZ=     0.2002   YZ=   -14.3843   ZZ=   176.2101
   Eigenvalues:   154.5326   164.0470   188.9406
     13  C    Isotropic =   161.7913   Anisotropy =    37.4124
   XX=   148.8273   YX=     0.9841   ZX=     5.6658
   XY=     1.7199   YY=   161.1840   ZY=   -17.8632
   XZ=     8.1061   YZ=   -14.7559   ZZ=   175.3626
   Eigenvalues:   144.3214   154.3196   186.7329
     14  O    Isotropic =   249.8278   Anisotropy =    93.6591
   XX=   224.3607   YX=    20.6864   ZX=     6.6786
   XY=     9.2315   YY=   215.7437   ZY=   -17.5557
   XZ=    23.2130   YZ=     1.0447   ZZ=   309.3789
   Eigenvalues:   202.1884   235.0278   312.2671
     15  C    Isotropic =   109.9443   Anisotropy =    40.9872
   XX=   100.7945   YX=     1.7076   ZX=     7.1378
   XY=    -6.8768   YY=   119.6681   ZY=    23.5350
   XZ=     1.5823   YZ=    20.7572   ZZ=   109.3703
   Eigenvalues:    89.5398   103.0239   137.2691
     16  O    Isotropic =   268.0861   Anisotropy =    56.6646
   XX=   260.6826   YX=    -7.9327   ZX=    -9.8055
   XY=    -5.8400   YY=   299.3728   ZY=    24.5999
   XZ=     2.4580   YZ=    10.8212   ZZ=   244.2030
   Eigenvalues:   238.8866   259.5093   305.8625
     17  C    Isotropic =   163.0790   Anisotropy =    35.8745
   XX=   155.9532   YX=   -18.5150   ZX=     5.1306
   XY=   -17.6076   YY=   171.1503   ZY=    -4.1910
   XZ=     5.5055   YZ=   -12.2312   ZZ=   162.1335
   Eigenvalues:   143.9564   158.2854   186.9953
     18  C    Isotropic =   119.8143   Anisotropy =    45.3905
   XX=   142.2576   YX=    15.0692   ZX=    -1.7956
   XY=    18.8088   YY=   105.5543   ZY=     4.3544
   XZ=    11.5967   YZ=     7.6596   ZZ=   111.6311
   Eigenvalues:    97.8089   111.5594   150.0747
     19  O    Isotropic =   324.9217   Anisotropy =    84.5305
   XX=   315.7612   YX=    18.5621   ZX=    -0.9476
   XY=    14.5061   YY=   319.6537   ZY=   -39.9037
   XZ=   -27.4366   YZ=   -47.4195   ZZ=   339.3502
   Eigenvalues:   284.1254   309.3644   381.2753
     20  H    Isotropic =    29.6722   Anisotropy =     5.7116
   XX=    28.7832   YX=    -0.9991   ZX=    -0.1086
   XY=    -0.9184   YY=    27.7723   ZY=    -2.7714
   XZ=    -1.2095   YZ=    -2.0165   ZZ=    32.4613
   Eigenvalues:    26.2517    29.2851    33.4800
     21  H    Isotropic =    28.5549   Anisotropy =     8.2585
   XX=    31.9852   YX=    -2.1162   ZX=     1.5606
   XY=    -2.5557   YY=    31.3991   ZY=     1.4614
   XZ=     1.8500   YZ=     1.2224   ZZ=    22.2805
   Eigenvalues:    21.6737    29.9306    34.0606
     22  H    Isotropic =    29.8055   Anisotropy =     2.7721
   XX=    30.9604   YX=     1.0956   ZX=    -1.2814
   XY=     1.3005   YY=    28.6291   ZY=    -0.4179
   XZ=     0.8359   YZ=    -1.4001   ZZ=    29.8270
   Eigenvalues:    27.8286    29.9343    31.6536
     23  H    Isotropic =    30.4522   Anisotropy =     7.3939
   XX=    33.9819   YX=     1.6347   ZX=    -3.2362
   XY=     1.1245   YY=    27.9360   ZY=     4.1410
   XZ=    -2.4391   YZ=     3.6004   ZZ=    29.4389
   Eigenvalues:    23.9104    32.0648    35.3815
     24  H    Isotropic =    29.8471   Anisotropy =     6.1722
   XX=    30.5607   YX=    -0.3687   ZX=     3.1451
   XY=    -0.4989   YY=    33.1796   ZY=    -2.1144
   XZ=     2.6904   YZ=    -1.1974   ZZ=    25.8009
   Eigenvalues:    24.2206    31.3587    33.9619
     25  H    Isotropic =    29.9249   Anisotropy =     6.3429
   XX=    28.3657   YX=     1.1031   ZX=     0.9970
   XY=     0.5981   YY=    27.4116   ZY=    -0.9325
   XZ=     0.2333   YZ=    -0.7975   ZZ=    33.9974
   Eigenvalues:    26.7589    28.8623    34.1535
     26  H    Isotropic =    30.0997   Anisotropy =    10.4666
   XX=    28.7575   YX=     0.9987   ZX=    -0.1846
   XY=     0.9480   YY=    33.0234   ZY=     5.3134
   XZ=    -0.5527   YZ=     6.3764   ZZ=    28.5182
   Eigenvalues:    24.3404    28.8812    37.0775
     27  H    Isotropic =    29.0935   Anisotropy =     8.8677
   XX=    33.0540   YX=     2.2762   ZX=     2.3955
   XY=     2.5640   YY=    26.6331   ZY=     0.9467
   XZ=     2.4885   YZ=     2.6695   ZZ=    27.5934
   Eigenvalues:    25.2038    27.0714    35.0053
     28  H    Isotropic =    29.3406   Anisotropy =     6.3636
   XX=    29.9728   YX=     0.9236   ZX=    -2.9982
   XY=     0.4389   YY=    27.3068   ZY=     0.3094
   XZ=    -3.3778   YZ=     1.6890   ZZ=    30.7421
   Eigenvalues:    26.0458    28.3930    33.5830
     29  H    Isotropic =    29.1902   Anisotropy =     5.9525
   XX=    33.0622   YX=    -0.1395   ZX=     0.0794
   XY=    -0.4915   YY=    27.9951   ZY=    -1.4944
   XZ=     1.0300   YZ=    -2.4267   ZZ=    26.5133
   Eigenvalues:    25.1485    29.2635    33.1586
     30  H    Isotropic =    30.7341   Anisotropy =    10.8030
   XX=    27.4630   YX=     0.0928   ZX=    -1.0481
   XY=    -0.1487   YY=    37.6237   ZY=    -1.0753
   XZ=    -0.1041   YZ=    -2.5993   ZZ=    27.1156
   Eigenvalues:    26.4724    27.7938    37.9361
     31  H    Isotropic =    30.8278   Anisotropy =     5.2459
   XX=    31.4068   YX=     2.5235   ZX=     1.5715
   XY=     2.3944   YY=    28.6752   ZY=    -1.7189
   XZ=     3.1497   YZ=    -1.8092   ZZ=    32.4015
   Eigenvalues:    26.0328    32.1256    34.3251
     32  H    Isotropic =    30.4393   Anisotropy =     9.1947
   XX=    32.5558   YX=     0.4960   ZX=    -3.6236
   XY=     1.0625   YY=    28.4634   ZY=    -2.5709
   XZ=    -4.6232   YZ=    -3.8724   ZZ=    30.2985
   Eigenvalues:    25.3720    29.3767    36.5691
     33  H    Isotropic =    30.2683   Anisotropy =     6.1889
   XX=    32.0166   YX=    -0.5871   ZX=    -1.5352
   XY=     1.0195   YY=    29.7342   ZY=    -3.3359
   XZ=    -2.6800   YZ=    -4.3085   ZZ=    29.0541
   Eigenvalues:    25.2493    31.1615    34.3943
     34  H    Isotropic =    30.1860   Anisotropy =     9.7231
   XX=    29.4098   YX=    -4.0362   ZX=     0.0369
   XY=    -4.1791   YY=    33.7661   ZY=    -1.2387
   XZ=     0.6655   YZ=    -2.9902   ZZ=    27.3821
   Eigenvalues:    26.1735    27.7165    36.6681
     35  H    Isotropic =    30.9595   Anisotropy =     8.5651
   XX=    29.3381   YX=    -0.3554   ZX=     3.5243
   XY=     0.0532   YY=    28.6973   ZY=     0.0702
   XZ=     3.7689   YZ=    -0.5578   ZZ=    34.8430
   Eigenvalues:    27.5211    28.6877    36.6695
     36  H    Isotropic =    30.9267   Anisotropy =    14.3522
   XX=    25.3043   YX=    -0.4405   ZX=     2.6306
   XY=    -0.5293   YY=    27.9753   ZY=    -2.4865
   XZ=     2.9574   YZ=    -2.2375   ZZ=    39.5004
   Eigenvalues:    24.7738    27.5114    40.4948
     37  H    Isotropic =    28.8842   Anisotropy =    17.3138
   XX=    34.5919   YX=     8.2928   ZX=    -1.3602
   XY=     8.9513   YY=    27.5078   ZY=     3.3493
   XZ=    -1.8737   YZ=     4.7463   ZZ=    24.5530
   Eigenvalues:    18.6372    27.5887    40.4268
     38  H    Isotropic =    30.5931   Anisotropy =     8.5104
   XX=    30.5623   YX=    -3.3765   ZX=     0.5012
   XY=    -2.8995   YY=    34.1659   ZY=     2.7862
   XZ=     1.1857   YZ=     1.8323   ZZ=    27.0510
   Eigenvalues:    25.6575    29.8551    36.2667
     39  H    Isotropic =    30.8575   Anisotropy =     7.5903
   XX=    29.5757   YX=    -0.0936   ZX=     1.0243
   XY=     0.1450   YY=    29.5687   ZY=    -3.9646
   XZ=    -0.0162   YZ=    -3.9266   ZZ=    33.4281
   Eigenvalues:    27.0726    29.5822    35.9177
     40  H    Isotropic =    30.1817   Anisotropy =     8.4350
   XX=    34.2500   YX=     0.5251   ZX=     3.3512
   XY=    -0.4540   YY=    28.3574   ZY=    -2.2324
   XZ=     3.4186   YZ=    -1.7797   ZZ=    27.9376
   Eigenvalues:    25.3148    29.4252    35.8050
     41  H    Isotropic =    28.1252   Anisotropy =     8.0997
   XX=    33.0847   YX=     0.9014   ZX=     1.6975
   XY=     2.2490   YY=    24.8232   ZY=    -2.9566
   XZ=     1.3320   YZ=    -3.1244   ZZ=    26.4676
   Eigenvalues:    22.0673    28.7832    33.5250
     42  H    Isotropic =    28.0033   Anisotropy =     4.3859
   XX=    29.1043   YX=     3.2719   ZX=    -1.3758
   XY=     2.0628   YY=    26.4967   ZY=     3.3802
   XZ=    -1.9648   YZ=     2.9519   ZZ=    28.4088
   Eigenvalues:    22.6247    30.4579    30.9272
     43  H    Isotropic =    30.5363   Anisotropy =    21.7449
   XX=    28.7423   YX=     7.3727   ZX=    -4.2339
   XY=     7.9416   YY=    31.5612   ZY=    -9.6953
   XZ=    -3.3495   YZ=    -9.2625   ZZ=    31.3055
   Eigenvalues:    20.5176    26.0584    45.0329
 End of Minotr F.D. properties file   721 does not exist.
 End of Minotr F.D. properties file   722 does not exist.
 End of Minotr F.D. properties file   788 does not exist.

 **********************************************************************

            Population analysis using the SCF density.

 **********************************************************************

 Orbital symmetries:
       Occupied  (A) (A) (A) (A) (A) (A) (A) (A) (A) (A) (A) (A)
                 (A) (A) (A) (A) (A) (A) (A) (A) (A) (A) (A) (A)
                 (A) (A) (A) (A) (A) (A) (A) (A) (A) (A) (A) (A)
                 (A) (A) (A) (A) (A) (A) (A) (A) (A) (A) (A) (A)
                 (A) (A) (A) (A) (A) (A) (A) (A) (A) (A) (A) (A)
                 (A) (A) (A) (A) (A) (A) (A) (A) (A) (A) (A) (A)
                 (A)
       Virtual   (A) (A) (A) (A) (A) (A) (A) (A) (A) (A) (A) (A)
                 (A) (A) (A) (A) (A) (A) (A) (A) (A) (A) (A) (A)
                 (A) (A) (A) (A) (A) (A) (A) (A) (A) (A) (A) (A)
                 (A) (A) (A) (A) (A) (A) (A) (A) (A) (A) (A) (A)
                 (A) (A) (A) (A) (A) (A) (A) (A) (A) (A) (A) (A)
                 (A) (A) (A) (A) (A) (A) (A) (A) (A) (A) (A) (A)
                 (A) (A) (A) (A) (A) (A) (A) (A) (A) (A) (A) (A)
                 (A) (A) (A) (A) (A) (A) (A) (A) (A) (A) (A) (A)
                 (A) (A) (A) (A) (A) (A) (A) (A) (A) (A) (A) (A)
                 (A) (A) (A) (A) (A) (A) (A) (A) (A) (A) (A) (A)
                 (A) (A) (A) (A) (A) (A) (A) (A) (A) (A) (A) (A)
                 (A) (A) (A) (A) (A) (A) (A) (A) (A) (A) (A) (A)
                 (A) (A) (A) (A) (A) (A) (A) (A) (A) (A) (A) (A)
                 (A) (A) (A) (A) (A) (A) (A) (A) (A) (A) (A) (A)
                 (A) (A) (A) (A) (A) (A) (A) (A) (A) (A) (A) (A)
                 (A) (A) (A) (A) (A) (A) (A) (A) (A) (A) (A) (A)
                 (A) (A) (A) (A) (A) (A) (A) (A) (A) (A) (A) (A)
                 (A) (A) (A) (A) (A) (A) (A) (A) (A) (A) (A) (A)
                 (A) (A) (A) (A) (A) (A) (A) (A) (A) (A) (A) (A)
                 (A) (A) (A) (A) (A) (A) (A) (A) (A) (A) (A) (A)
                 (A) (A) (A) (A) (A) (A) (A) (A) (A) (A) (A) (A)
                 (A) (A) (A) (A) (A) (A) (A) (A) (A) (A) (A) (A)
                 (A) (A) (A) (A) (A) (A) (A) (A) (A) (A) (A) (A)
                 (A) (A) (A) (A) (A) (A) (A) (A) (A) (A) (A) (A)
                 (A) (A) (A) (A) (A) (A) (A) (A) (A) (A) (A) (A)
                 (A) (A) (A) (A) (A) (A) (A) (A) (A) (A) (A) (A)
                 (A) (A) (A) (A) (A) (A) (A) (A) (A) (A) (A) (A)
                 (A) (A) (A) (A) (A) (A) (A) (A) (A) (A) (A) (A)
                 (A) (A) (A) (A) (A) (A) (A) (A) (A) (A) (A) (A)
                 (A) (A) (A) (A) (A) (A) (A) (A) (A) (A) (A) (A)
                 (A) (A) (A) (A) (A) (A) (A) (A) (A) (A) (A) (A)
                 (A) (A) (A) (A) (A) (A) (A) (A) (A) (A) (A) (A)
                 (A) (A) (A) (A) (A) (A) (A) (A) (A) (A) (A) (A)
                 (A) (A) (A) (A) (A) (A) (A) (A) (A) (A) (A) (A)
                 (A) (A) (A) (A) (A)
 The electronic state is 1-A.
 Alpha  occ. eigenvalues --  -19.22126 -19.21869 -19.20410 -19.19909 -10.32118
 Alpha  occ. eigenvalues --  -10.30911 -10.29558 -10.27979 -10.26531 -10.24709
 Alpha  occ. eigenvalues --  -10.24602 -10.24559 -10.23899 -10.23865 -10.23138
 Alpha  occ. eigenvalues --  -10.23107 -10.22841 -10.22190 -10.21850  -1.06513
 Alpha  occ. eigenvalues --   -1.06359  -1.05715  -1.03436  -0.89195  -0.84617
 Alpha  occ. eigenvalues --   -0.82166  -0.78061  -0.77083  -0.75140  -0.71922
 Alpha  occ. eigenvalues --   -0.70675  -0.68474  -0.66371  -0.62839  -0.59901
 Alpha  occ. eigenvalues --   -0.58267  -0.55405  -0.54530  -0.53947  -0.52136
 Alpha  occ. eigenvalues --   -0.51022  -0.48811  -0.48525  -0.47614  -0.46945
 Alpha  occ. eigenvalues --   -0.46669  -0.45682  -0.45148  -0.44543  -0.42819
 Alpha  occ. eigenvalues --   -0.42221  -0.41592  -0.40736  -0.40417  -0.40090
 Alpha  occ. eigenvalues --   -0.39528  -0.39290  -0.38951  -0.37755  -0.37552
 Alpha  occ. eigenvalues --   -0.36806  -0.36298  -0.35636  -0.34630  -0.34208
 Alpha  occ. eigenvalues --   -0.33588  -0.33100  -0.32375  -0.30430  -0.29635
 Alpha  occ. eigenvalues --   -0.28306  -0.27042  -0.26080
 Alpha virt. eigenvalues --   -0.04988   0.04173   0.04527   0.04868   0.06193
 Alpha virt. eigenvalues --    0.06332   0.08274   0.08606   0.09290   0.09956
 Alpha virt. eigenvalues --    0.10380   0.10985   0.11746   0.11925   0.12382
 Alpha virt. eigenvalues --    0.12888   0.13512   0.13819   0.13943   0.14863
 Alpha virt. eigenvalues --    0.15480   0.16023   0.16778   0.17195   0.17551
 Alpha virt. eigenvalues --    0.17973   0.18964   0.19237   0.19909   0.20782
 Alpha virt. eigenvalues --    0.20959   0.21584   0.22126   0.23064   0.23266
 Alpha virt. eigenvalues --    0.24925   0.25451   0.26094   0.26790   0.27158
 Alpha virt. eigenvalues --    0.29165   0.29527   0.30096   0.31294   0.32575
 Alpha virt. eigenvalues --    0.32819   0.33207   0.33815   0.34983   0.36087
 Alpha virt. eigenvalues --    0.37329   0.38354   0.39117   0.39356   0.40180
 Alpha virt. eigenvalues --    0.40835   0.42318   0.43176   0.43544   0.44217
 Alpha virt. eigenvalues --    0.45373   0.45550   0.46590   0.47556   0.48386
 Alpha virt. eigenvalues --    0.49131   0.49239   0.50537   0.50852   0.51432
 Alpha virt. eigenvalues --    0.52867   0.53708   0.54717   0.55168   0.55547
 Alpha virt. eigenvalues --    0.55915   0.56569   0.57264   0.57720   0.58219
 Alpha virt. eigenvalues --    0.58347   0.59012   0.59717   0.60000   0.60220
 Alpha virt. eigenvalues --    0.60654   0.60746   0.61284   0.61722   0.62016
 Alpha virt. eigenvalues --    0.62852   0.62947   0.63227   0.63812   0.64504
 Alpha virt. eigenvalues --    0.64641   0.65481   0.66278   0.66538   0.67256
 Alpha virt. eigenvalues --    0.67576   0.67929   0.68129   0.68846   0.69808
 Alpha virt. eigenvalues --    0.70919   0.71613   0.72347   0.73161   0.73871
 Alpha virt. eigenvalues --    0.75026   0.77198   0.78723   0.81293   0.81635
 Alpha virt. eigenvalues --    0.84087   0.85794   0.87261   0.87474   0.88581
 Alpha virt. eigenvalues --    0.89726   0.90762   0.92075   0.93477   0.94273
 Alpha virt. eigenvalues --    0.94666   0.97378   0.98153   0.99884   1.00927
 Alpha virt. eigenvalues --    1.01640   1.02181   1.02947   1.04482   1.05216
 Alpha virt. eigenvalues --    1.05781   1.08727   1.10551   1.12089   1.12542
 Alpha virt. eigenvalues --    1.14742   1.15794   1.16624   1.18612   1.20115
 Alpha virt. eigenvalues --    1.21767   1.23157   1.23623   1.24708   1.26372
 Alpha virt. eigenvalues --    1.27433   1.27658   1.29007   1.31387   1.33431
 Alpha virt. eigenvalues --    1.33886   1.36330   1.37965   1.38411   1.39377
 Alpha virt. eigenvalues --    1.40845   1.41300   1.42025   1.43286   1.44377
 Alpha virt. eigenvalues --    1.45147   1.45676   1.46178   1.46575   1.47375
 Alpha virt. eigenvalues --    1.47766   1.48256   1.50143   1.50397   1.51339
 Alpha virt. eigenvalues --    1.51657   1.53109   1.53763   1.54530   1.55036
 Alpha virt. eigenvalues --    1.56094   1.56155   1.57288   1.57510   1.58831
 Alpha virt. eigenvalues --    1.59231   1.59641   1.61097   1.61243   1.61821
 Alpha virt. eigenvalues --    1.62483   1.63207   1.63808   1.64978   1.65547
 Alpha virt. eigenvalues --    1.66093   1.67459   1.67902   1.68091   1.68928
 Alpha virt. eigenvalues --    1.70331   1.70551   1.71219   1.72404   1.73253
 Alpha virt. eigenvalues --    1.73540   1.74036   1.74406   1.74935   1.75721
 Alpha virt. eigenvalues --    1.76255   1.77733   1.78249   1.79017   1.79752
 Alpha virt. eigenvalues --    1.81380   1.82186   1.82753   1.84688   1.85412
 Alpha virt. eigenvalues --    1.86630   1.88107   1.89076   1.89717   1.90770
 Alpha virt. eigenvalues --    1.92360   1.93057   1.94404   1.95006   1.96669
 Alpha virt. eigenvalues --    1.97676   1.99859   1.99902   2.01094   2.02507
 Alpha virt. eigenvalues --    2.03629   2.04136   2.05594   2.06346   2.07351
 Alpha virt. eigenvalues --    2.07892   2.08868   2.09960   2.11101   2.11994
 Alpha virt. eigenvalues --    2.13958   2.15842   2.16601   2.17527   2.19110
 Alpha virt. eigenvalues --    2.19375   2.20174   2.21769   2.22349   2.23631
 Alpha virt. eigenvalues --    2.25633   2.28813   2.29367   2.30022   2.31096
 Alpha virt. eigenvalues --    2.32691   2.34560   2.36562   2.37054   2.40683
 Alpha virt. eigenvalues --    2.41236   2.41755   2.42073   2.42618   2.44010
 Alpha virt. eigenvalues --    2.44620   2.45503   2.46023   2.46984   2.48065
 Alpha virt. eigenvalues --    2.49228   2.50069   2.50560   2.51581   2.52973
 Alpha virt. eigenvalues --    2.53479   2.55120   2.56610   2.57057   2.57450
 Alpha virt. eigenvalues --    2.58578   2.58839   2.59944   2.60248   2.60651
 Alpha virt. eigenvalues --    2.62067   2.63272   2.63614   2.65433   2.65971
 Alpha virt. eigenvalues --    2.66480   2.67656   2.68929   2.70056   2.71420
 Alpha virt. eigenvalues --    2.72050   2.74159   2.76196   2.77580   2.78719
 Alpha virt. eigenvalues --    2.80420   2.82061   2.83671   2.84823   2.85768
 Alpha virt. eigenvalues --    2.86920   2.88019   2.90052   2.90460   2.91722
 Alpha virt. eigenvalues --    2.92746   2.93638   2.94811   2.96217   2.99378
 Alpha virt. eigenvalues --    3.00241   3.02447   3.03157   3.06264   3.07589
 Alpha virt. eigenvalues --    3.09609   3.10074   3.11296   3.12633   3.13249
 Alpha virt. eigenvalues --    3.15345   3.17425   3.18768   3.18986   3.20475
 Alpha virt. eigenvalues --    3.22277   3.23141   3.25441   3.25634   3.28566
 Alpha virt. eigenvalues --    3.28869   3.31399   3.34065   3.36192   3.37410
 Alpha virt. eigenvalues --    3.41819   3.44835   3.48640   3.57501   3.57876
 Alpha virt. eigenvalues --    3.59430   3.64029   3.76449   3.77125   3.78242
 Alpha virt. eigenvalues --    3.78820   3.80639   3.81127   3.82468   3.83070
 Alpha virt. eigenvalues --    3.83651   3.84179   3.84771   3.85597   3.86905
 Alpha virt. eigenvalues --    3.87010   3.92039   3.95026   4.00125   4.03261
 Alpha virt. eigenvalues --    4.06332   4.08558   4.10545   4.13563   4.24576
 Alpha virt. eigenvalues --    4.26236   4.29402   4.35192   4.37723   4.42064
 Alpha virt. eigenvalues --    4.48550   4.55089   4.94154   4.94866   4.97275
 Alpha virt. eigenvalues --    5.01782   5.11057   5.29647   5.32035   5.35078
 Alpha virt. eigenvalues --    5.63939   5.64085   5.65922   5.67459  23.64833
 Alpha virt. eigenvalues --   23.80085  23.83706  23.86949  23.91239  23.92748
 Alpha virt. eigenvalues --   23.94282  23.96610  23.97667  24.00425  24.03134
 Alpha virt. eigenvalues --   24.03487  24.05385  24.06765  24.25970  50.00231
 Alpha virt. eigenvalues --   50.02802  50.06914  50.09953
          Condensed to atoms (all electrons):
               1          2          3          4          5          6
     1  C    5.789437   0.330164  -0.034797  -0.018259   0.001320  -0.066427
     2  C    0.330164   5.485619   0.285310  -0.045603  -0.005520  -0.006911
     3  C   -0.034797   0.285310   5.076682   0.319098  -0.067693  -0.012454
     4  C   -0.018259  -0.045603   0.319098   5.389632   0.281413  -0.044431
     5  C    0.001320  -0.005520  -0.067693   0.281413   5.032944   0.352609
     6  C   -0.066427  -0.006911  -0.012454  -0.044431   0.352609   5.013587
     7  C    0.258282  -0.045711  -0.005179  -0.001144  -0.077637   0.371913
     8  C    0.180904   0.023032   0.005019  -0.000477  -0.000373   0.005493
     9  C   -0.176280  -0.097047   0.007945  -0.000627  -0.000007  -0.000139
    10  C   -0.006579   0.304264  -0.043176   0.005582  -0.000286  -0.000256
    11  O   -0.122050   0.007326  -0.000092  -0.000002  -0.000005   0.000186
    12  C   -0.076081   0.000258   0.001889  -0.004857  -0.002841  -0.070232
    13  C   -0.000878  -0.092172  -0.008970   0.000349  -0.000011   0.000061
    14  O    0.005899  -0.051522  -0.011974  -0.000798  -0.000003   0.000005
    15  C    0.000070   0.006235  -0.046922   0.318019  -0.046171   0.005506
    16  O    0.000099  -0.000651  -0.013579  -0.061662   0.003314  -0.000062
    17  C   -0.000025  -0.000147   0.009508  -0.073126  -0.006761   0.000281
    18  C   -0.000039   0.000187  -0.015455  -0.073786  -0.004100  -0.000065
    19  O    0.000000  -0.000011  -0.000564   0.004204   0.000041   0.000000
    20  H   -0.002406  -0.028945   0.393945  -0.035557  -0.003211  -0.001745
    21  H    0.010912  -0.050997   0.405204  -0.056824   0.006833  -0.000663
    22  H    0.001660  -0.007864  -0.051425   0.404107  -0.028660  -0.004971
    23  H   -0.000211  -0.000355  -0.002215  -0.041810   0.409713  -0.033060
    24  H   -0.000069  -0.000526   0.008197  -0.037724   0.412241  -0.032696
    25  H   -0.005190  -0.002979   0.006634  -0.008304  -0.035406   0.410501
    26  H    0.009457   0.000279  -0.000266   0.007794  -0.033941   0.410692
    27  H   -0.057148   0.005356  -0.000386  -0.000352   0.007121  -0.039417
    28  H    0.006666   0.001853  -0.000200   0.000065  -0.000003   0.000010
    29  H    0.011607   0.002463  -0.000316   0.000013   0.000000   0.000016
    30  H    0.008853  -0.000196  -0.000053   0.000302  -0.001812  -0.002088
    31  H   -0.004253   0.002824  -0.000518  -0.000287   0.004051  -0.007605
    32  H   -0.014833  -0.000492  -0.000004   0.000095  -0.000415   0.007741
    33  H    0.000277  -0.013181   0.005299   0.000098   0.000001  -0.000008
    34  H   -0.000971   0.011120  -0.000021   0.000008   0.000000  -0.000002
    35  H    0.002120   0.001822  -0.000742  -0.000045  -0.000007   0.000023
    36  H    0.002204  -0.001346  -0.001837   0.000135   0.000015   0.000004
    37  H    0.000000   0.000012  -0.000208   0.012887  -0.000450   0.000021
    38  H   -0.000009  -0.000001  -0.000445  -0.003692   0.001766   0.000306
    39  H   -0.000017  -0.000093   0.000193  -0.007418  -0.001616  -0.000101
    40  H   -0.000002   0.000039  -0.000324   0.009645  -0.000262   0.000007
    41  H   -0.000055   0.001092   0.006972  -0.004919   0.000118   0.000025
    42  H    0.000006  -0.000108  -0.000365   0.002001   0.000153  -0.000118
    43  H    0.000000  -0.000002  -0.000001  -0.000544  -0.000003  -0.000001
               7          8          9         10         11         12
     1  C    0.258282   0.180904  -0.176280  -0.006579  -0.122050  -0.076081
     2  C   -0.045711   0.023032  -0.097047   0.304264   0.007326   0.000258
     3  C   -0.005179   0.005019   0.007945  -0.043176  -0.000092   0.001889
     4  C   -0.001144  -0.000477  -0.000627   0.005582  -0.000002  -0.004857
     5  C   -0.077637  -0.000373  -0.000007  -0.000286  -0.000005  -0.002841
     6  C    0.371913   0.005493  -0.000139  -0.000256   0.000186  -0.070232
     7  C    5.154181  -0.050679   0.010065   0.003187   0.011710   0.342425
     8  C   -0.050679   4.723887   0.368072  -0.086999   0.649750  -0.007760
     9  C    0.010065   0.368072   5.193810   0.289047  -0.071235  -0.001106
    10  C    0.003187  -0.086999   0.289047   5.262177   0.005048   0.000008
    11  O    0.011710   0.649750  -0.071235   0.005048   7.894656  -0.005304
    12  C    0.342425  -0.007760  -0.001106   0.000008  -0.005304   4.949160
    13  C   -0.000349  -0.001646  -0.059917   0.328977   0.000002  -0.000009
    14  O   -0.000098   0.003529  -0.039285   0.234029  -0.000015   0.000010
    15  C   -0.000409   0.000002   0.000009  -0.000312   0.000000  -0.000063
    16  O   -0.000006   0.000001  -0.000002  -0.000237   0.000000   0.000002
    17  C   -0.000042   0.000000   0.000000   0.000003   0.000000  -0.000009
    18  C    0.000015   0.000000   0.000000  -0.000006   0.000000  -0.000007
    19  O    0.000000   0.000000   0.000000   0.000000   0.000000   0.000000
    20  H    0.001420  -0.000228  -0.000075  -0.001339   0.000005  -0.000204
    21  H   -0.000414  -0.000167   0.001793  -0.013498   0.000003   0.000066
    22  H    0.003840   0.000003  -0.000064   0.000142  -0.000005  -0.001233
    23  H    0.008076   0.000032   0.000000   0.000000   0.000000  -0.000239
    24  H   -0.006377   0.000021  -0.000002   0.000016   0.000001   0.005003
    25  H   -0.044411   0.000263  -0.000097  -0.000095  -0.000020   0.008529
    26  H   -0.033305  -0.000239   0.000007   0.000028  -0.000005  -0.004861
    27  H    0.424256  -0.005415   0.002375  -0.001182   0.013673  -0.039560
    28  H   -0.000315  -0.026202   0.385717  -0.032046   0.000704   0.000127
    29  H   -0.000217  -0.029332   0.384925  -0.028169   0.004145  -0.000014
    30  H   -0.036311  -0.000005   0.000018   0.000012  -0.000106   0.403798
    31  H   -0.033523  -0.000570   0.000085  -0.000218  -0.000066   0.403001
    32  H   -0.024538   0.004993   0.000533  -0.000074   0.010208   0.398489
    33  H    0.000013  -0.000536   0.007047  -0.023611   0.000008   0.000000
    34  H    0.000023   0.000624  -0.007386  -0.030919  -0.000010   0.000000
    35  H   -0.000126  -0.000137  -0.001154  -0.037924  -0.000061   0.000007
    36  H   -0.000071  -0.000570  -0.001779  -0.043335  -0.000029  -0.000014
    37  H   -0.000001   0.000000   0.000000   0.000002   0.000000   0.000000
    38  H    0.000008   0.000000   0.000000   0.000001   0.000000  -0.000007
    39  H    0.000009   0.000000   0.000000   0.000000   0.000000   0.000018
    40  H    0.000001   0.000000   0.000000   0.000000   0.000000   0.000000
    41  H    0.000019  -0.000001  -0.000002   0.000038   0.000000  -0.000001
    42  H   -0.000001   0.000000   0.000000  -0.000002   0.000000  -0.000001
    43  H    0.000000   0.000000   0.000000   0.000000   0.000000   0.000000
              13         14         15         16         17         18
     1  C   -0.000878   0.005899   0.000070   0.000099  -0.000025  -0.000039
     2  C   -0.092172  -0.051522   0.006235  -0.000651  -0.000147   0.000187
     3  C   -0.008970  -0.011974  -0.046922  -0.013579   0.009508  -0.015455
     4  C    0.000349  -0.000798   0.318019  -0.061662  -0.073126  -0.073786
     5  C   -0.000011  -0.000003  -0.046171   0.003314  -0.006761  -0.004100
     6  C    0.000061   0.000005   0.005506  -0.000062   0.000281  -0.000065
     7  C   -0.000349  -0.000098  -0.000409  -0.000006  -0.000042   0.000015
     8  C   -0.001646   0.003529   0.000002   0.000001   0.000000   0.000000
     9  C   -0.059917  -0.039285   0.000009  -0.000002   0.000000   0.000000
    10  C    0.328977   0.234029  -0.000312  -0.000237   0.000003  -0.000006
    11  O    0.000002  -0.000015   0.000000   0.000000   0.000000   0.000000
    12  C   -0.000009   0.000010  -0.000063   0.000002  -0.000009  -0.000007
    13  C    4.954334  -0.061033  -0.000003   0.000010   0.000000  -0.000004
    14  O   -0.061033   7.989375  -0.000095  -0.000042  -0.000001   0.000003
    15  C   -0.000003  -0.000095   5.303429   0.216983   0.346994   0.296091
    16  O    0.000010  -0.000042   0.216983   8.022332  -0.049570  -0.036077
    17  C    0.000000  -0.000001   0.346994  -0.049570   4.942043  -0.072483
    18  C   -0.000004   0.000003   0.296091  -0.036077  -0.072483   4.873456
    19  O    0.000000   0.000000  -0.058958  -0.008066  -0.007020   0.239796
    20  H    0.001488   0.000274  -0.003197  -0.000200  -0.000231   0.003030
    21  H   -0.003020   0.027873  -0.008762   0.030178   0.001668  -0.000498
    22  H    0.000049   0.000578  -0.035822   0.007114  -0.011753   0.010582
    23  H    0.000000   0.000001  -0.005811   0.000112  -0.004598   0.004135
    24  H    0.000000   0.000000  -0.006196  -0.000091   0.003363  -0.000582
    25  H    0.000018   0.000005  -0.000222   0.000001   0.000017  -0.000101
    26  H   -0.000003   0.000000  -0.000316   0.000003   0.000016   0.000002
    27  H    0.000135  -0.000001   0.000027   0.000000   0.000000   0.000000
    28  H    0.002146   0.002893  -0.000001  -0.000001   0.000000   0.000000
    29  H   -0.000423   0.001740   0.000000   0.000000   0.000000   0.000000
    30  H    0.000000   0.000000  -0.000006   0.000000  -0.000008   0.000001
    31  H    0.000005  -0.000014   0.000226  -0.000087   0.000226  -0.000028
    32  H   -0.000001   0.000005  -0.000002   0.000000  -0.000001   0.000000
    33  H    0.400994   0.000225   0.000008  -0.000073  -0.000001   0.000003
    34  H    0.392596   0.004545   0.000000   0.000000   0.000000   0.000000
    35  H    0.399810   0.004073   0.000001   0.000000   0.000000   0.000000
    36  H    0.009808   0.314847  -0.000010   0.000461   0.000000   0.000011
    37  H    0.000001  -0.000012  -0.057524   0.321791  -0.001800  -0.013253
    38  H    0.000000   0.000000  -0.029361   0.004910   0.385107  -0.001432
    39  H    0.000000  -0.000001  -0.035475   0.002662   0.405984   0.008624
    40  H    0.000000   0.000000  -0.028967   0.000362   0.396896  -0.012239
    41  H    0.000034  -0.000084  -0.037332   0.000197   0.007288   0.409090
    42  H    0.000000   0.000000  -0.043261   0.004721  -0.004431   0.389593
    43  H    0.000000   0.000000   0.008215   0.000278  -0.000174  -0.030970
              19         20         21         22         23         24
     1  C    0.000000  -0.002406   0.010912   0.001660  -0.000211  -0.000069
     2  C   -0.000011  -0.028945  -0.050997  -0.007864  -0.000355  -0.000526
     3  C   -0.000564   0.393945   0.405204  -0.051425  -0.002215   0.008197
     4  C    0.004204  -0.035557  -0.056824   0.404107  -0.041810  -0.037724
     5  C    0.000041  -0.003211   0.006833  -0.028660   0.409713   0.412241
     6  C    0.000000  -0.001745  -0.000663  -0.004971  -0.033060  -0.032696
     7  C    0.000000   0.001420  -0.000414   0.003840   0.008076  -0.006377
     8  C    0.000000  -0.000228  -0.000167   0.000003   0.000032   0.000021
     9  C    0.000000  -0.000075   0.001793  -0.000064   0.000000  -0.000002
    10  C    0.000000  -0.001339  -0.013498   0.000142   0.000000   0.000016
    11  O    0.000000   0.000005   0.000003  -0.000005   0.000000   0.000001
    12  C    0.000000  -0.000204   0.000066  -0.001233  -0.000239   0.005003
    13  C    0.000000   0.001488  -0.003020   0.000049   0.000000   0.000000
    14  O    0.000000   0.000274   0.027873   0.000578   0.000001   0.000000
    15  C   -0.058958  -0.003197  -0.008762  -0.035822  -0.005811  -0.006196
    16  O   -0.008066  -0.000200   0.030178   0.007114   0.000112  -0.000091
    17  C   -0.007020  -0.000231   0.001668  -0.011753  -0.004598   0.003363
    18  C    0.239796   0.003030  -0.000498   0.010582   0.004135  -0.000582
    19  O    7.983931  -0.000110  -0.000222  -0.000158  -0.000301  -0.000005
    20  H   -0.000110   0.519937  -0.022066   0.007170   0.002560   0.000059
    21  H   -0.000222  -0.022066   0.519849  -0.001051  -0.000209  -0.000261
    22  H   -0.000158   0.007170  -0.001051   0.544421   0.007208  -0.011379
    23  H   -0.000301   0.002560  -0.000209   0.007208   0.552207  -0.028005
    24  H   -0.000005   0.000059  -0.000261  -0.011379  -0.028005   0.548590
    25  H    0.000000   0.000101   0.000187  -0.000516  -0.008042   0.007548
    26  H    0.000000  -0.000239   0.000029  -0.000138  -0.002992  -0.007971
    27  H    0.000000   0.000202  -0.000012   0.000046  -0.000284  -0.000302
    28  H    0.000000  -0.000037  -0.000163  -0.000036   0.000000   0.000000
    29  H    0.000000   0.000061  -0.000146   0.000006   0.000000   0.000000
    30  H    0.000000   0.000017  -0.000003   0.000068  -0.000076   0.000551
    31  H    0.000000   0.000039  -0.000035   0.002408   0.000047  -0.001086
    32  H    0.000000  -0.000004  -0.000006   0.000076   0.000027  -0.000070
    33  H    0.000000  -0.000369   0.001294  -0.000005  -0.000001  -0.000001
    34  H    0.000000   0.000004  -0.000412  -0.000002   0.000000   0.000000
    35  H    0.000000  -0.000135   0.000449   0.000000   0.000000   0.000000
    36  H    0.000000   0.000082  -0.000725   0.000602   0.000001  -0.000001
    37  H    0.032820  -0.000073  -0.001540  -0.001019   0.000048   0.000021
    38  H   -0.000268   0.000007  -0.000243   0.000686   0.000727  -0.001822
    39  H   -0.000227  -0.000008  -0.000015   0.005438   0.000246   0.000155
    40  H    0.013742   0.000024  -0.000168  -0.000199  -0.000269   0.000179
    41  H   -0.026063   0.001099   0.000639  -0.000250  -0.000481  -0.000099
    42  H   -0.030144  -0.000356   0.000271  -0.000809   0.006308   0.000051
    43  H    0.317670   0.000000   0.000029   0.000038   0.000034   0.000000
              25         26         27         28         29         30
     1  C   -0.005190   0.009457  -0.057148   0.006666   0.011607   0.008853
     2  C   -0.002979   0.000279   0.005356   0.001853   0.002463  -0.000196
     3  C    0.006634  -0.000266  -0.000386  -0.000200  -0.000316  -0.000053
     4  C   -0.008304   0.007794  -0.000352   0.000065   0.000013   0.000302
     5  C   -0.035406  -0.033941   0.007121  -0.000003   0.000000  -0.001812
     6  C    0.410501   0.410692  -0.039417   0.000010   0.000016  -0.002088
     7  C   -0.044411  -0.033305   0.424256  -0.000315  -0.000217  -0.036311
     8  C    0.000263  -0.000239  -0.005415  -0.026202  -0.029332  -0.000005
     9  C   -0.000097   0.000007   0.002375   0.385717   0.384925   0.000018
    10  C   -0.000095   0.000028  -0.001182  -0.032046  -0.028169   0.000012
    11  O   -0.000020  -0.000005   0.013673   0.000704   0.004145  -0.000106
    12  C    0.008529  -0.004861  -0.039560   0.000127  -0.000014   0.403798
    13  C    0.000018  -0.000003   0.000135   0.002146  -0.000423   0.000000
    14  O    0.000005   0.000000  -0.000001   0.002893   0.001740   0.000000
    15  C   -0.000222  -0.000316   0.000027  -0.000001   0.000000  -0.000006
    16  O    0.000001   0.000003   0.000000  -0.000001   0.000000   0.000000
    17  C    0.000017   0.000016   0.000000   0.000000   0.000000  -0.000008
    18  C   -0.000101   0.000002   0.000000   0.000000   0.000000   0.000001
    19  O    0.000000   0.000000   0.000000   0.000000   0.000000   0.000000
    20  H    0.000101  -0.000239   0.000202  -0.000037   0.000061   0.000017
    21  H    0.000187   0.000029  -0.000012  -0.000163  -0.000146  -0.000003
    22  H   -0.000516  -0.000138   0.000046  -0.000036   0.000006   0.000068
    23  H   -0.008042  -0.002992  -0.000284   0.000000   0.000000  -0.000076
    24  H    0.007548  -0.007971  -0.000302   0.000000   0.000000   0.000551
    25  H    0.560492  -0.025815  -0.004693   0.000005  -0.000001   0.000002
    26  H   -0.025815   0.548569  -0.007856   0.000000  -0.000001   0.003336
    27  H   -0.004693  -0.007856   0.556310  -0.000089  -0.000030  -0.005388
    28  H    0.000005   0.000000  -0.000089   0.491067  -0.009950  -0.000005
    29  H   -0.000001  -0.000001  -0.000030  -0.009950   0.500293   0.000001
    30  H    0.000002   0.003336  -0.005388  -0.000005   0.000001   0.549663
    31  H   -0.000250  -0.000728   0.008064  -0.000004   0.000005  -0.026537
    32  H   -0.000378   0.000011  -0.005763  -0.000047  -0.000018  -0.023110
    33  H   -0.000022   0.000000  -0.000004  -0.000377   0.000240   0.000000
    34  H   -0.000001   0.000000  -0.000005   0.000629   0.000794   0.000000
    35  H    0.000092   0.000000  -0.000031   0.000300  -0.001116   0.000000
    36  H   -0.000002   0.000000   0.000009   0.002942   0.000088   0.000001
    37  H    0.000001  -0.000001   0.000000   0.000000   0.000000   0.000000
    38  H   -0.000020  -0.000008   0.000000   0.000000   0.000000  -0.000002
    39  H   -0.000004   0.000006   0.000000   0.000000   0.000000   0.000001
    40  H    0.000002  -0.000002   0.000000   0.000000   0.000000   0.000000
    41  H   -0.000098   0.000011   0.000000   0.000000   0.000000   0.000000
    42  H    0.000023   0.000002   0.000000   0.000000   0.000000   0.000000
    43  H    0.000000   0.000000   0.000000   0.000000   0.000000   0.000000
              31         32         33         34         35         36
     1  C   -0.004253  -0.014833   0.000277  -0.000971   0.002120   0.002204
     2  C    0.002824  -0.000492  -0.013181   0.011120   0.001822  -0.001346
     3  C   -0.000518  -0.000004   0.005299  -0.000021  -0.000742  -0.001837
     4  C   -0.000287   0.000095   0.000098   0.000008  -0.000045   0.000135
     5  C    0.004051  -0.000415   0.000001   0.000000  -0.000007   0.000015
     6  C   -0.007605   0.007741  -0.000008  -0.000002   0.000023   0.000004
     7  C   -0.033523  -0.024538   0.000013   0.000023  -0.000126  -0.000071
     8  C   -0.000570   0.004993  -0.000536   0.000624  -0.000137  -0.000570
     9  C    0.000085   0.000533   0.007047  -0.007386  -0.001154  -0.001779
    10  C   -0.000218  -0.000074  -0.023611  -0.030919  -0.037924  -0.043335
    11  O   -0.000066   0.010208   0.000008  -0.000010  -0.000061  -0.000029
    12  C    0.403001   0.398489   0.000000   0.000000   0.000007  -0.000014
    13  C    0.000005  -0.000001   0.400994   0.392596   0.399810   0.009808
    14  O   -0.000014   0.000005   0.000225   0.004545   0.004073   0.314847
    15  C    0.000226  -0.000002   0.000008   0.000000   0.000001  -0.000010
    16  O   -0.000087   0.000000  -0.000073   0.000000   0.000000   0.000461
    17  C    0.000226  -0.000001  -0.000001   0.000000   0.000000   0.000000
    18  C   -0.000028   0.000000   0.000003   0.000000   0.000000   0.000011
    19  O    0.000000   0.000000   0.000000   0.000000   0.000000   0.000000
    20  H    0.000039  -0.000004  -0.000369   0.000004  -0.000135   0.000082
    21  H   -0.000035  -0.000006   0.001294  -0.000412   0.000449  -0.000725
    22  H    0.002408   0.000076  -0.000005  -0.000002   0.000000   0.000602
    23  H    0.000047   0.000027  -0.000001   0.000000   0.000000   0.000001
    24  H   -0.001086  -0.000070  -0.000001   0.000000   0.000000  -0.000001
    25  H   -0.000250  -0.000378  -0.000022  -0.000001   0.000092  -0.000002
    26  H   -0.000728   0.000011   0.000000   0.000000   0.000000   0.000000
    27  H    0.008064  -0.005763  -0.000004  -0.000005  -0.000031   0.000009
    28  H   -0.000004  -0.000047  -0.000377   0.000629   0.000300   0.002942
    29  H    0.000005  -0.000018   0.000240   0.000794  -0.001116   0.000088
    30  H   -0.026537  -0.023110   0.000000   0.000000   0.000000   0.000001
    31  H    0.557330  -0.027198   0.000000   0.000000  -0.000001   0.000005
    32  H   -0.027198   0.544830   0.000000   0.000000   0.000000  -0.000006
    33  H    0.000000   0.000000   0.532395  -0.023510  -0.022517  -0.000425
    34  H    0.000000   0.000000  -0.023510   0.536251  -0.021286  -0.000493
    35  H   -0.000001   0.000000  -0.022517  -0.021286   0.542092  -0.000608
    36  H    0.000005  -0.000006  -0.000425  -0.000493  -0.000608   0.453503
    37  H    0.000003   0.000000   0.000001   0.000000   0.000000   0.000000
    38  H   -0.000025   0.000000   0.000000   0.000000   0.000000   0.000000
    39  H    0.000055   0.000001   0.000000   0.000000   0.000000   0.000002
    40  H   -0.000002   0.000000   0.000000   0.000000   0.000000   0.000000
    41  H    0.000001   0.000000  -0.000035   0.000002  -0.000004   0.000003
    42  H    0.000009   0.000000  -0.000001   0.000000   0.000000  -0.000001
    43  H    0.000000   0.000000   0.000000   0.000000   0.000000   0.000000
              37         38         39         40         41         42
     1  C    0.000000  -0.000009  -0.000017  -0.000002  -0.000055   0.000006
     2  C    0.000012  -0.000001  -0.000093   0.000039   0.001092  -0.000108
     3  C   -0.000208  -0.000445   0.000193  -0.000324   0.006972  -0.000365
     4  C    0.012887  -0.003692  -0.007418   0.009645  -0.004919   0.002001
     5  C   -0.000450   0.001766  -0.001616  -0.000262   0.000118   0.000153
     6  C    0.000021   0.000306  -0.000101   0.000007   0.000025  -0.000118
     7  C   -0.000001   0.000008   0.000009   0.000001   0.000019  -0.000001
     8  C    0.000000   0.000000   0.000000   0.000000  -0.000001   0.000000
     9  C    0.000000   0.000000   0.000000   0.000000  -0.000002   0.000000
    10  C    0.000002   0.000001   0.000000   0.000000   0.000038  -0.000002
    11  O    0.000000   0.000000   0.000000   0.000000   0.000000   0.000000
    12  C    0.000000  -0.000007   0.000018   0.000000  -0.000001  -0.000001
    13  C    0.000001   0.000000   0.000000   0.000000   0.000034   0.000000
    14  O   -0.000012   0.000000  -0.000001   0.000000  -0.000084   0.000000
    15  C   -0.057524  -0.029361  -0.035475  -0.028967  -0.037332  -0.043261
    16  O    0.321791   0.004910   0.002662   0.000362   0.000197   0.004721
    17  C   -0.001800   0.385107   0.405984   0.396896   0.007288  -0.004431
    18  C   -0.013253  -0.001432   0.008624  -0.012239   0.409090   0.389593
    19  O    0.032820  -0.000268  -0.000227   0.013742  -0.026063  -0.030144
    20  H   -0.000073   0.000007  -0.000008   0.000024   0.001099  -0.000356
    21  H   -0.001540  -0.000243  -0.000015  -0.000168   0.000639   0.000271
    22  H   -0.001019   0.000686   0.005438  -0.000199  -0.000250  -0.000809
    23  H    0.000048   0.000727   0.000246  -0.000269  -0.000481   0.006308
    24  H    0.000021  -0.001822   0.000155   0.000179  -0.000099   0.000051
    25  H    0.000001  -0.000020  -0.000004   0.000002  -0.000098   0.000023
    26  H   -0.000001  -0.000008   0.000006  -0.000002   0.000011   0.000002
    27  H    0.000000   0.000000   0.000000   0.000000   0.000000   0.000000
    28  H    0.000000   0.000000   0.000000   0.000000   0.000000   0.000000
    29  H    0.000000   0.000000   0.000000   0.000000   0.000000   0.000000
    30  H    0.000000  -0.000002   0.000001   0.000000   0.000000   0.000000
    31  H    0.000003  -0.000025   0.000055  -0.000002   0.000001   0.000009
    32  H    0.000000   0.000000   0.000001   0.000000   0.000000   0.000000
    33  H    0.000001   0.000000   0.000000   0.000000  -0.000035  -0.000001
    34  H    0.000000   0.000000   0.000000   0.000000   0.000002   0.000000
    35  H    0.000000   0.000000   0.000000   0.000000  -0.000004   0.000000
    36  H    0.000000   0.000000   0.000002   0.000000   0.000003  -0.000001
    37  H    0.447794  -0.000289  -0.000958   0.003773  -0.000959   0.002275
    38  H   -0.000289   0.561943  -0.023911  -0.020535  -0.000251  -0.000291
    39  H   -0.000958  -0.023911   0.543386  -0.025256  -0.000394  -0.000360
    40  H    0.003773  -0.020535  -0.025256   0.536235   0.000555  -0.000499
    41  H   -0.000959  -0.000251  -0.000394   0.000555   0.542261  -0.030253
    42  H    0.002275  -0.000291  -0.000360  -0.000499  -0.030253   0.577331
    43  H   -0.001335  -0.000015   0.000039  -0.000556  -0.007644  -0.000198
              43
     1  C    0.000000
     2  C   -0.000002
     3  C   -0.000001
     4  C   -0.000544
     5  C   -0.000003
     6  C   -0.000001
     7  C    0.000000
     8  C    0.000000
     9  C    0.000000
    10  C    0.000000
    11  O    0.000000
    12  C    0.000000
    13  C    0.000000
    14  O    0.000000
    15  C    0.008215
    16  O    0.000278
    17  C   -0.000174
    18  C   -0.030970
    19  O    0.317670
    20  H    0.000000
    21  H    0.000029
    22  H    0.000038
    23  H    0.000034
    24  H    0.000000
    25  H    0.000000
    26  H    0.000000
    27  H    0.000000
    28  H    0.000000
    29  H    0.000000
    30  H    0.000000
    31  H    0.000000
    32  H    0.000000
    33  H    0.000000
    34  H    0.000000
    35  H    0.000000
    36  H    0.000000
    37  H   -0.001335
    38  H   -0.000015
    39  H    0.000039
    40  H   -0.000556
    41  H   -0.007644
    42  H   -0.000198
    43  H    0.432022
 Mulliken charges:
               1
     1  C   -0.033360
     2  C   -0.016873
     3  C   -0.211711
     4  C   -0.233200
     5  C   -0.196461
     6  C   -0.255535
     7  C   -0.228577
     8  C    0.245713
     9  C   -0.195241
    10  C   -0.082297
    11  O   -0.398420
    12  C   -0.298384
    13  C   -0.262380
    14  O   -0.424932
    15  C   -0.056616
    16  O   -0.445124
    17  C   -0.267212
    18  C    0.026504
    19  O   -0.460086
    20  H    0.169209
    21  H    0.154840
    22  H    0.161115
    23  H    0.137477
    24  H    0.149269
    25  H    0.142246
    26  H    0.138445
    27  H    0.150344
    28  H    0.174352
    29  H    0.163337
    30  H    0.129084
    31  H    0.124649
    32  H    0.129951
    33  H    0.136773
    34  H    0.138423
    35  H    0.135103
    36  H    0.266526
    37  H    0.257971
    38  H    0.127164
    39  H    0.129035
    40  H    0.127820
    41  H    0.139480
    42  H    0.128456
    43  H    0.283118
 Sum of Mulliken charges =   0.00000
 Mulliken charges with hydrogens summed into heavy atoms:
               1
     1  C   -0.033360
     2  C   -0.016873
     3  C    0.112339
     4  C   -0.072085
     5  C    0.090286
     6  C    0.025156
     7  C   -0.078233
     8  C    0.245713
     9  C    0.142449
    10  C   -0.082297
    11  O   -0.398420
    12  C    0.085300
    13  C    0.147919
    14  O   -0.158406
    15  C   -0.056616
    16  O   -0.187153
    17  C    0.116807
    18  C    0.294441
    19  O   -0.176968
 Electronic spatial extent (au):  <R**2>=           5590.9808
 Charge=              0.0000 electrons
 Dipole moment (field-independent basis, Debye):
    X=             -4.6116    Y=             -0.9339    Z=              3.3098  Tot=              5.7527
 Quadrupole moment (field-independent basis, Debye-Ang):
   XX=           -128.9663   YY=           -116.5345   ZZ=           -109.4328
   XY=             -5.2279   XZ=             -8.1081   YZ=             -4.2260
 Traceless Quadrupole moment (field-independent basis, Debye-Ang):
   XX=            -10.6551   YY=              1.7767   ZZ=              8.8784
   XY=             -5.2279   XZ=             -8.1081   YZ=             -4.2260
 Octapole moment (field-independent basis, Debye-Ang**2):
  XXX=           -131.3837  YYY=              2.1582  ZZZ=             -7.3435  XYY=            -35.7433
  XXY=            -85.6675  XXZ=             37.7767  XZZ=             -8.0037  YZZ=            -14.3629
  YYZ=             15.4968  XYZ=             14.5740
 Hexadecapole moment (field-independent basis, Debye-Ang**3):
 XXXX=          -4974.5682 YYYY=          -2039.1646 ZZZZ=           -616.0830 XXXY=            -16.4181
 XXXZ=           -110.1040 YYYX=             91.9102 YYYZ=            -16.4085 ZZZX=            -51.3659
 ZZZY=             23.2900 XXYY=          -1020.7323 XXZZ=           -789.0361 YYZZ=           -426.8870
 XXYZ=            -43.2660 YYXZ=            -11.1565 ZZXY=             22.2929
 N-N= 1.598793931747D+03 E-N=-5.267909221108D+03  KE= 8.830022271878D+02
 1\1\GINC-SNODE68\SP\RmPW1PW91\6-311G(d,p)\C15H24O4\ROOT\10-Mar-2024\0\
 \# mPW1PW91/6-311G(d,p) nmr guess=read geom=check scrf=(solvent=methan
 ol,read)\\candidate structure: DY-202A-11R_2, conformer: 1, nmr calcul
 ation with methanol solvation\\0,1\C,0,1.7862351579,0.619489853,0.1710
 208767\C,0,1.0340899566,-0.503348959,0.2720749789\C,0,-0.4384369261,-0
 .6088766159,0.5549631737\C,0,-1.2789591669,0.508204593,-0.1115569485\C
 ,0,-1.2035279248,1.8590420915,0.6418305555\C,0,0.1510013414,2.20560827
 79,1.2869409933\C,0,1.406763453,2.062813889,0.4045396952\C,0,3.1735168
 469,0.2488771135,-0.1561635496\C,0,3.244353254,-1.2510417097,-0.379726
 8405\C,0,1.8580259856,-1.7792545303,0.0536624048\O,0,4.1266370958,1.02
 56539135,-0.231486957\C,0,1.326200258,2.8624118179,-0.911668078\C,0,1.
 9258622707,-2.6295114746,1.3252492135\O,0,1.2484850379,-2.6252732032,-
 0.9364495613\C,0,-2.7415032217,0.0569259602,-0.3869198832\O,0,-2.64396
 01163,-1.0814866157,-1.2712912025\C,0,-3.5431597206,1.1530507071,-1.10
 69638429\C,0,-3.4784912852,-0.4120143354,0.8790744995\O,0,-4.724303650
 4,-0.9906523066,0.4557566416\H,0,-0.5960081024,-0.6136033027,1.6434925
 322\H,0,-0.7790287855,-1.5816230193,0.1898553411\H,0,-0.8542909603,0.6
 572387452,-1.1133030802\H,0,-1.952763443,1.8784958762,1.4437909106\H,0
 ,-1.4850979049,2.6598196029,-0.0509218727\H,0,0.2964711124,1.594146072
 2,2.1868797808\H,0,0.0940028395,3.2451133798,1.6365136511\H,0,2.243607
 7988,2.494674441,0.9734873207\H,0,3.4131936657,-1.4496687929,-1.445318
 2952\H,0,4.0830535705,-1.6896000951,0.1711993142\H,0,1.1122192241,3.91
 82217673,-0.7041492922\H,0,0.5437607805,2.4812050853,-1.5768206179\H,0
 ,2.278087141,2.8132788785,-1.4519785278\H,0,0.923363573,-2.9247621972,
 1.6527476746\H,0,2.5061067493,-3.5387964221,1.1309610135\H,0,2.4092140
 3,-2.0748454863,2.1358829461\H,0,1.163071791,-2.1106860262,-1.75828504
 54\H,0,-3.5081117463,-1.5290419375,-1.1986982758\H,0,-3.7126940171,2.0
 269943543,-0.4698500286\H,0,-3.0131484405,1.4775042466,-2.0097470694\H
 ,0,-4.5210547929,0.764308683,-1.4101313276\H,0,-2.8823857278,-1.165107
 8072,1.4057821879\H,0,-3.6626726094,0.4259609003,1.5636449227\H,0,-5.0
 042243918,-1.6210454124,1.1384796681\\Version=ES64L-G09RevD.01\State=1
 -A\HF=-886.9779706\RMSD=5.241e-09\Dipole=-1.8292136,-0.3182852,1.29427
 22\Quadrupole=-7.9318249,1.3115104,6.6203145,-3.8504613,-6.1117706,-2.
 990445\PG=C01 [X(C15H24O4)]\\@


 Children are likely to live up to what you believe of them.
 -- Lady Bird Johnson
 Job cpu time:       0 days  0 hours 43 minutes 29.8 seconds.
 File lengths (MBytes):  RWF=    277 Int=      0 D2E=      0 Chk=     29 Scr=      1
 Normal termination of Gaussian 09 at Sun Mar 10 23:52:42 2024.
