# Supplementary material for: New patchoulol- and guaiane-type sesquiterpenoids from Sanguisorba officinalis with anti-melanogenic activity
Source: Nat Prod Bioprospect. 2026 May 12;16(1):63. doi: 10.1007/s13659-026-00616-0 (PMC13161421; doi:10.1007/s13659-026-00616-0)
Supplement: Supplementary file 2 — Additional file 2. It includes the calculated NMR data of compound 11. [file 13659_2026_616_MOESM2_ESM.zip › New folder/11R-nmr-20.log]

 Entering Gaussian System, Link 0=/gpfs/home/zhengshan/software/Gaussian/g09/g09
 Input=DY-202A-11R_20-2.gjf
 Output=DY-202A-11R_20-2.log
 Initial command:
 /gpfs/home/zhengshan/software/Gaussian/g09/l1.exe "/gpfs/home/zhengshan/software/Gaussian/g09/scratch/zhengshan/%J/Gau-6678.inp" -scrdir="/gpfs/home/zhengshan/software/Gaussian/g09/scratch/zhengshan/%J/"
 Entering Link 1 = /gpfs/home/zhengshan/software/Gaussian/g09/l1.exe PID=      6679.
  
 Copyright (c) 1988,1990,1992,1993,1995,1998,2003,2009,2013,
            Gaussian, Inc.  All Rights Reserved.
  
 This is part of the Gaussian(R) 09 program.  It is based on
 the Gaussian(R) 03 system (copyright 2003, Gaussian, Inc.),
 the Gaussian(R) 98 system (copyright 1998, Gaussian, Inc.),
 the Gaussian(R) 94 system (copyright 1995, Gaussian, Inc.),
 the Gaussian 92(TM) system (copyright 1992, Gaussian, Inc.),
 the Gaussian 90(TM) system (copyright 1990, Gaussian, Inc.),
 the Gaussian 88(TM) system (copyright 1988, Gaussian, Inc.),
 the Gaussian 86(TM) system (copyright 1986, Carnegie Mellon
 University), and the Gaussian 82(TM) system (copyright 1983,
 Carnegie Mellon University). Gaussian is a federally registered
 trademark of Gaussian, Inc.
  
 This software contains proprietary and confidential information,
 including trade secrets, belonging to Gaussian, Inc.
  
 This software is provided under written license and may be
 used, copied, transmitted, or stored only in accord with that
 written license.
  
 The following legend is applicable only to US Government
 contracts under FAR:
  
                    RESTRICTED RIGHTS LEGEND
  
 Use, reproduction and disclosure by the US Government is
 subject to restrictions as set forth in subparagraphs (a)
 and (c) of the Commercial Computer Software - Restricted
 Rights clause in FAR 52.227-19.
  
 Gaussian, Inc.
 340 Quinnipiac St., Bldg. 40, Wallingford CT 06492
  
  
 ---------------------------------------------------------------
 Warning -- This program may not be used in any manner that
 competes with the business of Gaussian, Inc. or will provide
 assistance to any competitor of Gaussian, Inc.  The licensee
 of this program is prohibited from giving any competitor of
 Gaussian, Inc. access to this program.  By using this program,
 the user acknowledges that Gaussian, Inc. is engaged in the
 business of creating and licensing software in the field of
 computational chemistry and represents and warrants to the
 licensee that it is not a competitor of Gaussian, Inc. and that
 it will not use this program in any manner prohibited above.
 ---------------------------------------------------------------
  

 Cite this work as:
 Gaussian 09, Revision D.01,
 M. J. Frisch, G. W. Trucks, H. B. Schlegel, G. E. Scuseria, 
 M. A. Robb, J. R. Cheeseman, G. Scalmani, V. Barone, B. Mennucci, 
 G. A. Petersson, H. Nakatsuji, M. Caricato, X. Li, H. P. Hratchian, 
 A. F. Izmaylov, J. Bloino, G. Zheng, J. L. Sonnenberg, M. Hada, 
 M. Ehara, K. Toyota, R. Fukuda, J. Hasegawa, M. Ishida, T. Nakajima, 
 Y. Honda, O. Kitao, H. Nakai, T. Vreven, J. A. Montgomery, Jr., 
 J. E. Peralta, F. Ogliaro, M. Bearpark, J. J. Heyd, E. Brothers, 
 K. N. Kudin, V. N. Staroverov, T. Keith, R. Kobayashi, J. Normand, 
 K. Raghavachari, A. Rendell, J. C. Burant, S. S. Iyengar, J. Tomasi, 
 M. Cossi, N. Rega, J. M. Millam, M. Klene, J. E. Knox, J. B. Cross, 
 V. Bakken, C. Adamo, J. Jaramillo, R. Gomperts, R. E. Stratmann, 
 O. Yazyev, A. J. Austin, R. Cammi, C. Pomelli, J. W. Ochterski, 
 R. L. Martin, K. Morokuma, V. G. Zakrzewski, G. A. Voth, 
 P. Salvador, J. J. Dannenberg, S. Dapprich, A. D. Daniels, 
 O. Farkas, J. B. Foresman, J. V. Ortiz, J. Cioslowski, 
 and D. J. Fox, Gaussian, Inc., Wallingford CT, 2013.
 
 ******************************************
 Gaussian 09:  ES64L-G09RevD.01 24-Apr-2013
                10-Mar-2024 
 ******************************************
 %chk=DY-202A-11R_20.chk
 %mem=6GB
 %nprocshared=3
 Will use up to    3 processors via shared memory.
 ----------------------------------------------------------------------
 # mPW1PW91/6-311G(d,p) nmr guess=read geom=check scrf=(solvent=methano
 l,read)
 ----------------------------------------------------------------------
 1/29=2,38=1,40=2/1;
 2/12=2,40=1/2;
 3/5=4,6=6,7=101,11=2,14=-4,16=1,25=1,30=1,70=2203,72=3,74=-7,116=-2/1,2,8,3;
 4/5=1/1;
 5/5=2,38=6,53=3/2;
 8/6=1,10=90,11=11/1;
 10/13=100,45=16/2;
 6/7=2,8=2,9=2,10=2,28=1/1;
 99/9=1/99;
 ----------------------------------------------------------------------
 candidate structure: DY-202A-11R_20, conformer: 1, nmr calculation wit
 h methanol solvation
 ----------------------------------------------------------------------
 Structure from the checkpoint file:  "DY-202A-11R_20.chk"
 Charge =  0 Multiplicity = 1
 Redundant internal coordinates found in file.
 C,0,1.7564139865,0.7239500975,0.1230525496
 C,0,1.1492922778,-0.4772044586,0.2838370924
 C,0,-0.2836994475,-0.7511197151,0.6457335529
 C,0,-1.2909355463,0.2281653234,-0.0115727013
 C,0,-1.3346698933,1.5912338096,0.7258960479
 C,0,-0.0038689546,2.1142905679,1.2977496995
 C,0,1.2130324816,2.1143337833,0.3520917656
 C,0,3.160688589,0.5127314028,-0.2658780112
 C,0,3.3993923165,-0.9735894154,-0.463739769
 C,0,2.1083430825,-1.6517705572,0.0472062177
 O,0,4.0112806297,1.3933038318,-0.4037278666
 C,0,0.9623119899,2.8661106716,-0.9706971797
 C,0,2.3355194312,-2.4586126903,1.3285471597
 O,0,1.5579907637,-2.5870952519,-0.8966416259
 C,0,-2.7027481104,-0.4149083263,-0.1527637096
 O,0,-3.1236900023,-0.8275804826,1.163458096
 C,0,-2.6902741197,-1.6352045308,-1.091800379
 C,0,-3.7368756209,0.6007393923,-0.6725918232
 O,0,-5.0191751028,-0.0475847282,-0.6621329582
 H,0,-0.3988135346,-0.7213395808,1.7383946459
 H,0,-0.5007404424,-1.7808153731,0.3532231046
 H,0,-0.9448680258,0.4041342239,-1.0379335323
 H,0,-2.0395220535,1.5153919795,1.5638585485
 H,0,-1.7445563115,2.3465672609,0.0452791949
 H,0,0.2619099567,1.5430359671,2.1965758926
 H,0,-0.1741918519,3.1444177221,1.6381666115
 H,0,2.01676405,2.6618710869,0.8667729001
 H,0,3.541371753,-1.1765195219,-1.5325090441
 H,0,4.3093509641,-1.2960824199,0.0530539629
 H,0,0.6275202482,3.8913613317,-0.7695491801
 H,0,0.2002657401,2.3741505638,-1.5850596455
 H,0,1.882883159,2.9260120658,-1.5621688018
 H,0,1.3910249146,-2.8602065225,1.7106942622
 H,0,3.0066957261,-3.2997401536,1.1210254069
 H,0,2.7885529119,-1.8338469869,2.1048154514
 H,0,1.4090003019,-2.1145438087,-1.7345437315
 H,0,-4.0873139532,-0.9602942539,1.0922423082
 H,0,-2.3029131959,-1.36677928,-2.0819506303
 H,0,-2.0785991575,-2.447636911,-0.6907484278
 H,0,-3.7062515372,-2.0216542507,-1.2206400503
 H,0,-3.7720845824,1.4789508697,-0.0231271402
 H,0,-3.4762555476,0.9279501199,-1.6893923582
 H,0,-5.6959582828,0.6399271477,-0.5573059051
 Recover connectivity data from disk.
                          Input orientation:                          
 ---------------------------------------------------------------------
 Center     Atomic      Atomic             Coordinates (Angstroms)
 Number     Number       Type             X           Y           Z
 ---------------------------------------------------------------------
      1          6           0        1.756414    0.723950    0.123053
      2          6           0        1.149292   -0.477204    0.283837
      3          6           0       -0.283699   -0.751120    0.645734
      4          6           0       -1.290936    0.228165   -0.011573
      5          6           0       -1.334670    1.591234    0.725896
      6          6           0       -0.003869    2.114291    1.297750
      7          6           0        1.213032    2.114334    0.352092
      8          6           0        3.160689    0.512731   -0.265878
      9          6           0        3.399392   -0.973589   -0.463740
     10          6           0        2.108343   -1.651771    0.047206
     11          8           0        4.011281    1.393304   -0.403728
     12          6           0        0.962312    2.866111   -0.970697
     13          6           0        2.335519   -2.458613    1.328547
     14          8           0        1.557991   -2.587095   -0.896642
     15          6           0       -2.702748   -0.414908   -0.152764
     16          8           0       -3.123690   -0.827580    1.163458
     17          6           0       -2.690274   -1.635205   -1.091800
     18          6           0       -3.736876    0.600739   -0.672592
     19          8           0       -5.019175   -0.047585   -0.662133
     20          1           0       -0.398814   -0.721340    1.738395
     21          1           0       -0.500740   -1.780815    0.353223
     22          1           0       -0.944868    0.404134   -1.037934
     23          1           0       -2.039522    1.515392    1.563859
     24          1           0       -1.744556    2.346567    0.045279
     25          1           0        0.261910    1.543036    2.196576
     26          1           0       -0.174192    3.144418    1.638167
     27          1           0        2.016764    2.661871    0.866773
     28          1           0        3.541372   -1.176520   -1.532509
     29          1           0        4.309351   -1.296082    0.053054
     30          1           0        0.627520    3.891361   -0.769549
     31          1           0        0.200266    2.374151   -1.585060
     32          1           0        1.882883    2.926012   -1.562169
     33          1           0        1.391025   -2.860207    1.710694
     34          1           0        3.006696   -3.299740    1.121025
     35          1           0        2.788553   -1.833847    2.104815
     36          1           0        1.409000   -2.114544   -1.734544
     37          1           0       -4.087314   -0.960294    1.092242
     38          1           0       -2.302913   -1.366779   -2.081951
     39          1           0       -2.078599   -2.447637   -0.690748
     40          1           0       -3.706252   -2.021654   -1.220640
     41          1           0       -3.772085    1.478951   -0.023127
     42          1           0       -3.476256    0.927950   -1.689392
     43          1           0       -5.695958    0.639927   -0.557306
 ---------------------------------------------------------------------
                    Distance matrix (angstroms):
                    1          2          3          4          5
     1  C    0.000000
     2  C    1.355441   0.000000
     3  C    2.571204   1.503151   0.000000
     4  C    3.090350   2.557250   1.550992   0.000000
     5  C    3.266558   3.262502   2.568576   1.550396   0.000000
     6  C    2.532105   3.012249   2.951950   2.632173   1.540012
     7  C    1.510261   2.593220   3.246114   3.155905   2.627575
     8  C    1.472368   2.308219   3.780498   4.467953   4.728111
     9  C    2.434203   2.422441   3.852997   4.862905   5.514064
    10  C    2.402843   1.534724   2.625124   3.884934   4.778288
    11  O    2.410385   3.487481   4.913937   5.442870   5.467578
    12  C    2.532931   3.575832   4.153282   3.599417   3.127278
    13  C    3.452142   2.534666   3.200324   4.708065   5.498612
    14  O    3.470183   2.451980   3.023500   4.101880   5.334655
    15  C    4.610553   3.877205   2.569520   1.557785   2.582303
    16  O    5.225429   4.376628   2.887807   2.419563   3.040184
    17  C    5.178273   4.239766   3.097133   2.568499   3.943550
    18  C    5.551978   5.094247   3.935725   2.560934   2.950837
    19  O    6.864429   6.255351   4.962883   3.794606   4.264731
    20  H    3.056665   2.138217   1.099112   2.181703   2.692392
    21  H    3.379582   2.104002   1.092219   2.189404   3.493571
    22  H    2.957549   2.628563   2.146274   1.097335   2.161538
    23  H    4.136597   3.972082   3.010472   2.167791   1.097611
    24  H    3.859498   4.050303   3.477113   2.167171   1.096255
    25  H    2.684016   2.920169   2.822402   3.002688   2.171241
    26  H    3.446951   4.086804   4.021458   3.531754   2.142738
    27  H    2.091994   3.308492   4.121832   4.199439   3.521111
    28  H    3.088486   3.083861   4.422316   5.257146   6.044554
    29  H    3.256212   3.272582   4.663085   5.804370   6.375287
    30  H    3.479028   4.523962   4.938216   4.204046   3.373001
    31  H    2.839438   3.538877   3.870139   3.050376   2.882621
    32  H    2.775796   3.940530   4.805227   4.444755   4.167676
    33  H    3.937041   2.788020   2.896047   4.438148   5.311738
    34  H    4.330039   3.481026   4.189042   5.674375   6.551733
    35  H    3.396325   2.800646   3.569307   5.037184   5.534760
    36  H    3.410045   2.611932   3.223333   3.968195   5.226306
    37  H    6.158341   5.320615   3.835441   3.232735   3.771148
    38  H    5.070634   4.278553   3.449133   2.802572   4.191818
    39  H    5.042674   3.905343   2.808206   2.870821   4.344282
    40  H    6.259758   5.312728   4.100179   3.515293   4.739869
    41  H    5.581728   5.304783   4.193974   2.778614   2.552378
    42  H    5.541426   5.221474   4.297034   2.842605   3.295444
    43  H    7.483836   6.986627   5.716193   4.457757   4.644613
                    6          7          8          9         10
     6  C    0.000000
     7  C    1.541142   0.000000
     8  C    3.876125   2.596224   0.000000
     9  C    4.921385   3.870532   1.518314   0.000000
    10  C    4.495388   3.883050   2.427040   1.545252   0.000000
    11  O    4.419986   2.986861   1.232038   2.445443   3.618976
    12  C    2.577710   1.542012   3.296669   4.575988   4.770824
    13  C    5.136646   4.808875   3.471596   2.559182   1.531156
    14  O    5.418283   4.876655   3.546185   2.486275   1.438252
    15  C    3.973007   4.688847   5.937441   6.135548   4.971561
    16  O    4.290212   5.302861   6.582769   6.724559   5.412899
    17  C    5.194751   5.601755   6.287252   6.157616   4.931971
    18  C    4.484241   5.276603   6.910105   7.310845   6.305434
    19  O    5.802425   6.674051   8.208602   8.471666   7.340170
    20  H    2.896713   3.544140   4.267329   4.397658   3.164120
    21  H    4.038671   4.255491   4.364597   4.065720   2.630136
    22  H    3.043933   3.084394   4.178930   4.593519   3.837495
    23  H    2.138546   3.522247   5.603165   6.315693   5.434698
    24  H    2.156995   2.982515   5.246065   6.143513   5.552616
    25  H    1.097661   2.152472   3.940574   4.822290   4.270351
    26  H    1.098206   2.153939   4.655383   5.843500   5.544776
    27  H    2.137415   1.100308   2.685193   4.110778   4.391763
    28  H    5.604331   4.450011   2.145424   1.097090   2.185162
    29  H    5.637710   4.616010   2.166322   1.095035   2.229570
    30  H    2.798278   2.181451   4.252736   5.607543   5.795363
    31  H    2.901687   2.201308   3.737543   4.764361   4.744796
    32  H    3.521059   2.184471   3.022760   4.325880   4.857676
    33  H    5.182844   5.159800   4.291300   3.510132   2.177626
    34  H    6.197295   5.755057   4.059822   2.841948   2.162390
    35  H    4.902730   4.598091   3.356353   2.776805   2.174763
    36  H    5.392035   4.719731   3.482523   2.622667   1.969231
    37  H    5.115645   6.172101   7.519830   7.646700   6.321108
    38  H    5.368969   5.514035   6.056536   5.940496   4.906497
    39  H    5.391643   5.721357   6.032780   5.677388   4.325328
    40  H    6.095569   6.616588   7.381704   7.222293   5.962697
    41  H    4.043244   5.039434   7.003988   7.592047   6.662266
    42  H    4.731584   5.250199   6.800576   7.238274   6.392063
    43  H    6.165619   7.122853   8.862353   9.237835   8.156251
                   11         12         13         14         15
    11  O    0.000000
    12  C    3.433194   0.000000
    13  C    4.543810   5.960277   0.000000
    14  O    4.701614   5.486144   2.360619   0.000000
    15  C    6.957787   4.986659   5.635171   4.840005   0.000000
    16  O    7.635195   5.907062   5.700043   5.409070   1.442196
    17  C    7.386213   5.798094   5.638678   4.357974   1.539827
    18  C    7.793226   5.225240   7.087889   6.184505   1.539864
    19  O    9.148337   6.660557   7.991708   7.054305   2.400045
    20  H    5.339413   4.696982   3.265374   3.775387   2.996414
    21  H    5.568334   5.048486   3.074904   2.539808   2.640182
    22  H    5.093533   3.114993   4.955451   3.902784   2.131783
    23  H    6.363844   4.154446   5.915156   5.985529   2.666968
    24  H    5.851494   2.937562   6.433005   6.011244   2.929693
    25  H    4.565280   3.503243   4.589828   5.320320   4.259359
    26  H    4.975330   2.859242   6.147232   6.501996   4.719092
    27  H    2.683567   2.128351   5.151135   5.556235   5.725366
    28  H    2.845866   4.828047   3.359090   2.515522   6.439936
    29  H    2.744138   5.438252   2.621902   3.184120   7.070245
    30  H    4.221842   1.097126   6.902278   6.546169   5.478601
    31  H    4.108703   1.095527   6.033574   5.189537   4.272916
    32  H    2.867273   1.095846   6.128238   5.562628   5.846040
    33  H    5.424838   6.337536   1.095164   2.626912   5.119662
    34  H    5.035745   6.824407   1.095919   2.584103   6.522464
    35  H    4.266422   5.906229   1.094607   3.330227   6.104460
    36  H    4.565953   5.058647   3.218594   0.973439   4.721998
    37  H    8.565313   6.663019   6.599514   6.202548   1.940234
    38  H    7.092498   5.460214   5.859919   4.219089   2.188079
    39  H    7.205681   6.128738   4.854083   3.645083   2.193393
    40  H    8.478773   6.763742   6.572084   5.304427   2.174629
    41  H    7.793136   5.023605   7.391499   6.760581   2.178759
    42  H    7.611352   4.896312   7.372482   6.190932   2.182386
    43  H    9.737641   7.032734   8.812606   7.946609   3.199319
                   16         17         18         19         20
    16  O    0.000000
    17  C    2.434399   0.000000
    18  C    2.405655   2.504108   0.000000
    19  O    2.744821   2.851128   1.436915   0.000000
    20  H    2.786896   3.754457   4.324744   5.250164   0.000000
    21  H    2.906029   2.627423   4.146887   4.944824   1.746877
    22  H    3.333243   2.684818   2.822664   4.116461   3.045138
    23  H    2.612520   4.171602   2.952848   4.034386   2.779452
    24  H    3.636970   4.247569   2.744556   4.117709   3.753627
    25  H    4.260216   5.443347   5.011021   6.212258   2.402890
    26  H    4.970076   6.052122   4.950012   6.241324   3.873575
    27  H    6.220013   6.667614   6.302561   7.693058   4.247453
    28  H    7.198128   6.264026   7.541286   8.678422   5.141115
    29  H    7.530112   7.100736   8.298570   9.438837   5.033638
    30  H    6.330601   6.454033   5.466767   6.885637   5.349781
    31  H    5.371602   4.967238   4.413464   5.827449   4.581081
    32  H    6.825267   6.476088   6.146538   7.569065   5.422456
    33  H    4.981334   5.100158   6.629748   7.391334   2.789093
    34  H    6.610220   6.334252   7.994158   8.841424   4.315876
    35  H    6.070695   6.346287   7.498161   8.473922   3.395768
    36  H    5.531724   4.176953   5.914435   6.836945   4.155780
    37  H    0.975323   2.679042   2.382073   2.186146   3.752286
    38  H    3.390736   1.096585   2.813125   3.336800   4.317085
    39  H    2.674861   1.093177   3.470275   3.795795   3.420894
    40  H    2.729307   1.094602   2.679224   2.435703   4.624484
    41  H    2.673665   3.465594   1.092840   2.072167   4.395816
    42  H    3.368226   2.746752   1.099488   2.094643   4.892906
    43  H    3.425080   3.807367   1.962863   0.970411   5.931529
                   21         22         23         24         25
    21  H    0.000000
    22  H    2.628036   0.000000
    23  H    3.833858   3.033560   0.000000
    24  H    4.321712   2.363450   1.756115   0.000000
    25  H    3.876541   3.635308   2.386982   3.049532   0.000000
    26  H    5.100552   3.906995   2.477641   2.374847   1.751122
    27  H    5.132156   4.182887   4.272447   3.862874   2.469753
    28  H    4.501092   4.782198   6.926778   6.545425   5.661884
    29  H    4.843764   5.629192   7.105991   7.065320   5.388604
    30  H    5.891280   3.834734   4.266513   2.945689   3.800816
    31  H    4.638113   2.343425   3.958510   2.537932   3.872379
    32  H    5.612897   3.825032   5.210294   4.009733   4.320687
    33  H    2.566435   4.864902   5.562021   6.302061   4.571600
    34  H    3.898559   5.830493   6.988985   7.457373   5.669492
    35  H    3.726974   5.368786   5.900877   6.501279   4.218493
    36  H    2.849080   3.517059   5.995682   5.745799   5.490665
    37  H    3.752721   4.034139   3.247291   4.185687   5.138284
    38  H    3.057666   2.463817   4.654913   4.315763   5.775044
    39  H    2.006032   3.088443   4.559647   4.861863   5.453448
    40  H    3.579155   3.680091   4.800220   4.952995   6.334879
    41  H    4.633509   3.190332   2.349814   2.206424   4.604813
    42  H    4.512580   2.665840   3.604571   2.832021   5.427058
    43  H    5.803391   4.781157   4.316863   4.346183   6.625380
                   26         27         28         29         30
    26  H    0.000000
    27  H    2.372380   0.000000
    28  H    6.521434   4.776424   0.000000
    29  H    6.506365   4.645803   1.765814   0.000000
    30  H    2.645328   2.473701   5.895427   6.414213   0.000000
    31  H    3.335074   3.064952   4.875757   5.747922   1.774692
    32  H    3.810696   2.446927   4.425181   5.130572   1.770898
    33  H    6.205697   5.621129   4.239948   3.702821   7.233133
    34  H    7.205043   6.048588   3.440231   2.617655   7.806836
    35  H    5.811948   4.726509   3.772127   2.609932   6.760920
    36  H    6.445025   5.472693   2.338315   3.503915   6.132929
    37  H    5.697299   7.101457   8.070497   8.467387   7.016729
    38  H    6.222670   6.601864   5.873138   6.948761   6.160997
    39  H    6.349936   6.730895   5.823090   6.533393   6.892909
    40  H    6.880154   7.684114   7.303394   8.148536   7.344986
    41  H    4.298664   5.975114   7.925680   8.544953   5.072809
    42  H    5.185461   6.301883   7.328062   8.282398   5.144793
    43  H    6.448448   8.099527   9.464606  10.209157   7.113596
                   31         32         33         34         35
    31  H    0.000000
    32  H    1.770954   0.000000
    33  H    6.299079   6.665874   0.000000
    34  H    6.884183   6.871861   1.775188   0.000000
    35  H    6.166170   6.076452   1.778154   1.778840   0.000000
    36  H    4.650996   5.065716   3.525053   3.480172   4.089332
    37  H    6.055560   7.602140   5.831325   7.469860   7.004709
    38  H    4.528505   6.018232   5.500878   6.495178   6.608342
    39  H    5.407648   6.732668   4.239744   5.465238   5.646334
    40  H    5.892095   7.472247   5.939539   7.223611   7.299069
    41  H    4.361259   6.036663   6.963629   8.372385   7.651453
    42  H    3.952112   5.720909   7.042808   8.234104   7.827603
    43  H    6.231313   7.979647   8.223144   9.699173   9.230026
                   36         37         38         39         40
    36  H    0.000000
    37  H    6.287486   0.000000
    38  H    3.802387   3.663989   0.000000
    39  H    3.655654   3.070208   1.775954   0.000000
    40  H    5.141841   2.573153   1.772026   1.763944   0.000000
    41  H    6.533436   2.700618   3.807282   4.328014   3.700352
    42  H    5.755392   3.417068   2.607032   3.787522   2.995462
    43  H    7.710605   2.805255   4.226602   4.757746   3.388652
                   41         42         43
    41  H    0.000000
    42  H    1.779763   0.000000
    43  H    2.165779   2.508318   0.000000
 Stoichiometry    C15H24O4
 Framework group  C1[X(C15H24O4)]
 Deg. of freedom   123
 Full point group                 C1      NOp   1
 Largest Abelian subgroup         C1      NOp   1
 Largest concise Abelian subgroup C1      NOp   1
                         Standard orientation:                         
 ---------------------------------------------------------------------
 Center     Atomic      Atomic             Coordinates (Angstroms)
 Number     Number       Type             X           Y           Z
 ---------------------------------------------------------------------
      1          6           0        1.792751    0.740402    0.071565
      2          6           0        1.199145   -0.464333    0.254502
      3          6           0       -0.222756   -0.746956    0.651726
      4          6           0       -1.252870    0.219938    0.011760
      5          6           0       -1.290182    1.587613    0.741008
      6          6           0        0.049433    2.124924    1.278004
      7          6           0        1.243825    2.128028    0.304075
      8          6           0        3.189174    0.537509   -0.348798
      9          6           0        3.435010   -0.948216   -0.542357
     10          6           0        2.161717   -1.632961    0.003219
     11          8           0        4.029267    1.423735   -0.512396
     12          6           0        0.956229    2.868802   -1.017417
     13          6           0        2.425244   -2.429262    1.284194
     14          8           0        1.596887   -2.578957   -0.921240
     15          6           0       -2.662434   -0.435083   -0.092005
     16          8           0       -3.049150   -0.842058    1.236435
     17          6           0       -2.662228   -1.661610   -1.022973
     18          6           0       -3.716503    0.568898   -0.594143
     19          8           0       -4.993002   -0.089330   -0.549308
     20          1           0       -0.312494   -0.710637    1.746565
     21          1           0       -0.438378   -1.780283    0.371214
     22          1           0       -0.932335    0.391611   -1.023581
     23          1           0       -1.974599    1.511978    1.595761
     24          1           0       -1.721891    2.335072    0.065207
     25          1           0        0.340721    1.561894    2.174111
     26          1           0       -0.121073    3.155984    1.615492
     27          1           0        2.054999    2.685314    0.796120
     28          1           0        3.553543   -1.157304   -1.612796
     29          1           0        4.359356   -1.260070   -0.044931
     30          1           0        0.618083    3.892753   -0.815265
     31          1           0        0.183952    2.366736   -1.610459
     32          1           0        1.862196    2.931859   -1.630708
     33          1           0        1.493183   -2.835606    1.691047
     34          1           0        3.098056   -3.266518    1.066557
     35          1           0        2.891336   -1.795709    2.045464
     36          1           0        1.424564   -2.113299   -1.758528
     37          1           0       -4.013089   -0.982772    1.188728
     38          1           0       -2.300302   -1.396916   -2.023695
     39          1           0       -2.034882   -2.466493   -0.631010
     40          1           0       -3.677833   -2.056847   -1.125378
     41          1           0       -3.743491    1.451209    0.050138
     42          1           0       -3.482371    0.891203   -1.618924
     43          1           0       -5.672600    0.593575   -0.433187
 ---------------------------------------------------------------------
 Rotational constants (GHZ):      0.5968661      0.2469004      0.1993380
 Standard basis: 6-311G(d,p) (5D, 7F)
 There are   505 symmetry adapted cartesian basis functions of A   symmetry.
 There are   486 symmetry adapted basis functions of A   symmetry.
   486 basis functions,   800 primitive gaussians,   505 cartesian basis functions
    73 alpha electrons       73 beta electrons
       nuclear repulsion energy      1596.0644602316 Hartrees.
 NAtoms=   43 NActive=   43 NUniq=   43 SFac= 1.00D+00 NAtFMM=   60 NAOKFM=F Big=F
 Integral buffers will be    131072 words long.
 Raffenetti 2 integral format.
 Two-electron integral symmetry is turned on.
 Using the following non-standard input for PCM:
 --- end of non-standard input.
 ------------------------------------------------------------------------------
 Polarizable Continuum Model (PCM)
 =================================
 Model                : PCM (using non-symmetric T matrix).
 Atomic radii         : UFF (Universal Force Field).
 Polarization charges : Total charges.
 Charge compensation  : None.
 Solution method      : On-the-fly selection.
 Cavity type          : Scaled VdW (van der Waals Surface) (Alpha=1.100).
 Cavity algorithm     : GePol (No added spheres)
                        Default sphere list used, NSphG=   43.
                        Lebedev-Laikov grids with approx.  5.0 points / Ang**2.
                        Smoothing algorithm: Karplus/York (Gamma=1.0000).
                        Polarization charges: spherical gaussians, with
                                              point-specific exponents (IZeta= 3).
                        Self-potential: point-specific (ISelfS= 7).
                        Self-field    : sphere-specific E.n sum rule (ISelfD= 2).
 Solvent              : Methanol, Eps=  32.613000 Eps(inf)=   1.765709
 ------------------------------------------------------------------------------
 One-electron integrals computed using PRISM.
 NBasis=   486 RedAO= T EigKep=  3.11D-04  NBF=   486
 NBsUse=   486 1.00D-06 EigRej= -1.00D+00 NBFU=   486
 Initial guess from the checkpoint file:  "DY-202A-11R_20.chk"
 B after Tr=     0.000000    0.000000    0.000000
         Rot=    1.000000    0.000000    0.000000    0.000000 Ang=   0.00 deg.
 Requested convergence on RMS density matrix=1.00D-08 within 128 cycles.
 Requested convergence on MAX density matrix=1.00D-06.
 Requested convergence on             energy=1.00D-06.
 No special actions if energy rises.
 Inv3:  Mode=1 IEnd=    21354672.
 Iteration    1 A*A^-1 deviation from unit magnitude is 7.99D-15 for   2661.
 Iteration    1 A*A^-1 deviation from orthogonality  is 5.26D-15 for   2646   2568.
 Iteration    1 A^-1*A deviation from unit magnitude is 7.99D-15 for   2661.
 Iteration    1 A^-1*A deviation from orthogonality  is 4.12D-09 for   2216   2176.
 Iteration    2 A*A^-1 deviation from unit magnitude is 2.55D-15 for    740.
 Iteration    2 A*A^-1 deviation from orthogonality  is 2.63D-15 for   2342    111.
 Iteration    2 A^-1*A deviation from unit magnitude is 8.88D-16 for    536.
 Iteration    2 A^-1*A deviation from orthogonality  is 3.76D-16 for   1086   1028.
 Error on total polarization charges =  0.01109
 SCF Done:  E(RmPW1PW91) =  -886.976465087     A.U. after   11 cycles
            NFock= 11  Conv=0.51D-08     -V/T= 2.0045
 DoSCS=F DFT=T ScalE2(SS,OS)=  1.000000  1.000000
 Range of M.O.s used for correlation:     1   486
 NBasis=   486 NAE=    73 NBE=    73 NFC=     0 NFV=     0
 NROrb=    486 NOA=    73 NOB=    73 NVA=   413 NVB=   413
 NEqPCM:  Using equilibrium solvation (IEInf=0, Eps=  32.6130, EpsInf=   1.7657)
          Differentiating once with respect to magnetic field using GIAOs.
          Electric field/nuclear overlap derivatives assumed to be zero.
 FoFJK:  IHMeth= 1 ICntrl=    6127 DoSepK=F KAlg= 0 I1Cent=   0 FoldK=F
 IRaf=         1 NMat=   1 IRICut=       1 DoRegI=T DoRafI=F ISym2E= 0.
          There are     3 degrees of freedom in the 1st order CPHF.  IDoFFX=0 NUNeed=     3.
      3 vectors produced by pass  0 Test12= 1.00D-12 3.33D-08 XBig12= 4.56D+01 1.20D+00.
 AX will form     3 AO Fock derivatives at one time.
      3 vectors produced by pass  1 Test12= 1.00D-12 3.33D-08 XBig12= 9.15D-02 1.93D-01.
      3 vectors produced by pass  2 Test12= 1.00D-12 3.33D-08 XBig12= 1.27D-03 1.68D-02.
      3 vectors produced by pass  3 Test12= 1.00D-12 3.33D-08 XBig12= 6.21D-06 8.40D-04.
      3 vectors produced by pass  4 Test12= 1.00D-12 3.33D-08 XBig12= 3.48D-08 6.21D-05.
      3 vectors produced by pass  5 Test12= 1.00D-12 3.33D-08 XBig12= 9.72D-11 2.51D-06.
      3 vectors produced by pass  6 Test12= 1.00D-12 3.33D-08 XBig12= 5.59D-13 1.58D-07.
 InvSVY:  IOpt=1 It=  1 EMax= 1.78D-15
 Solved reduced A of dimension    21 with     3 vectors.
 Calculating GIAO nuclear magnetic shielding tensors.
 SCF GIAO Magnetic shielding tensor (ppm):
      1  C    Isotropic =    35.7930   Anisotropy =   140.0457
   XX=   -25.7864   YX=    26.6428   ZX=    47.0392
   XY=    14.8558   YY=    17.7449   ZY=    -9.3290
   XZ=    45.2129   YZ=    -1.6048   ZZ=   115.4206
   Eigenvalues:   -46.6603    24.8825   129.1569
      2  C    Isotropic =    -2.6443   Anisotropy =   192.8720
   XX=   -79.3808   YX=    26.7175   ZX=    62.2963
   XY=    28.2013   YY=   -39.5447   ZY=    -4.7143
   XZ=    48.1748   YZ=   -17.4639   ZZ=   110.9926
   Eigenvalues:  -107.0576   -26.8123   125.9370
      3  C    Isotropic =   160.9138   Anisotropy =    17.0293
   XX=   168.3614   YX=    -2.8112   ZX=     5.3525
   XY=    -0.7759   YY=   152.9188   ZY=    -4.3577
   XZ=     4.4342   YZ=    -9.7576   ZZ=   161.4612
   Eigenvalues:   148.9010   161.5738   172.2667
      4  C    Isotropic =   141.2082   Anisotropy =    32.0964
   XX=   159.2798   YX=    11.6261   ZX=    -0.2660
   XY=     5.4493   YY=   138.9911   ZY=    -3.2668
   XZ=     6.1847   YZ=     3.4095   ZZ=   125.3535
   Eigenvalues:   125.0599   135.9588   162.6058
      5  C    Isotropic =   161.0494   Anisotropy =    16.4206
   XX=   167.7580   YX=     2.9962   ZX=     1.6150
   XY=    -2.4721   YY=   168.2354   ZY=     8.0692
   XZ=    -0.6623   YZ=    11.1414   ZZ=   147.1549
   Eigenvalues:   143.4298   167.7221   171.9965
      6  C    Isotropic =   156.2883   Anisotropy =    16.9059
   XX=   161.9843   YX=     5.9941   ZX=   -10.8434
   XY=     2.0074   YY=   152.9642   ZY=     3.9956
   XZ=    -6.2270   YZ=     3.0655   ZZ=   153.9165
   Eigenvalues:   145.1204   156.1857   167.5589
      7  C    Isotropic =   154.6846   Anisotropy =     7.5606
   XX=   153.6763   YX=    -4.7098   ZX=     1.0123
   XY=    -4.5310   YY=   151.8199   ZY=     1.7518
   XZ=    -4.8756   YZ=    -1.5987   ZZ=   158.5576
   Eigenvalues:   147.9050   156.4238   159.7250
      8  C    Isotropic =   -24.3244   Anisotropy =   146.7349
   XX=   -63.7878   YX=    14.2298   ZX=    39.0573
   XY=    20.0294   YY=   -68.7485   ZY=   -19.7352
   XZ=    45.6607   YZ=   -12.8680   ZZ=    59.5630
   Eigenvalues:   -94.6927   -51.7794    73.4988
      9  C    Isotropic =   132.8574   Anisotropy =    33.6769
   XX=   129.0605   YX=    15.4886   ZX=   -12.0087
   XY=    12.5043   YY=   143.7088   ZY=    -7.3158
   XZ=    -4.5538   YZ=    -4.9469   ZZ=   125.8031
   Eigenvalues:   117.7594   125.5042   155.3087
     10  C    Isotropic =   106.3159   Anisotropy =    37.4571
   XX=   104.5376   YX=     5.8352   ZX=     2.2298
   XY=     4.5292   YY=   108.1863   ZY=    18.9082
   XZ=     6.9770   YZ=    25.6256   ZZ=   106.2238
   Eigenvalues:    84.9130   102.7474   131.2874
     11  O    Isotropic =  -231.3565   Anisotropy =   900.3567
   XX=  -488.7153   YX=  -244.3487   ZX=   218.9394
   XY=  -194.3212   YY=  -498.8405   ZY=   -19.5890
   XZ=   267.9898   YZ=     1.3669   ZZ=   293.4863
   Eigenvalues:  -740.9328  -322.0180   368.8812
     12  C    Isotropic =   169.0208   Anisotropy =    29.6556
   XX=   155.1346   YX=    -4.0390   ZX=     3.9712
   XY=    -3.1613   YY=   175.0451   ZY=    -9.9940
   XZ=     3.5012   YZ=   -13.9912   ZZ=   176.8826
   Eigenvalues:   154.3339   163.9372   188.7912
     13  C    Isotropic =   161.9335   Anisotropy =    37.4031
   XX=   149.7307   YX=    -1.2064   ZX=     9.1987
   XY=    -0.4351   YY=   160.2008   ZY=   -16.1033
   XZ=    11.5105   YZ=   -12.8471   ZZ=   175.8689
   Eigenvalues:   144.5519   154.3797   186.8689
     14  O    Isotropic =   248.9489   Anisotropy =    95.3529
   XX=   222.0502   YX=    23.8238   ZX=    11.7845
   XY=    11.1349   YY=   216.3920   ZY=   -13.3759
   XZ=    26.7684   YZ=     7.3612   ZZ=   308.4047
   Eigenvalues:   199.4258   234.9035   312.5176
     15  C    Isotropic =   109.1347   Anisotropy =    31.1062
   XX=   101.0047   YX=     7.0994   ZX=    -9.8789
   XY=     7.8108   YY=   101.9867   ZY=    -9.1778
   XZ=    -5.8706   YZ=    -5.2982   ZZ=   124.4126
   Eigenvalues:    93.9963   103.5356   129.8722
     16  O    Isotropic =   283.3491   Anisotropy =    56.3608
   XX=   282.5672   YX=    -6.0642   ZX=   -14.4569
   XY=   -11.5370   YY=   256.7108   ZY=    29.4738
   XZ=   -10.8525   YZ=     3.2843   ZZ=   310.7693
   Eigenvalues:   251.2184   277.9060   320.9230
     17  C    Isotropic =   164.9605   Anisotropy =    41.5802
   XX=   142.6904   YX=     2.4472   ZX=    -5.7502
   XY=     1.0218   YY=   169.9141   ZY=    18.1059
   XZ=    -7.9234   YZ=    11.6941   ZZ=   182.2770
   Eigenvalues:   140.8226   161.3783   192.6806
     18  C    Isotropic =   116.7254   Anisotropy =    43.3528
   XX=   140.1281   YX=    10.0056   ZX=    11.3787
   XY=    18.1947   YY=   106.8266   ZY=    -5.1035
   XZ=     2.2156   YZ=   -10.7785   ZZ=   103.2215
   Eigenvalues:    92.4969   112.0521   145.6272
     19  O    Isotropic =   321.3133   Anisotropy =    82.2198
   XX=   344.9781   YX=   -25.7244   ZX=    -2.6483
   XY=   -44.9353   YY=   336.0527   ZY=     0.0012
   XZ=     9.9624   YZ=     7.6149   ZZ=   282.9091
   Eigenvalues:   281.7090   306.1044   376.1265
     20  H    Isotropic =    29.3533   Anisotropy =     5.4865
   XX=    28.2943   YX=    -1.3356   ZX=     0.5422
   XY=    -1.5136   YY=    27.3376   ZY=    -1.9456
   XZ=    -0.5341   YZ=    -1.5484   ZZ=    32.4280
   Eigenvalues:    25.9860    29.0630    33.0110
     21  H    Isotropic =    28.6827   Anisotropy =     7.8788
   XX=    32.5286   YX=    -1.7107   ZX=     0.8508
   XY=    -1.9366   YY=    31.5696   ZY=     1.9280
   XZ=     1.2933   YZ=     1.1023   ZZ=    21.9500
   Eigenvalues:    21.5503    30.5627    33.9352
     22  H    Isotropic =    30.0831   Anisotropy =     3.5132
   XX=    30.4076   YX=     1.3929   ZX=    -1.3364
   XY=     2.7273   YY=    29.1826   ZY=    -0.3167
   XZ=     0.0511   YZ=    -1.0384   ZZ=    30.6590
   Eigenvalues:    27.6370    30.1870    32.4252
     23  H    Isotropic =    29.9970   Anisotropy =     6.9244
   XX=    32.9725   YX=     1.9743   ZX=    -3.2215
   XY=     1.8074   YY=    28.3033   ZY=     3.5336
   XZ=    -2.9883   YZ=     3.0146   ZZ=    28.7151
   Eigenvalues:    23.8632    31.5145    34.6132
     24  H    Isotropic =    30.1391   Anisotropy =     6.9051
   XX=    31.7087   YX=    -0.6613   ZX=     3.3581
   XY=    -0.9387   YY=    33.5417   ZY=    -2.0002
   XZ=     2.2915   YZ=    -1.7543   ZZ=    25.1670
   Eigenvalues:    23.8838    31.7911    34.7425
     25  H    Isotropic =    29.8814   Anisotropy =     6.2935
   XX=    28.2273   YX=     1.0882   ZX=     1.5559
   XY=     0.5364   YY=    27.5661   ZY=    -0.5033
   XZ=     0.6581   YZ=    -0.4603   ZZ=    33.8508
   Eigenvalues:    26.8666    28.7005    34.0771
     26  H    Isotropic =    30.0946   Anisotropy =    10.4573
   XX=    28.5177   YX=     0.7546   ZX=    -0.7557
   XY=     0.6303   YY=    33.6427   ZY=     5.0624
   XZ=    -1.4185   YZ=     6.0036   ZZ=    28.1234
   Eigenvalues:    24.3057    28.9120    37.0661
     27  H    Isotropic =    29.1018   Anisotropy =     8.9184
   XX=    32.6391   YX=     3.2616   ZX=     1.8325
   XY=     3.4602   YY=    27.5665   ZY=     1.0603
   XZ=     1.6491   YZ=     2.7224   ZZ=    27.0999
   Eigenvalues:    25.2185    27.0395    35.0474
     28  H    Isotropic =    29.3537   Anisotropy =     6.3360
   XX=    29.4306   YX=     1.1498   ZX=    -2.9554
   XY=     0.6074   YY=    27.5662   ZY=     0.1126
   XZ=    -3.5009   YZ=     1.3630   ZZ=    31.0644
   Eigenvalues:    26.0503    28.4332    33.5777
     29  H    Isotropic =    29.1819   Anisotropy =     5.9529
   XX=    33.1254   YX=     0.2999   ZX=    -0.1228
   XY=     0.0917   YY=    27.7974   ZY=    -1.5083
   XZ=     0.9133   YZ=    -2.3982   ZZ=    26.6231
   Eigenvalues:    25.1470    29.2483    33.1506
     30  H    Isotropic =    30.7644   Anisotropy =    10.8301
   XX=    27.6259   YX=    -1.3291   ZX=    -0.8203
   XY=    -1.4474   YY=    37.3097   ZY=    -1.5787
   XZ=     0.2000   YZ=    -3.0603   ZZ=    27.3575
   Eigenvalues:    26.4796    27.8290    37.9845
     31  H    Isotropic =    30.9566   Anisotropy =     5.1209
   XX=    31.2128   YX=     2.7512   ZX=     1.7153
   XY=     2.7739   YY=    29.3420   ZY=    -1.5170
   XZ=     3.1867   YZ=    -1.5073   ZZ=    32.3151
   Eigenvalues:    26.1766    32.3228    34.3706
     32  H    Isotropic =    30.4674   Anisotropy =     9.2176
   XX=    31.8173   YX=     0.5253   ZX=    -3.3580
   XY=     1.2105   YY=    28.4207   ZY=    -2.9738
   XZ=    -4.3255   YZ=    -4.3638   ZZ=    31.1642
   Eigenvalues:    25.4203    29.3695    36.6125
     33  H    Isotropic =    30.2202   Anisotropy =     6.0981
   XX=    31.6008   YX=    -0.6828   ZX=    -1.2399
   XY=     0.9306   YY=    29.4493   ZY=    -3.4894
   XZ=    -2.2918   YZ=    -4.5873   ZZ=    29.6104
   Eigenvalues:    25.2750    31.0999    34.2856
     34  H    Isotropic =    30.1809   Anisotropy =     9.7435
   XX=    30.4168   YX=    -4.5981   ZX=     0.2525
   XY=    -4.5690   YY=    32.6441   ZY=    -1.1325
   XZ=     1.0523   YZ=    -2.8808   ZZ=    27.4817
   Eigenvalues:    26.2118    27.6543    36.6765
     35  H    Isotropic =    30.9402   Anisotropy =     8.5995
   XX=    29.7434   YX=    -0.1246   ZX=     3.8183
   XY=     0.3605   YY=    28.7282   ZY=     0.8066
   XZ=     4.1387   YZ=     0.1874   ZZ=    34.3489
   Eigenvalues:    27.4325    28.7149    36.6732
     36  H    Isotropic =    30.9117   Anisotropy =    14.3979
   XX=    25.7188   YX=    -0.3899   ZX=     3.4005
   XY=    -0.3658   YY=    27.4920   ZY=    -1.5392
   XZ=     3.5192   YZ=    -1.3161   ZZ=    39.5244
   Eigenvalues:    24.8996    27.3253    40.5104
     37  H    Isotropic =    29.3921   Anisotropy =    17.9233
   XX=    40.6204   YX=     3.4012   ZX=    -0.8447
   XY=     2.8256   YY=    21.4658   ZY=    -4.5463
   XZ=    -1.6657   YZ=    -2.9293   ZZ=    26.0902
   Eigenvalues:    19.1680    27.6674    41.3410
     38  H    Isotropic =    31.1749   Anisotropy =     9.4535
   XX=    28.8752   YX=     0.3062   ZX=    -1.1862
   XY=     0.1894   YY=    27.7619   ZY=     2.5979
   XZ=    -1.3228   YZ=     1.4489   ZZ=    36.8875
   Eigenvalues:    27.1723    28.8751    37.4772
     39  H    Isotropic =    30.2647   Anisotropy =     6.3463
   XX=    30.8426   YX=    -1.2128   ZX=     2.0261
   XY=    -2.4752   YY=    33.5642   ZY=     0.5021
   XZ=     2.3148   YZ=     1.5782   ZZ=    26.3872
   Eigenvalues:    25.1667    31.1318    34.4955
     40  H    Isotropic =    30.0673   Anisotropy =     7.9121
   XX=    32.6350   YX=     1.7035   ZX=     1.2274
   XY=     2.6578   YY=    30.9933   ZY=     3.1196
   XZ=     1.8454   YZ=     3.4538   ZZ=    26.5737
   Eigenvalues:    24.8073    30.0526    35.3421
     41  H    Isotropic =    27.9937   Anisotropy =     9.1170
   XX=    32.3385   YX=     2.3335   ZX=     2.9034
   XY=     1.4391   YY=    29.7138   ZY=     1.9713
   XZ=     1.9524   YZ=     1.7223   ZZ=    21.9290
   Eigenvalues:    21.1514    28.7581    34.0718
     42  H    Isotropic =    28.2514   Anisotropy =     4.8045
   XX=    29.6561   YX=     1.4019   ZX=     0.2503
   XY=     0.9997   YY=    26.4710   ZY=    -3.6312
   XZ=     1.8553   YZ=    -3.8561   ZZ=    28.6270
   Eigenvalues:    23.2568    30.0429    31.4544
     43  H    Isotropic =    30.4559   Anisotropy =    21.8467
   XX=    39.1330   YX=    -9.1025   ZX=    -1.0616
   XY=    -8.2809   YY=    31.7110   ZY=     1.3973
   XZ=    -1.8637   YZ=     1.0726   ZZ=    20.5236
   Eigenvalues:    20.3672    25.9801    45.0203
 End of Minotr F.D. properties file   721 does not exist.
 End of Minotr F.D. properties file   722 does not exist.
 End of Minotr F.D. properties file   788 does not exist.

 **********************************************************************

            Population analysis using the SCF density.

 **********************************************************************

 Orbital symmetries:
       Occupied  (A) (A) (A) (A) (A) (A) (A) (A) (A) (A) (A) (A)
                 (A) (A) (A) (A) (A) (A) (A) (A) (A) (A) (A) (A)
                 (A) (A) (A) (A) (A) (A) (A) (A) (A) (A) (A) (A)
                 (A) (A) (A) (A) (A) (A) (A) (A) (A) (A) (A) (A)
                 (A) (A) (A) (A) (A) (A) (A) (A) (A) (A) (A) (A)
                 (A) (A) (A) (A) (A) (A) (A) (A) (A) (A) (A) (A)
                 (A)
       Virtual   (A) (A) (A) (A) (A) (A) (A) (A) (A) (A) (A) (A)
                 (A) (A) (A) (A) (A) (A) (A) (A) (A) (A) (A) (A)
                 (A) (A) (A) (A) (A) (A) (A) (A) (A) (A) (A) (A)
                 (A) (A) (A) (A) (A) (A) (A) (A) (A) (A) (A) (A)
                 (A) (A) (A) (A) (A) (A) (A) (A) (A) (A) (A) (A)
                 (A) (A) (A) (A) (A) (A) (A) (A) (A) (A) (A) (A)
                 (A) (A) (A) (A) (A) (A) (A) (A) (A) (A) (A) (A)
                 (A) (A) (A) (A) (A) (A) (A) (A) (A) (A) (A) (A)
                 (A) (A) (A) (A) (A) (A) (A) (A) (A) (A) (A) (A)
                 (A) (A) (A) (A) (A) (A) (A) (A) (A) (A) (A) (A)
                 (A) (A) (A) (A) (A) (A) (A) (A) (A) (A) (A) (A)
                 (A) (A) (A) (A) (A) (A) (A) (A) (A) (A) (A) (A)
                 (A) (A) (A) (A) (A) (A) (A) (A) (A) (A) (A) (A)
                 (A) (A) (A) (A) (A) (A) (A) (A) (A) (A) (A) (A)
                 (A) (A) (A) (A) (A) (A) (A) (A) (A) (A) (A) (A)
                 (A) (A) (A) (A) (A) (A) (A) (A) (A) (A) (A) (A)
                 (A) (A) (A) (A) (A) (A) (A) (A) (A) (A) (A) (A)
                 (A) (A) (A) (A) (A) (A) (A) (A) (A) (A) (A) (A)
                 (A) (A) (A) (A) (A) (A) (A) (A) (A) (A) (A) (A)
                 (A) (A) (A) (A) (A) (A) (A) (A) (A) (A) (A) (A)
                 (A) (A) (A) (A) (A) (A) (A) (A) (A) (A) (A) (A)
                 (A) (A) (A) (A) (A) (A) (A) (A) (A) (A) (A) (A)
                 (A) (A) (A) (A) (A) (A) (A) (A) (A) (A) (A) (A)
                 (A) (A) (A) (A) (A) (A) (A) (A) (A) (A) (A) (A)
                 (A) (A) (A) (A) (A) (A) (A) (A) (A) (A) (A) (A)
                 (A) (A) (A) (A) (A) (A) (A) (A) (A) (A) (A) (A)
                 (A) (A) (A) (A) (A) (A) (A) (A) (A) (A) (A) (A)
                 (A) (A) (A) (A) (A) (A) (A) (A) (A) (A) (A) (A)
                 (A) (A) (A) (A) (A) (A) (A) (A) (A) (A) (A) (A)
                 (A) (A) (A) (A) (A) (A) (A) (A) (A) (A) (A) (A)
                 (A) (A) (A) (A) (A) (A) (A) (A) (A) (A) (A) (A)
                 (A) (A) (A) (A) (A) (A) (A) (A) (A) (A) (A) (A)
                 (A) (A) (A) (A) (A) (A) (A) (A) (A) (A) (A) (A)
                 (A) (A) (A) (A) (A) (A) (A) (A) (A) (A) (A) (A)
                 (A) (A) (A) (A) (A)
 The electronic state is 1-A.
 Alpha  occ. eigenvalues --  -19.22021 -19.21928 -19.20473 -19.19903 -10.32124
 Alpha  occ. eigenvalues --  -10.30937 -10.29566 -10.27850 -10.26521 -10.24688
 Alpha  occ. eigenvalues --  -10.24662 -10.24536 -10.23962 -10.23929 -10.23010
 Alpha  occ. eigenvalues --  -10.22842 -10.22833 -10.22205 -10.21779  -1.06401
 Alpha  occ. eigenvalues --   -1.06355  -1.05749  -1.03490  -0.89193  -0.84484
 Alpha  occ. eigenvalues --   -0.82190  -0.77931  -0.77253  -0.75291  -0.71773
 Alpha  occ. eigenvalues --   -0.70765  -0.68240  -0.66139  -0.62527  -0.59659
 Alpha  occ. eigenvalues --   -0.58367  -0.56588  -0.54653  -0.53740  -0.52251
 Alpha  occ. eigenvalues --   -0.49988  -0.49151  -0.48127  -0.47573  -0.47459
 Alpha  occ. eigenvalues --   -0.46859  -0.45695  -0.44301  -0.44024  -0.42974
 Alpha  occ. eigenvalues --   -0.42298  -0.41676  -0.41293  -0.40507  -0.40121
 Alpha  occ. eigenvalues --   -0.39467  -0.39232  -0.38599  -0.37654  -0.37312
 Alpha  occ. eigenvalues --   -0.36759  -0.36463  -0.36026  -0.34705  -0.34276
 Alpha  occ. eigenvalues --   -0.33285  -0.32801  -0.32455  -0.30203  -0.29853
 Alpha  occ. eigenvalues --   -0.28196  -0.27007  -0.26093
 Alpha virt. eigenvalues --   -0.04978   0.03718   0.04536   0.05102   0.06073
 Alpha virt. eigenvalues --    0.06568   0.08370   0.08871   0.09139   0.10201
 Alpha virt. eigenvalues --    0.10491   0.10801   0.11312   0.12134   0.12428
 Alpha virt. eigenvalues --    0.12921   0.13693   0.13796   0.14457   0.14830
 Alpha virt. eigenvalues --    0.15411   0.15586   0.16427   0.17450   0.17863
 Alpha virt. eigenvalues --    0.18048   0.18601   0.19179   0.20043   0.20530
 Alpha virt. eigenvalues --    0.20995   0.21929   0.22463   0.23115   0.23833
 Alpha virt. eigenvalues --    0.24080   0.25428   0.26114   0.26906   0.27434
 Alpha virt. eigenvalues --    0.28502   0.29204   0.31048   0.31919   0.32780
 Alpha virt. eigenvalues --    0.33167   0.34003   0.34071   0.34870   0.35841
 Alpha virt. eigenvalues --    0.36921   0.37951   0.39347   0.39785   0.40329
 Alpha virt. eigenvalues --    0.40659   0.41884   0.42733   0.43692   0.44017
 Alpha virt. eigenvalues --    0.45141   0.45483   0.47006   0.47306   0.48860
 Alpha virt. eigenvalues --    0.49018   0.50227   0.50727   0.51038   0.51808
 Alpha virt. eigenvalues --    0.52344   0.53441   0.53909   0.55105   0.55752
 Alpha virt. eigenvalues --    0.56198   0.56969   0.57333   0.57550   0.57900
 Alpha virt. eigenvalues --    0.58575   0.59098   0.59398   0.59784   0.60028
 Alpha virt. eigenvalues --    0.60409   0.60648   0.61046   0.61113   0.61815
 Alpha virt. eigenvalues --    0.62462   0.63014   0.63454   0.63663   0.64226
 Alpha virt. eigenvalues --    0.64846   0.65297   0.65465   0.66005   0.67032
 Alpha virt. eigenvalues --    0.67798   0.68222   0.68869   0.69340   0.70266
 Alpha virt. eigenvalues --    0.70919   0.72033   0.72882   0.73926   0.74477
 Alpha virt. eigenvalues --    0.75326   0.78565   0.78850   0.81050   0.82158
 Alpha virt. eigenvalues --    0.84402   0.85404   0.87645   0.88036   0.88888
 Alpha virt. eigenvalues --    0.90197   0.91314   0.92043   0.93614   0.94028
 Alpha virt. eigenvalues --    0.95430   0.96073   0.98240   0.99440   1.00439
 Alpha virt. eigenvalues --    1.00713   1.02659   1.03879   1.05285   1.06148
 Alpha virt. eigenvalues --    1.07722   1.09215   1.09745   1.12127   1.12683
 Alpha virt. eigenvalues --    1.13609   1.15218   1.17309   1.18215   1.21337
 Alpha virt. eigenvalues --    1.22209   1.23249   1.23954   1.25582   1.25806
 Alpha virt. eigenvalues --    1.27989   1.28500   1.30159   1.31299   1.32851
 Alpha virt. eigenvalues --    1.33331   1.35043   1.36033   1.37898   1.39908
 Alpha virt. eigenvalues --    1.41369   1.41682   1.42409   1.43396   1.44079
 Alpha virt. eigenvalues --    1.45101   1.45760   1.45870   1.46780   1.47748
 Alpha virt. eigenvalues --    1.47986   1.48758   1.49538   1.50709   1.51330
 Alpha virt. eigenvalues --    1.51544   1.52375   1.53739   1.54522   1.55479
 Alpha virt. eigenvalues --    1.56014   1.56723   1.57471   1.58330   1.58703
 Alpha virt. eigenvalues --    1.59605   1.59987   1.60475   1.60981   1.61702
 Alpha virt. eigenvalues --    1.62369   1.63053   1.63840   1.64901   1.65599
 Alpha virt. eigenvalues --    1.66126   1.67106   1.67890   1.68491   1.69230
 Alpha virt. eigenvalues --    1.69783   1.70353   1.71256   1.71761   1.72570
 Alpha virt. eigenvalues --    1.72689   1.73791   1.74522   1.75294   1.76296
 Alpha virt. eigenvalues --    1.76884   1.77741   1.78855   1.79242   1.81390
 Alpha virt. eigenvalues --    1.81836   1.82429   1.82712   1.83641   1.85962
 Alpha virt. eigenvalues --    1.87617   1.88781   1.89473   1.89911   1.90968
 Alpha virt. eigenvalues --    1.91924   1.92252   1.94927   1.96306   1.97255
 Alpha virt. eigenvalues --    1.99312   1.99386   2.00016   2.01852   2.02299
 Alpha virt. eigenvalues --    2.03169   2.03776   2.04343   2.04939   2.07147
 Alpha virt. eigenvalues --    2.08282   2.08584   2.10630   2.12465   2.13628
 Alpha virt. eigenvalues --    2.14834   2.15004   2.16197   2.17564   2.18863
 Alpha virt. eigenvalues --    2.19983   2.21388   2.21975   2.23198   2.24082
 Alpha virt. eigenvalues --    2.25448   2.26720   2.28874   2.30751   2.32238
 Alpha virt. eigenvalues --    2.33947   2.34009   2.34845   2.35059   2.38696
 Alpha virt. eigenvalues --    2.39926   2.41208   2.42357   2.42725   2.42997
 Alpha virt. eigenvalues --    2.44317   2.45187   2.46306   2.48230   2.48964
 Alpha virt. eigenvalues --    2.49791   2.50048   2.50615   2.51599   2.52786
 Alpha virt. eigenvalues --    2.54192   2.54741   2.56266   2.56690   2.57093
 Alpha virt. eigenvalues --    2.58236   2.58724   2.60205   2.60929   2.61684
 Alpha virt. eigenvalues --    2.62394   2.63051   2.64042   2.64340   2.65610
 Alpha virt. eigenvalues --    2.66677   2.68215   2.69886   2.70177   2.70680
 Alpha virt. eigenvalues --    2.71650   2.74697   2.75688   2.76257   2.78755
 Alpha virt. eigenvalues --    2.80001   2.83263   2.84507   2.85102   2.85585
 Alpha virt. eigenvalues --    2.88477   2.89404   2.90037   2.90696   2.91865
 Alpha virt. eigenvalues --    2.92333   2.93795   2.94530   2.97074   2.98788
 Alpha virt. eigenvalues --    2.99916   3.01547   3.04344   3.05273   3.06243
 Alpha virt. eigenvalues --    3.09421   3.10981   3.12339   3.13609   3.14248
 Alpha virt. eigenvalues --    3.14399   3.16692   3.17592   3.20054   3.20457
 Alpha virt. eigenvalues --    3.22457   3.22704   3.25095   3.26224   3.27901
 Alpha virt. eigenvalues --    3.29315   3.32243   3.35418   3.36308   3.38049
 Alpha virt. eigenvalues --    3.38687   3.43275   3.48425   3.57810   3.58414
 Alpha virt. eigenvalues --    3.61332   3.64067   3.76671   3.77398   3.78104
 Alpha virt. eigenvalues --    3.79560   3.80680   3.82138   3.82670   3.83082
 Alpha virt. eigenvalues --    3.83918   3.84237   3.84572   3.85905   3.86454
 Alpha virt. eigenvalues --    3.89059   3.91568   3.95143   4.01030   4.03973
 Alpha virt. eigenvalues --    4.06309   4.09019   4.11771   4.13155   4.24681
 Alpha virt. eigenvalues --    4.26330   4.28692   4.34572   4.37782   4.42459
 Alpha virt. eigenvalues --    4.48290   4.55018   4.93941   4.95396   4.98099
 Alpha virt. eigenvalues --    4.99805   5.10962   5.30473   5.32258   5.35503
 Alpha virt. eigenvalues --    5.63760   5.64090   5.66137   5.67409  23.64958
 Alpha virt. eigenvalues --   23.79982  23.83583  23.88353  23.91243  23.92383
 Alpha virt. eigenvalues --   23.94100  23.96465  23.97124  24.00616  24.02892
 Alpha virt. eigenvalues --   24.03547  24.05607  24.07130  24.25941  50.00759
 Alpha virt. eigenvalues --   50.02754  50.05779  50.09917
          Condensed to atoms (all electrons):
               1          2          3          4          5          6
     1  C    5.793460   0.332204  -0.039447  -0.015777   0.000071  -0.065232
     2  C    0.332204   5.509857   0.278442  -0.054653  -0.002848  -0.010634
     3  C   -0.039447   0.278442   5.038669   0.314721  -0.068921  -0.008258
     4  C   -0.015777  -0.054653   0.314721   5.380415   0.298573  -0.048564
     5  C    0.000071  -0.002848  -0.068921   0.298573   5.037731   0.353150
     6  C   -0.065232  -0.010634  -0.008258  -0.048564   0.353150   5.021045
     7  C    0.257876  -0.046569  -0.006573  -0.000561  -0.077426   0.369469
     8  C    0.179407   0.025339   0.004755  -0.000453  -0.000423   0.005608
     9  C   -0.177517  -0.095202   0.008144  -0.000631  -0.000005  -0.000153
    10  C   -0.005410   0.302306  -0.044611   0.005273  -0.000216  -0.000389
    11  O   -0.121545   0.007398  -0.000085  -0.000001  -0.000006   0.000171
    12  C   -0.076928   0.000049   0.001948  -0.004690  -0.003100  -0.070396
    13  C   -0.001264  -0.095060  -0.007717   0.000374  -0.000023   0.000078
    14  O    0.005502  -0.053820  -0.008846  -0.000927  -0.000008   0.000007
    15  C   -0.000166   0.004128  -0.049322   0.295648  -0.041323   0.005984
    16  O    0.000001   0.000988   0.006328  -0.065542  -0.004115  -0.000753
    17  C    0.000089   0.000438  -0.020080  -0.080864   0.009116  -0.000162
    18  C   -0.000040  -0.000006   0.008359  -0.063937  -0.013138   0.000357
    19  O    0.000000   0.000001  -0.000092   0.004660  -0.000687  -0.000004
    20  H   -0.002611  -0.033649   0.401490  -0.036607  -0.002818  -0.003254
    21  H    0.009542  -0.056160   0.414427  -0.041290   0.005245  -0.000098
    22  H    0.001493  -0.005160  -0.049989   0.412383  -0.032038  -0.005175
    23  H   -0.000070  -0.000232  -0.002023  -0.050136   0.409540  -0.035113
    24  H   -0.000234  -0.000376   0.007774  -0.040329   0.409748  -0.030705
    25  H   -0.005799  -0.002752   0.005957  -0.007332  -0.037459   0.411681
    26  H    0.009469   0.000340  -0.000276   0.008002  -0.033614   0.410177
    27  H   -0.056597   0.005373  -0.000245  -0.000379   0.007135  -0.039419
    28  H    0.007033   0.001357  -0.000263   0.000068  -0.000002   0.000009
    29  H    0.011580   0.002486  -0.000306   0.000013   0.000000   0.000017
    30  H    0.008822  -0.000201  -0.000053   0.000322  -0.001908  -0.001848
    31  H   -0.003692   0.002731  -0.000522  -0.001583   0.005172  -0.007998
    32  H   -0.014866  -0.000529  -0.000008   0.000096  -0.000425   0.007755
    33  H    0.000271  -0.012834   0.004589   0.000048   0.000009  -0.000016
    34  H   -0.000955   0.011075  -0.000011   0.000008   0.000000  -0.000002
    35  H    0.002197   0.002174  -0.000876  -0.000042  -0.000006   0.000021
    36  H    0.001886  -0.000961  -0.001574   0.000224  -0.000001   0.000009
    37  H   -0.000004   0.000038  -0.001120   0.014460  -0.000883   0.000026
    38  H   -0.000019   0.000331   0.000314  -0.000217  -0.000378   0.000006
    39  H    0.000000   0.000457  -0.000904  -0.008488  -0.000218  -0.000020
    40  H    0.000000   0.000002  -0.000137   0.008977  -0.000218   0.000018
    41  H    0.000011  -0.000054  -0.000301  -0.011873   0.009794   0.000559
    42  H   -0.000013  -0.000029  -0.000478   0.007034  -0.003058  -0.000163
    43  H    0.000000   0.000000   0.000025  -0.000493  -0.000019  -0.000001
               7          8          9         10         11         12
     1  C    0.257876   0.179407  -0.177517  -0.005410  -0.121545  -0.076928
     2  C   -0.046569   0.025339  -0.095202   0.302306   0.007398   0.000049
     3  C   -0.006573   0.004755   0.008144  -0.044611  -0.000085   0.001948
     4  C   -0.000561  -0.000453  -0.000631   0.005273  -0.000001  -0.004690
     5  C   -0.077426  -0.000423  -0.000005  -0.000216  -0.000006  -0.003100
     6  C    0.369469   0.005608  -0.000153  -0.000389   0.000171  -0.070396
     7  C    5.157774  -0.050807   0.009899   0.003573   0.011435   0.342643
     8  C   -0.050807   4.721300   0.368790  -0.087501   0.650542  -0.007578
     9  C    0.009899   0.368790   5.193065   0.287790  -0.071735  -0.001100
    10  C    0.003573  -0.087501   0.287790   5.270598   0.005122   0.000017
    11  O    0.011435   0.650542  -0.071735   0.005122   7.894668  -0.005068
    12  C    0.342643  -0.007578  -0.001100   0.000017  -0.005068   4.950428
    13  C   -0.000381  -0.001627  -0.058842   0.330792   0.000005  -0.000009
    14  O   -0.000108   0.003425  -0.038480   0.233709  -0.000015   0.000010
    15  C   -0.000462   0.000001   0.000010  -0.000224   0.000000   0.000010
    16  O   -0.000002   0.000000   0.000000   0.000005   0.000000   0.000000
    17  C   -0.000015   0.000001  -0.000004  -0.000062   0.000000  -0.000002
    18  C   -0.000025   0.000000   0.000000   0.000005   0.000000  -0.000004
    19  O    0.000000   0.000000   0.000000   0.000000   0.000000   0.000000
    20  H    0.001525  -0.000200  -0.000146  -0.000647   0.000005  -0.000196
    21  H   -0.000449  -0.000268   0.002163  -0.012447   0.000003   0.000064
    22  H    0.004336  -0.000061  -0.000025   0.000279  -0.000003  -0.001098
    23  H    0.007498   0.000030   0.000000   0.000005   0.000000  -0.000169
    24  H   -0.006542   0.000021  -0.000003   0.000019   0.000001   0.005117
    25  H   -0.044350   0.000303  -0.000101  -0.000096  -0.000019   0.008559
    26  H   -0.033207  -0.000251   0.000008   0.000027  -0.000004  -0.004907
    27  H    0.423964  -0.005024   0.002356  -0.001192   0.013457  -0.039803
    28  H   -0.000287  -0.026452   0.385645  -0.031599   0.000746   0.000127
    29  H   -0.000217  -0.029116   0.385140  -0.028270   0.004160  -0.000014
    30  H   -0.036513  -0.000016   0.000017   0.000012  -0.000106   0.403837
    31  H   -0.033736  -0.000459   0.000070  -0.000213  -0.000075   0.403182
    32  H   -0.024459   0.005003   0.000527  -0.000072   0.009879   0.398484
    33  H    0.000012  -0.000533   0.006858  -0.023673   0.000008  -0.000001
    34  H    0.000023   0.000619  -0.007242  -0.030742  -0.000010   0.000000
    35  H   -0.000118  -0.000098  -0.001451  -0.038175  -0.000062   0.000006
    36  H   -0.000075  -0.000576  -0.001597  -0.043194  -0.000031  -0.000014
    37  H    0.000001   0.000000   0.000000   0.000001   0.000000   0.000000
    38  H    0.000012  -0.000002   0.000001  -0.000004   0.000000  -0.000010
    39  H    0.000004   0.000000   0.000001   0.000037   0.000000   0.000000
    40  H    0.000000   0.000000   0.000000  -0.000002   0.000000   0.000000
    41  H   -0.000012   0.000000   0.000000   0.000000   0.000000  -0.000023
    42  H    0.000010   0.000000   0.000000   0.000000   0.000000   0.000000
    43  H    0.000000   0.000000   0.000000   0.000000   0.000000   0.000000
              13         14         15         16         17         18
     1  C   -0.001264   0.005502  -0.000166   0.000001   0.000089  -0.000040
     2  C   -0.095060  -0.053820   0.004128   0.000988   0.000438  -0.000006
     3  C   -0.007717  -0.008846  -0.049322   0.006328  -0.020080   0.008359
     4  C    0.000374  -0.000927   0.295648  -0.065542  -0.080864  -0.063937
     5  C   -0.000023  -0.000008  -0.041323  -0.004115   0.009116  -0.013138
     6  C    0.000078   0.000007   0.005984  -0.000753  -0.000162   0.000357
     7  C   -0.000381  -0.000108  -0.000462  -0.000002  -0.000015  -0.000025
     8  C   -0.001627   0.003425   0.000001   0.000000   0.000001   0.000000
     9  C   -0.058842  -0.038480   0.000010   0.000000  -0.000004   0.000000
    10  C    0.330792   0.233709  -0.000224   0.000005  -0.000062   0.000005
    11  O    0.000005  -0.000015   0.000000   0.000000   0.000000   0.000000
    12  C   -0.000009   0.000010   0.000010   0.000000  -0.000002  -0.000004
    13  C    4.952133  -0.061228  -0.000006   0.000000   0.000004   0.000000
    14  O   -0.061228   7.992345  -0.000116   0.000000  -0.000009  -0.000001
    15  C   -0.000006  -0.000116   5.376499   0.184194   0.345014   0.320711
    16  O    0.000000   0.000000   0.184194   8.039008  -0.046513  -0.028132
    17  C    0.000004  -0.000009   0.345014  -0.046513   4.936160  -0.068383
    18  C    0.000000  -0.000001   0.320711  -0.028132  -0.068383   4.831770
    19  O    0.000000   0.000000  -0.060970  -0.006613  -0.012735   0.249320
    20  H    0.001389   0.000089  -0.004128   0.008104   0.000718   0.000230
    21  H   -0.004202   0.024872  -0.004709   0.000345  -0.000586   0.000352
    22  H    0.000046   0.000554  -0.038232   0.004023  -0.002797  -0.004627
    23  H   -0.000002   0.000001  -0.008545   0.019123   0.001387  -0.004459
    24  H    0.000000   0.000000  -0.007227   0.000063  -0.000437   0.003760
    25  H    0.000031   0.000007  -0.000357  -0.000104  -0.000025   0.000009
    26  H   -0.000003   0.000000  -0.000292  -0.000026   0.000010   0.000002
    27  H    0.000134  -0.000001   0.000027   0.000000   0.000000   0.000001
    28  H    0.002046   0.002517  -0.000001   0.000000  -0.000001   0.000000
    29  H   -0.000525   0.001751   0.000000   0.000000   0.000000   0.000000
    30  H    0.000000   0.000000  -0.000007   0.000000   0.000000  -0.000006
    31  H    0.000005  -0.000012   0.000274  -0.000001  -0.000020   0.000062
    32  H   -0.000001   0.000005  -0.000002   0.000000  -0.000001  -0.000001
    33  H    0.402177   0.000139   0.000007  -0.000025  -0.000018  -0.000001
    34  H    0.392106   0.004689   0.000000   0.000000   0.000000   0.000000
    35  H    0.400154   0.004069   0.000000   0.000000   0.000000   0.000000
    36  H    0.009693   0.314725  -0.000055  -0.000001   0.000254  -0.000001
    37  H    0.000000   0.000000  -0.061218   0.321353  -0.002558  -0.008280
    38  H    0.000000   0.000092  -0.035960   0.004996   0.387870  -0.001674
    39  H    0.000029   0.000603  -0.029594   0.002408   0.405275   0.007842
    40  H    0.000000   0.000000  -0.028845   0.000031   0.396870  -0.015474
    41  H    0.000000   0.000000  -0.029938   0.000501   0.007346   0.406733
    42  H    0.000000   0.000000  -0.058185   0.004993  -0.005806   0.396354
    43  H    0.000000   0.000000   0.008004   0.000232   0.000123  -0.031489
              19         20         21         22         23         24
     1  C    0.000000  -0.002611   0.009542   0.001493  -0.000070  -0.000234
     2  C    0.000001  -0.033649  -0.056160  -0.005160  -0.000232  -0.000376
     3  C   -0.000092   0.401490   0.414427  -0.049989  -0.002023   0.007774
     4  C    0.004660  -0.036607  -0.041290   0.412383  -0.050136  -0.040329
     5  C   -0.000687  -0.002818   0.005245  -0.032038   0.409540   0.409748
     6  C   -0.000004  -0.003254  -0.000098  -0.005175  -0.035113  -0.030705
     7  C    0.000000   0.001525  -0.000449   0.004336   0.007498  -0.006542
     8  C    0.000000  -0.000200  -0.000268  -0.000061   0.000030   0.000021
     9  C    0.000000  -0.000146   0.002163  -0.000025   0.000000  -0.000003
    10  C    0.000000  -0.000647  -0.012447   0.000279   0.000005   0.000019
    11  O    0.000000   0.000005   0.000003  -0.000003   0.000000   0.000001
    12  C    0.000000  -0.000196   0.000064  -0.001098  -0.000169   0.005117
    13  C    0.000000   0.001389  -0.004202   0.000046  -0.000002   0.000000
    14  O    0.000000   0.000089   0.024872   0.000554   0.000001   0.000000
    15  C   -0.060970  -0.004128  -0.004709  -0.038232  -0.008545  -0.007227
    16  O   -0.006613   0.008104   0.000345   0.004023   0.019123   0.000063
    17  C   -0.012735   0.000718  -0.000586  -0.002797   0.001387  -0.000437
    18  C    0.249320   0.000230   0.000352  -0.004627  -0.004459   0.003760
    19  O    7.978762   0.000007  -0.000012  -0.000099  -0.000181  -0.000026
    20  H    0.000007   0.510843  -0.020433   0.007179   0.003914   0.000142
    21  H   -0.000012  -0.020433   0.524006  -0.000624  -0.000192  -0.000308
    22  H   -0.000099   0.007179  -0.000624   0.537939   0.008043  -0.009680
    23  H   -0.000181   0.003914  -0.000192   0.008043   0.547786  -0.029749
    24  H   -0.000026   0.000142  -0.000308  -0.009680  -0.029749   0.556510
    25  H    0.000000   0.000155   0.000117  -0.000423  -0.008349   0.007758
    26  H    0.000000  -0.000270   0.000025  -0.000239  -0.002778  -0.008399
    27  H    0.000000   0.000188  -0.000002   0.000059  -0.000299  -0.000287
    28  H    0.000000  -0.000030  -0.000124  -0.000024   0.000000   0.000000
    29  H    0.000000   0.000061  -0.000158   0.000005   0.000000   0.000000
    30  H    0.000000   0.000019  -0.000003   0.000030  -0.000046   0.000566
    31  H    0.000000   0.000033  -0.000024   0.003851   0.000028  -0.001207
    32  H    0.000000  -0.000003  -0.000004   0.000033   0.000025  -0.000059
    33  H    0.000000  -0.000358   0.002285  -0.000001  -0.000002  -0.000001
    34  H    0.000000   0.000015  -0.000459  -0.000002   0.000000   0.000000
    35  H    0.000000  -0.000187   0.000556   0.000001   0.000000   0.000000
    36  H    0.000000   0.000059  -0.001457   0.000313   0.000001   0.000000
    37  H    0.030354  -0.000205  -0.000347  -0.000389  -0.000952  -0.000015
    38  H   -0.000263  -0.000120  -0.000143   0.001375  -0.000183  -0.000022
    39  H   -0.000322   0.000544   0.004791  -0.000139  -0.000006  -0.000007
    40  H    0.018778  -0.000084  -0.000078  -0.000190  -0.000091   0.000003
    41  H   -0.026808   0.000002   0.000026  -0.000205   0.002748  -0.001414
    42  H   -0.032829  -0.000030  -0.000068   0.004296   0.000546   0.000453
    43  H    0.318025  -0.000001   0.000001   0.000005  -0.000001  -0.000020
              25         26         27         28         29         30
     1  C   -0.005799   0.009469  -0.056597   0.007033   0.011580   0.008822
     2  C   -0.002752   0.000340   0.005373   0.001357   0.002486  -0.000201
     3  C    0.005957  -0.000276  -0.000245  -0.000263  -0.000306  -0.000053
     4  C   -0.007332   0.008002  -0.000379   0.000068   0.000013   0.000322
     5  C   -0.037459  -0.033614   0.007135  -0.000002   0.000000  -0.001908
     6  C    0.411681   0.410177  -0.039419   0.000009   0.000017  -0.001848
     7  C   -0.044350  -0.033207   0.423964  -0.000287  -0.000217  -0.036513
     8  C    0.000303  -0.000251  -0.005024  -0.026452  -0.029116  -0.000016
     9  C   -0.000101   0.000008   0.002356   0.385645   0.385140   0.000017
    10  C   -0.000096   0.000027  -0.001192  -0.031599  -0.028270   0.000012
    11  O   -0.000019  -0.000004   0.013457   0.000746   0.004160  -0.000106
    12  C    0.008559  -0.004907  -0.039803   0.000127  -0.000014   0.403837
    13  C    0.000031  -0.000003   0.000134   0.002046  -0.000525   0.000000
    14  O    0.000007   0.000000  -0.000001   0.002517   0.001751   0.000000
    15  C   -0.000357  -0.000292   0.000027  -0.000001   0.000000  -0.000007
    16  O   -0.000104  -0.000026   0.000000   0.000000   0.000000   0.000000
    17  C   -0.000025   0.000010   0.000000  -0.000001   0.000000   0.000000
    18  C    0.000009   0.000002   0.000001   0.000000   0.000000  -0.000006
    19  O    0.000000   0.000000   0.000000   0.000000   0.000000   0.000000
    20  H    0.000155  -0.000270   0.000188  -0.000030   0.000061   0.000019
    21  H    0.000117   0.000025  -0.000002  -0.000124  -0.000158  -0.000003
    22  H   -0.000423  -0.000239   0.000059  -0.000024   0.000005   0.000030
    23  H   -0.008349  -0.002778  -0.000299   0.000000   0.000000  -0.000046
    24  H    0.007758  -0.008399  -0.000287   0.000000   0.000000   0.000566
    25  H    0.561588  -0.026160  -0.004592   0.000004  -0.000002  -0.000007
    26  H   -0.026160   0.549516  -0.007800   0.000000  -0.000001   0.003318
    27  H   -0.004592  -0.007800   0.556746  -0.000090  -0.000030  -0.005384
    28  H    0.000004   0.000000  -0.000090   0.491848  -0.009964  -0.000005
    29  H   -0.000002  -0.000001  -0.000030  -0.009964   0.499644   0.000001
    30  H   -0.000007   0.003318  -0.005384  -0.000005   0.000001   0.549892
    31  H   -0.000250  -0.000670   0.008027  -0.000009   0.000005  -0.026491
    32  H   -0.000375  -0.000001  -0.005731  -0.000045  -0.000017  -0.023278
    33  H   -0.000016   0.000000  -0.000004  -0.000383   0.000265   0.000000
    34  H   -0.000001   0.000000  -0.000005   0.000620   0.000763   0.000000
    35  H    0.000096   0.000000  -0.000031   0.000315  -0.001093   0.000000
    36  H   -0.000001   0.000000   0.000010   0.003115   0.000099   0.000001
    37  H   -0.000008  -0.000001   0.000000   0.000000   0.000000   0.000000
    38  H   -0.000001   0.000001   0.000000  -0.000001   0.000000   0.000000
    39  H   -0.000004   0.000000   0.000000  -0.000001   0.000000   0.000000
    40  H    0.000000  -0.000001   0.000000   0.000000   0.000000   0.000000
    41  H   -0.000024   0.000003   0.000000   0.000000   0.000000  -0.000003
    42  H    0.000006  -0.000002   0.000000   0.000000   0.000000   0.000001
    43  H    0.000000   0.000000   0.000000   0.000000   0.000000   0.000000
              31         32         33         34         35         36
     1  C   -0.003692  -0.014866   0.000271  -0.000955   0.002197   0.001886
     2  C    0.002731  -0.000529  -0.012834   0.011075   0.002174  -0.000961
     3  C   -0.000522  -0.000008   0.004589  -0.000011  -0.000876  -0.001574
     4  C   -0.001583   0.000096   0.000048   0.000008  -0.000042   0.000224
     5  C    0.005172  -0.000425   0.000009   0.000000  -0.000006  -0.000001
     6  C   -0.007998   0.007755  -0.000016  -0.000002   0.000021   0.000009
     7  C   -0.033736  -0.024459   0.000012   0.000023  -0.000118  -0.000075
     8  C   -0.000459   0.005003  -0.000533   0.000619  -0.000098  -0.000576
     9  C    0.000070   0.000527   0.006858  -0.007242  -0.001451  -0.001597
    10  C   -0.000213  -0.000072  -0.023673  -0.030742  -0.038175  -0.043194
    11  O   -0.000075   0.009879   0.000008  -0.000010  -0.000062  -0.000031
    12  C    0.403182   0.398484  -0.000001   0.000000   0.000006  -0.000014
    13  C    0.000005  -0.000001   0.402177   0.392106   0.400154   0.009693
    14  O   -0.000012   0.000005   0.000139   0.004689   0.004069   0.314725
    15  C    0.000274  -0.000002   0.000007   0.000000   0.000000  -0.000055
    16  O   -0.000001   0.000000  -0.000025   0.000000   0.000000  -0.000001
    17  C   -0.000020  -0.000001  -0.000018   0.000000   0.000000   0.000254
    18  C    0.000062  -0.000001  -0.000001   0.000000   0.000000  -0.000001
    19  O    0.000000   0.000000   0.000000   0.000000   0.000000   0.000000
    20  H    0.000033  -0.000003  -0.000358   0.000015  -0.000187   0.000059
    21  H   -0.000024  -0.000004   0.002285  -0.000459   0.000556  -0.001457
    22  H    0.003851   0.000033  -0.000001  -0.000002   0.000001   0.000313
    23  H    0.000028   0.000025  -0.000002   0.000000   0.000000   0.000001
    24  H   -0.001207  -0.000059  -0.000001   0.000000   0.000000   0.000000
    25  H   -0.000250  -0.000375  -0.000016  -0.000001   0.000096  -0.000001
    26  H   -0.000670  -0.000001   0.000000   0.000000   0.000000   0.000000
    27  H    0.008027  -0.005731  -0.000004  -0.000005  -0.000031   0.000010
    28  H   -0.000009  -0.000045  -0.000383   0.000620   0.000315   0.003115
    29  H    0.000005  -0.000017   0.000265   0.000763  -0.001093   0.000099
    30  H   -0.026491  -0.023278   0.000000   0.000000   0.000000   0.000001
    31  H    0.556648  -0.027173   0.000000   0.000000  -0.000001   0.000020
    32  H   -0.027173   0.545328   0.000000   0.000000   0.000000  -0.000007
    33  H    0.000000   0.000000   0.531288  -0.023349  -0.022875  -0.000353
    34  H    0.000000   0.000000  -0.023349   0.536154  -0.021119  -0.000495
    35  H   -0.000001   0.000000  -0.022875  -0.021119   0.541586  -0.000608
    36  H    0.000020  -0.000007  -0.000353  -0.000495  -0.000608   0.453605
    37  H    0.000000   0.000000   0.000000   0.000000   0.000000   0.000000
    38  H   -0.000019   0.000001   0.000001   0.000000   0.000000   0.000133
    39  H    0.000003   0.000000   0.000003   0.000002  -0.000004   0.000093
    40  H    0.000002   0.000000   0.000001   0.000000   0.000000  -0.000002
    41  H   -0.000014   0.000000   0.000000   0.000000   0.000000   0.000000
    42  H    0.000093   0.000000   0.000000   0.000000   0.000000   0.000000
    43  H    0.000000   0.000000   0.000000   0.000000   0.000000   0.000000
              37         38         39         40         41         42
     1  C   -0.000004  -0.000019   0.000000   0.000000   0.000011  -0.000013
     2  C    0.000038   0.000331   0.000457   0.000002  -0.000054  -0.000029
     3  C   -0.001120   0.000314  -0.000904  -0.000137  -0.000301  -0.000478
     4  C    0.014460  -0.000217  -0.008488   0.008977  -0.011873   0.007034
     5  C   -0.000883  -0.000378  -0.000218  -0.000218   0.009794  -0.003058
     6  C    0.000026   0.000006  -0.000020   0.000018   0.000559  -0.000163
     7  C    0.000001   0.000012   0.000004   0.000000  -0.000012   0.000010
     8  C    0.000000  -0.000002   0.000000   0.000000   0.000000   0.000000
     9  C    0.000000   0.000001   0.000001   0.000000   0.000000   0.000000
    10  C    0.000001  -0.000004   0.000037  -0.000002   0.000000   0.000000
    11  O    0.000000   0.000000   0.000000   0.000000   0.000000   0.000000
    12  C    0.000000  -0.000010   0.000000   0.000000  -0.000023   0.000000
    13  C    0.000000   0.000000   0.000029   0.000000   0.000000   0.000000
    14  O    0.000000   0.000092   0.000603   0.000000   0.000000   0.000000
    15  C   -0.061218  -0.035960  -0.029594  -0.028845  -0.029938  -0.058185
    16  O    0.321353   0.004996   0.002408   0.000031   0.000501   0.004993
    17  C   -0.002558   0.387870   0.405275   0.396870   0.007346  -0.005806
    18  C   -0.008280  -0.001674   0.007842  -0.015474   0.406733   0.396354
    19  O    0.030354  -0.000263  -0.000322   0.018778  -0.026808  -0.032829
    20  H   -0.000205  -0.000120   0.000544  -0.000084   0.000002  -0.000030
    21  H   -0.000347  -0.000143   0.004791  -0.000078   0.000026  -0.000068
    22  H   -0.000389   0.001375  -0.000139  -0.000190  -0.000205   0.004296
    23  H   -0.000952  -0.000183  -0.000006  -0.000091   0.002748   0.000546
    24  H   -0.000015  -0.000022  -0.000007   0.000003  -0.001414   0.000453
    25  H   -0.000008  -0.000001  -0.000004   0.000000  -0.000024   0.000006
    26  H   -0.000001   0.000001   0.000000  -0.000001   0.000003  -0.000002
    27  H    0.000000   0.000000   0.000000   0.000000   0.000000   0.000000
    28  H    0.000000  -0.000001  -0.000001   0.000000   0.000000   0.000000
    29  H    0.000000   0.000000   0.000000   0.000000   0.000000   0.000000
    30  H    0.000000   0.000000   0.000000   0.000000  -0.000003   0.000001
    31  H    0.000000  -0.000019   0.000003   0.000002  -0.000014   0.000093
    32  H    0.000000   0.000001   0.000000   0.000000   0.000000   0.000000
    33  H    0.000000   0.000001   0.000003   0.000001   0.000000   0.000000
    34  H    0.000000   0.000000   0.000002   0.000000   0.000000   0.000000
    35  H    0.000000   0.000000  -0.000004   0.000000   0.000000   0.000000
    36  H    0.000000   0.000133   0.000093  -0.000002   0.000000   0.000000
    37  H    0.449858  -0.000310  -0.000851   0.003067  -0.000971   0.002257
    38  H   -0.000310   0.565239  -0.022953  -0.021305  -0.000394   0.000079
    39  H   -0.000851  -0.022953   0.541948  -0.025472  -0.000423  -0.000389
    40  H    0.003067  -0.021305  -0.025472   0.534948   0.000999  -0.000743
    41  H   -0.000971  -0.000394  -0.000423   0.000999   0.540076  -0.032977
    42  H    0.002257   0.000079  -0.000389  -0.000743  -0.032977   0.591060
    43  H   -0.001191  -0.000008   0.000039  -0.000819  -0.007900   0.000283
              43
     1  C    0.000000
     2  C    0.000000
     3  C    0.000025
     4  C   -0.000493
     5  C   -0.000019
     6  C   -0.000001
     7  C    0.000000
     8  C    0.000000
     9  C    0.000000
    10  C    0.000000
    11  O    0.000000
    12  C    0.000000
    13  C    0.000000
    14  O    0.000000
    15  C    0.008004
    16  O    0.000232
    17  C    0.000123
    18  C   -0.031489
    19  O    0.318025
    20  H   -0.000001
    21  H    0.000001
    22  H    0.000005
    23  H   -0.000001
    24  H   -0.000020
    25  H    0.000000
    26  H    0.000000
    27  H    0.000000
    28  H    0.000000
    29  H    0.000000
    30  H    0.000000
    31  H    0.000000
    32  H    0.000000
    33  H    0.000000
    34  H    0.000000
    35  H    0.000000
    36  H    0.000000
    37  H   -0.001191
    38  H   -0.000008
    39  H    0.000039
    40  H   -0.000819
    41  H   -0.007900
    42  H    0.000283
    43  H    0.432721
 Mulliken charges:
               1
     1  C   -0.032732
     2  C   -0.015782
     3  C   -0.182908
     4  C   -0.215930
     5  C   -0.220003
     6  C   -0.257788
     7  C   -0.227161
     8  C    0.246299
     9  C   -0.196249
    10  C   -0.090831
    11  O   -0.398836
    12  C   -0.299371
    13  C   -0.260310
    14  O   -0.425539
    15  C   -0.080631
    16  O   -0.444867
    17  C   -0.249597
    18  C    0.013811
    19  O   -0.458268
    20  H    0.169267
    21  H    0.155826
    22  H    0.164977
    23  H    0.142902
    24  H    0.145111
    25  H    0.142333
    26  H    0.138004
    27  H    0.149436
    28  H    0.173830
    29  H    0.163725
    30  H    0.129036
    31  H    0.123960
    32  H    0.129920
    33  H    0.136481
    34  H    0.138316
    35  H    0.135568
    36  H    0.266763
    37  H    0.257889
    38  H    0.123537
    39  H    0.125719
    40  H    0.129767
    41  H    0.144538
    42  H    0.127300
    43  H    0.282485
 Sum of Mulliken charges =   0.00000
 Mulliken charges with hydrogens summed into heavy atoms:
               1
     1  C   -0.032732
     2  C   -0.015782
     3  C    0.142185
     4  C   -0.050953
     5  C    0.068010
     6  C    0.022550
     7  C   -0.077725
     8  C    0.246299
     9  C    0.141306
    10  C   -0.090831
    11  O   -0.398836
    12  C    0.083544
    13  C    0.150055
    14  O   -0.158775
    15  C   -0.080631
    16  O   -0.186977
    17  C    0.129426
    18  C    0.285649
    19  O   -0.175783
 Electronic spatial extent (au):  <R**2>=           5673.7265
 Charge=              0.0000 electrons
 Dipole moment (field-independent basis, Debye):
    X=             -4.8248    Y=              1.0032    Z=             -0.7730  Tot=              4.9882
 Quadrupole moment (field-independent basis, Debye-Ang):
   XX=           -118.4425   YY=           -121.2333   ZZ=           -112.5631
   XY=            -20.7042   XZ=              4.3592   YZ=              1.2286
 Traceless Quadrupole moment (field-independent basis, Debye-Ang):
   XX=             -1.0295   YY=             -3.8204   ZZ=              4.8499
   XY=            -20.7042   XZ=              4.3592   YZ=              1.2286
 Octapole moment (field-independent basis, Debye-Ang**2):
  XXX=           -194.8197  YYY=             17.2576  ZZZ=            -15.3979  XYY=            -35.3145
  XXY=            -11.2882  XXZ=             18.0282  XZZ=              6.0301  YZZ=             -8.2865
  YYZ=              8.6699  XYZ=              7.9132
 Hexadecapole moment (field-independent basis, Debye-Ang**3):
 XXXX=          -4409.3398 YYYY=          -2003.2788 ZZZZ=           -609.2574 XXXY=           -474.8029
 XXXZ=             -4.9092 YYYX=              5.6745 YYYZ=             -9.4777 ZZZX=            -25.7704
 ZZZY=             23.9790 XXYY=          -1137.1394 XXZZ=           -890.1692 YYZZ=           -425.1629
 XXYZ=             -6.6538 YYXZ=             19.4731 ZZXY=            -17.6292
 N-N= 1.596064460232D+03 E-N=-5.262446882099D+03  KE= 8.829986242172D+02
 1\1\GINC-SNODE82\SP\RmPW1PW91\6-311G(d,p)\C15H24O4\ROOT\10-Mar-2024\0\
 \# mPW1PW91/6-311G(d,p) nmr guess=read geom=check scrf=(solvent=methan
 ol,read)\\candidate structure: DY-202A-11R_20, conformer: 1, nmr calcu
 lation with methanol solvation\\0,1\C,0,1.7564139865,0.7239500975,0.12
 30525496\C,0,1.1492922778,-0.4772044586,0.2838370924\C,0,-0.2836994475
 ,-0.7511197151,0.6457335529\C,0,-1.2909355463,0.2281653234,-0.01157270
 13\C,0,-1.3346698933,1.5912338096,0.7258960479\C,0,-0.0038689546,2.114
 2905679,1.2977496995\C,0,1.2130324816,2.1143337833,0.3520917656\C,0,3.
 160688589,0.5127314028,-0.2658780112\C,0,3.3993923165,-0.9735894154,-0
 .463739769\C,0,2.1083430825,-1.6517705572,0.0472062177\O,0,4.011280629
 7,1.3933038318,-0.4037278666\C,0,0.9623119899,2.8661106716,-0.97069717
 97\C,0,2.3355194312,-2.4586126903,1.3285471597\O,0,1.5579907637,-2.587
 0952519,-0.8966416259\C,0,-2.7027481104,-0.4149083263,-0.1527637096\O,
 0,-3.1236900023,-0.8275804826,1.163458096\C,0,-2.6902741197,-1.6352045
 308,-1.091800379\C,0,-3.7368756209,0.6007393923,-0.6725918232\O,0,-5.0
 191751028,-0.0475847282,-0.6621329582\H,0,-0.3988135346,-0.7213395808,
 1.7383946459\H,0,-0.5007404424,-1.7808153731,0.3532231046\H,0,-0.94486
 80258,0.4041342239,-1.0379335323\H,0,-2.0395220535,1.5153919795,1.5638
 585485\H,0,-1.7445563115,2.3465672609,0.0452791949\H,0,0.2619099567,1.
 5430359671,2.1965758926\H,0,-0.1741918519,3.1444177221,1.6381666115\H,
 0,2.01676405,2.6618710869,0.8667729001\H,0,3.541371753,-1.1765195219,-
 1.5325090441\H,0,4.3093509641,-1.2960824199,0.0530539629\H,0,0.6275202
 482,3.8913613317,-0.7695491801\H,0,0.2002657401,2.3741505638,-1.585059
 6455\H,0,1.882883159,2.9260120658,-1.5621688018\H,0,1.3910249146,-2.86
 02065225,1.7106942622\H,0,3.0066957261,-3.2997401536,1.1210254069\H,0,
 2.7885529119,-1.8338469869,2.1048154514\H,0,1.4090003019,-2.1145438087
 ,-1.7345437315\H,0,-4.0873139532,-0.9602942539,1.0922423082\H,0,-2.302
 9131959,-1.36677928,-2.0819506303\H,0,-2.0785991575,-2.447636911,-0.69
 07484278\H,0,-3.7062515372,-2.0216542507,-1.2206400503\H,0,-3.77208458
 24,1.4789508697,-0.0231271402\H,0,-3.4762555476,0.9279501199,-1.689392
 3582\H,0,-5.6959582828,0.6399271477,-0.5573059051\\Version=ES64L-G09Re
 vD.01\State=1-A\HF=-886.9764651\RMSD=5.098e-09\Dipole=-1.88741,0.41180
 1,-0.3457894\Quadrupole=-1.1557819,-2.6065264,3.7623082,-15.4444515,3.
 034021,0.4842384\PG=C01 [X(C15H24O4)]\\@


 LET US LEARN TO DREAM, GENTLEMEN, THEN PERHAPS WE SHALL
 DISCOVER THE TRUTH;  BUT LET US BEWARE OF PUBLISHING
 OUR DREAMS ABROAD BEFORE THEY HAVE BEEN SCRUTINIZED
 BY OUR VIGILANT INTELLECT ... LET US ALWAYS ALLOW
 THE FRUIT TO HANG UNTIL IT IS RIPE.  UNRIPE FRUIT
 BRINGS EVEN THE GROWER BUT LITTLE PROFIT; IT DAMAGES
 THE HEALTH OF THOSE WHO CONSUME IT; IT ENDANGERS
 PARTICULARLY THE YOUTH WHO CANNOT YET DISTINGUISH
 BETWEEN RIPE AND UNRIPE FRUIT.

                                  -- KEKULE, 1890
 Job cpu time:       0 days  0 hours 37 minutes 53.8 seconds.
 File lengths (MBytes):  RWF=    280 Int=      0 D2E=      0 Chk=     30 Scr=      1
 Normal termination of Gaussian 09 at Sun Mar 10 23:55:14 2024.
