# Supplementary material for: New patchoulol- and guaiane-type sesquiterpenoids from Sanguisorba officinalis with anti-melanogenic activity
Source: Nat Prod Bioprospect. 2026 May 12;16(1):63. doi: 10.1007/s13659-026-00616-0 (PMC13161421; doi:10.1007/s13659-026-00616-0)
Supplement: Supplementary file 2 — Additional file 2. It includes the calculated NMR data of compound 11. [file 13659_2026_616_MOESM2_ESM.zip › New folder/11R-nmr-21.log]

 Entering Gaussian System, Link 0=/gpfs/home/zhengshan/software/Gaussian/g09/g09
 Input=DY-202A-11R_21-2.gjf
 Output=DY-202A-11R_21-2.log
 Initial command:
 /gpfs/home/zhengshan/software/Gaussian/g09/l1.exe "/gpfs/home/zhengshan/software/Gaussian/g09/scratch/zhengshan/%J/Gau-6741.inp" -scrdir="/gpfs/home/zhengshan/software/Gaussian/g09/scratch/zhengshan/%J/"
 Entering Link 1 = /gpfs/home/zhengshan/software/Gaussian/g09/l1.exe PID=      6742.
  
 Copyright (c) 1988,1990,1992,1993,1995,1998,2003,2009,2013,
            Gaussian, Inc.  All Rights Reserved.
  
 This is part of the Gaussian(R) 09 program.  It is based on
 the Gaussian(R) 03 system (copyright 2003, Gaussian, Inc.),
 the Gaussian(R) 98 system (copyright 1998, Gaussian, Inc.),
 the Gaussian(R) 94 system (copyright 1995, Gaussian, Inc.),
 the Gaussian 92(TM) system (copyright 1992, Gaussian, Inc.),
 the Gaussian 90(TM) system (copyright 1990, Gaussian, Inc.),
 the Gaussian 88(TM) system (copyright 1988, Gaussian, Inc.),
 the Gaussian 86(TM) system (copyright 1986, Carnegie Mellon
 University), and the Gaussian 82(TM) system (copyright 1983,
 Carnegie Mellon University). Gaussian is a federally registered
 trademark of Gaussian, Inc.
  
 This software contains proprietary and confidential information,
 including trade secrets, belonging to Gaussian, Inc.
  
 This software is provided under written license and may be
 used, copied, transmitted, or stored only in accord with that
 written license.
  
 The following legend is applicable only to US Government
 contracts under FAR:
  
                    RESTRICTED RIGHTS LEGEND
  
 Use, reproduction and disclosure by the US Government is
 subject to restrictions as set forth in subparagraphs (a)
 and (c) of the Commercial Computer Software - Restricted
 Rights clause in FAR 52.227-19.
  
 Gaussian, Inc.
 340 Quinnipiac St., Bldg. 40, Wallingford CT 06492
  
  
 ---------------------------------------------------------------
 Warning -- This program may not be used in any manner that
 competes with the business of Gaussian, Inc. or will provide
 assistance to any competitor of Gaussian, Inc.  The licensee
 of this program is prohibited from giving any competitor of
 Gaussian, Inc. access to this program.  By using this program,
 the user acknowledges that Gaussian, Inc. is engaged in the
 business of creating and licensing software in the field of
 computational chemistry and represents and warrants to the
 licensee that it is not a competitor of Gaussian, Inc. and that
 it will not use this program in any manner prohibited above.
 ---------------------------------------------------------------
  

 Cite this work as:
 Gaussian 09, Revision D.01,
 M. J. Frisch, G. W. Trucks, H. B. Schlegel, G. E. Scuseria, 
 M. A. Robb, J. R. Cheeseman, G. Scalmani, V. Barone, B. Mennucci, 
 G. A. Petersson, H. Nakatsuji, M. Caricato, X. Li, H. P. Hratchian, 
 A. F. Izmaylov, J. Bloino, G. Zheng, J. L. Sonnenberg, M. Hada, 
 M. Ehara, K. Toyota, R. Fukuda, J. Hasegawa, M. Ishida, T. Nakajima, 
 Y. Honda, O. Kitao, H. Nakai, T. Vreven, J. A. Montgomery, Jr., 
 J. E. Peralta, F. Ogliaro, M. Bearpark, J. J. Heyd, E. Brothers, 
 K. N. Kudin, V. N. Staroverov, T. Keith, R. Kobayashi, J. Normand, 
 K. Raghavachari, A. Rendell, J. C. Burant, S. S. Iyengar, J. Tomasi, 
 M. Cossi, N. Rega, J. M. Millam, M. Klene, J. E. Knox, J. B. Cross, 
 V. Bakken, C. Adamo, J. Jaramillo, R. Gomperts, R. E. Stratmann, 
 O. Yazyev, A. J. Austin, R. Cammi, C. Pomelli, J. W. Ochterski, 
 R. L. Martin, K. Morokuma, V. G. Zakrzewski, G. A. Voth, 
 P. Salvador, J. J. Dannenberg, S. Dapprich, A. D. Daniels, 
 O. Farkas, J. B. Foresman, J. V. Ortiz, J. Cioslowski, 
 and D. J. Fox, Gaussian, Inc., Wallingford CT, 2013.
 
 ******************************************
 Gaussian 09:  ES64L-G09RevD.01 24-Apr-2013
                10-Mar-2024 
 ******************************************
 %chk=DY-202A-11R_21.chk
 %mem=6GB
 %nprocshared=3
 Will use up to    3 processors via shared memory.
 ----------------------------------------------------------------------
 # mPW1PW91/6-311G(d,p) nmr guess=read geom=check scrf=(solvent=methano
 l,read)
 ----------------------------------------------------------------------
 1/29=2,38=1,40=2/1;
 2/12=2,40=1/2;
 3/5=4,6=6,7=101,11=2,14=-4,16=1,25=1,30=1,70=2203,72=3,74=-7,116=-2/1,2,8,3;
 4/5=1/1;
 5/5=2,38=6,53=3/2;
 8/6=1,10=90,11=11/1;
 10/13=100,45=16/2;
 6/7=2,8=2,9=2,10=2,28=1/1;
 99/9=1/99;
 ----------------------------------------------------------------------
 candidate structure: DY-202A-11R_21, conformer: 1, nmr calculation wit
 h methanol solvation
 ----------------------------------------------------------------------
 Structure from the checkpoint file:  "DY-202A-11R_21.chk"
 Charge =  0 Multiplicity = 1
 Redundant internal coordinates found in file.
 C,0,-1.684454962,0.6548388077,-0.1975636597
 C,0,-0.9485221652,-0.4834989911,-0.2082548432
 C,0,0.5268758668,-0.6369213774,-0.4552168576
 C,0,1.3776479605,0.5096916442,0.1445333171
 C,0,1.3327181448,1.8072150713,-0.6993101986
 C,0,-0.0046191974,2.1305731527,-1.3909002372
 C,0,-1.2757134955,2.0725459506,-0.5212559382
 C,0,-3.0843552272,0.3288247328,0.1227428158
 C,0,-3.189853087,-1.1546911312,0.4267670344
 C,0,-1.7967431512,-1.7286973175,0.0845103681
 O,0,-4.0241089135,1.1254252406,0.1347509889
 C,0,-1.1983149946,2.9583026259,0.7388639281
 C,0,-1.8302499056,-2.6839468867,-1.1110510618
 O,0,-1.2311046319,-2.4918157685,1.1655441989
 C,0,2.8372929841,0.0816739669,0.5047665895
 O,0,2.7987072126,-1.0923650622,1.3493076384
 C,0,3.5602166407,1.2061885044,1.2608091302
 C,0,3.7175051666,-0.3612466099,-0.6783999645
 O,0,3.2763796621,-1.5629224785,-1.3074201675
 H,0,0.7094624028,-0.7301528107,-1.534247205
 H,0,0.838066027,-1.5862057252,-0.013056499
 H,0,0.9259846129,0.7398790811,1.1207219934
 H,0,2.0939030543,1.7582350485,-1.4885718286
 H,0,1.6157460169,2.6505556622,-0.0593388403
 H,0,-0.1469759992,1.4588673397,-2.2472553123
 H,0,0.0777829056,3.1414432779,-1.8122585275
 H,0,-2.0960466071,2.4800482658,-1.1308318104
 H,0,-3.4116735755,-1.2940371496,1.4919991557
 H,0,-4.010455495,-1.6089083014,-0.1388060296
 H,0,-0.9607388101,3.9936978269,0.4645088041
 H,0,-0.4333307616,2.6093781381,1.4412473962
 H,0,-2.1584715174,2.9648382015,1.2666397247
 H,0,-0.8212420679,-3.0194947878,-1.3728207462
 H,0,-2.4324027703,-3.5656297602,-0.8636040095
 H,0,-2.2724740069,-2.1943937279,-1.9846377593
 H,0,-1.1902608986,-1.9127528431,1.9466958252
 H,0,2.1799123804,-0.9164665688,2.0790818384
 H,0,3.7791147231,2.0633001823,0.6153409173
 H,0,2.9514674922,1.5600154183,2.101602991
 H,0,4.5083745005,0.8317420152,1.6617586375
 H,0,3.7392941313,0.4093989212,-1.4531140817
 H,0,4.7455206532,-0.4888500321,-0.306069852
 H,0,3.1373397021,-2.2033817461,-0.5880078635
 Recover connectivity data from disk.
                          Input orientation:                          
 ---------------------------------------------------------------------
 Center     Atomic      Atomic             Coordinates (Angstroms)
 Number     Number       Type             X           Y           Z
 ---------------------------------------------------------------------
      1          6           0       -1.684455    0.654839   -0.197564
      2          6           0       -0.948522   -0.483499   -0.208255
      3          6           0        0.526876   -0.636921   -0.455217
      4          6           0        1.377648    0.509692    0.144533
      5          6           0        1.332718    1.807215   -0.699310
      6          6           0       -0.004619    2.130573   -1.390900
      7          6           0       -1.275713    2.072546   -0.521256
      8          6           0       -3.084355    0.328825    0.122743
      9          6           0       -3.189853   -1.154691    0.426767
     10          6           0       -1.796743   -1.728697    0.084510
     11          8           0       -4.024109    1.125425    0.134751
     12          6           0       -1.198315    2.958303    0.738864
     13          6           0       -1.830250   -2.683947   -1.111051
     14          8           0       -1.231105   -2.491816    1.165544
     15          6           0        2.837293    0.081674    0.504767
     16          8           0        2.798707   -1.092365    1.349308
     17          6           0        3.560217    1.206189    1.260809
     18          6           0        3.717505   -0.361247   -0.678400
     19          8           0        3.276380   -1.562922   -1.307420
     20          1           0        0.709462   -0.730153   -1.534247
     21          1           0        0.838066   -1.586206   -0.013056
     22          1           0        0.925985    0.739879    1.120722
     23          1           0        2.093903    1.758235   -1.488572
     24          1           0        1.615746    2.650556   -0.059339
     25          1           0       -0.146976    1.458867   -2.247255
     26          1           0        0.077783    3.141443   -1.812259
     27          1           0       -2.096047    2.480048   -1.130832
     28          1           0       -3.411674   -1.294037    1.491999
     29          1           0       -4.010455   -1.608908   -0.138806
     30          1           0       -0.960739    3.993698    0.464509
     31          1           0       -0.433331    2.609378    1.441247
     32          1           0       -2.158472    2.964838    1.266640
     33          1           0       -0.821242   -3.019495   -1.372821
     34          1           0       -2.432403   -3.565630   -0.863604
     35          1           0       -2.272474   -2.194394   -1.984638
     36          1           0       -1.190261   -1.912753    1.946696
     37          1           0        2.179912   -0.916467    2.079082
     38          1           0        3.779115    2.063300    0.615341
     39          1           0        2.951467    1.560015    2.101603
     40          1           0        4.508375    0.831742    1.661759
     41          1           0        3.739294    0.409399   -1.453114
     42          1           0        4.745521   -0.488850   -0.306070
     43          1           0        3.137340   -2.203382   -0.588008
 ---------------------------------------------------------------------
                    Distance matrix (angstroms):
                    1          2          3          4          5
     1  C    0.000000
     2  C    1.355553   0.000000
     3  C    2.573910   1.503771   0.000000
     4  C    3.084570   2.553812   1.548624   0.000000
     5  C    3.268494   3.269949   2.585105   1.548437   0.000000
     6  C    2.534500   3.020426   2.969346   2.625924   1.539912
     7  C    1.510543   2.595841   3.254981   3.150574   2.627931
     8  C    1.472617   2.308942   3.782551   4.465721   4.729899
     9  C    2.435244   2.424318   3.854874   4.869486   5.522191
    10  C    2.402794   1.534832   2.623449   3.884681   4.786500
    11  O    2.409536   3.487911   4.915831   5.436745   5.464073
    12  C    2.533609   3.578467   4.162661   3.603403   3.130411
    13  C    3.464564   2.536623   3.190059   4.697492   5.508578
    14  O    3.459050   2.449594   3.026218   4.105740   5.341585
    15  C    4.611723   3.893612   2.603070   1.563180   2.586704
    16  O    5.054134   4.103468   2.936827   2.457128   3.841032
    17  C    5.471510   5.034076   3.942456   2.548487   3.027383
    18  C    5.517681   4.691246   3.210284   2.628818   3.223333
    19  O    5.546181   4.497012   3.023822   3.163713   3.937695
    20  H    3.071769   2.137290   1.098333   2.191344   2.742955
    21  H    3.379266   2.108545   1.092468   2.169970   3.497275
    22  H    2.925663   2.603192   2.130364   1.099968   2.148757
    23  H    4.142484   3.990105   3.043053   2.176905   1.097604
    24  H    3.859186   4.052153   3.485665   2.163690   1.095852
    25  H    2.685431   2.927932   2.838628   2.990997   2.169556
    26  H    3.449047   4.094672   4.039714   3.527719   2.143288
    27  H    2.090882   3.309165   4.129368   4.192304   3.520702
    28  H    3.104195   3.100798   4.442479   5.292136   6.076912
    29  H    3.246272   3.262944   4.651048   5.796586   6.366598
    30  H    3.479955   4.527477   4.949902   4.208175   3.375667
    31  H    2.840992   3.542904   3.880339   3.061012   2.888664
    32  H    2.775731   3.940853   4.811294   4.448709   4.170546
    33  H    3.953112   2.793508   2.887226   4.426357   5.328254
    34  H    4.337671   3.482946   4.183473   5.669310   6.562819
    35  H    3.414312   2.799204   3.549818   5.016855   5.537360
    36  H    3.381509   2.597117   3.216440   3.963607   5.215835
    37  H    4.752415   3.899548   3.038642   2.533778   3.981914
    38  H    5.700454   5.432775   4.360544   2.898690   2.789040
    39  H    5.253312   4.972053   4.152409   2.722170   3.244468
    40  H    6.468347   5.916463   4.742456   3.493871   4.075658
    41  H    5.572585   4.931791   3.522814   2.853052   2.883352
    42  H    6.531798   5.694885   4.223877   3.541567   4.132042
    43  H    5.618859   4.449323   3.047286   3.315705   4.399311
                    6          7          8          9         10
     6  C    0.000000
     7  C    1.541210   0.000000
     8  C    3.875847   2.593546   0.000000
     9  C    4.923677   3.870108   1.518018   0.000000
    10  C    4.503611   3.884311   2.427510   1.545114   0.000000
    11  O    4.415227   2.980111   1.232012   2.445442   3.620732
    12  C    2.577972   1.542225   3.294071   4.580431   4.770143
    13  C    5.156631   4.824893   3.488814   2.559693   1.530683
    14  O    5.422744   4.866280   3.532419   2.484027   1.439073
    15  C    3.983467   4.683280   5.939103   6.153143   4.992830
    16  O    5.074910   5.487857   6.175327   6.059523   4.808617
    17  C    4.538073   5.226141   6.798183   7.199501   6.220470
    18  C    4.535530   5.557002   6.883555   7.040067   5.732267
    19  O    4.941036   5.878455   6.788448   6.707177   5.263224
    20  H    2.951985   3.580809   4.273184   4.385256   3.146193
    21  H    4.052532   4.255913   4.367055   4.074774   2.640463
    22  H    3.017996   3.052797   4.153042   4.583786   3.818488
    23  H    2.133535   3.519774   5.608378   6.330224   5.456227
    24  H    2.160792   2.984627   5.245430   6.148982   5.553704
    25  H    1.097633   2.151679   3.939808   4.820807   4.280120
    26  H    1.098267   2.154340   4.653404   5.843582   5.552463
    27  H    2.136314   1.100267   2.678799   4.102908   4.390920
    28  H    5.625574   4.466475   2.148414   1.096969   2.185853
    29  H    5.621226   4.601976   2.163534   1.095251   2.228170
    30  H    2.797846   2.182147   4.249452   5.610373   5.795611
    31  H    2.904154   2.202094   3.737286   4.774495   4.745369
    32  H    3.521022   2.184495   3.018994   4.328932   4.853612
    33  H    5.214441   5.182720   4.309250   3.510887   2.177516
    34  H    6.214411   5.765775   4.069975   2.837501   2.162708
    35  H    4.919454   4.619718   3.386272   2.781625   2.173607
    36  H    5.375293   4.688357   3.455296   2.623587   1.967087
    37  H    5.108562   5.257119   5.752437   5.623280   4.522369
    38  H    4.283243   5.181045   7.096357   7.678381   6.763965
    39  H    4.611026   5.001113   6.470153   6.920298   6.117990
    40  H    5.601143   6.305618   7.763443   8.045734   6.985562
    41  H    4.121068   5.365139   7.003714   7.348021   6.130535
    42  H    5.531913   6.546932   7.884125   7.996909   6.670157
    43  H    5.412920   6.145165   6.754756   6.493296   5.002277
                   11         12         13         14         15
    11  O    0.000000
    12  C    3.421915   0.000000
    13  C    4.569065   5.971307   0.000000
    14  O    4.684852   5.466893   2.361943   0.000000
    15  C    6.950192   4.961444   5.660873   4.859150   0.000000
    16  O    7.276301   5.723350   5.478480   4.269850   1.446757
    17  C    7.667889   5.097642   7.058045   6.053187   1.535823
    18  C    7.924897   6.098634   6.029901   5.694576   1.539752
    19  O    7.912282   6.682189   5.231914   5.224539   2.486265
    20  H    5.351208   4.734063   3.232112   3.762729   3.056845
    21  H    5.569159   5.036347   3.087157   2.547685   2.654594
    22  H    5.062036   3.095136   4.929526   3.885730   2.113229
    23  H    6.361265   4.152148   5.939232   6.013563   2.708668
    24  H    5.845653   2.941220   6.437228   6.004072   2.899922
    25  H    4.562598   3.502931   4.613814   5.332020   4.286741
    26  H    4.967967   2.858355   6.169883   6.504929   4.727123
    27  H    2.674720   2.128476   5.170869   5.544448   5.724091
    28  H    2.840950   4.852686   3.347928   2.509209   6.474318
    29  H    2.748017   5.434874   2.618065   3.194628   7.082649
    30  H    4.209509   1.097158   6.915879   6.528892   5.452577
    31  H    4.099114   1.095578   6.040273   5.170555   4.238309
    32  H    2.853982   1.095669   6.137582   5.535820   5.818140
    33  H    5.450825   6.351020   1.095086   2.624829   5.150482
    34  H    5.053339   6.830269   1.095985   2.591069   6.553240
    35  H    4.310595   5.926344   1.094705   3.331149   6.122690
    36  H    4.532589   5.018576   3.217785   0.973232   4.719967
    37  H    6.814662   5.312480   5.420548   3.866693   1.976589
    38  H    7.874063   5.058764   7.548626   6.793681   2.196838
    39  H    7.260581   4.586170   7.155221   5.898089   2.179086
    40  H    8.673020   6.159570   7.760586   6.650856   2.166506
    41  H    7.956408   5.973413   6.380095   6.322917   2.180437
    42  H    8.927856   6.950103   6.979055   6.472833   2.150415
    43  H    7.930302   6.870333   5.018114   4.716084   2.550620
                   16         17         18         19         20
    16  O    0.000000
    17  C    2.423031   0.000000
    18  C    2.343144   2.498424   0.000000
    19  O    2.740036   3.787392   1.426283   0.000000
    20  H    3.579250   4.437179   3.149109   2.708140   0.000000
    21  H    2.438038   4.102475   3.199121   2.760669   1.750253
    22  H    2.629916   2.678852   3.498843   4.089392   3.042489
    23  H    4.083654   3.164479   2.790101   3.530036   2.847953
    24  H    4.170508   2.758614   3.724457   4.697745   3.798144
    25  H    5.302933   5.110151   4.550641   4.661960   2.456354
    26  H    5.943405   5.031531   5.177070   5.711124   3.932628
    27  H    6.547659   6.271840   6.486527   6.726051   4.282408
    28  H    6.215293   7.410252   7.510387   7.255281   5.143918
    29  H    6.988991   8.197486   7.846604   7.380091   4.999709
    30  H    6.386262   5.370600   6.492900   7.208948   5.394382
    31  H    4.915020   4.236735   5.526930   6.222959   4.616493
    32  H    6.406353   5.982999   7.026601   7.527550   5.451878
    33  H    4.922179   6.632465   5.305538   4.349297   2.758659
    34  H    6.195041   7.949520   6.937128   6.066136   4.284975
    35  H    6.168188   7.491139   6.398948   5.625581   3.352432
    36  H    4.116039   5.724096   5.777929   5.537376   4.138171
    37  H    0.972840   2.660916   3.205646   3.617809   3.905520
    38  H    3.384986   1.095074   2.748816   4.135123   4.674064
    39  H    2.761233   1.096678   3.465036   4.634625   4.846737
    40  H    2.592832   1.095433   2.743180   4.008522   5.204393
    41  H    3.315655   2.834135   1.092955   2.031149   3.238061
    42  H    2.625755   2.594843   1.100785   2.077188   4.225685
    43  H    2.258810   3.901553   1.933449   0.973177   2.993386
                   21         22         23         24         25
    21  H    0.000000
    22  H    2.589180   0.000000
    23  H    3.865172   3.034715   0.000000
    24  H    4.307792   2.349255   1.751450   0.000000
    25  H    3.903130   3.607140   2.384693   3.051932   0.000000
    26  H    5.115254   3.884499   2.466329   2.383071   1.752370
    27  H    5.137398   4.150946   4.266693   3.867114   2.467405
    28  H    4.517836   4.805199   6.965023   6.575820   5.676157
    29  H    4.850205   5.609960   7.100895   7.057159   5.365005
    30  H    5.882099   3.818072   4.259420   2.952409   3.800163
    31  H    4.618915   2.333560   3.961716   2.540112   3.874368
    32  H    5.597219   3.805996   5.208625   4.012694   4.319898
    33  H    2.580035   4.837711   5.598051   6.309803   4.612483
    34  H    3.916314   5.809795   7.015808   7.461589   5.690627
    35  H    3.732624   5.336980   5.910550   6.503735   4.234740
    36  H    2.839256   3.492447   6.005243   5.720283   5.481377
    37  H    2.574130   2.287853   4.459773   4.196996   5.456539
    38  H    4.729011   3.185468   2.712831   2.340988   4.896324
    39  H    4.340156   2.395273   3.696493   2.764616   5.340707
    40  H    4.703471   3.624179   4.075861   3.825906   6.111134
    41  H    3.804383   3.827344   2.127893   3.387455   4.103065
    42  H    4.069183   4.258446   3.671346   4.439846   5.612337
    43  H    2.449109   4.058649   4.194542   5.114240   5.191522
                   26         27         28         29         30
    26  H    0.000000
    27  H    2.372197   0.000000
    28  H    6.539718   4.780569   0.000000
    29  H    6.486908   4.622623   1.765562   0.000000
    30  H    2.643584   2.474908   5.918020   6.407336   0.000000
    31  H    3.336110   3.065443   4.910168   5.752072   1.774407
    32  H    3.809414   2.446791   4.445146   5.130719   1.771025
    33  H    6.241675   5.650545   4.230217   3.699139   7.251214
    34  H    7.223974   6.060921   3.415841   2.616169   7.814929
    35  H    5.833059   4.755052   3.767681   2.602012   6.783174
    36  H    6.425151   5.439515   2.350369   3.520673   6.093908
    37  H    6.002342   6.334326   5.634985   6.612046   6.048161
    38  H    4.555819   6.143315   7.984214   8.644724   5.120097
    39  H    5.106593   6.064033   7.000485   7.970563   4.889606
    40  H    6.085528   7.357571   8.202129   9.042636   6.429819
    41  H    4.582545   6.200214   7.919074   8.115392   6.214080
    42  H    6.102082   7.503441   8.391734   8.828909   7.297152
    43  H    6.279079   7.043970   6.931299   7.186526   7.503721
                   31         32         33         34         35
    31  H    0.000000
    32  H    1.770014   0.000000
    33  H    6.305051   6.675865   0.000000
    34  H    6.887623   6.874590   1.775783   0.000000
    35  H    6.180240   6.099301   1.777972   1.778365   0.000000
    36  H    4.612818   5.019044   3.518557   3.488940   4.087284
    37  H    4.434800   5.877598   5.034410   6.078727   6.162034
    38  H    4.327242   6.040852   7.137988   8.512055   7.842804
    39  H    3.604732   5.364901   6.875818   8.003171   7.621189
    40  H    5.256336   7.010924   7.241927   8.595855   8.272461
    41  H    5.534260   6.979324   5.706334   7.364660   6.572945
    42  H    6.282725   7.878229   6.207332   7.829432   7.414764
    43  H    6.326944   7.628619   4.117322   5.740532   5.587194
                   36         37         38         39         40
    36  H    0.000000
    37  H    3.516842   0.000000
    38  H    6.502015   3.684969   0.000000
    39  H    5.407220   2.593987   1.774055   0.000000
    40  H    6.331500   2.941450   1.773005   1.774205   0.000000
    41  H    6.422742   4.082401   2.648675   3.818456   3.236092
    42  H    6.506609   3.529044   2.880349   3.635019   2.381712
    43  H    5.023675   3.112264   4.479341   4.629440   4.019100
                   41         42         43
    41  H    0.000000
    42  H    1.770608   0.000000
    43  H    2.817336   2.367563   0.000000
 Stoichiometry    C15H24O4
 Framework group  C1[X(C15H24O4)]
 Deg. of freedom   123
 Full point group                 C1      NOp   1
 Largest Abelian subgroup         C1      NOp   1
 Largest concise Abelian subgroup C1      NOp   1
                         Standard orientation:                         
 ---------------------------------------------------------------------
 Center     Atomic      Atomic             Coordinates (Angstroms)
 Number     Number       Type             X           Y           Z
 ---------------------------------------------------------------------
      1          6           0       -1.729805    0.662147   -0.168040
      2          6           0       -1.012636   -0.487956   -0.189424
      3          6           0        0.458128   -0.664248   -0.448463
      4          6           0        1.332055    0.465648    0.149718
      5          6           0        1.301825    1.767529   -0.688045
      6          6           0       -0.035322    2.115727   -1.367843
      7          6           0       -1.300493    2.074463   -0.488655
      8          6           0       -3.132340    0.357512    0.161650
      9          6           0       -3.259682   -1.125449    0.459963
     10          6           0       -1.878781   -1.720496    0.104422
     11          8           0       -4.058859    1.169237    0.184426
     12          6           0       -1.199007    2.953141    0.774707
     13          6           0       -1.937021   -2.669663   -1.095029
     14          8           0       -1.317394   -2.497594    1.177686
     15          6           0        2.787244    0.012312    0.496766
     16          8           0        2.735992   -1.164747    1.336416
     17          6           0        3.534181    1.121487    1.252126
     18          6           0        3.651024   -0.439524   -0.695108
     19          8           0        3.185555   -1.631008   -1.325969
     20          1           0        0.630896   -0.755563   -1.529273
     21          1           0        0.757176   -1.620459   -0.012897
     22          1           0        0.891699    0.698742    1.130373
     23          1           0        2.056039    1.709736   -1.483379
     24          1           0        1.603463    2.603253   -0.046584
     25          1           0       -0.195172    1.450302   -2.226013
     26          1           0        0.060321    3.127016   -1.785382
     27          1           0       -2.118719    2.498010   -1.090071
     28          1           0       -3.475576   -1.265978    1.526257
     29          1           0       -4.091892   -1.563693   -0.101235
     30          1           0       -0.946688    3.985762    0.503072
     31          1           0       -0.434454    2.588645    1.469612
     32          1           0       -2.154856    2.972916    1.309918
     33          1           0       -0.935654   -3.020400   -1.366067
     34          1           0       -2.551557   -3.542540   -0.846806
     35          1           0       -2.377885   -2.169037   -1.963010
     36          1           0       -1.261129   -1.922807    1.961034
     37          1           0        2.125758   -0.982102    2.071720
     38          1           0        3.762074    1.977830    0.608754
     39          1           0        2.937743    1.481370    2.099150
     40          1           0        4.479152    0.729853    1.644080
     41          1           0        3.679440    0.334157   -1.466575
     42          1           0        4.679645   -0.585519   -0.331305
     43          1           0        3.041607   -2.272364   -0.608322
 ---------------------------------------------------------------------
 Rotational constants (GHZ):      0.5448654      0.2796265      0.2187937
 Standard basis: 6-311G(d,p) (5D, 7F)
 There are   505 symmetry adapted cartesian basis functions of A   symmetry.
 There are   486 symmetry adapted basis functions of A   symmetry.
   486 basis functions,   800 primitive gaussians,   505 cartesian basis functions
    73 alpha electrons       73 beta electrons
       nuclear repulsion energy      1611.4137841420 Hartrees.
 NAtoms=   43 NActive=   43 NUniq=   43 SFac= 1.00D+00 NAtFMM=   60 NAOKFM=F Big=F
 Integral buffers will be    131072 words long.
 Raffenetti 2 integral format.
 Two-electron integral symmetry is turned on.
 Using the following non-standard input for PCM:
 --- end of non-standard input.
 ------------------------------------------------------------------------------
 Polarizable Continuum Model (PCM)
 =================================
 Model                : PCM (using non-symmetric T matrix).
 Atomic radii         : UFF (Universal Force Field).
 Polarization charges : Total charges.
 Charge compensation  : None.
 Solution method      : On-the-fly selection.
 Cavity type          : Scaled VdW (van der Waals Surface) (Alpha=1.100).
 Cavity algorithm     : GePol (No added spheres)
                        Default sphere list used, NSphG=   43.
                        Lebedev-Laikov grids with approx.  5.0 points / Ang**2.
                        Smoothing algorithm: Karplus/York (Gamma=1.0000).
                        Polarization charges: spherical gaussians, with
                                              point-specific exponents (IZeta= 3).
                        Self-potential: point-specific (ISelfS= 7).
                        Self-field    : sphere-specific E.n sum rule (ISelfD= 2).
 Solvent              : Methanol, Eps=  32.613000 Eps(inf)=   1.765709
 ------------------------------------------------------------------------------
 One-electron integrals computed using PRISM.
 NBasis=   486 RedAO= T EigKep=  3.09D-04  NBF=   486
 NBsUse=   486 1.00D-06 EigRej= -1.00D+00 NBFU=   486
 Initial guess from the checkpoint file:  "DY-202A-11R_21.chk"
 B after Tr=     0.000000    0.000000    0.000000
         Rot=    1.000000    0.000000    0.000000    0.000000 Ang=   0.00 deg.
 Requested convergence on RMS density matrix=1.00D-08 within 128 cycles.
 Requested convergence on MAX density matrix=1.00D-06.
 Requested convergence on             energy=1.00D-06.
 No special actions if energy rises.
 Inv3:  Mode=1 IEnd=    20782272.
 Iteration    1 A*A^-1 deviation from unit magnitude is 4.88D-15 for   2615.
 Iteration    1 A*A^-1 deviation from orthogonality  is 5.88D-15 for   2615   2188.
 Iteration    1 A^-1*A deviation from unit magnitude is 4.66D-15 for   2617.
 Iteration    1 A^-1*A deviation from orthogonality  is 1.05D-08 for   2098   2067.
 Iteration    2 A*A^-1 deviation from unit magnitude is 3.11D-15 for    135.
 Iteration    2 A*A^-1 deviation from orthogonality  is 2.49D-15 for   1864   1213.
 Iteration    2 A^-1*A deviation from unit magnitude is 1.11D-15 for    723.
 Iteration    2 A^-1*A deviation from orthogonality  is 3.22D-16 for   2115    278.
 Error on total polarization charges =  0.01133
 SCF Done:  E(RmPW1PW91) =  -886.977526064     A.U. after   11 cycles
            NFock= 11  Conv=0.50D-08     -V/T= 2.0045
 DoSCS=F DFT=T ScalE2(SS,OS)=  1.000000  1.000000
 Range of M.O.s used for correlation:     1   486
 NBasis=   486 NAE=    73 NBE=    73 NFC=     0 NFV=     0
 NROrb=    486 NOA=    73 NOB=    73 NVA=   413 NVB=   413

 **** Warning!!: The largest alpha MO coefficient is  0.10259305D+02

 NEqPCM:  Using equilibrium solvation (IEInf=0, Eps=  32.6130, EpsInf=   1.7657)
          Differentiating once with respect to magnetic field using GIAOs.
          Electric field/nuclear overlap derivatives assumed to be zero.
 FoFJK:  IHMeth= 1 ICntrl=    6127 DoSepK=F KAlg= 0 I1Cent=   0 FoldK=F
 IRaf=         1 NMat=   1 IRICut=       1 DoRegI=T DoRafI=F ISym2E= 0.
          There are     3 degrees of freedom in the 1st order CPHF.  IDoFFX=0 NUNeed=     3.
      3 vectors produced by pass  0 Test12= 1.00D-12 3.33D-08 XBig12= 4.66D+01 1.05D+00.
 AX will form     3 AO Fock derivatives at one time.
      3 vectors produced by pass  1 Test12= 1.00D-12 3.33D-08 XBig12= 1.03D-01 2.05D-01.
      3 vectors produced by pass  2 Test12= 1.00D-12 3.33D-08 XBig12= 1.48D-03 1.83D-02.
      3 vectors produced by pass  3 Test12= 1.00D-12 3.33D-08 XBig12= 7.49D-06 7.94D-04.
      3 vectors produced by pass  4 Test12= 1.00D-12 3.33D-08 XBig12= 4.22D-08 5.78D-05.
      3 vectors produced by pass  5 Test12= 1.00D-12 3.33D-08 XBig12= 1.10D-10 2.79D-06.
      3 vectors produced by pass  6 Test12= 1.00D-12 3.33D-08 XBig12= 6.67D-13 2.01D-07.
 InvSVY:  IOpt=1 It=  1 EMax= 3.55D-15
 Solved reduced A of dimension    21 with     3 vectors.
 Calculating GIAO nuclear magnetic shielding tensors.
 SCF GIAO Magnetic shielding tensor (ppm):
      1  C    Isotropic =    35.9838   Anisotropy =   139.6592
   XX=   -28.0230   YX=   -27.7135   ZX=    36.3669
   XY=   -16.3239   YY=    16.0130   ZY=    21.1737
   XZ=    33.2675   YZ=    13.5171   ZZ=   119.9613
   Eigenvalues:   -46.2109    25.0724   129.0899
      2  C    Isotropic =    -3.1818   Anisotropy =   192.8220
   XX=   -81.7128   YX=   -27.9130   ZX=    47.1704
   XY=   -29.5413   YY=   -42.1736   ZY=    23.0963
   XZ=    33.6453   YZ=    33.4411   ZZ=   114.3410
   Eigenvalues:  -107.6213   -27.2904   125.3662
      3  C    Isotropic =   159.6652   Anisotropy =    12.7712
   XX=   167.3097   YX=     1.0561   ZX=     1.5205
   XY=    -0.0096   YY=   150.7447   ZY=     7.5517
   XZ=    -0.2668   YZ=    13.2515   ZZ=   160.9411
   Eigenvalues:   144.2585   166.5577   168.1793
      4  C    Isotropic =   134.7616   Anisotropy =    39.8819
   XX=   157.8854   YX=    -8.6446   ZX=     8.9656
   XY=    -3.8365   YY=   125.4205   ZY=     0.0918
   XZ=    10.2763   YZ=    -2.1433   ZZ=   120.9789
   Eigenvalues:   118.5809   124.3544   161.3496
      5  C    Isotropic =   158.9960   Anisotropy =    22.8763
   XX=   163.6746   YX=    -1.4621   ZX=     1.0012
   XY=     0.0228   YY=   165.7748   ZY=   -13.4730
   XZ=     3.0650   YZ=   -16.0277   ZZ=   147.5386
   Eigenvalues:   139.2323   163.5089   174.2469
      6  C    Isotropic =   156.1167   Anisotropy =    16.3849
   XX=   163.3110   YX=    -5.7109   ZX=    -9.2477
   XY=    -0.7772   YY=   151.8696   ZY=    -5.4919
   XZ=    -5.0078   YZ=    -3.4240   ZZ=   153.1695
   Eigenvalues:   145.0913   156.2188   167.0399
      7  C    Isotropic =   154.5162   Anisotropy =     7.5800
   XX=   152.9435   YX=     4.5072   ZX=     0.3100
   XY=     4.2944   YY=   152.6272   ZY=    -0.7652
   XZ=    -5.9032   YZ=     1.9083   ZZ=   157.9778
   Eigenvalues:   147.8212   156.1578   159.5695
      8  C    Isotropic =   -24.7316   Anisotropy =   147.0669
   XX=   -67.0281   YX=   -12.6821   ZX=    27.8695
   XY=   -18.0934   YY=   -68.6592   ZY=    31.7837
   XZ=    36.0468   YZ=    25.7160   ZZ=    61.4923
   Eigenvalues:   -95.0069   -52.5010    73.3130
      9  C    Isotropic =   133.1476   Anisotropy =    33.5972
   XX=   133.8866   YX=   -18.0084   ZX=    -9.8236
   XY=   -15.1383   YY=   141.2327   ZY=     2.6826
   XZ=    -2.9646   YZ=     1.3671   ZZ=   124.3235
   Eigenvalues:   118.0379   125.8592   155.5457
     10  C    Isotropic =   106.5138   Anisotropy =    37.1815
   XX=   104.4450   YX=    -3.5342   ZX=     4.0690
   XY=    -2.1544   YY=   102.7322   ZY=   -18.1616
   XZ=     9.5269   YZ=   -24.5201   ZZ=   112.3643
   Eigenvalues:    85.4415   102.7985   131.3015
     11  O    Isotropic =  -231.9797   Anisotropy =   901.0049
   XX=  -562.1359   YX=   249.4811   ZX=   125.6888
   XY=   203.1650   YY=  -449.1546   ZY=   115.7631
   XZ=   181.0414   YZ=   102.3170   ZZ=   315.3513
   Eigenvalues:  -741.8357  -322.7937   368.6902
     12  C    Isotropic =   169.0767   Anisotropy =    29.6555
   XX=   154.4436   YX=     0.8532   ZX=     1.0761
   XY=     0.4319   YY=   177.7747   ZY=    10.3778
   XZ=     0.3144   YZ=    14.3241   ZZ=   175.0119
   Eigenvalues:   154.4169   163.9662   188.8471
     13  C    Isotropic =   162.0936   Anisotropy =    36.8745
   XX=   149.0699   YX=    -0.9192   ZX=     4.8999
   XY=    -1.7790   YY=   163.2763   ZY=    18.3476
   XZ=     7.2537   YZ=    15.2318   ZZ=   173.9345
   Eigenvalues:   145.0053   154.5989   186.6766
     14  O    Isotropic =   248.7427   Anisotropy =    95.5022
   XX=   221.5640   YX=   -21.1646   ZX=     4.1131
   XY=    -9.4769   YY=   215.0397   ZY=    22.5173
   XZ=    19.7622   YZ=     2.9973   ZZ=   309.6244
   Eigenvalues:   199.8695   233.9477   312.4108
     15  C    Isotropic =   108.4562   Anisotropy =    46.4789
   XX=    95.4387   YX=     0.8249   ZX=     5.8179
   XY=     1.3470   YY=   118.7343   ZY=   -26.0759
   XZ=     4.2510   YZ=   -22.0164   ZZ=   111.1955
   Eigenvalues:    87.8697    98.0567   139.4421
     16  O    Isotropic =   252.5350   Anisotropy =    60.6373
   XX=   254.4681   YX=   -17.5124   ZX=   -25.3108
   XY=   -18.7958   YY=   230.5232   ZY=   -11.2346
   XZ=   -24.3675   YZ=   -42.6970   ZZ=   272.6136
   Eigenvalues:   202.4263   262.2188   292.9598
     17  C    Isotropic =   160.3963   Anisotropy =    43.0242
   XX=   158.5107   YX=    13.1187   ZX=    11.8395
   XY=    11.2783   YY=   166.5240   ZY=    16.8510
   XZ=    10.9687   YZ=    19.0850   ZZ=   156.1544
   Eigenvalues:   142.2830   149.8269   189.0791
     18  C    Isotropic =   118.9597   Anisotropy =    60.4389
   XX=   113.0499   YX=    10.0680   ZX=     2.0214
   XY=    17.0630   YY=   131.2786   ZY=    33.9011
   XZ=     1.8968   YZ=    31.8339   ZZ=   112.5505
   Eigenvalues:    85.9918   111.6349   159.2522
     19  O    Isotropic =   309.2311   Anisotropy =    41.3573
   XX=   312.3349   YX=    22.8842   ZX=    -4.2175
   XY=    -5.1093   YY=   295.7404   ZY=   -14.7595
   XZ=   -13.6430   YZ=   -24.6596   ZZ=   319.6178
   Eigenvalues:   284.1840   306.7066   336.8026
     20  H    Isotropic =    29.2296   Anisotropy =     5.4281
   XX=    28.8495   YX=     0.0950   ZX=    -0.4551
   XY=     0.7512   YY=    27.4912   ZY=     2.9892
   XZ=    -1.5917   YZ=     2.3567   ZZ=    31.3482
   Eigenvalues:    25.8784    28.9622    32.8484
     21  H    Isotropic =    28.4011   Anisotropy =     8.1546
   XX=    32.6832   YX=     1.6202   ZX=     1.0592
   XY=     2.3699   YY=    30.3602   ZY=    -1.8524
   XZ=     1.2994   YZ=    -1.1202   ZZ=    22.1600
   Eigenvalues:    21.6858    29.6801    33.8375
     22  H    Isotropic =    30.0289   Anisotropy =     2.7377
   XX=    31.1340   YX=    -1.1868   ZX=    -0.8338
   XY=    -1.5653   YY=    29.0418   ZY=     0.6431
   XZ=     1.3413   YZ=     1.4893   ZZ=    29.9109
   Eigenvalues:    27.8120    30.4207    31.8540
     23  H    Isotropic =    30.2674   Anisotropy =     7.2370
   XX=    33.6826   YX=    -1.4906   ZX=    -2.9404
   XY=    -1.3011   YY=    27.5858   ZY=    -3.8323
   XZ=    -2.6247   YZ=    -2.9402   ZZ=    29.5337
   Eigenvalues:    24.1949    31.5151    35.0921
     24  H    Isotropic =    29.8231   Anisotropy =     6.0688
   XX=    30.2392   YX=     0.6093   ZX=     3.4730
   XY=     0.4009   YY=    33.2802   ZY=     1.5777
   XZ=     2.5184   YZ=     0.9498   ZZ=    25.9500
   Eigenvalues:    24.3199    31.2805    33.8690
     25  H    Isotropic =    29.8130   Anisotropy =     6.3381
   XX=    28.1721   YX=    -1.1516   ZX=     1.0305
   XY=    -0.5986   YY=    27.4467   ZY=     1.1735
   XZ=     0.0939   YZ=     1.0550   ZZ=    33.8202
   Eigenvalues:    26.6478    28.7528    34.0384
     26  H    Isotropic =    30.0369   Anisotropy =    10.5593
   XX=    28.6026   YX=    -0.7965   ZX=    -0.2249
   XY=    -0.8484   YY=    32.4828   ZY=    -5.6090
   XZ=    -0.7186   YZ=    -6.5196   ZZ=    29.0252
   Eigenvalues:    24.2720    28.7622    37.0764
     27  H    Isotropic =    29.0691   Anisotropy =     8.8787
   XX=    32.8260   YX=    -2.2855   ZX=     2.6036
   XY=    -2.5795   YY=    26.5518   ZY=    -1.0098
   XZ=     2.6134   YZ=    -2.6855   ZZ=    27.8296
   Eigenvalues:    25.1868    27.0322    34.9883
     28  H    Isotropic =    29.3575   Anisotropy =     6.3509
   XX=    30.2596   YX=    -1.1089   ZX=    -2.9304
   XY=    -0.6125   YY=    27.2532   ZY=    -0.2646
   XZ=    -3.4247   YZ=    -1.5526   ZZ=    30.5598
   Eigenvalues:    25.9906    28.4905    33.5914
     29  H    Isotropic =    29.1894   Anisotropy =     6.0312
   XX=    33.0604   YX=    -0.0645   ZX=     0.4211
   XY=     0.2866   YY=    28.1006   ZY=     1.3747
   XZ=     1.3958   YZ=     2.3802   ZZ=    26.4072
   Eigenvalues:    25.1314    29.2266    33.2102
     30  H    Isotropic =    30.7206   Anisotropy =    10.8122
   XX=    27.4312   YX=     0.0223   ZX=    -0.9792
   XY=     0.2935   YY=    37.7591   ZY=     0.5846
   XZ=    -0.0989   YZ=     2.1362   ZZ=    26.9717
   Eigenvalues:    26.4795    27.7536    37.9288
     31  H    Isotropic =    30.8488   Anisotropy =     5.2617
   XX=    31.2240   YX=    -2.5802   ZX=     1.7481
   XY=    -2.4393   YY=    28.9488   ZY=     1.7448
   XZ=     3.2216   YZ=     1.8350   ZZ=    32.3736
   Eigenvalues:    26.0149    32.1749    34.3566
     32  H    Isotropic =    30.4330   Anisotropy =     9.2271
   XX=    32.6086   YX=    -0.8478   ZX=    -3.4657
   XY=    -1.4593   YY=    28.7785   ZY=     2.6686
   XZ=    -4.4817   YZ=     4.0096   ZZ=    29.9120
   Eigenvalues:    25.4177    29.2969    36.5844
     33  H    Isotropic =    30.2690   Anisotropy =     6.0580
   XX=    32.3711   YX=     0.3261   ZX=    -1.3662
   XY=    -1.1724   YY=    30.1203   ZY=     3.1739
   XZ=    -2.4192   YZ=     4.2359   ZZ=    28.3157
   Eigenvalues:    25.1866    31.3128    34.3077
     34  H    Isotropic =    30.2030   Anisotropy =     9.7148
   XX=    29.6085   YX=     4.0153   ZX=    -0.1199
   XY=     4.2950   YY=    33.8428   ZY=     0.9736
   XZ=     0.4938   YZ=     2.6848   ZZ=    27.1577
   Eigenvalues:    26.1745    27.7550    36.6796
     35  H    Isotropic =    30.9402   Anisotropy =     8.6339
   XX=    29.1296   YX=     0.5234   ZX=     3.3511
   XY=     0.2446   YY=    28.6388   ZY=     0.2084
   XZ=     3.5680   YZ=     0.8552   ZZ=    35.0521
   Eigenvalues:    27.5221    28.6023    36.6961
     36  H    Isotropic =    31.0016   Anisotropy =    14.2907
   XX=    25.2179   YX=     0.2474   ZX=     1.8844
   XY=     0.3425   YY=    28.2920   ZY=     3.1007
   XZ=     2.1327   YZ=     2.9610   ZZ=    39.4949
   Eigenvalues:    24.9353    27.5409    40.5287
     37  H    Isotropic =    31.1500   Anisotropy =    13.8679
   XX=    30.4495   YX=    -0.8690   ZX=    -6.3691
   XY=    -0.3414   YY=    26.7739   ZY=    -2.6545
   XZ=    -5.9455   YZ=    -2.4976   ZZ=    36.2266
   Eigenvalues:    24.6525    28.4022    40.3953
     38  H    Isotropic =    30.5255   Anisotropy =     8.0773
   XX=    30.3693   YX=     3.6091   ZX=     1.2476
   XY=     3.0692   YY=    33.8577   ZY=    -1.9136
   XZ=     1.5590   YZ=    -0.9289   ZZ=    27.3493
   Eigenvalues:    25.8331    29.8329    35.9104
     39  H    Isotropic =    30.8297   Anisotropy =     7.7300
   XX=    29.6300   YX=     0.0794   ZX=     1.1089
   XY=    -0.8924   YY=    29.8030   ZY=     4.6701
   XZ=     0.0282   YZ=     3.8169   ZZ=    33.0559
   Eigenvalues:    26.7354    29.7705    35.9830
     40  H    Isotropic =    30.7920   Anisotropy =     9.8726
   XX=    35.0229   YX=    -0.4787   ZX=     4.2773
   XY=     0.7238   YY=    28.0747   ZY=     1.4767
   XZ=     4.3703   YZ=     0.3751   ZZ=    29.2785
   Eigenvalues:    26.5707    28.4317    37.3737
     41  H    Isotropic =    27.9024   Anisotropy =     3.5413
   XX=    27.4689   YX=     0.5539   ZX=    -2.4335
   XY=     0.4225   YY=    29.0609   ZY=    -1.5386
   XZ=    -2.4652   YZ=     0.3462   ZZ=    27.1774
   Eigenvalues:    24.8671    28.5769    30.2633
     42  H    Isotropic =    28.1668   Anisotropy =     7.5860
   XX=    32.8512   YX=     0.0056   ZX=     0.4136
   XY=     1.9533   YY=    26.7574   ZY=     4.1741
   XZ=     0.7965   YZ=     3.3485   ZZ=    24.8917
   Eigenvalues:    21.9478    29.3284    33.2241
     43  H    Isotropic =    30.0639   Anisotropy =    13.1501
   XX=    22.2793   YX=     0.3378   ZX=    -3.6888
   XY=     1.5710   YY=    35.6844   ZY=    -4.5041
   XZ=    -2.1008   YZ=    -3.8442   ZZ=    32.2279
   Eigenvalues:    21.4961    29.8649    38.8306
 End of Minotr F.D. properties file   721 does not exist.
 End of Minotr F.D. properties file   722 does not exist.
 End of Minotr F.D. properties file   788 does not exist.

 **********************************************************************

            Population analysis using the SCF density.

 **********************************************************************

 Orbital symmetries:
       Occupied  (A) (A) (A) (A) (A) (A) (A) (A) (A) (A) (A) (A)
                 (A) (A) (A) (A) (A) (A) (A) (A) (A) (A) (A) (A)
                 (A) (A) (A) (A) (A) (A) (A) (A) (A) (A) (A) (A)
                 (A) (A) (A) (A) (A) (A) (A) (A) (A) (A) (A) (A)
                 (A) (A) (A) (A) (A) (A) (A) (A) (A) (A) (A) (A)
                 (A) (A) (A) (A) (A) (A) (A) (A) (A) (A) (A) (A)
                 (A)
       Virtual   (A) (A) (A) (A) (A) (A) (A) (A) (A) (A) (A) (A)
                 (A) (A) (A) (A) (A) (A) (A) (A) (A) (A) (A) (A)
                 (A) (A) (A) (A) (A) (A) (A) (A) (A) (A) (A) (A)
                 (A) (A) (A) (A) (A) (A) (A) (A) (A) (A) (A) (A)
                 (A) (A) (A) (A) (A) (A) (A) (A) (A) (A) (A) (A)
                 (A) (A) (A) (A) (A) (A) (A) (A) (A) (A) (A) (A)
                 (A) (A) (A) (A) (A) (A) (A) (A) (A) (A) (A) (A)
                 (A) (A) (A) (A) (A) (A) (A) (A) (A) (A) (A) (A)
                 (A) (A) (A) (A) (A) (A) (A) (A) (A) (A) (A) (A)
                 (A) (A) (A) (A) (A) (A) (A) (A) (A) (A) (A) (A)
                 (A) (A) (A) (A) (A) (A) (A) (A) (A) (A) (A) (A)
                 (A) (A) (A) (A) (A) (A) (A) (A) (A) (A) (A) (A)
                 (A) (A) (A) (A) (A) (A) (A) (A) (A) (A) (A) (A)
                 (A) (A) (A) (A) (A) (A) (A) (A) (A) (A) (A) (A)
                 (A) (A) (A) (A) (A) (A) (A) (A) (A) (A) (A) (A)
                 (A) (A) (A) (A) (A) (A) (A) (A) (A) (A) (A) (A)
                 (A) (A) (A) (A) (A) (A) (A) (A) (A) (A) (A) (A)
                 (A) (A) (A) (A) (A) (A) (A) (A) (A) (A) (A) (A)
                 (A) (A) (A) (A) (A) (A) (A) (A) (A) (A) (A) (A)
                 (A) (A) (A) (A) (A) (A) (A) (A) (A) (A) (A) (A)
                 (A) (A) (A) (A) (A) (A) (A) (A) (A) (A) (A) (A)
                 (A) (A) (A) (A) (A) (A) (A) (A) (A) (A) (A) (A)
                 (A) (A) (A) (A) (A) (A) (A) (A) (A) (A) (A) (A)
                 (A) (A) (A) (A) (A) (A) (A) (A) (A) (A) (A) (A)
                 (A) (A) (A) (A) (A) (A) (A) (A) (A) (A) (A) (A)
                 (A) (A) (A) (A) (A) (A) (A) (A) (A) (A) (A) (A)
                 (A) (A) (A) (A) (A) (A) (A) (A) (A) (A) (A) (A)
                 (A) (A) (A) (A) (A) (A) (A) (A) (A) (A) (A) (A)
                 (A) (A) (A) (A) (A) (A) (A) (A) (A) (A) (A) (A)
                 (A) (A) (A) (A) (A) (A) (A) (A) (A) (A) (A) (A)
                 (A) (A) (A) (A) (A) (A) (A) (A) (A) (A) (A) (A)
                 (A) (A) (A) (A) (A) (A) (A) (A) (A) (A) (A) (A)
                 (A) (A) (A) (A) (A) (A) (A) (A) (A) (A) (A) (A)
                 (A) (A) (A) (A) (A) (A) (A) (A) (A) (A) (A) (A)
                 (A) (A) (A) (A) (A)
 The electronic state is 1-A.
 Alpha  occ. eigenvalues --  -19.21920 -19.21852 -19.20893 -19.19902 -10.32114
 Alpha  occ. eigenvalues --  -10.30892 -10.29947 -10.27676 -10.26470 -10.24814
 Alpha  occ. eigenvalues --  -10.24714 -10.24543 -10.23902 -10.23672 -10.23200
 Alpha  occ. eigenvalues --  -10.23126 -10.22811 -10.22447 -10.22231  -1.06444
 Alpha  occ. eigenvalues --   -1.06355  -1.05735  -1.03726  -0.89147  -0.84563
 Alpha  occ. eigenvalues --   -0.82127  -0.78582  -0.77225  -0.75228  -0.71924
 Alpha  occ. eigenvalues --   -0.70151  -0.68512  -0.66375  -0.62700  -0.60697
 Alpha  occ. eigenvalues --   -0.58331  -0.57671  -0.54420  -0.52333  -0.51575
 Alpha  occ. eigenvalues --   -0.50975  -0.49026  -0.48337  -0.47735  -0.46940
 Alpha  occ. eigenvalues --   -0.46557  -0.45472  -0.44207  -0.43668  -0.42750
 Alpha  occ. eigenvalues --   -0.42344  -0.42127  -0.40951  -0.40496  -0.40363
 Alpha  occ. eigenvalues --   -0.40046  -0.39604  -0.39280  -0.38517  -0.37686
 Alpha  occ. eigenvalues --   -0.36672  -0.36484  -0.36007  -0.34696  -0.34153
 Alpha  occ. eigenvalues --   -0.33782  -0.32896  -0.32495  -0.30682  -0.29092
 Alpha  occ. eigenvalues --   -0.28327  -0.27030  -0.26063
 Alpha virt. eigenvalues --   -0.04962   0.03285   0.04463   0.05634   0.06052
 Alpha virt. eigenvalues --    0.06723   0.08189   0.08558   0.09089   0.09753
 Alpha virt. eigenvalues --    0.10141   0.11000   0.11386   0.12274   0.12588
 Alpha virt. eigenvalues --    0.12672   0.13371   0.13976   0.14729   0.15136
 Alpha virt. eigenvalues --    0.15238   0.16246   0.16631   0.17436   0.17694
 Alpha virt. eigenvalues --    0.18279   0.18624   0.19375   0.19982   0.20415
 Alpha virt. eigenvalues --    0.21038   0.21680   0.21912   0.23113   0.23656
 Alpha virt. eigenvalues --    0.24435   0.25211   0.26167   0.26879   0.27673
 Alpha virt. eigenvalues --    0.28217   0.29357   0.30418   0.31920   0.32449
 Alpha virt. eigenvalues --    0.32793   0.33795   0.34501   0.35562   0.36236
 Alpha virt. eigenvalues --    0.37048   0.38285   0.38882   0.39203   0.40075
 Alpha virt. eigenvalues --    0.40178   0.42236   0.42680   0.43345   0.44053
 Alpha virt. eigenvalues --    0.45655   0.46029   0.46825   0.47871   0.48555
 Alpha virt. eigenvalues --    0.49152   0.49742   0.50376   0.50499   0.52017
 Alpha virt. eigenvalues --    0.52628   0.52989   0.53910   0.55070   0.55277
 Alpha virt. eigenvalues --    0.55654   0.56539   0.57085   0.57791   0.58007
 Alpha virt. eigenvalues --    0.58564   0.59109   0.59469   0.59565   0.59864
 Alpha virt. eigenvalues --    0.60123   0.60543   0.60799   0.61453   0.61987
 Alpha virt. eigenvalues --    0.62414   0.63101   0.63609   0.64246   0.64521
 Alpha virt. eigenvalues --    0.64663   0.65261   0.65517   0.65878   0.66918
 Alpha virt. eigenvalues --    0.67159   0.67382   0.68791   0.69075   0.69867
 Alpha virt. eigenvalues --    0.70153   0.71169   0.71957   0.73002   0.73938
 Alpha virt. eigenvalues --    0.74589   0.76621   0.79228   0.80709   0.81501
 Alpha virt. eigenvalues --    0.84627   0.86303   0.87147   0.87517   0.88253
 Alpha virt. eigenvalues --    0.88613   0.90314   0.91326   0.92948   0.94773
 Alpha virt. eigenvalues --    0.95694   0.97758   0.98770   0.99412   1.01176
 Alpha virt. eigenvalues --    1.01828   1.02660   1.03404   1.05565   1.06898
 Alpha virt. eigenvalues --    1.07760   1.08822   1.10204   1.12025   1.13664
 Alpha virt. eigenvalues --    1.14555   1.15774   1.17097   1.17532   1.20065
 Alpha virt. eigenvalues --    1.20944   1.22146   1.23159   1.23984   1.25794
 Alpha virt. eigenvalues --    1.27491   1.28104   1.30540   1.31969   1.32812
 Alpha virt. eigenvalues --    1.35030   1.35394   1.36625   1.37622   1.39451
 Alpha virt. eigenvalues --    1.41081   1.41431   1.42245   1.42761   1.44428
 Alpha virt. eigenvalues --    1.45016   1.46106   1.46424   1.46785   1.47507
 Alpha virt. eigenvalues --    1.48508   1.49047   1.49570   1.50361   1.50787
 Alpha virt. eigenvalues --    1.52140   1.52700   1.54037   1.54200   1.54576
 Alpha virt. eigenvalues --    1.55721   1.56664   1.57070   1.58047   1.58732
 Alpha virt. eigenvalues --    1.59174   1.60307   1.61059   1.61619   1.62122
 Alpha virt. eigenvalues --    1.62394   1.63052   1.64351   1.65145   1.66145
 Alpha virt. eigenvalues --    1.66425   1.66822   1.67415   1.68120   1.69098
 Alpha virt. eigenvalues --    1.69293   1.70130   1.71454   1.72418   1.72704
 Alpha virt. eigenvalues --    1.73496   1.74041   1.74103   1.74736   1.75943
 Alpha virt. eigenvalues --    1.76580   1.77976   1.78200   1.79571   1.80058
 Alpha virt. eigenvalues --    1.81440   1.82190   1.83478   1.84496   1.85235
 Alpha virt. eigenvalues --    1.86832   1.88210   1.89418   1.89833   1.90125
 Alpha virt. eigenvalues --    1.92352   1.93358   1.93958   1.94196   1.96230
 Alpha virt. eigenvalues --    1.98252   1.98598   1.99898   2.00144   2.02686
 Alpha virt. eigenvalues --    2.03520   2.03871   2.05601   2.06577   2.07284
 Alpha virt. eigenvalues --    2.08353   2.09349   2.09992   2.11227   2.11963
 Alpha virt. eigenvalues --    2.13019   2.15901   2.16038   2.17094   2.18450
 Alpha virt. eigenvalues --    2.19004   2.20497   2.21932   2.23320   2.24707
 Alpha virt. eigenvalues --    2.25966   2.27026   2.28554   2.29970   2.31669
 Alpha virt. eigenvalues --    2.33078   2.34281   2.35926   2.36399   2.39500
 Alpha virt. eigenvalues --    2.41157   2.41773   2.41889   2.42881   2.44358
 Alpha virt. eigenvalues --    2.44697   2.44951   2.46620   2.47312   2.47988
 Alpha virt. eigenvalues --    2.49675   2.50282   2.50572   2.51317   2.52488
 Alpha virt. eigenvalues --    2.54347   2.55832   2.56216   2.57348   2.58106
 Alpha virt. eigenvalues --    2.58376   2.59248   2.59745   2.59911   2.60785
 Alpha virt. eigenvalues --    2.61292   2.62141   2.63833   2.65133   2.66099
 Alpha virt. eigenvalues --    2.66608   2.67445   2.68160   2.69378   2.70608
 Alpha virt. eigenvalues --    2.73007   2.73762   2.74965   2.78096   2.78461
 Alpha virt. eigenvalues --    2.80257   2.81968   2.83732   2.85550   2.86473
 Alpha virt. eigenvalues --    2.88056   2.88954   2.90024   2.91322   2.92359
 Alpha virt. eigenvalues --    2.93098   2.93718   2.94041   2.94539   2.97879
 Alpha virt. eigenvalues --    2.99814   3.01168   3.02603   3.05830   3.06329
 Alpha virt. eigenvalues --    3.06580   3.10966   3.11545   3.12800   3.13838
 Alpha virt. eigenvalues --    3.15796   3.16836   3.18069   3.19053   3.20343
 Alpha virt. eigenvalues --    3.21526   3.22709   3.24803   3.25202   3.27326
 Alpha virt. eigenvalues --    3.29044   3.33514   3.36609   3.37061   3.38926
 Alpha virt. eigenvalues --    3.40767   3.45865   3.48718   3.57789   3.58472
 Alpha virt. eigenvalues --    3.60368   3.63895   3.71605   3.76849   3.78031
 Alpha virt. eigenvalues --    3.78158   3.80063   3.81687   3.82399   3.83170
 Alpha virt. eigenvalues --    3.83668   3.84323   3.84509   3.85280   3.87564
 Alpha virt. eigenvalues --    3.91270   3.91972   3.96885   3.99848   4.02878
 Alpha virt. eigenvalues --    4.06298   4.09104   4.11134   4.13454   4.24272
 Alpha virt. eigenvalues --    4.27308   4.28261   4.34912   4.37903   4.41878
 Alpha virt. eigenvalues --    4.48516   4.55369   4.94865   4.97174   5.01758
 Alpha virt. eigenvalues --    5.03607   5.11079   5.31201   5.32332   5.33436
 Alpha virt. eigenvalues --    5.63847   5.64272   5.65727   5.67318  23.64730
 Alpha virt. eigenvalues --   23.79354  23.83823  23.86520  23.91254  23.93007
 Alpha virt. eigenvalues --   23.94383  23.96625  23.98113  24.00674  24.02313
 Alpha virt. eigenvalues --   24.03462  24.05490  24.06850  24.25870  50.01631
 Alpha virt. eigenvalues --   50.02626  50.04804  50.09922
          Condensed to atoms (all electrons):
               1          2          3          4          5          6
     1  C    5.798819   0.322116  -0.034228  -0.017383   0.002476  -0.068283
     2  C    0.322116   5.543942   0.242021  -0.052152  -0.007604  -0.005471
     3  C   -0.034228   0.242021   5.087975   0.323303  -0.062665  -0.013440
     4  C   -0.017383  -0.052152   0.323303   5.422986   0.278924  -0.039402
     5  C    0.002476  -0.007604  -0.062665   0.278924   5.026922   0.346738
     6  C   -0.068283  -0.005471  -0.013440  -0.039402   0.346738   5.017902
     7  C    0.258090  -0.046069  -0.006276  -0.002394  -0.076739   0.372441
     8  C    0.183096   0.023247   0.004470  -0.000435  -0.000368   0.005478
     9  C   -0.178117  -0.095526   0.008647  -0.000590  -0.000006  -0.000139
    10  C   -0.005704   0.306719  -0.046232   0.005442  -0.000293  -0.000252
    11  O   -0.121957   0.007392  -0.000082  -0.000002  -0.000005   0.000189
    12  C   -0.076365   0.000606   0.001815  -0.004543  -0.003412  -0.069771
    13  C   -0.000584  -0.093676  -0.008345   0.000364  -0.000012   0.000058
    14  O    0.005446  -0.051071  -0.012067  -0.000837  -0.000004   0.000005
    15  C   -0.000349   0.006334  -0.055720   0.326613  -0.046018   0.005077
    16  O    0.000118  -0.000123  -0.013090  -0.056883   0.004125  -0.000077
    17  C   -0.000024  -0.000177   0.010416  -0.081856  -0.006012   0.000263
    18  C   -0.000029  -0.000590  -0.012646  -0.073743  -0.006241  -0.000244
    19  O   -0.000019   0.001665   0.009275  -0.007537  -0.000236   0.000000
    20  H   -0.002587  -0.031034   0.397732  -0.032287  -0.002280  -0.002048
    21  H    0.011521  -0.049592   0.399852  -0.055982   0.007025  -0.000681
    22  H    0.003137  -0.012772  -0.055943   0.406024  -0.023351  -0.006259
    23  H   -0.000204  -0.000359  -0.001927  -0.045862   0.412102  -0.033308
    24  H    0.000013  -0.000652   0.008176  -0.038002   0.412426  -0.032726
    25  H   -0.005044  -0.003903   0.007776  -0.008452  -0.035820   0.410623
    26  H    0.009586   0.000215  -0.000215   0.007552  -0.033102   0.409408
    27  H   -0.057521   0.005365  -0.000337  -0.000370   0.007114  -0.039387
    28  H    0.006931   0.002148  -0.000182   0.000061  -0.000002   0.000009
    29  H    0.011268   0.002232  -0.000301   0.000013   0.000000   0.000016
    30  H    0.008850  -0.000200  -0.000051   0.000317  -0.001792  -0.002128
    31  H   -0.004316   0.002857  -0.000374  -0.001480   0.004341  -0.007404
    32  H   -0.014703  -0.000479  -0.000008   0.000104  -0.000416   0.007766
    33  H    0.000228  -0.013266   0.005655   0.000144  -0.000005  -0.000007
    34  H   -0.000987   0.011097   0.000036   0.000009   0.000000  -0.000002
    35  H    0.002065   0.002196  -0.000907  -0.000050  -0.000006   0.000021
    36  H    0.002271  -0.001201  -0.001753   0.000263   0.000019   0.000003
    37  H    0.000045  -0.000454  -0.000907  -0.000344  -0.000234   0.000001
    38  H   -0.000008  -0.000001  -0.000460  -0.005961   0.002115   0.000299
    39  H   -0.000035  -0.000096   0.000300  -0.006044  -0.001973  -0.000139
    40  H   -0.000002   0.000036  -0.000346   0.010609  -0.000329   0.000020
    41  H   -0.000003  -0.000085  -0.000549  -0.006448   0.000723   0.000039
    42  H   -0.000003   0.000099   0.000429   0.008358  -0.000395   0.000025
    43  H   -0.000004  -0.000264   0.000621   0.000972  -0.000067   0.000016
               7          8          9         10         11         12
     1  C    0.258090   0.183096  -0.178117  -0.005704  -0.121957  -0.076365
     2  C   -0.046069   0.023247  -0.095526   0.306719   0.007392   0.000606
     3  C   -0.006276   0.004470   0.008647  -0.046232  -0.000082   0.001815
     4  C   -0.002394  -0.000435  -0.000590   0.005442  -0.000002  -0.004543
     5  C   -0.076739  -0.000368  -0.000006  -0.000293  -0.000005  -0.003412
     6  C    0.372441   0.005478  -0.000139  -0.000252   0.000189  -0.069771
     7  C    5.155245  -0.051127   0.009976   0.003423   0.011605   0.342089
     8  C   -0.051127   4.719943   0.369728  -0.086973   0.650107  -0.007698
     9  C    0.009976   0.369728   5.193651   0.285367  -0.071493  -0.001067
    10  C    0.003423  -0.086973   0.285367   5.276654   0.005102  -0.000009
    11  O    0.011605   0.650107  -0.071493   0.005102   7.894934  -0.005228
    12  C    0.342089  -0.007698  -0.001067  -0.000009  -0.005228   4.950210
    13  C   -0.000322  -0.001012  -0.059658   0.330109  -0.000006  -0.000009
    14  O   -0.000105   0.003389  -0.039150   0.230167  -0.000015   0.000011
    15  C   -0.000353   0.000002   0.000006  -0.000216   0.000000  -0.000083
    16  O   -0.000005   0.000000  -0.000002  -0.000174   0.000000   0.000001
    17  C   -0.000065   0.000000   0.000000   0.000003   0.000000   0.000001
    18  C    0.000009   0.000000   0.000000  -0.000007   0.000000  -0.000005
    19  O    0.000002   0.000000   0.000000   0.000008   0.000000   0.000000
    20  H    0.001512  -0.000194  -0.000155  -0.001001   0.000005  -0.000195
    21  H   -0.000356  -0.000173   0.001784  -0.014165   0.000004   0.000064
    22  H    0.003950   0.000006  -0.000028  -0.000277  -0.000006  -0.001554
    23  H    0.008174   0.000031   0.000000  -0.000002   0.000000  -0.000264
    24  H   -0.006500   0.000023  -0.000002   0.000015   0.000001   0.005015
    25  H   -0.044632   0.000299  -0.000090  -0.000154  -0.000020   0.008488
    26  H   -0.033141  -0.000234   0.000008   0.000026  -0.000005  -0.004834
    27  H    0.424840  -0.005230   0.002307  -0.001139   0.013595  -0.039465
    28  H   -0.000293  -0.026931   0.386239  -0.032400   0.000898   0.000118
    29  H   -0.000212  -0.028525   0.384391  -0.028021   0.003918  -0.000014
    30  H   -0.036242  -0.000014   0.000017   0.000012  -0.000104   0.403720
    31  H   -0.033637  -0.000443   0.000070  -0.000200  -0.000070   0.403138
    32  H   -0.024588   0.004907   0.000557  -0.000087   0.010188   0.398439
    33  H    0.000010  -0.000544   0.007031  -0.023252   0.000007   0.000000
    34  H    0.000021   0.000596  -0.007380  -0.030997  -0.000009   0.000000
    35  H   -0.000123  -0.000203  -0.001144  -0.038432  -0.000057   0.000006
    36  H   -0.000071  -0.000570  -0.001574  -0.043444  -0.000037  -0.000016
    37  H   -0.000003   0.000002   0.000006   0.000008   0.000000  -0.000010
    38  H    0.000012   0.000000   0.000000   0.000000   0.000000  -0.000012
    39  H    0.000019   0.000000   0.000000   0.000000   0.000000   0.000011
    40  H    0.000000   0.000000   0.000000   0.000000   0.000000   0.000000
    41  H    0.000005   0.000000   0.000000  -0.000001   0.000000  -0.000001
    42  H    0.000001   0.000000   0.000000   0.000001   0.000000   0.000000
    43  H   -0.000001   0.000000  -0.000001   0.000022   0.000000   0.000000
              13         14         15         16         17         18
     1  C   -0.000584   0.005446  -0.000349   0.000118  -0.000024  -0.000029
     2  C   -0.093676  -0.051071   0.006334  -0.000123  -0.000177  -0.000590
     3  C   -0.008345  -0.012067  -0.055720  -0.013090   0.010416  -0.012646
     4  C    0.000364  -0.000837   0.326613  -0.056883  -0.081856  -0.073743
     5  C   -0.000012  -0.000004  -0.046018   0.004125  -0.006012  -0.006241
     6  C    0.000058   0.000005   0.005077  -0.000077   0.000263  -0.000244
     7  C   -0.000322  -0.000105  -0.000353  -0.000005  -0.000065   0.000009
     8  C   -0.001012   0.003389   0.000002   0.000000   0.000000   0.000000
     9  C   -0.059658  -0.039150   0.000006  -0.000002   0.000000   0.000000
    10  C    0.330109   0.230167  -0.000216  -0.000174   0.000003  -0.000007
    11  O   -0.000006  -0.000015   0.000000   0.000000   0.000000   0.000000
    12  C   -0.000009   0.000011  -0.000083   0.000001   0.000001  -0.000005
    13  C    4.953351  -0.060600  -0.000004   0.000010   0.000000  -0.000003
    14  O   -0.060600   7.991840  -0.000092  -0.000042  -0.000001   0.000004
    15  C   -0.000004  -0.000092   5.301278   0.229704   0.352328   0.298307
    16  O    0.000010  -0.000042   0.229704   8.009427  -0.049694  -0.060466
    17  C    0.000000  -0.000001   0.352328  -0.049694   4.955120  -0.068722
    18  C   -0.000003   0.000004   0.298307  -0.060466  -0.068722   4.814469
    19  O   -0.000010   0.000000  -0.036781  -0.006119   0.003985   0.272685
    20  H    0.001308   0.000070  -0.003171  -0.000267  -0.000283   0.000934
    21  H   -0.003392   0.028473  -0.009591   0.028808   0.002002  -0.003783
    22  H    0.000052   0.000448  -0.036194   0.000357  -0.013368   0.008757
    23  H    0.000000   0.000000  -0.005622   0.000082  -0.003051   0.003167
    24  H    0.000000   0.000000  -0.006377  -0.000052   0.003436  -0.000382
    25  H    0.000035   0.000006  -0.000137  -0.000001   0.000021   0.000016
    26  H   -0.000003   0.000000  -0.000227   0.000003   0.000007  -0.000005
    27  H    0.000131  -0.000001   0.000026   0.000000   0.000000   0.000000
    28  H    0.001758   0.003027  -0.000001   0.000000   0.000000   0.000000
    29  H   -0.000439   0.001805   0.000000   0.000000   0.000000   0.000000
    30  H    0.000000   0.000000  -0.000002   0.000000  -0.000009   0.000001
    31  H    0.000005  -0.000011   0.000137  -0.000054   0.000255  -0.000014
    32  H   -0.000001   0.000005  -0.000002   0.000000  -0.000001   0.000000
    33  H    0.401010  -0.000039   0.000015  -0.000094  -0.000002   0.000020
    34  H    0.392672   0.004558   0.000000   0.000000   0.000000   0.000000
    35  H    0.400107   0.004081   0.000001   0.000000   0.000000   0.000000
    36  H    0.009768   0.314446  -0.000040   0.000183  -0.000004   0.000001
    37  H    0.000002   0.000531  -0.044854   0.323857  -0.003625   0.009503
    38  H    0.000000   0.000000  -0.032238   0.004746   0.390858   0.000656
    39  H    0.000000  -0.000002  -0.028864  -0.000574   0.396382   0.007038
    40  H    0.000000   0.000000  -0.033683   0.004586   0.400297  -0.009154
    41  H    0.000001   0.000000  -0.032549   0.003822  -0.000202   0.396977
    42  H    0.000000   0.000000  -0.047144  -0.000283  -0.005342   0.407150
    43  H    0.000039  -0.000125  -0.009703   0.019598   0.000334  -0.049182
              19         20         21         22         23         24
     1  C   -0.000019  -0.002587   0.011521   0.003137  -0.000204   0.000013
     2  C    0.001665  -0.031034  -0.049592  -0.012772  -0.000359  -0.000652
     3  C    0.009275   0.397732   0.399852  -0.055943  -0.001927   0.008176
     4  C   -0.007537  -0.032287  -0.055982   0.406024  -0.045862  -0.038002
     5  C   -0.000236  -0.002280   0.007025  -0.023351   0.412102   0.412426
     6  C    0.000000  -0.002048  -0.000681  -0.006259  -0.033308  -0.032726
     7  C    0.000002   0.001512  -0.000356   0.003950   0.008174  -0.006500
     8  C    0.000000  -0.000194  -0.000173   0.000006   0.000031   0.000023
     9  C    0.000000  -0.000155   0.001784  -0.000028   0.000000  -0.000002
    10  C    0.000008  -0.001001  -0.014165  -0.000277  -0.000002   0.000015
    11  O    0.000000   0.000005   0.000004  -0.000006   0.000000   0.000001
    12  C    0.000000  -0.000195   0.000064  -0.001554  -0.000264   0.005015
    13  C   -0.000010   0.001308  -0.003392   0.000052   0.000000   0.000000
    14  O    0.000000   0.000070   0.028473   0.000448   0.000000   0.000000
    15  C   -0.036781  -0.003171  -0.009591  -0.036194  -0.005622  -0.006377
    16  O   -0.006119  -0.000267   0.028808   0.000357   0.000082  -0.000052
    17  C    0.003985  -0.000283   0.002002  -0.013368  -0.003051   0.003436
    18  C    0.272685   0.000934  -0.003783   0.008757   0.003167  -0.000382
    19  O    7.928795   0.010862   0.005633  -0.000384  -0.000494  -0.000022
    20  H    0.010862   0.507902  -0.020000   0.006849   0.002414   0.000053
    21  H    0.005633  -0.020000   0.537809  -0.001377  -0.000165  -0.000278
    22  H   -0.000384   0.006849  -0.001377   0.552527   0.007804  -0.011016
    23  H   -0.000494   0.002414  -0.000165   0.007804   0.551129  -0.027735
    24  H   -0.000022   0.000053  -0.000278  -0.011016  -0.027735   0.549347
    25  H   -0.000111  -0.000367   0.000125  -0.000403  -0.007880   0.007562
    26  H    0.000001  -0.000221   0.000036  -0.000121  -0.002907  -0.007979
    27  H    0.000000   0.000192  -0.000009   0.000061  -0.000276  -0.000313
    28  H    0.000000  -0.000033  -0.000155  -0.000025   0.000000   0.000000
    29  H    0.000000   0.000063  -0.000155   0.000007   0.000000   0.000000
    30  H    0.000000   0.000015  -0.000004   0.000060  -0.000075   0.000580
    31  H    0.000000   0.000028  -0.000035   0.003068   0.000029  -0.001163
    32  H    0.000000  -0.000003  -0.000007   0.000043   0.000028  -0.000064
    33  H   -0.000007  -0.000260   0.000788   0.000003  -0.000002  -0.000001
    34  H    0.000000   0.000005  -0.000421  -0.000001   0.000000   0.000000
    35  H   -0.000001  -0.000166   0.000544   0.000001   0.000000   0.000000
    36  H   -0.000004   0.000069  -0.001040   0.000476   0.000001   0.000000
    37  H   -0.000377   0.000018  -0.000631   0.007281   0.000037   0.000006
    38  H   -0.000038  -0.000016  -0.000202   0.000406   0.000538  -0.001382
    39  H   -0.000192   0.000022  -0.000180   0.004744   0.000103   0.000166
    40  H   -0.000065   0.000019  -0.000145  -0.000503  -0.000202   0.000202
    41  H   -0.025757  -0.001348   0.000006   0.000117   0.006843  -0.000162
    42  H   -0.032975   0.000442   0.000013  -0.000491  -0.000443  -0.000047
    43  H    0.320840  -0.001821   0.000637  -0.000159   0.000039   0.000004
              25         26         27         28         29         30
     1  C   -0.005044   0.009586  -0.057521   0.006931   0.011268   0.008850
     2  C   -0.003903   0.000215   0.005365   0.002148   0.002232  -0.000200
     3  C    0.007776  -0.000215  -0.000337  -0.000182  -0.000301  -0.000051
     4  C   -0.008452   0.007552  -0.000370   0.000061   0.000013   0.000317
     5  C   -0.035820  -0.033102   0.007114  -0.000002   0.000000  -0.001792
     6  C    0.410623   0.409408  -0.039387   0.000009   0.000016  -0.002128
     7  C   -0.044632  -0.033141   0.424840  -0.000293  -0.000212  -0.036242
     8  C    0.000299  -0.000234  -0.005230  -0.026931  -0.028525  -0.000014
     9  C   -0.000090   0.000008   0.002307   0.386239   0.384391   0.000017
    10  C   -0.000154   0.000026  -0.001139  -0.032400  -0.028021   0.000012
    11  O   -0.000020  -0.000005   0.013595   0.000898   0.003918  -0.000104
    12  C    0.008488  -0.004834  -0.039465   0.000118  -0.000014   0.403720
    13  C    0.000035  -0.000003   0.000131   0.001758  -0.000439   0.000000
    14  O    0.000006   0.000000  -0.000001   0.003027   0.001805   0.000000
    15  C   -0.000137  -0.000227   0.000026  -0.000001   0.000000  -0.000002
    16  O   -0.000001   0.000003   0.000000   0.000000   0.000000   0.000000
    17  C    0.000021   0.000007   0.000000   0.000000   0.000000  -0.000009
    18  C    0.000016  -0.000005   0.000000   0.000000   0.000000   0.000001
    19  O   -0.000111   0.000001   0.000000   0.000000   0.000000   0.000000
    20  H   -0.000367  -0.000221   0.000192  -0.000033   0.000063   0.000015
    21  H    0.000125   0.000036  -0.000009  -0.000155  -0.000155  -0.000004
    22  H   -0.000403  -0.000121   0.000061  -0.000025   0.000007   0.000060
    23  H   -0.007880  -0.002907  -0.000276   0.000000   0.000000  -0.000075
    24  H    0.007562  -0.007979  -0.000313   0.000000   0.000000   0.000580
    25  H    0.559837  -0.025832  -0.004588   0.000004  -0.000001   0.000006
    26  H   -0.025832   0.549014  -0.007951   0.000000  -0.000001   0.003327
    27  H   -0.004588  -0.007951   0.555597  -0.000093  -0.000031  -0.005352
    28  H    0.000004   0.000000  -0.000093   0.491768  -0.009716  -0.000004
    29  H   -0.000001  -0.000001  -0.000031  -0.009716   0.499078   0.000001
    30  H    0.000006   0.003327  -0.005352  -0.000004   0.000001   0.549340
    31  H   -0.000248  -0.000784   0.008061  -0.000009   0.000004  -0.026558
    32  H   -0.000376   0.000011  -0.005725  -0.000042  -0.000017  -0.023136
    33  H   -0.000019   0.000000  -0.000004  -0.000377   0.000258   0.000000
    34  H   -0.000001   0.000000  -0.000005   0.000705   0.000748   0.000000
    35  H    0.000094   0.000000  -0.000028   0.000303  -0.001048   0.000000
    36  H   -0.000002   0.000000   0.000011   0.002852   0.000093   0.000001
    37  H    0.000001  -0.000002   0.000000  -0.000004   0.000000   0.000000
    38  H   -0.000010  -0.000015   0.000000   0.000000   0.000000  -0.000002
    39  H   -0.000008   0.000011   0.000000   0.000000   0.000000  -0.000002
    40  H    0.000002  -0.000004   0.000000   0.000000   0.000000   0.000000
    41  H    0.000101   0.000002  -0.000001   0.000000   0.000000   0.000000
    42  H   -0.000014  -0.000001   0.000000   0.000000   0.000000   0.000000
    43  H    0.000013  -0.000001   0.000000   0.000000   0.000000   0.000000
              31         32         33         34         35         36
     1  C   -0.004316  -0.014703   0.000228  -0.000987   0.002065   0.002271
     2  C    0.002857  -0.000479  -0.013266   0.011097   0.002196  -0.001201
     3  C   -0.000374  -0.000008   0.005655   0.000036  -0.000907  -0.001753
     4  C   -0.001480   0.000104   0.000144   0.000009  -0.000050   0.000263
     5  C    0.004341  -0.000416  -0.000005   0.000000  -0.000006   0.000019
     6  C   -0.007404   0.007766  -0.000007  -0.000002   0.000021   0.000003
     7  C   -0.033637  -0.024588   0.000010   0.000021  -0.000123  -0.000071
     8  C   -0.000443   0.004907  -0.000544   0.000596  -0.000203  -0.000570
     9  C    0.000070   0.000557   0.007031  -0.007380  -0.001144  -0.001574
    10  C   -0.000200  -0.000087  -0.023252  -0.030997  -0.038432  -0.043444
    11  O   -0.000070   0.010188   0.000007  -0.000009  -0.000057  -0.000037
    12  C    0.403138   0.398439   0.000000   0.000000   0.000006  -0.000016
    13  C    0.000005  -0.000001   0.401010   0.392672   0.400107   0.009768
    14  O   -0.000011   0.000005  -0.000039   0.004558   0.004081   0.314446
    15  C    0.000137  -0.000002   0.000015   0.000000   0.000001  -0.000040
    16  O   -0.000054   0.000000  -0.000094   0.000000   0.000000   0.000183
    17  C    0.000255  -0.000001  -0.000002   0.000000   0.000000  -0.000004
    18  C   -0.000014   0.000000   0.000020   0.000000   0.000000   0.000001
    19  O    0.000000   0.000000  -0.000007   0.000000  -0.000001  -0.000004
    20  H    0.000028  -0.000003  -0.000260   0.000005  -0.000166   0.000069
    21  H   -0.000035  -0.000007   0.000788  -0.000421   0.000544  -0.001040
    22  H    0.003068   0.000043   0.000003  -0.000001   0.000001   0.000476
    23  H    0.000029   0.000028  -0.000002   0.000000   0.000000   0.000001
    24  H   -0.001163  -0.000064  -0.000001   0.000000   0.000000   0.000000
    25  H   -0.000248  -0.000376  -0.000019  -0.000001   0.000094  -0.000002
    26  H   -0.000784   0.000011   0.000000   0.000000   0.000000   0.000000
    27  H    0.008061  -0.005725  -0.000004  -0.000005  -0.000028   0.000011
    28  H   -0.000009  -0.000042  -0.000377   0.000705   0.000303   0.002852
    29  H    0.000004  -0.000017   0.000258   0.000748  -0.001048   0.000093
    30  H   -0.026558  -0.023136   0.000000   0.000000   0.000000   0.000001
    31  H    0.557677  -0.027201   0.000000   0.000000  -0.000001   0.000014
    32  H   -0.027201   0.544819   0.000000   0.000000   0.000000  -0.000007
    33  H    0.000000   0.000000   0.531631  -0.023537  -0.022571  -0.000388
    34  H    0.000000   0.000000  -0.023537   0.536635  -0.021315  -0.000492
    35  H   -0.000001   0.000000  -0.022571  -0.021315   0.541808  -0.000613
    36  H    0.000014  -0.000007  -0.000388  -0.000492  -0.000613   0.454765
    37  H   -0.000026   0.000000   0.000012  -0.000001  -0.000001   0.000270
    38  H   -0.000008   0.000000   0.000000   0.000000   0.000000   0.000000
    39  H    0.000201   0.000001   0.000000   0.000000   0.000000  -0.000001
    40  H    0.000008   0.000000   0.000000   0.000000   0.000000  -0.000001
    41  H    0.000000   0.000000   0.000001   0.000000   0.000000   0.000000
    42  H    0.000001   0.000000   0.000000   0.000000   0.000000   0.000000
    43  H    0.000001   0.000000   0.000015   0.000002  -0.000003   0.000002
              37         38         39         40         41         42
     1  C    0.000045  -0.000008  -0.000035  -0.000002  -0.000003  -0.000003
     2  C   -0.000454  -0.000001  -0.000096   0.000036  -0.000085   0.000099
     3  C   -0.000907  -0.000460   0.000300  -0.000346  -0.000549   0.000429
     4  C   -0.000344  -0.005961  -0.006044   0.010609  -0.006448   0.008358
     5  C   -0.000234   0.002115  -0.001973  -0.000329   0.000723  -0.000395
     6  C    0.000001   0.000299  -0.000139   0.000020   0.000039   0.000025
     7  C   -0.000003   0.000012   0.000019   0.000000   0.000005   0.000001
     8  C    0.000002   0.000000   0.000000   0.000000   0.000000   0.000000
     9  C    0.000006   0.000000   0.000000   0.000000   0.000000   0.000000
    10  C    0.000008   0.000000   0.000000   0.000000  -0.000001   0.000001
    11  O    0.000000   0.000000   0.000000   0.000000   0.000000   0.000000
    12  C   -0.000010  -0.000012   0.000011   0.000000  -0.000001   0.000000
    13  C    0.000002   0.000000   0.000000   0.000000   0.000001   0.000000
    14  O    0.000531   0.000000  -0.000002   0.000000   0.000000   0.000000
    15  C   -0.044854  -0.032238  -0.028864  -0.033683  -0.032549  -0.047144
    16  O    0.323857   0.004746  -0.000574   0.004586   0.003822  -0.000283
    17  C   -0.003625   0.390858   0.396382   0.400297  -0.000202  -0.005342
    18  C    0.009503   0.000656   0.007038  -0.009154   0.396977   0.407150
    19  O   -0.000377  -0.000038  -0.000192  -0.000065  -0.025757  -0.032975
    20  H    0.000018  -0.000016   0.000022   0.000019  -0.001348   0.000442
    21  H   -0.000631  -0.000202  -0.000180  -0.000145   0.000006   0.000013
    22  H    0.007281   0.000406   0.004744  -0.000503   0.000117  -0.000491
    23  H    0.000037   0.000538   0.000103  -0.000202   0.006843  -0.000443
    24  H    0.000006  -0.001382   0.000166   0.000202  -0.000162  -0.000047
    25  H    0.000001  -0.000010  -0.000008   0.000002   0.000101  -0.000014
    26  H   -0.000002  -0.000015   0.000011  -0.000004   0.000002  -0.000001
    27  H    0.000000   0.000000   0.000000   0.000000  -0.000001   0.000000
    28  H   -0.000004   0.000000   0.000000   0.000000   0.000000   0.000000
    29  H    0.000000   0.000000   0.000000   0.000000   0.000000   0.000000
    30  H    0.000000  -0.000002  -0.000002   0.000000   0.000000   0.000000
    31  H   -0.000026  -0.000008   0.000201   0.000008   0.000000   0.000001
    32  H    0.000000   0.000000   0.000001   0.000000   0.000000   0.000000
    33  H    0.000012   0.000000   0.000000   0.000000   0.000001   0.000000
    34  H   -0.000001   0.000000   0.000000   0.000000   0.000000   0.000000
    35  H   -0.000001   0.000000   0.000000   0.000000   0.000000   0.000000
    36  H    0.000270   0.000000  -0.000001  -0.000001   0.000000   0.000000
    37  H    0.437124  -0.000002   0.003320  -0.000404  -0.000487  -0.000577
    38  H   -0.000002   0.547518  -0.022719  -0.021335   0.001736  -0.000793
    39  H    0.003320  -0.022719   0.542967  -0.024716  -0.000398  -0.000002
    40  H   -0.000404  -0.021335  -0.024716   0.534813  -0.000127   0.006491
    41  H   -0.000487   0.001736  -0.000398  -0.000127   0.548307  -0.033481
    42  H   -0.000577  -0.000793  -0.000002   0.006491  -0.033481   0.580808
    43  H   -0.001210  -0.000062  -0.000023   0.000094   0.008632  -0.006276
              43
     1  C   -0.000004
     2  C   -0.000264
     3  C    0.000621
     4  C    0.000972
     5  C   -0.000067
     6  C    0.000016
     7  C   -0.000001
     8  C    0.000000
     9  C   -0.000001
    10  C    0.000022
    11  O    0.000000
    12  C    0.000000
    13  C    0.000039
    14  O   -0.000125
    15  C   -0.009703
    16  O    0.019598
    17  C    0.000334
    18  C   -0.049182
    19  O    0.320840
    20  H   -0.001821
    21  H    0.000637
    22  H   -0.000159
    23  H    0.000039
    24  H    0.000004
    25  H    0.000013
    26  H   -0.000001
    27  H    0.000000
    28  H    0.000000
    29  H    0.000000
    30  H    0.000000
    31  H    0.000001
    32  H    0.000000
    33  H    0.000015
    34  H    0.000002
    35  H   -0.000003
    36  H    0.000002
    37  H   -0.001210
    38  H   -0.000062
    39  H   -0.000023
    40  H    0.000094
    41  H    0.008632
    42  H   -0.006276
    43  H    0.452881
 Mulliken charges:
               1
     1  C   -0.037617
     2  C   -0.013470
     3  C   -0.179449
     4  C   -0.253017
     5  C   -0.195664
     6  C   -0.255235
     7  C   -0.228173
     8  C    0.245350
     9  C   -0.193661
    10  C   -0.089646
    11  O   -0.398849
    12  C   -0.299179
    13  C   -0.262705
    14  O   -0.424150
    15  C   -0.089811
    16  O   -0.441427
    17  C   -0.283272
    18  C    0.065523
    19  O   -0.442622
    20  H    0.169225
    21  H    0.137395
    22  H    0.158055
    23  H    0.138256
    24  H    0.147830
    25  H    0.143104
    26  H    0.138379
    27  H    0.150528
    28  H    0.173447
    29  H    0.164588
    30  H    0.129427
    31  H    0.124141
    32  H    0.129994
    33  H    0.137546
    34  H    0.138065
    35  H    0.135444
    36  H    0.265751
    37  H    0.272128
    38  H    0.136379
    39  H    0.130682
    40  H    0.133837
    41  H    0.134286
    42  H    0.124447
    43  H    0.264140
 Sum of Mulliken charges =   0.00000
 Mulliken charges with hydrogens summed into heavy atoms:
               1
     1  C   -0.037617
     2  C   -0.013470
     3  C    0.127171
     4  C   -0.094962
     5  C    0.090423
     6  C    0.026248
     7  C   -0.077645
     8  C    0.245350
     9  C    0.144374
    10  C   -0.089646
    11  O   -0.398849
    12  C    0.084384
    13  C    0.148349
    14  O   -0.158399
    15  C   -0.089811
    16  O   -0.169299
    17  C    0.117625
    18  C    0.324256
    19  O   -0.178482
 Electronic spatial extent (au):  <R**2>=           5328.3833
 Charge=              0.0000 electrons
 Dipole moment (field-independent basis, Debye):
    X=              2.9929    Y=              1.0588    Z=              2.0012  Tot=              3.7528
 Quadrupole moment (field-independent basis, Debye-Ang):
   XX=           -135.1056   YY=           -120.7144   ZZ=           -110.5854
   XY=             17.0973   XZ=              4.9198   YZ=             -2.0009
 Traceless Quadrupole moment (field-independent basis, Debye-Ang):
   XX=            -12.9705   YY=              1.4207   ZZ=             11.5497
   XY=             17.0973   XZ=              4.9198   YZ=             -2.0009
 Octapole moment (field-independent basis, Debye-Ang**2):
  XXX=             96.4938  YYY=              3.2026  ZZZ=             32.0802  XYY=             12.8394
  XXY=            -33.2385  XXZ=              8.2750  XZZ=            -11.9667  YZZ=             -3.1084
  YYZ=             -8.5009  XYZ=             -7.9159
 Hexadecapole moment (field-independent basis, Debye-Ang**3):
 XXXX=          -4570.9680 YYYY=          -2065.7864 ZZZZ=           -649.7882 XXXY=            252.2009
 XXXZ=             37.7412 YYYX=            -44.0481 YYYZ=             10.5306 ZZZX=              6.8040
 ZZZY=            -49.7754 XXYY=          -1086.6211 XXZZ=           -830.1200 YYZZ=           -470.9275
 XXYZ=            -31.7090 YYXZ=             23.8074 ZZXY=             24.4407
 N-N= 1.611413784142D+03 E-N=-5.292517363929D+03  KE= 8.829973113394D+02
 1\1\GINC-SNODE82\SP\RmPW1PW91\6-311G(d,p)\C15H24O4\ROOT\10-Mar-2024\0\
 \# mPW1PW91/6-311G(d,p) nmr guess=read geom=check scrf=(solvent=methan
 ol,read)\\candidate structure: DY-202A-11R_21, conformer: 1, nmr calcu
 lation with methanol solvation\\0,1\C,0,-1.684454962,0.6548388077,-0.1
 975636597\C,0,-0.9485221652,-0.4834989911,-0.2082548432\C,0,0.52687586
 68,-0.6369213774,-0.4552168576\C,0,1.3776479605,0.5096916442,0.1445333
 171\C,0,1.3327181448,1.8072150713,-0.6993101986\C,0,-0.0046191974,2.13
 05731527,-1.3909002372\C,0,-1.2757134955,2.0725459506,-0.5212559382\C,
 0,-3.0843552272,0.3288247328,0.1227428158\C,0,-3.189853087,-1.15469113
 12,0.4267670344\C,0,-1.7967431512,-1.7286973175,0.0845103681\O,0,-4.02
 41089135,1.1254252406,0.1347509889\C,0,-1.1983149946,2.9583026259,0.73
 88639281\C,0,-1.8302499056,-2.6839468867,-1.1110510618\O,0,-1.23110463
 19,-2.4918157685,1.1655441989\C,0,2.8372929841,0.0816739669,0.50476658
 95\O,0,2.7987072126,-1.0923650622,1.3493076384\C,0,3.5602166407,1.2061
 885044,1.2608091302\C,0,3.7175051666,-0.3612466099,-0.6783999645\O,0,3
 .2763796621,-1.5629224785,-1.3074201675\H,0,0.7094624028,-0.7301528107
 ,-1.534247205\H,0,0.838066027,-1.5862057252,-0.013056499\H,0,0.9259846
 129,0.7398790811,1.1207219934\H,0,2.0939030543,1.7582350485,-1.4885718
 286\H,0,1.6157460169,2.6505556622,-0.0593388403\H,0,-0.1469759992,1.45
 88673397,-2.2472553123\H,0,0.0777829056,3.1414432779,-1.8122585275\H,0
 ,-2.0960466071,2.4800482658,-1.1308318104\H,0,-3.4116735755,-1.2940371
 496,1.4919991557\H,0,-4.010455495,-1.6089083014,-0.1388060296\H,0,-0.9
 607388101,3.9936978269,0.4645088041\H,0,-0.4333307616,2.6093781381,1.4
 412473962\H,0,-2.1584715174,2.9648382015,1.2666397247\H,0,-0.821242067
 9,-3.0194947878,-1.3728207462\H,0,-2.4324027703,-3.5656297602,-0.86360
 40095\H,0,-2.2724740069,-2.1943937279,-1.9846377593\H,0,-1.1902608986,
 -1.9127528431,1.9466958252\H,0,2.1799123804,-0.9164665688,2.0790818384
 \H,0,3.7791147231,2.0633001823,0.6153409173\H,0,2.9514674922,1.5600154
 183,2.101602991\H,0,4.5083745005,0.8317420152,1.6617586375\H,0,3.73929
 41313,0.4093989212,-1.4531140817\H,0,4.7455206532,-0.4888500321,-0.306
 069852\H,0,3.1373397021,-2.2033817461,-0.5880078635\\Version=ES64L-G09
 RevD.01\State=1-A\HF=-886.9775261\RMSD=5.020e-09\Dipole=1.1644511,0.43
 91456,0.7944339\Quadrupole=-10.1098734,1.45555,8.6543234,12.5567192,3.
 4816963,-1.2993311\PG=C01 [X(C15H24O4)]\\@


 THERE'S NOTHING WRONG WITH FOLLOWING A TRAIN OF THOUGHT...
 AS LONG AS IT ULTIMATELY PULLS INTO THE STATION.
 Job cpu time:       0 days  0 hours 38 minutes 41.3 seconds.
 File lengths (MBytes):  RWF=    277 Int=      0 D2E=      0 Chk=     30 Scr=      1
 Normal termination of Gaussian 09 at Sun Mar 10 23:55:42 2024.
