# Supplementary material for: New patchoulol- and guaiane-type sesquiterpenoids from Sanguisorba officinalis with anti-melanogenic activity
Source: Nat Prod Bioprospect. 2026 May 12;16(1):63. doi: 10.1007/s13659-026-00616-0 (PMC13161421; doi:10.1007/s13659-026-00616-0)
Supplement: Supplementary file 2 — Additional file 2. It includes the calculated NMR data of compound 11. [file 13659_2026_616_MOESM2_ESM.zip › New folder/11R-nmr-22.log]

 Entering Gaussian System, Link 0=/gpfs/home/zhengshan/software/Gaussian/g09/g09
 Input=DY-202A-11R_22-2.gjf
 Output=DY-202A-11R_22-2.log
 Initial command:
 /gpfs/home/zhengshan/software/Gaussian/g09/l1.exe "/gpfs/home/zhengshan/software/Gaussian/g09/scratch/zhengshan/%J/Gau-15560.inp" -scrdir="/gpfs/home/zhengshan/software/Gaussian/g09/scratch/zhengshan/%J/"
 Entering Link 1 = /gpfs/home/zhengshan/software/Gaussian/g09/l1.exe PID=     15561.
  
 Copyright (c) 1988,1990,1992,1993,1995,1998,2003,2009,2013,
            Gaussian, Inc.  All Rights Reserved.
  
 This is part of the Gaussian(R) 09 program.  It is based on
 the Gaussian(R) 03 system (copyright 2003, Gaussian, Inc.),
 the Gaussian(R) 98 system (copyright 1998, Gaussian, Inc.),
 the Gaussian(R) 94 system (copyright 1995, Gaussian, Inc.),
 the Gaussian 92(TM) system (copyright 1992, Gaussian, Inc.),
 the Gaussian 90(TM) system (copyright 1990, Gaussian, Inc.),
 the Gaussian 88(TM) system (copyright 1988, Gaussian, Inc.),
 the Gaussian 86(TM) system (copyright 1986, Carnegie Mellon
 University), and the Gaussian 82(TM) system (copyright 1983,
 Carnegie Mellon University). Gaussian is a federally registered
 trademark of Gaussian, Inc.
  
 This software contains proprietary and confidential information,
 including trade secrets, belonging to Gaussian, Inc.
  
 This software is provided under written license and may be
 used, copied, transmitted, or stored only in accord with that
 written license.
  
 The following legend is applicable only to US Government
 contracts under FAR:
  
                    RESTRICTED RIGHTS LEGEND
  
 Use, reproduction and disclosure by the US Government is
 subject to restrictions as set forth in subparagraphs (a)
 and (c) of the Commercial Computer Software - Restricted
 Rights clause in FAR 52.227-19.
  
 Gaussian, Inc.
 340 Quinnipiac St., Bldg. 40, Wallingford CT 06492
  
  
 ---------------------------------------------------------------
 Warning -- This program may not be used in any manner that
 competes with the business of Gaussian, Inc. or will provide
 assistance to any competitor of Gaussian, Inc.  The licensee
 of this program is prohibited from giving any competitor of
 Gaussian, Inc. access to this program.  By using this program,
 the user acknowledges that Gaussian, Inc. is engaged in the
 business of creating and licensing software in the field of
 computational chemistry and represents and warrants to the
 licensee that it is not a competitor of Gaussian, Inc. and that
 it will not use this program in any manner prohibited above.
 ---------------------------------------------------------------
  

 Cite this work as:
 Gaussian 09, Revision D.01,
 M. J. Frisch, G. W. Trucks, H. B. Schlegel, G. E. Scuseria, 
 M. A. Robb, J. R. Cheeseman, G. Scalmani, V. Barone, B. Mennucci, 
 G. A. Petersson, H. Nakatsuji, M. Caricato, X. Li, H. P. Hratchian, 
 A. F. Izmaylov, J. Bloino, G. Zheng, J. L. Sonnenberg, M. Hada, 
 M. Ehara, K. Toyota, R. Fukuda, J. Hasegawa, M. Ishida, T. Nakajima, 
 Y. Honda, O. Kitao, H. Nakai, T. Vreven, J. A. Montgomery, Jr., 
 J. E. Peralta, F. Ogliaro, M. Bearpark, J. J. Heyd, E. Brothers, 
 K. N. Kudin, V. N. Staroverov, T. Keith, R. Kobayashi, J. Normand, 
 K. Raghavachari, A. Rendell, J. C. Burant, S. S. Iyengar, J. Tomasi, 
 M. Cossi, N. Rega, J. M. Millam, M. Klene, J. E. Knox, J. B. Cross, 
 V. Bakken, C. Adamo, J. Jaramillo, R. Gomperts, R. E. Stratmann, 
 O. Yazyev, A. J. Austin, R. Cammi, C. Pomelli, J. W. Ochterski, 
 R. L. Martin, K. Morokuma, V. G. Zakrzewski, G. A. Voth, 
 P. Salvador, J. J. Dannenberg, S. Dapprich, A. D. Daniels, 
 O. Farkas, J. B. Foresman, J. V. Ortiz, J. Cioslowski, 
 and D. J. Fox, Gaussian, Inc., Wallingford CT, 2013.
 
 ******************************************
 Gaussian 09:  ES64L-G09RevD.01 24-Apr-2013
                10-Mar-2024 
 ******************************************
 %chk=DY-202A-11R_22.chk
 %mem=6GB
 %nprocshared=3
 Will use up to    3 processors via shared memory.
 ----------------------------------------------------------------------
 # mPW1PW91/6-311G(d,p) nmr guess=read geom=check scrf=(solvent=methano
 l,read)
 ----------------------------------------------------------------------
 1/29=2,38=1,40=2/1;
 2/12=2,40=1/2;
 3/5=4,6=6,7=101,11=2,14=-4,16=1,25=1,30=1,70=2203,72=3,74=-7,116=-2/1,2,8,3;
 4/5=1/1;
 5/5=2,38=6,53=3/2;
 8/6=1,10=90,11=11/1;
 10/13=100,45=16/2;
 6/7=2,8=2,9=2,10=2,28=1/1;
 99/9=1/99;
 ----------------------------------------------------------------------
 candidate structure: DY-202A-11R_22, conformer: 1, nmr calculation wit
 h methanol solvation
 ----------------------------------------------------------------------
 Structure from the checkpoint file:  "DY-202A-11R_22.chk"
 Charge =  0 Multiplicity = 1
 Redundant internal coordinates found in file.
 C,0,1.7892394503,0.6235403179,0.1680111606
 C,0,1.041797457,-0.5024583268,0.2683993099
 C,0,-0.4299691041,-0.6139125764,0.5509928301
 C,0,-1.2761501503,0.5012306537,-0.1115565352
 C,0,-1.2069323238,1.8493945255,0.6469223167
 C,0,0.1485292408,2.2024408254,1.2871524722
 C,0,1.4028400908,2.0651796537,0.4013892501
 C,0,3.1785461351,0.258684369,-0.1567734887
 C,0,3.2565406526,-1.2413870156,-0.3774716745
 C,0,1.8714073966,-1.7750857462,0.0530549867
 O,0,4.128308719,1.0395898903,-0.2321739891
 C,0,1.3166075855,2.8640074533,-0.9149328533
 C,0,1.9394271866,-2.6238624717,1.3256813011
 O,0,1.2677949469,-2.6245650465,-0.9377867729
 C,0,-2.7368738454,0.0415985468,-0.3847477042
 O,0,-2.6371110466,-1.0922561932,-1.2728173829
 C,0,-3.5472306925,1.13536222,-1.0988836677
 C,0,-3.469177308,-0.4427330317,0.8861595952
 O,0,-4.6508225644,-1.1849853737,0.5461653193
 H,0,-0.5852098038,-0.6217928366,1.6397894406
 H,0,-0.7675726228,-1.5873319839,0.1847428412
 H,0,-0.8525483325,0.6561658248,-1.1129394267
 H,0,-1.9528275949,1.8603517106,1.4525257331
 H,0,-1.4969941897,2.6510887153,-0.0413640806
 H,0,0.2997626613,1.5917501635,2.186640566
 H,0,0.0881185689,3.2417052147,1.6368743894
 H,0,2.2386854865,2.501223623,0.9685847623
 H,0,3.4294907011,-1.4415604135,-1.4420912983
 H,0,4.0955370295,-1.6751086826,0.1768712975
 H,0,1.0986797795,3.919030279,-0.7075313774
 H,0,0.5348411738,2.4793634949,-1.5788542686
 H,0,2.2679173672,2.8185226884,-1.4566282858
 H,0,0.9373321803,-2.9229128655,1.6508748722
 H,0,2.5238969008,-3.5309143326,1.1336461912
 H,0,2.4184529857,-2.0665063433,2.1370461046
 H,0,1.1818415658,-2.1109920615,-1.7601949226
 H,0,-3.4864948722,-1.5632754894,-1.1712570972
 H,0,-3.7188040792,2.0081972146,-0.460763549
 H,0,-3.025770704,1.4631114014,-2.0053298694
 H,0,-4.5252129959,0.744062488,-1.4040561112
 H,0,-2.8418013037,-1.146159288,1.4390292836
 H,0,-3.7181681121,0.3941892195,1.5487203576
 H,0,-5.3392236155,-0.5531904149,0.279779974
 Recover connectivity data from disk.
                          Input orientation:                          
 ---------------------------------------------------------------------
 Center     Atomic      Atomic             Coordinates (Angstroms)
 Number     Number       Type             X           Y           Z
 ---------------------------------------------------------------------
      1          6           0        1.789239    0.623540    0.168011
      2          6           0        1.041797   -0.502458    0.268399
      3          6           0       -0.429969   -0.613913    0.550993
      4          6           0       -1.276150    0.501231   -0.111557
      5          6           0       -1.206932    1.849395    0.646922
      6          6           0        0.148529    2.202441    1.287152
      7          6           0        1.402840    2.065180    0.401389
      8          6           0        3.178546    0.258684   -0.156773
      9          6           0        3.256541   -1.241387   -0.377472
     10          6           0        1.871407   -1.775086    0.053055
     11          8           0        4.128309    1.039590   -0.232174
     12          6           0        1.316608    2.864007   -0.914933
     13          6           0        1.939427   -2.623862    1.325681
     14          8           0        1.267795   -2.624565   -0.937787
     15          6           0       -2.736874    0.041599   -0.384748
     16          8           0       -2.637111   -1.092256   -1.272817
     17          6           0       -3.547231    1.135362   -1.098884
     18          6           0       -3.469177   -0.442733    0.886160
     19          8           0       -4.650823   -1.184985    0.546165
     20          1           0       -0.585210   -0.621793    1.639789
     21          1           0       -0.767573   -1.587332    0.184743
     22          1           0       -0.852548    0.656166   -1.112939
     23          1           0       -1.952828    1.860352    1.452526
     24          1           0       -1.496994    2.651089   -0.041364
     25          1           0        0.299763    1.591750    2.186641
     26          1           0        0.088119    3.241705    1.636874
     27          1           0        2.238685    2.501224    0.968585
     28          1           0        3.429491   -1.441560   -1.442091
     29          1           0        4.095537   -1.675109    0.176871
     30          1           0        1.098680    3.919030   -0.707531
     31          1           0        0.534841    2.479363   -1.578854
     32          1           0        2.267917    2.818523   -1.456628
     33          1           0        0.937332   -2.922913    1.650875
     34          1           0        2.523897   -3.530914    1.133646
     35          1           0        2.418453   -2.066506    2.137046
     36          1           0        1.181842   -2.110992   -1.760195
     37          1           0       -3.486495   -1.563275   -1.171257
     38          1           0       -3.718804    2.008197   -0.460764
     39          1           0       -3.025771    1.463111   -2.005330
     40          1           0       -4.525213    0.744062   -1.404056
     41          1           0       -2.841801   -1.146159    1.439029
     42          1           0       -3.718168    0.394189    1.548720
     43          1           0       -5.339224   -0.553190    0.279780
 ---------------------------------------------------------------------
                    Distance matrix (angstroms):
                    1          2          3          4          5
     1  C    0.000000
     2  C    1.355220   0.000000
     3  C    2.569601   1.502790   0.000000
     4  C    3.080541   2.554337   1.548722   0.000000
     5  C    3.272479   3.275863   2.584716   1.548427   0.000000
     6  C    2.537190   3.025271   2.967901   2.623016   1.540069
     7  C    1.510660   2.596306   3.249478   3.144207   2.630164
     8  C    1.472677   2.307771   3.779384   4.461524   4.733784
     9  C    2.434847   2.422448   3.853067   4.863406   5.524935
    10  C    2.402785   1.534342   2.625376   3.887908   4.792255
    11  O    2.409251   3.486408   4.911753   5.432546   5.467485
    12  C    2.532951   3.578951   4.158773   3.598683   3.136413
    13  C    3.450852   2.534549   3.202199   4.708694   5.510927
    14  O    3.470574   2.451387   3.023506   4.113990   5.352746
    15  C    4.596727   3.873107   2.574318   1.555509   2.583252
    16  O    4.961101   4.032069   2.902856   2.395818   3.792640
    17  C    5.508620   5.060741   3.936925   2.556315   3.005774
    18  C    5.413282   4.553470   3.062422   2.587639   3.229371
    19  O    6.699863   5.740115   4.259313   3.829404   4.591078
    20  H    3.058594   2.131221   1.099836   2.192212   2.734793
    21  H    3.380166   2.111343   1.093463   2.169917   3.495388
    22  H    2.936144   2.615158   2.135496   1.098276   2.155573
    23  H    4.145208   3.994096   3.042013   2.179783   1.097942
    24  H    3.867056   4.060329   3.485637   2.162311   1.095713
    25  H    2.689021   2.935298   2.841267   2.992398   2.169618
    26  H    3.450530   4.098901   4.038978   3.525399   2.143756
    27  H    2.090123   3.308309   4.123127   4.185779   3.521453
    28  H    3.089902   3.083629   4.421857   5.261921   6.057292
    29  H    3.256205   3.272432   4.663294   5.802988   6.384297
    30  H    3.479037   4.528271   4.946536   4.204326   3.381388
    31  H    2.840622   3.544095   3.877559   3.057068   2.895638
    32  H    2.772460   3.938020   4.805283   4.442913   4.175969
    33  H    3.937253   2.789400   2.900127   4.441895   5.327355
    34  H    4.328009   3.480922   4.192101   5.678827   6.565342
    35  H    3.392545   2.798798   3.569188   5.029869   5.540593
    36  H    3.400673   2.592718   3.190732   3.947587   5.213935
    37  H    5.865933   4.868611   3.634527   3.204805   4.488708
    38  H    5.714121   5.431243   4.326147   2.891272   2.749852
    39  H    5.349076   5.057511   4.193686   2.751866   3.239109
    40  H    6.508320   5.944958   4.736806   3.505129   4.054535
    41  H    5.117994   4.106953   2.624658   2.751268   3.503366
    42  H    5.682473   5.010037   3.581059   2.954899   3.039271
    43  H    7.225799   6.381233   4.917115   4.215865   4.794063
                    6          7          8          9         10
     6  C    0.000000
     7  C    1.541659   0.000000
     8  C    3.878674   2.593859   0.000000
     9  C    4.928555   3.869911   1.518224   0.000000
    10  C    4.506886   3.884396   2.426697   1.545568   0.000000
    11  O    4.415792   2.980170   1.231888   2.446211   3.619027
    12  C    2.579003   1.542163   3.290795   4.572359   4.771372
    13  C    5.148010   4.809299   3.470182   2.558663   1.531217
    14  O    5.431675   4.879071   3.545995   2.486412   1.437961
    15  C    3.973668   4.674412   5.923790   6.129202   4.972753
    16  O    5.016798   5.393846   6.073917   5.963138   4.748782
    17  C    4.526640   5.255338   6.847789   7.242974   6.257740
    18  C    4.499504   5.501016   6.765495   6.889840   5.566963
    19  O    5.920937   6.872508   7.992329   7.961324   6.567409
    20  H    2.939221   3.564519   4.262480   4.383182   3.143689
    21  H    4.051781   4.254229   4.369927   4.077898   2.648926
    22  H    3.025486   3.060276   4.161967   4.585437   3.832814
    23  H    2.135433   3.522407   5.611255   6.333024   5.458910
    24  H    2.161941   2.991381   5.253341   6.153083   5.562919
    25  H    1.097676   2.151287   3.944116   4.831550   4.284605
    26  H    1.098192   2.153864   4.654710   5.847615   5.554889
    27  H    2.135301   1.100219   2.679319   4.105488   4.388611
    28  H    5.611793   4.450052   2.146124   1.096994   2.185023
    29  H    5.643313   4.614194   2.166044   1.095137   2.229816
    30  H    2.797897   2.181509   4.245858   5.603143   5.796426
    31  H    2.905154   2.201439   3.734020   4.763922   4.748671
    32  H    3.521320   2.183601   3.011916   4.315648   4.851557
    33  H    5.198438   5.163233   4.291060   3.510049   2.177850
    34  H    6.207842   5.754063   4.056453   2.839398   2.162488
    35  H    4.909051   4.595085   3.353485   2.775971   2.174213
    36  H    5.381428   4.707621   3.489005   2.640552   1.968809
    37  H    5.782542   6.288442   6.983659   6.797223   5.500084
    38  H    4.248436   5.194015   7.122264   7.695594   6.769616
    39  H    4.632842   5.076158   6.584934   7.030766   6.221352
    40  H    5.586890   6.336150   7.819157   8.096393   7.027520
    41  H    4.492022   5.422765   6.384728   6.363845   4.952859
    42  H    4.276627   5.507568   7.105754   7.418348   6.179492
    43  H    6.222840   7.233676   8.567504   8.648281   7.316941
                   11         12         13         14         15
    11  O    0.000000
    12  C    3.420573   0.000000
    13  C    4.543016   5.960283   0.000000
    14  O    4.701751   5.488837   2.361012   0.000000
    15  C    6.939020   4.967676   5.647835   4.842691   0.000000
    16  O    7.169282   5.604640   5.481124   4.208148   1.443692
    17  C    7.724912   5.165169   7.079103   6.111258   1.537201
    18  C    7.821109   6.089516   5.848376   5.525041   1.544685
    19  O    9.089978   7.357946   6.790391   6.269333   2.456483
    20  H    5.336825   4.721686   3.237397   3.753481   3.027953
    21  H    5.571732   5.036618   3.115122   2.545319   2.618374
    22  H    5.072642   3.101453   4.949806   3.910208   2.111549
    23  H    6.363339   4.159494   5.939185   6.016684   2.701512
    24  H    5.854688   2.953779   6.442276   6.023301   2.909408
    25  H    4.562161   3.503194   4.604470   5.336333   4.270383
    26  H    4.966467   2.857195   6.158658   6.514111   4.723158
    27  H    2.673737   2.128257   5.146220   5.554331   5.712920
    28  H    2.847517   4.824944   3.358376   2.515303   6.429758
    29  H    2.745538   5.433053   2.620822   3.184345   7.067131
    30  H    4.206637   1.097078   6.902916   6.549829   5.463528
    31  H    4.098720   1.095400   6.037558   5.195986   4.251201
    32  H    2.850429   1.095670   6.121169   5.558475   5.823072
    33  H    5.424909   6.341582   1.095160   2.626668   5.141194
    34  H    5.032803   6.822701   1.096004   2.586522   6.537895
    35  H    4.264346   5.902424   1.094726   3.330171   6.113996
    36  H    4.576318   5.048094   3.218634   0.973396   4.677802
    37  H    8.101976   6.537303   6.066315   4.876896   1.938079
    38  H    7.909970   5.127773   7.527479   6.823211   2.199426
    39  H    7.382703   4.691239   7.242388   6.023575   2.174959
    40  H    8.737510   6.233801   7.783698   6.717440   2.174995
    41  H    7.493521   6.238184   5.005657   4.972295   2.178977
    42  H    8.071885   6.125239   6.416133   6.336831   2.196715
    43  H    9.614219   7.576587   7.639395   7.030345   2.750926
                   16         17         18         19         20
    16  O    0.000000
    17  C    2.412645   0.000000
    18  C    2.403205   2.537099   0.000000
    19  O    2.715204   3.050920   1.436252   0.000000
    20  H    3.593732   4.400170   2.986183   4.247635   0.000000
    21  H    2.421726   4.097226   3.016747   3.920732   1.755757
    22  H    2.503439   2.736995   3.471415   4.535345   3.046664
    23  H    4.075982   3.094741   2.815011   4.168302   2.840156
    24  H    4.102313   2.760298   3.784381   5.000729   3.790697
    25  H    5.272283   5.079598   4.476079   5.908444   2.445812
    26  H    5.888667   5.013663   5.176197   6.575926   3.921734
    27  H    6.458357   6.294190   6.422879   7.825081   4.263582
    28  H    6.079007   7.445332   7.349152   8.325290   5.127166
    29  H    6.911575   8.242463   7.697191   8.767862   5.015874
    30  H    6.276040   5.430143   6.513843   7.789705   5.381865
    31  H    4.786586   4.324352   5.535983   6.695840   4.607749
    32  H    6.275929   6.064401   7.002764   8.240644   5.437270
    33  H    4.967487   6.643950   5.114040   5.955523   2.759241
    34  H    6.194685   7.976021   6.746484   7.571335   4.287857
    35  H    6.175359   7.504171   6.234224   7.299496   3.369933
    36  H    3.982431   5.774104   5.605199   6.340091   4.110971
    37  H    0.976538   2.700291   2.342836   2.109100   4.147991
    38  H    3.382647   1.094749   2.807770   3.475483   4.598759
    39  H    2.686547   1.095895   3.491356   4.020365   4.856960
    40  H    2.637085   1.096675   2.787254   2.745973   5.162769
    41  H    2.720095   3.484820   1.092737   2.017739   2.325397
    42  H    3.367385   2.754699   1.096094   2.090156   3.294835
    43  H    3.162683   2.821908   1.969002   0.971608   4.945198
                   21         22         23         24         25
    21  H    0.000000
    22  H    2.593161   0.000000
    23  H    3.859874   3.040113   0.000000
    24  H    4.306668   2.354422   1.750644   0.000000
    25  H    3.905555   3.618061   2.384373   3.051973   0.000000
    26  H    5.114733   3.889903   2.471352   2.382833   1.751967
    27  H    5.135006   4.158450   4.267751   3.872694   2.463782
    28  H    4.503685   4.779608   6.946278   6.556071   5.671320
    29  H    4.863908   5.619787   7.121060   7.073897   5.396243
    30  H    5.882098   3.823340   4.267986   2.964621   3.798780
    31  H    4.620018   2.337943   3.970005   2.553766   3.875832
    32  H    5.596414   3.811983   5.214974   4.025614   4.318797
    33  H    2.615343   4.863347   5.592136   6.313407   4.590830
    34  H    3.938490   5.829165   7.014877   7.467622   5.683068
    35  H    3.767208   5.354886   5.915816   6.506297   4.227783
    36  H    2.803073   3.494974   5.993271   5.727823   5.483236
    37  H    3.038396   3.444851   4.577947   4.795377   5.963674
    38  H    4.696198   3.235544   2.607912   2.350669   4.830223
    39  H    4.381904   2.484032   3.642221   2.757827   5.352414
    40  H    4.698887   3.685233   4.002915   3.829333   6.073884
    41  H    2.463796   3.703788   3.135214   4.291755   4.233733
    42  H    3.806951   3.919801   2.296805   3.543385   4.240856
    43  H    4.688120   4.851027   4.320671   5.013309   6.327326
                   26         27         28         29         30
    26  H    0.000000
    27  H    2.370625   0.000000
    28  H    6.525165   4.772308   0.000000
    29  H    6.508922   4.638584   1.766126   0.000000
    30  H    2.641258   2.473692   5.891366   6.407629   0.000000
    31  H    3.334912   3.064802   4.875587   5.746370   1.774756
    32  H    3.807934   2.446056   4.415628   5.118714   1.771829
    33  H    6.222851   5.619635   4.239304   3.701886   7.238805
    34  H    7.214889   6.041132   3.438012   2.613328   7.805309
    35  H    5.818740   4.718239   3.771337   2.609231   6.757224
    36  H    6.433326   5.462206   2.366697   3.525882   6.121780
    37  H    6.614477   7.340079   6.922357   7.701764   7.162021
    38  H    4.518217   6.146364   7.997622   8.662404   5.188480
    39  H    5.111297   6.134847   7.101039   8.082292   4.972616
    40  H    6.063687   7.380201   8.249588   9.092252   6.495671
    41  H    5.279861   6.271847   6.907765   7.071032   6.766924
    42  H    4.754360   6.345097   7.962660   8.198655   6.381003
    43  H    6.760102   8.199305   8.980222   9.501789   7.900768
                   31         32         33         34         35
    31  H    0.000000
    32  H    1.770175   0.000000
    33  H    6.306960   6.662666   0.000000
    34  H    6.887484   6.862244   1.776057   0.000000
    35  H    6.166104   6.066355   1.778627   1.778320   0.000000
    36  H    4.639273   5.056860   3.514882   3.491648   4.088970
    37  H    5.716661   7.238429   5.420635   6.731195   6.787232
    38  H    4.423304   6.122843   7.103131   8.496777   7.811386
    39  H    3.727279   5.491935   6.950628   8.098906   7.697860
    40  H    5.352193   7.103011   7.253876   8.625851   8.285723
    41  H    5.801185   7.086096   4.181337   5.879714   5.385586
    42  H    5.676069   7.123393   5.717279   7.385262   6.637716
    43  H    6.866989   8.500127   6.847674   8.451307   8.119182
                   36         37         38         39         40
    36  H    0.000000
    37  H    4.737109   0.000000
    38  H    6.532425   3.648861   0.000000
    39  H    5.526148   3.172848   1.778510   0.000000
    40  H    6.391294   2.541051   1.771478   1.768301   0.000000
    41  H    5.230262   2.720884   3.785276   4.325014   3.806566
    42  H    6.421444   3.359110   2.577411   3.775352   3.081010
    43  H    7.008034   2.560934   3.120075   3.826129   2.276133
                   41         42         43
    41  H    0.000000
    42  H    1.775591   0.000000
    43  H    2.816485   2.266177   0.000000
 Stoichiometry    C15H24O4
 Framework group  C1[X(C15H24O4)]
 Deg. of freedom   123
 Full point group                 C1      NOp   1
 Largest Abelian subgroup         C1      NOp   1
 Largest concise Abelian subgroup C1      NOp   1
                         Standard orientation:                         
 ---------------------------------------------------------------------
 Center     Atomic      Atomic             Coordinates (Angstroms)
 Number     Number       Type             X           Y           Z
 ---------------------------------------------------------------------
      1          6           0        1.830782    0.621142    0.140658
      2          6           0        1.093794   -0.512900    0.226781
      3          6           0       -0.374538   -0.642150    0.519486
      4          6           0       -1.235709    0.477441   -0.115683
      5          6           0       -1.171534    1.812219    0.666541
      6          6           0        0.186238    2.165325    1.301824
      7          6           0        1.434149    2.054936    0.403356
      8          6           0        3.220344    0.274228   -0.202191
      9          6           0        3.309197   -1.220879   -0.450718
     10          6           0        1.932324   -1.774215   -0.018491
     11          8           0        4.162777    1.064542   -0.271270
     12          6           0        1.330038    2.876656   -0.897491
     13          6           0        2.018278   -2.645241    1.237914
     14          8           0        1.327601   -2.610823   -1.019553
     15          6           0       -2.694734    0.010226   -0.385063
     16          8           0       -2.592853   -1.106485   -1.294361
     17          6           0       -3.520338    1.109683   -1.072492
     18          6           0       -3.412152   -0.503308    0.882867
     19          8           0       -4.590285   -1.249469    0.539256
     20          1           0       -0.520513   -0.671053    1.609209
     21          1           0       -0.706949   -1.611668    0.138438
     22          1           0       -0.821902    0.654106   -1.117563
     23          1           0       -1.910671    1.802169    1.478361
     24          1           0       -1.474184    2.623691   -0.004655
     25          1           0        0.350231    1.539802    2.188797
     26          1           0        0.119965    3.197537    1.670840
     27          1           0        2.271021    2.487857    0.971430
     28          1           0        3.474850   -1.400272   -1.520192
     29          1           0        4.156491   -1.657290    0.088693
     30          1           0        1.104925    3.925836   -0.669177
     31          1           0        0.545989    2.497341   -1.561786
     32          1           0        2.277095    2.849189   -1.447784
     33          1           0        1.021536   -2.958764    1.565915
     34          1           0        2.608781   -3.543592    1.024613
     35          1           0        2.499388   -2.098528    2.055265
     36          1           0        1.230357   -2.083227   -1.831765
     37          1           0       -3.437323   -1.586580   -1.194335
     38          1           0       -3.693920    1.969325   -0.417236
     39          1           0       -3.009345    1.458256   -1.977129
     40          1           0       -4.497506    0.715533   -1.376605
     41          1           0       -2.774188   -1.211171    1.417663
     42          1           0       -3.662635    0.319318    1.562548
     43          1           0       -5.286244   -0.618930    0.290093
 ---------------------------------------------------------------------
 Rotational constants (GHZ):      0.5733086      0.2573267      0.2036719
 Standard basis: 6-311G(d,p) (5D, 7F)
 There are   505 symmetry adapted cartesian basis functions of A   symmetry.
 There are   486 symmetry adapted basis functions of A   symmetry.
   486 basis functions,   800 primitive gaussians,   505 cartesian basis functions
    73 alpha electrons       73 beta electrons
       nuclear repulsion energy      1598.4886513276 Hartrees.
 NAtoms=   43 NActive=   43 NUniq=   43 SFac= 1.00D+00 NAtFMM=   60 NAOKFM=F Big=F
 Integral buffers will be    131072 words long.
 Raffenetti 2 integral format.
 Two-electron integral symmetry is turned on.
 Using the following non-standard input for PCM:
 --- end of non-standard input.
 ------------------------------------------------------------------------------
 Polarizable Continuum Model (PCM)
 =================================
 Model                : PCM (using non-symmetric T matrix).
 Atomic radii         : UFF (Universal Force Field).
 Polarization charges : Total charges.
 Charge compensation  : None.
 Solution method      : On-the-fly selection.
 Cavity type          : Scaled VdW (van der Waals Surface) (Alpha=1.100).
 Cavity algorithm     : GePol (No added spheres)
                        Default sphere list used, NSphG=   43.
                        Lebedev-Laikov grids with approx.  5.0 points / Ang**2.
                        Smoothing algorithm: Karplus/York (Gamma=1.0000).
                        Polarization charges: spherical gaussians, with
                                              point-specific exponents (IZeta= 3).
                        Self-potential: point-specific (ISelfS= 7).
                        Self-field    : sphere-specific E.n sum rule (ISelfD= 2).
 Solvent              : Methanol, Eps=  32.613000 Eps(inf)=   1.765709
 ------------------------------------------------------------------------------
 One-electron integrals computed using PRISM.
 NBasis=   486 RedAO= T EigKep=  3.07D-04  NBF=   486
 NBsUse=   486 1.00D-06 EigRej= -1.00D+00 NBFU=   486
 Initial guess from the checkpoint file:  "DY-202A-11R_22.chk"
 B after Tr=     0.000000    0.000000    0.000000
         Rot=    1.000000    0.000000    0.000000    0.000000 Ang=   0.00 deg.
 Requested convergence on RMS density matrix=1.00D-08 within 128 cycles.
 Requested convergence on MAX density matrix=1.00D-06.
 Requested convergence on             energy=1.00D-06.
 No special actions if energy rises.
 Inv3:  Mode=1 IEnd=    20861307.
 Iteration    1 A*A^-1 deviation from unit magnitude is 7.11D-15 for   2616.
 Iteration    1 A*A^-1 deviation from orthogonality  is 3.96D-15 for   2390    192.
 Iteration    1 A^-1*A deviation from unit magnitude is 6.66D-15 for   2616.
 Iteration    1 A^-1*A deviation from orthogonality  is 1.51D-12 for   2005   1932.
 Error on total polarization charges =  0.01117
 SCF Done:  E(RmPW1PW91) =  -886.978504434     A.U. after   11 cycles
            NFock= 11  Conv=0.54D-08     -V/T= 2.0045
 DoSCS=F DFT=T ScalE2(SS,OS)=  1.000000  1.000000
 Range of M.O.s used for correlation:     1   486
 NBasis=   486 NAE=    73 NBE=    73 NFC=     0 NFV=     0
 NROrb=    486 NOA=    73 NOB=    73 NVA=   413 NVB=   413
 NEqPCM:  Using equilibrium solvation (IEInf=0, Eps=  32.6130, EpsInf=   1.7657)
          Differentiating once with respect to magnetic field using GIAOs.
          Electric field/nuclear overlap derivatives assumed to be zero.
 FoFJK:  IHMeth= 1 ICntrl=    6127 DoSepK=F KAlg= 0 I1Cent=   0 FoldK=F
 IRaf=         1 NMat=   1 IRICut=       1 DoRegI=T DoRafI=F ISym2E= 0.
          There are     3 degrees of freedom in the 1st order CPHF.  IDoFFX=0 NUNeed=     3.
      3 vectors produced by pass  0 Test12= 1.00D-12 3.33D-08 XBig12= 4.52D+01 1.11D+00.
 AX will form     3 AO Fock derivatives at one time.
      3 vectors produced by pass  1 Test12= 1.00D-12 3.33D-08 XBig12= 1.03D-01 2.08D-01.
      3 vectors produced by pass  2 Test12= 1.00D-12 3.33D-08 XBig12= 1.46D-03 1.80D-02.
      3 vectors produced by pass  3 Test12= 1.00D-12 3.33D-08 XBig12= 7.47D-06 9.36D-04.
      3 vectors produced by pass  4 Test12= 1.00D-12 3.33D-08 XBig12= 4.16D-08 6.39D-05.
      3 vectors produced by pass  5 Test12= 1.00D-12 3.33D-08 XBig12= 1.07D-10 2.47D-06.
      3 vectors produced by pass  6 Test12= 1.00D-12 3.33D-08 XBig12= 6.51D-13 1.65D-07.
 InvSVY:  IOpt=1 It=  1 EMax= 8.88D-16
 Solved reduced A of dimension    21 with     3 vectors.
 Calculating GIAO nuclear magnetic shielding tensors.
 SCF GIAO Magnetic shielding tensor (ppm):
      1  C    Isotropic =    35.6633   Anisotropy =   140.0811
   XX=   -25.8924   YX=    30.5076   ZX=    37.4310
   XY=    18.7965   YY=    13.0402   ZY=   -17.7844
   XZ=    35.9226   YZ=    -9.2545   ZZ=   119.8422
   Eigenvalues:   -46.9229    24.8621   129.0507
      2  C    Isotropic =    -2.2306   Anisotropy =   191.9968
   XX=   -78.9766   YX=    29.7331   ZX=    49.4978
   XY=    31.3968   YY=   -43.5106   ZY=   -16.1186
   XZ=    34.1235   YZ=   -27.0997   ZZ=   115.7953
   Eigenvalues:  -106.5256   -25.9336   125.7672
      3  C    Isotropic =   161.7262   Anisotropy =    14.9580
   XX=   168.3648   YX=    -4.7066   ZX=     2.9246
   XY=    -0.2226   YY=   154.1051   ZY=    -7.0823
   XZ=     1.7493   YZ=   -10.9966   ZZ=   162.7088
   Eigenvalues:   148.3602   165.1203   171.6982
      4  C    Isotropic =   139.1377   Anisotropy =    37.6672
   XX=   161.7428   YX=     4.7769   ZX=     8.6897
   XY=     0.9848   YY=   132.6211   ZY=    -2.7607
   XZ=    10.6837   YZ=     1.1352   ZZ=   123.0492
   Eigenvalues:   120.5818   132.5821   164.2491
      5  C    Isotropic =   160.4944   Anisotropy =    18.5015
   XX=   166.4853   YX=     2.5773   ZX=     2.5374
   XY=    -2.1110   YY=   166.4224   ZY=     9.1655
   XZ=     5.3454   YZ=    14.1666   ZZ=   148.5754
   Eigenvalues:   142.3218   166.3327   172.8287
      6  C    Isotropic =   156.3219   Anisotropy =    16.7616
   XX=   163.5414   YX=     5.2618   ZX=    -9.6605
   XY=     0.5851   YY=   151.9398   ZY=     5.4998
   XZ=    -5.1992   YZ=     3.7865   ZZ=   153.4846
   Eigenvalues:   145.1361   156.3334   167.4963
      7  C    Isotropic =   154.5675   Anisotropy =     7.4820
   XX=   152.5938   YX=    -4.5543   ZX=     0.5375
   XY=    -4.5388   YY=   152.8896   ZY=     0.8575
   XZ=    -5.4467   YZ=    -1.4250   ZZ=   158.2192
   Eigenvalues:   147.8145   156.3326   159.5555
      8  C    Isotropic =   -24.4202   Anisotropy =   147.0476
   XX=   -65.3166   YX=    13.1663   ZX=    29.0420
   XY=    19.1261   YY=   -70.5859   ZY=   -28.1847
   XZ=    36.4860   YZ=   -22.3967   ZZ=    62.6420
   Eigenvalues:   -94.8353   -52.0367    73.6116
      9  C    Isotropic =   132.9631   Anisotropy =    33.5461
   XX=   133.5096   YX=    17.5030   ZX=   -11.5859
   XY=    14.1699   YY=   140.7774   ZY=    -4.4420
   XZ=    -4.1177   YZ=    -2.6227   ZZ=   124.6022
   Eigenvalues:   117.8515   125.7106   155.3272
     10  C    Isotropic =   106.4748   Anisotropy =    37.3019
   XX=   104.8152   YX=     4.6478   ZX=     3.8871
   XY=     3.4025   YY=   105.2482   ZY=    18.5690
   XZ=     9.5869   YZ=    24.8431   ZZ=   109.3609
   Eigenvalues:    85.3675   102.7141   131.3427
     11  O    Isotropic =  -231.8413   Anisotropy =   900.6314
   XX=  -565.9177   YX=  -244.6263   ZX=   148.2443
   XY=  -194.4710   YY=  -445.5730   ZY=   -87.7952
   XZ=   202.5836   YZ=   -74.8291   ZZ=   315.9668
   Eigenvalues:  -741.5639  -322.5397   368.5796
     12  C    Isotropic =   169.1482   Anisotropy =    29.6887
   XX=   154.5467   YX=    -0.7081   ZX=     1.0816
   XY=    -0.1539   YY=   176.6877   ZY=   -10.5176
   XZ=     0.2548   YZ=   -14.4261   ZZ=   176.2104
   Eigenvalues:   154.5259   163.9781   188.9407
     13  C    Isotropic =   161.7725   Anisotropy =    37.3940
   XX=   148.8074   YX=     1.0358   ZX=     5.6205
   XY=     1.7911   YY=   161.1107   ZY=   -17.8562
   XZ=     8.0288   YZ=   -14.7315   ZZ=   175.3992
   Eigenvalues:   144.3008   154.3148   186.7018
     14  O    Isotropic =   249.8901   Anisotropy =    93.6769
   XX=   224.3594   YX=    20.6741   ZX=     6.5607
   XY=     9.2977   YY=   215.7856   ZY=   -17.2690
   XZ=    23.0840   YZ=     1.2674   ZZ=   309.5252
   Eigenvalues:   202.2690   235.0599   312.3414
     15  C    Isotropic =   110.6009   Anisotropy =    40.6533
   XX=   101.5845   YX=     1.7167   ZX=     7.5668
   XY=    -7.0810   YY=   120.5172   ZY=    23.4124
   XZ=     1.2264   YZ=    20.4412   ZZ=   109.7011
   Eigenvalues:    90.2212   103.8784   137.7031
     16  O    Isotropic =   268.5012   Anisotropy =    51.2978
   XX=   265.9041   YX=    -9.8715   ZX=   -14.2137
   XY=    -4.2932   YY=   296.2025   ZY=    24.1274
   XZ=     3.7546   YZ=     8.5379   ZZ=   243.3970
   Eigenvalues:   238.3915   264.4123   302.6998
     17  C    Isotropic =   163.6896   Anisotropy =    36.0317
   XX=   156.3890   YX=   -19.5356   ZX=     5.1763
   XY=   -18.2885   YY=   172.0773   ZY=    -3.0630
   XZ=     5.5229   YZ=   -10.6722   ZZ=   162.6025
   Eigenvalues:   143.7352   159.6228   187.7107
     18  C    Isotropic =   119.5299   Anisotropy =    45.7442
   XX=   136.0250   YX=    21.5145   ZX=    -0.4722
   XY=    25.1366   YY=   105.7430   ZY=     0.4098
   XZ=    13.2287   YZ=     3.9752   ZZ=   116.8219
   Eigenvalues:    93.0209   115.5428   150.0260
     19  O    Isotropic =   324.9575   Anisotropy =    70.7753
   XX=   327.3939   YX=   -20.6010   ZX=    15.0577
   XY=   -44.9739   YY=   332.0997   ZY=   -19.4909
   XZ=    32.6885   YZ=     1.3663   ZZ=   315.3790
   Eigenvalues:   289.8895   312.8420   372.1411
     20  H    Isotropic =    29.6109   Anisotropy =     5.6810
   XX=    28.7708   YX=    -1.0216   ZX=    -0.0450
   XY=    -0.9210   YY=    27.6858   ZY=    -2.7612
   XZ=    -1.2157   YZ=    -2.0457   ZZ=    32.3760
   Eigenvalues:    26.1719    29.2625    33.3982
     21  H    Isotropic =    28.5405   Anisotropy =     8.3027
   XX=    32.0308   YX=    -2.1120   ZX=     1.6351
   XY=    -2.5561   YY=    31.3766   ZY=     1.4712
   XZ=     1.8484   YZ=     1.3013   ZZ=    22.2140
   Eigenvalues:    21.5837    29.9621    34.0756
     22  H    Isotropic =    29.7690   Anisotropy =     2.9188
   XX=    30.9694   YX=     1.1573   ZX=    -1.2891
   XY=     1.3778   YY=    28.5482   ZY=    -0.4562
   XZ=     0.7895   YZ=    -1.4243   ZZ=    29.7895
   Eigenvalues:    27.7102    29.8820    31.7149
     23  H    Isotropic =    30.4965   Anisotropy =     7.3456
   XX=    33.9774   YX=     1.5832   ZX=    -3.1954
   XY=     1.1726   YY=    27.9781   ZY=     4.1712
   XZ=    -2.4644   YZ=     3.5657   ZZ=    29.5339
   Eigenvalues:    23.9762    32.1196    35.3936
     24  H    Isotropic =    29.8672   Anisotropy =     6.1977
   XX=    30.6111   YX=    -0.4176   ZX=     3.1523
   XY=    -0.5248   YY=    33.2074   ZY=    -2.0860
   XZ=     2.6847   YZ=    -1.1715   ZZ=    25.7831
   Eigenvalues:    24.2258    31.3767    33.9990
     25  H    Isotropic =    29.9159   Anisotropy =     6.3536
   XX=    28.3703   YX=     1.0808   ZX=     1.0432
   XY=     0.6121   YY=    27.3876   ZY=    -0.9205
   XZ=     0.2568   YZ=    -0.8050   ZZ=    33.9898
   Eigenvalues:    26.7415    28.8546    34.1516
     26  H    Isotropic =    30.0952   Anisotropy =    10.4697
   XX=    28.7594   YX=     1.0124   ZX=    -0.1616
   XY=     0.9746   YY=    33.0266   ZY=     5.3061
   XZ=    -0.5480   YZ=     6.3786   ZZ=    28.4996
   Eigenvalues:    24.3317    28.8789    37.0750
     27  H    Isotropic =    29.0889   Anisotropy =     8.8737
   XX=    33.0711   YX=     2.2684   ZX=     2.3925
   XY=     2.5706   YY=    26.6306   ZY=     0.9367
   XZ=     2.4691   YZ=     2.6625   ZZ=    27.5650
   Eigenvalues:    25.2005    27.0615    35.0047
     28  H    Isotropic =    29.3356   Anisotropy =     6.3594
   XX=    29.9889   YX=     0.9121   ZX=    -2.9872
   XY=     0.4311   YY=    27.3057   ZY=     0.3263
   XZ=    -3.3890   YZ=     1.7115   ZZ=    30.7121
   Eigenvalues:    26.0354    28.3962    33.5752
     29  H    Isotropic =    29.1832   Anisotropy =     5.9670
   XX=    33.0610   YX=    -0.1433   ZX=     0.1041
   XY=    -0.4839   YY=    27.9803   ZY=    -1.4965
   XZ=     1.0433   YZ=    -2.4277   ZZ=    26.5081
   Eigenvalues:    25.1376    29.2507    33.1611
     30  H    Isotropic =    30.7322   Anisotropy =    10.8007
   XX=    27.4620   YX=     0.0898   ZX=    -1.0346
   XY=    -0.1419   YY=    37.6165   ZY=    -1.0843
   XZ=    -0.1072   YZ=    -2.6111   ZZ=    27.1180
   Eigenvalues:    26.4760    27.7878    37.9326
     31  H    Isotropic =    30.8377   Anisotropy =     5.2479
   XX=    31.4274   YX=     2.5193   ZX=     1.5944
   XY=     2.3937   YY=    28.6872   ZY=    -1.7345
   XZ=     3.1360   YZ=    -1.8035   ZZ=    32.3985
   Eigenvalues:    26.0417    32.1351    34.3363
     32  H    Isotropic =    30.4411   Anisotropy =     9.1952
   XX=    32.5413   YX=     0.4838   ZX=    -3.6172
   XY=     1.0612   YY=    28.4534   ZY=    -2.5749
   XZ=    -4.6350   YZ=    -3.8642   ZZ=    30.3287
   Eigenvalues:    25.3785    29.3735    36.5713
     33  H    Isotropic =    30.2445   Anisotropy =     6.1570
   XX=    32.0223   YX=    -0.5943   ZX=    -1.5022
   XY=     1.0079   YY=    29.7086   ZY=    -3.3353
   XZ=    -2.6770   YZ=    -4.3032   ZZ=    29.0024
   Eigenvalues:    25.2164    31.1678    34.3491
     34  H    Isotropic =    30.1751   Anisotropy =     9.7377
   XX=    29.3991   YX=    -4.0321   ZX=     0.0623
   XY=    -4.1752   YY=    33.7611   ZY=    -1.2580
   XZ=     0.6725   YZ=    -3.0030   ZZ=    27.3652
   Eigenvalues:    26.1646    27.6939    36.6669
     35  H    Isotropic =    30.9467   Anisotropy =     8.5658
   XX=    29.3224   YX=    -0.3583   ZX=     3.5343
   XY=     0.0536   YY=    28.6862   ZY=     0.0760
   XZ=     3.7599   YZ=    -0.5525   ZZ=    34.8314
   Eigenvalues:    27.5057    28.6771    36.6572
     36  H    Isotropic =    30.9249   Anisotropy =    14.3367
   XX=    25.3035   YX=    -0.4265   ZX=     2.6286
   XY=    -0.5133   YY=    27.9648   ZY=    -2.4747
   XZ=     2.9176   YZ=    -2.2000   ZZ=    39.5064
   Eigenvalues:    24.7810    27.5110    40.4827
     37  H    Isotropic =    28.9163   Anisotropy =    17.3513
   XX=    34.3669   YX=     8.4831   ZX=    -1.6895
   XY=     9.0810   YY=    27.8388   ZY=     2.9457
   XZ=    -2.4574   YZ=     4.5053   ZZ=    24.5432
   Eigenvalues:    18.6667    27.5983    40.4838
     38  H    Isotropic =    30.6311   Anisotropy =     8.6235
   XX=    30.5934   YX=    -3.3952   ZX=     0.4640
   XY=    -2.8384   YY=    34.2504   ZY=     2.9030
   XZ=     1.2127   YZ=     2.0757   ZZ=    27.0493
   Eigenvalues:    25.5678    29.9453    36.3801
     39  H    Isotropic =    30.7712   Anisotropy =     7.6142
   XX=    29.4761   YX=    -0.1321   ZX=     1.0103
   XY=     0.0857   YY=    29.4308   ZY=    -3.9148
   XZ=    -0.0841   YZ=    -3.9417   ZZ=    33.4066
   Eigenvalues:    26.9959    29.4703    35.8473
     40  H    Isotropic =    30.5402   Anisotropy =     8.4758
   XX=    34.6202   YX=     0.3383   ZX=     3.3124
   XY=    -0.6353   YY=    28.5608   ZY=    -2.1184
   XZ=     3.3820   YZ=    -1.5848   ZZ=    28.4394
   Eigenvalues:    25.9270    29.5028    36.1907
     41  H    Isotropic =    28.2858   Anisotropy =     7.7302
   XX=    32.9626   YX=     1.3426   ZX=     1.5551
   XY=     2.3360   YY=    24.6442   ZY=    -3.0437
   XZ=     1.2033   YZ=    -3.7362   ZZ=    27.2505
   Eigenvalues:    21.8411    29.5769    33.4392
     42  H    Isotropic =    28.0178   Anisotropy =     4.4800
   XX=    28.8383   YX=     3.1849   ZX=    -1.2495
   XY=     2.5123   YY=    26.5927   ZY=     3.3568
   XZ=    -2.2782   YZ=     2.8692   ZZ=    28.6223
   Eigenvalues:    22.5544    30.4945    31.0044
     43  H    Isotropic =    30.8320   Anisotropy =    18.9268
   XX=    40.1134   YX=    -5.0712   ZX=     3.0511
   XY=    -6.3144   YY=    29.7991   ZY=    -2.8380
   XZ=     2.7425   YZ=    -4.2779   ZZ=    22.5834
   Eigenvalues:    21.1062    27.9399    43.4499
 End of Minotr F.D. properties file   721 does not exist.
 End of Minotr F.D. properties file   722 does not exist.
 End of Minotr F.D. properties file   788 does not exist.

 **********************************************************************

            Population analysis using the SCF density.

 **********************************************************************

 Orbital symmetries:
       Occupied  (A) (A) (A) (A) (A) (A) (A) (A) (A) (A) (A) (A)
                 (A) (A) (A) (A) (A) (A) (A) (A) (A) (A) (A) (A)
                 (A) (A) (A) (A) (A) (A) (A) (A) (A) (A) (A) (A)
                 (A) (A) (A) (A) (A) (A) (A) (A) (A) (A) (A) (A)
                 (A) (A) (A) (A) (A) (A) (A) (A) (A) (A) (A) (A)
                 (A) (A) (A) (A) (A) (A) (A) (A) (A) (A) (A) (A)
                 (A)
       Virtual   (A) (A) (A) (A) (A) (A) (A) (A) (A) (A) (A) (A)
                 (A) (A) (A) (A) (A) (A) (A) (A) (A) (A) (A) (A)
                 (A) (A) (A) (A) (A) (A) (A) (A) (A) (A) (A) (A)
                 (A) (A) (A) (A) (A) (A) (A) (A) (A) (A) (A) (A)
                 (A) (A) (A) (A) (A) (A) (A) (A) (A) (A) (A) (A)
                 (A) (A) (A) (A) (A) (A) (A) (A) (A) (A) (A) (A)
                 (A) (A) (A) (A) (A) (A) (A) (A) (A) (A) (A) (A)
                 (A) (A) (A) (A) (A) (A) (A) (A) (A) (A) (A) (A)
                 (A) (A) (A) (A) (A) (A) (A) (A) (A) (A) (A) (A)
                 (A) (A) (A) (A) (A) (A) (A) (A) (A) (A) (A) (A)
                 (A) (A) (A) (A) (A) (A) (A) (A) (A) (A) (A) (A)
                 (A) (A) (A) (A) (A) (A) (A) (A) (A) (A) (A) (A)
                 (A) (A) (A) (A) (A) (A) (A) (A) (A) (A) (A) (A)
                 (A) (A) (A) (A) (A) (A) (A) (A) (A) (A) (A) (A)
                 (A) (A) (A) (A) (A) (A) (A) (A) (A) (A) (A) (A)
                 (A) (A) (A) (A) (A) (A) (A) (A) (A) (A) (A) (A)
                 (A) (A) (A) (A) (A) (A) (A) (A) (A) (A) (A) (A)
                 (A) (A) (A) (A) (A) (A) (A) (A) (A) (A) (A) (A)
                 (A) (A) (A) (A) (A) (A) (A) (A) (A) (A) (A) (A)
                 (A) (A) (A) (A) (A) (A) (A) (A) (A) (A) (A) (A)
                 (A) (A) (A) (A) (A) (A) (A) (A) (A) (A) (A) (A)
                 (A) (A) (A) (A) (A) (A) (A) (A) (A) (A) (A) (A)
                 (A) (A) (A) (A) (A) (A) (A) (A) (A) (A) (A) (A)
                 (A) (A) (A) (A) (A) (A) (A) (A) (A) (A) (A) (A)
                 (A) (A) (A) (A) (A) (A) (A) (A) (A) (A) (A) (A)
                 (A) (A) (A) (A) (A) (A) (A) (A) (A) (A) (A) (A)
                 (A) (A) (A) (A) (A) (A) (A) (A) (A) (A) (A) (A)
                 (A) (A) (A) (A) (A) (A) (A) (A) (A) (A) (A) (A)
                 (A) (A) (A) (A) (A) (A) (A) (A) (A) (A) (A) (A)
                 (A) (A) (A) (A) (A) (A) (A) (A) (A) (A) (A) (A)
                 (A) (A) (A) (A) (A) (A) (A) (A) (A) (A) (A) (A)
                 (A) (A) (A) (A) (A) (A) (A) (A) (A) (A) (A) (A)
                 (A) (A) (A) (A) (A) (A) (A) (A) (A) (A) (A) (A)
                 (A) (A) (A) (A) (A) (A) (A) (A) (A) (A) (A) (A)
                 (A) (A) (A) (A) (A)
 The electronic state is 1-A.
 Alpha  occ. eigenvalues --  -19.22564 -19.21865 -19.20522 -19.19912 -10.32123
 Alpha  occ. eigenvalues --  -10.30911 -10.29588 -10.28127 -10.26541 -10.24727
 Alpha  occ. eigenvalues --  -10.24658 -10.24567 -10.23899 -10.23889 -10.23204
 Alpha  occ. eigenvalues --  -10.23139 -10.22832 -10.22321 -10.22205  -1.06826
 Alpha  occ. eigenvalues --   -1.06360  -1.05711  -1.03604  -0.89208  -0.84645
 Alpha  occ. eigenvalues --   -0.82183  -0.78084  -0.77093  -0.75149  -0.72040
 Alpha  occ. eigenvalues --   -0.71100  -0.68513  -0.66393  -0.62915  -0.60023
 Alpha  occ. eigenvalues --   -0.58274  -0.56273  -0.54248  -0.53607  -0.52046
 Alpha  occ. eigenvalues --   -0.51278  -0.48982  -0.48582  -0.47801  -0.47286
 Alpha  occ. eigenvalues --   -0.46601  -0.45769  -0.45261  -0.43979  -0.42901
 Alpha  occ. eigenvalues --   -0.42216  -0.41731  -0.40960  -0.40449  -0.40139
 Alpha  occ. eigenvalues --   -0.39880  -0.39318  -0.39072  -0.37746  -0.37120
 Alpha  occ. eigenvalues --   -0.36885  -0.36357  -0.35392  -0.35067  -0.34381
 Alpha  occ. eigenvalues --   -0.33656  -0.33258  -0.33136  -0.30911  -0.29674
 Alpha  occ. eigenvalues --   -0.28062  -0.27058  -0.26086
 Alpha virt. eigenvalues --   -0.04994   0.04044   0.04574   0.04652   0.06188
 Alpha virt. eigenvalues --    0.06492   0.08120   0.08930   0.09227   0.09623
 Alpha virt. eigenvalues --    0.10562   0.11283   0.11458   0.11900   0.12436
 Alpha virt. eigenvalues --    0.12483   0.13352   0.13567   0.13918   0.14990
 Alpha virt. eigenvalues --    0.15426   0.15941   0.16782   0.17381   0.17748
 Alpha virt. eigenvalues --    0.18350   0.18684   0.19322   0.19607   0.20744
 Alpha virt. eigenvalues --    0.20988   0.21527   0.22021   0.22980   0.23575
 Alpha virt. eigenvalues --    0.24969   0.25368   0.26286   0.26845   0.27193
 Alpha virt. eigenvalues --    0.29331   0.29527   0.30375   0.31305   0.32646
 Alpha virt. eigenvalues --    0.32846   0.33312   0.33697   0.34950   0.35882
 Alpha virt. eigenvalues --    0.36763   0.37880   0.39065   0.39166   0.39457
 Alpha virt. eigenvalues --    0.40614   0.41533   0.42889   0.43794   0.44482
 Alpha virt. eigenvalues --    0.45540   0.45965   0.46435   0.47304   0.48505
 Alpha virt. eigenvalues --    0.48988   0.49569   0.50500   0.50792   0.51354
 Alpha virt. eigenvalues --    0.52649   0.53978   0.54621   0.55147   0.55513
 Alpha virt. eigenvalues --    0.55697   0.56539   0.57572   0.57724   0.58317
 Alpha virt. eigenvalues --    0.58397   0.59019   0.59481   0.59925   0.60077
 Alpha virt. eigenvalues --    0.60320   0.60615   0.61392   0.61426   0.61998
 Alpha virt. eigenvalues --    0.62411   0.62926   0.63289   0.63637   0.64342
 Alpha virt. eigenvalues --    0.64645   0.65509   0.66236   0.66421   0.66984
 Alpha virt. eigenvalues --    0.67383   0.67671   0.68173   0.68816   0.69505
 Alpha virt. eigenvalues --    0.71014   0.71690   0.72240   0.73052   0.73876
 Alpha virt. eigenvalues --    0.74974   0.76993   0.78390   0.80883   0.81870
 Alpha virt. eigenvalues --    0.83942   0.85856   0.87164   0.87563   0.87758
 Alpha virt. eigenvalues --    0.89365   0.90295   0.91023   0.92885   0.93756
 Alpha virt. eigenvalues --    0.95970   0.97853   0.98929   0.99975   1.00824
 Alpha virt. eigenvalues --    1.01494   1.01582   1.02144   1.03863   1.04902
 Alpha virt. eigenvalues --    1.07451   1.09062   1.10059   1.11130   1.12559
 Alpha virt. eigenvalues --    1.14869   1.15427   1.16524   1.18791   1.21172
 Alpha virt. eigenvalues --    1.21749   1.23504   1.24125   1.24830   1.26533
 Alpha virt. eigenvalues --    1.27758   1.28240   1.29027   1.31589   1.32802
 Alpha virt. eigenvalues --    1.34511   1.35087   1.36413   1.39185   1.39757
 Alpha virt. eigenvalues --    1.40373   1.41372   1.42111   1.43268   1.44081
 Alpha virt. eigenvalues --    1.44483   1.45311   1.45885   1.46123   1.47110
 Alpha virt. eigenvalues --    1.47469   1.48086   1.49560   1.50071   1.50915
 Alpha virt. eigenvalues --    1.52138   1.53050   1.53866   1.54704   1.55618
 Alpha virt. eigenvalues --    1.55773   1.56316   1.57085   1.57504   1.58609
 Alpha virt. eigenvalues --    1.58983   1.59523   1.60697   1.60992   1.61672
 Alpha virt. eigenvalues --    1.62010   1.63093   1.63457   1.64816   1.65360
 Alpha virt. eigenvalues --    1.66065   1.67146   1.68010   1.68266   1.68895
 Alpha virt. eigenvalues --    1.70293   1.70970   1.71707   1.73027   1.73251
 Alpha virt. eigenvalues --    1.73743   1.74023   1.74258   1.74708   1.75846
 Alpha virt. eigenvalues --    1.76994   1.77427   1.78208   1.78878   1.80685
 Alpha virt. eigenvalues --    1.80885   1.81970   1.83124   1.84751   1.85444
 Alpha virt. eigenvalues --    1.86520   1.87340   1.88349   1.89634   1.90386
 Alpha virt. eigenvalues --    1.92272   1.92490   1.94168   1.94322   1.96446
 Alpha virt. eigenvalues --    1.97305   1.98513   1.99914   2.00769   2.02909
 Alpha virt. eigenvalues --    2.03133   2.03919   2.05237   2.07184   2.07661
 Alpha virt. eigenvalues --    2.08356   2.09290   2.09918   2.10791   2.11613
 Alpha virt. eigenvalues --    2.13885   2.14809   2.16279   2.17540   2.18534
 Alpha virt. eigenvalues --    2.19524   2.20541   2.21468   2.22020   2.23824
 Alpha virt. eigenvalues --    2.25908   2.27067   2.29143   2.29796   2.31275
 Alpha virt. eigenvalues --    2.32525   2.34524   2.36440   2.36498   2.40491
 Alpha virt. eigenvalues --    2.41170   2.41724   2.42062   2.42324   2.43935
 Alpha virt. eigenvalues --    2.44651   2.45537   2.46312   2.46833   2.49097
 Alpha virt. eigenvalues --    2.49403   2.49939   2.50956   2.51980   2.52887
 Alpha virt. eigenvalues --    2.55068   2.55464   2.56158   2.57237   2.57456
 Alpha virt. eigenvalues --    2.58372   2.59157   2.60042   2.60349   2.61919
 Alpha virt. eigenvalues --    2.62239   2.63524   2.65101   2.65512   2.65957
 Alpha virt. eigenvalues --    2.66990   2.67937   2.68933   2.70578   2.71029
 Alpha virt. eigenvalues --    2.71991   2.73901   2.76413   2.76707   2.78671
 Alpha virt. eigenvalues --    2.81035   2.81631   2.83538   2.84338   2.85628
 Alpha virt. eigenvalues --    2.86392   2.87995   2.89915   2.90282   2.91744
 Alpha virt. eigenvalues --    2.92856   2.93573   2.94425   2.95637   2.98882
 Alpha virt. eigenvalues --    3.00096   3.01816   3.03100   3.05881   3.06983
 Alpha virt. eigenvalues --    3.08227   3.10526   3.11108   3.12558   3.13391
 Alpha virt. eigenvalues --    3.15400   3.17137   3.18149   3.18824   3.20352
 Alpha virt. eigenvalues --    3.22532   3.22914   3.25487   3.26163   3.26262
 Alpha virt. eigenvalues --    3.30568   3.30741   3.33958   3.36070   3.37280
 Alpha virt. eigenvalues --    3.41701   3.44812   3.48596   3.56978   3.57893
 Alpha virt. eigenvalues --    3.59358   3.64014   3.72375   3.76802   3.77268
 Alpha virt. eigenvalues --    3.78233   3.80574   3.81336   3.82423   3.83087
 Alpha virt. eigenvalues --    3.83436   3.84160   3.84663   3.85814   3.86885
 Alpha virt. eigenvalues --    3.89621   3.92386   3.95481   3.99770   4.03416
 Alpha virt. eigenvalues --    4.06748   4.08435   4.10491   4.13508   4.24546
 Alpha virt. eigenvalues --    4.25613   4.29198   4.34841   4.37732   4.41888
 Alpha virt. eigenvalues --    4.48545   4.55069   4.94342   4.95392   4.97517
 Alpha virt. eigenvalues --    5.03167   5.11039   5.28192   5.31984   5.35261
 Alpha virt. eigenvalues --    5.63324   5.63962   5.65406   5.67457  23.64741
 Alpha virt. eigenvalues --   23.80101  23.83773  23.87458  23.91208  23.92703
 Alpha virt. eigenvalues --   23.94213  23.96569  23.97525  24.00332  24.02721
 Alpha virt. eigenvalues --   24.03399  24.05343  24.06705  24.25973  50.00166
 Alpha virt. eigenvalues --   50.02798  50.06388  50.09946
          Condensed to atoms (all electrons):
               1          2          3          4          5          6
     1  C    5.785572   0.333266  -0.035802  -0.017456   0.000493  -0.066311
     2  C    0.333266   5.471962   0.293869  -0.045037  -0.003502  -0.007193
     3  C   -0.035802   0.293869   5.069673   0.319292  -0.069399  -0.012009
     4  C   -0.017456  -0.045037   0.319292   5.421343   0.285615  -0.044490
     5  C    0.000493  -0.003502  -0.069399   0.285615   5.028940   0.352652
     6  C   -0.066311  -0.007193  -0.012009  -0.044490   0.352652   5.013082
     7  C    0.259043  -0.046485  -0.004690  -0.001664  -0.076808   0.371796
     8  C    0.182082   0.022830   0.004764  -0.000463  -0.000404   0.005509
     9  C   -0.176350  -0.096892   0.008027  -0.000620  -0.000008  -0.000139
    10  C   -0.006786   0.304438  -0.042333   0.005672  -0.000249  -0.000268
    11  O   -0.121963   0.007328  -0.000092  -0.000002  -0.000005   0.000184
    12  C   -0.076084   0.000286   0.001898  -0.004837  -0.002907  -0.070118
    13  C   -0.000848  -0.092190  -0.009063   0.000348  -0.000012   0.000062
    14  O    0.005884  -0.051523  -0.011794  -0.000823  -0.000003   0.000005
    15  C    0.000019   0.005298  -0.049719   0.289838  -0.048876   0.005391
    16  O    0.000096  -0.000522  -0.012607  -0.066554   0.003204  -0.000064
    17  C   -0.000006  -0.000234   0.009586  -0.075789  -0.004904   0.000272
    18  C   -0.000023   0.000364  -0.013946  -0.075275  -0.002717  -0.000131
    19  O    0.000000  -0.000003  -0.000341   0.005743   0.000003   0.000001
    20  H   -0.002214  -0.029303   0.394090  -0.035399  -0.003010  -0.001745
    21  H    0.010756  -0.049862   0.404989  -0.057359   0.006743  -0.000645
    22  H    0.001999  -0.008727  -0.051619   0.400235  -0.027603  -0.005232
    23  H   -0.000278  -0.000128  -0.002299  -0.040885   0.409388  -0.033085
    24  H   -0.000091  -0.000491   0.008161  -0.037584   0.411817  -0.032435
    25  H   -0.005308  -0.002785   0.006411  -0.008082  -0.035596   0.410661
    26  H    0.009488   0.000248  -0.000243   0.007670  -0.033774   0.410601
    27  H   -0.057260   0.005374  -0.000371  -0.000366   0.007128  -0.039411
    28  H    0.006691   0.001856  -0.000204   0.000066  -0.000003   0.000009
    29  H    0.011577   0.002463  -0.000316   0.000013   0.000000   0.000016
    30  H    0.008851  -0.000197  -0.000053   0.000302  -0.001793  -0.002109
    31  H   -0.004245   0.002792  -0.000497  -0.000368   0.004106  -0.007580
    32  H   -0.014817  -0.000492  -0.000003   0.000092  -0.000413   0.007730
    33  H    0.000278  -0.013209   0.005343   0.000099   0.000001  -0.000009
    34  H   -0.000968   0.011118  -0.000021   0.000008   0.000000  -0.000002
    35  H    0.002125   0.001832  -0.000750  -0.000045  -0.000006   0.000024
    36  H    0.002213  -0.001352  -0.001850   0.000128   0.000013   0.000005
    37  H    0.000000   0.000062  -0.000055   0.013535  -0.000491   0.000020
    38  H   -0.000010   0.000001  -0.000435  -0.004080   0.001414   0.000288
    39  H   -0.000015  -0.000087   0.000166  -0.007847  -0.001310  -0.000100
    40  H   -0.000001   0.000031  -0.000400   0.012093  -0.000180   0.000012
    41  H   -0.000037   0.000740   0.006361  -0.006786   0.000487  -0.000012
    42  H    0.000006  -0.000071  -0.000015   0.002097  -0.000022  -0.000135
    43  H    0.000000   0.000004   0.000046  -0.000356  -0.000040   0.000000
               7          8          9         10         11         12
     1  C    0.259043   0.182082  -0.176350  -0.006786  -0.121963  -0.076084
     2  C   -0.046485   0.022830  -0.096892   0.304438   0.007328   0.000286
     3  C   -0.004690   0.004764   0.008027  -0.042333  -0.000092   0.001898
     4  C   -0.001664  -0.000463  -0.000620   0.005672  -0.000002  -0.004837
     5  C   -0.076808  -0.000404  -0.000008  -0.000249  -0.000005  -0.002907
     6  C    0.371796   0.005509  -0.000139  -0.000268   0.000184  -0.070118
     7  C    5.153633  -0.050561   0.010045   0.003131   0.011638   0.342480
     8  C   -0.050561   4.722683   0.368021  -0.086631   0.649746  -0.007744
     9  C    0.010045   0.368021   5.193989   0.288786  -0.071251  -0.001101
    10  C    0.003131  -0.086631   0.288786   5.260898   0.005058   0.000010
    11  O    0.011638   0.649746  -0.071251   0.005058   7.894628  -0.005263
    12  C    0.342480  -0.007744  -0.001101   0.000010  -0.005263   4.948685
    13  C   -0.000346  -0.001628  -0.059963   0.329113   0.000002  -0.000009
    14  O   -0.000098   0.003525  -0.039356   0.234138  -0.000015   0.000010
    15  C   -0.000352   0.000000   0.000010  -0.000344   0.000000  -0.000073
    16  O   -0.000005   0.000001  -0.000002  -0.000236   0.000000   0.000002
    17  C   -0.000061   0.000000   0.000000   0.000002   0.000000  -0.000003
    18  C    0.000014   0.000000   0.000000  -0.000008   0.000000  -0.000006
    19  O    0.000000   0.000000   0.000000   0.000000   0.000000   0.000000
    20  H    0.001380  -0.000214  -0.000076  -0.001503   0.000005  -0.000204
    21  H   -0.000415  -0.000168   0.001780  -0.013297   0.000003   0.000067
    22  H    0.003850   0.000016  -0.000056   0.000087  -0.000005  -0.001311
    23  H    0.008104   0.000030   0.000000   0.000004   0.000000  -0.000246
    24  H   -0.006239   0.000019  -0.000002   0.000017   0.000001   0.004968
    25  H   -0.044215   0.000253  -0.000097  -0.000087  -0.000020   0.008509
    26  H   -0.033328  -0.000234   0.000007   0.000027  -0.000005  -0.004835
    27  H    0.424313  -0.005369   0.002381  -0.001184   0.013731  -0.039566
    28  H   -0.000314  -0.026213   0.385717  -0.032059   0.000711   0.000126
    29  H   -0.000216  -0.029296   0.384892  -0.028154   0.004129  -0.000014
    30  H   -0.036279  -0.000006   0.000018   0.000012  -0.000106   0.403809
    31  H   -0.033559  -0.000557   0.000084  -0.000218  -0.000066   0.403036
    32  H   -0.024553   0.004999   0.000532  -0.000076   0.010150   0.398493
    33  H    0.000013  -0.000535   0.007040  -0.023575   0.000008   0.000000
    34  H    0.000023   0.000620  -0.007369  -0.030913  -0.000010   0.000000
    35  H   -0.000127  -0.000144  -0.001141  -0.037979  -0.000061   0.000007
    36  H   -0.000070  -0.000574  -0.001774  -0.043324  -0.000029  -0.000014
    37  H   -0.000001   0.000000   0.000000   0.000004   0.000000   0.000000
    38  H    0.000009   0.000000   0.000000   0.000001   0.000000  -0.000008
    39  H    0.000009   0.000000   0.000000   0.000000   0.000000   0.000017
    40  H    0.000000   0.000000   0.000000   0.000000   0.000000   0.000001
    41  H    0.000014  -0.000001  -0.000002   0.000025   0.000000  -0.000001
    42  H    0.000001   0.000000   0.000000  -0.000002   0.000000  -0.000001
    43  H    0.000000   0.000000   0.000000   0.000000   0.000000   0.000000
              13         14         15         16         17         18
     1  C   -0.000848   0.005884   0.000019   0.000096  -0.000006  -0.000023
     2  C   -0.092190  -0.051523   0.005298  -0.000522  -0.000234   0.000364
     3  C   -0.009063  -0.011794  -0.049719  -0.012607   0.009586  -0.013946
     4  C    0.000348  -0.000823   0.289838  -0.066554  -0.075789  -0.075275
     5  C   -0.000012  -0.000003  -0.048876   0.003204  -0.004904  -0.002717
     6  C    0.000062   0.000005   0.005391  -0.000064   0.000272  -0.000131
     7  C   -0.000346  -0.000098  -0.000352  -0.000005  -0.000061   0.000014
     8  C   -0.001628   0.003525   0.000000   0.000001   0.000000   0.000000
     9  C   -0.059963  -0.039356   0.000010  -0.000002   0.000000   0.000000
    10  C    0.329113   0.234138  -0.000344  -0.000236   0.000002  -0.000008
    11  O    0.000002  -0.000015   0.000000   0.000000   0.000000   0.000000
    12  C   -0.000009   0.000010  -0.000073   0.000002  -0.000003  -0.000006
    13  C    4.954469  -0.061046  -0.000001   0.000010   0.000000  -0.000004
    14  O   -0.061046   7.989251  -0.000086  -0.000042  -0.000001   0.000001
    15  C   -0.000001  -0.000086   5.331227   0.221745   0.335644   0.308385
    16  O    0.000010  -0.000042   0.221745   8.024701  -0.050348  -0.035535
    17  C    0.000000  -0.000001   0.335644  -0.050348   4.959101  -0.069609
    18  C   -0.000004   0.000001   0.308385  -0.035535  -0.069609   4.868603
    19  O    0.000000   0.000000  -0.047753  -0.013128  -0.003903   0.242740
    20  H    0.001546   0.000279  -0.003507  -0.000082  -0.000244   0.002244
    21  H   -0.002999   0.027692  -0.009042   0.030164   0.001773   0.000113
    22  H    0.000049   0.000569  -0.032613   0.007381  -0.012520   0.009840
    23  H    0.000000   0.000001  -0.005954   0.000090  -0.004389   0.004437
    24  H    0.000000   0.000000  -0.006313  -0.000098   0.003430  -0.000613
    25  H    0.000018   0.000005  -0.000194   0.000000   0.000019  -0.000112
    26  H   -0.000003   0.000000  -0.000301   0.000003   0.000010  -0.000001
    27  H    0.000135  -0.000001   0.000028   0.000000   0.000000   0.000000
    28  H    0.002136   0.002926  -0.000001  -0.000001   0.000000   0.000000
    29  H   -0.000416   0.001742   0.000000   0.000000   0.000000   0.000000
    30  H    0.000000   0.000000  -0.000005   0.000000  -0.000009   0.000001
    31  H    0.000005  -0.000013   0.000270  -0.000086   0.000216  -0.000028
    32  H   -0.000001   0.000005  -0.000002   0.000000  -0.000001   0.000000
    33  H    0.400985   0.000246   0.000013  -0.000074  -0.000001   0.000003
    34  H    0.392574   0.004537   0.000000   0.000000   0.000000   0.000000
    35  H    0.399812   0.004072   0.000000   0.000000   0.000000   0.000000
    36  H    0.009811   0.314802  -0.000007   0.000446   0.000000   0.000010
    37  H    0.000001  -0.000015  -0.053883   0.319509  -0.002330  -0.018561
    38  H    0.000000   0.000000  -0.030365   0.004947   0.386009  -0.001520
    39  H    0.000000  -0.000001  -0.031495   0.002640   0.404804   0.008160
    40  H    0.000000   0.000000  -0.033566  -0.000251   0.391715  -0.008553
    41  H    0.000031  -0.000077  -0.036679   0.000249   0.006877   0.406986
    42  H    0.000000   0.000000  -0.044611   0.004645  -0.003729   0.394092
    43  H    0.000000   0.000000   0.001198   0.000824   0.004575  -0.041295
              19         20         21         22         23         24
     1  C    0.000000  -0.002214   0.010756   0.001999  -0.000278  -0.000091
     2  C   -0.000003  -0.029303  -0.049862  -0.008727  -0.000128  -0.000491
     3  C   -0.000341   0.394090   0.404989  -0.051619  -0.002299   0.008161
     4  C    0.005743  -0.035399  -0.057359   0.400235  -0.040885  -0.037584
     5  C    0.000003  -0.003010   0.006743  -0.027603   0.409388   0.411817
     6  C    0.000001  -0.001745  -0.000645  -0.005232  -0.033085  -0.032435
     7  C    0.000000   0.001380  -0.000415   0.003850   0.008104  -0.006239
     8  C    0.000000  -0.000214  -0.000168   0.000016   0.000030   0.000019
     9  C    0.000000  -0.000076   0.001780  -0.000056   0.000000  -0.000002
    10  C    0.000000  -0.001503  -0.013297   0.000087   0.000004   0.000017
    11  O    0.000000   0.000005   0.000003  -0.000005   0.000000   0.000001
    12  C    0.000000  -0.000204   0.000067  -0.001311  -0.000246   0.004968
    13  C    0.000000   0.001546  -0.002999   0.000049   0.000000   0.000000
    14  O    0.000000   0.000279   0.027692   0.000569   0.000001   0.000000
    15  C   -0.047753  -0.003507  -0.009042  -0.032613  -0.005954  -0.006313
    16  O   -0.013128  -0.000082   0.030164   0.007381   0.000090  -0.000098
    17  C   -0.003903  -0.000244   0.001773  -0.012520  -0.004389   0.003430
    18  C    0.242740   0.002244   0.000113   0.009840   0.004437  -0.000613
    19  O    7.955181  -0.000043  -0.000210  -0.000213  -0.000223  -0.000005
    20  H   -0.000043   0.519547  -0.021884   0.007018   0.002658   0.000071
    21  H   -0.000210  -0.021884   0.518455  -0.001153  -0.000215  -0.000264
    22  H   -0.000213   0.007018  -0.001153   0.546668   0.007272  -0.011247
    23  H   -0.000223   0.002658  -0.000215   0.007272   0.551804  -0.028095
    24  H   -0.000005   0.000071  -0.000264  -0.011247  -0.028095   0.548512
    25  H    0.000000   0.000147   0.000176  -0.000489  -0.008151   0.007521
    26  H    0.000000  -0.000245   0.000030  -0.000144  -0.002850  -0.008009
    27  H    0.000000   0.000199  -0.000012   0.000045  -0.000280  -0.000300
    28  H    0.000000  -0.000038  -0.000162  -0.000035   0.000000   0.000000
    29  H    0.000000   0.000062  -0.000145   0.000006   0.000000   0.000000
    30  H    0.000000   0.000017  -0.000003   0.000074  -0.000074   0.000546
    31  H    0.000000   0.000038  -0.000034   0.002405   0.000048  -0.001055
    32  H    0.000000  -0.000004  -0.000006   0.000078   0.000027  -0.000071
    33  H    0.000000  -0.000391   0.001265  -0.000002  -0.000001  -0.000001
    34  H    0.000000   0.000004  -0.000411  -0.000002   0.000000   0.000000
    35  H    0.000000  -0.000137   0.000448   0.000000   0.000000   0.000000
    36  H    0.000000   0.000085  -0.000706   0.000587   0.000001  -0.000001
    37  H    0.036405  -0.000055  -0.001467  -0.001020   0.000048   0.000018
    38  H    0.000088   0.000008  -0.000244   0.000753   0.000644  -0.001754
    39  H   -0.000111  -0.000009  -0.000020   0.005387   0.000246   0.000076
    40  H    0.007760   0.000015  -0.000162  -0.000467  -0.000158   0.000211
    41  H   -0.024503   0.000738   0.001171  -0.000280  -0.000255  -0.000093
    42  H   -0.025570  -0.000218   0.000242  -0.000758   0.005158   0.000008
    43  H    0.317750   0.000009  -0.000014   0.000013  -0.000048  -0.000003
              25         26         27         28         29         30
     1  C   -0.005308   0.009488  -0.057260   0.006691   0.011577   0.008851
     2  C   -0.002785   0.000248   0.005374   0.001856   0.002463  -0.000197
     3  C    0.006411  -0.000243  -0.000371  -0.000204  -0.000316  -0.000053
     4  C   -0.008082   0.007670  -0.000366   0.000066   0.000013   0.000302
     5  C   -0.035596  -0.033774   0.007128  -0.000003   0.000000  -0.001793
     6  C    0.410661   0.410601  -0.039411   0.000009   0.000016  -0.002109
     7  C   -0.044215  -0.033328   0.424313  -0.000314  -0.000216  -0.036279
     8  C    0.000253  -0.000234  -0.005369  -0.026213  -0.029296  -0.000006
     9  C   -0.000097   0.000007   0.002381   0.385717   0.384892   0.000018
    10  C   -0.000087   0.000027  -0.001184  -0.032059  -0.028154   0.000012
    11  O   -0.000020  -0.000005   0.013731   0.000711   0.004129  -0.000106
    12  C    0.008509  -0.004835  -0.039566   0.000126  -0.000014   0.403809
    13  C    0.000018  -0.000003   0.000135   0.002136  -0.000416   0.000000
    14  O    0.000005   0.000000  -0.000001   0.002926   0.001742   0.000000
    15  C   -0.000194  -0.000301   0.000028  -0.000001   0.000000  -0.000005
    16  O    0.000000   0.000003   0.000000  -0.000001   0.000000   0.000000
    17  C    0.000019   0.000010   0.000000   0.000000   0.000000  -0.000009
    18  C   -0.000112  -0.000001   0.000000   0.000000   0.000000   0.000001
    19  O    0.000000   0.000000   0.000000   0.000000   0.000000   0.000000
    20  H    0.000147  -0.000245   0.000199  -0.000038   0.000062   0.000017
    21  H    0.000176   0.000030  -0.000012  -0.000162  -0.000145  -0.000003
    22  H   -0.000489  -0.000144   0.000045  -0.000035   0.000006   0.000074
    23  H   -0.008151  -0.002850  -0.000280   0.000000   0.000000  -0.000074
    24  H    0.007521  -0.008009  -0.000300   0.000000   0.000000   0.000546
    25  H    0.559765  -0.025717  -0.004683   0.000005  -0.000001   0.000002
    26  H   -0.025717   0.548201  -0.007882   0.000000  -0.000001   0.003325
    27  H   -0.004683  -0.007882   0.556038  -0.000089  -0.000031  -0.005398
    28  H    0.000005   0.000000  -0.000089   0.491056  -0.009938  -0.000005
    29  H   -0.000001  -0.000001  -0.000031  -0.009938   0.500180   0.000001
    30  H    0.000002   0.003325  -0.005398  -0.000005   0.000001   0.549644
    31  H   -0.000249  -0.000732   0.008055  -0.000004   0.000005  -0.026543
    32  H   -0.000377   0.000011  -0.005762  -0.000047  -0.000018  -0.023109
    33  H   -0.000022   0.000000  -0.000004  -0.000376   0.000238   0.000000
    34  H   -0.000001   0.000000  -0.000005   0.000631   0.000797   0.000000
    35  H    0.000094   0.000000  -0.000031   0.000300  -0.001111   0.000000
    36  H   -0.000002   0.000000   0.000010   0.002929   0.000087   0.000001
    37  H    0.000000  -0.000001   0.000000   0.000000   0.000000   0.000000
    38  H   -0.000019  -0.000008   0.000000   0.000000   0.000000  -0.000002
    39  H   -0.000003   0.000006   0.000000   0.000000   0.000000   0.000001
    40  H    0.000002  -0.000002   0.000000   0.000000   0.000000   0.000000
    41  H   -0.000089   0.000010   0.000000   0.000000   0.000000   0.000000
    42  H    0.000003   0.000005   0.000000   0.000000   0.000000   0.000000
    43  H    0.000000   0.000000   0.000000   0.000000   0.000000   0.000000
              31         32         33         34         35         36
     1  C   -0.004245  -0.014817   0.000278  -0.000968   0.002125   0.002213
     2  C    0.002792  -0.000492  -0.013209   0.011118   0.001832  -0.001352
     3  C   -0.000497  -0.000003   0.005343  -0.000021  -0.000750  -0.001850
     4  C   -0.000368   0.000092   0.000099   0.000008  -0.000045   0.000128
     5  C    0.004106  -0.000413   0.000001   0.000000  -0.000006   0.000013
     6  C   -0.007580   0.007730  -0.000009  -0.000002   0.000024   0.000005
     7  C   -0.033559  -0.024553   0.000013   0.000023  -0.000127  -0.000070
     8  C   -0.000557   0.004999  -0.000535   0.000620  -0.000144  -0.000574
     9  C    0.000084   0.000532   0.007040  -0.007369  -0.001141  -0.001774
    10  C   -0.000218  -0.000076  -0.023575  -0.030913  -0.037979  -0.043324
    11  O   -0.000066   0.010150   0.000008  -0.000010  -0.000061  -0.000029
    12  C    0.403036   0.398493   0.000000   0.000000   0.000007  -0.000014
    13  C    0.000005  -0.000001   0.400985   0.392574   0.399812   0.009811
    14  O   -0.000013   0.000005   0.000246   0.004537   0.004072   0.314802
    15  C    0.000270  -0.000002   0.000013   0.000000   0.000000  -0.000007
    16  O   -0.000086   0.000000  -0.000074   0.000000   0.000000   0.000446
    17  C    0.000216  -0.000001  -0.000001   0.000000   0.000000   0.000000
    18  C   -0.000028   0.000000   0.000003   0.000000   0.000000   0.000010
    19  O    0.000000   0.000000   0.000000   0.000000   0.000000   0.000000
    20  H    0.000038  -0.000004  -0.000391   0.000004  -0.000137   0.000085
    21  H   -0.000034  -0.000006   0.001265  -0.000411   0.000448  -0.000706
    22  H    0.002405   0.000078  -0.000002  -0.000002   0.000000   0.000587
    23  H    0.000048   0.000027  -0.000001   0.000000   0.000000   0.000001
    24  H   -0.001055  -0.000071  -0.000001   0.000000   0.000000  -0.000001
    25  H   -0.000249  -0.000377  -0.000022  -0.000001   0.000094  -0.000002
    26  H   -0.000732   0.000011   0.000000   0.000000   0.000000   0.000000
    27  H    0.008055  -0.005762  -0.000004  -0.000005  -0.000031   0.000010
    28  H   -0.000004  -0.000047  -0.000376   0.000631   0.000300   0.002929
    29  H    0.000005  -0.000018   0.000238   0.000797  -0.001111   0.000087
    30  H   -0.026543  -0.023109   0.000000   0.000000   0.000000   0.000001
    31  H    0.557449  -0.027201   0.000000   0.000000  -0.000001   0.000006
    32  H   -0.027201   0.544809   0.000000   0.000000   0.000000  -0.000006
    33  H    0.000000   0.000000   0.531928  -0.023457  -0.022486  -0.000426
    34  H    0.000000   0.000000  -0.023457   0.536180  -0.021292  -0.000494
    35  H   -0.000001   0.000000  -0.022486  -0.021292   0.542095  -0.000607
    36  H    0.000006  -0.000006  -0.000426  -0.000494  -0.000607   0.453620
    37  H    0.000003   0.000000   0.000001   0.000000   0.000000  -0.000001
    38  H   -0.000023   0.000000   0.000000   0.000000   0.000000   0.000000
    39  H    0.000054   0.000001   0.000000   0.000000   0.000000   0.000002
    40  H   -0.000004   0.000000   0.000000   0.000000   0.000000   0.000000
    41  H    0.000001   0.000000  -0.000029   0.000002  -0.000005   0.000002
    42  H    0.000008   0.000000  -0.000001   0.000000   0.000000  -0.000001
    43  H    0.000000   0.000000   0.000000   0.000000   0.000000   0.000000
              37         38         39         40         41         42
     1  C    0.000000  -0.000010  -0.000015  -0.000001  -0.000037   0.000006
     2  C    0.000062   0.000001  -0.000087   0.000031   0.000740  -0.000071
     3  C   -0.000055  -0.000435   0.000166  -0.000400   0.006361  -0.000015
     4  C    0.013535  -0.004080  -0.007847   0.012093  -0.006786   0.002097
     5  C   -0.000491   0.001414  -0.001310  -0.000180   0.000487  -0.000022
     6  C    0.000020   0.000288  -0.000100   0.000012  -0.000012  -0.000135
     7  C   -0.000001   0.000009   0.000009   0.000000   0.000014   0.000001
     8  C    0.000000   0.000000   0.000000   0.000000  -0.000001   0.000000
     9  C    0.000000   0.000000   0.000000   0.000000  -0.000002   0.000000
    10  C    0.000004   0.000001   0.000000   0.000000   0.000025  -0.000002
    11  O    0.000000   0.000000   0.000000   0.000000   0.000000   0.000000
    12  C    0.000000  -0.000008   0.000017   0.000001  -0.000001  -0.000001
    13  C    0.000001   0.000000   0.000000   0.000000   0.000031   0.000000
    14  O   -0.000015   0.000000  -0.000001   0.000000  -0.000077   0.000000
    15  C   -0.053883  -0.030365  -0.031495  -0.033566  -0.036679  -0.044611
    16  O    0.319509   0.004947   0.002640  -0.000251   0.000249   0.004645
    17  C   -0.002330   0.386009   0.404804   0.391715   0.006877  -0.003729
    18  C   -0.018561  -0.001520   0.008160  -0.008553   0.406986   0.394092
    19  O    0.036405   0.000088  -0.000111   0.007760  -0.024503  -0.025570
    20  H   -0.000055   0.000008  -0.000009   0.000015   0.000738  -0.000218
    21  H   -0.001467  -0.000244  -0.000020  -0.000162   0.001171   0.000242
    22  H   -0.001020   0.000753   0.005387  -0.000467  -0.000280  -0.000758
    23  H    0.000048   0.000644   0.000246  -0.000158  -0.000255   0.005158
    24  H    0.000018  -0.001754   0.000076   0.000211  -0.000093   0.000008
    25  H    0.000000  -0.000019  -0.000003   0.000002  -0.000089   0.000003
    26  H   -0.000001  -0.000008   0.000006  -0.000002   0.000010   0.000005
    27  H    0.000000   0.000000   0.000000   0.000000   0.000000   0.000000
    28  H    0.000000   0.000000   0.000000   0.000000   0.000000   0.000000
    29  H    0.000000   0.000000   0.000000   0.000000   0.000000   0.000000
    30  H    0.000000  -0.000002   0.000001   0.000000   0.000000   0.000000
    31  H    0.000003  -0.000023   0.000054  -0.000004   0.000001   0.000008
    32  H    0.000000   0.000000   0.000001   0.000000   0.000000   0.000000
    33  H    0.000001   0.000000   0.000000   0.000000  -0.000029  -0.000001
    34  H    0.000000   0.000000   0.000000   0.000000   0.000002   0.000000
    35  H    0.000000   0.000000   0.000000   0.000000  -0.000005   0.000000
    36  H   -0.000001   0.000000   0.000002   0.000000   0.000002  -0.000001
    37  H    0.449134  -0.000281  -0.000775   0.004508  -0.001308   0.002371
    38  H   -0.000281   0.555078  -0.021952  -0.022262  -0.000183  -0.000001
    39  H   -0.000775  -0.021952   0.530443  -0.023797  -0.000345  -0.000290
    40  H    0.004508  -0.022262  -0.023797   0.554698   0.000137  -0.000135
    41  H   -0.001308  -0.000183  -0.000345   0.000137   0.526288  -0.026458
    42  H    0.002371  -0.000001  -0.000290  -0.000135  -0.026458   0.564046
    43  H   -0.002255  -0.000254  -0.000183   0.003329   0.006237  -0.007951
              43
     1  C    0.000000
     2  C    0.000004
     3  C    0.000046
     4  C   -0.000356
     5  C   -0.000040
     6  C    0.000000
     7  C    0.000000
     8  C    0.000000
     9  C    0.000000
    10  C    0.000000
    11  O    0.000000
    12  C    0.000000
    13  C    0.000000
    14  O    0.000000
    15  C    0.001198
    16  O    0.000824
    17  C    0.004575
    18  C   -0.041295
    19  O    0.317750
    20  H    0.000009
    21  H   -0.000014
    22  H    0.000013
    23  H   -0.000048
    24  H   -0.000003
    25  H    0.000000
    26  H    0.000000
    27  H    0.000000
    28  H    0.000000
    29  H    0.000000
    30  H    0.000000
    31  H    0.000000
    32  H    0.000000
    33  H    0.000000
    34  H    0.000000
    35  H    0.000000
    36  H    0.000000
    37  H   -0.002255
    38  H   -0.000254
    39  H   -0.000183
    40  H    0.003329
    41  H    0.006237
    42  H   -0.007951
    43  H    0.444458
 Mulliken charges:
               1
     1  C   -0.033565
     2  C   -0.015879
     3  C   -0.211745
     4  C   -0.232022
     5  C   -0.197969
     6  C   -0.255097
     7  C   -0.229110
     8  C    0.245644
     9  C   -0.195130
    10  C   -0.082196
    11  O   -0.398427
    12  C   -0.298056
    13  C   -0.262578
    14  O   -0.424795
    15  C   -0.063325
    16  O   -0.441021
    17  C   -0.275951
    18  C    0.021944
    19  O   -0.449664
    20  H    0.170365
    21  H    0.155031
    22  H    0.161164
    23  H    0.137654
    24  H    0.149383
    25  H    0.142709
    26  H    0.138674
    27  H    0.150571
    28  H    0.174330
    29  H    0.163451
    30  H    0.129090
    31  H    0.124484
    32  H    0.130030
    33  H    0.137138
    34  H    0.138452
    35  H    0.135115
    36  H    0.266480
    37  H    0.256880
    38  H    0.134161
    39  H    0.136328
    40  H    0.115423
    41  H    0.140786
    42  H    0.137286
    43  H    0.273958
 Sum of Mulliken charges =   0.00000
 Mulliken charges with hydrogens summed into heavy atoms:
               1
     1  C   -0.033565
     2  C   -0.015879
     3  C    0.113650
     4  C   -0.070858
     5  C    0.089069
     6  C    0.026286
     7  C   -0.078540
     8  C    0.245644
     9  C    0.142651
    10  C   -0.082196
    11  O   -0.398427
    12  C    0.085547
    13  C    0.148127
    14  O   -0.158314
    15  C   -0.063325
    16  O   -0.184141
    17  C    0.109961
    18  C    0.300017
    19  O   -0.175707
 Electronic spatial extent (au):  <R**2>=           5589.7581
 Charge=              0.0000 electrons
 Dipole moment (field-independent basis, Debye):
    X=             -5.3081    Y=              1.6441    Z=              1.6031  Tot=              5.7835
 Quadrupole moment (field-independent basis, Debye-Ang):
   XX=           -120.9587   YY=           -122.4642   ZZ=           -111.9733
   XY=            -17.7143   XZ=              0.4462   YZ=             -0.2882
 Traceless Quadrupole moment (field-independent basis, Debye-Ang):
   XX=             -2.4933   YY=             -3.9988   ZZ=              6.4921
   XY=            -17.7143   XZ=              0.4462   YZ=             -0.2882
 Octapole moment (field-independent basis, Debye-Ang**2):
  XXX=           -196.3863  YYY=             15.1645  ZZZ=            -10.9420  XYY=             -5.4022
  XXY=            -25.7371  XXZ=             -4.0690  XZZ=              5.2385  YZZ=             -8.8035
  YYZ=              7.4616  XYZ=             -5.2302
 Hexadecapole moment (field-independent basis, Debye-Ang**3):
 XXXX=          -4511.2338 YYYY=          -2066.0090 ZZZZ=           -618.6388 XXXY=           -301.5525
 XXXZ=             96.2138 YYYX=             27.1283 YYYZ=             -1.2033 ZZZX=            -32.7030
 ZZZY=             29.7345 XXYY=          -1171.1040 XXZZ=           -854.5554 YYZZ=           -436.4195
 XXYZ=             56.5472 YYXZ=             28.7408 ZZXY=             -5.5442
 N-N= 1.598488651328D+03 E-N=-5.267050804822D+03  KE= 8.830009293841D+02
 1\1\GINC-SNODE72\SP\RmPW1PW91\6-311G(d,p)\C15H24O4\ROOT\10-Mar-2024\0\
 \# mPW1PW91/6-311G(d,p) nmr guess=read geom=check scrf=(solvent=methan
 ol,read)\\candidate structure: DY-202A-11R_22, conformer: 1, nmr calcu
 lation with methanol solvation\\0,1\C,0,1.7892394503,0.6235403179,0.16
 80111606\C,0,1.041797457,-0.5024583268,0.2683993099\C,0,-0.4299691041,
 -0.6139125764,0.5509928301\C,0,-1.2761501503,0.5012306537,-0.111556535
 2\C,0,-1.2069323238,1.8493945255,0.6469223167\C,0,0.1485292408,2.20244
 08254,1.2871524722\C,0,1.4028400908,2.0651796537,0.4013892501\C,0,3.17
 85461351,0.258684369,-0.1567734887\C,0,3.2565406526,-1.2413870156,-0.3
 774716745\C,0,1.8714073966,-1.7750857462,0.0530549867\O,0,4.128308719,
 1.0395898903,-0.2321739891\C,0,1.3166075855,2.8640074533,-0.9149328533
 \C,0,1.9394271866,-2.6238624717,1.3256813011\O,0,1.2677949469,-2.62456
 50465,-0.9377867729\C,0,-2.7368738454,0.0415985468,-0.3847477042\O,0,-
 2.6371110466,-1.0922561932,-1.2728173829\C,0,-3.5472306925,1.13536222,
 -1.0988836677\C,0,-3.469177308,-0.4427330317,0.8861595952\O,0,-4.65082
 25644,-1.1849853737,0.5461653193\H,0,-0.5852098038,-0.6217928366,1.639
 7894406\H,0,-0.7675726228,-1.5873319839,0.1847428412\H,0,-0.8525483325
 ,0.6561658248,-1.1129394267\H,0,-1.9528275949,1.8603517106,1.452525733
 1\H,0,-1.4969941897,2.6510887153,-0.0413640806\H,0,0.2997626613,1.5917
 501635,2.186640566\H,0,0.0881185689,3.2417052147,1.6368743894\H,0,2.23
 86854865,2.501223623,0.9685847623\H,0,3.4294907011,-1.4415604135,-1.44
 20912983\H,0,4.0955370295,-1.6751086826,0.1768712975\H,0,1.0986797795,
 3.919030279,-0.7075313774\H,0,0.5348411738,2.4793634949,-1.5788542686\
 H,0,2.2679173672,2.8185226884,-1.4566282858\H,0,0.9373321803,-2.922912
 8655,1.6508748722\H,0,2.5238969008,-3.5309143326,1.1336461912\H,0,2.41
 84529857,-2.0665063433,2.1370461046\H,0,1.1818415658,-2.1109920615,-1.
 7601949226\H,0,-3.4864948722,-1.5632754894,-1.1712570972\H,0,-3.718804
 0792,2.0081972146,-0.460763549\H,0,-3.025770704,1.4631114014,-2.005329
 8694\H,0,-4.5252129959,0.744062488,-1.4040561112\H,0,-2.8418013037,-1.
 146159288,1.4390292836\H,0,-3.7181681121,0.3941892195,1.5487203576\H,0
 ,-5.3392236155,-0.5531904149,0.279779974\\Version=ES64L-G09RevD.01\Sta
 te=1-A\HF=-886.9785044\RMSD=5.397e-09\Dipole=-2.0878484,0.6758747,0.60
 12797\Quadrupole=-2.0862171,-2.7548035,4.8410206,-13.168498,0.5117374,
 -0.1885372\PG=C01 [X(C15H24O4)]\\@


 I DON'T PRETEND TO UNDERSTAND THE UNIVERSE --
 IT'S A GREAT DEAL BIGGER THAN I AM.
       -- ATTR. TO WILLIAM ALLINGHAM (1828-89)
 Job cpu time:       0 days  0 hours 37 minutes 10.5 seconds.
 File lengths (MBytes):  RWF=    277 Int=      0 D2E=      0 Chk=     29 Scr=      1
 Normal termination of Gaussian 09 at Sun Mar 10 23:55:36 2024.
