# Supplementary material for: New patchoulol- and guaiane-type sesquiterpenoids from Sanguisorba officinalis with anti-melanogenic activity
Source: Nat Prod Bioprospect. 2026 May 12;16(1):63. doi: 10.1007/s13659-026-00616-0 (PMC13161421; doi:10.1007/s13659-026-00616-0)
Supplement: Supplementary file 2 — Additional file 2. It includes the calculated NMR data of compound 11. [file 13659_2026_616_MOESM2_ESM.zip › New folder/11R-nmr-23.log]

 Entering Gaussian System, Link 0=/gpfs/home/zhengshan/software/Gaussian/g09/g09
 Input=DY-202A-11R_23-2.gjf
 Output=DY-202A-11R_23-2.log
 Initial command:
 /gpfs/home/zhengshan/software/Gaussian/g09/l1.exe "/gpfs/home/zhengshan/software/Gaussian/g09/scratch/zhengshan/%J/Gau-29336.inp" -scrdir="/gpfs/home/zhengshan/software/Gaussian/g09/scratch/zhengshan/%J/"
 Entering Link 1 = /gpfs/home/zhengshan/software/Gaussian/g09/l1.exe PID=     29337.
  
 Copyright (c) 1988,1990,1992,1993,1995,1998,2003,2009,2013,
            Gaussian, Inc.  All Rights Reserved.
  
 This is part of the Gaussian(R) 09 program.  It is based on
 the Gaussian(R) 03 system (copyright 2003, Gaussian, Inc.),
 the Gaussian(R) 98 system (copyright 1998, Gaussian, Inc.),
 the Gaussian(R) 94 system (copyright 1995, Gaussian, Inc.),
 the Gaussian 92(TM) system (copyright 1992, Gaussian, Inc.),
 the Gaussian 90(TM) system (copyright 1990, Gaussian, Inc.),
 the Gaussian 88(TM) system (copyright 1988, Gaussian, Inc.),
 the Gaussian 86(TM) system (copyright 1986, Carnegie Mellon
 University), and the Gaussian 82(TM) system (copyright 1983,
 Carnegie Mellon University). Gaussian is a federally registered
 trademark of Gaussian, Inc.
  
 This software contains proprietary and confidential information,
 including trade secrets, belonging to Gaussian, Inc.
  
 This software is provided under written license and may be
 used, copied, transmitted, or stored only in accord with that
 written license.
  
 The following legend is applicable only to US Government
 contracts under FAR:
  
                    RESTRICTED RIGHTS LEGEND
  
 Use, reproduction and disclosure by the US Government is
 subject to restrictions as set forth in subparagraphs (a)
 and (c) of the Commercial Computer Software - Restricted
 Rights clause in FAR 52.227-19.
  
 Gaussian, Inc.
 340 Quinnipiac St., Bldg. 40, Wallingford CT 06492
  
  
 ---------------------------------------------------------------
 Warning -- This program may not be used in any manner that
 competes with the business of Gaussian, Inc. or will provide
 assistance to any competitor of Gaussian, Inc.  The licensee
 of this program is prohibited from giving any competitor of
 Gaussian, Inc. access to this program.  By using this program,
 the user acknowledges that Gaussian, Inc. is engaged in the
 business of creating and licensing software in the field of
 computational chemistry and represents and warrants to the
 licensee that it is not a competitor of Gaussian, Inc. and that
 it will not use this program in any manner prohibited above.
 ---------------------------------------------------------------
  

 Cite this work as:
 Gaussian 09, Revision D.01,
 M. J. Frisch, G. W. Trucks, H. B. Schlegel, G. E. Scuseria, 
 M. A. Robb, J. R. Cheeseman, G. Scalmani, V. Barone, B. Mennucci, 
 G. A. Petersson, H. Nakatsuji, M. Caricato, X. Li, H. P. Hratchian, 
 A. F. Izmaylov, J. Bloino, G. Zheng, J. L. Sonnenberg, M. Hada, 
 M. Ehara, K. Toyota, R. Fukuda, J. Hasegawa, M. Ishida, T. Nakajima, 
 Y. Honda, O. Kitao, H. Nakai, T. Vreven, J. A. Montgomery, Jr., 
 J. E. Peralta, F. Ogliaro, M. Bearpark, J. J. Heyd, E. Brothers, 
 K. N. Kudin, V. N. Staroverov, T. Keith, R. Kobayashi, J. Normand, 
 K. Raghavachari, A. Rendell, J. C. Burant, S. S. Iyengar, J. Tomasi, 
 M. Cossi, N. Rega, J. M. Millam, M. Klene, J. E. Knox, J. B. Cross, 
 V. Bakken, C. Adamo, J. Jaramillo, R. Gomperts, R. E. Stratmann, 
 O. Yazyev, A. J. Austin, R. Cammi, C. Pomelli, J. W. Ochterski, 
 R. L. Martin, K. Morokuma, V. G. Zakrzewski, G. A. Voth, 
 P. Salvador, J. J. Dannenberg, S. Dapprich, A. D. Daniels, 
 O. Farkas, J. B. Foresman, J. V. Ortiz, J. Cioslowski, 
 and D. J. Fox, Gaussian, Inc., Wallingford CT, 2013.
 
 ******************************************
 Gaussian 09:  ES64L-G09RevD.01 24-Apr-2013
                10-Mar-2024 
 ******************************************
 %chk=DY-202A-11R_23.chk
 %mem=6GB
 %nprocshared=3
 Will use up to    3 processors via shared memory.
 ----------------------------------------------------------------------
 # mPW1PW91/6-311G(d,p) nmr guess=read geom=check scrf=(solvent=methano
 l,read)
 ----------------------------------------------------------------------
 1/29=2,38=1,40=2/1;
 2/12=2,40=1/2;
 3/5=4,6=6,7=101,11=2,14=-4,16=1,25=1,30=1,70=2203,72=3,74=-7,116=-2/1,2,8,3;
 4/5=1/1;
 5/5=2,38=6,53=3/2;
 8/6=1,10=90,11=11/1;
 10/13=100,45=16/2;
 6/7=2,8=2,9=2,10=2,28=1/1;
 99/9=1/99;
 ----------------------------------------------------------------------
 candidate structure: DY-202A-11R_23, conformer: 1, nmr calculation wit
 h methanol solvation
 ----------------------------------------------------------------------
 Structure from the checkpoint file:  "DY-202A-11R_23.chk"
 Charge =  0 Multiplicity = 1
 Redundant internal coordinates found in file.
 C,0,-1.789265896,0.6002892333,-0.1676971346
 C,0,-1.0299557128,-0.5182858039,-0.2578100384
 C,0,0.4463888063,-0.6085046726,-0.5261411915
 C,0,1.2723181995,0.5118385452,0.1536111023
 C,0,1.1979592954,1.8632663621,-0.5987259632
 C,0,-0.1517554094,2.2036009351,-1.2571116787
 C,0,-1.4162868762,2.0473992777,-0.3895917909
 C,0,-3.1788651394,0.2195072919,0.1330086813
 C,0,-3.2407353354,-1.2803868995,0.3578713711
 C,0,-1.8557358133,-1.800083068,-0.0665427097
 O,0,-4.1404682578,0.9871358524,0.1925871881
 C,0,-1.3577138666,2.8417991558,0.9307952175
 C,0,-1.9022027497,-2.6325846635,-1.35304194
 O,0,-1.3320680037,-2.5954537334,1.0132611103
 C,0,2.7352037807,0.0677577346,0.440778216
 O,0,2.639591675,-1.0794042914,1.3119841492
 C,0,3.5198323354,1.1632615234,1.18040639
 C,0,3.4918465922,-0.3893966706,-0.8261929532
 O,0,4.6773462162,-1.1221100872,-0.4790922254
 H,0,0.6112129131,-0.6064198598,-1.6134816281
 H,0,0.8054324837,-1.5776676366,-0.1678489728
 H,0,0.8342543266,0.6551751692,1.1502329527
 H,0,1.9556867942,1.8876760438,-1.3928385666
 H,0,1.4680047936,2.664227569,0.0984282258
 H,0,-0.2828651333,1.5954253885,-2.1615024678
 H,0,-0.0983309018,3.2451191741,-1.6012452079
 H,0,-2.2492603161,2.4757418659,-0.9668254659
 H,0,-3.4008631024,-1.4739514706,1.4253871458
 H,0,-4.0752391827,-1.7286185577,-0.1907233825
 H,0,-1.149933245,3.9003105327,0.7306368556
 H,0,-0.5805811983,2.463743881,1.6038405334
 H,0,-2.315627988,2.7824284801,1.4593544763
 H,0,-0.8941640254,-2.9389802594,-1.657853602
 H,0,-2.5009559824,-3.5356224063,-1.1888400225
 H,0,-2.3482913226,-2.0626554737,-2.1755123429
 H,0,-0.5349684045,-3.0511343072,0.6926148626
 H,0,3.4991438543,-1.5336265887,1.2196538845
 H,0,3.687109405,2.0470759204,0.5564422958
 H,0,2.9813719249,1.4710500933,2.0838652233
 H,0,4.499241309,0.7819162603,1.4934462704
 H,0,2.8811766387,-1.0922013197,-1.3984707998
 H,0,3.7404010228,0.4595597449,-1.4733067846
 H,0,5.3548114964,-0.4857182651,-0.1960092831
 Recover connectivity data from disk.
                          Input orientation:                          
 ---------------------------------------------------------------------
 Center     Atomic      Atomic             Coordinates (Angstroms)
 Number     Number       Type             X           Y           Z
 ---------------------------------------------------------------------
      1          6           0       -1.789266    0.600289   -0.167697
      2          6           0       -1.029956   -0.518286   -0.257810
      3          6           0        0.446389   -0.608505   -0.526141
      4          6           0        1.272318    0.511839    0.153611
      5          6           0        1.197959    1.863266   -0.598726
      6          6           0       -0.151755    2.203601   -1.257112
      7          6           0       -1.416287    2.047399   -0.389592
      8          6           0       -3.178865    0.219507    0.133009
      9          6           0       -3.240735   -1.280387    0.357871
     10          6           0       -1.855736   -1.800083   -0.066543
     11          8           0       -4.140468    0.987136    0.192587
     12          6           0       -1.357714    2.841799    0.930795
     13          6           0       -1.902203   -2.632585   -1.353042
     14          8           0       -1.332068   -2.595454    1.013261
     15          6           0        2.735204    0.067758    0.440778
     16          8           0        2.639592   -1.079404    1.311984
     17          6           0        3.519832    1.163262    1.180406
     18          6           0        3.491847   -0.389397   -0.826193
     19          8           0        4.677346   -1.122110   -0.479092
     20          1           0        0.611213   -0.606420   -1.613482
     21          1           0        0.805432   -1.577668   -0.167849
     22          1           0        0.834254    0.655175    1.150233
     23          1           0        1.955687    1.887676   -1.392839
     24          1           0        1.468005    2.664228    0.098428
     25          1           0       -0.282865    1.595425   -2.161502
     26          1           0       -0.098331    3.245119   -1.601245
     27          1           0       -2.249260    2.475742   -0.966825
     28          1           0       -3.400863   -1.473951    1.425387
     29          1           0       -4.075239   -1.728619   -0.190723
     30          1           0       -1.149933    3.900311    0.730637
     31          1           0       -0.580581    2.463744    1.603841
     32          1           0       -2.315628    2.782428    1.459354
     33          1           0       -0.894164   -2.938980   -1.657854
     34          1           0       -2.500956   -3.535622   -1.188840
     35          1           0       -2.348291   -2.062655   -2.175512
     36          1           0       -0.534968   -3.051134    0.692615
     37          1           0        3.499144   -1.533627    1.219654
     38          1           0        3.687109    2.047076    0.556442
     39          1           0        2.981372    1.471050    2.083865
     40          1           0        4.499241    0.781916    1.493446
     41          1           0        2.881177   -1.092201   -1.398471
     42          1           0        3.740401    0.459560   -1.473307
     43          1           0        5.354811   -0.485718   -0.196009
 ---------------------------------------------------------------------
                    Distance matrix (angstroms):
                    1          2          3          4          5
     1  C    0.000000
     2  C    1.354947   0.000000
     3  C    2.566674   1.503241   0.000000
     4  C    3.079669   2.555560   1.548997   0.000000
     5  C    3.271760   3.278966   2.584527   1.548515   0.000000
     6  C    2.537493   3.029605   2.966485   2.623011   1.539815
     7  C    1.510787   2.597953   3.246850   3.143503   2.629054
     8  C    1.471871   2.305404   3.776579   4.460820   4.732227
     9  C    2.433090   2.418141   3.850687   4.860190   5.522648
    10  C    2.403422   1.536717   2.632654   3.895917   4.798792
    11  O    2.409898   3.484887   4.909368   5.433754   5.467412
    12  C    2.533237   3.579159   4.157168   3.598583   3.135032
    13  C    3.445181   2.535864   3.208823   4.715399   5.512955
    14  O    3.437509   2.453879   3.079064   4.144525   5.373986
    15  C    4.596157   3.874003   2.575061   1.555541   2.582158
    16  O    4.962419   4.030470   2.900102   2.396522   3.793208
    17  C    5.506437   5.059312   3.936688   2.555383   3.007726
    18  C    5.413247   4.559207   3.068037   2.588155   3.223065
    19  O    6.699306   5.743419   4.262277   3.829402   4.586166
    20  H    3.051022   2.130504   1.099764   2.193212   2.733743
    21  H    3.387618   2.121092   1.093875   2.165030   3.489951
    22  H    2.936462   2.614359   2.134843   1.098044   2.156530
    23  H    4.145239   3.998875   3.043035   2.179777   1.097890
    24  H    3.865291   4.061416   3.484905   2.161971   1.095668
    25  H    2.689758   2.941082   2.839635   2.992074   2.169528
    26  H    3.451007   4.103165   4.037696   3.525482   2.143579
    27  H    2.089862   3.309624   4.119867   4.184950   3.520504
    28  H    3.072074   3.060662   4.399865   5.234444   6.031851
    29  H    3.263436   3.277676   4.670362   5.808148   6.393334
    30  H    3.479352   4.529395   4.945417   4.204997   3.380733
    31  H    2.841079   3.544035   3.876880   3.057178   2.893973
    32  H    2.772379   3.936537   4.803057   4.442286   4.174428
    33  H    3.943121   2.799701   2.917014   4.459058   5.344184
    34  H    4.319144   3.483530   4.206427   5.694007   6.571013
    35  H    3.381583   2.792968   3.556011   5.016139   5.520418
    36  H    3.955540   2.750208   2.900839   4.031326   5.368606
    37  H    5.869039   4.870992   3.636339   3.206108   4.487854
    38  H    5.710364   5.430911   4.327397   2.889713   2.750285
    39  H    5.346657   5.052885   4.190802   2.750788   3.245102
    40  H    6.506743   5.943858   4.736836   3.504445   4.055239
    41  H    5.117847   4.114297   2.631181   2.751423   3.493938
    42  H    5.683453   5.018956   3.590042   2.956523   3.033034
    43  H    7.226206   6.385149   4.921044   4.217121   4.791589
                    6          7          8          9         10
     6  C    0.000000
     7  C    1.541437   0.000000
     8  C    3.877171   2.592486   0.000000
     9  C    4.928300   3.868006   1.517918   0.000000
    10  C    4.511152   3.885949   2.422651   1.538972   0.000000
    11  O    4.414889   2.980647   1.231862   2.445097   3.613273
    12  C    2.578482   1.542052   3.290816   4.567979   4.773864
    13  C    5.144119   4.802770   3.460151   2.558776   1.533068
    14  O    5.438626   4.850894   3.479872   2.408723   1.439729
    15  C    3.972303   4.673689   5.924016   6.126681   4.982262
    16  O    5.016971   5.396519   6.077137   5.960618   4.756856
    17  C    4.528174   5.254699   6.845456   7.235555   6.263627
    18  C    4.492790   5.497124   6.766774   6.893731   5.582449
    19  O    5.914887   6.869219   7.993414   7.963766   6.581110
    20  H    2.933485   3.556883   4.254066   4.379266   3.147013
    21  H    4.049777   4.257501   4.381208   4.090994   2.672368
    22  H    3.027399   3.061745   4.162893   4.580369   3.839907
    23  H    2.135309   3.521679   5.610225   6.332804   5.466770
    24  H    2.161779   2.989612   5.250834   6.148132   5.568172
    25  H    1.097720   2.151416   3.942683   4.833895   4.288619
    26  H    1.098200   2.153983   4.653134   5.847482   5.558583
    27  H    2.134913   1.100237   2.676639   4.104430   4.387260
    28  H    5.592575   4.430869   2.141805   1.096676   2.172472
    29  H    5.656258   4.622541   2.168752   1.094653   2.224123
    30  H    2.797557   2.181545   4.245237   5.599110   5.798977
    31  H    2.904585   2.201254   3.735107   4.758926   4.753569
    32  H    3.520877   2.183503   3.012132   4.309937   4.851729
    33  H    5.211325   5.171565   4.289882   3.510054   2.180362
    34  H    6.201781   5.743295   4.038297   2.832963   2.165169
    35  H    4.885609   4.577193   3.350730   2.797576   2.181584
    36  H    5.617876   5.286108   4.242693   3.250965   1.971263
    37  H    5.781894   6.290857   6.989283   6.799468   5.513623
    38  H    4.248572   5.190340   7.117648   7.688073   6.775830
    39  H    4.638453   5.078343   6.581848   7.018837   6.222715
    40  H    5.587354   6.335673   7.817955   8.090109   7.034630
    41  H    4.481180   5.416929   6.386714   6.371653   4.971264
    42  H    4.270515   5.503372   7.107329   7.424075   6.196912
    43  H    6.219377   7.232007   8.569086   8.649954   7.330505
                   11         12         13         14         15
    11  O    0.000000
    12  C    3.424682   0.000000
    13  C    4.527823   5.956615   0.000000
    14  O    4.625534   5.437939   2.434301   0.000000
    15  C    6.941305   4.968641   5.658196   4.895215   0.000000
    16  O    7.175852   5.612450   5.490230   4.261657   1.443649
    17  C    7.725737   5.164325   7.086979   6.139773   1.537147
    18  C    7.822083   6.086532   5.865597   5.614306   1.544899
    19  O    9.091420   7.356787   6.807039   6.364819   2.456393
    20  H    5.327267   4.715955   3.238893   3.825229   3.030814
    21  H    5.583016   5.041618   3.138283   2.645717   2.608039
    22  H    5.076923   3.103901   4.956203   3.908747   2.112343
    23  H    6.362991   4.157914   5.942866   6.057813   2.698500
    24  H    5.854611   2.951110   6.443701   6.028397   2.909408
    25  H    4.559918   3.503006   4.599123   5.361289   4.267830
    26  H    4.965400   2.856561   6.153289   6.516904   4.721695
    27  H    2.671489   2.128337   5.134648   5.520780   5.711796
    28  H    2.850221   4.800498   3.362749   2.389043   6.402940
    29  H    2.743447   5.434286   2.624924   3.118649   7.071626
    30  H    4.209440   1.097125   6.898286   6.504460   5.465050
    31  H    4.104242   1.095377   6.038411   5.148689   4.252986
    32  H    2.856189   1.095673   6.115788   5.485254   5.823902
    33  H    5.420056   6.350858   1.096782   2.728484   5.159170
    34  H    5.005166   6.816991   1.095876   2.664482   6.561812
    35  H    4.256879   5.889318   1.095569   3.388932   6.101275
    36  H    5.436661   5.954856   2.495842   0.972536   4.526029
    37  H    8.110042   6.543459   6.082846   4.950826   1.937701
    38  H    7.907391   5.120739   7.535633   6.852292   2.199364
    39  H    7.384559   4.694272   7.245788   6.023986   2.174756
    40  H    8.739504   6.234069   7.793574   6.755840   2.174847
    41  H    7.493905   6.234584   5.025491   5.082091   2.179369
    42  H    8.072276   6.119277   6.435433   6.422310   2.197192
    43  H    9.616686   7.576283   7.655848   7.115313   2.752123
                   16         17         18         19         20
    16  O    0.000000
    17  C    2.412817   0.000000
    18  C    2.402967   2.537316   0.000000
    19  O    2.713341   3.052327   1.436230   0.000000
    20  H    3.591154   4.404276   2.994156   4.252789   0.000000
    21  H    2.408799   4.086374   3.010353   3.911026   1.752398
    22  H    2.508819   2.733385   3.472778   4.536827   3.046225
    23  H    4.072758   3.097243   2.804627   4.159468   2.841973
    24  H    4.106107   2.762892   3.778291   4.996975   3.789705
    25  H    5.268831   5.080908   4.468895   5.900780   2.438816
    26  H    5.889366   5.016256   5.167184   6.568029   3.916370
    27  H    6.460101   6.294096   6.417874   7.820505   4.254432
    28  H    6.054389   7.410191   7.331802   8.307123   5.107258
    29  H    6.911480   8.241849   7.710909   8.778312   5.024580
    30  H    6.284586   5.431431   6.509334   7.787512   5.376537
    31  H    4.796727   4.322493   5.534450   6.696474   4.604068
    32  H    6.284081   6.062352   7.000783   8.240430   5.430747
    33  H    4.976484   6.660891   5.140926   5.977644   2.776503
    34  H    6.221926   7.996420   6.778195   7.606366   4.294897
    35  H    6.165095   7.490234   6.223156   7.288487   3.345918
    36  H    3.788030   5.868601   5.060322   5.679987   3.550837
    37  H    0.976562   2.697253   2.344100   2.107901   4.150484
    38  H    3.382753   1.094733   2.808239   3.478023   4.605513
    39  H    2.686528   1.095861   3.491459   4.021139   4.858385
    40  H    2.637374   1.096659   2.787031   2.747353   5.166937
    41  H    2.721230   3.485054   1.092865   2.018013   2.331298
    42  H    3.367200   2.754277   1.096021   2.089978   3.308743
    43  H    3.162108   2.825031   1.969022   0.971643   4.952325
                   21         22         23         24         25
    21  H    0.000000
    22  H    2.593021   0.000000
    23  H    3.851271   3.040375   0.000000
    24  H    4.301579   2.354618   1.750641   0.000000
    25  H    3.902251   3.619339   2.384821   3.052076   0.000000
    26  H    5.111818   3.892063   2.470845   2.383219   1.751979
    27  H    5.138058   4.159863   4.267187   3.871479   2.463518
    28  H    4.499120   4.748169   6.923551   6.526195   5.657629
    29  H    4.883059   5.619943   7.134055   7.078719   5.414364
    30  H    5.885489   3.826743   4.266699   2.963307   3.798522
    31  H    4.625249   2.340607   3.967946   2.550130   3.875619
    32  H    5.603503   3.813466   5.213417   4.022682   4.318762
    33  H    2.638544   4.877575   5.611461   6.329321   4.603062
    34  H    3.975955   5.844457   7.022496   7.473142   5.673945
    35  H    3.769867   5.345632   5.894228   6.486782   4.200921
    36  H    2.169833   3.977551   5.911373   6.085254   5.458943
    37  H    3.030377   3.449248   4.573039   4.796317   5.960434
    38  H    4.686942   3.229359   2.612074   2.348420   4.832381
    39  H    4.370310   2.479402   3.648709   2.766932   5.356665
    40  H    4.687405   3.683204   4.002876   3.831131   6.073631
    41  H    2.461467   3.706630   3.120294   4.283517   4.220985
    42  H    3.803755   3.920066   2.287181   3.534784   4.236800
    43  H    4.678675   4.852777   4.315026   5.011598   6.322794
                   26         27         28         29         30
    26  H    0.000000
    27  H    2.370849   0.000000
    28  H    6.506677   4.759091   0.000000
    29  H    6.522533   4.648998   1.769591   0.000000
    30  H    2.640609   2.473721   5.867883   6.410239   0.000000
    31  H    3.334020   3.064793   4.846780   5.745346   1.774928
    32  H    3.807592   2.446387   4.392682   5.115519   1.771873
    33  H    6.235354   5.624324   4.235118   3.706304   7.248876
    34  H    7.205633   6.020726   3.448841   2.596125   7.797612
    35  H    5.793494   4.697636   3.797493   2.652040   6.740826
    36  H    6.715300   6.019875   3.352285   3.881089   6.978697
    37  H    6.613298   7.341654   6.903331   7.707040   7.168035
    38  H    4.518903   6.143662   7.961913   8.664190   5.182837
    39  H    5.119759   6.138048   7.059713   8.075109   4.979981
    40  H    6.064829   7.379990   8.216156   9.091806   6.497648
    41  H    5.266017   6.264018   6.898111   7.089104   6.760778
    42  H    4.744636   6.340154   7.945977   8.216896   6.372715
    43  H    6.755042   8.196726   8.959206   9.511608   7.899850
                   31         32         33         34         35
    31  H    0.000000
    32  H    1.769978   0.000000
    33  H    6.318735   6.668738   0.000000
    34  H    6.890522   6.853105   1.777002   0.000000
    35  H    6.156021   6.057075   1.774937   1.779455   0.000000
    36  H    5.589838   6.147283   2.380400   2.764002   3.534315
    37  H    5.724572   7.245506   5.436563   6.768311   6.782295
    38  H    4.414050   6.114642   7.124039   8.514968   7.796123
    39  H    3.728723   5.492534   6.961940   8.113772   7.683403
    40  H    5.352133   7.102510   7.270803   8.650928   8.272941
    41  H    5.800206   7.084257   4.210828   5.914525   5.375213
    42  H    5.670668   7.118406   5.750072   7.415992   6.627732
    43  H    6.867873   8.500391   6.870602   8.485323   8.108203
                   36         37         38         39         40
    36  H    0.000000
    37  H    4.342195   0.000000
    38  H    6.620894   3.646452   0.000000
    39  H    5.894945   3.169074   1.778452   0.000000
    40  H    6.377843   2.537104   1.771486   1.768453   0.000000
    41  H    4.458711   2.726044   3.785007   4.325154   3.807051
    42  H    5.940957   3.359023   2.577388   3.775276   3.079184
    43  H    6.485408   2.558460   3.124494   3.828836   2.278850
                   41         42         43
    41  H    0.000000
    42  H    1.775339   0.000000
    43  H    2.816488   2.265251   0.000000
 Stoichiometry    C15H24O4
 Framework group  C1[X(C15H24O4)]
 Deg. of freedom   123
 Full point group                 C1      NOp   1
 Largest Abelian subgroup         C1      NOp   1
 Largest concise Abelian subgroup C1      NOp   1
                         Standard orientation:                         
 ---------------------------------------------------------------------
 Center     Atomic      Atomic             Coordinates (Angstroms)
 Number     Number       Type             X           Y           Z
 ---------------------------------------------------------------------
      1          6           0       -1.827768    0.625842   -0.136669
      2          6           0       -1.094940   -0.511047   -0.216227
      3          6           0        0.372884   -0.640137   -0.513823
      4          6           0        1.237493    0.477299    0.121142
      5          6           0        1.175875    1.812039   -0.661525
      6          6           0       -0.180269    2.166601   -1.298856
      7          6           0       -1.428581    2.058758   -0.401017
      8          6           0       -3.218348    0.283017    0.202690
      9          6           0       -3.307648   -1.209462    0.464615
     10          6           0       -1.943816   -1.769445    0.023236
     11          8           0       -4.161619    1.072897    0.264443
     12          6           0       -1.323976    2.882391    0.898449
     13          6           0       -2.036401   -2.630634   -1.241707
     14          8           0       -1.413926   -2.550675    1.110304
     15          6           0        2.696387    0.007845    0.387505
     16          8           0        2.595127   -1.116194    1.287730
     17          6           0        3.520489    1.102769    1.083792
     18          6           0        3.415063   -0.495484   -0.884060
     19          8           0        4.591782   -1.245886   -0.544964
     20          1           0        0.513869   -0.667175   -1.604178
     21          1           0        0.718678   -1.608337   -0.140222
     22          1           0        0.824551    0.653597    1.123189
     23          1           0        1.916385    1.801081   -1.472011
     24          1           0        1.478349    2.622953    0.010350
     25          1           0       -0.344247    1.540447   -2.185440
     26          1           0       -0.111918    3.198334   -1.668853
     27          1           0       -2.264551    2.491762   -0.970387
     28          1           0       -3.448507   -1.374373    1.539632
     29          1           0       -4.163446   -1.651872   -0.055144
     30          1           0       -1.097823    3.931070    0.668647
     31          1           0       -0.540638    2.503127    1.563573
     32          1           0       -2.271147    2.856609    1.448632
     33          1           0       -1.042127   -2.966293   -1.560586
     34          1           0       -2.650772   -3.516122   -1.043202
     35          1           0       -2.487981   -2.070414   -2.067843
     36          1           0       -0.634062   -3.031250    0.783676
     37          1           0        3.442445   -1.591342    1.187932
     38          1           0        3.693108    1.967807    0.435445
     39          1           0        3.008709    1.443470    1.990939
     40          1           0        4.498056    0.707310    1.384850
     41          1           0        2.776979   -1.197837   -1.426189
     42          1           0        3.667661    0.332374   -1.556449
     43          1           0        5.288864   -0.618165   -0.291722
 ---------------------------------------------------------------------
 Rotational constants (GHZ):      0.5735092      0.2567200      0.2033969
 Standard basis: 6-311G(d,p) (5D, 7F)
 There are   505 symmetry adapted cartesian basis functions of A   symmetry.
 There are   486 symmetry adapted basis functions of A   symmetry.
   486 basis functions,   800 primitive gaussians,   505 cartesian basis functions
    73 alpha electrons       73 beta electrons
       nuclear repulsion energy      1597.9107582745 Hartrees.
 NAtoms=   43 NActive=   43 NUniq=   43 SFac= 1.00D+00 NAtFMM=   60 NAOKFM=F Big=F
 Integral buffers will be    131072 words long.
 Raffenetti 2 integral format.
 Two-electron integral symmetry is turned on.
 Using the following non-standard input for PCM:
 --- end of non-standard input.
 ------------------------------------------------------------------------------
 Polarizable Continuum Model (PCM)
 =================================
 Model                : PCM (using non-symmetric T matrix).
 Atomic radii         : UFF (Universal Force Field).
 Polarization charges : Total charges.
 Charge compensation  : None.
 Solution method      : On-the-fly selection.
 Cavity type          : Scaled VdW (van der Waals Surface) (Alpha=1.100).
 Cavity algorithm     : GePol (No added spheres)
                        Default sphere list used, NSphG=   43.
                        Lebedev-Laikov grids with approx.  5.0 points / Ang**2.
                        Smoothing algorithm: Karplus/York (Gamma=1.0000).
                        Polarization charges: spherical gaussians, with
                                              point-specific exponents (IZeta= 3).
                        Self-potential: point-specific (ISelfS= 7).
                        Self-field    : sphere-specific E.n sum rule (ISelfD= 2).
 Solvent              : Methanol, Eps=  32.613000 Eps(inf)=   1.765709
 ------------------------------------------------------------------------------
 One-electron integrals computed using PRISM.
 NBasis=   486 RedAO= T EigKep=  3.13D-04  NBF=   486
 NBsUse=   486 1.00D-06 EigRej= -1.00D+00 NBFU=   486
 Initial guess from the checkpoint file:  "DY-202A-11R_23.chk"
 B after Tr=     0.000000    0.000000    0.000000
         Rot=    1.000000    0.000000    0.000000    0.000000 Ang=   0.00 deg.
 Requested convergence on RMS density matrix=1.00D-08 within 128 cycles.
 Requested convergence on MAX density matrix=1.00D-06.
 Requested convergence on             energy=1.00D-06.
 No special actions if energy rises.
 Inv3:  Mode=1 IEnd=    20671875.
 Iteration    1 A*A^-1 deviation from unit magnitude is 7.99D-15 for   2606.
 Iteration    1 A*A^-1 deviation from orthogonality  is 3.98D-15 for   2623   2538.
 Iteration    1 A^-1*A deviation from unit magnitude is 7.99D-15 for   2606.
 Iteration    1 A^-1*A deviation from orthogonality  is 4.51D-13 for   1935   1917.
 Error on total polarization charges =  0.01116
 SCF Done:  E(RmPW1PW91) =  -886.977304271     A.U. after   11 cycles
            NFock= 11  Conv=0.54D-08     -V/T= 2.0045
 DoSCS=F DFT=T ScalE2(SS,OS)=  1.000000  1.000000
 Range of M.O.s used for correlation:     1   486
 NBasis=   486 NAE=    73 NBE=    73 NFC=     0 NFV=     0
 NROrb=    486 NOA=    73 NOB=    73 NVA=   413 NVB=   413
 NEqPCM:  Using equilibrium solvation (IEInf=0, Eps=  32.6130, EpsInf=   1.7657)
          Differentiating once with respect to magnetic field using GIAOs.
          Electric field/nuclear overlap derivatives assumed to be zero.
 FoFJK:  IHMeth= 1 ICntrl=    6127 DoSepK=F KAlg= 0 I1Cent=   0 FoldK=F
 IRaf=         1 NMat=   1 IRICut=       1 DoRegI=T DoRafI=F ISym2E= 0.
          There are     3 degrees of freedom in the 1st order CPHF.  IDoFFX=0 NUNeed=     3.
      3 vectors produced by pass  0 Test12= 1.00D-12 3.33D-08 XBig12= 4.60D+01 1.10D+00.
 AX will form     3 AO Fock derivatives at one time.
      3 vectors produced by pass  1 Test12= 1.00D-12 3.33D-08 XBig12= 1.02D-01 2.13D-01.
      3 vectors produced by pass  2 Test12= 1.00D-12 3.33D-08 XBig12= 1.38D-03 1.75D-02.
      3 vectors produced by pass  3 Test12= 1.00D-12 3.33D-08 XBig12= 7.31D-06 1.15D-03.
      3 vectors produced by pass  4 Test12= 1.00D-12 3.33D-08 XBig12= 4.03D-08 7.03D-05.
      3 vectors produced by pass  5 Test12= 1.00D-12 3.33D-08 XBig12= 1.06D-10 2.30D-06.
      3 vectors produced by pass  6 Test12= 1.00D-12 3.33D-08 XBig12= 6.21D-13 1.76D-07.
 InvSVY:  IOpt=1 It=  1 EMax= 8.88D-16
 Solved reduced A of dimension    21 with     3 vectors.
 Calculating GIAO nuclear magnetic shielding tensors.
 SCF GIAO Magnetic shielding tensor (ppm):
      1  C    Isotropic =    36.4511   Anisotropy =   138.3842
   XX=   -24.3347   YX=   -29.5377   ZX=    36.2386
   XY=   -19.2423   YY=    13.6407   ZY=    18.0807
   XZ=    34.0530   YZ=     9.3022   ZZ=   120.0473
   Eigenvalues:   -44.8329    25.4790   128.7072
      2  C    Isotropic =    -1.8269   Anisotropy =   192.8049
   XX=   -80.9700   YX=   -29.1517   ZX=    48.8412
   XY=   -32.2514   YY=   -41.7654   ZY=    16.2953
   XZ=    32.3147   YZ=    27.3404   ZZ=   117.2548
   Eigenvalues:  -107.2476   -24.9427   126.7097
      3  C    Isotropic =   161.7718   Anisotropy =    15.8009
   XX=   167.4496   YX=     4.8632   ZX=     3.7000
   XY=     0.4375   YY=   154.6780   ZY=     7.3598
   XZ=     2.2890   YZ=    11.0657   ZZ=   163.1879
   Eigenvalues:   148.7637   164.2461   172.3058
      4  C    Isotropic =   139.3222   Anisotropy =    37.3421
   XX=   161.6084   YX=    -4.6949   ZX=     8.8239
   XY=    -1.0635   YY=   133.0535   ZY=     2.9450
   XZ=    10.9345   YZ=    -0.9228   ZZ=   123.3047
   Eigenvalues:   120.6809   133.0688   164.2169
      5  C    Isotropic =   160.5621   Anisotropy =    18.5242
   XX=   166.4801   YX=    -2.5676   ZX=     2.4530
   XY=     2.1209   YY=   166.5570   ZY=    -9.1797
   XZ=     5.3049   YZ=   -14.1423   ZZ=   148.6490
   Eigenvalues:   142.4234   166.3513   172.9115
      6  C    Isotropic =   156.3413   Anisotropy =    16.7599
   XX=   163.5858   YX=    -5.2906   ZX=    -9.6659
   XY=    -0.5858   YY=   151.9543   ZY=    -5.4001
   XZ=    -5.1494   YZ=    -3.8319   ZZ=   153.4838
   Eigenvalues:   145.1754   156.3340   167.5146
      7  C    Isotropic =   154.5806   Anisotropy =     7.3579
   XX=   152.7777   YX=     4.5490   ZX=     0.4156
   XY=     4.4534   YY=   153.0330   ZY=    -0.8271
   XZ=    -5.5893   YZ=     1.5327   ZZ=   157.9311
   Eigenvalues:   147.9487   156.3073   159.4859
      8  C    Isotropic =   -24.5236   Anisotropy =   147.0369
   XX=   -66.1566   YX=   -12.9881   ZX=    28.6658
   XY=   -19.4075   YY=   -70.0265   ZY=    29.2184
   XZ=    35.3552   YZ=    23.0664   ZZ=    62.6123
   Eigenvalues:   -95.0321   -52.0397    73.5010
      9  C    Isotropic =   135.3534   Anisotropy =    31.2963
   XX=   134.8954   YX=   -14.2551   ZX=   -10.5670
   XY=    -9.5754   YY=   147.2437   ZY=     6.2700
   XZ=    -3.8348   YZ=     2.3132   ZZ=   123.9210
   Eigenvalues:   120.2414   129.6012   156.2176
     10  C    Isotropic =   106.8335   Anisotropy =    38.0587
   XX=   104.3607   YX=    -3.9893   ZX=     7.0829
   XY=    -1.2811   YY=   106.3413   ZY=   -18.9811
   XZ=    11.6898   YZ=   -23.6461   ZZ=   109.7986
   Eigenvalues:    85.5408   102.7538   132.2060
     11  O    Isotropic =  -229.2608   Anisotropy =   897.0104
   XX=  -565.4487   YX=   242.4136   ZX=   144.4875
   XY=   191.7682   YY=  -440.0427   ZY=    93.1728
   XZ=   190.7722   YZ=    81.0557   ZZ=   317.7091
   Eigenvalues:  -735.4395  -321.0891   368.7462
     12  C    Isotropic =   169.2380   Anisotropy =    29.5140
   XX=   154.6773   YX=     0.7556   ZX=     1.0630
   XY=     0.1693   YY=   176.8514   ZY=    10.4356
   XZ=     0.2874   YZ=    14.3092   ZZ=   176.1853
   Eigenvalues:   154.6558   164.1442   188.9140
     13  C    Isotropic =   159.7057   Anisotropy =    40.9413
   XX=   144.7772   YX=    -1.4548   ZX=     6.1030
   XY=    -1.5771   YY=   158.1340   ZY=    19.3539
   XZ=     9.9150   YZ=    13.9152   ZZ=   176.2058
   Eigenvalues:   140.2957   151.8215   186.9999
     14  O    Isotropic =   258.5661   Anisotropy =    63.2706
   XX=   267.9928   YX=   -46.7969   ZX=    15.4568
   XY=   -23.8792   YY=   213.5641   ZY=     8.9010
   XZ=     6.0199   YZ=   -10.3319   ZZ=   294.1413
   Eigenvalues:   196.0026   278.9491   300.7465
     15  C    Isotropic =   110.6435   Anisotropy =    40.7391
   XX=   101.4613   YX=    -1.8366   ZX=     7.4491
   XY=     7.0773   YY=   120.9858   ZY=   -23.2798
   XZ=     1.2472   YZ=   -20.3472   ZZ=   109.4834
   Eigenvalues:    90.3788   103.7487   137.8029
     16  O    Isotropic =   268.6850   Anisotropy =    51.3051
   XX=   265.9946   YX=    10.7697   ZX=   -14.2157
   XY=     4.4482   YY=   296.3538   ZY=   -23.5608
   XZ=     4.2706   YZ=    -8.4779   ZZ=   243.7066
   Eigenvalues:   238.9263   264.2403   302.8884
     17  C    Isotropic =   163.7005   Anisotropy =    36.1189
   XX=   156.3660   YX=    19.4738   ZX=     5.3282
   XY=    18.2526   YY=   172.0000   ZY=     3.2736
   XZ=     5.6407   YZ=    10.8527   ZZ=   162.7354
   Eigenvalues:   143.7404   159.5812   187.7797
     18  C    Isotropic =   119.5434   Anisotropy =    45.7391
   XX=   135.8838   YX=   -21.5514   ZX=    -0.6054
   XY=   -25.3410   YY=   105.9475   ZY=    -0.5623
   XZ=    13.0459   YZ=    -4.1248   ZZ=   116.7988
   Eigenvalues:    93.0609   115.5332   150.0361
     19  O    Isotropic =   324.9020   Anisotropy =    70.5395
   XX=   327.5343   YX=    20.4053   ZX=    15.2419
   XY=    44.5780   YY=   331.7862   ZY=    19.5673
   XZ=    32.8707   YZ=    -1.4194   ZZ=   315.3855
   Eigenvalues:   289.9614   312.8163   371.9283
     20  H    Isotropic =    29.5713   Anisotropy =     5.6491
   XX=    28.6607   YX=     0.9409   ZX=     0.0823
   XY=     0.8362   YY=    27.6632   ZY=     2.7091
   XZ=    -1.2501   YZ=     1.9010   ZZ=    32.3900
   Eigenvalues:    26.2691    29.1074    33.3374
     21  H    Isotropic =    28.9895   Anisotropy =     8.2870
   XX=    32.5912   YX=     1.9694   ZX=     1.8194
   XY=     2.5078   YY=    31.8413   ZY=    -1.3978
   XZ=     1.8559   YZ=    -1.2278   ZZ=    22.5360
   Eigenvalues:    21.9148    30.5396    34.5142
     22  H    Isotropic =    29.6971   Anisotropy =     2.9648
   XX=    30.8991   YX=    -1.1461   ZX=    -1.3067
   XY=    -1.3944   YY=    28.4863   ZY=     0.5020
   XZ=     0.7705   YZ=     1.4963   ZZ=    29.7060
   Eigenvalues:    27.6093    29.8084    31.6736
     23  H    Isotropic =    30.4813   Anisotropy =     7.3731
   XX=    33.9827   YX=    -1.6299   ZX=    -3.2111
   XY=    -1.2178   YY=    27.9965   ZY=    -4.1923
   XZ=    -2.4961   YZ=    -3.5881   ZZ=    29.4646
   Eigenvalues:    23.9106    32.1366    35.3967
     24  H    Isotropic =    29.8498   Anisotropy =     6.2228
   XX=    30.5935   YX=     0.4160   ZX=     3.1445
   XY=     0.5072   YY=    33.2147   ZY=     2.0905
   XZ=     2.6834   YZ=     1.1966   ZZ=    25.7412
   Eigenvalues:    24.1873    31.3638    33.9983
     25  H    Isotropic =    29.9197   Anisotropy =     6.2899
   XX=    28.3998   YX=    -1.0940   ZX=     1.0164
   XY=    -0.6481   YY=    27.4008   ZY=     0.9179
   XZ=     0.2472   YZ=     0.7683   ZZ=    33.9583
   Eigenvalues:    26.7443    28.9017    34.1129
     26  H    Isotropic =    30.0840   Anisotropy =    10.4879
   XX=    28.7543   YX=    -0.9987   ZX=    -0.1833
   XY=    -0.9820   YY=    33.0189   ZY=    -5.3196
   XZ=    -0.5615   YZ=    -6.3965   ZZ=    28.4788
   Eigenvalues:    24.2966    28.8795    37.0759
     27  H    Isotropic =    29.0757   Anisotropy =     8.8699
   XX=    33.0626   YX=    -2.2410   ZX=     2.3774
   XY=    -2.5957   YY=    26.6339   ZY=    -0.9541
   XZ=     2.4615   YZ=    -2.6683   ZZ=    27.5306
   Eigenvalues:    25.1809    27.0572    34.9889
     28  H    Isotropic =    29.1316   Anisotropy =     6.5992
   XX=    29.6568   YX=    -1.0698   ZX=    -3.0352
   XY=    -0.5646   YY=    27.0990   ZY=    -0.3135
   XZ=    -3.6467   YZ=    -1.6231   ZZ=    30.6388
   Eigenvalues:    25.6707    28.1929    33.5310
     29  H    Isotropic =    29.3162   Anisotropy =     6.2143
   XX=    33.2771   YX=     0.2218   ZX=     0.1031
   XY=     1.0324   YY=    28.3024   ZY=     1.7016
   XZ=     1.0457   YZ=     2.2931   ZZ=    26.3692
   Eigenvalues:    25.1139    29.3757    33.4591
     30  H    Isotropic =    30.7313   Anisotropy =    10.8242
   XX=    27.4640   YX=    -0.0747   ZX=    -1.0440
   XY=     0.1437   YY=    37.6385   ZY=     1.0689
   XZ=    -0.1094   YZ=     2.5915   ZZ=    27.0915
   Eigenvalues:    26.4556    27.7910    37.9475
     31  H    Isotropic =    30.8180   Anisotropy =     5.2235
   XX=    31.4127   YX=    -2.5115   ZX=     1.5900
   XY=    -2.4076   YY=    28.6857   ZY=     1.7336
   XZ=     3.1306   YZ=     1.8204   ZZ=    32.3558
   Eigenvalues:    26.0247    32.1290    34.3004
     32  H    Isotropic =    30.4286   Anisotropy =     9.2048
   XX=    32.5281   YX=    -0.4825   ZX=    -3.6352
   XY=    -1.0713   YY=    28.4668   ZY=     2.5863
   XZ=    -4.6356   YZ=     3.8719   ZZ=    30.2909
   Eigenvalues:    25.3535    29.3671    36.5651
     33  H    Isotropic =    30.3813   Anisotropy =     5.8105
   XX=    31.9003   YX=     0.6130   ZX=    -1.2185
   XY=    -1.0516   YY=    29.8963   ZY=     3.1706
   XZ=    -2.4804   YZ=     4.2279   ZZ=    29.3474
   Eigenvalues:    25.6687    31.2203    34.2550
     34  H    Isotropic =    30.1192   Anisotropy =     9.4380
   XX=    29.6495   YX=     3.9185   ZX=     0.1591
   XY=     4.0589   YY=    33.3545   ZY=     1.3788
   XZ=     0.8051   YZ=     3.0923   ZZ=    27.3537
   Eigenvalues:    26.1882    27.7582    36.4112
     35  H    Isotropic =    30.7247   Anisotropy =     8.8632
   XX=    28.9050   YX=     0.2866   ZX=     3.3943
   XY=    -0.0605   YY=    28.3024   ZY=    -0.0243
   XZ=     3.7770   YZ=     0.2416   ZZ=    34.9668
   Eigenvalues:    27.2378    28.3029    36.6335
     36  H    Isotropic =    30.4060   Anisotropy =    14.3066
   XX=    35.4516   YX=    -6.0690   ZX=    -2.7713
   XY=    -6.7826   YY=    30.6389   ZY=    -1.9473
   XZ=    -1.4920   YZ=    -1.6516   ZZ=    25.1276
   Eigenvalues:    22.8925    28.3818    39.9438
     37  H    Isotropic =    28.9016   Anisotropy =    17.3398
   XX=    34.4172   YX=    -8.4364   ZX=    -1.6730
   XY=    -9.0214   YY=    27.8181   ZY=    -2.9713
   XZ=    -2.4606   YZ=    -4.5115   ZZ=    24.4695
   Eigenvalues:    18.6653    27.5781    40.4615
     38  H    Isotropic =    30.6202   Anisotropy =     8.6391
   XX=    30.5687   YX=     3.3938   ZX=     0.5059
   XY=     2.8243   YY=    34.3006   ZY=    -2.8533
   XZ=     1.2552   YZ=    -2.0114   ZZ=    26.9913
   Eigenvalues:    25.5410    29.9401    36.3797
     39  H    Isotropic =    30.7559   Anisotropy =     7.6349
   XX=    29.4493   YX=     0.1346   ZX=     0.9989
   XY=    -0.0955   YY=    29.3730   ZY=     3.8916
   XZ=    -0.0979   YZ=     3.9367   ZZ=    33.4456
   Eigenvalues:    26.9779    29.4440    35.8459
     40  H    Isotropic =    30.5350   Anisotropy =     8.4855
   XX=    34.6120   YX=    -0.3529   ZX=     3.3231
   XY=     0.6241   YY=    28.5491   ZY=     2.1185
   XZ=     3.3970   YZ=     1.5943   ZZ=    28.4440
   Eigenvalues:    25.9115    29.5015    36.1920
     41  H    Isotropic =    28.3034   Anisotropy =     7.6829
   XX=    32.9384   YX=    -1.3767   ZX=     1.5634
   XY=    -2.3723   YY=    24.6438   ZY=     2.9842
   XZ=     1.1543   YZ=     3.6780   ZZ=    27.3281
   Eigenvalues:    21.9091    29.5758    33.4253
     42  H    Isotropic =    28.0064   Anisotropy =     4.5335
   XX=    28.8251   YX=    -3.1883   ZX=    -1.2735
   XY=    -2.5093   YY=    26.6617   ZY=    -3.3989
   XZ=    -2.2977   YZ=    -2.9126   ZZ=    28.5323
   Eigenvalues:    22.5216    30.4688    31.0287
     43  H    Isotropic =    30.8230   Anisotropy =    18.9459
   XX=    40.1275   YX=     5.0459   ZX=     3.0987
   XY=     6.2934   YY=    29.7263   ZY=     2.8588
   XZ=     2.7986   YZ=     4.2981   ZZ=    22.6152
   Eigenvalues:    21.1065    27.9089    43.4536
 End of Minotr F.D. properties file   721 does not exist.
 End of Minotr F.D. properties file   722 does not exist.
 End of Minotr F.D. properties file   788 does not exist.

 **********************************************************************

            Population analysis using the SCF density.

 **********************************************************************

 Orbital symmetries:
       Occupied  (A) (A) (A) (A) (A) (A) (A) (A) (A) (A) (A) (A)
                 (A) (A) (A) (A) (A) (A) (A) (A) (A) (A) (A) (A)
                 (A) (A) (A) (A) (A) (A) (A) (A) (A) (A) (A) (A)
                 (A) (A) (A) (A) (A) (A) (A) (A) (A) (A) (A) (A)
                 (A) (A) (A) (A) (A) (A) (A) (A) (A) (A) (A) (A)
                 (A) (A) (A) (A) (A) (A) (A) (A) (A) (A) (A) (A)
                 (A)
       Virtual   (A) (A) (A) (A) (A) (A) (A) (A) (A) (A) (A) (A)
                 (A) (A) (A) (A) (A) (A) (A) (A) (A) (A) (A) (A)
                 (A) (A) (A) (A) (A) (A) (A) (A) (A) (A) (A) (A)
                 (A) (A) (A) (A) (A) (A) (A) (A) (A) (A) (A) (A)
                 (A) (A) (A) (A) (A) (A) (A) (A) (A) (A) (A) (A)
                 (A) (A) (A) (A) (A) (A) (A) (A) (A) (A) (A) (A)
                 (A) (A) (A) (A) (A) (A) (A) (A) (A) (A) (A) (A)
                 (A) (A) (A) (A) (A) (A) (A) (A) (A) (A) (A) (A)
                 (A) (A) (A) (A) (A) (A) (A) (A) (A) (A) (A) (A)
                 (A) (A) (A) (A) (A) (A) (A) (A) (A) (A) (A) (A)
                 (A) (A) (A) (A) (A) (A) (A) (A) (A) (A) (A) (A)
                 (A) (A) (A) (A) (A) (A) (A) (A) (A) (A) (A) (A)
                 (A) (A) (A) (A) (A) (A) (A) (A) (A) (A) (A) (A)
                 (A) (A) (A) (A) (A) (A) (A) (A) (A) (A) (A) (A)
                 (A) (A) (A) (A) (A) (A) (A) (A) (A) (A) (A) (A)
                 (A) (A) (A) (A) (A) (A) (A) (A) (A) (A) (A) (A)
                 (A) (A) (A) (A) (A) (A) (A) (A) (A) (A) (A) (A)
                 (A) (A) (A) (A) (A) (A) (A) (A) (A) (A) (A) (A)
                 (A) (A) (A) (A) (A) (A) (A) (A) (A) (A) (A) (A)
                 (A) (A) (A) (A) (A) (A) (A) (A) (A) (A) (A) (A)
                 (A) (A) (A) (A) (A) (A) (A) (A) (A) (A) (A) (A)
                 (A) (A) (A) (A) (A) (A) (A) (A) (A) (A) (A) (A)
                 (A) (A) (A) (A) (A) (A) (A) (A) (A) (A) (A) (A)
                 (A) (A) (A) (A) (A) (A) (A) (A) (A) (A) (A) (A)
                 (A) (A) (A) (A) (A) (A) (A) (A) (A) (A) (A) (A)
                 (A) (A) (A) (A) (A) (A) (A) (A) (A) (A) (A) (A)
                 (A) (A) (A) (A) (A) (A) (A) (A) (A) (A) (A) (A)
                 (A) (A) (A) (A) (A) (A) (A) (A) (A) (A) (A) (A)
                 (A) (A) (A) (A) (A) (A) (A) (A) (A) (A) (A) (A)
                 (A) (A) (A) (A) (A) (A) (A) (A) (A) (A) (A) (A)
                 (A) (A) (A) (A) (A) (A) (A) (A) (A) (A) (A) (A)
                 (A) (A) (A) (A) (A) (A) (A) (A) (A) (A) (A) (A)
                 (A) (A) (A) (A) (A) (A) (A) (A) (A) (A) (A) (A)
                 (A) (A) (A) (A) (A) (A) (A) (A) (A) (A) (A) (A)
                 (A) (A) (A) (A) (A)
 The electronic state is 1-A.
 Alpha  occ. eigenvalues --  -19.22614 -19.21864 -19.20608 -19.19841 -10.32047
 Alpha  occ. eigenvalues --  -10.30978 -10.29668 -10.28194 -10.26577 -10.24791
 Alpha  occ. eigenvalues --  -10.24700 -10.24473 -10.24344 -10.23833 -10.23268
 Alpha  occ. eigenvalues --  -10.23159 -10.23093 -10.22354 -10.22172  -1.06890
 Alpha  occ. eigenvalues --   -1.06305  -1.05709  -1.03677  -0.89279  -0.84764
 Alpha  occ. eigenvalues --   -0.82224  -0.78253  -0.77027  -0.75017  -0.72083
 Alpha  occ. eigenvalues --   -0.71155  -0.68709  -0.66470  -0.63504  -0.60339
 Alpha  occ. eigenvalues --   -0.57903  -0.56327  -0.54603  -0.53620  -0.51369
 Alpha  occ. eigenvalues --   -0.51204  -0.49461  -0.48128  -0.47583  -0.47298
 Alpha  occ. eigenvalues --   -0.46828  -0.45813  -0.45104  -0.44165  -0.43441
 Alpha  occ. eigenvalues --   -0.42936  -0.41773  -0.41309  -0.41030  -0.40025
 Alpha  occ. eigenvalues --   -0.39632  -0.39378  -0.39046  -0.37669  -0.37104
 Alpha  occ. eigenvalues --   -0.36793  -0.35950  -0.35746  -0.35167  -0.35053
 Alpha  occ. eigenvalues --   -0.33737  -0.33301  -0.33070  -0.30691  -0.29371
 Alpha  occ. eigenvalues --   -0.28126  -0.27016  -0.26312
 Alpha virt. eigenvalues --   -0.04840   0.03901   0.04509   0.04643   0.06038
 Alpha virt. eigenvalues --    0.06864   0.08208   0.08266   0.09040   0.10323
 Alpha virt. eigenvalues --    0.10451   0.11133   0.11438   0.11823   0.12388
 Alpha virt. eigenvalues --    0.12533   0.13134   0.13486   0.14103   0.14951
 Alpha virt. eigenvalues --    0.15081   0.15996   0.16526   0.17390   0.17837
 Alpha virt. eigenvalues --    0.18403   0.18826   0.19202   0.19497   0.20586
 Alpha virt. eigenvalues --    0.21366   0.21608   0.21970   0.22834   0.24030
 Alpha virt. eigenvalues --    0.24465   0.25528   0.26179   0.26905   0.27431
 Alpha virt. eigenvalues --    0.29148   0.29597   0.30209   0.31038   0.32609
 Alpha virt. eigenvalues --    0.32750   0.33471   0.33594   0.35046   0.35643
 Alpha virt. eigenvalues --    0.36363   0.37476   0.38317   0.39296   0.39557
 Alpha virt. eigenvalues --    0.40029   0.41644   0.42242   0.43646   0.44252
 Alpha virt. eigenvalues --    0.45290   0.45806   0.46337   0.47169   0.48252
 Alpha virt. eigenvalues --    0.49113   0.49386   0.50776   0.50855   0.51662
 Alpha virt. eigenvalues --    0.52317   0.53788   0.54337   0.54823   0.55453
 Alpha virt. eigenvalues --    0.56099   0.56839   0.57363   0.57745   0.58198
 Alpha virt. eigenvalues --    0.58538   0.59280   0.59526   0.59872   0.60146
 Alpha virt. eigenvalues --    0.60419   0.60563   0.61342   0.61757   0.61883
 Alpha virt. eigenvalues --    0.62309   0.63074   0.63410   0.63664   0.64195
 Alpha virt. eigenvalues --    0.64618   0.65338   0.66136   0.66506   0.67031
 Alpha virt. eigenvalues --    0.67243   0.67488   0.68435   0.68790   0.69443
 Alpha virt. eigenvalues --    0.71003   0.71625   0.72284   0.73256   0.73901
 Alpha virt. eigenvalues --    0.75168   0.76498   0.78256   0.81657   0.81763
 Alpha virt. eigenvalues --    0.84250   0.85212   0.86529   0.87262   0.89173
 Alpha virt. eigenvalues --    0.89294   0.90476   0.92245   0.92875   0.94052
 Alpha virt. eigenvalues --    0.97035   0.97153   0.98963   0.99778   1.00538
 Alpha virt. eigenvalues --    1.01208   1.01566   1.01808   1.04050   1.05279
 Alpha virt. eigenvalues --    1.06352   1.07216   1.09366   1.10682   1.12175
 Alpha virt. eigenvalues --    1.15517   1.16285   1.18185   1.19386   1.20389
 Alpha virt. eigenvalues --    1.21633   1.22836   1.23670   1.24722   1.26179
 Alpha virt. eigenvalues --    1.27842   1.28399   1.30012   1.32384   1.32766
 Alpha virt. eigenvalues --    1.34510   1.36031   1.36553   1.38818   1.39618
 Alpha virt. eigenvalues --    1.40284   1.41752   1.42318   1.43171   1.43592
 Alpha virt. eigenvalues --    1.43996   1.44580   1.45860   1.45905   1.46663
 Alpha virt. eigenvalues --    1.47638   1.48728   1.49413   1.50406   1.51157
 Alpha virt. eigenvalues --    1.51835   1.53208   1.53950   1.54714   1.55522
 Alpha virt. eigenvalues --    1.55665   1.56113   1.56392   1.57752   1.57843
 Alpha virt. eigenvalues --    1.58696   1.59181   1.60863   1.61204   1.61312
 Alpha virt. eigenvalues --    1.61933   1.62643   1.63606   1.64435   1.65414
 Alpha virt. eigenvalues --    1.65781   1.66129   1.67485   1.68048   1.68700
 Alpha virt. eigenvalues --    1.70112   1.70752   1.71543   1.72850   1.73276
 Alpha virt. eigenvalues --    1.73410   1.73523   1.74393   1.74999   1.76553
 Alpha virt. eigenvalues --    1.76955   1.77147   1.78040   1.79996   1.80125
 Alpha virt. eigenvalues --    1.80496   1.82874   1.84798   1.84834   1.85016
 Alpha virt. eigenvalues --    1.85891   1.87590   1.88364   1.89443   1.90239
 Alpha virt. eigenvalues --    1.91465   1.92420   1.93502   1.94798   1.96394
 Alpha virt. eigenvalues --    1.97636   1.98539   1.99758   2.00074   2.01573
 Alpha virt. eigenvalues --    2.03176   2.03742   2.06356   2.06738   2.07667
 Alpha virt. eigenvalues --    2.07939   2.09341   2.09966   2.10759   2.11207
 Alpha virt. eigenvalues --    2.13985   2.14553   2.15940   2.17617   2.18566
 Alpha virt. eigenvalues --    2.19133   2.20410   2.21645   2.21742   2.23761
 Alpha virt. eigenvalues --    2.25716   2.27109   2.28985   2.29772   2.31066
 Alpha virt. eigenvalues --    2.32100   2.34519   2.35819   2.36545   2.40314
 Alpha virt. eigenvalues --    2.40994   2.41287   2.41864   2.42294   2.44039
 Alpha virt. eigenvalues --    2.44480   2.45486   2.46459   2.47150   2.49236
 Alpha virt. eigenvalues --    2.49348   2.50139   2.51802   2.51975   2.52651
 Alpha virt. eigenvalues --    2.54932   2.55533   2.55894   2.56486   2.57433
 Alpha virt. eigenvalues --    2.57780   2.58845   2.59605   2.59972   2.60918
 Alpha virt. eigenvalues --    2.62896   2.63652   2.64700   2.65439   2.66205
 Alpha virt. eigenvalues --    2.67578   2.68546   2.69330   2.70577   2.71949
 Alpha virt. eigenvalues --    2.72308   2.73764   2.76498   2.76775   2.78612
 Alpha virt. eigenvalues --    2.80818   2.81496   2.83420   2.83563   2.84919
 Alpha virt. eigenvalues --    2.86249   2.88316   2.89978   2.90290   2.91499
 Alpha virt. eigenvalues --    2.92518   2.93335   2.94234   2.95359   2.98610
 Alpha virt. eigenvalues --    3.00191   3.01324   3.02606   3.05057   3.06967
 Alpha virt. eigenvalues --    3.08157   3.10605   3.12435   3.13220   3.13816
 Alpha virt. eigenvalues --    3.14949   3.15580   3.17207   3.18792   3.21866
 Alpha virt. eigenvalues --    3.22458   3.23707   3.24867   3.26069   3.26577
 Alpha virt. eigenvalues --    3.30766   3.32412   3.33846   3.34667   3.36867
 Alpha virt. eigenvalues --    3.42013   3.44944   3.49173   3.56465   3.57088
 Alpha virt. eigenvalues --    3.60325   3.64577   3.72334   3.76247   3.77215
 Alpha virt. eigenvalues --    3.77880   3.81228   3.81721   3.82638   3.82769
 Alpha virt. eigenvalues --    3.83192   3.83459   3.84540   3.85654   3.86300
 Alpha virt. eigenvalues --    3.89575   3.92247   3.95442   4.00083   4.02602
 Alpha virt. eigenvalues --    4.06839   4.08539   4.10861   4.13487   4.25084
 Alpha virt. eigenvalues --    4.25642   4.29277   4.34849   4.36808   4.41723
 Alpha virt. eigenvalues --    4.48852   4.55687   4.94654   4.95764   4.96757
 Alpha virt. eigenvalues --    5.02941   5.11159   5.28184   5.30275   5.35204
 Alpha virt. eigenvalues --    5.63261   5.65308   5.65635   5.66451  23.64556
 Alpha virt. eigenvalues --   23.80051  23.84073  23.87376  23.91291  23.92926
 Alpha virt. eigenvalues --   23.94212  23.96953  23.97431  24.00476  24.02601
 Alpha virt. eigenvalues --   24.02865  24.05247  24.06632  24.26135  50.00143
 Alpha virt. eigenvalues --   50.02616  50.06308  50.10035
          Condensed to atoms (all electrons):
               1          2          3          4          5          6
     1  C    5.789626   0.337591  -0.034505  -0.016917  -0.000486  -0.064587
     2  C    0.337591   5.432708   0.303360  -0.046875  -0.003878  -0.008970
     3  C   -0.034505   0.303360   5.049899   0.324101  -0.067711  -0.011695
     4  C   -0.016917  -0.046875   0.324101   5.417733   0.287598  -0.044434
     5  C   -0.000486  -0.003878  -0.067711   0.287598   5.026624   0.351624
     6  C   -0.064587  -0.008970  -0.011695  -0.044434   0.351624   5.014856
     7  C    0.261119  -0.050589  -0.005117  -0.002243  -0.076360   0.370736
     8  C    0.160278   0.047418   0.004416  -0.000130  -0.000466   0.005630
     9  C   -0.158699  -0.121915   0.007261  -0.000688   0.000002  -0.000144
    10  C    0.006218   0.282455  -0.042129   0.004553  -0.000220  -0.000326
    11  O   -0.121464   0.006902  -0.000103  -0.000001  -0.000005   0.000184
    12  C   -0.076595   0.000215   0.002124  -0.005000  -0.002793  -0.070324
    13  C   -0.004648  -0.088206  -0.007203   0.000246  -0.000022   0.000069
    14  O    0.008154  -0.054164  -0.008247  -0.001016  -0.000007   0.000003
    15  C    0.000033   0.005512  -0.048959   0.290029  -0.049058   0.005415
    16  O    0.000082  -0.000667  -0.012917  -0.066796   0.003186  -0.000065
    17  C   -0.000010  -0.000260   0.009663  -0.075320  -0.004993   0.000258
    18  C   -0.000025   0.000405  -0.013412  -0.075712  -0.002659  -0.000121
    19  O    0.000000  -0.000003  -0.000334   0.005727   0.000007   0.000001
    20  H   -0.002906  -0.028062   0.393458  -0.035467  -0.002867  -0.001631
    21  H    0.012693  -0.055988   0.396170  -0.057722   0.007038  -0.000456
    22  H    0.002366  -0.008283  -0.051776   0.398931  -0.027514  -0.004939
    23  H   -0.000317  -0.000072  -0.002382  -0.040714   0.409448  -0.033028
    24  H   -0.000107  -0.000424   0.008182  -0.038032   0.412269  -0.032222
    25  H   -0.005237  -0.002818   0.006556  -0.008189  -0.035665   0.410543
    26  H    0.009575   0.000147  -0.000207   0.007665  -0.033685   0.410610
    27  H   -0.057987   0.005929  -0.000304  -0.000370   0.007185  -0.039815
    28  H    0.005303   0.001719  -0.000277   0.000047  -0.000002   0.000016
    29  H    0.012513   0.001510  -0.000299   0.000009   0.000000   0.000013
    30  H    0.008853  -0.000208  -0.000071   0.000315  -0.001843  -0.002059
    31  H   -0.004592   0.002873  -0.000465  -0.000266   0.004141  -0.007722
    32  H   -0.014992  -0.000453   0.000032   0.000072  -0.000400   0.007710
    33  H    0.000251  -0.015432   0.006038   0.000116   0.000006  -0.000011
    34  H   -0.001046   0.011632  -0.000123   0.000015   0.000000  -0.000001
    35  H    0.001367   0.003697  -0.000279  -0.000022  -0.000004   0.000009
    36  H   -0.000223  -0.002792   0.002880   0.000010   0.000002  -0.000002
    37  H   -0.000001   0.000059  -0.000074   0.013534  -0.000497   0.000020
    38  H   -0.000008   0.000002  -0.000436  -0.004174   0.001486   0.000296
    39  H   -0.000017  -0.000085   0.000163  -0.007767  -0.001279  -0.000099
    40  H   -0.000001   0.000032  -0.000397   0.012047  -0.000178   0.000012
    41  H   -0.000049   0.000621   0.006474  -0.006653   0.000426  -0.000033
    42  H    0.000007  -0.000074  -0.000056   0.002076  -0.000092  -0.000135
    43  H    0.000000   0.000004   0.000048  -0.000354  -0.000038   0.000000
               7          8          9         10         11         12
     1  C    0.261119   0.160278  -0.158699   0.006218  -0.121464  -0.076595
     2  C   -0.050589   0.047418  -0.121915   0.282455   0.006902   0.000215
     3  C   -0.005117   0.004416   0.007261  -0.042129  -0.000103   0.002124
     4  C   -0.002243  -0.000130  -0.000688   0.004553  -0.000001  -0.005000
     5  C   -0.076360  -0.000466   0.000002  -0.000220  -0.000005  -0.002793
     6  C    0.370736   0.005630  -0.000144  -0.000326   0.000184  -0.070324
     7  C    5.157042  -0.051189   0.010339   0.004247   0.011403   0.342216
     8  C   -0.051189   4.729720   0.362630  -0.092887   0.653633  -0.007404
     9  C    0.010339   0.362630   5.219447   0.284370  -0.073704  -0.001069
    10  C    0.004247  -0.092887   0.284370   5.286170   0.005715  -0.000057
    11  O    0.011403   0.653633  -0.073704   0.005715   7.893417  -0.005182
    12  C    0.342216  -0.007404  -0.001069  -0.000057  -0.005182   4.948460
    13  C   -0.000496  -0.001218  -0.058578   0.328073   0.000008  -0.000010
    14  O   -0.000050   0.002454  -0.048438   0.238767  -0.000012   0.000013
    15  C   -0.000376   0.000002   0.000009  -0.000375   0.000000  -0.000078
    16  O   -0.000005   0.000000  -0.000002  -0.000211   0.000000   0.000001
    17  C   -0.000058   0.000000   0.000000   0.000001   0.000000  -0.000005
    18  C    0.000015   0.000000   0.000000  -0.000004   0.000000  -0.000006
    19  O    0.000000   0.000000   0.000000   0.000000   0.000000   0.000000
    20  H    0.001465  -0.000324  -0.000025  -0.001490   0.000006  -0.000207
    21  H   -0.000405  -0.000583   0.001633  -0.002136   0.000001   0.000094
    22  H    0.003681  -0.000145  -0.000012  -0.000270  -0.000006  -0.001267
    23  H    0.008110   0.000028   0.000000   0.000004   0.000000  -0.000237
    24  H   -0.006229   0.000018  -0.000003   0.000016   0.000001   0.004953
    25  H   -0.044212   0.000262  -0.000097  -0.000083  -0.000021   0.008527
    26  H   -0.033331  -0.000220   0.000007   0.000027  -0.000006  -0.004844
    27  H    0.424671  -0.005608   0.002522  -0.001286   0.013954  -0.039613
    28  H   -0.000502  -0.022131   0.376012  -0.032274   0.000380   0.000133
    29  H   -0.000199  -0.034013   0.390945  -0.027525   0.004727  -0.000014
    30  H   -0.036322  -0.000046   0.000017   0.000014  -0.000106   0.403848
    31  H   -0.033250  -0.000529   0.000090  -0.000190  -0.000058   0.403034
    32  H   -0.024534   0.005257   0.000530  -0.000091   0.009999   0.398591
    33  H    0.000020  -0.000556   0.007639  -0.019805   0.000006   0.000000
    34  H    0.000018   0.001005  -0.010097  -0.035417  -0.000015   0.000000
    35  H   -0.000058   0.000458  -0.002413  -0.030980  -0.000066   0.000007
    36  H    0.000013  -0.000553   0.007284  -0.038607   0.000007  -0.000003
    37  H   -0.000001   0.000000   0.000000   0.000000   0.000000   0.000000
    38  H    0.000006   0.000000   0.000000   0.000001   0.000000  -0.000007
    39  H    0.000009   0.000000   0.000000   0.000001   0.000000   0.000017
    40  H    0.000000   0.000000   0.000000   0.000000   0.000000   0.000001
    41  H    0.000015   0.000001  -0.000002  -0.000020   0.000000  -0.000001
    42  H    0.000001   0.000000   0.000000  -0.000001   0.000000  -0.000001
    43  H    0.000000   0.000000   0.000000   0.000000   0.000000   0.000000
              13         14         15         16         17         18
     1  C   -0.004648   0.008154   0.000033   0.000082  -0.000010  -0.000025
     2  C   -0.088206  -0.054164   0.005512  -0.000667  -0.000260   0.000405
     3  C   -0.007203  -0.008247  -0.048959  -0.012917   0.009663  -0.013412
     4  C    0.000246  -0.001016   0.290029  -0.066796  -0.075320  -0.075712
     5  C   -0.000022  -0.000007  -0.049058   0.003186  -0.004993  -0.002659
     6  C    0.000069   0.000003   0.005415  -0.000065   0.000258  -0.000121
     7  C   -0.000496  -0.000050  -0.000376  -0.000005  -0.000058   0.000015
     8  C   -0.001218   0.002454   0.000002   0.000000   0.000000   0.000000
     9  C   -0.058578  -0.048438   0.000009  -0.000002   0.000000   0.000000
    10  C    0.328073   0.238767  -0.000375  -0.000211   0.000001  -0.000004
    11  O    0.000008  -0.000012   0.000000   0.000000   0.000000   0.000000
    12  C   -0.000010   0.000013  -0.000078   0.000001  -0.000005  -0.000006
    13  C    4.982432  -0.055555  -0.000002   0.000010   0.000000  -0.000004
    14  O   -0.055555   7.990046  -0.000077  -0.000011  -0.000001   0.000001
    15  C   -0.000002  -0.000077   5.335388   0.220936   0.335476   0.307421
    16  O    0.000010  -0.000011   0.220936   8.024369  -0.050130  -0.035741
    17  C    0.000000  -0.000001   0.335476  -0.050130   4.958037  -0.069970
    18  C   -0.000004   0.000001   0.307421  -0.035741  -0.069970   4.868890
    19  O    0.000000   0.000000  -0.047776  -0.013181  -0.003911   0.243042
    20  H    0.002053   0.000248  -0.003354  -0.000100  -0.000262   0.002264
    21  H   -0.001193   0.013052  -0.011384   0.031496   0.001894   0.000114
    22  H    0.000126   0.001190  -0.032008   0.007881  -0.012769   0.009868
    23  H    0.000000   0.000000  -0.006119   0.000095  -0.004346   0.004510
    24  H    0.000000   0.000000  -0.006185  -0.000098   0.003362  -0.000624
    25  H    0.000001   0.000004  -0.000191   0.000000   0.000019  -0.000115
    26  H   -0.000003   0.000000  -0.000303   0.000003   0.000009   0.000000
    27  H    0.000142  -0.000001   0.000028   0.000000   0.000000   0.000000
    28  H    0.005303   0.008626  -0.000002   0.000000   0.000000   0.000000
    29  H   -0.000968   0.000843   0.000000   0.000000   0.000000   0.000000
    30  H    0.000000   0.000000  -0.000005   0.000000  -0.000009   0.000001
    31  H    0.000002  -0.000025   0.000262  -0.000085   0.000224  -0.000029
    32  H   -0.000001   0.000006  -0.000002   0.000000  -0.000001   0.000000
    33  H    0.394512  -0.001965   0.000012  -0.000073  -0.000001  -0.000001
    34  H    0.399082   0.005223   0.000000   0.000000   0.000000   0.000000
    35  H    0.382575   0.004547   0.000002   0.000000   0.000000   0.000000
    36  H   -0.005768   0.321413   0.000070   0.000292   0.000000   0.000023
    37  H    0.000000  -0.000007  -0.053679   0.319331  -0.002387  -0.018481
    38  H    0.000000   0.000000  -0.030357   0.004927   0.386239  -0.001510
    39  H    0.000000  -0.000001  -0.031491   0.002580   0.404913   0.008121
    40  H    0.000000   0.000000  -0.033523  -0.000345   0.391873  -0.008487
    41  H    0.000019  -0.000039  -0.036431   0.000188   0.006849   0.406679
    42  H    0.000000   0.000000  -0.044355   0.004632  -0.003740   0.394349
    43  H    0.000000   0.000000   0.001219   0.000821   0.004564  -0.041289
              19         20         21         22         23         24
     1  C    0.000000  -0.002906   0.012693   0.002366  -0.000317  -0.000107
     2  C   -0.000003  -0.028062  -0.055988  -0.008283  -0.000072  -0.000424
     3  C   -0.000334   0.393458   0.396170  -0.051776  -0.002382   0.008182
     4  C    0.005727  -0.035467  -0.057722   0.398931  -0.040714  -0.038032
     5  C    0.000007  -0.002867   0.007038  -0.027514   0.409448   0.412269
     6  C    0.000001  -0.001631  -0.000456  -0.004939  -0.033028  -0.032222
     7  C    0.000000   0.001465  -0.000405   0.003681   0.008110  -0.006229
     8  C    0.000000  -0.000324  -0.000583  -0.000145   0.000028   0.000018
     9  C    0.000000  -0.000025   0.001633  -0.000012   0.000000  -0.000003
    10  C    0.000000  -0.001490  -0.002136  -0.000270   0.000004   0.000016
    11  O    0.000000   0.000006   0.000001  -0.000006   0.000000   0.000001
    12  C    0.000000  -0.000207   0.000094  -0.001267  -0.000237   0.004953
    13  C    0.000000   0.002053  -0.001193   0.000126   0.000000   0.000000
    14  O    0.000000   0.000248   0.013052   0.001190   0.000000   0.000000
    15  C   -0.047776  -0.003354  -0.011384  -0.032008  -0.006119  -0.006185
    16  O   -0.013181  -0.000100   0.031496   0.007881   0.000095  -0.000098
    17  C   -0.003911  -0.000262   0.001894  -0.012769  -0.004346   0.003362
    18  C    0.243042   0.002264   0.000114   0.009868   0.004510  -0.000624
    19  O    7.954792  -0.000044  -0.000221  -0.000208  -0.000226  -0.000005
    20  H   -0.000044   0.515958  -0.022633   0.007090   0.002613   0.000077
    21  H   -0.000221  -0.022633   0.549201  -0.000591  -0.000237  -0.000310
    22  H   -0.000208   0.007090  -0.000591   0.545078   0.007202  -0.011206
    23  H   -0.000226   0.002613  -0.000237   0.007202   0.551019  -0.027959
    24  H   -0.000005   0.000077  -0.000310  -0.011206  -0.027959   0.546986
    25  H    0.000000   0.000123   0.000205  -0.000508  -0.008115   0.007498
    26  H    0.000000  -0.000251   0.000042  -0.000133  -0.002837  -0.007996
    27  H    0.000000   0.000208  -0.000006   0.000054  -0.000280  -0.000289
    28  H    0.000000  -0.000024  -0.000008   0.000048   0.000000   0.000000
    29  H    0.000000   0.000063  -0.000089   0.000006   0.000000   0.000000
    30  H    0.000000   0.000017  -0.000005   0.000079  -0.000076   0.000556
    31  H    0.000000   0.000034  -0.000053   0.002129   0.000047  -0.001010
    32  H    0.000000  -0.000004   0.000000   0.000086   0.000028  -0.000072
    33  H    0.000000  -0.000530   0.000750  -0.000022  -0.000001  -0.000001
    34  H    0.000000  -0.000005  -0.000684  -0.000003   0.000000   0.000000
    35  H    0.000000  -0.000344  -0.000075  -0.000022  -0.000001   0.000000
    36  H    0.000000  -0.000063   0.003393   0.000009   0.000000   0.000000
    37  H    0.036459  -0.000055  -0.001628  -0.001045   0.000049   0.000019
    38  H    0.000083   0.000010  -0.000257   0.000720   0.000617  -0.001707
    39  H   -0.000114  -0.000010  -0.000039   0.005282   0.000235   0.000090
    40  H    0.007722   0.000016  -0.000172  -0.000446  -0.000156   0.000206
    41  H   -0.024537   0.000766   0.000902  -0.000327  -0.000249  -0.000085
    42  H   -0.025496  -0.000235   0.000318  -0.000757   0.005252  -0.000002
    43  H    0.317819   0.000008  -0.000019   0.000011  -0.000050  -0.000003
              25         26         27         28         29         30
     1  C   -0.005237   0.009575  -0.057987   0.005303   0.012513   0.008853
     2  C   -0.002818   0.000147   0.005929   0.001719   0.001510  -0.000208
     3  C    0.006556  -0.000207  -0.000304  -0.000277  -0.000299  -0.000071
     4  C   -0.008189   0.007665  -0.000370   0.000047   0.000009   0.000315
     5  C   -0.035665  -0.033685   0.007185  -0.000002   0.000000  -0.001843
     6  C    0.410543   0.410610  -0.039815   0.000016   0.000013  -0.002059
     7  C   -0.044212  -0.033331   0.424671  -0.000502  -0.000199  -0.036322
     8  C    0.000262  -0.000220  -0.005608  -0.022131  -0.034013  -0.000046
     9  C   -0.000097   0.000007   0.002522   0.376012   0.390945   0.000017
    10  C   -0.000083   0.000027  -0.001286  -0.032274  -0.027525   0.000014
    11  O   -0.000021  -0.000006   0.013954   0.000380   0.004727  -0.000106
    12  C    0.008527  -0.004844  -0.039613   0.000133  -0.000014   0.403848
    13  C    0.000001  -0.000003   0.000142   0.005303  -0.000968   0.000000
    14  O    0.000004   0.000000  -0.000001   0.008626   0.000843   0.000000
    15  C   -0.000191  -0.000303   0.000028  -0.000002   0.000000  -0.000005
    16  O    0.000000   0.000003   0.000000   0.000000   0.000000   0.000000
    17  C    0.000019   0.000009   0.000000   0.000000   0.000000  -0.000009
    18  C   -0.000115   0.000000   0.000000   0.000000   0.000000   0.000001
    19  O    0.000000   0.000000   0.000000   0.000000   0.000000   0.000000
    20  H    0.000123  -0.000251   0.000208  -0.000024   0.000063   0.000017
    21  H    0.000205   0.000042  -0.000006  -0.000008  -0.000089  -0.000005
    22  H   -0.000508  -0.000133   0.000054   0.000048   0.000006   0.000079
    23  H   -0.008115  -0.002837  -0.000280   0.000000   0.000000  -0.000076
    24  H    0.007498  -0.007996  -0.000289   0.000000   0.000000   0.000556
    25  H    0.560024  -0.025650  -0.004735   0.000004  -0.000001   0.000002
    26  H   -0.025650   0.547725  -0.007924   0.000000  -0.000001   0.003348
    27  H   -0.004735  -0.007924   0.556664  -0.000076  -0.000039  -0.005435
    28  H    0.000004   0.000000  -0.000076   0.490458  -0.010995  -0.000004
    29  H   -0.000001  -0.000001  -0.000039  -0.010995   0.501560   0.000001
    30  H    0.000002   0.003348  -0.005435  -0.000004   0.000001   0.550117
    31  H   -0.000248  -0.000735   0.008035  -0.000023   0.000004  -0.026639
    32  H   -0.000377   0.000005  -0.005726  -0.000048  -0.000022  -0.023139
    33  H   -0.000020   0.000000  -0.000003  -0.000482   0.000329   0.000000
    34  H   -0.000001   0.000000  -0.000005   0.000463   0.000905   0.000000
    35  H    0.000109   0.000000  -0.000034  -0.000254  -0.000536   0.000000
    36  H   -0.000002   0.000000  -0.000002  -0.000265  -0.000259   0.000000
    37  H    0.000000  -0.000001   0.000000   0.000000   0.000000   0.000000
    38  H   -0.000018  -0.000007   0.000000   0.000000   0.000000  -0.000002
    39  H   -0.000003   0.000006   0.000000   0.000000   0.000000   0.000001
    40  H    0.000002  -0.000002   0.000000   0.000000   0.000000   0.000000
    41  H   -0.000094   0.000008   0.000000   0.000000   0.000000   0.000000
    42  H    0.000004   0.000005   0.000000   0.000000   0.000000   0.000000
    43  H    0.000000   0.000000   0.000000   0.000000   0.000000   0.000000
              31         32         33         34         35         36
     1  C   -0.004592  -0.014992   0.000251  -0.001046   0.001367  -0.000223
     2  C    0.002873  -0.000453  -0.015432   0.011632   0.003697  -0.002792
     3  C   -0.000465   0.000032   0.006038  -0.000123  -0.000279   0.002880
     4  C   -0.000266   0.000072   0.000116   0.000015  -0.000022   0.000010
     5  C    0.004141  -0.000400   0.000006   0.000000  -0.000004   0.000002
     6  C   -0.007722   0.007710  -0.000011  -0.000001   0.000009  -0.000002
     7  C   -0.033250  -0.024534   0.000020   0.000018  -0.000058   0.000013
     8  C   -0.000529   0.005257  -0.000556   0.001005   0.000458  -0.000553
     9  C    0.000090   0.000530   0.007639  -0.010097  -0.002413   0.007284
    10  C   -0.000190  -0.000091  -0.019805  -0.035417  -0.030980  -0.038607
    11  O   -0.000058   0.009999   0.000006  -0.000015  -0.000066   0.000007
    12  C    0.403034   0.398591   0.000000   0.000000   0.000007  -0.000003
    13  C    0.000002  -0.000001   0.394512   0.399082   0.382575  -0.005768
    14  O   -0.000025   0.000006  -0.001965   0.005223   0.004547   0.321413
    15  C    0.000262  -0.000002   0.000012   0.000000   0.000002   0.000070
    16  O   -0.000085   0.000000  -0.000073   0.000000   0.000000   0.000292
    17  C    0.000224  -0.000001  -0.000001   0.000000   0.000000   0.000000
    18  C   -0.000029   0.000000  -0.000001   0.000000   0.000000   0.000023
    19  O    0.000000   0.000000   0.000000   0.000000   0.000000   0.000000
    20  H    0.000034  -0.000004  -0.000530  -0.000005  -0.000344  -0.000063
    21  H   -0.000053   0.000000   0.000750  -0.000684  -0.000075   0.003393
    22  H    0.002129   0.000086  -0.000022  -0.000003  -0.000022   0.000009
    23  H    0.000047   0.000028  -0.000001   0.000000  -0.000001   0.000000
    24  H   -0.001010  -0.000072  -0.000001   0.000000   0.000000   0.000000
    25  H   -0.000248  -0.000377  -0.000020  -0.000001   0.000109  -0.000002
    26  H   -0.000735   0.000005   0.000000   0.000000   0.000000   0.000000
    27  H    0.008035  -0.005726  -0.000003  -0.000005  -0.000034  -0.000002
    28  H   -0.000023  -0.000048  -0.000482   0.000463  -0.000254  -0.000265
    29  H    0.000004  -0.000022   0.000329   0.000905  -0.000536  -0.000259
    30  H   -0.026639  -0.023139   0.000000   0.000000   0.000000   0.000000
    31  H    0.557182  -0.027135   0.000001   0.000000   0.000001   0.000002
    32  H   -0.027135   0.544510   0.000000   0.000000   0.000000  -0.000002
    33  H    0.000001   0.000000   0.538695  -0.025194  -0.020670   0.003442
    34  H    0.000000   0.000000  -0.025194   0.531240  -0.020134   0.000134
    35  H    0.000001   0.000000  -0.020670  -0.020134   0.546712   0.000082
    36  H    0.000002  -0.000002   0.003442   0.000134   0.000082   0.442737
    37  H    0.000003   0.000000   0.000001   0.000000   0.000000   0.000000
    38  H   -0.000023   0.000000   0.000000   0.000000   0.000000   0.000000
    39  H    0.000059   0.000001   0.000000   0.000000   0.000000   0.000001
    40  H   -0.000004   0.000000   0.000000   0.000000   0.000000   0.000000
    41  H    0.000001   0.000000  -0.000008   0.000003   0.000003   0.000016
    42  H    0.000008   0.000000  -0.000001   0.000000   0.000000  -0.000002
    43  H    0.000000   0.000000   0.000000   0.000000   0.000000   0.000000
              37         38         39         40         41         42
     1  C   -0.000001  -0.000008  -0.000017  -0.000001  -0.000049   0.000007
     2  C    0.000059   0.000002  -0.000085   0.000032   0.000621  -0.000074
     3  C   -0.000074  -0.000436   0.000163  -0.000397   0.006474  -0.000056
     4  C    0.013534  -0.004174  -0.007767   0.012047  -0.006653   0.002076
     5  C   -0.000497   0.001486  -0.001279  -0.000178   0.000426  -0.000092
     6  C    0.000020   0.000296  -0.000099   0.000012  -0.000033  -0.000135
     7  C   -0.000001   0.000006   0.000009   0.000000   0.000015   0.000001
     8  C    0.000000   0.000000   0.000000   0.000000   0.000001   0.000000
     9  C    0.000000   0.000000   0.000000   0.000000  -0.000002   0.000000
    10  C    0.000000   0.000001   0.000001   0.000000  -0.000020  -0.000001
    11  O    0.000000   0.000000   0.000000   0.000000   0.000000   0.000000
    12  C    0.000000  -0.000007   0.000017   0.000001  -0.000001  -0.000001
    13  C    0.000000   0.000000   0.000000   0.000000   0.000019   0.000000
    14  O   -0.000007   0.000000  -0.000001   0.000000  -0.000039   0.000000
    15  C   -0.053679  -0.030357  -0.031491  -0.033523  -0.036431  -0.044355
    16  O    0.319331   0.004927   0.002580  -0.000345   0.000188   0.004632
    17  C   -0.002387   0.386239   0.404913   0.391873   0.006849  -0.003740
    18  C   -0.018481  -0.001510   0.008121  -0.008487   0.406679   0.394349
    19  O    0.036459   0.000083  -0.000114   0.007722  -0.024537  -0.025496
    20  H   -0.000055   0.000010  -0.000010   0.000016   0.000766  -0.000235
    21  H   -0.001628  -0.000257  -0.000039  -0.000172   0.000902   0.000318
    22  H   -0.001045   0.000720   0.005282  -0.000446  -0.000327  -0.000757
    23  H    0.000049   0.000617   0.000235  -0.000156  -0.000249   0.005252
    24  H    0.000019  -0.001707   0.000090   0.000206  -0.000085  -0.000002
    25  H    0.000000  -0.000018  -0.000003   0.000002  -0.000094   0.000004
    26  H   -0.000001  -0.000007   0.000006  -0.000002   0.000008   0.000005
    27  H    0.000000   0.000000   0.000000   0.000000   0.000000   0.000000
    28  H    0.000000   0.000000   0.000000   0.000000   0.000000   0.000000
    29  H    0.000000   0.000000   0.000000   0.000000   0.000000   0.000000
    30  H    0.000000  -0.000002   0.000001   0.000000   0.000000   0.000000
    31  H    0.000003  -0.000023   0.000059  -0.000004   0.000001   0.000008
    32  H    0.000000   0.000000   0.000001   0.000000   0.000000   0.000000
    33  H    0.000001   0.000000   0.000000   0.000000  -0.000008  -0.000001
    34  H    0.000000   0.000000   0.000000   0.000000   0.000003   0.000000
    35  H    0.000000   0.000000   0.000000   0.000000   0.000003   0.000000
    36  H    0.000000   0.000000   0.000001   0.000000   0.000016  -0.000002
    37  H    0.448875  -0.000277  -0.000758   0.004510  -0.001258   0.002360
    38  H   -0.000277   0.554458  -0.021847  -0.022229  -0.000179   0.000014
    39  H   -0.000758  -0.021847   0.529464  -0.023721  -0.000342  -0.000282
    40  H    0.004510  -0.022229  -0.023721   0.554153   0.000150  -0.000153
    41  H   -0.001258  -0.000179  -0.000342   0.000150   0.527196  -0.026556
    42  H    0.002360   0.000014  -0.000282  -0.000153  -0.026556   0.562890
    43  H   -0.002257  -0.000260  -0.000180   0.003328   0.006259  -0.007936
              43
     1  C    0.000000
     2  C    0.000004
     3  C    0.000048
     4  C   -0.000354
     5  C   -0.000038
     6  C    0.000000
     7  C    0.000000
     8  C    0.000000
     9  C    0.000000
    10  C    0.000000
    11  O    0.000000
    12  C    0.000000
    13  C    0.000000
    14  O    0.000000
    15  C    0.001219
    16  O    0.000821
    17  C    0.004564
    18  C   -0.041289
    19  O    0.317819
    20  H    0.000008
    21  H   -0.000019
    22  H    0.000011
    23  H   -0.000050
    24  H   -0.000003
    25  H    0.000000
    26  H    0.000000
    27  H    0.000000
    28  H    0.000000
    29  H    0.000000
    30  H    0.000000
    31  H    0.000000
    32  H    0.000000
    33  H    0.000000
    34  H    0.000000
    35  H    0.000000
    36  H    0.000000
    37  H   -0.002257
    38  H   -0.000260
    39  H   -0.000180
    40  H    0.003328
    41  H    0.006259
    42  H   -0.007936
    43  H    0.443995
 Mulliken charges:
               1
     1  C   -0.050606
     2  C    0.045426
     3  C   -0.211344
     4  C   -0.229963
     5  C   -0.198314
     6  C   -0.255184
     7  C   -0.229600
     8  C    0.244790
     9  C   -0.194852
    10  C   -0.114249
    11  O   -0.399593
    12  C   -0.297517
    13  C   -0.270778
    14  O   -0.424972
    15  C   -0.065727
    16  O   -0.440404
    17  C   -0.275209
    18  C    0.022489
    19  O   -0.449595
    20  H    0.174416
    21  H    0.137899
    22  H    0.162418
    23  H    0.138142
    24  H    0.150332
    25  H    0.142518
    26  H    0.138957
    27  H    0.150147
    28  H    0.178858
    29  H    0.161530
    30  H    0.128803
    31  H    0.124951
    32  H    0.130174
    33  H    0.132956
    34  H    0.143005
    35  H    0.136324
    36  H    0.266735
    37  H    0.257187
    38  H    0.134441
    39  H    0.137092
    40  H    0.115764
    41  H    0.140283
    42  H    0.137961
    43  H    0.274309
 Sum of Mulliken charges =   0.00000
 Mulliken charges with hydrogens summed into heavy atoms:
               1
     1  C   -0.050606
     2  C    0.045426
     3  C    0.100971
     4  C   -0.067545
     5  C    0.090160
     6  C    0.026291
     7  C   -0.079452
     8  C    0.244790
     9  C    0.145536
    10  C   -0.114249
    11  O   -0.399593
    12  C    0.086411
    13  C    0.141507
    14  O   -0.158238
    15  C   -0.065727
    16  O   -0.183218
    17  C    0.112088
    18  C    0.300733
    19  O   -0.175286
 Electronic spatial extent (au):  <R**2>=           5597.2370
 Charge=              0.0000 electrons
 Dipole moment (field-independent basis, Debye):
    X=              6.6306    Y=             -0.0330    Z=             -3.6507  Tot=              7.5693
 Quadrupole moment (field-independent basis, Debye-Ang):
   XX=           -122.6721   YY=           -113.2244   ZZ=           -117.8219
   XY=             15.9521   XZ=              3.9530   YZ=              3.1938
 Traceless Quadrupole moment (field-independent basis, Debye-Ang):
   XX=             -4.7660   YY=              4.6817   ZZ=              0.0842
   XY=             15.9521   XZ=              3.9530   YZ=              3.1938
 Octapole moment (field-independent basis, Debye-Ang**2):
  XXX=            200.2771  YYY=            -22.2928  ZZZ=             -2.9907  XYY=              7.4483
  XXY=            -21.8205  XXZ=              0.1701  XZZ=              2.8387  YZZ=              2.5020
  YYZ=             -8.8608  XYZ=            -12.1268
 Hexadecapole moment (field-independent basis, Debye-Ang**3):
 XXXX=          -4512.3343 YYYY=          -1935.8274 ZZZZ=           -643.3129 XXXY=            296.9244
 XXXZ=            101.6334 YYYX=            -22.0882 YYYZ=            -10.9293 ZZZX=            -14.7927
 ZZZY=             -2.0152 XXYY=          -1181.6528 XXZZ=           -864.9113 YYZZ=           -456.8416
 XXYZ=            -46.2016 YYXZ=             40.9491 ZZXY=            -10.7268
 N-N= 1.597910758274D+03 E-N=-5.265958720111D+03  KE= 8.830040830295D+02
 1\1\GINC-SNODE70\SP\RmPW1PW91\6-311G(d,p)\C15H24O4\ROOT\11-Mar-2024\0\
 \# mPW1PW91/6-311G(d,p) nmr guess=read geom=check scrf=(solvent=methan
 ol,read)\\candidate structure: DY-202A-11R_23, conformer: 1, nmr calcu
 lation with methanol solvation\\0,1\C,0,-1.789265896,0.6002892333,-0.1
 676971346\C,0,-1.0299557128,-0.5182858039,-0.2578100384\C,0,0.44638880
 63,-0.6085046726,-0.5261411915\C,0,1.2723181995,0.5118385452,0.1536111
 023\C,0,1.1979592954,1.8632663621,-0.5987259632\C,0,-0.1517554094,2.20
 36009351,-1.2571116787\C,0,-1.4162868762,2.0473992777,-0.3895917909\C,
 0,-3.1788651394,0.2195072919,0.1330086813\C,0,-3.2407353354,-1.2803868
 995,0.3578713711\C,0,-1.8557358133,-1.800083068,-0.0665427097\O,0,-4.1
 404682578,0.9871358524,0.1925871881\C,0,-1.3577138666,2.8417991558,0.9
 307952175\C,0,-1.9022027497,-2.6325846635,-1.35304194\O,0,-1.332068003
 7,-2.5954537334,1.0132611103\C,0,2.7352037807,0.0677577346,0.440778216
 \O,0,2.639591675,-1.0794042914,1.3119841492\C,0,3.5198323354,1.1632615
 234,1.18040639\C,0,3.4918465922,-0.3893966706,-0.8261929532\O,0,4.6773
 462162,-1.1221100872,-0.4790922254\H,0,0.6112129131,-0.6064198598,-1.6
 134816281\H,0,0.8054324837,-1.5776676366,-0.1678489728\H,0,0.834254326
 6,0.6551751692,1.1502329527\H,0,1.9556867942,1.8876760438,-1.392838566
 6\H,0,1.4680047936,2.664227569,0.0984282258\H,0,-0.2828651333,1.595425
 3885,-2.1615024678\H,0,-0.0983309018,3.2451191741,-1.6012452079\H,0,-2
 .2492603161,2.4757418659,-0.9668254659\H,0,-3.4008631024,-1.4739514706
 ,1.4253871458\H,0,-4.0752391827,-1.7286185577,-0.1907233825\H,0,-1.149
 933245,3.9003105327,0.7306368556\H,0,-0.5805811983,2.463743881,1.60384
 05334\H,0,-2.315627988,2.7824284801,1.4593544763\H,0,-0.8941640254,-2.
 9389802594,-1.657853602\H,0,-2.5009559824,-3.5356224063,-1.1888400225\
 H,0,-2.3482913226,-2.0626554737,-2.1755123429\H,0,-0.5349684045,-3.051
 1343072,0.6926148626\H,0,3.4991438543,-1.5336265887,1.2196538845\H,0,3
 .687109405,2.0470759204,0.5564422958\H,0,2.9813719249,1.4710500933,2.0
 838652233\H,0,4.499241309,0.7819162603,1.4934462704\H,0,2.8811766387,-
 1.0922013197,-1.3984707998\H,0,3.7404010228,0.4595597449,-1.4733067846
 \H,0,5.3548114964,-0.4857182651,-0.1960092831\\Version=ES64L-G09RevD.0
 1\State=1-A\HF=-886.9773043\RMSD=5.447e-09\Dipole=2.6384537,0.0776814,
 -1.378744\Quadrupole=-4.185658,3.870863,0.314795,11.5682259,3.0724138,
 2.7764985\PG=C01 [X(C15H24O4)]\\@


 HONESTY IN A LAWYER IS LIKE A HEN'S HIND LEGS.
  -- MAGNUS OLESON, LAKE WOBEGON PATRIARCH, C.1875
 Job cpu time:       0 days  1 hours 11 minutes 16.3 seconds.
 File lengths (MBytes):  RWF=    276 Int=      0 D2E=      0 Chk=     31 Scr=      1
 Normal termination of Gaussian 09 at Mon Mar 11 00:08:13 2024.
