# Supplementary material for: New patchoulol- and guaiane-type sesquiterpenoids from Sanguisorba officinalis with anti-melanogenic activity
Source: Nat Prod Bioprospect. 2026 May 12;16(1):63. doi: 10.1007/s13659-026-00616-0 (PMC13161421; doi:10.1007/s13659-026-00616-0)
Supplement: Supplementary file 2 — Additional file 2. It includes the calculated NMR data of compound 11. [file 13659_2026_616_MOESM2_ESM.zip › New folder/11R-nmr-24.log]

 Entering Gaussian System, Link 0=/gpfs/home/zhengshan/software/Gaussian/g09/g09
 Input=DY-202A-11R_24-2.gjf
 Output=DY-202A-11R_24-2.log
 Initial command:
 /gpfs/home/zhengshan/software/Gaussian/g09/l1.exe "/gpfs/home/zhengshan/software/Gaussian/g09/scratch/zhengshan/%J/Gau-6922.inp" -scrdir="/gpfs/home/zhengshan/software/Gaussian/g09/scratch/zhengshan/%J/"
 Entering Link 1 = /gpfs/home/zhengshan/software/Gaussian/g09/l1.exe PID=      6923.
  
 Copyright (c) 1988,1990,1992,1993,1995,1998,2003,2009,2013,
            Gaussian, Inc.  All Rights Reserved.
  
 This is part of the Gaussian(R) 09 program.  It is based on
 the Gaussian(R) 03 system (copyright 2003, Gaussian, Inc.),
 the Gaussian(R) 98 system (copyright 1998, Gaussian, Inc.),
 the Gaussian(R) 94 system (copyright 1995, Gaussian, Inc.),
 the Gaussian 92(TM) system (copyright 1992, Gaussian, Inc.),
 the Gaussian 90(TM) system (copyright 1990, Gaussian, Inc.),
 the Gaussian 88(TM) system (copyright 1988, Gaussian, Inc.),
 the Gaussian 86(TM) system (copyright 1986, Carnegie Mellon
 University), and the Gaussian 82(TM) system (copyright 1983,
 Carnegie Mellon University). Gaussian is a federally registered
 trademark of Gaussian, Inc.
  
 This software contains proprietary and confidential information,
 including trade secrets, belonging to Gaussian, Inc.
  
 This software is provided under written license and may be
 used, copied, transmitted, or stored only in accord with that
 written license.
  
 The following legend is applicable only to US Government
 contracts under FAR:
  
                    RESTRICTED RIGHTS LEGEND
  
 Use, reproduction and disclosure by the US Government is
 subject to restrictions as set forth in subparagraphs (a)
 and (c) of the Commercial Computer Software - Restricted
 Rights clause in FAR 52.227-19.
  
 Gaussian, Inc.
 340 Quinnipiac St., Bldg. 40, Wallingford CT 06492
  
  
 ---------------------------------------------------------------
 Warning -- This program may not be used in any manner that
 competes with the business of Gaussian, Inc. or will provide
 assistance to any competitor of Gaussian, Inc.  The licensee
 of this program is prohibited from giving any competitor of
 Gaussian, Inc. access to this program.  By using this program,
 the user acknowledges that Gaussian, Inc. is engaged in the
 business of creating and licensing software in the field of
 computational chemistry and represents and warrants to the
 licensee that it is not a competitor of Gaussian, Inc. and that
 it will not use this program in any manner prohibited above.
 ---------------------------------------------------------------
  

 Cite this work as:
 Gaussian 09, Revision D.01,
 M. J. Frisch, G. W. Trucks, H. B. Schlegel, G. E. Scuseria, 
 M. A. Robb, J. R. Cheeseman, G. Scalmani, V. Barone, B. Mennucci, 
 G. A. Petersson, H. Nakatsuji, M. Caricato, X. Li, H. P. Hratchian, 
 A. F. Izmaylov, J. Bloino, G. Zheng, J. L. Sonnenberg, M. Hada, 
 M. Ehara, K. Toyota, R. Fukuda, J. Hasegawa, M. Ishida, T. Nakajima, 
 Y. Honda, O. Kitao, H. Nakai, T. Vreven, J. A. Montgomery, Jr., 
 J. E. Peralta, F. Ogliaro, M. Bearpark, J. J. Heyd, E. Brothers, 
 K. N. Kudin, V. N. Staroverov, T. Keith, R. Kobayashi, J. Normand, 
 K. Raghavachari, A. Rendell, J. C. Burant, S. S. Iyengar, J. Tomasi, 
 M. Cossi, N. Rega, J. M. Millam, M. Klene, J. E. Knox, J. B. Cross, 
 V. Bakken, C. Adamo, J. Jaramillo, R. Gomperts, R. E. Stratmann, 
 O. Yazyev, A. J. Austin, R. Cammi, C. Pomelli, J. W. Ochterski, 
 R. L. Martin, K. Morokuma, V. G. Zakrzewski, G. A. Voth, 
 P. Salvador, J. J. Dannenberg, S. Dapprich, A. D. Daniels, 
 O. Farkas, J. B. Foresman, J. V. Ortiz, J. Cioslowski, 
 and D. J. Fox, Gaussian, Inc., Wallingford CT, 2013.
 
 ******************************************
 Gaussian 09:  ES64L-G09RevD.01 24-Apr-2013
                10-Mar-2024 
 ******************************************
 %chk=DY-202A-11R_24.chk
 %mem=6GB
 %nprocshared=3
 Will use up to    3 processors via shared memory.
 ----------------------------------------------------------------------
 # mPW1PW91/6-311G(d,p) nmr guess=read geom=check scrf=(solvent=methano
 l,read)
 ----------------------------------------------------------------------
 1/29=2,38=1,40=2/1;
 2/12=2,40=1/2;
 3/5=4,6=6,7=101,11=2,14=-4,16=1,25=1,30=1,70=2203,72=3,74=-7,116=-2/1,2,8,3;
 4/5=1/1;
 5/5=2,38=6,53=3/2;
 8/6=1,10=90,11=11/1;
 10/13=100,45=16/2;
 6/7=2,8=2,9=2,10=2,28=1/1;
 99/9=1/99;
 ----------------------------------------------------------------------
 candidate structure: DY-202A-11R_24, conformer: 1, nmr calculation wit
 h methanol solvation
 ----------------------------------------------------------------------
 Structure from the checkpoint file:  "DY-202A-11R_24.chk"
 Charge =  0 Multiplicity = 1
 Redundant internal coordinates found in file.
 C,0,1.7952024982,0.6233669841,0.0634598404
 C,0,1.0663251841,-0.4815096357,0.3537700887
 C,0,-0.3687793115,-0.5526208892,0.7967944669
 C,0,-1.2793690701,0.4974255916,0.1124710785
 C,0,-1.1364458653,1.9095621202,0.7322586983
 C,0,0.2779584384,2.3192323924,1.183699651
 C,0,1.4294593863,2.084016897,0.1861475113
 C,0,3.1449026439,0.2167469511,-0.3636540564
 C,0,3.2038789461,-1.2983862913,-0.4389441486
 C,0,1.8698805295,-1.7765926281,0.1771318689
 O,0,4.0802707443,0.9776895412,-0.615503354
 C,0,1.1963667201,2.7421553606,-1.1889332026
 C,0,2.0655645933,-2.5044590937,1.5096217579
 O,0,1.1677473253,-2.708109556,-0.6647574362
 C,0,-2.7701067814,0.0426115916,0.0487181383
 O,0,-3.5661386391,1.1082483235,-0.530865444
 C,0,-3.3557215143,-0.3524927833,1.4077848625
 C,0,-2.947483242,-1.0931561872,-0.9784704728
 O,0,-4.3209756539,-1.430827627,-1.1644843632
 H,0,-0.4176648247,-0.4391762933,1.8896187091
 H,0,-0.7260180277,-1.5651243939,0.5875903503
 H,0,-0.9516725713,0.5667666626,-0.9330360643
 H,0,-1.7881297768,1.9959996733,1.6121672364
 H,0,-1.5108897735,2.6392007448,0.0057245809
 H,0,0.5292323657,1.8022971558,2.1190150743
 H,0,0.2502254625,3.3889139096,1.4309166087
 H,0,2.3203930661,2.5715460196,0.6092644928
 H,0,3.272521553,-1.6046137353,-1.490147832
 H,0,4.0943328003,-1.6810914004,0.0708350101
 H,0,0.9943725299,3.8138437178,-1.0692235687
 H,0,0.3505151525,2.2948317651,-1.7222928705
 H,0,2.0844740416,2.6379746322,-1.8221112889
 H,0,1.1015047972,-2.7678770019,1.957499679
 H,0,2.6326285951,-3.4278040741,1.3457612041
 H,0,2.6186441087,-1.8769461696,2.2157351469
 H,0,1.0203146146,-2.2807995393,-1.5269929543
 H,0,-3.7889510074,1.74034936,0.1724743379
 H,0,-2.8088250174,-1.1917496927,1.8498522323
 H,0,-3.323626238,0.4827802806,2.1169317503
 H,0,-4.4003918978,-0.6553574816,1.2880417826
 H,0,-2.5006346411,-0.7750760332,-1.9330691828
 H,0,-2.4439187792,-2.0068667361,-0.6536745489
 H,0,-4.7754734642,-0.5789224319,-1.2966253702
 Recover connectivity data from disk.
                          Input orientation:                          
 ---------------------------------------------------------------------
 Center     Atomic      Atomic             Coordinates (Angstroms)
 Number     Number       Type             X           Y           Z
 ---------------------------------------------------------------------
      1          6           0        1.795202    0.623367    0.063460
      2          6           0        1.066325   -0.481510    0.353770
      3          6           0       -0.368779   -0.552621    0.796794
      4          6           0       -1.279369    0.497426    0.112471
      5          6           0       -1.136446    1.909562    0.732259
      6          6           0        0.277958    2.319232    1.183700
      7          6           0        1.429459    2.084017    0.186148
      8          6           0        3.144903    0.216747   -0.363654
      9          6           0        3.203879   -1.298386   -0.438944
     10          6           0        1.869881   -1.776593    0.177132
     11          8           0        4.080271    0.977690   -0.615503
     12          6           0        1.196367    2.742155   -1.188933
     13          6           0        2.065565   -2.504459    1.509622
     14          8           0        1.167747   -2.708110   -0.664757
     15          6           0       -2.770107    0.042612    0.048718
     16          8           0       -3.566139    1.108248   -0.530865
     17          6           0       -3.355722   -0.352493    1.407785
     18          6           0       -2.947483   -1.093156   -0.978470
     19          8           0       -4.320976   -1.430828   -1.164484
     20          1           0       -0.417665   -0.439176    1.889619
     21          1           0       -0.726018   -1.565124    0.587590
     22          1           0       -0.951673    0.566767   -0.933036
     23          1           0       -1.788130    1.996000    1.612167
     24          1           0       -1.510890    2.639201    0.005725
     25          1           0        0.529232    1.802297    2.119015
     26          1           0        0.250225    3.388914    1.430917
     27          1           0        2.320393    2.571546    0.609264
     28          1           0        3.272522   -1.604614   -1.490148
     29          1           0        4.094333   -1.681091    0.070835
     30          1           0        0.994373    3.813844   -1.069224
     31          1           0        0.350515    2.294832   -1.722293
     32          1           0        2.084474    2.637975   -1.822111
     33          1           0        1.101505   -2.767877    1.957500
     34          1           0        2.632629   -3.427804    1.345761
     35          1           0        2.618644   -1.876946    2.215735
     36          1           0        1.020315   -2.280800   -1.526993
     37          1           0       -3.788951    1.740349    0.172474
     38          1           0       -2.808825   -1.191750    1.849852
     39          1           0       -3.323626    0.482780    2.116932
     40          1           0       -4.400392   -0.655357    1.288042
     41          1           0       -2.500635   -0.775076   -1.933069
     42          1           0       -2.443919   -2.006867   -0.653675
     43          1           0       -4.775473   -0.578922   -1.296625
 ---------------------------------------------------------------------
                    Distance matrix (angstroms):
                    1          2          3          4          5
     1  C    0.000000
     2  C    1.355099   0.000000
     3  C    2.569736   1.503613   0.000000
     4  C    3.077540   2.553198   1.549216   0.000000
     5  C    3.270497   3.273023   2.579888   1.548772   0.000000
     6  C    2.536321   3.025634   2.969092   2.625220   1.540184
     7  C    1.510734   2.596515   3.249371   3.140136   2.629171
     8  C    1.472908   2.307107   3.779488   4.458661   4.732504
     9  C    2.435142   2.421739   3.853194   4.860917   5.522777
    10  C    2.403810   1.534321   2.625583   3.884986   4.788935
    11  O    2.409994   3.486061   4.912279   5.430133   5.467996
    12  C    2.533053   3.576152   4.153113   3.586326   3.134678
    13  C    3.456556   2.535113   3.200598   4.706583   5.508244
    14  O    3.467382   2.450598   3.023769   4.107057   5.346387
    15  C    4.602124   3.884066   2.584626   1.559878   2.573243
    16  O    5.415931   4.976910   3.839827   2.452815   2.853243
    17  C    5.412165   4.547757   3.055353   2.590644   3.240125
    18  C    5.150256   4.273129   3.177020   2.550041   3.901637
    19  O    6.567739   5.677087   4.498635   3.821014   4.989696
    20  H    3.059516   2.136083   1.099784   2.185866   2.715272
    21  H    3.379462   2.107460   1.093869   2.187704   3.501832
    22  H    2.922590   2.612866   2.141286   1.097852   2.147195
    23  H    4.137981   3.983658   3.029002   2.180287   1.098364
    24  H    3.872617   4.062266   3.481082   2.156895   1.095643
    25  H    2.686608   2.936040   2.846108   2.999991   2.170042
    26  H    3.450383   4.099566   4.039923   3.526849   2.144636
    27  H    2.090246   3.310455   4.126407   4.184145   3.521801
    28  H    3.091936   3.086859   4.426722   5.263712   6.060323
    29  H    3.255239   3.269232   4.660454   5.798650   6.378975
    30  H    3.479000   4.525500   4.940265   4.191054   3.378167
    31  H    2.840744   3.539844   3.869260   3.041965   2.895567
    32  H    2.774473   3.937292   4.801773   4.431704   4.174891
    33  H    3.945775   2.792967   2.901091   4.442397   5.328046
    34  H    4.331001   3.481092   4.192433   5.677337   6.562757
    35  H    3.400281   2.797115   3.562573   5.025522   5.535255
    36  H    3.400614   2.603235   3.211880   3.961682   5.226372
    37  H    5.695815   5.342587   4.164740   2.801154   2.716206
    38  H    5.261456   4.214201   2.733357   2.865492   3.696485
    39  H    5.517148   4.828071   3.397931   2.863052   2.955805
    40  H    6.443611   5.548701   4.062730   3.528691   4.188204
    41  H    4.939229   4.247236   3.470799   2.700923   4.021476
    42  H    5.040095   3.957710   2.919742   2.866118   4.355308
    43  H    6.816826   6.071236   4.878735   3.920054   4.852983
                    6          7          8          9         10
     6  C    0.000000
     7  C    1.541555   0.000000
     8  C    3.877385   2.594557   0.000000
     9  C    4.927591   3.870395   1.518149   0.000000
    10  C    4.508123   3.885661   2.427248   1.545245   0.000000
    11  O    4.415252   2.982181   1.231818   2.445354   3.619415
    12  C    2.579094   1.542182   3.294779   4.573682   4.768526
    13  C    5.154586   4.817710   3.475499   2.558765   1.530886
    14  O    5.429796   4.874116   3.543246   2.486794   1.438573
    15  C    3.970124   4.671464   5.931923   6.142035   4.985527
    16  O    4.379874   5.140256   6.772061   7.185644   6.194665
    17  C    4.515746   5.506990   6.761667   6.879933   5.554231
    18  C    5.169415   5.532485   6.261870   6.178387   5.000949
    19  O    6.381780   6.873561   7.687338   7.560912   6.343988
    20  H    2.931046   3.560925   4.266071   4.390447   3.155021
    21  H    4.056050   4.257167   4.366229   4.070505   2.636643
    22  H    3.010598   3.037171   4.150739   4.581652   3.832097
    23  H    2.134663   3.520534   5.603965   6.322989   5.447276
    24  H    2.165637   2.997738   5.261286   6.158845   5.564011
    25  H    1.097805   2.150756   3.939460   4.828160   4.286805
    26  H    1.098228   2.154716   4.654276   5.847327   5.556772
    27  H    2.136628   1.100216   2.677959   4.105565   4.392722
    28  H    5.613683   4.451162   2.145374   1.097049   2.185589
    29  H    5.639661   4.614205   2.166100   1.095101   2.229037
    30  H    2.796922   2.181183   4.249907   5.604825   5.794212
    31  H    2.907001   2.202432   3.738039   4.764440   4.742656
    32  H    3.521363   2.183808   3.018932   4.319856   4.850920
    33  H    5.211111   5.175531   4.297815   3.510317   2.177787
    34  H    6.212823   5.759556   4.057989   2.836533   2.161939
    35  H    4.914450   4.606801   3.363591   2.779308   2.174079
    36  H    5.390662   4.706790   3.479220   2.630007   1.969779
    37  H    4.230536   5.229732   7.119489   7.649014   6.662678
    38  H    4.722180   5.609065   6.506178   6.434483   5.003031
    39  H    4.149083   5.374357   6.932961   7.232799   5.986660
    40  H    5.544911   6.534945   7.773039   7.824379   6.465880
    41  H    5.197073   5.301993   5.942968   5.920113   4.955541
    42  H    5.431362   5.695936   6.021918   5.696110   4.399106
    43  H    6.331547   6.913107   8.014729   8.057500   6.911375
                   11         12         13         14         15
    11  O    0.000000
    12  C    3.429149   0.000000
    13  C    4.549786   5.963612   0.000000
    14  O    4.697907   5.475488   2.361244   0.000000
    15  C    6.945735   4.955021   5.657343   4.856152   0.000000
    16  O    7.647992   5.077811   6.995093   6.082121   1.450919
    17  C    7.820298   6.086156   5.833667   5.505101   1.531703
    18  C    7.335494   5.650257   5.771744   4.431886   1.541605
    19  O    8.756899   6.917763   7.006527   5.657496   2.459284
    20  H    5.339904   4.712054   3.252110   3.766487   3.025726
    21  H    5.568999   5.040264   3.086329   2.541877   2.655842
    22  H    5.058670   3.067877   4.950023   3.910080   2.131967
    23  H    6.359056   4.160545   5.925842   6.004185   2.687820
    24  H    5.865801   2.960920   6.442823   6.018170   2.886131
    25  H    4.557131   3.502988   4.613006   5.338620   4.274139
    26  H    4.967000   2.859562   6.167130   6.512096   4.714936
    27  H    2.671630   2.127453   5.161532   5.552161   5.711647
    28  H    2.843546   4.826546   3.356350   2.515760   6.449404
    29  H    2.745974   5.436022   2.619913   3.187596   7.077582
    30  H    4.215732   1.097109   6.907883   6.536783   5.444565
    31  H    4.107423   1.095461   6.034887   5.178385   4.236420
    32  H    2.862805   1.095675   6.127432   5.546212   5.814023
    33  H    5.433476   6.345825   1.095169   2.623774   5.150890
    34  H    5.034938   6.823190   1.095891   2.589599   6.551004
    35  H    4.277991   5.911915   1.094653   3.330641   6.117132
    36  H    4.562006   5.037396   3.219255   0.973540   4.716821
    37  H    7.945263   5.264071   7.354027   6.712570   1.983853
    38  H    7.631781   6.383681   5.059510   4.943252   2.183857
    39  H    7.907517   6.038531   6.191591   6.171872   2.185781
    40  H    8.843753   7.000158   6.728809   6.247511   2.163542
    41  H    6.936605   5.156789   5.974367   4.336157   2.160720
    42  H    7.174544   6.007611   5.026220   3.679130   2.190917
    43  H    9.017271   6.834035   7.640845   6.344649   2.493542
                   16         17         18         19         20
    16  O    0.000000
    17  C    2.436474   0.000000
    18  C    2.330079   2.531690   0.000000
    19  O    2.723630   2.951456   1.426571   0.000000
    20  H    4.262177   2.978566   3.879898   5.054380   0.000000
    21  H    4.057604   3.009740   2.758661   4.001440   1.748748
    22  H    2.700070   3.479071   2.596280   3.923793   3.043758
    23  H    2.922671   2.830995   4.195043   5.086084   2.808066
    24  H    2.618357   3.784099   4.118608   5.082431   3.771021
    25  H    4.927031   4.499093   5.483212   6.690215   2.444062
    26  H    4.859492   5.196298   6.009945   7.131753   3.912897
    27  H    6.171903   6.434743   6.610708   7.954430   4.266230
    28  H    7.419374   7.341623   6.261938   7.602464   5.137951
    29  H    8.174673   7.684785   7.143800   8.509175   5.020802
    30  H    5.329947   6.512853   6.294848   7.467836   5.369988
    31  H    4.262353   5.526473   4.786285   6.001209   4.594650
    32  H    5.994731   6.997918   6.320891   7.616916   5.431988
    33  H    6.557683   5.099327   5.274364   6.398264   2.781246
    34  H    7.907099   6.732141   6.479991   7.657797   4.304877
    35  H    7.396400   6.218504   6.465218   7.731961   3.375308
    36  H    5.789082   5.610791   4.177893   5.420632   4.139154
    37  H    0.971537   2.468536   3.171986   3.482366   4.366290
    38  H    3.395781   1.094930   2.833435   3.380826   2.507109
    39  H    2.731456   1.096175   3.493791   3.927377   3.057170
    40  H    2.667341   1.094258   2.727579   2.573431   4.033701
    41  H    2.578446   3.474343   1.100957   2.081916   4.366295
    42  H    3.313367   2.796060   1.092674   2.028815   3.609944
    43  H    2.212561   3.062809   1.925411   0.974562   5.400202
                   21         22         23         24         25
    21  H    0.000000
    22  H    2.628342   0.000000
    23  H    3.854795   3.036516   0.000000
    24  H    4.316357   2.342857   1.752492   0.000000
    25  H    3.906462   3.610351   2.380038   3.054260   0.000000
    26  H    5.119252   3.872641   2.475470   2.386372   1.751764
    27  H    5.137425   4.135728   4.268141   3.879119   2.465633
    28  H    4.506315   4.782163   6.942548   6.567238   5.670867
    29  H    4.849357   5.614516   7.106340   7.077265   5.388783
    30  H    5.885412   3.788027   4.270449   2.968440   3.798360
    31  H    4.625337   2.303221   3.972622   2.563096   3.876877
    32  H    5.601033   3.781341   5.215694   4.033315   4.318519
    33  H    2.581299   4.867297   5.582451   6.314311   4.608696
    34  H    3.914704   5.830671   7.002266   7.468132   5.690005
    35  H    3.732942   5.351042   5.897767   6.506365   4.232237
    36  H    2.834313   3.514278   6.002724   5.741308   5.496018
    37  H    4.525487   3.263372   2.478176   2.454649   4.737042
    38  H    2.463899   3.779664   3.355601   4.445405   4.492148
    39  H    3.644224   3.864650   2.214130   3.520420   4.072548
    40  H    3.849588   4.280238   3.736130   4.565925   5.570617
    41  H    3.182321   2.280327   4.555790   4.049173   5.678233
    42  H    2.164961   2.988048   4.646185   4.784485   5.571101
    43  H    4.573943   4.008273   4.900563   4.765495   6.743642
                   26         27         28         29         30
    26  H    0.000000
    27  H    2.372508   0.000000
    28  H    6.527037   4.770156   0.000000
    29  H    6.506300   4.639148   1.765755   0.000000
    30  H    2.642919   2.473652   5.892947   6.411224   0.000000
    31  H    3.339132   3.064825   4.878287   5.747995   1.774387
    32  H    3.809274   2.443698   4.418282   5.126120   1.771392
    33  H    6.237631   5.640289   4.237071   3.701030   7.245107
    34  H    7.221547   6.052447   3.431598   2.610176   7.807528
    35  H    5.827060   4.739070   3.772968   2.610864   6.768626
    36  H    6.441111   5.458851   2.351812   3.516005   6.111866
    37  H    4.540527   6.181081   7.988585   8.594344   5.359233
    38  H    5.524109   6.481538   6.950456   7.145484   6.931182
    39  H    4.657107   6.204108   7.802397   7.993433   6.316065
    40  H    6.164802   7.486160   8.215414   8.642573   7.391478
    41  H    6.018508   6.395752   5.849243   6.951985   5.832623
    42  H    6.381096   6.727224   5.791303   6.586333   6.773123
    43  H    6.959947   7.994322   8.115400   9.042023   7.255290
                   31         32         33         34         35
    31  H    0.000000
    32  H    1.770402   0.000000
    33  H    6.303640   6.668952   0.000000
    34  H    6.882555   6.865097   1.775970   0.000000
    35  H    6.168971   6.080629   1.778245   1.778261   0.000000
    36  H    4.628518   5.041217   3.519307   3.488251   4.089715
    37  H    4.586150   6.267474   6.886725   8.326049   7.636558
    38  H    5.907445   7.217651   4.217398   5.904529   5.482772
    39  H    5.614489   7.029116   5.493084   7.166892   6.394423
    40  H    6.351130   7.910283   5.931423   7.559971   7.184689
    41  H    4.194975   5.717031   5.664203   6.643650   6.680847
    42  H    5.239792   6.591368   4.468489   5.638097   5.820647
    43  H    5.891979   7.594962   7.065389   8.365304   8.288216
                   36         37         38         39         40
    36  H    0.000000
    37  H    6.495142   0.000000
    38  H    5.220290   3.517307   0.000000
    39  H    6.307566   2.361974   1.772118   0.000000
    40  H    6.320644   2.712519   1.770998   1.772524   0.000000
    41  H    3.850868   3.524264   3.818258   4.319957   3.741519
    42  H    3.583104   4.066111   2.658048   3.827334   3.069955
    43  H    6.044883   2.917276   3.760796   3.858425   2.612859
                   41         42         43
    41  H    0.000000
    42  H    1.776901   0.000000
    43  H    2.370322   2.808658   0.000000
 Stoichiometry    C15H24O4
 Framework group  C1[X(C15H24O4)]
 Deg. of freedom   123
 Full point group                 C1      NOp   1
 Largest Abelian subgroup         C1      NOp   1
 Largest concise Abelian subgroup C1      NOp   1
                         Standard orientation:                         
 ---------------------------------------------------------------------
 Center     Atomic      Atomic             Coordinates (Angstroms)
 Number     Number       Type             X           Y           Z
 ---------------------------------------------------------------------
      1          6           0        1.817948    0.633548    0.024914
      2          6           0        1.101703   -0.481797    0.306500
      3          6           0       -0.328931   -0.572096    0.760357
      4          6           0       -1.254819    0.478403    0.097596
      5          6           0       -1.119688    1.883485    0.734916
      6          6           0        0.294623    2.300275    1.180089
      7          6           0        1.439847    2.088986    0.170035
      8          6           0        3.167704    0.245174   -0.418686
      9          6           0        3.239959   -1.268218   -0.514611
     10          6           0        1.915610   -1.766907    0.106028
     11          8           0        4.093905    1.018041   -0.668094
     12          6           0        1.189222    2.763061   -1.194199
     13          6           0        2.129114   -2.510485    1.427057
     14          8           0        1.215040   -2.693691   -0.742362
     15          6           0       -2.741799    0.010638    0.040092
     16          8           0       -3.552405    1.076405   -0.518680
     17          6           0       -3.312367   -0.407833    1.398564
     18          6           0       -2.917328   -1.113042   -1.000618
     19          8           0       -4.289170   -1.460973   -1.179777
     20          1           0       -0.369709   -0.473575    1.854960
     21          1           0       -0.678595   -1.585019    0.540654
     22          1           0       -0.936534    0.564610   -0.949563
     23          1           0       -1.764752    1.952217    1.621240
     24          1           0       -1.506883    2.619159    0.021265
     25          1           0        0.558451    1.773371    2.106341
     26          1           0        0.259138    3.366289    1.441735
     27          1           0        2.329776    2.579134    0.592240
     28          1           0        3.302612   -1.559863   -1.570325
     29          1           0        4.138124   -1.649341   -0.017328
     30          1           0        0.978404    3.831148   -1.058581
     31          1           0        0.343080    2.314990   -1.726470
     32          1           0        2.072919    2.675522   -1.836009
     33          1           0        1.171295   -2.788752    1.879325
     34          1           0        2.703241   -3.426272    1.246257
     35          1           0        2.682297   -1.887254    2.136872
     36          1           0        1.056479   -2.256402   -1.597591
     37          1           0       -3.775119    1.697049    0.194821
     38          1           0       -2.754107   -1.247745    1.824903
     39          1           0       -3.282010    0.418249    2.118472
     40          1           0       -4.355178   -0.718782    1.283421
     41          1           0       -2.481423   -0.778225   -1.954553
     42          1           0       -2.402694   -2.026250   -0.692170
     43          1           0       -4.752562   -0.611655   -1.296820
 ---------------------------------------------------------------------
 Rotational constants (GHZ):      0.5525907      0.2594546      0.2066808
 Standard basis: 6-311G(d,p) (5D, 7F)
 There are   505 symmetry adapted cartesian basis functions of A   symmetry.
 There are   486 symmetry adapted basis functions of A   symmetry.
   486 basis functions,   800 primitive gaussians,   505 cartesian basis functions
    73 alpha electrons       73 beta electrons
       nuclear repulsion energy      1598.6746630714 Hartrees.
 NAtoms=   43 NActive=   43 NUniq=   43 SFac= 1.00D+00 NAtFMM=   60 NAOKFM=F Big=F
 Integral buffers will be    131072 words long.
 Raffenetti 2 integral format.
 Two-electron integral symmetry is turned on.
 Using the following non-standard input for PCM:
 --- end of non-standard input.
 ------------------------------------------------------------------------------
 Polarizable Continuum Model (PCM)
 =================================
 Model                : PCM (using non-symmetric T matrix).
 Atomic radii         : UFF (Universal Force Field).
 Polarization charges : Total charges.
 Charge compensation  : None.
 Solution method      : On-the-fly selection.
 Cavity type          : Scaled VdW (van der Waals Surface) (Alpha=1.100).
 Cavity algorithm     : GePol (No added spheres)
                        Default sphere list used, NSphG=   43.
                        Lebedev-Laikov grids with approx.  5.0 points / Ang**2.
                        Smoothing algorithm: Karplus/York (Gamma=1.0000).
                        Polarization charges: spherical gaussians, with
                                              point-specific exponents (IZeta= 3).
                        Self-potential: point-specific (ISelfS= 7).
                        Self-field    : sphere-specific E.n sum rule (ISelfD= 2).
 Solvent              : Methanol, Eps=  32.613000 Eps(inf)=   1.765709
 ------------------------------------------------------------------------------
 One-electron integrals computed using PRISM.
 NBasis=   486 RedAO= T EigKep=  3.07D-04  NBF=   486
 NBsUse=   486 1.00D-06 EigRej= -1.00D+00 NBFU=   486
 Initial guess from the checkpoint file:  "DY-202A-11R_24.chk"
 B after Tr=     0.000000    0.000000    0.000000
         Rot=    1.000000    0.000000    0.000000    0.000000 Ang=   0.00 deg.
 Requested convergence on RMS density matrix=1.00D-08 within 128 cycles.
 Requested convergence on MAX density matrix=1.00D-06.
 Requested convergence on             energy=1.00D-06.
 No special actions if energy rises.
 Inv3:  Mode=1 IEnd=    21067500.
 Iteration    1 A*A^-1 deviation from unit magnitude is 7.55D-15 for   2640.
 Iteration    1 A*A^-1 deviation from orthogonality  is 4.97D-15 for   2627   2561.
 Iteration    1 A^-1*A deviation from unit magnitude is 7.66D-15 for   2640.
 Iteration    1 A^-1*A deviation from orthogonality  is 8.27D-13 for   2648   2248.
 Error on total polarization charges =  0.01106
 SCF Done:  E(RmPW1PW91) =  -886.978174963     A.U. after   10 cycles
            NFock= 10  Conv=0.90D-08     -V/T= 2.0045
 DoSCS=F DFT=T ScalE2(SS,OS)=  1.000000  1.000000
 Range of M.O.s used for correlation:     1   486
 NBasis=   486 NAE=    73 NBE=    73 NFC=     0 NFV=     0
 NROrb=    486 NOA=    73 NOB=    73 NVA=   413 NVB=   413
 NEqPCM:  Using equilibrium solvation (IEInf=0, Eps=  32.6130, EpsInf=   1.7657)
          Differentiating once with respect to magnetic field using GIAOs.
          Electric field/nuclear overlap derivatives assumed to be zero.
 FoFJK:  IHMeth= 1 ICntrl=    6127 DoSepK=F KAlg= 0 I1Cent=   0 FoldK=F
 IRaf=         1 NMat=   1 IRICut=       1 DoRegI=T DoRafI=F ISym2E= 0.
          There are     3 degrees of freedom in the 1st order CPHF.  IDoFFX=0 NUNeed=     3.
      3 vectors produced by pass  0 Test12= 1.00D-12 3.33D-08 XBig12= 4.49D+01 1.08D+00.
 AX will form     3 AO Fock derivatives at one time.
      3 vectors produced by pass  1 Test12= 1.00D-12 3.33D-08 XBig12= 1.01D-01 2.05D-01.
      3 vectors produced by pass  2 Test12= 1.00D-12 3.33D-08 XBig12= 1.46D-03 1.84D-02.
      3 vectors produced by pass  3 Test12= 1.00D-12 3.33D-08 XBig12= 7.41D-06 7.84D-04.
      3 vectors produced by pass  4 Test12= 1.00D-12 3.33D-08 XBig12= 3.99D-08 5.61D-05.
      3 vectors produced by pass  5 Test12= 1.00D-12 3.33D-08 XBig12= 1.15D-10 2.86D-06.
      3 vectors produced by pass  6 Test12= 1.00D-12 3.33D-08 XBig12= 6.63D-13 1.76D-07.
 InvSVY:  IOpt=1 It=  1 EMax= 2.66D-15
 Solved reduced A of dimension    21 with     3 vectors.
 Calculating GIAO nuclear magnetic shielding tensors.
 SCF GIAO Magnetic shielding tensor (ppm):
      1  C    Isotropic =    35.6642   Anisotropy =   140.2001
   XX=   -17.8368   YX=    34.3968   ZX=    48.2711
   XY=    21.4378   YY=    11.5346   ZY=    -8.1856
   XZ=    47.6205   YZ=    -0.6786   ZZ=   113.2947
   Eigenvalues:   -46.8650    24.7266   129.1309
      2  C    Isotropic =    -0.9420   Anisotropy =   190.1702
   XX=   -67.9000   YX=    33.0273   ZX=    65.6699
   XY=    34.5995   YY=   -43.7487   ZY=    -3.1448
   XZ=    49.1333   YZ=   -14.5727   ZZ=   108.8228
   Eigenvalues:  -104.8772   -23.7869   125.8382
      3  C    Isotropic =   159.3078   Anisotropy =    18.0206
   XX=   168.1458   YX=    -4.4169   ZX=     4.1356
   XY=    -3.9838   YY=   150.9506   ZY=    -5.6158
   XZ=     1.9758   YZ=   -10.0961   ZZ=   158.8270
   Eigenvalues:   145.9158   160.6861   171.3216
      4  C    Isotropic =   139.7189   Anisotropy =    38.9824
   XX=   165.0583   YX=     3.4349   ZX=     3.6758
   XY=     1.3624   YY=   132.8395   ZY=    -5.3986
   XZ=     6.0195   YZ=    -2.3269   ZZ=   121.2589
   Eigenvalues:   119.4637   133.9858   165.7072
      5  C    Isotropic =   162.5243   Anisotropy =    18.2947
   XX=   167.0690   YX=     4.6555   ZX=    -0.9113
   XY=    -1.0008   YY=   171.1912   ZY=     6.7528
   XZ=     1.7743   YZ=    10.7631   ZZ=   149.3127
   Eigenvalues:   146.2369   166.6152   174.7208
      6  C    Isotropic =   156.8340   Anisotropy =    18.0883
   XX=   162.3353   YX=     4.1183   ZX=   -11.6987
   XY=     0.7344   YY=   152.9155   ZY=     5.3359
   XZ=    -7.1481   YZ=     4.0935   ZZ=   155.2511
   Eigenvalues:   145.1551   156.4540   168.8929
      7  C    Isotropic =   154.7427   Anisotropy =     7.8108
   XX=   152.2493   YX=    -4.5982   ZX=     1.6796
   XY=    -5.0396   YY=   153.1015   ZY=     2.1533
   XZ=    -4.4943   YZ=    -0.3791   ZZ=   158.8774
   Eigenvalues:   147.8199   156.4584   159.9499
      8  C    Isotropic =   -24.3263   Anisotropy =   146.6875
   XX=   -57.2090   YX=    16.0343   ZX=    39.9639
   XY=    21.6725   YY=   -74.4569   ZY=   -15.8045
   XZ=    47.0969   YZ=    -9.4512   ZZ=    58.6870
   Eigenvalues:   -95.1351   -51.3091    73.4654
      9  C    Isotropic =   133.0912   Anisotropy =    33.2951
   XX=   131.9969   YX=    15.6387   ZX=   -13.7101
   XY=    13.1046   YY=   139.7575   ZY=    -7.1171
   XZ=    -5.9030   YZ=    -5.8804   ZZ=   127.5193
   Eigenvalues:   118.2824   125.7033   155.2880
     10  C    Isotropic =   106.6611   Anisotropy =    37.1761
   XX=   106.3721   YX=     7.4437   ZX=     3.8956
   XY=     6.0608   YY=   109.7175   ZY=    17.8293
   XZ=     9.3673   YZ=    23.9249   ZZ=   103.8936
   Eigenvalues:    85.7088   102.8292   131.4451
     11  O    Isotropic =  -233.5179   Anisotropy =   903.3735
   XX=  -521.5640   YX=  -224.8075   ZX=   261.0625
   XY=  -172.0140   YY=  -454.1742   ZY=    11.7513
   XZ=   308.6617   YZ=    28.7360   ZZ=   275.1844
   Eigenvalues:  -744.6759  -324.6090   368.7311
     12  C    Isotropic =   169.0479   Anisotropy =    29.6844
   XX=   154.7948   YX=    -2.0052   ZX=     3.7205
   XY=    -0.8555   YY=   173.7775   ZY=   -10.2483
   XZ=     2.6412   YZ=   -13.9411   ZZ=   178.5713
   Eigenvalues:   154.3747   163.9315   188.8375
     13  C    Isotropic =   161.9369   Anisotropy =    37.1974
   XX=   150.5887   YX=     0.1240   ZX=     8.1578
   XY=     0.8805   YY=   158.2907   ZY=   -16.1567
   XZ=    10.5100   YZ=   -13.1032   ZZ=   176.9313
   Eigenvalues:   144.6750   154.4006   186.7352
     14  O    Isotropic =   249.8523   Anisotropy =    96.1833
   XX=   227.3725   YX=    22.9263   ZX=    11.5319
   XY=    10.7149   YY=   213.4739   ZY=    -9.8647
   XZ=    30.6585   YZ=     8.6542   ZZ=   308.7105
   Eigenvalues:   200.7302   234.8522   313.9745
     15  C    Isotropic =   107.1317   Anisotropy =    41.6087
   XX=   113.9194   YX=   -17.2431   ZX=    13.4755
   XY=    -8.3030   YY=   117.5655   ZY=   -11.8259
   XZ=     8.2621   YZ=   -13.6143   ZZ=    89.9102
   Eigenvalues:    83.6837   102.8406   134.8709
     16  O    Isotropic =   262.1748   Anisotropy =    70.5540
   XX=   215.4723   YX=    -9.4356   ZX=    -8.5713
   XY=   -30.2898   YY=   275.8139   ZY=   -22.6440
   XZ=     2.1767   YZ=   -18.9429   ZZ=   295.2381
   Eigenvalues:   208.5238   268.7898   309.2108
     17  C    Isotropic =   170.5663   Anisotropy =    32.3130
   XX=   160.0555   YX=    -4.6918   ZX=   -10.7393
   XY=    -6.9637   YY=   168.0387   ZY=   -11.5828
   XZ=    -4.0823   YZ=   -16.1113   ZZ=   183.6048
   Eigenvalues:   151.0767   168.5139   192.1083
     18  C    Isotropic =   115.7699   Anisotropy =    47.4533
   XX=   138.7248   YX=    19.8804   ZX=     4.0130
   XY=    17.3287   YY=   100.1334   ZY=    13.1122
   XZ=     0.5598   YZ=    10.7764   ZZ=   108.4515
   Eigenvalues:    87.4657   112.4386   147.4054
     19  O    Isotropic =   316.4118   Anisotropy =    50.7628
   XX=   318.9910   YX=   -14.2243   ZX=    -1.8138
   XY=   -27.0830   YY=   331.0806   ZY=     5.7295
   XZ=   -27.8452   YZ=     5.8884   ZZ=   299.1638
   Eigenvalues:   290.4943   308.4874   350.2537
     20  H    Isotropic =    29.5224   Anisotropy =     5.0431
   XX=    28.5184   YX=    -1.1898   ZX=     0.7831
   XY=    -1.8078   YY=    27.6690   ZY=    -1.9659
   XZ=    -0.7843   YZ=    -1.1156   ZZ=    32.3796
   Eigenvalues:    26.2774    29.4052    32.8844
     21  H    Isotropic =    29.4219   Anisotropy =     8.7597
   XX=    32.6611   YX=    -2.2521   ZX=     0.6264
   XY=    -2.6734   YY=    32.9269   ZY=     1.2240
   XZ=     0.5294   YZ=     0.2251   ZZ=    22.6777
   Eigenvalues:    22.5678    30.4362    35.2617
     22  H    Isotropic =    29.9470   Anisotropy =     3.1249
   XX=    30.8500   YX=     1.8257   ZX=    -1.3256
   XY=     1.9720   YY=    28.6546   ZY=     0.2028
   XZ=     0.4535   YZ=    -0.2019   ZZ=    30.3364
   Eigenvalues:    27.5417    30.2690    32.0302
     23  H    Isotropic =    30.2170   Anisotropy =     7.2696
   XX=    33.0493   YX=     1.6345   ZX=    -3.5786
   XY=     1.3872   YY=    28.4106   ZY=     3.8801
   XZ=    -3.2155   YZ=     2.9910   ZZ=    29.1913
   Eigenvalues:    24.0284    31.5593    35.0634
     24  H    Isotropic =    29.7521   Anisotropy =     6.7005
   XX=    30.7189   YX=    -0.3338   ZX=     2.6914
   XY=    -0.4074   YY=    32.9555   ZY=    -2.8271
   XZ=     1.8365   YZ=    -2.6205   ZZ=    25.5820
   Eigenvalues:    24.0532    30.9841    34.2191
     25  H    Isotropic =    29.8476   Anisotropy =     6.4019
   XX=    28.5654   YX=     1.2356   ZX=     1.5901
   XY=     0.3888   YY=    27.1159   ZY=    -0.2898
   XZ=     0.7826   YZ=    -0.1642   ZZ=    33.8616
   Eigenvalues:    26.6811    28.7463    34.1156
     26  H    Isotropic =    30.0147   Anisotropy =    10.5424
   XX=    28.5597   YX=     1.5906   ZX=    -0.4033
   XY=     1.4004   YY=    34.1371   ZY=     4.6171
   XZ=    -0.8975   YZ=     5.7090   ZZ=    27.3473
   Eigenvalues:    24.1806    28.8206    37.0430
     27  H    Isotropic =    29.0792   Anisotropy =     8.9090
   XX=    33.4908   YX=     2.8283   ZX=     1.4456
   XY=     2.8916   YY=    26.9846   ZY=     0.7396
   XZ=     1.4400   YZ=     2.4558   ZZ=    26.7623
   Eigenvalues:    25.1270    27.0921    35.0186
     28  H    Isotropic =    29.3348   Anisotropy =     6.3673
   XX=    29.4182   YX=     0.7881   ZX=    -2.9630
   XY=     0.1561   YY=    27.5149   ZY=     0.7252
   XZ=    -3.2745   YZ=     2.0103   ZZ=    31.0713
   Eigenvalues:    25.9985    28.4262    33.5796
     29  H    Isotropic =    29.1839   Anisotropy =     6.0425
   XX=    33.1641   YX=    -0.4342   ZX=    -0.4916
   XY=    -0.5423   YY=    27.5426   ZY=    -1.5234
   XZ=     0.5129   YZ=    -2.5590   ZZ=    26.8451
   Eigenvalues:    25.1113    29.2281    33.2123
     30  H    Isotropic =    30.7222   Anisotropy =    10.8188
   XX=    27.2841   YX=    -0.3616   ZX=    -0.9989
   XY=    -0.3524   YY=    37.0866   ZY=    -2.1343
   XZ=    -0.1548   YZ=    -3.7185   ZZ=    27.7958
   Eigenvalues:    26.4423    27.7896    37.9347
     31  H    Isotropic =    30.8444   Anisotropy =     5.1682
   XX=    31.7746   YX=     2.6601   ZX=     1.3764
   XY=     2.7190   YY=    28.3969   ZY=    -1.5140
   XZ=     2.8407   YZ=    -1.6032   ZZ=    32.3617
   Eigenvalues:    25.9937    32.2497    34.2899
     32  H    Isotropic =    30.4637   Anisotropy =     9.2407
   XX=    31.6229   YX=    -0.2506   ZX=    -3.7077
   XY=     0.3873   YY=    27.7984   ZY=    -2.3285
   XZ=    -4.8213   YZ=    -3.5496   ZZ=    31.9698
   Eigenvalues:    25.4538    29.3131    36.6241
     33  H    Isotropic =    30.3105   Anisotropy =     6.0512
   XX=    31.5982   YX=    -1.1805   ZX=    -1.5864
   XY=     0.3710   YY=    29.0937   ZY=    -3.3107
   XZ=    -2.9144   YZ=    -4.2049   ZZ=    30.2395
   Eigenvalues:    25.3413    31.2455    34.3446
     34  H    Isotropic =    30.1978   Anisotropy =     9.8056
   XX=    29.5277   YX=    -4.3667   ZX=     0.3057
   XY=    -4.2701   YY=    33.3587   ZY=    -1.3721
   XZ=     0.9378   YZ=    -3.2039   ZZ=    27.7071
   Eigenvalues:    26.1933    27.6654    36.7349
     35  H    Isotropic =    30.9662   Anisotropy =     8.5744
   XX=    30.0783   YX=    -0.0125   ZX=     4.0452
   XY=     0.4393   YY=    28.7599   ZY=     0.6830
   XZ=     4.2249   YZ=     0.0721   ZZ=    34.0604
   Eigenvalues:    27.4796    28.7365    36.6825
     36  H    Isotropic =    30.9666   Anisotropy =    14.4120
   XX=    26.0448   YX=    -0.1567   ZX=     3.7673
   XY=    -0.0928   YY=    27.4659   ZY=    -1.1780
   XZ=     4.1810   YZ=    -1.0261   ZZ=    39.3891
   Eigenvalues:    24.9388    27.3864    40.5746
     37  H    Isotropic =    30.7494   Anisotropy =    14.8079
   XX=    29.0173   YX=    -6.3874   ZX=    -0.8464
   XY=    -5.2098   YY=    33.7106   ZY=     5.8356
   XZ=    -1.2510   YZ=     6.4084   ZZ=    29.5202
   Eigenvalues:    23.4154    28.2115    40.6213
     38  H    Isotropic =    30.8328   Anisotropy =     8.6914
   XX=    30.3861   YX=    -1.2371   ZX=    -0.0911
   XY=    -1.8773   YY=    31.6625   ZY=    -4.9613
   XZ=     0.3617   YZ=    -5.6020   ZZ=    30.4499
   Eigenvalues:    25.5532    30.3182    36.6271
     39  H    Isotropic =    30.7520   Anisotropy =     6.9854
   XX=    29.1126   YX=     0.3822   ZX=    -2.9795
   XY=     1.1757   YY=    30.0505   ZY=     2.3455
   XZ=    -2.3060   YZ=     3.3482   ZZ=    33.0931
   Eigenvalues:    26.4845    30.3627    35.4090
     40  H    Isotropic =    30.2114   Anisotropy =     8.3436
   XX=    34.1712   YX=     3.2245   ZX=    -1.3593
   XY=     3.2513   YY=    26.7658   ZY=     0.0233
   XZ=    -1.8063   YZ=    -0.3002   ZZ=    29.6972
   Eigenvalues:    25.5037    29.3567    35.7739
     41  H    Isotropic =    28.3262   Anisotropy =     5.4460
   XX=    31.1501   YX=     2.6051   ZX=    -1.5498
   XY=     2.3166   YY=    24.0871   ZY=     1.4122
   XZ=     0.0362   YZ=     1.7253   ZZ=    29.7415
   Eigenvalues:    22.8809    30.1409    31.9569
     42  H    Isotropic =    28.1321   Anisotropy =     6.2067
   XX=    31.5150   YX=    -1.7618   ZX=     2.0918
   XY=    -0.2885   YY=    29.1184   ZY=     2.5648
   XZ=     2.6983   YZ=     1.4119   ZZ=    23.7628
   Eigenvalues:    22.3682    29.7582    32.2699
     43  H    Isotropic =    29.8825   Anisotropy =    14.8941
   XX=    32.5180   YX=    -5.2915   ZX=     4.7974
   XY=    -4.6962   YY=    35.3117   ZY=    -0.8666
   XZ=     6.4947   YZ=     0.9219   ZZ=    21.8180
   Eigenvalues:    19.1212    30.7145    39.8120
 End of Minotr F.D. properties file   721 does not exist.
 End of Minotr F.D. properties file   722 does not exist.
 End of Minotr F.D. properties file   788 does not exist.

 **********************************************************************

            Population analysis using the SCF density.

 **********************************************************************

 Orbital symmetries:
       Occupied  (A) (A) (A) (A) (A) (A) (A) (A) (A) (A) (A) (A)
                 (A) (A) (A) (A) (A) (A) (A) (A) (A) (A) (A) (A)
                 (A) (A) (A) (A) (A) (A) (A) (A) (A) (A) (A) (A)
                 (A) (A) (A) (A) (A) (A) (A) (A) (A) (A) (A) (A)
                 (A) (A) (A) (A) (A) (A) (A) (A) (A) (A) (A) (A)
                 (A) (A) (A) (A) (A) (A) (A) (A) (A) (A) (A) (A)
                 (A)
       Virtual   (A) (A) (A) (A) (A) (A) (A) (A) (A) (A) (A) (A)
                 (A) (A) (A) (A) (A) (A) (A) (A) (A) (A) (A) (A)
                 (A) (A) (A) (A) (A) (A) (A) (A) (A) (A) (A) (A)
                 (A) (A) (A) (A) (A) (A) (A) (A) (A) (A) (A) (A)
                 (A) (A) (A) (A) (A) (A) (A) (A) (A) (A) (A) (A)
                 (A) (A) (A) (A) (A) (A) (A) (A) (A) (A) (A) (A)
                 (A) (A) (A) (A) (A) (A) (A) (A) (A) (A) (A) (A)
                 (A) (A) (A) (A) (A) (A) (A) (A) (A) (A) (A) (A)
                 (A) (A) (A) (A) (A) (A) (A) (A) (A) (A) (A) (A)
                 (A) (A) (A) (A) (A) (A) (A) (A) (A) (A) (A) (A)
                 (A) (A) (A) (A) (A) (A) (A) (A) (A) (A) (A) (A)
                 (A) (A) (A) (A) (A) (A) (A) (A) (A) (A) (A) (A)
                 (A) (A) (A) (A) (A) (A) (A) (A) (A) (A) (A) (A)
                 (A) (A) (A) (A) (A) (A) (A) (A) (A) (A) (A) (A)
                 (A) (A) (A) (A) (A) (A) (A) (A) (A) (A) (A) (A)
                 (A) (A) (A) (A) (A) (A) (A) (A) (A) (A) (A) (A)
                 (A) (A) (A) (A) (A) (A) (A) (A) (A) (A) (A) (A)
                 (A) (A) (A) (A) (A) (A) (A) (A) (A) (A) (A) (A)
                 (A) (A) (A) (A) (A) (A) (A) (A) (A) (A) (A) (A)
                 (A) (A) (A) (A) (A) (A) (A) (A) (A) (A) (A) (A)
                 (A) (A) (A) (A) (A) (A) (A) (A) (A) (A) (A) (A)
                 (A) (A) (A) (A) (A) (A) (A) (A) (A) (A) (A) (A)
                 (A) (A) (A) (A) (A) (A) (A) (A) (A) (A) (A) (A)
                 (A) (A) (A) (A) (A) (A) (A) (A) (A) (A) (A) (A)
                 (A) (A) (A) (A) (A) (A) (A) (A) (A) (A) (A) (A)
                 (A) (A) (A) (A) (A) (A) (A) (A) (A) (A) (A) (A)
                 (A) (A) (A) (A) (A) (A) (A) (A) (A) (A) (A) (A)
                 (A) (A) (A) (A) (A) (A) (A) (A) (A) (A) (A) (A)
                 (A) (A) (A) (A) (A) (A) (A) (A) (A) (A) (A) (A)
                 (A) (A) (A) (A) (A) (A) (A) (A) (A) (A) (A) (A)
                 (A) (A) (A) (A) (A) (A) (A) (A) (A) (A) (A) (A)
                 (A) (A) (A) (A) (A) (A) (A) (A) (A) (A) (A) (A)
                 (A) (A) (A) (A) (A) (A) (A) (A) (A) (A) (A) (A)
                 (A) (A) (A) (A) (A) (A) (A) (A) (A) (A) (A) (A)
                 (A) (A) (A) (A) (A)
 The electronic state is 1-A.
 Alpha  occ. eigenvalues --  -19.22026 -19.21902 -19.20759 -19.20011 -10.32228
 Alpha  occ. eigenvalues --  -10.31047 -10.29952 -10.27611 -10.26712 -10.24795
 Alpha  occ. eigenvalues --  -10.24723 -10.24721 -10.24504 -10.23997 -10.23202
 Alpha  occ. eigenvalues --  -10.23159 -10.22910 -10.22433 -10.22248  -1.06484
 Alpha  occ. eigenvalues --   -1.06460  -1.05839  -1.03573  -0.89375  -0.84677
 Alpha  occ. eigenvalues --   -0.82463  -0.77840  -0.77514  -0.75441  -0.71968
 Alpha  occ. eigenvalues --   -0.70971  -0.68822  -0.66189  -0.62942  -0.60446
 Alpha  occ. eigenvalues --   -0.58451  -0.57030  -0.54479  -0.52870  -0.51671
 Alpha  occ. eigenvalues --   -0.50559  -0.49387  -0.48796  -0.47669  -0.47431
 Alpha  occ. eigenvalues --   -0.46632  -0.45808  -0.44839  -0.43966  -0.43149
 Alpha  occ. eigenvalues --   -0.42363  -0.42153  -0.40875  -0.40589  -0.40153
 Alpha  occ. eigenvalues --   -0.39744  -0.39352  -0.38939  -0.38483  -0.37802
 Alpha  occ. eigenvalues --   -0.37012  -0.36317  -0.36105  -0.35377  -0.34315
 Alpha  occ. eigenvalues --   -0.33434  -0.33247  -0.32287  -0.30781  -0.29437
 Alpha  occ. eigenvalues --   -0.28567  -0.27057  -0.26195
 Alpha virt. eigenvalues --   -0.05118   0.03898   0.04433   0.04817   0.06128
 Alpha virt. eigenvalues --    0.06822   0.08169   0.08656   0.09287   0.09800
 Alpha virt. eigenvalues --    0.10417   0.10882   0.11207   0.11910   0.12438
 Alpha virt. eigenvalues --    0.12718   0.13078   0.13527   0.14529   0.15005
 Alpha virt. eigenvalues --    0.15481   0.15821   0.16461   0.17407   0.17469
 Alpha virt. eigenvalues --    0.18133   0.18715   0.19134   0.19867   0.20112
 Alpha virt. eigenvalues --    0.20666   0.21008   0.22750   0.23319   0.24004
 Alpha virt. eigenvalues --    0.24849   0.26140   0.26407   0.27152   0.27861
 Alpha virt. eigenvalues --    0.28651   0.29520   0.30576   0.31567   0.32417
 Alpha virt. eigenvalues --    0.32624   0.33906   0.34359   0.35305   0.35789
 Alpha virt. eigenvalues --    0.36334   0.37793   0.38184   0.39233   0.39886
 Alpha virt. eigenvalues --    0.40274   0.41036   0.42749   0.43711   0.44616
 Alpha virt. eigenvalues --    0.45538   0.46564   0.47106   0.48244   0.48579
 Alpha virt. eigenvalues --    0.48845   0.49666   0.49902   0.50391   0.51786
 Alpha virt. eigenvalues --    0.52522   0.52817   0.54455   0.54841   0.55237
 Alpha virt. eigenvalues --    0.55684   0.56695   0.57000   0.57579   0.57934
 Alpha virt. eigenvalues --    0.58276   0.58696   0.59103   0.59603   0.60000
 Alpha virt. eigenvalues --    0.60412   0.60521   0.61017   0.61565   0.61965
 Alpha virt. eigenvalues --    0.62325   0.63000   0.63237   0.63830   0.63911
 Alpha virt. eigenvalues --    0.64243   0.64891   0.65647   0.66339   0.66780
 Alpha virt. eigenvalues --    0.67763   0.68083   0.69006   0.69373   0.69888
 Alpha virt. eigenvalues --    0.71047   0.71751   0.73354   0.73717   0.74078
 Alpha virt. eigenvalues --    0.74823   0.77965   0.79249   0.80711   0.81928
 Alpha virt. eigenvalues --    0.82945   0.85287   0.86109   0.87330   0.88228
 Alpha virt. eigenvalues --    0.90228   0.90567   0.91720   0.93437   0.93713
 Alpha virt. eigenvalues --    0.95030   0.95991   0.97460   0.99543   1.00421
 Alpha virt. eigenvalues --    1.01565   1.01836   1.02703   1.04374   1.05763
 Alpha virt. eigenvalues --    1.06669   1.08505   1.09914   1.11383   1.12476
 Alpha virt. eigenvalues --    1.14207   1.15107   1.16450   1.17760   1.20747
 Alpha virt. eigenvalues --    1.21444   1.23358   1.24182   1.24902   1.25607
 Alpha virt. eigenvalues --    1.26132   1.28194   1.30318   1.31146   1.32915
 Alpha virt. eigenvalues --    1.33894   1.35198   1.37061   1.38276   1.40530
 Alpha virt. eigenvalues --    1.41368   1.42269   1.42889   1.43338   1.44350
 Alpha virt. eigenvalues --    1.44976   1.45280   1.45692   1.46453   1.47559
 Alpha virt. eigenvalues --    1.48123   1.49336   1.49957   1.50046   1.50219
 Alpha virt. eigenvalues --    1.51359   1.51490   1.53411   1.53959   1.55150
 Alpha virt. eigenvalues --    1.55813   1.56182   1.56461   1.57720   1.58197
 Alpha virt. eigenvalues --    1.58727   1.59926   1.60487   1.61438   1.61699
 Alpha virt. eigenvalues --    1.61986   1.62707   1.63256   1.64818   1.65840
 Alpha virt. eigenvalues --    1.66231   1.67082   1.67604   1.68218   1.68892
 Alpha virt. eigenvalues --    1.69348   1.69960   1.70795   1.71595   1.72199
 Alpha virt. eigenvalues --    1.73304   1.73739   1.74344   1.75964   1.76690
 Alpha virt. eigenvalues --    1.77107   1.77716   1.78088   1.79597   1.80687
 Alpha virt. eigenvalues --    1.81359   1.82033   1.82779   1.83879   1.85669
 Alpha virt. eigenvalues --    1.86210   1.87538   1.88501   1.89246   1.91174
 Alpha virt. eigenvalues --    1.91269   1.92075   1.94043   1.94288   1.96731
 Alpha virt. eigenvalues --    1.97073   1.98213   2.00186   2.01173   2.01866
 Alpha virt. eigenvalues --    2.03839   2.04336   2.04880   2.05798   2.07462
 Alpha virt. eigenvalues --    2.07812   2.09643   2.10344   2.12735   2.12894
 Alpha virt. eigenvalues --    2.13406   2.15744   2.16516   2.17593   2.17622
 Alpha virt. eigenvalues --    2.19556   2.20415   2.21683   2.22395   2.23451
 Alpha virt. eigenvalues --    2.25574   2.28317   2.29305   2.29946   2.31538
 Alpha virt. eigenvalues --    2.32539   2.33092   2.34535   2.37094   2.38669
 Alpha virt. eigenvalues --    2.39396   2.41182   2.42156   2.42238   2.44433
 Alpha virt. eigenvalues --    2.44748   2.45550   2.46710   2.46998   2.48712
 Alpha virt. eigenvalues --    2.49298   2.49714   2.50463   2.52144   2.52788
 Alpha virt. eigenvalues --    2.53640   2.55252   2.56065   2.56776   2.57473
 Alpha virt. eigenvalues --    2.58378   2.59092   2.59950   2.60588   2.61122
 Alpha virt. eigenvalues --    2.61630   2.63409   2.65033   2.65353   2.66439
 Alpha virt. eigenvalues --    2.66780   2.67475   2.68291   2.70312   2.70514
 Alpha virt. eigenvalues --    2.72953   2.74079   2.74779   2.75978   2.78679
 Alpha virt. eigenvalues --    2.80219   2.81996   2.84304   2.84858   2.87130
 Alpha virt. eigenvalues --    2.87958   2.89503   2.89967   2.90833   2.91714
 Alpha virt. eigenvalues --    2.92554   2.92970   2.93547   2.94091   2.98189
 Alpha virt. eigenvalues --    3.00280   3.01567   3.04310   3.05060   3.06071
 Alpha virt. eigenvalues --    3.09115   3.10895   3.11292   3.12494   3.13552
 Alpha virt. eigenvalues --    3.14662   3.15895   3.17923   3.18523   3.19398
 Alpha virt. eigenvalues --    3.20461   3.22721   3.23725   3.25470   3.27327
 Alpha virt. eigenvalues --    3.30876   3.32446   3.36067   3.36823   3.38418
 Alpha virt. eigenvalues --    3.40870   3.44452   3.48216   3.57763   3.58009
 Alpha virt. eigenvalues --    3.60548   3.63997   3.71070   3.76730   3.77906
 Alpha virt. eigenvalues --    3.78037   3.80866   3.82006   3.82508   3.82706
 Alpha virt. eigenvalues --    3.83156   3.83898   3.84604   3.84674   3.86727
 Alpha virt. eigenvalues --    3.89794   3.92400   3.96430   3.98702   4.03213
 Alpha virt. eigenvalues --    4.06659   4.09316   4.10606   4.13884   4.24353
 Alpha virt. eigenvalues --    4.27463   4.30016   4.33291   4.37730   4.41135
 Alpha virt. eigenvalues --    4.48259   4.55036   4.95068   4.95243   4.97933
 Alpha virt. eigenvalues --    5.02236   5.10931   5.29716   5.32040   5.32594
 Alpha virt. eigenvalues --    5.63233   5.63807   5.66680   5.67335  23.64675
 Alpha virt. eigenvalues --   23.79475  23.83563  23.87543  23.91269  23.92592
 Alpha virt. eigenvalues --   23.93988  23.96537  23.97540  24.00431  24.02837
 Alpha virt. eigenvalues --   24.03385  24.05441  24.06521  24.25875  50.00406
 Alpha virt. eigenvalues --   50.02639  50.05608  50.09842
          Condensed to atoms (all electrons):
               1          2          3          4          5          6
     1  C    5.777258   0.341354  -0.037200  -0.014615  -0.001681  -0.064009
     2  C    0.341354   5.468231   0.287409  -0.042578  -0.000576  -0.011541
     3  C   -0.037200   0.287409   5.096204   0.269950  -0.068857  -0.005228
     4  C   -0.014615  -0.042578   0.269950   5.507246   0.275377  -0.050920
     5  C   -0.001681  -0.000576  -0.068857   0.275377   5.040044   0.340720
     6  C   -0.064009  -0.011541  -0.005228  -0.050920   0.340720   5.026577
     7  C    0.259478  -0.045912  -0.005016  -0.002389  -0.075472   0.371076
     8  C    0.181280   0.024524   0.004415  -0.000424  -0.000453   0.005689
     9  C   -0.177821  -0.095206   0.008085  -0.000581   0.000000  -0.000155
    10  C   -0.005927   0.303277  -0.042187   0.004772  -0.000216  -0.000292
    11  O   -0.121297   0.007309  -0.000090  -0.000002  -0.000005   0.000182
    12  C   -0.076195  -0.000029   0.001907  -0.005196  -0.002088  -0.070425
    13  C   -0.000587  -0.095173  -0.008028   0.000324  -0.000020   0.000067
    14  O    0.005555  -0.053059  -0.010051  -0.000891  -0.000009   0.000006
    15  C    0.000028   0.003523  -0.034328   0.242519  -0.034706   0.005475
    16  O    0.000005  -0.000161   0.004400  -0.065486   0.004022   0.000756
    17  C   -0.000068   0.000429  -0.005485  -0.072825  -0.012825  -0.000252
    18  C    0.000035   0.000480  -0.010817  -0.081276   0.008023  -0.000091
    19  O    0.000000   0.000002   0.000031   0.004715  -0.000134   0.000001
    20  H   -0.003051  -0.029374   0.393857  -0.029351  -0.003856  -0.001889
    21  H    0.009462  -0.051594   0.415988  -0.050932   0.005395  -0.000050
    22  H   -0.000222  -0.005839  -0.055540   0.421302  -0.033813  -0.004603
    23  H   -0.000232  -0.000224  -0.002637  -0.045939   0.410693  -0.033258
    24  H   -0.000125  -0.000921   0.010438  -0.045647   0.404640  -0.027201
    25  H   -0.005671  -0.002243   0.005715  -0.007775  -0.035323   0.410456
    26  H    0.009410   0.000280  -0.000324   0.007947  -0.032869   0.409698
    27  H   -0.057068   0.005439  -0.000317  -0.000359   0.007031  -0.039632
    28  H    0.006878   0.001790  -0.000211   0.000065  -0.000002   0.000008
    29  H    0.011550   0.002347  -0.000304   0.000013   0.000000   0.000016
    30  H    0.008820  -0.000165  -0.000071   0.000349  -0.001625  -0.002275
    31  H   -0.003872   0.002688  -0.000623  -0.001379   0.005352  -0.007851
    32  H   -0.014695  -0.000511  -0.000015   0.000092  -0.000377   0.007723
    33  H    0.000296  -0.012758   0.004325   0.000054   0.000009  -0.000019
    34  H   -0.000953   0.011089  -0.000017   0.000007   0.000000  -0.000002
    35  H    0.002072   0.002177  -0.000828  -0.000040  -0.000006   0.000023
    36  H    0.001988  -0.000979  -0.001741   0.000247  -0.000006   0.000010
    37  H    0.000001   0.000031  -0.000609  -0.003106   0.007195  -0.000062
    38  H   -0.000028   0.000673   0.001694  -0.002207   0.000728  -0.000016
    39  H    0.000011  -0.000140  -0.000282  -0.008567   0.001305  -0.000175
    40  H   -0.000001   0.000024  -0.000826   0.012780  -0.000662   0.000015
    41  H   -0.000034   0.000089  -0.000260  -0.004213  -0.000063  -0.000013
    42  H    0.000043   0.000160   0.000982  -0.001914  -0.000354  -0.000008
    43  H    0.000000   0.000009  -0.000101   0.002201  -0.000142  -0.000003
               7          8          9         10         11         12
     1  C    0.259478   0.181280  -0.177821  -0.005927  -0.121297  -0.076195
     2  C   -0.045912   0.024524  -0.095206   0.303277   0.007309  -0.000029
     3  C   -0.005016   0.004415   0.008085  -0.042187  -0.000090   0.001907
     4  C   -0.002389  -0.000424  -0.000581   0.004772  -0.000002  -0.005196
     5  C   -0.075472  -0.000453   0.000000  -0.000216  -0.000005  -0.002088
     6  C    0.371076   0.005689  -0.000155  -0.000292   0.000182  -0.070425
     7  C    5.152466  -0.050597   0.009963   0.003096   0.011372   0.342368
     8  C   -0.050597   4.719500   0.369629  -0.087028   0.650044  -0.007552
     9  C    0.009963   0.369629   5.190929   0.288872  -0.071475  -0.001089
    10  C    0.003096  -0.087028   0.288872   5.263902   0.005125   0.000006
    11  O    0.011372   0.650044  -0.071475   0.005125   7.892782  -0.005091
    12  C    0.342368  -0.007552  -0.001089   0.000006  -0.005091   4.948943
    13  C   -0.000341  -0.001491  -0.059354   0.331684   0.000001  -0.000009
    14  O   -0.000100   0.003408  -0.038886   0.234638  -0.000015   0.000010
    15  C   -0.000371  -0.000002   0.000009  -0.000250   0.000000  -0.000063
    16  O   -0.000003   0.000000   0.000000   0.000000   0.000000  -0.000033
    17  C    0.000017   0.000000   0.000000   0.000008   0.000000  -0.000009
    18  C   -0.000005   0.000001  -0.000003  -0.000034   0.000000   0.000001
    19  O    0.000000   0.000000   0.000000   0.000000   0.000000   0.000000
    20  H    0.001342  -0.000183  -0.000098  -0.001182   0.000005  -0.000199
    21  H   -0.000423  -0.000269   0.002114  -0.011670   0.000003   0.000069
    22  H    0.004455  -0.000089  -0.000048   0.000259  -0.000003  -0.001519
    23  H    0.008216   0.000030   0.000000   0.000001   0.000000  -0.000267
    24  H   -0.005729   0.000010  -0.000003   0.000021   0.000001   0.004377
    25  H   -0.044476   0.000251  -0.000102  -0.000059  -0.000019   0.008560
    26  H   -0.033388  -0.000239   0.000008   0.000025  -0.000005  -0.004725
    27  H    0.424945  -0.005300   0.002379  -0.001154   0.013809  -0.039495
    28  H   -0.000301  -0.026632   0.386111  -0.032026   0.000757   0.000127
    29  H   -0.000215  -0.028975   0.385175  -0.028162   0.004062  -0.000014
    30  H   -0.036319  -0.000020   0.000017   0.000012  -0.000105   0.403808
    31  H   -0.033474  -0.000427   0.000077  -0.000218  -0.000068   0.403390
    32  H   -0.024651   0.005031   0.000523  -0.000075   0.009839   0.398303
    33  H    0.000015  -0.000529   0.006855  -0.023513   0.000008   0.000000
    34  H    0.000022   0.000615  -0.007364  -0.030894  -0.000010   0.000000
    35  H   -0.000121  -0.000125  -0.001346  -0.038313  -0.000059   0.000006
    36  H   -0.000072  -0.000567  -0.001600  -0.042859  -0.000032  -0.000015
    37  H   -0.000003   0.000000   0.000000   0.000000   0.000000   0.000003
    38  H    0.000003   0.000000  -0.000001   0.000021   0.000000   0.000001
    39  H   -0.000005   0.000000   0.000000   0.000000   0.000000   0.000000
    40  H    0.000000   0.000000   0.000000   0.000000   0.000000   0.000000
    41  H    0.000013   0.000000  -0.000002   0.000030   0.000000  -0.000023
    42  H    0.000001   0.000001   0.000006  -0.000090   0.000000   0.000001
    43  H    0.000000   0.000000   0.000000   0.000000   0.000000   0.000000
              13         14         15         16         17         18
     1  C   -0.000587   0.005555   0.000028   0.000005  -0.000068   0.000035
     2  C   -0.095173  -0.053059   0.003523  -0.000161   0.000429   0.000480
     3  C   -0.008028  -0.010051  -0.034328   0.004400  -0.005485  -0.010817
     4  C    0.000324  -0.000891   0.242519  -0.065486  -0.072825  -0.081276
     5  C   -0.000020  -0.000009  -0.034706   0.004022  -0.012825   0.008023
     6  C    0.000067   0.000006   0.005475   0.000756  -0.000252  -0.000091
     7  C   -0.000341  -0.000100  -0.000371  -0.000003   0.000017  -0.000005
     8  C   -0.001491   0.003408  -0.000002   0.000000   0.000000   0.000001
     9  C   -0.059354  -0.038886   0.000009   0.000000   0.000000  -0.000003
    10  C    0.331684   0.234638  -0.000250   0.000000   0.000008  -0.000034
    11  O    0.000001  -0.000015   0.000000   0.000000   0.000000   0.000000
    12  C   -0.000009   0.000010  -0.000063  -0.000033  -0.000009   0.000001
    13  C    4.951075  -0.061339   0.000004   0.000000  -0.000008   0.000003
    14  O   -0.061339   7.991325  -0.000118   0.000000   0.000004  -0.000039
    15  C    0.000004  -0.000118   5.361849   0.225426   0.310494   0.357783
    16  O    0.000000   0.000000   0.225426   8.024016  -0.053123  -0.058701
    17  C   -0.000008   0.000004   0.310494  -0.053123   4.981402  -0.069684
    18  C    0.000003  -0.000039   0.357783  -0.058701  -0.069684   4.782726
    19  O    0.000000   0.000000  -0.040184  -0.008390  -0.005626   0.268950
    20  H    0.001494   0.000300  -0.004112  -0.000130   0.002530  -0.000148
    21  H   -0.004085   0.025262   0.000095   0.000173  -0.003948   0.001578
    22  H    0.000037   0.000489  -0.046333   0.001992   0.009917  -0.007152
    23  H   -0.000001   0.000001  -0.003371  -0.000767   0.001406   0.000418
    24  H    0.000000   0.000000  -0.006212   0.013932   0.001111   0.000084
    25  H    0.000021   0.000005  -0.000342  -0.000010  -0.000007  -0.000009
    26  H   -0.000003   0.000000  -0.000277  -0.000017  -0.000014   0.000010
    27  H    0.000131  -0.000001   0.000027   0.000000   0.000000   0.000000
    28  H    0.002017   0.002703   0.000000   0.000000   0.000000  -0.000001
    29  H   -0.000496   0.001749   0.000000   0.000000   0.000000   0.000000
    30  H    0.000000   0.000000  -0.000011  -0.000010   0.000000   0.000000
    31  H    0.000005  -0.000012   0.000424  -0.000137  -0.000020  -0.000023
    32  H   -0.000001   0.000005  -0.000004  -0.000001   0.000000   0.000000
    33  H    0.401736   0.000146  -0.000004   0.000000   0.000026  -0.000018
    34  H    0.392750   0.004554   0.000000   0.000000   0.000000   0.000000
    35  H    0.400292   0.004067   0.000000   0.000000   0.000001   0.000000
    36  H    0.009672   0.314547  -0.000098  -0.000001   0.000001   0.000242
    37  H    0.000000   0.000000  -0.038028   0.323487  -0.003203   0.006837
    38  H    0.000025  -0.000100  -0.026903   0.004470   0.386825  -0.001614
    39  H    0.000000   0.000000  -0.028222  -0.002632   0.401433   0.007539
    40  H    0.000000   0.000000  -0.038413   0.001272   0.399438  -0.015981
    41  H   -0.000001  -0.000009  -0.046266  -0.001546   0.010184   0.399862
    42  H    0.000022   0.001082  -0.028879   0.004241  -0.006732   0.394352
    43  H    0.000000   0.000000  -0.013076   0.028937  -0.000773  -0.053374
              19         20         21         22         23         24
     1  C    0.000000  -0.003051   0.009462  -0.000222  -0.000232  -0.000125
     2  C    0.000002  -0.029374  -0.051594  -0.005839  -0.000224  -0.000921
     3  C    0.000031   0.393857   0.415988  -0.055540  -0.002637   0.010438
     4  C    0.004715  -0.029351  -0.050932   0.421302  -0.045939  -0.045647
     5  C   -0.000134  -0.003856   0.005395  -0.033813   0.410693   0.404640
     6  C    0.000001  -0.001889  -0.000050  -0.004603  -0.033258  -0.027201
     7  C    0.000000   0.001342  -0.000423   0.004455   0.008216  -0.005729
     8  C    0.000000  -0.000183  -0.000269  -0.000089   0.000030   0.000010
     9  C    0.000000  -0.000098   0.002114  -0.000048   0.000000  -0.000003
    10  C    0.000000  -0.001182  -0.011670   0.000259   0.000001   0.000021
    11  O    0.000000   0.000005   0.000003  -0.000003   0.000000   0.000001
    12  C    0.000000  -0.000199   0.000069  -0.001519  -0.000267   0.004377
    13  C    0.000000   0.001494  -0.004085   0.000037  -0.000001   0.000000
    14  O    0.000000   0.000300   0.025262   0.000489   0.000001   0.000000
    15  C   -0.040184  -0.004112   0.000095  -0.046333  -0.003371  -0.006212
    16  O   -0.008390  -0.000130   0.000173   0.001992  -0.000767   0.013932
    17  C   -0.005626   0.002530  -0.003948   0.009917   0.001406   0.001111
    18  C    0.268950  -0.000148   0.001578  -0.007152   0.000418   0.000084
    19  O    7.944432   0.000003  -0.000452  -0.000084  -0.000007  -0.000008
    20  H    0.000003   0.510600  -0.022394   0.006714   0.002652   0.000034
    21  H   -0.000452  -0.022394   0.522295  -0.001383  -0.000249  -0.000232
    22  H   -0.000084   0.006714  -0.001383   0.542186   0.007307  -0.008605
    23  H   -0.000007   0.002652  -0.000249   0.007307   0.557141  -0.028852
    24  H   -0.000008   0.000034  -0.000232  -0.008605  -0.028852   0.548051
    25  H    0.000000   0.000350   0.000135  -0.000452  -0.008678   0.007316
    26  H    0.000000  -0.000270   0.000024  -0.000259  -0.002759  -0.008107
    27  H    0.000000   0.000194  -0.000002   0.000090  -0.000291  -0.000258
    28  H    0.000000  -0.000037  -0.000118  -0.000020   0.000000   0.000000
    29  H    0.000000   0.000059  -0.000156   0.000005   0.000000   0.000000
    30  H    0.000000   0.000018  -0.000004   0.000006  -0.000075   0.000394
    31  H    0.000001   0.000042  -0.000013   0.003998   0.000059  -0.001458
    32  H    0.000000  -0.000004  -0.000005   0.000021   0.000029  -0.000097
    33  H    0.000000  -0.000271   0.002165   0.000005  -0.000001  -0.000001
    34  H    0.000000  -0.000002  -0.000422  -0.000001   0.000000   0.000000
    35  H    0.000000  -0.000147   0.000530   0.000001   0.000000   0.000000
    36  H   -0.000001   0.000084  -0.001616   0.000357   0.000001  -0.000002
    37  H    0.000020   0.000006   0.000007  -0.001076  -0.000100  -0.001101
    38  H   -0.000343  -0.000852  -0.000474  -0.000442   0.000020  -0.000293
    39  H   -0.000139   0.000003   0.000244  -0.000186   0.004809   0.000081
    40  H    0.022690   0.000058  -0.000446  -0.000043  -0.000256  -0.000119
    41  H   -0.030889  -0.000074  -0.000886   0.011044   0.000023   0.000202
    42  H   -0.023990   0.000269   0.006630  -0.000735  -0.000014  -0.000011
    43  H    0.318334   0.000011   0.000012  -0.000143  -0.000028  -0.000046
              25         26         27         28         29         30
     1  C   -0.005671   0.009410  -0.057068   0.006878   0.011550   0.008820
     2  C   -0.002243   0.000280   0.005439   0.001790   0.002347  -0.000165
     3  C    0.005715  -0.000324  -0.000317  -0.000211  -0.000304  -0.000071
     4  C   -0.007775   0.007947  -0.000359   0.000065   0.000013   0.000349
     5  C   -0.035323  -0.032869   0.007031  -0.000002   0.000000  -0.001625
     6  C    0.410456   0.409698  -0.039632   0.000008   0.000016  -0.002275
     7  C   -0.044476  -0.033388   0.424945  -0.000301  -0.000215  -0.036319
     8  C    0.000251  -0.000239  -0.005300  -0.026632  -0.028975  -0.000020
     9  C   -0.000102   0.000008   0.002379   0.386111   0.385175   0.000017
    10  C   -0.000059   0.000025  -0.001154  -0.032026  -0.028162   0.000012
    11  O   -0.000019  -0.000005   0.013809   0.000757   0.004062  -0.000105
    12  C    0.008560  -0.004725  -0.039495   0.000127  -0.000014   0.403808
    13  C    0.000021  -0.000003   0.000131   0.002017  -0.000496   0.000000
    14  O    0.000005   0.000000  -0.000001   0.002703   0.001749   0.000000
    15  C   -0.000342  -0.000277   0.000027   0.000000   0.000000  -0.000011
    16  O   -0.000010  -0.000017   0.000000   0.000000   0.000000  -0.000010
    17  C   -0.000007  -0.000014   0.000000   0.000000   0.000000   0.000000
    18  C   -0.000009   0.000010   0.000000  -0.000001   0.000000   0.000000
    19  O    0.000000   0.000000   0.000000   0.000000   0.000000   0.000000
    20  H    0.000350  -0.000270   0.000194  -0.000037   0.000059   0.000018
    21  H    0.000135   0.000024  -0.000002  -0.000118  -0.000156  -0.000004
    22  H   -0.000452  -0.000259   0.000090  -0.000020   0.000005   0.000006
    23  H   -0.008678  -0.002759  -0.000291   0.000000   0.000000  -0.000075
    24  H    0.007316  -0.008107  -0.000258   0.000000   0.000000   0.000394
    25  H    0.560655  -0.025571  -0.004639   0.000005  -0.000001   0.000008
    26  H   -0.025571   0.547055  -0.007761   0.000000  -0.000001   0.003316
    27  H   -0.004639  -0.007761   0.554617  -0.000091  -0.000032  -0.005354
    28  H    0.000005   0.000000  -0.000091   0.490189  -0.009758  -0.000005
    29  H   -0.000001  -0.000001  -0.000032  -0.009758   0.498374   0.000001
    30  H    0.000008   0.003316  -0.005354  -0.000005   0.000001   0.548692
    31  H   -0.000256  -0.000679   0.007946  -0.000010   0.000004  -0.026137
    32  H   -0.000375   0.000009  -0.005794  -0.000047  -0.000017  -0.023065
    33  H   -0.000020   0.000000  -0.000004  -0.000379   0.000262   0.000000
    34  H   -0.000001   0.000000  -0.000005   0.000645   0.000758   0.000000
    35  H    0.000092   0.000000  -0.000030   0.000302  -0.001062   0.000000
    36  H   -0.000002   0.000000   0.000010   0.002964   0.000097   0.000001
    37  H    0.000018   0.000005   0.000000   0.000000   0.000000   0.000000
    38  H   -0.000025   0.000008   0.000000   0.000000   0.000000   0.000000
    39  H   -0.000006   0.000023  -0.000001   0.000000   0.000000   0.000000
    40  H   -0.000004  -0.000001   0.000000   0.000000   0.000000   0.000000
    41  H   -0.000003   0.000000   0.000000   0.000000   0.000000   0.000000
    42  H    0.000003   0.000000   0.000000  -0.000004   0.000000   0.000000
    43  H    0.000000   0.000000   0.000000   0.000000   0.000000   0.000000
              31         32         33         34         35         36
     1  C   -0.003872  -0.014695   0.000296  -0.000953   0.002072   0.001988
     2  C    0.002688  -0.000511  -0.012758   0.011089   0.002177  -0.000979
     3  C   -0.000623  -0.000015   0.004325  -0.000017  -0.000828  -0.001741
     4  C   -0.001379   0.000092   0.000054   0.000007  -0.000040   0.000247
     5  C    0.005352  -0.000377   0.000009   0.000000  -0.000006  -0.000006
     6  C   -0.007851   0.007723  -0.000019  -0.000002   0.000023   0.000010
     7  C   -0.033474  -0.024651   0.000015   0.000022  -0.000121  -0.000072
     8  C   -0.000427   0.005031  -0.000529   0.000615  -0.000125  -0.000567
     9  C    0.000077   0.000523   0.006855  -0.007364  -0.001346  -0.001600
    10  C   -0.000218  -0.000075  -0.023513  -0.030894  -0.038313  -0.042859
    11  O   -0.000068   0.009839   0.000008  -0.000010  -0.000059  -0.000032
    12  C    0.403390   0.398303   0.000000   0.000000   0.000006  -0.000015
    13  C    0.000005  -0.000001   0.401736   0.392750   0.400292   0.009672
    14  O   -0.000012   0.000005   0.000146   0.004554   0.004067   0.314547
    15  C    0.000424  -0.000004  -0.000004   0.000000   0.000000  -0.000098
    16  O   -0.000137  -0.000001   0.000000   0.000000   0.000000  -0.000001
    17  C   -0.000020   0.000000   0.000026   0.000000   0.000001   0.000001
    18  C   -0.000023   0.000000  -0.000018   0.000000   0.000000   0.000242
    19  O    0.000001   0.000000   0.000000   0.000000   0.000000  -0.000001
    20  H    0.000042  -0.000004  -0.000271  -0.000002  -0.000147   0.000084
    21  H   -0.000013  -0.000005   0.002165  -0.000422   0.000530  -0.001616
    22  H    0.003998   0.000021   0.000005  -0.000001   0.000001   0.000357
    23  H    0.000059   0.000029  -0.000001   0.000000   0.000000   0.000001
    24  H   -0.001458  -0.000097  -0.000001   0.000000   0.000000  -0.000002
    25  H   -0.000256  -0.000375  -0.000020  -0.000001   0.000092  -0.000002
    26  H   -0.000679   0.000009   0.000000   0.000000   0.000000   0.000000
    27  H    0.007946  -0.005794  -0.000004  -0.000005  -0.000030   0.000010
    28  H   -0.000010  -0.000047  -0.000379   0.000645   0.000302   0.002964
    29  H    0.000004  -0.000017   0.000262   0.000758  -0.001062   0.000097
    30  H   -0.026137  -0.023065   0.000000   0.000000   0.000000   0.000001
    31  H    0.554907  -0.026950   0.000000   0.000000  -0.000001   0.000019
    32  H   -0.026950   0.544846   0.000000   0.000000   0.000000  -0.000006
    33  H    0.000000   0.000000   0.531389  -0.023220  -0.022776  -0.000358
    34  H    0.000000   0.000000  -0.023220   0.534916  -0.021162  -0.000495
    35  H   -0.000001   0.000000  -0.022776  -0.021162   0.541175  -0.000602
    36  H    0.000019  -0.000006  -0.000358  -0.000495  -0.000602   0.452904
    37  H    0.000014   0.000000   0.000000   0.000000   0.000000   0.000000
    38  H    0.000002   0.000000   0.000009   0.000001  -0.000003   0.000005
    39  H    0.000000   0.000000  -0.000001   0.000000   0.000000   0.000000
    40  H    0.000000   0.000000   0.000001   0.000000   0.000000   0.000001
    41  H   -0.000106   0.000001   0.000002   0.000000   0.000000   0.000117
    42  H    0.000007   0.000000  -0.000001  -0.000001  -0.000002   0.000155
    43  H    0.000002   0.000000   0.000000   0.000000   0.000000   0.000000
              37         38         39         40         41         42
     1  C    0.000001  -0.000028   0.000011  -0.000001  -0.000034   0.000043
     2  C    0.000031   0.000673  -0.000140   0.000024   0.000089   0.000160
     3  C   -0.000609   0.001694  -0.000282  -0.000826  -0.000260   0.000982
     4  C   -0.003106  -0.002207  -0.008567   0.012780  -0.004213  -0.001914
     5  C    0.007195   0.000728   0.001305  -0.000662  -0.000063  -0.000354
     6  C   -0.000062  -0.000016  -0.000175   0.000015  -0.000013  -0.000008
     7  C   -0.000003   0.000003  -0.000005   0.000000   0.000013   0.000001
     8  C    0.000000   0.000000   0.000000   0.000000   0.000000   0.000001
     9  C    0.000000  -0.000001   0.000000   0.000000  -0.000002   0.000006
    10  C    0.000000   0.000021   0.000000   0.000000   0.000030  -0.000090
    11  O    0.000000   0.000000   0.000000   0.000000   0.000000   0.000000
    12  C    0.000003   0.000001   0.000000   0.000000  -0.000023   0.000001
    13  C    0.000000   0.000025   0.000000   0.000000  -0.000001   0.000022
    14  O    0.000000  -0.000100   0.000000   0.000000  -0.000009   0.001082
    15  C   -0.038028  -0.026903  -0.028222  -0.038413  -0.046266  -0.028879
    16  O    0.323487   0.004470  -0.002632   0.001272  -0.001546   0.004241
    17  C   -0.003203   0.386825   0.401433   0.399438   0.010184  -0.006732
    18  C    0.006837  -0.001614   0.007539  -0.015981   0.399862   0.394352
    19  O    0.000020  -0.000343  -0.000139   0.022690  -0.030889  -0.023990
    20  H    0.000006  -0.000852   0.000003   0.000058  -0.000074   0.000269
    21  H    0.000007  -0.000474   0.000244  -0.000446  -0.000886   0.006630
    22  H   -0.001076  -0.000442  -0.000186  -0.000043   0.011044  -0.000735
    23  H   -0.000100   0.000020   0.004809  -0.000256   0.000023  -0.000014
    24  H   -0.001101  -0.000293   0.000081  -0.000119   0.000202  -0.000011
    25  H    0.000018  -0.000025  -0.000006  -0.000004  -0.000003   0.000003
    26  H    0.000005   0.000008   0.000023  -0.000001   0.000000   0.000000
    27  H    0.000000   0.000000  -0.000001   0.000000   0.000000   0.000000
    28  H    0.000000   0.000000   0.000000   0.000000   0.000000  -0.000004
    29  H    0.000000   0.000000   0.000000   0.000000   0.000000   0.000000
    30  H    0.000000   0.000000   0.000000   0.000000   0.000000   0.000000
    31  H    0.000014   0.000002   0.000000   0.000000  -0.000106   0.000007
    32  H    0.000000   0.000000   0.000000   0.000000   0.000001   0.000000
    33  H    0.000000   0.000009  -0.000001   0.000001   0.000002  -0.000001
    34  H    0.000000   0.000001   0.000000   0.000000   0.000000  -0.000001
    35  H    0.000000  -0.000003   0.000000   0.000000   0.000000  -0.000002
    36  H    0.000000   0.000005   0.000000   0.000001   0.000117   0.000155
    37  H    0.432868   0.000288   0.003228  -0.000274  -0.000716  -0.000451
    38  H    0.000288   0.546198  -0.021015  -0.020733  -0.000384   0.000710
    39  H    0.003228  -0.021015   0.539060  -0.026361  -0.000389  -0.000010
    40  H   -0.000274  -0.020733  -0.026361   0.533730   0.001259  -0.001205
    41  H   -0.000716  -0.000384  -0.000389   0.001259   0.578132  -0.032482
    42  H   -0.000451   0.000710  -0.000010  -0.001205  -0.032482   0.549954
    43  H   -0.000830  -0.000072  -0.000236   0.000655  -0.004579   0.008545
              43
     1  C    0.000000
     2  C    0.000009
     3  C   -0.000101
     4  C    0.002201
     5  C   -0.000142
     6  C   -0.000003
     7  C    0.000000
     8  C    0.000000
     9  C    0.000000
    10  C    0.000000
    11  O    0.000000
    12  C    0.000000
    13  C    0.000000
    14  O    0.000000
    15  C   -0.013076
    16  O    0.028937
    17  C   -0.000773
    18  C   -0.053374
    19  O    0.318334
    20  H    0.000011
    21  H    0.000012
    22  H   -0.000143
    23  H   -0.000028
    24  H   -0.000046
    25  H    0.000000
    26  H    0.000000
    27  H    0.000000
    28  H    0.000000
    29  H    0.000000
    30  H    0.000000
    31  H    0.000002
    32  H    0.000000
    33  H    0.000000
    34  H    0.000000
    35  H    0.000000
    36  H    0.000000
    37  H   -0.000830
    38  H   -0.000072
    39  H   -0.000236
    40  H    0.000655
    41  H   -0.004579
    42  H    0.008545
    43  H    0.457718
 Mulliken charges:
               1
     1  C   -0.030171
     2  C   -0.014354
     3  C   -0.213408
     4  C   -0.211345
     5  C   -0.204394
     6  C   -0.258530
     7  C   -0.229465
     8  C    0.246476
     9  C   -0.195621
    10  C   -0.089601
    11  O   -0.397023
    12  C   -0.297843
    13  C   -0.260424
    14  O   -0.425227
    15  C   -0.117083
    16  O   -0.445981
    17  C   -0.270627
    18  C    0.070048
    19  O   -0.448933
    20  H    0.177000
    21  H    0.159640
    22  H    0.158402
    23  H    0.135203
    24  H    0.144339
    25  H    0.142480
    26  H    0.139454
    27  H    0.150972
    28  H    0.175080
    29  H    0.164722
    30  H    0.129801
    31  H    0.124780
    32  H    0.130268
    33  H    0.136569
    34  H    0.139192
    35  H    0.135882
    36  H    0.267633
    37  H    0.275552
    38  H    0.133824
    39  H    0.130630
    40  H    0.133402
    41  H    0.121981
    42  H    0.129719
    43  H    0.256978
 Sum of Mulliken charges =   0.00000
 Mulliken charges with hydrogens summed into heavy atoms:
               1
     1  C   -0.030171
     2  C   -0.014354
     3  C    0.123232
     4  C   -0.052943
     5  C    0.075148
     6  C    0.023405
     7  C   -0.078493
     8  C    0.246476
     9  C    0.144181
    10  C   -0.089601
    11  O   -0.397023
    12  C    0.087006
    13  C    0.151219
    14  O   -0.157594
    15  C   -0.117083
    16  O   -0.170429
    17  C    0.127230
    18  C    0.321748
    19  O   -0.191955
 Electronic spatial extent (au):  <R**2>=           5558.6554
 Charge=              0.0000 electrons
 Dipole moment (field-independent basis, Debye):
    X=             -2.1874    Y=              1.0469    Z=              2.8905  Tot=              3.7730
 Quadrupole moment (field-independent basis, Debye-Ang):
   XX=           -139.2376   YY=           -121.0763   ZZ=           -110.8697
   XY=            -19.7242   XZ=             -3.9862   YZ=              1.6706
 Traceless Quadrupole moment (field-independent basis, Debye-Ang):
   XX=            -15.5097   YY=              2.6516   ZZ=             12.8582
   XY=            -19.7242   XZ=             -3.9862   YZ=              1.6706
 Octapole moment (field-independent basis, Debye-Ang**2):
  XXX=            -85.8138  YYY=             32.8503  ZZZ=            -15.5818  XYY=             -2.5402
  XXY=             -0.4017  XXZ=             44.9864  XZZ=              0.2904  YZZ=             -9.9542
  YYZ=             12.6852  XYZ=              8.4003
 Hexadecapole moment (field-independent basis, Debye-Ang**3):
 XXXX=          -4868.6237 YYYY=          -2062.5964 ZZZZ=           -703.7279 XXXY=           -427.2431
 XXXZ=             14.8603 YYYX=            -39.4318 YYYZ=             -4.2582 ZZZX=             -1.5991
 ZZZY=             28.7248 XXYY=          -1147.5937 XXZZ=           -862.8483 YYZZ=           -451.8977
 XXYZ=              6.5202 YYXZ=            -18.7162 ZZXY=            -28.3511
 N-N= 1.598674663071D+03 E-N=-5.266805666647D+03  KE= 8.830007872177D+02
 1\1\GINC-SNODE82\SP\RmPW1PW91\6-311G(d,p)\C15H24O4\ROOT\10-Mar-2024\0\
 \# mPW1PW91/6-311G(d,p) nmr guess=read geom=check scrf=(solvent=methan
 ol,read)\\candidate structure: DY-202A-11R_24, conformer: 1, nmr calcu
 lation with methanol solvation\\0,1\C,0,1.7952024982,0.6233669841,0.06
 34598404\C,0,1.0663251841,-0.4815096357,0.3537700887\C,0,-0.3687793115
 ,-0.5526208892,0.7967944669\C,0,-1.2793690701,0.4974255916,0.112471078
 5\C,0,-1.1364458653,1.9095621202,0.7322586983\C,0,0.2779584384,2.31923
 23924,1.183699651\C,0,1.4294593863,2.084016897,0.1861475113\C,0,3.1449
 026439,0.2167469511,-0.3636540564\C,0,3.2038789461,-1.2983862913,-0.43
 89441486\C,0,1.8698805295,-1.7765926281,0.1771318689\O,0,4.0802707443,
 0.9776895412,-0.615503354\C,0,1.1963667201,2.7421553606,-1.1889332026\
 C,0,2.0655645933,-2.5044590937,1.5096217579\O,0,1.1677473253,-2.708109
 556,-0.6647574362\C,0,-2.7701067814,0.0426115916,0.0487181383\O,0,-3.5
 661386391,1.1082483235,-0.530865444\C,0,-3.3557215143,-0.3524927833,1.
 4077848625\C,0,-2.947483242,-1.0931561872,-0.9784704728\O,0,-4.3209756
 539,-1.430827627,-1.1644843632\H,0,-0.4176648247,-0.4391762933,1.88961
 87091\H,0,-0.7260180277,-1.5651243939,0.5875903503\H,0,-0.9516725713,0
 .5667666626,-0.9330360643\H,0,-1.7881297768,1.9959996733,1.6121672364\
 H,0,-1.5108897735,2.6392007448,0.0057245809\H,0,0.5292323657,1.8022971
 558,2.1190150743\H,0,0.2502254625,3.3889139096,1.4309166087\H,0,2.3203
 930661,2.5715460196,0.6092644928\H,0,3.272521553,-1.6046137353,-1.4901
 47832\H,0,4.0943328003,-1.6810914004,0.0708350101\H,0,0.9943725299,3.8
 138437178,-1.0692235687\H,0,0.3505151525,2.2948317651,-1.7222928705\H,
 0,2.0844740416,2.6379746322,-1.8221112889\H,0,1.1015047972,-2.76787700
 19,1.957499679\H,0,2.6326285951,-3.4278040741,1.3457612041\H,0,2.61864
 41087,-1.8769461696,2.2157351469\H,0,1.0203146146,-2.2807995393,-1.526
 9929543\H,0,-3.7889510074,1.74034936,0.1724743379\H,0,-2.8088250174,-1
 .1917496927,1.8498522323\H,0,-3.323626238,0.4827802806,2.1169317503\H,
 0,-4.4003918978,-0.6553574816,1.2880417826\H,0,-2.5006346411,-0.775076
 0332,-1.9330691828\H,0,-2.4439187792,-2.0068667361,-0.6536745489\H,0,-
 4.7754734642,-0.5789224319,-1.2966253702\\Version=ES64L-G09RevD.01\Sta
 te=1-A\HF=-886.978175\RMSD=8.978e-09\Dipole=-0.8660883,0.43487,1.12440
 83\Quadrupole=-11.7523675,2.2746509,9.4777167,-14.5867657,-2.9338857,1
 .2458746\PG=C01 [X(C15H24O4)]\\@


 CHEMISTRY BEGAN BY SAYING IT WOULD CHANGE THE BASER
 METALS INTO GOLD.  BY NOT DOING THAT IT HAS DONE MUCH
 GREATER THINGS.  --  RALPH WALDO EMERSON
 Job cpu time:       0 days  0 hours 36 minutes 42.4 seconds.
 File lengths (MBytes):  RWF=    278 Int=      0 D2E=      0 Chk=     29 Scr=      1
 Normal termination of Gaussian 09 at Sun Mar 10 23:56:20 2024.
