# Supplementary material for: New patchoulol- and guaiane-type sesquiterpenoids from Sanguisorba officinalis with anti-melanogenic activity
Source: Nat Prod Bioprospect. 2026 May 12;16(1):63. doi: 10.1007/s13659-026-00616-0 (PMC13161421; doi:10.1007/s13659-026-00616-0)
Supplement: Supplementary file 2 — Additional file 2. It includes the calculated NMR data of compound 11. [file 13659_2026_616_MOESM2_ESM.zip › New folder/11R-nmr-25.log]

 Entering Gaussian System, Link 0=/gpfs/home/zhengshan/software/Gaussian/g09/g09
 Input=DY-202A-11R_25-2.gjf
 Output=DY-202A-11R_25-2.log
 Initial command:
 /gpfs/home/zhengshan/software/Gaussian/g09/l1.exe "/gpfs/home/zhengshan/software/Gaussian/g09/scratch/zhengshan/%J/Gau-5587.inp" -scrdir="/gpfs/home/zhengshan/software/Gaussian/g09/scratch/zhengshan/%J/"
 Entering Link 1 = /gpfs/home/zhengshan/software/Gaussian/g09/l1.exe PID=      5588.
  
 Copyright (c) 1988,1990,1992,1993,1995,1998,2003,2009,2013,
            Gaussian, Inc.  All Rights Reserved.
  
 This is part of the Gaussian(R) 09 program.  It is based on
 the Gaussian(R) 03 system (copyright 2003, Gaussian, Inc.),
 the Gaussian(R) 98 system (copyright 1998, Gaussian, Inc.),
 the Gaussian(R) 94 system (copyright 1995, Gaussian, Inc.),
 the Gaussian 92(TM) system (copyright 1992, Gaussian, Inc.),
 the Gaussian 90(TM) system (copyright 1990, Gaussian, Inc.),
 the Gaussian 88(TM) system (copyright 1988, Gaussian, Inc.),
 the Gaussian 86(TM) system (copyright 1986, Carnegie Mellon
 University), and the Gaussian 82(TM) system (copyright 1983,
 Carnegie Mellon University). Gaussian is a federally registered
 trademark of Gaussian, Inc.
  
 This software contains proprietary and confidential information,
 including trade secrets, belonging to Gaussian, Inc.
  
 This software is provided under written license and may be
 used, copied, transmitted, or stored only in accord with that
 written license.
  
 The following legend is applicable only to US Government
 contracts under FAR:
  
                    RESTRICTED RIGHTS LEGEND
  
 Use, reproduction and disclosure by the US Government is
 subject to restrictions as set forth in subparagraphs (a)
 and (c) of the Commercial Computer Software - Restricted
 Rights clause in FAR 52.227-19.
  
 Gaussian, Inc.
 340 Quinnipiac St., Bldg. 40, Wallingford CT 06492
  
  
 ---------------------------------------------------------------
 Warning -- This program may not be used in any manner that
 competes with the business of Gaussian, Inc. or will provide
 assistance to any competitor of Gaussian, Inc.  The licensee
 of this program is prohibited from giving any competitor of
 Gaussian, Inc. access to this program.  By using this program,
 the user acknowledges that Gaussian, Inc. is engaged in the
 business of creating and licensing software in the field of
 computational chemistry and represents and warrants to the
 licensee that it is not a competitor of Gaussian, Inc. and that
 it will not use this program in any manner prohibited above.
 ---------------------------------------------------------------
  

 Cite this work as:
 Gaussian 09, Revision D.01,
 M. J. Frisch, G. W. Trucks, H. B. Schlegel, G. E. Scuseria, 
 M. A. Robb, J. R. Cheeseman, G. Scalmani, V. Barone, B. Mennucci, 
 G. A. Petersson, H. Nakatsuji, M. Caricato, X. Li, H. P. Hratchian, 
 A. F. Izmaylov, J. Bloino, G. Zheng, J. L. Sonnenberg, M. Hada, 
 M. Ehara, K. Toyota, R. Fukuda, J. Hasegawa, M. Ishida, T. Nakajima, 
 Y. Honda, O. Kitao, H. Nakai, T. Vreven, J. A. Montgomery, Jr., 
 J. E. Peralta, F. Ogliaro, M. Bearpark, J. J. Heyd, E. Brothers, 
 K. N. Kudin, V. N. Staroverov, T. Keith, R. Kobayashi, J. Normand, 
 K. Raghavachari, A. Rendell, J. C. Burant, S. S. Iyengar, J. Tomasi, 
 M. Cossi, N. Rega, J. M. Millam, M. Klene, J. E. Knox, J. B. Cross, 
 V. Bakken, C. Adamo, J. Jaramillo, R. Gomperts, R. E. Stratmann, 
 O. Yazyev, A. J. Austin, R. Cammi, C. Pomelli, J. W. Ochterski, 
 R. L. Martin, K. Morokuma, V. G. Zakrzewski, G. A. Voth, 
 P. Salvador, J. J. Dannenberg, S. Dapprich, A. D. Daniels, 
 O. Farkas, J. B. Foresman, J. V. Ortiz, J. Cioslowski, 
 and D. J. Fox, Gaussian, Inc., Wallingford CT, 2013.
 
 ******************************************
 Gaussian 09:  ES64L-G09RevD.01 24-Apr-2013
                10-Mar-2024 
 ******************************************
 %chk=DY-202A-11R_25.chk
 %mem=6GB
 %nprocshared=3
 Will use up to    3 processors via shared memory.
 ----------------------------------------------------------------------
 # mPW1PW91/6-311G(d,p) nmr guess=read geom=check scrf=(solvent=methano
 l,read)
 ----------------------------------------------------------------------
 1/29=2,38=1,40=2/1;
 2/12=2,40=1/2;
 3/5=4,6=6,7=101,11=2,14=-4,16=1,25=1,30=1,70=2203,72=3,74=-7,116=-2/1,2,8,3;
 4/5=1/1;
 5/5=2,38=6,53=3/2;
 8/6=1,10=90,11=11/1;
 10/13=100,45=16/2;
 6/7=2,8=2,9=2,10=2,28=1/1;
 99/9=1/99;
 ----------------------------------------------------------------------
 candidate structure: DY-202A-11R_25, conformer: 1, nmr calculation wit
 h methanol solvation
 ----------------------------------------------------------------------
 Structure from the checkpoint file:  "DY-202A-11R_25.chk"
 Charge =  0 Multiplicity = 1
 Redundant internal coordinates found in file.
 C,0,-1.7003974882,0.6348057185,-0.1819814393
 C,0,-0.9467186066,-0.4913238679,-0.1959009034
 C,0,0.5356829426,-0.6155159258,-0.4211041804
 C,0,1.3678050216,0.5379263481,0.1905250316
 C,0,1.2977807205,1.8481597278,-0.6327611536
 C,0,-0.0367719924,2.1567471599,-1.3343481683
 C,0,-1.3125587756,2.0644159799,-0.4757084754
 C,0,-3.0991373762,0.2808878902,0.1083972853
 C,0,-3.1810179723,-1.2058017115,0.400666695
 C,0,-1.788911796,-1.7557694637,0.0438412594
 O,0,-4.0541326742,1.0591539872,0.1130522621
 C,0,-1.2574970927,2.9265900649,0.8015690162
 C,0,-1.8068058994,-2.6591004891,-1.1951163854
 O,0,-1.3032895005,-2.4928439102,1.1820141736
 C,0,2.8414451696,0.121925221,0.5228298987
 O,0,2.81441693,-0.9743011394,1.4604438053
 C,0,3.5742856085,1.2692086631,1.2275418511
 C,0,3.6797073858,-0.3345478787,-0.6880354273
 O,0,3.2622032564,-1.6531573724,-1.0745418737
 H,0,0.7334913954,-0.7089255488,-1.4984657514
 H,0,0.8613551402,-1.5606735174,0.0218851436
 H,0,0.9283358037,0.7362635365,1.1767649374
 H,0,2.0703078809,1.835356858,-1.4127763024
 H,0,1.5530342636,2.6853048318,0.0266767078
 H,0,-0.1598034797,1.4936218688,-2.200598243
 H,0,0.0317875375,3.1743977427,-1.7418370552
 H,0,-2.1352223805,2.4699147356,-1.0834992282
 H,0,-3.3768688859,-1.35009118,1.4699151864
 H,0,-4.0017922179,-1.6720369931,-0.1536782472
 H,0,-1.0324842232,3.9705838489,0.5498454247
 H,0,-0.4935983954,2.5736943291,1.5030492426
 H,0,-2.2219907886,2.9087156625,1.3212135542
 H,0,-0.7938633396,-2.9915023378,-1.4524056993
 H,0,-2.419961432,-3.5459789462,-0.9990627493
 H,0,-2.2218884173,-2.131929639,-2.0611928467
 H,0,-0.4918390887,-2.958781903,0.9167187767
 H,0,2.8853702219,-1.7802716687,0.9138802204
 H,0,3.7710833636,2.1057159122,0.5498287349
 H,0,2.9848485479,1.6429268099,2.0727043157
 H,0,4.5340902486,0.9099107841,1.6140727813
 H,0,3.5748634724,0.3630412373,-1.5279700241
 H,0,4.7361431595,-0.3556853136,-0.3947027366
 H,0,4.0282137527,-2.1049301112,-1.463549414
 Recover connectivity data from disk.
                          Input orientation:                          
 ---------------------------------------------------------------------
 Center     Atomic      Atomic             Coordinates (Angstroms)
 Number     Number       Type             X           Y           Z
 ---------------------------------------------------------------------
      1          6           0       -1.700397    0.634806   -0.181981
      2          6           0       -0.946719   -0.491324   -0.195901
      3          6           0        0.535683   -0.615516   -0.421104
      4          6           0        1.367805    0.537926    0.190525
      5          6           0        1.297781    1.848160   -0.632761
      6          6           0       -0.036772    2.156747   -1.334348
      7          6           0       -1.312559    2.064416   -0.475708
      8          6           0       -3.099137    0.280888    0.108397
      9          6           0       -3.181018   -1.205802    0.400667
     10          6           0       -1.788912   -1.755769    0.043841
     11          8           0       -4.054133    1.059154    0.113052
     12          6           0       -1.257497    2.926590    0.801569
     13          6           0       -1.806806   -2.659100   -1.195116
     14          8           0       -1.303290   -2.492844    1.182014
     15          6           0        2.841445    0.121925    0.522830
     16          8           0        2.814417   -0.974301    1.460444
     17          6           0        3.574286    1.269209    1.227542
     18          6           0        3.679707   -0.334548   -0.688035
     19          8           0        3.262203   -1.653157   -1.074542
     20          1           0        0.733491   -0.708926   -1.498466
     21          1           0        0.861355   -1.560674    0.021885
     22          1           0        0.928336    0.736264    1.176765
     23          1           0        2.070308    1.835357   -1.412776
     24          1           0        1.553034    2.685305    0.026677
     25          1           0       -0.159803    1.493622   -2.200598
     26          1           0        0.031788    3.174398   -1.741837
     27          1           0       -2.135222    2.469915   -1.083499
     28          1           0       -3.376869   -1.350091    1.469915
     29          1           0       -4.001792   -1.672037   -0.153678
     30          1           0       -1.032484    3.970584    0.549845
     31          1           0       -0.493598    2.573694    1.503049
     32          1           0       -2.221991    2.908716    1.321214
     33          1           0       -0.793863   -2.991502   -1.452406
     34          1           0       -2.419961   -3.545979   -0.999063
     35          1           0       -2.221888   -2.131930   -2.061193
     36          1           0       -0.491839   -2.958782    0.916719
     37          1           0        2.885370   -1.780272    0.913880
     38          1           0        3.771083    2.105716    0.549829
     39          1           0        2.984849    1.642927    2.072704
     40          1           0        4.534090    0.909911    1.614073
     41          1           0        3.574863    0.363041   -1.527970
     42          1           0        4.736143   -0.355685   -0.394703
     43          1           0        4.028214   -2.104930   -1.463549
 ---------------------------------------------------------------------
                    Distance matrix (angstroms):
                    1          2          3          4          5
     1  C    0.000000
     2  C    1.355136   0.000000
     3  C    2.573041   1.504545   0.000000
     4  C    3.092251   2.562362   1.548208   0.000000
     5  C    3.265655   3.271362   2.587526   1.549005   0.000000
     6  C    2.532174   3.022639   2.974418   2.630334   1.538987
     7  C    1.510126   2.596909   3.255920   3.155691   2.623986
     8  C    1.471751   2.306906   3.780983   4.475085   4.726367
     9  C    2.433013   2.420427   3.851962   4.876119   5.518541
    10  C    2.402848   1.538047   2.630607   3.904794   4.793096
    11  O    2.409810   3.486468   4.914901   5.447485   5.460929
    12  C    2.532944   3.574026   4.154147   3.601569   3.122461
    13  C    3.447837   2.537211   3.203527   4.713718   5.501827
    14  O    3.435167   2.455988   3.078339   4.159731   5.376178
    15  C    4.624731   3.904207   2.598340   1.566875   2.588083
    16  O    5.066590   4.137981   2.976840   2.447899   3.827268
    17  C    5.496499   5.056198   3.937426   2.545336   2.996396
    18  C    5.490106   4.655168   3.167820   2.622589   3.231229
    19  O    5.537043   4.453862   2.989581   3.160694   4.038979
    20  H    3.076127   2.137085   1.099346   2.193099   2.757998
    21  H    3.379980   2.111888   1.093446   2.165422   3.498453
    22  H    2.960865   2.628119   2.129476   1.097789   2.155734
    23  H    4.144201   3.999585   3.057003   2.178856   1.097901
    24  H    3.851351   4.048367   3.482948   2.161571   1.095821
    25  H    2.680636   2.928832   2.845833   2.994063   2.169876
    26  H    3.447193   4.096939   4.044959   3.531281   2.142824
    27  H    2.090319   3.311994   4.134294   4.198442   3.517848
    28  H    3.078820   3.068885   4.407223   5.264350   6.041722
    29  H    3.258641   3.275567   4.666523   5.816785   6.380186
    30  H    3.479812   4.524612   4.943096   4.204003   3.366508
    31  H    2.838130   3.533566   3.864304   3.054815   2.880473
    32  H    2.775306   3.935508   4.802150   4.448116   4.163122
    33  H    3.947897   2.802331   2.911458   4.452965   5.335646
    34  H    4.320226   3.485173   4.202081   5.695663   6.561442
    35  H    3.384998   2.792304   3.548746   5.008419   5.501781
    36  H    3.947357   2.744665   2.887294   4.026488   5.358201
    37  H    5.297431   4.192601   2.942766   2.863615   4.251830
    38  H    5.712812   5.436762   4.337699   2.891852   2.753558
    39  H    5.296362   5.015856   4.161497   2.716331   3.194974
    40  H    6.493869   5.939590   4.738790   3.491450   4.049972
    41  H    5.451048   4.790517   3.379252   2.802662   2.862181
    42  H    6.515779   5.687956   4.208572   3.533657   4.090958
    43  H    6.478083   5.381506   3.937362   4.098588   4.875694
                    6          7          8          9         10
     6  C    0.000000
     7  C    1.540590   0.000000
     8  C    3.870200   2.591142   0.000000
     9  C    4.919684   3.866975   1.517357   0.000000
    10  C    4.503020   3.884670   2.422567   1.538749   0.000000
    11  O    4.408953   2.978828   1.231964   2.444397   3.613836
    12  C    2.577784   1.542016   3.297251   4.575731   4.772949
    13  C    5.132718   4.803482   3.465949   2.558722   1.533409
    14  O    5.436437   4.849407   3.474379   2.406833   1.440328
    15  C    3.984187   4.693197   5.957142   6.168294   5.019499
    16  O    5.073816   5.478541   6.194647   6.092779   4.879354
    17  C    4.515611   5.235901   6.838409   7.241790   6.270209
    18  C    4.520674   5.542818   6.853160   7.000993   5.697483
    19  O    5.046396   5.925150   6.753261   6.625064   5.174464
    20  H    2.971922   3.594966   4.272093   4.379152   3.136417
    21  H    4.057736   4.256146   4.368562   4.075560   2.657529
    22  H    3.042186   3.084845   4.191577   4.610936   3.857095
    23  H    2.132892   3.517720   5.608343   6.333533   5.469141
    24  H    2.158529   2.974814   5.237423   6.139367   5.558061
    25  H    1.097844   2.151719   3.929614   4.814686   4.272007
    26  H    1.098344   2.154625   4.647414   5.839400   5.550688
    27  H    2.136467   1.100279   2.672375   4.099674   4.387167
    28  H    5.596254   4.439109   2.142652   1.096572   2.172526
    29  H    5.636928   4.614841   2.167345   1.094689   2.223255
    30  H    2.798505   2.182585   4.252033   5.606551   5.798219
    31  H    2.904025   2.201259   3.740434   4.766766   4.748829
    32  H    3.520319   2.183767   3.024200   4.323933   4.855580
    33  H    5.204959   5.175451   4.296386   3.510144   2.180805
    34  H    6.189757   5.742541   4.041368   2.831056   2.165808
    35  H    4.867832   4.577112   3.361306   2.799713   2.181773
    36  H    5.607408   5.276832   4.236372   3.251297   1.972702
    37  H    5.393845   5.859624   6.380557   6.115102   4.754627
    38  H    4.248822   5.186217   7.122134   7.701955   6.788272
    39  H    4.582817   5.013958   6.536707   6.994918   6.201307
    40  H    5.580374   6.315328   7.805696   8.091445   7.039306
    41  H    4.037175   5.280987   6.872171   7.198808   5.977461
    42  H    5.475031   6.515385   7.877179   8.002297   6.687967
    43  H    5.890899   6.847126   7.678690   7.500450   6.019393
                   11         12         13         14         15
    11  O    0.000000
    12  C    3.432571   0.000000
    13  C    4.537312   5.957217   0.000000
    14  O    4.618063   5.432964   2.435553   0.000000
    15  C    6.971034   4.974452   5.682577   4.944731   0.000000
    16  O    7.288853   5.677284   5.589834   4.397613   1.442762
    17  C    7.712261   5.125865   7.089219   6.160020   1.532949
    18  C    7.899141   6.101633   5.980176   5.743308   1.541832
    19  O    7.892768   6.702356   5.169266   5.161477   2.424779
    20  H    5.352050   4.740376   3.216879   3.809962   3.036349
    21  H    5.570801   5.023244   3.131568   2.626885   2.646288
    22  H    5.104972   3.117077   4.963398   3.925215   2.113062
    23  H    6.359199   4.143477   5.939658   6.070207   2.697605
    24  H    5.838848   2.925365   6.429928   6.025497   2.911544
    25  H    4.550554   3.503047   4.579161   5.351779   4.278564
    26  H    4.960808   2.862268   6.140768   6.515287   4.726572
    27  H    2.665370   2.128952   5.140731   5.518481   5.732414
    28  H    2.846792   4.819588   3.358719   2.385058   6.459972
    29  H    2.744684   5.439763   2.622375   3.120852   7.106748
    30  H    4.218717   1.097232   6.899071   6.499913   5.460790
    31  H    4.111366   1.095514   6.032143   5.140863   4.253765
    32  H    2.870066   1.095718   6.124122   5.480897   5.834552
    33  H    5.430270   6.349738   1.096696   2.729165   5.177881
    34  H    5.011443   6.818192   1.095879   2.667048   6.591819
    35  H    4.274047   5.891865   1.095578   3.390055   6.115095
    36  H    5.429514   5.936084   2.505752   0.972590   4.555951
    37  H    7.540581   6.271404   5.218881   4.257291   1.942473
    38  H    7.906963   5.101356   7.540634   6.877185   2.190977
    39  H    7.329958   4.610973   7.221222   6.023791   2.176263
    40  H    8.719685   6.186246   7.799766   6.770555   2.162586
    41  H    7.834482   5.945607   6.181140   6.268690   2.191305
    42  H    8.917877   6.937443   6.982590   6.597593   2.158671
    43  H    8.821645   7.641053   5.867420   5.964429   3.211387
                   16         17         18         19         20
    16  O    0.000000
    17  C    2.380122   0.000000
    18  C    2.402910   2.500517   0.000000
    19  O    2.662238   3.733257   1.436116   0.000000
    20  H    3.627095   4.406160   3.078497   2.732338   0.000000
    21  H    2.495543   4.101443   3.154438   2.640980   1.747367
    22  H    2.561993   2.699566   3.492014   4.027984   3.046866
    23  H    4.086963   3.090915   2.797124   3.701993   2.875377
    24  H    4.127892   2.744606   3.762056   4.791262   3.810316
    25  H    5.323520   5.074044   4.513524   4.783341   2.478342
    26  H    5.933745   4.999625   5.170156   5.846893   3.953709
    27  H    6.544708   6.275435   6.467983   6.792055   4.301946
    28  H    6.202687   7.432229   7.448715   7.116417   5.110523
    29  H    7.039384   8.243522   7.815360   7.322157   5.015870
    30  H    6.330855   5.383217   6.501635   7.260127   5.404818
    31  H    4.851088   4.280802   5.538520   6.214201   4.614156
    32  H    6.361023   6.024415   7.027509   7.525072   5.456445
    33  H    5.057023   6.664571   5.258945   4.287846   2.746833
    34  H    6.329409   8.004673   6.900434   5.989613   4.271129
    35  H    6.253511   7.481922   6.320204   5.592671   3.328043
    36  H    3.894243   5.874171   5.183015   4.445516   3.520853
    37  H    0.976399   3.142025   2.299396   2.027803   3.405551
    38  H    3.351259   1.094426   2.737799   4.126338   4.620031
    39  H    2.693286   1.096084   3.466254   4.565770   4.832502
    40  H    2.555608   1.095320   2.752880   3.926279   5.172338
    41  H    3.361158   2.900687   1.096865   2.090074   3.037002
    42  H    2.741767   2.573300   1.096607   2.078007   4.167048
    43  H    3.361750   4.339681   1.963958   0.970669   3.578441
                   21         22         23         24         25
    21  H    0.000000
    22  H    2.571800   0.000000
    23  H    3.879799   3.036088   0.000000
    24  H    4.301950   2.347704   1.749860   0.000000
    25  H    3.912917   3.628253   2.389737   3.051995   0.000000
    26  H    5.120527   3.907241   2.461072   2.383494   1.752763
    27  H    5.142664   4.183268   4.265861   3.857735   2.470493
    28  H    4.483713   4.793078   6.937487   6.532328   5.648795
    29  H    4.867589   5.645897   7.124433   7.062227   5.382579
    30  H    5.870279   3.833885   4.247163   2.934374   3.802874
    31  H    4.595949   2.346169   3.952315   2.526032   3.872335
    32  H    5.583074   3.829487   5.201022   3.997068   4.319521
    33  H    2.638286   4.875935   5.612808   6.318366   4.591096
    34  H    3.968729   5.855162   7.020858   7.460947   5.652396
    35  H    3.764563   5.351151   5.880710   6.466451   4.173278
    36  H    2.141628   3.967100   5.913959   6.068723   5.445348
    37  H    2.222727   3.198756   4.376120   4.743798   5.448985
    38  H    4.710377   3.217089   2.611044   2.351458   4.836463
    39  H    4.356391   2.419502   3.608599   2.706081   5.307753
    40  H    4.704023   3.636325   4.011046   3.815566   6.076600
    41  H    3.669585   3.802498   2.108239   3.449294   3.959593
    42  H    4.079157   4.261603   3.597752   4.422371   5.536379
    43  H    3.540018   4.965167   4.400208   5.594072   5.570665
                   26         27         28         29         30
    26  H    0.000000
    27  H    2.371843   0.000000
    28  H    6.511935   4.759628   0.000000
    29  H    6.502303   4.637285   1.769247   0.000000
    30  H    2.649225   2.477066   5.886616   6.414897   0.000000
    31  H    3.341581   3.065279   4.869337   5.751383   1.774907
    32  H    3.812136   2.445960   4.415121   5.130915   1.771299
    33  H    6.227664   5.635815   4.231561   3.703848   7.248213
    34  H    7.192096   6.023220   3.439978   2.593939   7.798905
    35  H    5.773920   4.705355   3.796574   2.649183   6.743358
    36  H    6.705072   6.014344   3.349225   3.888603   6.960101
    37  H    6.304325   6.874588   6.301577   6.970251   6.968102
    38  H    4.513994   6.138799   7.992646   8.670867   5.152863
    39  H    5.061294   6.071298   7.056413   8.047292   4.886312
    40  H    6.054813   7.361402   8.228710   9.091352   6.441044
    41  H    4.528007   6.102586   7.762005   7.964668   6.209616
    42  H    6.033839   7.461509   8.383711   8.839818   7.272265
    43  H    6.627229   7.685154   8.000640   8.147647   8.159430
                   31         32         33         34         35
    31  H    0.000000
    32  H    1.769928   0.000000
    33  H    6.308430   6.674210   0.000000
    34  H    6.886352   6.861921   1.776840   0.000000
    35  H    6.150911   6.070319   1.774470   1.779575   0.000000
    36  H    5.563459   6.130625   2.388523   2.780769   3.541852
    37  H    5.542704   6.945334   4.539069   5.909621   5.921048
    38  H    4.394900   6.095636   7.129468   8.524656   7.790429
    39  H    3.645604   5.410927   6.941397   8.097683   7.645179
    40  H    5.296995   7.051639   7.280893   8.662694   8.270648
    41  H    5.534117   6.942753   5.508579   7.176218   6.333367
    42  H    6.287521   7.875044   6.216690   7.858311   7.372004
    43  H    7.151015   8.482724   4.902914   6.623544   6.278669
                   36         37         38         39         40
    36  H    0.000000
    37  H    3.576931   0.000000
    38  H    6.629951   4.002239   0.000000
    39  H    5.882124   3.615392   1.775243   0.000000
    40  H    6.380678   3.231970   1.773343   1.774206   0.000000
    41  H    5.792157   3.321419   2.718946   3.866663   3.330408
    42  H    5.985628   2.677162   2.807486   3.626235   2.382800
    43  H    5.179345   2.657756   4.674329   5.257388   4.337849
                   41         42         43
    41  H    0.000000
    42  H    1.774664   0.000000
    43  H    2.510091   2.168745   0.000000
 Stoichiometry    C15H24O4
 Framework group  C1[X(C15H24O4)]
 Deg. of freedom   123
 Full point group                 C1      NOp   1
 Largest Abelian subgroup         C1      NOp   1
 Largest concise Abelian subgroup C1      NOp   1
                         Standard orientation:                         
 ---------------------------------------------------------------------
 Center     Atomic      Atomic             Coordinates (Angstroms)
 Number     Number       Type             X           Y           Z
 ---------------------------------------------------------------------
      1          6           0       -1.745758    0.653500   -0.157467
      2          6           0       -1.014746   -0.487553   -0.161287
      3          6           0        0.461192   -0.645635   -0.406788
      4          6           0        1.325417    0.502290    0.169693
      5          6           0        1.268304    1.797844   -0.677475
      6          6           0       -0.070774    2.119748   -1.364301
      7          6           0       -1.334469    2.069244   -0.484562
      8          6           0       -3.146465    0.333213    0.161103
      9          6           0       -3.253041   -1.145741    0.483142
     10          6           0       -1.877837   -1.730121    0.115636
     11          8           0       -4.085735    1.130388    0.165444
     12          6           0       -1.242331    2.954166    0.774897
     13          6           0       -1.933028   -2.656204   -1.105294
     14          8           0       -1.389002   -2.455092    1.260189
     15          6           0        2.795611    0.063238    0.487279
     16          8           0        2.761721   -1.014283    1.446113
     17          6           0        3.561929    1.208756    1.158457
     18          6           0        3.605558   -0.432762   -0.727305
     19          8           0        3.156103   -1.749830   -1.081918
     20          1           0        0.640149   -0.763362   -1.485063
     21          1           0        0.775089   -1.588567    0.049251
     22          1           0        0.905512    0.728018    1.158564
     23          1           0        2.028064    1.754817   -1.468866
     24          1           0        1.550359    2.642044   -0.038261
     25          1           0       -0.220469    1.442940   -2.215643
     26          1           0        0.011424    3.127927   -1.792296
     27          1           0       -2.158435    2.479552   -1.087341
     28          1           0       -3.434857   -1.265815    1.557848
     29          1           0       -4.091469   -1.605863   -0.049467
     30          1           0       -1.000761    3.988495    0.499712
     31          1           0       -0.474601    2.599391    1.471228
     32          1           0       -2.198697    2.965442    1.309533
     33          1           0       -0.931010   -3.013626   -1.371659
     34          1           0       -2.560395   -3.526760   -0.882826
     35          1           0       -2.351205   -2.137318   -1.974878
     36          1           0       -0.591172   -2.942119    0.991482
     37          1           0        2.808160   -1.831714    0.914131
     38          1           0        3.764501    2.028178    0.461836
     39          1           0        2.993343    1.610130    2.005222
     40          1           0        4.520422    0.837698    1.537050
     41          1           0        3.501293    0.250762   -1.578796
     42          1           0        4.665855   -0.469487   -0.449871
     43          1           0        3.906841   -2.224129   -1.473875
 ---------------------------------------------------------------------
 Rotational constants (GHZ):      0.5452936      0.2788505      0.2167009
 Standard basis: 6-311G(d,p) (5D, 7F)
 There are   505 symmetry adapted cartesian basis functions of A   symmetry.
 There are   486 symmetry adapted basis functions of A   symmetry.
   486 basis functions,   800 primitive gaussians,   505 cartesian basis functions
    73 alpha electrons       73 beta electrons
       nuclear repulsion energy      1609.2054156421 Hartrees.
 NAtoms=   43 NActive=   43 NUniq=   43 SFac= 1.00D+00 NAtFMM=   60 NAOKFM=F Big=F
 Integral buffers will be    131072 words long.
 Raffenetti 2 integral format.
 Two-electron integral symmetry is turned on.
 Using the following non-standard input for PCM:
 --- end of non-standard input.
 ------------------------------------------------------------------------------
 Polarizable Continuum Model (PCM)
 =================================
 Model                : PCM (using non-symmetric T matrix).
 Atomic radii         : UFF (Universal Force Field).
 Polarization charges : Total charges.
 Charge compensation  : None.
 Solution method      : On-the-fly selection.
 Cavity type          : Scaled VdW (van der Waals Surface) (Alpha=1.100).
 Cavity algorithm     : GePol (No added spheres)
                        Default sphere list used, NSphG=   43.
                        Lebedev-Laikov grids with approx.  5.0 points / Ang**2.
                        Smoothing algorithm: Karplus/York (Gamma=1.0000).
                        Polarization charges: spherical gaussians, with
                                              point-specific exponents (IZeta= 3).
                        Self-potential: point-specific (ISelfS= 7).
                        Self-field    : sphere-specific E.n sum rule (ISelfD= 2).
 Solvent              : Methanol, Eps=  32.613000 Eps(inf)=   1.765709
 ------------------------------------------------------------------------------
 One-electron integrals computed using PRISM.
 NBasis=   486 RedAO= T EigKep=  3.11D-04  NBF=   486
 NBsUse=   486 1.00D-06 EigRej= -1.00D+00 NBFU=   486
 Initial guess from the checkpoint file:  "DY-202A-11R_25.chk"
 B after Tr=     0.000000    0.000000    0.000000
         Rot=    1.000000    0.000000    0.000000    0.000000 Ang=   0.00 deg.
 Requested convergence on RMS density matrix=1.00D-08 within 128 cycles.
 Requested convergence on MAX density matrix=1.00D-06.
 Requested convergence on             energy=1.00D-06.
 No special actions if energy rises.
 Inv3:  Mode=1 IEnd=    20972208.
 Iteration    1 A*A^-1 deviation from unit magnitude is 5.00D-15 for   2616.
 Iteration    1 A*A^-1 deviation from orthogonality  is 2.75D-15 for   2140    833.
 Iteration    1 A^-1*A deviation from unit magnitude is 4.88D-15 for   2639.
 Iteration    1 A^-1*A deviation from orthogonality  is 3.84D-10 for   2544   2127.
 Iteration    2 A*A^-1 deviation from unit magnitude is 2.44D-15 for     34.
 Iteration    2 A*A^-1 deviation from orthogonality  is 2.56D-15 for   2152    868.
 Iteration    2 A^-1*A deviation from unit magnitude is 9.99D-16 for    972.
 Iteration    2 A^-1*A deviation from orthogonality  is 4.15D-16 for   2435    444.
 Error on total polarization charges =  0.01126
 SCF Done:  E(RmPW1PW91) =  -886.975413890     A.U. after   11 cycles
            NFock= 11  Conv=0.53D-08     -V/T= 2.0045
 DoSCS=F DFT=T ScalE2(SS,OS)=  1.000000  1.000000
 Range of M.O.s used for correlation:     1   486
 NBasis=   486 NAE=    73 NBE=    73 NFC=     0 NFV=     0
 NROrb=    486 NOA=    73 NOB=    73 NVA=   413 NVB=   413
 NEqPCM:  Using equilibrium solvation (IEInf=0, Eps=  32.6130, EpsInf=   1.7657)
          Differentiating once with respect to magnetic field using GIAOs.
          Electric field/nuclear overlap derivatives assumed to be zero.
 FoFJK:  IHMeth= 1 ICntrl=    6127 DoSepK=F KAlg= 0 I1Cent=   0 FoldK=F
 IRaf=         1 NMat=   1 IRICut=       1 DoRegI=T DoRafI=F ISym2E= 0.
          There are     3 degrees of freedom in the 1st order CPHF.  IDoFFX=0 NUNeed=     3.
      3 vectors produced by pass  0 Test12= 1.00D-12 3.33D-08 XBig12= 4.77D+01 9.96D-01.
 AX will form     3 AO Fock derivatives at one time.
      3 vectors produced by pass  1 Test12= 1.00D-12 3.33D-08 XBig12= 1.03D-01 2.13D-01.
      3 vectors produced by pass  2 Test12= 1.00D-12 3.33D-08 XBig12= 1.41D-03 1.79D-02.
      3 vectors produced by pass  3 Test12= 1.00D-12 3.33D-08 XBig12= 7.26D-06 9.59D-04.
      3 vectors produced by pass  4 Test12= 1.00D-12 3.33D-08 XBig12= 4.07D-08 5.98D-05.
      3 vectors produced by pass  5 Test12= 1.00D-12 3.33D-08 XBig12= 1.10D-10 2.17D-06.
      3 vectors produced by pass  6 Test12= 1.00D-12 3.33D-08 XBig12= 6.29D-13 1.83D-07.
 InvSVY:  IOpt=1 It=  1 EMax= 1.78D-15
 Solved reduced A of dimension    21 with     3 vectors.
 Calculating GIAO nuclear magnetic shielding tensors.
 SCF GIAO Magnetic shielding tensor (ppm):
      1  C    Isotropic =    36.5828   Anisotropy =   137.8778
   XX=   -26.5637   YX=   -27.4097   ZX=    33.8639
   XY=   -17.4170   YY=    16.0221   ZY=    22.4974
   XZ=    29.8954   YZ=    13.6279   ZZ=   120.2901
   Eigenvalues:   -44.2581    25.5052   128.5014
      2  C    Isotropic =    -2.6176   Anisotropy =   193.1972
   XX=   -83.6126   YX=   -28.1613   ZX=    43.8125
   XY=   -31.0175   YY=   -40.5408   ZY=    23.6347
   XZ=    29.3608   YZ=    34.3861   ZZ=   116.3006
   Eigenvalues:  -108.0526   -25.9808   126.1805
      3  C    Isotropic =   160.0210   Anisotropy =    14.2359
   XX=   166.5581   YX=     1.2716   ZX=     2.3471
   XY=     1.4186   YY=   152.2433   ZY=     8.2485
   XZ=     0.2826   YZ=    13.1513   ZZ=   161.2615
   Eigenvalues:   145.1339   165.4174   169.5116
      4  C    Isotropic =   136.0445   Anisotropy =    39.5523
   XX=   158.7857   YX=    -8.3855   ZX=     8.4488
   XY=    -3.9072   YY=   127.3307   ZY=    -0.3380
   XZ=    11.0021   YZ=    -4.2876   ZZ=   122.0173
   Eigenvalues:   119.5174   126.2035   162.4128
      5  C    Isotropic =   159.4072   Anisotropy =    22.1945
   XX=   164.6226   YX=    -1.6202   ZX=     1.9802
   XY=    -0.0532   YY=   165.5506   ZY=   -13.1916
   XZ=     4.1925   YZ=   -15.6549   ZZ=   148.0484
   Eigenvalues:   139.7192   164.2988   174.2036
      6  C    Isotropic =   155.9104   Anisotropy =    16.3150
   XX=   163.1942   YX=    -5.3981   ZX=    -9.1786
   XY=    -0.6560   YY=   151.7082   ZY=    -5.2667
   XZ=    -4.8892   YZ=    -3.5193   ZZ=   152.8288
   Eigenvalues:   145.0577   155.8864   166.7870
      7  C    Isotropic =   154.5781   Anisotropy =     7.2433
   XX=   153.1185   YX=     4.5096   ZX=     0.2572
   XY=     4.2299   YY=   152.8969   ZY=    -0.6355
   XZ=    -5.8715   YZ=     2.0787   ZZ=   157.7190
   Eigenvalues:   147.9901   156.3373   159.4070
      8  C    Isotropic =   -24.6838   Anisotropy =   147.2528
   XX=   -67.8115   YX=   -12.2174   ZX=    26.3331
   XY=   -18.4056   YY=   -67.9172   ZY=    34.1105
   XZ=    33.1170   YZ=    28.0503   ZZ=    61.6773
   Eigenvalues:   -94.9789   -52.5573    73.4848
      9  C    Isotropic =   135.4714   Anisotropy =    31.3416
   XX=   135.4757   YX=   -14.8396   ZX=    -9.3783
   XY=   -10.2904   YY=   147.4570   ZY=     4.7025
   XZ=    -2.9249   YZ=     0.8565   ZZ=   123.4815
   Eigenvalues:   120.5833   129.4651   156.3658
     10  C    Isotropic =   106.7310   Anisotropy =    38.0511
   XX=   103.5091   YX=    -2.9641   ZX=     6.9049
   XY=    -0.1680   YY=   104.2108   ZY=   -18.6977
   XZ=    11.4360   YZ=   -23.3714   ZZ=   112.4732
   Eigenvalues:    85.6077   102.4869   132.0984
     11  O    Isotropic =  -228.5555   Anisotropy =   895.8925
   XX=  -568.6348   YX=   245.2969   ZX=   113.0478
   XY=   197.3202   YY=  -433.3552   ZY=   129.4719
   XZ=   159.3761   YZ=   118.8440   ZZ=   316.3236
   Eigenvalues:  -733.7057  -320.6669   368.7062
     12  C    Isotropic =   169.1858   Anisotropy =    29.4041
   XX=   154.6835   YX=     0.4918   ZX=     1.0003
   XY=     0.0804   YY=   178.0683   ZY=    10.2696
   XZ=     0.4045   YZ=    14.1899   ZZ=   174.8056
   Eigenvalues:   154.6577   164.1111   188.7885
     13  C    Isotropic =   159.6907   Anisotropy =    40.7235
   XX=   144.5398   YX=    -1.4344   ZX=     5.1078
   XY=    -1.5998   YY=   159.7340   ZY=    20.0834
   XZ=     8.8890   YZ=    14.7356   ZZ=   174.7983
   Eigenvalues:   140.5968   151.6356   186.8397
     14  O    Isotropic =   258.7951   Anisotropy =    63.1141
   XX=   268.1192   YX=   -45.0419   ZX=    16.4110
   XY=   -23.4723   YY=   212.9471   ZY=    12.1009
   XZ=     5.8062   YZ=    -8.1450   ZZ=   295.3190
   Eigenvalues:   196.1091   279.4051   300.8711
     15  C    Isotropic =   111.9083   Anisotropy =    47.8046
   XX=   104.0798   YX=     1.2734   ZX=     6.8864
   XY=     1.1507   YY=   118.2337   ZY=   -30.1559
   XZ=     6.3676   YZ=   -24.8877   ZZ=   113.4112
   Eigenvalues:    86.3373   105.6096   143.7780
     16  O    Isotropic =   273.3452   Anisotropy =    53.0796
   XX=   268.4845   YX=   -24.8392   ZX=    13.2565
   XY=   -15.2717   YY=   275.3984   ZY=   -12.6347
   XZ=     0.0011   YZ=   -34.9767   ZZ=   276.1527
   Eigenvalues:   246.0819   265.2221   308.7316
     17  C    Isotropic =   161.5126   Anisotropy =    39.8435
   XX=   163.5977   YX=    10.2806   ZX=    12.8755
   XY=     8.7578   YY=   167.8986   ZY=    16.6558
   XZ=    12.0882   YZ=    17.1004   ZZ=   153.0414
   Eigenvalues:   140.4495   156.0134   188.0749
     18  C    Isotropic =   119.5171   Anisotropy =    59.7202
   XX=   105.2507   YX=    14.0195   ZX=     0.8310
   XY=    21.0806   YY=   139.0230   ZY=    26.6411
   XZ=    -0.4386   YZ=    24.5467   ZZ=   114.2777
   Eigenvalues:    90.6667   108.5541   159.3306
     19  O    Isotropic =   314.4897   Anisotropy =    92.8696
   XX=   337.3097   YX=   -24.0643   ZX=   -32.7520
   XY=   -18.7235   YY=   295.6918   ZY=    21.4465
   XZ=   -27.0637   YZ=    54.8305   ZZ=   310.4674
   Eigenvalues:   264.1179   302.9484   376.4027
     20  H    Isotropic =    29.3639   Anisotropy =     5.0507
   XX=    28.9920   YX=     0.2306   ZX=    -0.2875
   XY=     0.5872   YY=    27.8301   ZY=     2.8756
   XZ=    -1.4943   YZ=     2.2451   ZZ=    31.2696
   Eigenvalues:    26.2400    29.1207    32.7310
     21  H    Isotropic =    29.0648   Anisotropy =     8.6015
   XX=    33.8101   YX=     1.5892   ZX=     0.8121
   XY=     2.2872   YY=    30.9999   ZY=    -2.0266
   XZ=     1.0892   YZ=    -1.4769   ZZ=    22.3845
   Eigenvalues:    21.8952    30.5002    34.7991
     22  H    Isotropic =    29.7664   Anisotropy =     2.7863
   XX=    30.8765   YX=    -1.1535   ZX=    -0.9966
   XY=    -1.5033   YY=    28.7419   ZY=     0.7538
   XZ=     1.2211   YZ=     1.6494   ZZ=    29.6809
   Eigenvalues:    27.5043    30.1710    31.6240
     23  H    Isotropic =    30.3830   Anisotropy =     6.9053
   XX=    33.7944   YX=    -1.3774   ZX=    -2.6288
   XY=    -1.2541   YY=    27.7610   ZY=    -3.8027
   XZ=    -2.4067   YZ=    -3.0770   ZZ=    29.5935
   Eigenvalues:    24.3966    31.7658    34.9865
     24  H    Isotropic =    29.8527   Anisotropy =     6.0138
   XX=    30.3992   YX=     0.4349   ZX=     3.4752
   XY=     0.2447   YY=    33.3304   ZY=     1.7623
   XZ=     2.5207   YZ=     0.9411   ZZ=    25.8284
   Eigenvalues:    24.2192    31.4769    33.8619
     25  H    Isotropic =    29.8702   Anisotropy =     6.1334
   XX=    28.3518   YX=    -1.0762   ZX=     1.0430
   XY=    -0.5926   YY=    27.5357   ZY=     1.2410
   XZ=     0.1241   YZ=     1.0347   ZZ=    33.7230
   Eigenvalues:    26.7808    28.8706    33.9591
     26  H    Isotropic =    30.0406   Anisotropy =    10.5545
   XX=    28.6879   YX=    -0.8477   ZX=    -0.1123
   XY=    -0.9333   YY=    32.3569   ZY=    -5.6371
   XZ=    -0.5779   YZ=    -6.5914   ZZ=    29.0771
   Eigenvalues:    24.2365    28.8085    37.0770
     27  H    Isotropic =    29.0620   Anisotropy =     8.9154
   XX=    32.9472   YX=    -2.1230   ZX=     2.6053
   XY=    -2.5046   YY=    26.4681   ZY=    -0.9634
   XZ=     2.6831   YZ=    -2.6384   ZZ=    27.7707
   Eigenvalues:    25.1738    27.0066    35.0056
     28  H    Isotropic =    29.1377   Anisotropy =     6.6544
   XX=    29.9154   YX=    -1.2369   ZX=    -3.0279
   XY=    -0.7537   YY=    27.0044   ZY=    -0.2357
   XZ=    -3.6860   YZ=    -1.4860   ZZ=    30.4933
   Eigenvalues:    25.6015    28.2376    33.5740
     29  H    Isotropic =    29.3226   Anisotropy =     6.2396
   XX=    33.2705   YX=     0.1013   ZX=     0.3381
   XY=     0.9622   YY=    28.4584   ZY=     1.5862
   XZ=     1.2723   YZ=     2.2258   ZZ=    26.2387
   Eigenvalues:    25.1195    29.3658    33.4823
     30  H    Isotropic =    30.7209   Anisotropy =    10.8446
   XX=    27.4724   YX=    -0.1071   ZX=    -0.9928
   XY=     0.1720   YY=    37.7907   ZY=     0.5673
   XZ=    -0.1060   YZ=     2.0903   ZZ=    26.8995
   Eigenvalues:    26.4457    27.7663    37.9506
     31  H    Isotropic =    30.7890   Anisotropy =     5.2267
   XX=    31.2907   YX=    -2.5577   ZX=     1.7085
   XY=    -2.4135   YY=    28.8542   ZY=     1.8003
   XZ=     3.2239   YZ=     1.9046   ZZ=    32.2220
   Eigenvalues:    25.9467    32.1468    34.2734
     32  H    Isotropic =    30.4274   Anisotropy =     9.2298
   XX=    32.6424   YX=    -0.8269   ZX=    -3.5095
   XY=    -1.4354   YY=    28.7931   ZY=     2.6625
   XZ=    -4.4906   YZ=     3.9689   ZZ=    29.8468
   Eigenvalues:    25.3927    29.3090    36.5806
     33  H    Isotropic =    30.3786   Anisotropy =     5.6466
   XX=    32.2386   YX=     0.4411   ZX=    -1.1605
   XY=    -1.1236   YY=    30.2055   ZY=     2.9746
   XZ=    -2.3028   YZ=     4.1580   ZZ=    28.6918
   Eigenvalues:    25.6028    31.3900    34.1431
     34  H    Isotropic =    30.1335   Anisotropy =     9.4229
   XX=    29.7573   YX=     3.8489   ZX=     0.0116
   XY=     4.1183   YY=    33.4997   ZY=     1.1405
   XZ=     0.6666   YZ=     2.8934   ZZ=    27.1437
   Eigenvalues:    26.1797    27.8054    36.4155
     35  H    Isotropic =    30.7198   Anisotropy =     8.8065
   XX=    28.7465   YX=     0.4413   ZX=     3.1593
   XY=     0.2044   YY=    28.2910   ZY=     0.2651
   XZ=     3.5447   YZ=     0.5599   ZZ=    35.1219
   Eigenvalues:    27.2900    28.2785    36.5908
     36  H    Isotropic =    30.3672   Anisotropy =    14.4648
   XX=    35.9080   YX=    -6.0595   ZX=    -2.2914
   XY=    -6.7201   YY=    30.0581   ZY=    -2.7258
   XZ=    -0.9529   YZ=    -2.2937   ZZ=    25.1356
   Eigenvalues:    22.5293    28.5620    40.0105
     37  H    Isotropic =    27.9623   Anisotropy =    15.0512
   XX=    20.1162   YX=    -1.3492   ZX=    -1.6455
   XY=    -1.0010   YY=    36.2150   ZY=     4.0056
   XZ=    -0.1188   YZ=     4.2971   ZZ=    27.5556
   Eigenvalues:    19.9792    25.9112    37.9964
     38  H    Isotropic =    30.5927   Anisotropy =     7.7595
   XX=    30.6462   YX=     3.4200   ZX=     1.2834
   XY=     2.9379   YY=    33.6862   ZY=    -2.0031
   XZ=     1.3956   YZ=    -1.4950   ZZ=    27.4457
   Eigenvalues:    25.8551    30.1572    35.7657
     39  H    Isotropic =    30.5717   Anisotropy =     8.0227
   XX=    29.4812   YX=    -0.0279   ZX=     1.1224
   XY=    -0.9486   YY=    29.8806   ZY=     5.1441
   XZ=     0.1903   YZ=     4.1224   ZZ=    32.3534
   Eigenvalues:    26.1362    29.6588    35.9202
     40  H    Isotropic =    30.9037   Anisotropy =    10.3729
   XX=    35.6080   YX=    -0.2097   ZX=     4.4903
   XY=     0.7595   YY=    28.2055   ZY=     1.5430
   XZ=     4.2709   YZ=     0.4143   ZZ=    28.8976
   Eigenvalues:    26.4094    28.4827    37.8190
     41  H    Isotropic =    27.6157   Anisotropy =     3.5938
   XX=    26.2347   YX=    -0.0061   ZX=    -2.1924
   XY=    -0.4492   YY=    29.0534   ZY=    -1.8755
   XZ=    -2.3847   YZ=    -0.4071   ZZ=    27.5588
   Eigenvalues:    24.3501    28.4854    30.0115
     42  H    Isotropic =    28.4048   Anisotropy =     7.7012
   XX=    32.6158   YX=     1.2005   ZX=    -0.6511
   XY=     2.9063   YY=    28.2081   ZY=     4.0402
   XZ=    -0.0548   YZ=     2.7749   ZZ=    24.3905
   Eigenvalues:    22.2147    29.4608    33.5389
     43  H    Isotropic =    30.4473   Anisotropy =    22.9287
   XX=    34.1446   YX=    -7.5650   ZX=    -7.2593
   XY=    -7.6908   YY=    32.1221   ZY=     7.1249
   XZ=    -7.7844   YZ=     6.2550   ZZ=    25.0753
   Eigenvalues:    20.1694    25.4395    45.7332
 End of Minotr F.D. properties file   721 does not exist.
 End of Minotr F.D. properties file   722 does not exist.
 End of Minotr F.D. properties file   788 does not exist.

 **********************************************************************

            Population analysis using the SCF density.

 **********************************************************************

 Orbital symmetries:
       Occupied  (A) (A) (A) (A) (A) (A) (A) (A) (A) (A) (A) (A)
                 (A) (A) (A) (A) (A) (A) (A) (A) (A) (A) (A) (A)
                 (A) (A) (A) (A) (A) (A) (A) (A) (A) (A) (A) (A)
                 (A) (A) (A) (A) (A) (A) (A) (A) (A) (A) (A) (A)
                 (A) (A) (A) (A) (A) (A) (A) (A) (A) (A) (A) (A)
                 (A) (A) (A) (A) (A) (A) (A) (A) (A) (A) (A) (A)
                 (A)
       Virtual   (A) (A) (A) (A) (A) (A) (A) (A) (A) (A) (A) (A)
                 (A) (A) (A) (A) (A) (A) (A) (A) (A) (A) (A) (A)
                 (A) (A) (A) (A) (A) (A) (A) (A) (A) (A) (A) (A)
                 (A) (A) (A) (A) (A) (A) (A) (A) (A) (A) (A) (A)
                 (A) (A) (A) (A) (A) (A) (A) (A) (A) (A) (A) (A)
                 (A) (A) (A) (A) (A) (A) (A) (A) (A) (A) (A) (A)
                 (A) (A) (A) (A) (A) (A) (A) (A) (A) (A) (A) (A)
                 (A) (A) (A) (A) (A) (A) (A) (A) (A) (A) (A) (A)
                 (A) (A) (A) (A) (A) (A) (A) (A) (A) (A) (A) (A)
                 (A) (A) (A) (A) (A) (A) (A) (A) (A) (A) (A) (A)
                 (A) (A) (A) (A) (A) (A) (A) (A) (A) (A) (A) (A)
                 (A) (A) (A) (A) (A) (A) (A) (A) (A) (A) (A) (A)
                 (A) (A) (A) (A) (A) (A) (A) (A) (A) (A) (A) (A)
                 (A) (A) (A) (A) (A) (A) (A) (A) (A) (A) (A) (A)
                 (A) (A) (A) (A) (A) (A) (A) (A) (A) (A) (A) (A)
                 (A) (A) (A) (A) (A) (A) (A) (A) (A) (A) (A) (A)
                 (A) (A) (A) (A) (A) (A) (A) (A) (A) (A) (A) (A)
                 (A) (A) (A) (A) (A) (A) (A) (A) (A) (A) (A) (A)
                 (A) (A) (A) (A) (A) (A) (A) (A) (A) (A) (A) (A)
                 (A) (A) (A) (A) (A) (A) (A) (A) (A) (A) (A) (A)
                 (A) (A) (A) (A) (A) (A) (A) (A) (A) (A) (A) (A)
                 (A) (A) (A) (A) (A) (A) (A) (A) (A) (A) (A) (A)
                 (A) (A) (A) (A) (A) (A) (A) (A) (A) (A) (A) (A)
                 (A) (A) (A) (A) (A) (A) (A) (A) (A) (A) (A) (A)
                 (A) (A) (A) (A) (A) (A) (A) (A) (A) (A) (A) (A)
                 (A) (A) (A) (A) (A) (A) (A) (A) (A) (A) (A) (A)
                 (A) (A) (A) (A) (A) (A) (A) (A) (A) (A) (A) (A)
                 (A) (A) (A) (A) (A) (A) (A) (A) (A) (A) (A) (A)
                 (A) (A) (A) (A) (A) (A) (A) (A) (A) (A) (A) (A)
                 (A) (A) (A) (A) (A) (A) (A) (A) (A) (A) (A) (A)
                 (A) (A) (A) (A) (A) (A) (A) (A) (A) (A) (A) (A)
                 (A) (A) (A) (A) (A) (A) (A) (A) (A) (A) (A) (A)
                 (A) (A) (A) (A) (A) (A) (A) (A) (A) (A) (A) (A)
                 (A) (A) (A) (A) (A) (A) (A) (A) (A) (A) (A) (A)
                 (A) (A) (A) (A) (A)
 The electronic state is 1-A.
 Alpha  occ. eigenvalues --  -19.22531 -19.21842 -19.20469 -19.19782 -10.31982
 Alpha  occ. eigenvalues --  -10.30924 -10.29730 -10.28272 -10.26470 -10.24592
 Alpha  occ. eigenvalues --  -10.24397 -10.24374 -10.24112 -10.23785 -10.23045
 Alpha  occ. eigenvalues --  -10.23045 -10.23018 -10.22279 -10.22127  -1.06878
 Alpha  occ. eigenvalues --   -1.06250  -1.05659  -1.03535  -0.89129  -0.84522
 Alpha  occ. eigenvalues --   -0.82076  -0.78580  -0.77081  -0.74986  -0.71866
 Alpha  occ. eigenvalues --   -0.70620  -0.68550  -0.66352  -0.63167  -0.59970
 Alpha  occ. eigenvalues --   -0.57847  -0.55801  -0.54523  -0.54341  -0.51959
 Alpha  occ. eigenvalues --   -0.50683  -0.49813  -0.48702  -0.47905  -0.47022
 Alpha  occ. eigenvalues --   -0.46623  -0.45129  -0.44636  -0.44125  -0.43182
 Alpha  occ. eigenvalues --   -0.42538  -0.41322  -0.40976  -0.40445  -0.40161
 Alpha  occ. eigenvalues --   -0.39506  -0.39328  -0.38976  -0.38089  -0.37361
 Alpha  occ. eigenvalues --   -0.36905  -0.36173  -0.35740  -0.34987  -0.34489
 Alpha  occ. eigenvalues --   -0.33926  -0.32671  -0.32421  -0.30309  -0.29805
 Alpha  occ. eigenvalues --   -0.28129  -0.26861  -0.26248
 Alpha virt. eigenvalues --   -0.04758   0.03406   0.04619   0.05395   0.05858
 Alpha virt. eigenvalues --    0.06491   0.08113   0.08329   0.09179   0.10252
 Alpha virt. eigenvalues --    0.10515   0.11216   0.11582   0.12334   0.12589
 Alpha virt. eigenvalues --    0.12863   0.13647   0.14013   0.14471   0.14951
 Alpha virt. eigenvalues --    0.15341   0.15862   0.16535   0.17288   0.17669
 Alpha virt. eigenvalues --    0.18038   0.18494   0.19486   0.19931   0.20030
 Alpha virt. eigenvalues --    0.20620   0.21914   0.22692   0.23164   0.24146
 Alpha virt. eigenvalues --    0.24483   0.25109   0.26104   0.26830   0.27387
 Alpha virt. eigenvalues --    0.28535   0.29148   0.30347   0.32100   0.32425
 Alpha virt. eigenvalues --    0.32558   0.33468   0.34699   0.34932   0.35869
 Alpha virt. eigenvalues --    0.36365   0.38286   0.38825   0.39663   0.39906
 Alpha virt. eigenvalues --    0.40479   0.42086   0.43305   0.43640   0.44062
 Alpha virt. eigenvalues --    0.44872   0.45826   0.46696   0.46877   0.47713
 Alpha virt. eigenvalues --    0.49252   0.50016   0.50588   0.50786   0.51364
 Alpha virt. eigenvalues --    0.52486   0.53307   0.53991   0.54774   0.55082
 Alpha virt. eigenvalues --    0.56069   0.56667   0.56977   0.57670   0.58010
 Alpha virt. eigenvalues --    0.58976   0.59258   0.59540   0.59721   0.60106
 Alpha virt. eigenvalues --    0.60289   0.60401   0.60977   0.61448   0.62157
 Alpha virt. eigenvalues --    0.62556   0.62958   0.63525   0.63610   0.64595
 Alpha virt. eigenvalues --    0.64719   0.65182   0.65786   0.66209   0.66893
 Alpha virt. eigenvalues --    0.67666   0.68106   0.68723   0.68913   0.70121
 Alpha virt. eigenvalues --    0.71168   0.71637   0.71964   0.73405   0.74121
 Alpha virt. eigenvalues --    0.75151   0.76843   0.79323   0.80831   0.82015
 Alpha virt. eigenvalues --    0.84164   0.85483   0.86594   0.87047   0.89540
 Alpha virt. eigenvalues --    0.90219   0.91480   0.92214   0.93333   0.93983
 Alpha virt. eigenvalues --    0.95992   0.97568   0.98661   1.00089   1.00457
 Alpha virt. eigenvalues --    1.01027   1.01902   1.02690   1.03707   1.04720
 Alpha virt. eigenvalues --    1.06586   1.07526   1.08809   1.11832   1.12487
 Alpha virt. eigenvalues --    1.17194   1.17935   1.19234   1.19592   1.20522
 Alpha virt. eigenvalues --    1.21369   1.23212   1.23598   1.24804   1.26894
 Alpha virt. eigenvalues --    1.28174   1.29526   1.31278   1.32042   1.34928
 Alpha virt. eigenvalues --    1.35466   1.36530   1.36669   1.38176   1.38984
 Alpha virt. eigenvalues --    1.40421   1.41960   1.42364   1.43116   1.43566
 Alpha virt. eigenvalues --    1.44711   1.44936   1.45648   1.46733   1.47456
 Alpha virt. eigenvalues --    1.48140   1.48883   1.50232   1.50695   1.50880
 Alpha virt. eigenvalues --    1.52640   1.53630   1.53765   1.54595   1.55013
 Alpha virt. eigenvalues --    1.55758   1.56030   1.56948   1.57914   1.58172
 Alpha virt. eigenvalues --    1.58596   1.58824   1.60570   1.61210   1.62145
 Alpha virt. eigenvalues --    1.62314   1.63509   1.64112   1.64761   1.65299
 Alpha virt. eigenvalues --    1.65686   1.66472   1.66766   1.68142   1.68647
 Alpha virt. eigenvalues --    1.69769   1.71048   1.71482   1.72017   1.72363
 Alpha virt. eigenvalues --    1.73133   1.74071   1.74813   1.75687   1.76112
 Alpha virt. eigenvalues --    1.76996   1.77549   1.78172   1.78684   1.79319
 Alpha virt. eigenvalues --    1.81087   1.82753   1.84385   1.84918   1.85314
 Alpha virt. eigenvalues --    1.86318   1.87055   1.88598   1.89265   1.90463
 Alpha virt. eigenvalues --    1.91239   1.92586   1.94675   1.95894   1.97334
 Alpha virt. eigenvalues --    1.98010   1.98968   2.00346   2.00508   2.03094
 Alpha virt. eigenvalues --    2.03569   2.05451   2.05813   2.06100   2.07414
 Alpha virt. eigenvalues --    2.08332   2.10256   2.10363   2.10794   2.12106
 Alpha virt. eigenvalues --    2.14756   2.15638   2.17062   2.17250   2.18712
 Alpha virt. eigenvalues --    2.19277   2.20522   2.21331   2.23436   2.24827
 Alpha virt. eigenvalues --    2.25625   2.27937   2.29246   2.29757   2.32157
 Alpha virt. eigenvalues --    2.33220   2.34080   2.35484   2.36383   2.40300
 Alpha virt. eigenvalues --    2.41069   2.41303   2.41922   2.42777   2.44059
 Alpha virt. eigenvalues --    2.44346   2.45359   2.45891   2.46733   2.48243
 Alpha virt. eigenvalues --    2.49427   2.49701   2.51154   2.52430   2.52776
 Alpha virt. eigenvalues --    2.54132   2.54918   2.55615   2.56943   2.58014
 Alpha virt. eigenvalues --    2.58203   2.58322   2.59312   2.59608   2.60029
 Alpha virt. eigenvalues --    2.61613   2.62485   2.63744   2.64754   2.66102
 Alpha virt. eigenvalues --    2.66986   2.68643   2.69521   2.70740   2.71465
 Alpha virt. eigenvalues --    2.73056   2.73468   2.74651   2.76553   2.78916
 Alpha virt. eigenvalues --    2.80318   2.81189   2.82831   2.84050   2.86529
 Alpha virt. eigenvalues --    2.88010   2.88265   2.89939   2.90638   2.91519
 Alpha virt. eigenvalues --    2.92296   2.92771   2.94066   2.94559   2.97578
 Alpha virt. eigenvalues --    3.00410   3.00500   3.02704   3.04983   3.05991
 Alpha virt. eigenvalues --    3.08221   3.10893   3.12399   3.13303   3.13415
 Alpha virt. eigenvalues --    3.14772   3.15799   3.17132   3.18225   3.22084
 Alpha virt. eigenvalues --    3.23191   3.23884   3.24388   3.25584   3.28276
 Alpha virt. eigenvalues --    3.28839   3.33836   3.34165   3.36229   3.38466
 Alpha virt. eigenvalues --    3.39543   3.45665   3.49213   3.56364   3.57741
 Alpha virt. eigenvalues --    3.60395   3.64666   3.75958   3.77460   3.78040
 Alpha virt. eigenvalues --    3.78442   3.81059   3.81769   3.82698   3.83054
 Alpha virt. eigenvalues --    3.83178   3.83264   3.84253   3.85033   3.86952
 Alpha virt. eigenvalues --    3.88508   3.91876   3.95920   4.01690   4.02634
 Alpha virt. eigenvalues --    4.06587   4.08930   4.11318   4.13542   4.24565
 Alpha virt. eigenvalues --    4.27154   4.29308   4.33987   4.36840   4.41683
 Alpha virt. eigenvalues --    4.49005   4.56097   4.95571   4.95668   4.96704
 Alpha virt. eigenvalues --    5.01871   5.11210   5.30201   5.32813   5.37264
 Alpha virt. eigenvalues --    5.65323   5.65719   5.66289   5.66545  23.64569
 Alpha virt. eigenvalues --   23.79848  23.83981  23.85829  23.91458  23.93449
 Alpha virt. eigenvalues --   23.94505  23.97181  23.98566  24.00753  24.02645
 Alpha virt. eigenvalues --   24.02966  24.05429  24.06682  24.26164  50.00062
 Alpha virt. eigenvalues --   50.02581  50.06074  50.10072
          Condensed to atoms (all electrons):
               1          2          3          4          5          6
     1  C    5.805765   0.321173  -0.031504  -0.018107   0.001266  -0.066847
     2  C    0.321173   5.472439   0.288169  -0.042738  -0.006823  -0.007148
     3  C   -0.031504   0.288169   5.019661   0.326836  -0.062661  -0.013614
     4  C   -0.018107  -0.042738   0.326836   5.422772   0.273949  -0.040171
     5  C    0.001266  -0.006823  -0.062661   0.273949   5.044192   0.347263
     6  C   -0.066847  -0.007148  -0.013614  -0.040171   0.347263   5.015368
     7  C    0.260851  -0.050646  -0.005574  -0.002312  -0.076691   0.372356
     8  C    0.161514   0.047284   0.004126  -0.000129  -0.000452   0.005643
     9  C   -0.159022  -0.121033   0.007298  -0.000662  -0.000001  -0.000145
    10  C    0.003693   0.291687  -0.043163   0.004794  -0.000257  -0.000324
    11  O   -0.121617   0.007012  -0.000092  -0.000002  -0.000005   0.000185
    12  C   -0.076966   0.000178   0.002045  -0.004901  -0.003234  -0.069710
    13  C   -0.004281  -0.088524  -0.006854   0.000223  -0.000019   0.000070
    14  O    0.008295  -0.053266  -0.008543  -0.001034  -0.000009   0.000003
    15  C   -0.000019   0.005329  -0.047283   0.305315  -0.046523   0.005155
    16  O    0.000111  -0.000774  -0.005574  -0.078627   0.003700  -0.000084
    17  C   -0.000006  -0.000342   0.009838  -0.083485  -0.006202   0.000134
    18  C   -0.000008  -0.000971  -0.016553  -0.069796  -0.004080  -0.000194
    19  O   -0.000015   0.000538   0.000521  -0.003714  -0.000021   0.000005
    20  H   -0.003467  -0.032958   0.397191  -0.032552  -0.002396  -0.001780
    21  H    0.015184  -0.062381   0.387753  -0.071512   0.009188  -0.000821
    22  H    0.003833  -0.013855  -0.048486   0.399682  -0.027097  -0.004891
    23  H   -0.000202  -0.000447  -0.001813  -0.045792   0.408433  -0.033240
    24  H   -0.000106  -0.000416   0.008195  -0.037989   0.412053  -0.033005
    25  H   -0.005116  -0.003492   0.007014  -0.008363  -0.036018   0.410375
    26  H    0.009765   0.000055  -0.000067   0.007356  -0.033175   0.410278
    27  H   -0.058299   0.006139  -0.000299  -0.000343   0.007203  -0.040010
    28  H    0.005432   0.001877  -0.000266   0.000042  -0.000002   0.000016
    29  H    0.012358   0.001466  -0.000283   0.000009   0.000000   0.000014
    30  H    0.008893  -0.000217  -0.000064   0.000300  -0.001851  -0.002068
    31  H   -0.005059   0.003337  -0.000733   0.000165   0.003740  -0.007654
    32  H   -0.014806  -0.000465   0.000044   0.000060  -0.000384   0.007743
    33  H    0.000142  -0.014795   0.005655   0.000133  -0.000007  -0.000007
    34  H   -0.001051   0.011474  -0.000075   0.000016   0.000000  -0.000001
    35  H    0.001455   0.003594  -0.000358  -0.000023  -0.000003   0.000009
    36  H   -0.000326  -0.002961   0.003535   0.000182  -0.000002  -0.000001
    37  H   -0.000054   0.000524   0.002254   0.006177  -0.000800   0.000054
    38  H   -0.000005   0.000002  -0.000358  -0.005079   0.002675   0.000406
    39  H   -0.000020  -0.000100   0.000380  -0.005780  -0.001898  -0.000119
    40  H   -0.000002   0.000030  -0.000443   0.010704  -0.000236   0.000018
    41  H   -0.000030   0.000144   0.001100  -0.004498  -0.001418  -0.000077
    42  H   -0.000003   0.000074   0.000250   0.008013  -0.000355   0.000032
    43  H    0.000001  -0.000030  -0.000005  -0.000361   0.000007  -0.000003
               7          8          9         10         11         12
     1  C    0.260851   0.161514  -0.159022   0.003693  -0.121617  -0.076966
     2  C   -0.050646   0.047284  -0.121033   0.291687   0.007012   0.000178
     3  C   -0.005574   0.004126   0.007298  -0.043163  -0.000092   0.002045
     4  C   -0.002312  -0.000129  -0.000662   0.004794  -0.000002  -0.004901
     5  C   -0.076691  -0.000452  -0.000001  -0.000257  -0.000005  -0.003234
     6  C    0.372356   0.005643  -0.000145  -0.000324   0.000185  -0.069710
     7  C    5.157367  -0.051714   0.010369   0.004297   0.011272   0.341857
     8  C   -0.051714   4.728219   0.363551  -0.092073   0.653830  -0.007208
     9  C    0.010369   0.363551   5.217465   0.282706  -0.073790  -0.001046
    10  C    0.004297  -0.092073   0.282706   5.290854   0.005690  -0.000063
    11  O    0.011272   0.653830  -0.073790   0.005690   7.894258  -0.005022
    12  C    0.341857  -0.007208  -0.001046  -0.000063  -0.005022   4.949535
    13  C   -0.000486  -0.001184  -0.058850   0.325981   0.000003  -0.000010
    14  O   -0.000056   0.002351  -0.048089   0.235868  -0.000012   0.000013
    15  C   -0.000395   0.000002   0.000006  -0.000326   0.000000  -0.000071
    16  O   -0.000005   0.000000  -0.000001  -0.000132   0.000000   0.000001
    17  C   -0.000064   0.000000   0.000000   0.000002   0.000000  -0.000012
    18  C   -0.000003   0.000000   0.000000  -0.000001   0.000000  -0.000005
    19  O    0.000001   0.000000   0.000000   0.000008   0.000000   0.000000
    20  H    0.001589  -0.000275  -0.000058  -0.001887   0.000006  -0.000206
    21  H   -0.000512  -0.000662   0.001720  -0.003756   0.000001   0.000107
    22  H    0.003380  -0.000054  -0.000021  -0.000635  -0.000007  -0.001496
    23  H    0.008286   0.000031   0.000000  -0.000003   0.000000  -0.000242
    24  H   -0.006827   0.000017  -0.000003   0.000017   0.000001   0.005141
    25  H   -0.044856   0.000285  -0.000093  -0.000113  -0.000021   0.008557
    26  H   -0.033805  -0.000220   0.000008   0.000026  -0.000006  -0.004700
    27  H    0.424983  -0.005665   0.002520  -0.001276   0.014106  -0.039633
    28  H   -0.000492  -0.022290   0.376239  -0.032543   0.000428   0.000128
    29  H   -0.000198  -0.033837   0.390876  -0.027622   0.004650  -0.000014
    30  H   -0.036441  -0.000051   0.000017   0.000014  -0.000105   0.403808
    31  H   -0.033057  -0.000572   0.000086  -0.000178  -0.000059   0.403152
    32  H   -0.024682   0.005207   0.000527  -0.000095   0.009800   0.398621
    33  H    0.000024  -0.000546   0.007579  -0.019596   0.000006   0.000000
    34  H    0.000017   0.000994  -0.010015  -0.035150  -0.000014   0.000000
    35  H   -0.000063   0.000430  -0.002250  -0.031012  -0.000065   0.000007
    36  H    0.000013  -0.000534   0.007329  -0.038627   0.000007  -0.000003
    37  H    0.000000   0.000001  -0.000002   0.000062   0.000000   0.000000
    38  H    0.000006   0.000000   0.000000   0.000000   0.000000  -0.000013
    39  H    0.000018   0.000000   0.000000   0.000000   0.000000   0.000023
    40  H    0.000000   0.000000   0.000000   0.000000   0.000000   0.000000
    41  H    0.000007   0.000000   0.000000   0.000004   0.000000  -0.000001
    42  H    0.000001   0.000000   0.000000   0.000001   0.000000   0.000000
    43  H    0.000000   0.000000   0.000000  -0.000001   0.000000   0.000000
              13         14         15         16         17         18
     1  C   -0.004281   0.008295  -0.000019   0.000111  -0.000006  -0.000008
     2  C   -0.088524  -0.053266   0.005329  -0.000774  -0.000342  -0.000971
     3  C   -0.006854  -0.008543  -0.047283  -0.005574   0.009838  -0.016553
     4  C    0.000223  -0.001034   0.305315  -0.078627  -0.083485  -0.069796
     5  C   -0.000019  -0.000009  -0.046523   0.003700  -0.006202  -0.004080
     6  C    0.000070   0.000003   0.005155  -0.000084   0.000134  -0.000194
     7  C   -0.000486  -0.000056  -0.000395  -0.000005  -0.000064  -0.000003
     8  C   -0.001184   0.002351   0.000002   0.000000   0.000000   0.000000
     9  C   -0.058850  -0.048089   0.000006  -0.000001   0.000000   0.000000
    10  C    0.325981   0.235868  -0.000326  -0.000132   0.000002  -0.000001
    11  O    0.000003  -0.000012   0.000000   0.000000   0.000000   0.000000
    12  C   -0.000010   0.000013  -0.000071   0.000001  -0.000012  -0.000005
    13  C    4.984249  -0.055525   0.000006   0.000008   0.000000  -0.000003
    14  O   -0.055525   7.991011  -0.000028  -0.000009  -0.000001   0.000001
    15  C    0.000006  -0.000028   5.281593   0.236780   0.368767   0.292311
    16  O    0.000008  -0.000009   0.236780   8.013026  -0.055449  -0.037437
    17  C    0.000000  -0.000001   0.368767  -0.055449   4.947357  -0.073531
    18  C   -0.000003   0.000001   0.292311  -0.037437  -0.073531   4.887180
    19  O   -0.000015   0.000000  -0.062410  -0.010584   0.003610   0.239127
    20  H    0.001942   0.000088  -0.002382  -0.000112  -0.000245   0.001505
    21  H   -0.000885   0.014195   0.001541   0.024401   0.001673  -0.004551
    22  H    0.000143   0.001107  -0.038298   0.009892  -0.011816   0.010726
    23  H    0.000002   0.000000  -0.004160   0.000074  -0.003926   0.003224
    24  H    0.000000   0.000000  -0.006516  -0.000090   0.003638  -0.000367
    25  H    0.000020   0.000007  -0.000180   0.000001   0.000018   0.000059
    26  H   -0.000003   0.000000  -0.000241   0.000003   0.000016  -0.000008
    27  H    0.000141  -0.000001   0.000025   0.000000   0.000000   0.000000
    28  H    0.005217   0.008778  -0.000002   0.000000   0.000000   0.000000
    29  H   -0.000862   0.000852   0.000000   0.000000   0.000000   0.000000
    30  H    0.000000   0.000000  -0.000001   0.000000  -0.000009   0.000001
    31  H    0.000002  -0.000024   0.000174  -0.000095   0.000234  -0.000026
    32  H   -0.000001   0.000006  -0.000002   0.000000  -0.000002   0.000000
    33  H    0.394397  -0.001857  -0.000018  -0.000052  -0.000001   0.000009
    34  H    0.398847   0.005165   0.000000   0.000000   0.000000   0.000000
    35  H    0.382432   0.004538   0.000002   0.000000   0.000000   0.000000
    36  H   -0.005746   0.321391  -0.000015   0.000075  -0.000001   0.000032
    37  H   -0.000002  -0.000114  -0.061531   0.325360   0.006762  -0.014235
    38  H    0.000000   0.000000  -0.033333   0.004501   0.395461  -0.000346
    39  H    0.000000  -0.000001  -0.033192  -0.000111   0.404441   0.007879
    40  H    0.000000   0.000000  -0.031323   0.006130   0.393607  -0.008625
    41  H    0.000000   0.000000  -0.043982   0.004373   0.000086   0.393115
    42  H    0.000000   0.000000  -0.034292   0.001134  -0.005845   0.401619
    43  H    0.000001   0.000000   0.008087   0.000322  -0.000519  -0.028061
              19         20         21         22         23         24
     1  C   -0.000015  -0.003467   0.015184   0.003833  -0.000202  -0.000106
     2  C    0.000538  -0.032958  -0.062381  -0.013855  -0.000447  -0.000416
     3  C    0.000521   0.397191   0.387753  -0.048486  -0.001813   0.008195
     4  C   -0.003714  -0.032552  -0.071512   0.399682  -0.045792  -0.037989
     5  C   -0.000021  -0.002396   0.009188  -0.027097   0.408433   0.412053
     6  C    0.000005  -0.001780  -0.000821  -0.004891  -0.033240  -0.033005
     7  C    0.000001   0.001589  -0.000512   0.003380   0.008286  -0.006827
     8  C    0.000000  -0.000275  -0.000662  -0.000054   0.000031   0.000017
     9  C    0.000000  -0.000058   0.001720  -0.000021   0.000000  -0.000003
    10  C    0.000008  -0.001887  -0.003756  -0.000635  -0.000003   0.000017
    11  O    0.000000   0.000006   0.000001  -0.000007   0.000000   0.000001
    12  C    0.000000  -0.000206   0.000107  -0.001496  -0.000242   0.005141
    13  C   -0.000015   0.001942  -0.000885   0.000143   0.000002   0.000000
    14  O    0.000000   0.000088   0.014195   0.001107   0.000000   0.000000
    15  C   -0.062410  -0.002382   0.001541  -0.038298  -0.004160  -0.006516
    16  O   -0.010584  -0.000112   0.024401   0.009892   0.000074  -0.000090
    17  C    0.003610  -0.000245   0.001673  -0.011816  -0.003926   0.003638
    18  C    0.239127   0.001505  -0.004551   0.010726   0.003224  -0.000367
    19  O    7.978990   0.006927   0.006278  -0.000421  -0.000639  -0.000018
    20  H    0.006927   0.513290  -0.020622   0.007263   0.002277   0.000001
    21  H    0.006278  -0.020622   0.595023   0.000647  -0.000220  -0.000368
    22  H   -0.000421   0.007263   0.000647   0.554808   0.008073  -0.011597
    23  H   -0.000639   0.002277  -0.000220   0.008073   0.557092  -0.028536
    24  H   -0.000018   0.000001  -0.000368  -0.011597  -0.028536   0.550773
    25  H   -0.000071  -0.000329   0.000157  -0.000410  -0.007737   0.007685
    26  H    0.000001  -0.000252   0.000068  -0.000180  -0.003123  -0.007966
    27  H    0.000000   0.000197  -0.000009   0.000051  -0.000292  -0.000291
    28  H    0.000000  -0.000025   0.000000   0.000041   0.000000   0.000000
    29  H    0.000000   0.000063  -0.000098   0.000007   0.000000   0.000000
    30  H    0.000000   0.000015  -0.000005   0.000094  -0.000077   0.000583
    31  H    0.000000   0.000041  -0.000130   0.001962   0.000011  -0.001154
    32  H    0.000000  -0.000003   0.000001   0.000076   0.000029  -0.000064
    33  H    0.000144  -0.000392   0.000213  -0.000045  -0.000003  -0.000001
    34  H    0.000000   0.000013  -0.000738  -0.000002   0.000000   0.000000
    35  H   -0.000001  -0.000356  -0.000043  -0.000020   0.000000   0.000000
    36  H   -0.000114  -0.000114   0.002583   0.000028   0.000001   0.000000
    37  H    0.037925  -0.000726  -0.002980  -0.001676   0.000043   0.000014
    38  H    0.000034  -0.000027  -0.000138   0.000053   0.000770  -0.001824
    39  H   -0.000189   0.000019   0.000109   0.005018   0.000164   0.000050
    40  H   -0.000265   0.000020  -0.000245  -0.000247  -0.000235   0.000246
    41  H   -0.030217  -0.001860  -0.000656  -0.000536   0.007889  -0.000060
    42  H   -0.027122   0.000328  -0.000214  -0.000526  -0.000782  -0.000034
    43  H    0.314568   0.000002  -0.000042   0.000052   0.000044   0.000002
              25         26         27         28         29         30
     1  C   -0.005116   0.009765  -0.058299   0.005432   0.012358   0.008893
     2  C   -0.003492   0.000055   0.006139   0.001877   0.001466  -0.000217
     3  C    0.007014  -0.000067  -0.000299  -0.000266  -0.000283  -0.000064
     4  C   -0.008363   0.007356  -0.000343   0.000042   0.000009   0.000300
     5  C   -0.036018  -0.033175   0.007203  -0.000002   0.000000  -0.001851
     6  C    0.410375   0.410278  -0.040010   0.000016   0.000014  -0.002068
     7  C   -0.044856  -0.033805   0.424983  -0.000492  -0.000198  -0.036441
     8  C    0.000285  -0.000220  -0.005665  -0.022290  -0.033837  -0.000051
     9  C   -0.000093   0.000008   0.002520   0.376239   0.390876   0.000017
    10  C   -0.000113   0.000026  -0.001276  -0.032543  -0.027622   0.000014
    11  O   -0.000021  -0.000006   0.014106   0.000428   0.004650  -0.000105
    12  C    0.008557  -0.004700  -0.039633   0.000128  -0.000014   0.403808
    13  C    0.000020  -0.000003   0.000141   0.005217  -0.000862   0.000000
    14  O    0.000007   0.000000  -0.000001   0.008778   0.000852   0.000000
    15  C   -0.000180  -0.000241   0.000025  -0.000002   0.000000  -0.000001
    16  O    0.000001   0.000003   0.000000   0.000000   0.000000   0.000000
    17  C    0.000018   0.000016   0.000000   0.000000   0.000000  -0.000009
    18  C    0.000059  -0.000008   0.000000   0.000000   0.000000   0.000001
    19  O   -0.000071   0.000001   0.000000   0.000000   0.000000   0.000000
    20  H   -0.000329  -0.000252   0.000197  -0.000025   0.000063   0.000015
    21  H    0.000157   0.000068  -0.000009   0.000000  -0.000098  -0.000005
    22  H   -0.000410  -0.000180   0.000051   0.000041   0.000007   0.000094
    23  H   -0.007737  -0.003123  -0.000292   0.000000   0.000000  -0.000077
    24  H    0.007685  -0.007966  -0.000291   0.000000   0.000000   0.000583
    25  H    0.562419  -0.025979  -0.004592   0.000004  -0.000001  -0.000001
    26  H   -0.025979   0.550323  -0.008032   0.000000  -0.000002   0.003317
    27  H   -0.004592  -0.008032   0.557623  -0.000078  -0.000042  -0.005347
    28  H    0.000004   0.000000  -0.000078   0.490896  -0.010944  -0.000004
    29  H   -0.000001  -0.000002  -0.000042  -0.010944   0.501690   0.000001
    30  H   -0.000001   0.003317  -0.005347  -0.000004   0.000001   0.550758
    31  H   -0.000261  -0.000743   0.008053  -0.000022   0.000004  -0.026762
    32  H   -0.000376  -0.000008  -0.005725  -0.000046  -0.000020  -0.023295
    33  H   -0.000022   0.000000  -0.000003  -0.000488   0.000348   0.000000
    34  H   -0.000001   0.000000  -0.000005   0.000486   0.000884   0.000000
    35  H    0.000117   0.000000  -0.000033  -0.000253  -0.000566   0.000000
    36  H   -0.000002   0.000000  -0.000002  -0.000255  -0.000271   0.000000
    37  H    0.000005  -0.000002   0.000000   0.000000   0.000000   0.000000
    38  H   -0.000010  -0.000021   0.000000   0.000000   0.000000  -0.000003
    39  H   -0.000009   0.000010   0.000000   0.000000   0.000000  -0.000002
    40  H    0.000002  -0.000004   0.000000   0.000000   0.000000   0.000000
    41  H    0.000121  -0.000001  -0.000001   0.000000   0.000000   0.000000
    42  H   -0.000013  -0.000002   0.000000   0.000000   0.000000   0.000000
    43  H    0.000002   0.000000   0.000000   0.000000   0.000000   0.000000
              31         32         33         34         35         36
     1  C   -0.005059  -0.014806   0.000142  -0.001051   0.001455  -0.000326
     2  C    0.003337  -0.000465  -0.014795   0.011474   0.003594  -0.002961
     3  C   -0.000733   0.000044   0.005655  -0.000075  -0.000358   0.003535
     4  C    0.000165   0.000060   0.000133   0.000016  -0.000023   0.000182
     5  C    0.003740  -0.000384  -0.000007   0.000000  -0.000003  -0.000002
     6  C   -0.007654   0.007743  -0.000007  -0.000001   0.000009  -0.000001
     7  C   -0.033057  -0.024682   0.000024   0.000017  -0.000063   0.000013
     8  C   -0.000572   0.005207  -0.000546   0.000994   0.000430  -0.000534
     9  C    0.000086   0.000527   0.007579  -0.010015  -0.002250   0.007329
    10  C   -0.000178  -0.000095  -0.019596  -0.035150  -0.031012  -0.038627
    11  O   -0.000059   0.009800   0.000006  -0.000014  -0.000065   0.000007
    12  C    0.403152   0.398621   0.000000   0.000000   0.000007  -0.000003
    13  C    0.000002  -0.000001   0.394397   0.398847   0.382432  -0.005746
    14  O   -0.000024   0.000006  -0.001857   0.005165   0.004538   0.321391
    15  C    0.000174  -0.000002  -0.000018   0.000000   0.000002  -0.000015
    16  O   -0.000095   0.000000  -0.000052   0.000000   0.000000   0.000075
    17  C    0.000234  -0.000002  -0.000001   0.000000   0.000000  -0.000001
    18  C   -0.000026   0.000000   0.000009   0.000000   0.000000   0.000032
    19  O    0.000000   0.000000   0.000144   0.000000  -0.000001  -0.000114
    20  H    0.000041  -0.000003  -0.000392   0.000013  -0.000356  -0.000114
    21  H   -0.000130   0.000001   0.000213  -0.000738  -0.000043   0.002583
    22  H    0.001962   0.000076  -0.000045  -0.000002  -0.000020   0.000028
    23  H    0.000011   0.000029  -0.000003   0.000000   0.000000   0.000001
    24  H   -0.001154  -0.000064  -0.000001   0.000000   0.000000   0.000000
    25  H   -0.000261  -0.000376  -0.000022  -0.000001   0.000117  -0.000002
    26  H   -0.000743  -0.000008   0.000000   0.000000   0.000000   0.000000
    27  H    0.008053  -0.005725  -0.000003  -0.000005  -0.000033  -0.000002
    28  H   -0.000022  -0.000046  -0.000488   0.000486  -0.000253  -0.000255
    29  H    0.000004  -0.000020   0.000348   0.000884  -0.000566  -0.000271
    30  H   -0.026762  -0.023295   0.000000   0.000000   0.000000   0.000000
    31  H    0.557285  -0.027200   0.000001   0.000000   0.000000   0.000002
    32  H   -0.027200   0.545419   0.000000   0.000000   0.000000  -0.000002
    33  H    0.000001   0.000000   0.538562  -0.025151  -0.020717   0.003464
    34  H    0.000000   0.000000  -0.025151   0.532135  -0.020281   0.000176
    35  H    0.000000   0.000000  -0.020717  -0.020281   0.547392   0.000070
    36  H    0.000002  -0.000002   0.003464   0.000176   0.000070   0.443468
    37  H    0.000008   0.000000   0.000051   0.000002   0.000000   0.000051
    38  H    0.000016   0.000000   0.000000   0.000000   0.000000   0.000000
    39  H    0.000103   0.000001   0.000000   0.000000   0.000000   0.000001
    40  H    0.000002   0.000000   0.000000   0.000000   0.000000   0.000000
    41  H    0.000012   0.000000   0.000011   0.000000   0.000000  -0.000003
    42  H    0.000002   0.000000   0.000001   0.000000   0.000000  -0.000002
    43  H    0.000000   0.000000  -0.000001   0.000000   0.000000   0.000003
              37         38         39         40         41         42
     1  C   -0.000054  -0.000005  -0.000020  -0.000002  -0.000030  -0.000003
     2  C    0.000524   0.000002  -0.000100   0.000030   0.000144   0.000074
     3  C    0.002254  -0.000358   0.000380  -0.000443   0.001100   0.000250
     4  C    0.006177  -0.005079  -0.005780   0.010704  -0.004498   0.008013
     5  C   -0.000800   0.002675  -0.001898  -0.000236  -0.001418  -0.000355
     6  C    0.000054   0.000406  -0.000119   0.000018  -0.000077   0.000032
     7  C    0.000000   0.000006   0.000018   0.000000   0.000007   0.000001
     8  C    0.000001   0.000000   0.000000   0.000000   0.000000   0.000000
     9  C   -0.000002   0.000000   0.000000   0.000000   0.000000   0.000000
    10  C    0.000062   0.000000   0.000000   0.000000   0.000004   0.000001
    11  O    0.000000   0.000000   0.000000   0.000000   0.000000   0.000000
    12  C    0.000000  -0.000013   0.000023   0.000000  -0.000001   0.000000
    13  C   -0.000002   0.000000   0.000000   0.000000   0.000000   0.000000
    14  O   -0.000114   0.000000  -0.000001   0.000000   0.000000   0.000000
    15  C   -0.061531  -0.033333  -0.033192  -0.031323  -0.043982  -0.034292
    16  O    0.325360   0.004501  -0.000111   0.006130   0.004373   0.001134
    17  C    0.006762   0.395461   0.404441   0.393607   0.000086  -0.005845
    18  C   -0.014235  -0.000346   0.007879  -0.008625   0.393115   0.401619
    19  O    0.037925   0.000034  -0.000189  -0.000265  -0.030217  -0.027122
    20  H   -0.000726  -0.000027   0.000019   0.000020  -0.001860   0.000328
    21  H   -0.002980  -0.000138   0.000109  -0.000245  -0.000656  -0.000214
    22  H   -0.001676   0.000053   0.005018  -0.000247  -0.000536  -0.000526
    23  H    0.000043   0.000770   0.000164  -0.000235   0.007889  -0.000782
    24  H    0.000014  -0.001824   0.000050   0.000246  -0.000060  -0.000034
    25  H    0.000005  -0.000010  -0.000009   0.000002   0.000121  -0.000013
    26  H   -0.000002  -0.000021   0.000010  -0.000004  -0.000001  -0.000002
    27  H    0.000000   0.000000   0.000000   0.000000  -0.000001   0.000000
    28  H    0.000000   0.000000   0.000000   0.000000   0.000000   0.000000
    29  H    0.000000   0.000000   0.000000   0.000000   0.000000   0.000000
    30  H    0.000000  -0.000003  -0.000002   0.000000   0.000000   0.000000
    31  H    0.000008   0.000016   0.000103   0.000002   0.000012   0.000002
    32  H    0.000000   0.000000   0.000001   0.000000   0.000000   0.000000
    33  H    0.000051   0.000000   0.000000   0.000000   0.000011   0.000001
    34  H    0.000002   0.000000   0.000000   0.000000   0.000000   0.000000
    35  H    0.000000   0.000000   0.000000   0.000000   0.000000   0.000000
    36  H    0.000051   0.000000   0.000001   0.000000  -0.000003  -0.000002
    37  H    0.445933  -0.000315  -0.000839   0.000712   0.003344  -0.000973
    38  H   -0.000315   0.545380  -0.025144  -0.020769   0.002788  -0.000606
    39  H   -0.000839  -0.025144   0.537800  -0.023074  -0.000723   0.000161
    40  H    0.000712  -0.020769  -0.023074   0.536279  -0.000141   0.005900
    41  H    0.003344   0.002788  -0.000723  -0.000141   0.570037  -0.032455
    42  H   -0.000973  -0.000606   0.000161   0.005900  -0.032455   0.558163
    43  H   -0.001491  -0.000020   0.000032  -0.000049   0.000238  -0.010031
              43
     1  C    0.000001
     2  C   -0.000030
     3  C   -0.000005
     4  C   -0.000361
     5  C    0.000007
     6  C   -0.000003
     7  C    0.000000
     8  C    0.000000
     9  C    0.000000
    10  C   -0.000001
    11  O    0.000000
    12  C    0.000000
    13  C    0.000001
    14  O    0.000000
    15  C    0.008087
    16  O    0.000322
    17  C   -0.000519
    18  C   -0.028061
    19  O    0.314568
    20  H    0.000002
    21  H   -0.000042
    22  H    0.000052
    23  H    0.000044
    24  H    0.000002
    25  H    0.000002
    26  H    0.000000
    27  H    0.000000
    28  H    0.000000
    29  H    0.000000
    30  H    0.000000
    31  H    0.000000
    32  H    0.000000
    33  H   -0.000001
    34  H    0.000000
    35  H    0.000000
    36  H    0.000003
    37  H   -0.001491
    38  H   -0.000020
    39  H    0.000032
    40  H   -0.000049
    41  H    0.000238
    42  H   -0.010031
    43  H    0.432209
 Mulliken charges:
               1
     1  C   -0.052793
     2  C    0.041859
     3  C   -0.177201
     4  C   -0.208757
     5  C   -0.201050
     6  C   -0.253215
     7  C   -0.227815
     8  C    0.243982
     9  C   -0.193212
    10  C   -0.116871
    11  O   -0.400438
    12  C   -0.298618
    13  C   -0.270433
    14  O   -0.425099
    15  C   -0.058569
    16  O   -0.440757
    17  C   -0.294188
    18  C    0.022012
    19  O   -0.452860
    20  H    0.170244
    21  H    0.110747
    22  H    0.155380
    23  H    0.135027
    24  H    0.148817
    25  H    0.141217
    26  H    0.137313
    27  H    0.148938
    28  H    0.178128
    29  H    0.161536
    30  H    0.128498
    31  H    0.125338
    32  H    0.129642
    33  H    0.132960
    34  H    0.142278
    35  H    0.135999
    36  H    0.266571
    37  H    0.256460
    38  H    0.135916
    39  H    0.134995
    40  H    0.132006
    41  H    0.133392
    42  H    0.137574
    43  H    0.285045
 Sum of Mulliken charges =   0.00000
 Mulliken charges with hydrogens summed into heavy atoms:
               1
     1  C   -0.052793
     2  C    0.041859
     3  C    0.103790
     4  C   -0.053377
     5  C    0.082794
     6  C    0.025315
     7  C   -0.078877
     8  C    0.243982
     9  C    0.146452
    10  C   -0.116871
    11  O   -0.400438
    12  C    0.084861
    13  C    0.140803
    14  O   -0.158528
    15  C   -0.058569
    16  O   -0.184297
    17  C    0.108729
    18  C    0.292978
    19  O   -0.167815
 Electronic spatial extent (au):  <R**2>=           5355.4562
 Charge=              0.0000 electrons
 Dipole moment (field-independent basis, Debye):
    X=              7.4775    Y=             -2.3170    Z=             -4.6952  Tot=              9.1284
 Quadrupole moment (field-independent basis, Debye-Ang):
   XX=           -119.3868   YY=           -107.3098   ZZ=           -119.2882
   XY=              5.2659   XZ=             -5.9138   YZ=              5.8432
 Traceless Quadrupole moment (field-independent basis, Debye-Ang):
   XX=             -4.0585   YY=              8.0185   ZZ=             -3.9600
   XY=              5.2659   XZ=             -5.9138   YZ=              5.8432
 Octapole moment (field-independent basis, Debye-Ang**2):
  XXX=            192.6831  YYY=            -42.0717  ZZZ=            -12.2687  XYY=             36.5608
  XXY=            -75.9603  XXZ=            -44.7061  XZZ=              2.3845  YZZ=              1.1403
  YYZ=            -13.1669  XYZ=              7.3296
 Hexadecapole moment (field-independent basis, Debye-Ang**3):
 XXXX=          -4232.0518 YYYY=          -1962.3011 ZZZZ=           -685.8003 XXXY=             32.3788
 XXXZ=           -142.4312 YYYX=            -93.0590 YYYZ=              1.9828 ZZZX=            -47.2067
 ZZZY=             18.1177 XXYY=           -999.3645 XXZZ=           -795.7845 YYZZ=           -463.1609
 XXYZ=             68.0583 YYXZ=             -2.3017 ZZXY=            -27.5874
 N-N= 1.609205415642D+03 E-N=-5.288965630722D+03  KE= 8.829968066292D+02
 1\1\GINC-SNODE68\SP\RmPW1PW91\6-311G(d,p)\C15H24O4\ROOT\11-Mar-2024\0\
 \# mPW1PW91/6-311G(d,p) nmr guess=read geom=check scrf=(solvent=methan
 ol,read)\\candidate structure: DY-202A-11R_25, conformer: 1, nmr calcu
 lation with methanol solvation\\0,1\C,0,-1.7003974882,0.6348057185,-0.
 1819814393\C,0,-0.9467186066,-0.4913238679,-0.1959009034\C,0,0.5356829
 426,-0.6155159258,-0.4211041804\C,0,1.3678050216,0.5379263481,0.190525
 0316\C,0,1.2977807205,1.8481597278,-0.6327611536\C,0,-0.0367719924,2.1
 567471599,-1.3343481683\C,0,-1.3125587756,2.0644159799,-0.4757084754\C
 ,0,-3.0991373762,0.2808878902,0.1083972853\C,0,-3.1810179723,-1.205801
 7115,0.400666695\C,0,-1.788911796,-1.7557694637,0.0438412594\O,0,-4.05
 41326742,1.0591539872,0.1130522621\C,0,-1.2574970927,2.9265900649,0.80
 15690162\C,0,-1.8068058994,-2.6591004891,-1.1951163854\O,0,-1.30328950
 05,-2.4928439102,1.1820141736\C,0,2.8414451696,0.121925221,0.522829898
 7\O,0,2.81441693,-0.9743011394,1.4604438053\C,0,3.5742856085,1.2692086
 631,1.2275418511\C,0,3.6797073858,-0.3345478787,-0.6880354273\O,0,3.26
 22032564,-1.6531573724,-1.0745418737\H,0,0.7334913954,-0.7089255488,-1
 .4984657514\H,0,0.8613551402,-1.5606735174,0.0218851436\H,0,0.92833580
 37,0.7362635365,1.1767649374\H,0,2.0703078809,1.835356858,-1.412776302
 4\H,0,1.5530342636,2.6853048318,0.0266767078\H,0,-0.1598034797,1.49362
 18688,-2.200598243\H,0,0.0317875375,3.1743977427,-1.7418370552\H,0,-2.
 1352223805,2.4699147356,-1.0834992282\H,0,-3.3768688859,-1.35009118,1.
 4699151864\H,0,-4.0017922179,-1.6720369931,-0.1536782472\H,0,-1.032484
 2232,3.9705838489,0.5498454247\H,0,-0.4935983954,2.5736943291,1.503049
 2426\H,0,-2.2219907886,2.9087156625,1.3212135542\H,0,-0.7938633396,-2.
 9915023378,-1.4524056993\H,0,-2.419961432,-3.5459789462,-0.9990627493\
 H,0,-2.2218884173,-2.131929639,-2.0611928467\H,0,-0.4918390887,-2.9587
 81903,0.9167187767\H,0,2.8853702219,-1.7802716687,0.9138802204\H,0,3.7
 710833636,2.1057159122,0.5498287349\H,0,2.9848485479,1.6429268099,2.07
 27043157\H,0,4.5340902486,0.9099107841,1.6140727813\H,0,3.5748634724,0
 .3630412373,-1.5279700241\H,0,4.7361431595,-0.3556853136,-0.3947027366
 \H,0,4.0282137527,-2.1049301112,-1.463549414\\Version=ES64L-G09RevD.01
 \State=1-A\HF=-886.9754139\RMSD=5.256e-09\Dipole=2.9875545,-0.8176935,
 -1.8176596\Quadrupole=-3.0328619,5.9453452,-2.9124833,3.7520107,-4.412
 8367,4.4859005\PG=C01 [X(C15H24O4)]\\@


 "ANNA, YOU MUSN'T SPEAK OF OXIDIZED MURIATIC ACID
 ANYMORE, FROM NOW ON YOU MUST SAY CHLORINE."
   -- JENS JACOB BERZELIUS, IN 1820, TO HIS COOK, WHO HAD
 COMPLAINED OF THE SMELL OF THE FLASK SHE WAS CLEANING.
 Job cpu time:       0 days  0 hours 44 minutes 25.1 seconds.
 File lengths (MBytes):  RWF=    278 Int=      0 D2E=      0 Chk=     30 Scr=      1
 Normal termination of Gaussian 09 at Mon Mar 11 00:04:12 2024.
