# Supplementary material for: New patchoulol- and guaiane-type sesquiterpenoids from Sanguisorba officinalis with anti-melanogenic activity
Source: Nat Prod Bioprospect. 2026 May 12;16(1):63. doi: 10.1007/s13659-026-00616-0 (PMC13161421; doi:10.1007/s13659-026-00616-0)
Supplement: Supplementary file 2 — Additional file 2. It includes the calculated NMR data of compound 11. [file 13659_2026_616_MOESM2_ESM.zip › New folder/11R-nmr-26.log]

 Entering Gaussian System, Link 0=/gpfs/home/zhengshan/software/Gaussian/g09/g09
 Input=DY-202A-11R_26-2.gjf
 Output=DY-202A-11R_26-2.log
 Initial command:
 /gpfs/home/zhengshan/software/Gaussian/g09/l1.exe "/gpfs/home/zhengshan/software/Gaussian/g09/scratch/zhengshan/%J/Gau-5658.inp" -scrdir="/gpfs/home/zhengshan/software/Gaussian/g09/scratch/zhengshan/%J/"
 Entering Link 1 = /gpfs/home/zhengshan/software/Gaussian/g09/l1.exe PID=      5659.
  
 Copyright (c) 1988,1990,1992,1993,1995,1998,2003,2009,2013,
            Gaussian, Inc.  All Rights Reserved.
  
 This is part of the Gaussian(R) 09 program.  It is based on
 the Gaussian(R) 03 system (copyright 2003, Gaussian, Inc.),
 the Gaussian(R) 98 system (copyright 1998, Gaussian, Inc.),
 the Gaussian(R) 94 system (copyright 1995, Gaussian, Inc.),
 the Gaussian 92(TM) system (copyright 1992, Gaussian, Inc.),
 the Gaussian 90(TM) system (copyright 1990, Gaussian, Inc.),
 the Gaussian 88(TM) system (copyright 1988, Gaussian, Inc.),
 the Gaussian 86(TM) system (copyright 1986, Carnegie Mellon
 University), and the Gaussian 82(TM) system (copyright 1983,
 Carnegie Mellon University). Gaussian is a federally registered
 trademark of Gaussian, Inc.
  
 This software contains proprietary and confidential information,
 including trade secrets, belonging to Gaussian, Inc.
  
 This software is provided under written license and may be
 used, copied, transmitted, or stored only in accord with that
 written license.
  
 The following legend is applicable only to US Government
 contracts under FAR:
  
                    RESTRICTED RIGHTS LEGEND
  
 Use, reproduction and disclosure by the US Government is
 subject to restrictions as set forth in subparagraphs (a)
 and (c) of the Commercial Computer Software - Restricted
 Rights clause in FAR 52.227-19.
  
 Gaussian, Inc.
 340 Quinnipiac St., Bldg. 40, Wallingford CT 06492
  
  
 ---------------------------------------------------------------
 Warning -- This program may not be used in any manner that
 competes with the business of Gaussian, Inc. or will provide
 assistance to any competitor of Gaussian, Inc.  The licensee
 of this program is prohibited from giving any competitor of
 Gaussian, Inc. access to this program.  By using this program,
 the user acknowledges that Gaussian, Inc. is engaged in the
 business of creating and licensing software in the field of
 computational chemistry and represents and warrants to the
 licensee that it is not a competitor of Gaussian, Inc. and that
 it will not use this program in any manner prohibited above.
 ---------------------------------------------------------------
  

 Cite this work as:
 Gaussian 09, Revision D.01,
 M. J. Frisch, G. W. Trucks, H. B. Schlegel, G. E. Scuseria, 
 M. A. Robb, J. R. Cheeseman, G. Scalmani, V. Barone, B. Mennucci, 
 G. A. Petersson, H. Nakatsuji, M. Caricato, X. Li, H. P. Hratchian, 
 A. F. Izmaylov, J. Bloino, G. Zheng, J. L. Sonnenberg, M. Hada, 
 M. Ehara, K. Toyota, R. Fukuda, J. Hasegawa, M. Ishida, T. Nakajima, 
 Y. Honda, O. Kitao, H. Nakai, T. Vreven, J. A. Montgomery, Jr., 
 J. E. Peralta, F. Ogliaro, M. Bearpark, J. J. Heyd, E. Brothers, 
 K. N. Kudin, V. N. Staroverov, T. Keith, R. Kobayashi, J. Normand, 
 K. Raghavachari, A. Rendell, J. C. Burant, S. S. Iyengar, J. Tomasi, 
 M. Cossi, N. Rega, J. M. Millam, M. Klene, J. E. Knox, J. B. Cross, 
 V. Bakken, C. Adamo, J. Jaramillo, R. Gomperts, R. E. Stratmann, 
 O. Yazyev, A. J. Austin, R. Cammi, C. Pomelli, J. W. Ochterski, 
 R. L. Martin, K. Morokuma, V. G. Zakrzewski, G. A. Voth, 
 P. Salvador, J. J. Dannenberg, S. Dapprich, A. D. Daniels, 
 O. Farkas, J. B. Foresman, J. V. Ortiz, J. Cioslowski, 
 and D. J. Fox, Gaussian, Inc., Wallingford CT, 2013.
 
 ******************************************
 Gaussian 09:  ES64L-G09RevD.01 24-Apr-2013
                10-Mar-2024 
 ******************************************
 %chk=DY-202A-11R_26.chk
 %mem=6GB
 %nprocshared=3
 Will use up to    3 processors via shared memory.
 ----------------------------------------------------------------------
 # mPW1PW91/6-311G(d,p) nmr guess=read geom=check scrf=(solvent=methano
 l,read)
 ----------------------------------------------------------------------
 1/29=2,38=1,40=2/1;
 2/12=2,40=1/2;
 3/5=4,6=6,7=101,11=2,14=-4,16=1,25=1,30=1,70=2203,72=3,74=-7,116=-2/1,2,8,3;
 4/5=1/1;
 5/5=2,38=6,53=3/2;
 8/6=1,10=90,11=11/1;
 10/13=100,45=16/2;
 6/7=2,8=2,9=2,10=2,28=1/1;
 99/9=1/99;
 ----------------------------------------------------------------------
 candidate structure: DY-202A-11R_26, conformer: 1, nmr calculation wit
 h methanol solvation
 ----------------------------------------------------------------------
 Structure from the checkpoint file:  "DY-202A-11R_26.chk"
 Charge =  0 Multiplicity = 1
 Redundant internal coordinates found in file.
 C,0,-1.7862280946,0.6182490567,-0.1516618639
 C,0,-1.0404279504,-0.5095426381,-0.2375625943
 C,0,0.4330478772,-0.6264978769,-0.5145840712
 C,0,1.2794095031,0.4971327952,0.132554738
 C,0,1.209722444,1.8368288308,-0.6408932084
 C,0,-0.1436683342,2.1810090605,-1.2889276931
 C,0,-1.3982736117,2.0562993387,-0.4026292574
 C,0,-3.1779639149,0.2595719579,0.1700220984
 C,0,-3.2572344311,-1.2381054279,0.4044783052
 C,0,-1.8801704763,-1.7758012817,-0.0443315834
 O,0,-4.1267287125,1.0425982934,0.2327317173
 C,0,-1.3118018425,2.8721447638,0.903041722
 C,0,-1.9668340774,-2.5854878183,-1.3457934268
 O,0,-1.2376695689,-2.5618144586,0.9741745077
 C,0,2.7413228924,0.0439922185,0.4097373782
 O,0,2.6436077649,-1.0826920124,1.3084382633
 C,0,3.548749435,1.1469617094,1.1128665769
 C,0,3.473277557,-0.4434714389,-0.8522101869
 O,0,4.7184809931,-1.0203148028,-0.4248354508
 H,0,0.5906842126,-0.6500139213,-1.6030196314
 H,0,0.770582769,-1.5943386599,-0.1353888252
 H,0,0.8581326649,0.6625159305,1.132968914
 H,0,1.9578472496,1.8403246299,-1.4440880901
 H,0,1.4964795539,2.6464116495,0.0393894211
 H,0,-0.2935679278,1.5579370963,-2.1802038198
 H,0,-0.0822635416,3.2152915067,-1.6529813401
 H,0,-2.2335557095,2.4853916518,-0.9759468167
 H,0,-3.3974086269,-1.4245136418,1.4760767207
 H,0,-4.1099469682,-1.6741866198,-0.1264060415
 H,0,-1.0912743789,3.9238596621,0.6818179057
 H,0,-0.5316968059,2.4945641513,1.5728780832
 H,0,-2.2636623729,2.8362179793,1.4444337101
 H,0,-0.9700524255,-2.8862174499,-1.6854549449
 H,0,-2.5617310932,-3.4927125242,-1.1799046786
 H,0,-2.4472870182,-2.0049426513,-2.1409260072
 H,0,-1.6852355536,-3.4251495814,0.9986120729
 H,0,3.5070436468,-1.5322263631,1.2400734435
 H,0,3.7205604978,2.011345434,0.4633953785
 H,0,3.0221790036,1.485868912,2.0123244759
 H,0,4.525793378,0.7585167068,1.4191514115
 H,0,2.8732453445,-1.2017218195,-1.3670310841
 H,0,3.6581309054,0.3846859783,-1.5484739447
 H,0,4.997385744,-1.6564683256,-1.1026122837
 Recover connectivity data from disk.
                          Input orientation:                          
 ---------------------------------------------------------------------
 Center     Atomic      Atomic             Coordinates (Angstroms)
 Number     Number       Type             X           Y           Z
 ---------------------------------------------------------------------
      1          6           0       -1.786228    0.618249   -0.151662
      2          6           0       -1.040428   -0.509543   -0.237563
      3          6           0        0.433048   -0.626498   -0.514584
      4          6           0        1.279410    0.497133    0.132555
      5          6           0        1.209722    1.836829   -0.640893
      6          6           0       -0.143668    2.181009   -1.288928
      7          6           0       -1.398274    2.056299   -0.402629
      8          6           0       -3.177964    0.259572    0.170022
      9          6           0       -3.257234   -1.238105    0.404478
     10          6           0       -1.880170   -1.775801   -0.044332
     11          8           0       -4.126729    1.042598    0.232732
     12          6           0       -1.311802    2.872145    0.903042
     13          6           0       -1.966834   -2.585488   -1.345793
     14          8           0       -1.237670   -2.561814    0.974175
     15          6           0        2.741323    0.043992    0.409737
     16          8           0        2.643608   -1.082692    1.308438
     17          6           0        3.548749    1.146962    1.112867
     18          6           0        3.473278   -0.443471   -0.852210
     19          8           0        4.718481   -1.020315   -0.424835
     20          1           0        0.590684   -0.650014   -1.603020
     21          1           0        0.770583   -1.594339   -0.135389
     22          1           0        0.858133    0.662516    1.132969
     23          1           0        1.957847    1.840325   -1.444088
     24          1           0        1.496480    2.646412    0.039389
     25          1           0       -0.293568    1.557937   -2.180204
     26          1           0       -0.082264    3.215292   -1.652981
     27          1           0       -2.233556    2.485392   -0.975947
     28          1           0       -3.397409   -1.424514    1.476077
     29          1           0       -4.109947   -1.674187   -0.126406
     30          1           0       -1.091274    3.923860    0.681818
     31          1           0       -0.531697    2.494564    1.572878
     32          1           0       -2.263662    2.836218    1.444434
     33          1           0       -0.970052   -2.886217   -1.685455
     34          1           0       -2.561731   -3.492713   -1.179905
     35          1           0       -2.447287   -2.004943   -2.140926
     36          1           0       -1.685236   -3.425150    0.998612
     37          1           0        3.507044   -1.532226    1.240073
     38          1           0        3.720560    2.011345    0.463395
     39          1           0        3.022179    1.485869    2.012324
     40          1           0        4.525793    0.758517    1.419151
     41          1           0        2.873245   -1.201722   -1.367031
     42          1           0        3.658131    0.384686   -1.548474
     43          1           0        4.997386   -1.656468   -1.102612
 ---------------------------------------------------------------------
                    Distance matrix (angstroms):
                    1          2          3          4          5
     1  C    0.000000
     2  C    1.354810   0.000000
     3  C    2.570271   1.503845   0.000000
     4  C    3.081166   2.555783   1.548439   0.000000
     5  C    3.271086   3.275868   2.585954   1.548504   0.000000
     6  C    2.536453   3.024668   2.968889   2.623205   1.539505
     7  C    1.510458   2.595929   3.250180   3.144425   2.628037
     8  C    1.472772   2.307969   3.780636   4.463857   4.732559
     9  C    2.432941   2.420176   3.851873   4.864785   5.522837
    10  C    2.398296   1.531639   2.625455   3.896211   4.791077
    11  O    2.409517   3.486484   4.912833   5.434510   5.465504
    12  C    2.533284   3.579166   4.158685   3.598431   3.132682
    13  C    3.423813   2.529022   3.207489   4.714463   5.490381
    14  O    3.417781   2.391449   2.958572   4.049836   5.286420
    15  C    4.598223   3.876472   2.575279   1.555428   2.581451
    16  O    4.964729   4.036179   2.901396   2.395743   3.792034
    17  C    5.508226   5.062432   3.937175   2.556011   3.003771
    18  C    5.411138   4.555842   3.064390   2.582161   3.219954
    19  O    6.713476   5.784548   4.304426   3.800072   4.530048
    20  H    3.060170   2.131838   1.100043   2.191462   2.737386
    21  H    3.381285   2.113524   1.092902   2.169090   3.495896
    22  H    2.940218   2.618513   2.134639   1.098023   2.156203
    23  H    4.145110   3.995902   3.045358   2.179506   1.097645
    24  H    3.863433   4.058651   3.485643   2.162221   1.095645
    25  H    2.688128   2.933620   2.841481   2.991390   2.169594
    26  H    3.449940   4.098278   4.039906   3.525717   2.143294
    27  H    2.089442   3.307325   4.124013   4.186033   3.519810
    28  H    3.068927   3.054356   4.389984   5.231673   6.028563
    29  H    3.264287   3.284920   4.678369   5.816086   6.394592
    30  H    3.479182   4.528013   4.945775   4.202891   3.376366
    31  H    2.840501   3.544173   3.876759   3.056856   2.892393
    32  H    2.773959   3.939483   4.806287   4.443614   4.172741
    33  H    3.911515   2.783869   2.906194   4.451101   5.305629
    34  H    4.307980   3.478746   4.198397   5.691729   6.551214
    35  H    3.357872   2.799690   3.583494   5.031636   5.512080
    36  H    4.205045   3.231821   3.822216   4.992342   6.225526
    37  H    5.880493   4.889661   3.653576   3.210491   4.490685
    38  H    5.713469   5.432608   4.326939   2.891628   2.748494
    39  H    5.343817   5.054546   4.189387   2.747431   3.232296
    40  H    6.506054   5.944367   4.733726   3.501808   4.050045
    41  H    5.147826   4.131785   2.648039   2.770411   3.539403
    42  H    5.625538   4.959293   3.534485   2.914930   2.987830
    43  H    7.217760   6.206363   4.715909   4.470680   5.173268
                    6          7          8          9         10
     6  C    0.000000
     7  C    1.541140   0.000000
     8  C    3.876520   2.592963   0.000000
     9  C    4.924659   3.867850   1.517989   0.000000
    10  C    4.496755   3.878865   2.423419   1.544944   0.000000
    11  O    4.413184   2.979218   1.231754   2.446861   3.614853
    12  C    2.578165   1.542030   3.293238   4.574651   4.777443
    13  C    5.103593   4.770640   3.443675   2.558129   1.535222
    14  O    5.367760   4.821655   3.517332   2.481008   1.438047
    15  C    3.971836   4.673925   5.928060   6.134044   4.987587
    16  O    5.016668   5.396093   6.081806   5.971703   4.772311
    17  C    4.524579   5.253252   6.850189   7.246501   6.273342
    18  C    4.490091   5.493905   6.765962   6.892786   5.575588
    19  O    5.885204   6.846951   8.021584   8.021673   6.652649
    20  H    2.941533   3.566654   4.263066   4.379769   3.130819
    21  H    4.052130   4.254705   4.372789   4.079420   2.658517
    22  H    3.029028   3.064647   4.168897   4.591221   3.850939
    23  H    2.134598   3.520629   5.610765   6.331746   5.455829
    24  H    2.161275   2.987174   5.250190   6.149842   5.564597
    25  H    1.097753   2.151397   3.940692   4.825117   4.265333
    26  H    1.098201   2.153724   4.652202   5.843486   5.543576
    27  H    2.135002   1.100232   2.675710   4.100966   4.376135
    28  H    5.588548   4.431945   2.142447   1.096686   2.176478
    29  H    5.652022   4.620173   2.166999   1.095045   2.233599
    30  H    2.796305   2.181297   4.247730   5.604836   5.799637
    31  H    2.904964   2.201286   3.737101   4.767236   4.761278
    32  H    3.520645   2.183761   3.016484   4.320741   4.861503
    33  H    5.149459   5.124206   4.267746   3.509316   2.180510
    34  H    6.168471   5.722702   4.035057   2.842050   2.168372
    35  H    4.853324   4.540462   3.316986   2.779053   2.183995
    36  H    6.248062   5.664990   4.061031   2.758140   1.961143
    37  H    5.788926   6.295882   7.003205   6.822037   5.543564
    38  H    4.246373   5.191771   7.123512   7.697534   6.780004
    39  H    4.626454   5.069299   6.583286   7.031091   6.237095
    40  H    5.582208   6.332274   7.820303   8.098863   7.042792
    41  H    4.533292   5.458081   6.412101   6.381407   4.967299
    42  H    4.212816   5.447429   7.049899   7.366801   6.132123
    43  H    6.418051   7.428262   8.492770   8.401494   6.959524
                   11         12         13         14         15
    11  O    0.000000
    12  C    3.423502   0.000000
    13  C    4.507759   5.939030   0.000000
    14  O    4.678482   5.434930   2.431973   0.000000
    15  C    6.942527   4.966852   5.671225   4.789697   0.000000
    16  O    7.177148   5.608061   5.528066   4.166995   1.444517
    17  C    7.726480   5.161903   7.099144   6.056737   1.537163
    18  C    7.819565   6.080395   5.867425   5.478693   1.538145
    19  O    9.106357   7.299234   6.927580   6.309452   2.395499
    20  H    5.337500   4.722859   3.217627   3.693208   3.026232
    21  H    5.574281   5.036282   3.152920   2.490024   2.620135
    22  H    5.079737   3.105470   4.967316   3.848884   2.109986
    23  H    6.361616   4.155030   5.916131   5.952995   2.697650
    24  H    5.850647   2.946743   6.425422   5.956090   2.908501
    25  H    4.558613   3.502905   4.545771   5.273877   4.267363
    26  H    4.963286   2.857056   6.106964   6.450726   4.720655
    27  H    2.669581   2.128334   5.091340   5.501732   5.712265
    28  H    2.857351   4.810343   3.370068   2.491953   6.401376
    29  H    2.740471   5.436774   2.628747   3.201428   7.083748
    30  H    4.209196   1.097122   6.873821   6.493910   5.460421
    31  H    4.102250   1.095359   6.032014   5.140409   4.250983
    32  H    2.855925   1.095643   6.104782   5.514758   5.823830
    33  H    5.392554   6.322645   1.095163   2.692672   5.172066
    34  H    5.001380   6.812664   1.097487   2.694396   6.569446
    35  H    4.212159   5.860124   1.095492   3.387792   6.133978
    36  H    5.148615   6.309081   2.506106   0.972759   5.654745
    37  H    8.119048   6.537075   6.144868   4.862413   1.939137
    38  H    7.910223   5.124347   7.533293   6.764520   2.198241
    39  H    7.380401   4.683552   7.262448   5.967228   2.173977
    40  H    8.738102   6.229872   7.809065   6.666341   2.171128
    41  H    7.523021   6.266118   5.034047   4.922471   2.173963
    42  H    8.013088   6.074340   6.364216   6.246157   2.188881
    43  H    9.608203   8.021024   7.030119   6.633899   3.204464
                   16         17         18         19         20
    16  O    0.000000
    17  C    2.414308   0.000000
    18  C    2.401116   2.529170   0.000000
    19  O    2.704298   2.903427   1.437334   0.000000
    20  H    3.588634   4.399467   2.985920   4.308590   0.000000
    21  H    2.419637   4.097692   3.023721   3.999898   1.754438
    22  H    2.502891   2.733955   3.464553   4.490096   3.046292
    23  H    4.073168   3.090265   2.804028   4.104051   2.845379
    24  H    4.102755   2.759079   3.774925   4.903232   3.792676
    25  H    5.269777   5.077068   4.467474   5.903333   2.447466
    26  H    5.888382   5.011203   5.164267   6.518884   3.923766
    27  H    6.460368   6.292026   6.415723   7.805416   4.266183
    28  H    6.053001   7.415762   7.320498   8.345329   5.097604
    29  H    6.929585   8.255320   7.716654   8.857638   5.032420
    30  H    6.277544   5.424646   6.500920   7.708619   5.382359
    31  H    4.790537   4.321769   5.527470   6.626432   4.608084
    32  H    6.281532   6.061984   6.995957   8.192517   5.439493
    33  H    5.027389   6.672084   5.138530   6.118020   2.728241
    34  H    6.252648   8.007581   6.769534   7.725566   4.265874
    35  H    6.218189   7.514927   6.257161   7.433888   3.369636
    36  H    4.931732   6.950673   6.239087   6.986918   4.432796
    37  H    0.975847   2.682530   2.358851   2.121687   4.167329
    38  H    3.383340   1.094756   2.796085   3.312969   4.598807
    39  H    2.690033   1.095974   3.483016   3.885633   4.852306
    40  H    2.635323   1.095132   2.776986   2.569369   5.157767
    41  H    2.687943   3.481740   1.095456   2.079792   2.360118
    42  H    3.368145   2.770517   1.097633   2.088285   3.237717
    43  H    3.417990   3.855660   1.963917   0.970495   4.547788
                   21         22         23         24         25
    21  H    0.000000
    22  H    2.590326   0.000000
    23  H    3.862538   3.039380   0.000000
    24  H    4.305977   2.353560   1.750241   0.000000
    25  H    3.905192   3.620125   2.385473   3.052154   0.000000
    26  H    5.114976   3.893909   2.469053   2.383311   1.751981
    27  H    5.135717   4.162804   4.266512   3.869108   2.464540
    28  H    4.471892   4.752162   6.918475   6.525844   5.647763
    29  H    4.881191   5.632763   7.134858   7.080048   5.406427
    30  H    5.880889   3.826237   4.261190   2.956528   3.798038
    31  H    4.618791   2.341270   3.965847   2.547184   3.875513
    32  H    5.597528   3.816752   5.211190   4.018562   4.318943
    33  H    2.664858   4.886643   5.565164   6.298321   4.522490
    34  H    3.974815   5.857540   6.995546   7.459531   5.626209
    35  H    3.813851   5.362791   5.888707   6.476277   4.163431
    36  H    3.266324   4.816200   6.853033   6.921508   6.072295
    37  H    3.063327   3.441670   4.580266   4.790097   5.974283
    38  H    4.697006   3.234372   2.602864   2.351516   4.827776
    39  H    4.378360   2.476746   3.633900   2.750835   5.345715
    40  H    4.696183   3.680061   3.995347   3.826831   6.068004
    41  H    2.468255   3.712959   3.177725   4.322226   4.278513
    42  H    3.775087   3.886813   2.240702   3.508483   4.170315
    43  H    4.336501   5.244895   4.645747   5.663505   6.283932
                   26         27         28         29         30
    26  H    0.000000
    27  H    2.370483   0.000000
    28  H    6.504536   4.759657   0.000000
    29  H    6.516108   4.641622   1.771440   0.000000
    30  H    2.640352   2.474304   5.878282   6.411219   0.000000
    31  H    3.335807   3.064786   4.856011   5.750646   1.774824
    32  H    3.807385   2.445859   4.409106   5.120552   1.771734
    33  H    6.165844   5.563634   4.245459   3.709257   7.210813
    34  H    7.167209   5.990578   3.468435   2.610339   7.786771
    35  H    5.751719   4.643916   3.784486   2.632894   6.705024
    36  H    7.327750   6.255720   2.676201   3.195428   7.379775
    37  H    6.617539   7.348910   6.909324   7.739894   7.157168
    38  H    4.515530   6.143934   7.968446   8.674552   5.182584
    39  H    5.105187   6.127933   7.068875   8.088717   4.963320
    40  H    6.058707   7.376137   8.218637   9.103999   6.489569
    41  H    5.322293   6.310877   6.888686   7.108259   6.796086
    42  H    4.691887   6.281140   7.886808   8.161144   6.329044
    43  H    7.059730   8.334120   8.784988   9.159520   8.449617
                   31         32         33         34         35
    31  H    0.000000
    32  H    1.770008   0.000000
    33  H    6.305688   6.649504   0.000000
    34  H    6.895385   6.857941   1.776755   0.000000
    35  H    6.140634   6.027052   1.779416   1.774857   0.000000
    36  H    6.058337   6.303813   2.829514   2.349201   3.529081
    37  H    5.712900   7.240588   5.516919   6.821278   6.863576
    38  H    4.421102   6.119949   7.113756   8.512478   7.807394
    39  H    3.720297   5.485076   6.980446   8.133674   7.703915
    40  H    5.349364   7.100295   7.288826   8.663778   8.302693
    41  H    5.822304   7.113165   4.208308   5.901070   5.436188
    42  H    5.634632   7.073552   5.669008   7.338716   6.583119
    43  H    7.413506   8.910359   6.120646   7.779333   7.524804
                   36         37         38         39         40
    36  H    0.000000
    37  H    5.531837   0.000000
    38  H    7.685347   3.633967   0.000000
    39  H    6.877897   3.152834   1.778495   0.000000
    40  H    7.500453   2.513449   1.769590   1.772499   0.000000
    41  H    5.596396   2.703318   3.793706   4.320344   3.786326
    42  H    7.039464   3.387237   2.587960   3.781048   3.114384
    43  H    7.225012   2.779340   4.187543   4.845468   3.523329
                   41         42         43
    41  H    0.000000
    42  H    1.779229   0.000000
    43  H    2.188306   2.481674   0.000000
 Stoichiometry    C15H24O4
 Framework group  C1[X(C15H24O4)]
 Deg. of freedom   123
 Full point group                 C1      NOp   1
 Largest Abelian subgroup         C1      NOp   1
 Largest concise Abelian subgroup C1      NOp   1
                         Standard orientation:                         
 ---------------------------------------------------------------------
 Center     Atomic      Atomic             Coordinates (Angstroms)
 Number     Number       Type             X           Y           Z
 ---------------------------------------------------------------------
      1          6           0        1.824940    0.628348    0.126314
      2          6           0        1.095268   -0.510642    0.202413
      3          6           0       -0.373107   -0.651940    0.494748
      4          6           0       -1.241996    0.470567   -0.123858
      5          6           0       -1.180871    1.798313    0.670634
      6          6           0        0.175479    2.150109    1.308310
      7          6           0        1.420945    2.056763    0.405419
      8          6           0        3.217373    0.293745   -0.217533
      9          6           0        3.313723   -1.198713   -0.477487
     10          6           0        1.949388   -1.762154   -0.021446
     11          8           0        4.154835    1.090405   -0.278494
     12          6           0        1.308040    2.892514   -0.885561
     13          6           0        2.062352   -2.591677    1.265426
     14          8           0        1.305255   -2.540073   -1.045123
     15          6           0       -2.700970    0.002336   -0.391275
     16          8           0       -2.599048   -1.108151   -1.309457
     17          6           0       -3.531326    1.105622   -1.066656
     18          6           0       -3.411246   -0.515426    0.870994
     19          8           0       -4.653697   -1.101966    0.448838
     20          1           0       -0.517394   -0.695292    1.584425
     21          1           0       -0.702264   -1.617941    0.103684
     22          1           0       -0.834943    0.657875   -1.126293
     23          1           0       -1.919321    1.778651    1.482503
     24          1           0       -1.486469    2.614924    0.007162
     25          1           0        0.344286    1.514689    2.187405
     26          1           0        0.104696    3.177407    1.690010
     27          1           0        2.257247    2.487685    0.975870
     28          1           0        3.443541   -1.365747   -1.553576
     29          1           0        4.178439   -1.631846    0.036114
     30          1           0        1.076222    3.937421   -0.644509
     31          1           0        0.525068    2.515407   -1.552312
     32          1           0        2.253754    2.878237   -1.438604
     33          1           0        1.073785   -2.911302    1.611773
     34          1           0        2.667222   -3.487981    1.077678
     35          1           0        2.544522   -2.017728    2.064299
     36          1           0        1.763926   -3.396785   -1.088998
     37          1           0       -3.455557   -1.570335   -1.238362
     38          1           0       -3.706828    1.956925   -0.401094
     39          1           0       -3.020094    1.466191   -1.966540
     40          1           0       -4.506715    0.709081   -1.367797
     41          1           0       -2.795083   -1.273799    1.366205
     42          1           0       -3.598748    0.298722    1.582896
     43          1           0       -4.916004   -1.752769    1.119294
 ---------------------------------------------------------------------
 Rotational constants (GHZ):      0.5772089      0.2561289      0.2033591
 Standard basis: 6-311G(d,p) (5D, 7F)
 There are   505 symmetry adapted cartesian basis functions of A   symmetry.
 There are   486 symmetry adapted basis functions of A   symmetry.
   486 basis functions,   800 primitive gaussians,   505 cartesian basis functions
    73 alpha electrons       73 beta electrons
       nuclear repulsion energy      1598.0269107246 Hartrees.
 NAtoms=   43 NActive=   43 NUniq=   43 SFac= 1.00D+00 NAtFMM=   60 NAOKFM=F Big=F
 Integral buffers will be    131072 words long.
 Raffenetti 2 integral format.
 Two-electron integral symmetry is turned on.
 Using the following non-standard input for PCM:
 --- end of non-standard input.
 ------------------------------------------------------------------------------
 Polarizable Continuum Model (PCM)
 =================================
 Model                : PCM (using non-symmetric T matrix).
 Atomic radii         : UFF (Universal Force Field).
 Polarization charges : Total charges.
 Charge compensation  : None.
 Solution method      : On-the-fly selection.
 Cavity type          : Scaled VdW (van der Waals Surface) (Alpha=1.100).
 Cavity algorithm     : GePol (No added spheres)
                        Default sphere list used, NSphG=   43.
                        Lebedev-Laikov grids with approx.  5.0 points / Ang**2.
                        Smoothing algorithm: Karplus/York (Gamma=1.0000).
                        Polarization charges: spherical gaussians, with
                                              point-specific exponents (IZeta= 3).
                        Self-potential: point-specific (ISelfS= 7).
                        Self-field    : sphere-specific E.n sum rule (ISelfD= 2).
 Solvent              : Methanol, Eps=  32.613000 Eps(inf)=   1.765709
 ------------------------------------------------------------------------------
 One-electron integrals computed using PRISM.
 NBasis=   486 RedAO= T EigKep=  3.14D-04  NBF=   486
 NBsUse=   486 1.00D-06 EigRej= -1.00D+00 NBFU=   486
 Initial guess from the checkpoint file:  "DY-202A-11R_26.chk"
 B after Tr=     0.000000    0.000000    0.000000
         Rot=    1.000000    0.000000    0.000000    0.000000 Ang=   0.00 deg.
 Requested convergence on RMS density matrix=1.00D-08 within 128 cycles.
 Requested convergence on MAX density matrix=1.00D-06.
 Requested convergence on             energy=1.00D-06.
 No special actions if energy rises.
 Inv3:  Mode=1 IEnd=    21019827.
 Iteration    1 A*A^-1 deviation from unit magnitude is 5.33D-15 for    857.
 Iteration    1 A*A^-1 deviation from orthogonality  is 5.06D-15 for   2597   2076.
 Iteration    1 A^-1*A deviation from unit magnitude is 5.33D-15 for    844.
 Iteration    1 A^-1*A deviation from orthogonality  is 4.50D-08 for   2643   2308.
 Iteration    2 A*A^-1 deviation from unit magnitude is 5.77D-15 for    853.
 Iteration    2 A*A^-1 deviation from orthogonality  is 4.33D-15 for   2187    847.
 Iteration    2 A^-1*A deviation from unit magnitude is 8.88D-16 for      6.
 Iteration    2 A^-1*A deviation from orthogonality  is 4.32D-16 for   2176    903.
 Error on total polarization charges =  0.01118
 SCF Done:  E(RmPW1PW91) =  -886.976725716     A.U. after   11 cycles
            NFock= 11  Conv=0.56D-08     -V/T= 2.0045
 DoSCS=F DFT=T ScalE2(SS,OS)=  1.000000  1.000000
 Range of M.O.s used for correlation:     1   486
 NBasis=   486 NAE=    73 NBE=    73 NFC=     0 NFV=     0
 NROrb=    486 NOA=    73 NOB=    73 NVA=   413 NVB=   413
 NEqPCM:  Using equilibrium solvation (IEInf=0, Eps=  32.6130, EpsInf=   1.7657)
          Differentiating once with respect to magnetic field using GIAOs.
          Electric field/nuclear overlap derivatives assumed to be zero.
 FoFJK:  IHMeth= 1 ICntrl=    6127 DoSepK=F KAlg= 0 I1Cent=   0 FoldK=F
 IRaf=         1 NMat=   1 IRICut=       1 DoRegI=T DoRafI=F ISym2E= 0.
          There are     3 degrees of freedom in the 1st order CPHF.  IDoFFX=0 NUNeed=     3.
      3 vectors produced by pass  0 Test12= 1.00D-12 3.33D-08 XBig12= 4.37D+01 1.11D+00.
 AX will form     3 AO Fock derivatives at one time.
      3 vectors produced by pass  1 Test12= 1.00D-12 3.33D-08 XBig12= 1.01D-01 2.18D-01.
      3 vectors produced by pass  2 Test12= 1.00D-12 3.33D-08 XBig12= 1.38D-03 1.69D-02.
      3 vectors produced by pass  3 Test12= 1.00D-12 3.33D-08 XBig12= 6.61D-06 7.77D-04.
      3 vectors produced by pass  4 Test12= 1.00D-12 3.33D-08 XBig12= 3.38D-08 4.67D-05.
      3 vectors produced by pass  5 Test12= 1.00D-12 3.33D-08 XBig12= 8.34D-11 1.62D-06.
      3 vectors produced by pass  6 Test12= 1.00D-12 3.33D-08 XBig12= 3.92D-13 1.22D-07.
 InvSVY:  IOpt=1 It=  1 EMax= 1.78D-15
 Solved reduced A of dimension    21 with     3 vectors.
 Calculating GIAO nuclear magnetic shielding tensors.
 SCF GIAO Magnetic shielding tensor (ppm):
      1  C    Isotropic =    35.1837   Anisotropy =   140.4509
   XX=   -27.2078   YX=    31.2552   ZX=    38.0783
   XY=    18.2167   YY=    13.2563   ZY=   -18.7829
   XZ=    35.8291   YZ=    -8.7862   ZZ=   119.5027
   Eigenvalues:   -48.1513    24.8849   128.8177
      2  C    Isotropic =    -1.7246   Anisotropy =   191.1168
   XX=   -77.3444   YX=    32.0587   ZX=    48.4405
   XY=    32.7682   YY=   -43.6472   ZY=   -18.0058
   XZ=    33.5450   YZ=   -27.4173   ZZ=   115.8177
   Eigenvalues:  -106.8751   -23.9854   125.6865
      3  C    Isotropic =   161.4063   Anisotropy =    15.0418
   XX=   168.5612   YX=    -4.4888   ZX=     2.4213
   XY=    -0.5081   YY=   153.5195   ZY=    -6.4803
   XZ=     2.1941   YZ=   -11.1537   ZZ=   162.1382
   Eigenvalues:   147.9749   164.8098   171.4342
      4  C    Isotropic =   139.4134   Anisotropy =    37.7658
   XX=   162.0040   YX=     5.2945   ZX=     8.6170
   XY=     1.4308   YY=   133.1837   ZY=    -2.1061
   XZ=    10.7349   YZ=     0.9830   ZZ=   123.0525
   Eigenvalues:   120.6409   133.0087   164.5906
      5  C    Isotropic =   160.4819   Anisotropy =    18.6529
   XX=   166.4516   YX=     2.5728   ZX=     2.4034
   XY=    -2.0957   YY=   166.3552   ZY=     9.3847
   XZ=     5.1517   YZ=    14.3896   ZZ=   148.6390
   Eigenvalues:   142.2290   166.2996   172.9172
      6  C    Isotropic =   156.2566   Anisotropy =    16.8396
   XX=   163.4279   YX=     5.3623   ZX=    -9.7411
   XY=     0.6708   YY=   151.8825   ZY=     5.2497
   XZ=    -5.2878   YZ=     3.6327   ZZ=   153.4595
   Eigenvalues:   145.1700   156.1168   167.4830
      7  C    Isotropic =   154.5289   Anisotropy =     7.1835
   XX=   152.6058   YX=    -4.5379   ZX=     0.5356
   XY=    -4.5821   YY=   152.9121   ZY=     0.8026
   XZ=    -5.1970   YZ=    -1.5572   ZZ=   158.0689
   Eigenvalues:   147.8229   156.4460   159.3180
      8  C    Isotropic =   -24.6803   Anisotropy =   145.6445
   XX=   -66.1681   YX=    12.9746   ZX=    28.6659
   XY=    19.5370   YY=   -69.3539   ZY=   -28.9175
   XZ=    34.7304   YZ=   -23.9223   ZZ=    61.4809
   Eigenvalues:   -94.8298   -51.6272    72.4160
      9  C    Isotropic =   132.3768   Anisotropy =    33.5169
   XX=   133.0233   YX=    17.1201   ZX=   -12.6172
   XY=    13.2377   YY=   140.1797   ZY=    -6.0365
   XZ=    -4.4917   YZ=    -2.7394   ZZ=   123.9274
   Eigenvalues:   117.3680   125.0410   154.7214
     10  C    Isotropic =   106.8760   Anisotropy =    37.7464
   XX=   103.2543   YX=     7.3326   ZX=     1.9767
   XY=     7.0027   YY=   106.4850   ZY=    18.6897
   XZ=     8.1860   YZ=    22.6643   ZZ=   110.8886
   Eigenvalues:    87.6238   100.9639   132.0402
     11  O    Isotropic =  -229.7328   Anisotropy =   892.4859
   XX=  -560.2981   YX=  -244.5038   ZX=   144.2318
   XY=  -192.0048   YY=  -441.8080   ZY=   -92.6221
   XZ=   193.9601   YZ=   -82.2876   ZZ=   312.9078
   Eigenvalues:  -733.9173  -320.5388   365.2578
     12  C    Isotropic =   169.1676   Anisotropy =    29.6028
   XX=   154.6571   YX=    -0.8999   ZX=     1.2077
   XY=    -0.3253   YY=   177.0231   ZY=   -10.4818
   XZ=     0.4684   YZ=   -14.3882   ZZ=   175.8226
   Eigenvalues:   154.6230   163.9770   188.9028
     13  C    Isotropic =   158.6152   Anisotropy =    41.8571
   XX=   142.7386   YX=     1.2620   ZX=     7.6205
   XY=     0.5979   YY=   157.1889   ZY=   -18.8213
   XZ=    10.2914   YZ=   -13.6250   ZZ=   175.9180
   Eigenvalues:   138.5798   150.7459   186.5199
     14  O    Isotropic =   246.7403   Anisotropy =    59.3609
   XX=   227.8595   YX=    -7.3091   ZX=     2.5747
   XY=     2.4659   YY=   241.0245   ZY=    21.1276
   XZ=    16.0402   YZ=    29.0337   ZZ=   271.3370
   Eigenvalues:   220.3175   233.5892   286.3143
     15  C    Isotropic =   110.0143   Anisotropy =    40.9122
   XX=   100.9082   YX=     1.8175   ZX=     7.1968
   XY=    -6.7285   YY=   119.2959   ZY=    23.6235
   XZ=     1.4781   YZ=    20.7866   ZZ=   109.8387
   Eigenvalues:    89.7044   103.0494   137.2891
     16  O    Isotropic =   268.4615   Anisotropy =    56.9677
   XX=   260.8532   YX=    -7.9791   ZX=    -9.8033
   XY=    -5.3668   YY=   299.7545   ZY=    25.2135
   XZ=     2.3422   YZ=    11.1254   ZZ=   244.7767
   Eigenvalues:   239.1836   259.7608   306.4400
     17  C    Isotropic =   163.0645   Anisotropy =    35.9185
   XX=   156.1596   YX=   -18.6469   ZX=     5.0410
   XY=   -17.7165   YY=   171.2253   ZY=    -3.9916
   XZ=     5.4536   YZ=   -12.0259   ZZ=   161.8087
   Eigenvalues:   144.0115   158.1718   187.0102
     18  C    Isotropic =   119.7921   Anisotropy =    45.3496
   XX=   142.1574   YX=    15.1910   ZX=    -1.8399
   XY=    18.8314   YY=   105.5800   ZY=     4.0978
   XZ=    11.6749   YZ=     7.5410   ZZ=   111.6389
   Eigenvalues:    97.8762   111.4750   150.0252
     19  O    Isotropic =   324.7967   Anisotropy =    84.5893
   XX=   315.3554   YX=    18.2155   ZX=    -0.6976
   XY=    14.4100   YY=   320.2038   ZY=   -40.1683
   XZ=   -27.1487   YZ=   -47.6816   ZZ=   338.8310
   Eigenvalues:   284.0368   309.1638   381.1896
     20  H    Isotropic =    29.6665   Anisotropy =     5.5555
   XX=    28.9189   YX=    -1.0261   ZX=    -0.1199
   XY=    -0.9529   YY=    27.8203   ZY=    -2.8242
   XZ=    -1.1730   YZ=    -2.1172   ZZ=    32.2603
   Eigenvalues:    26.2143    29.4150    33.3701
     21  H    Isotropic =    28.4947   Anisotropy =     8.3902
   XX=    32.0281   YX=    -2.0595   ZX=     1.5296
   XY=    -2.5800   YY=    31.4671   ZY=     1.6571
   XZ=     1.8602   YZ=     1.5431   ZZ=    21.9889
   Eigenvalues:    21.3194    30.0765    34.0881
     22  H    Isotropic =    29.7496   Anisotropy =     2.8483
   XX=    30.8978   YX=     1.1528   ZX=    -1.2699
   XY=     1.3724   YY=    28.5888   ZY=    -0.4761
   XZ=     0.8585   YZ=    -1.4492   ZZ=    29.7621
   Eigenvalues:    27.7084    29.8919    31.6484
     23  H    Isotropic =    30.4468   Anisotropy =     7.3891
   XX=    33.9491   YX=     1.7371   ZX=    -3.2407
   XY=     1.2273   YY=    27.8613   ZY=     4.0842
   XZ=    -2.4675   YZ=     3.5603   ZZ=    29.5300
   Eigenvalues:    23.9035    32.0640    35.3728
     24  H    Isotropic =    29.8367   Anisotropy =     6.1837
   XX=    30.6019   YX=    -0.4181   ZX=     3.1320
   XY=    -0.5403   YY=    33.2175   ZY=    -2.0205
   XZ=     2.6579   YZ=    -1.0959   ZZ=    25.6908
   Eigenvalues:    24.1846    31.3664    33.9592
     25  H    Isotropic =    29.9145   Anisotropy =     6.2615
   XX=    28.3789   YX=     1.0691   ZX=     1.0544
   XY=     0.5754   YY=    27.4579   ZY=    -1.0277
   XZ=     0.2425   YZ=    -0.8416   ZZ=    33.9065
   Eigenvalues:    26.7950    28.8595    34.0888
     26  H    Isotropic =    30.0862   Anisotropy =    10.4593
   XX=    28.7492   YX=     1.0114   ZX=    -0.1899
   XY=     0.9615   YY=    32.8970   ZY=     5.3431
   XZ=    -0.5755   YZ=     6.4260   ZZ=    28.6122
   Eigenvalues:    24.3167    28.8827    37.0591
     27  H    Isotropic =    29.0907   Anisotropy =     8.8669
   XX=    33.0702   YX=     2.2823   ZX=     2.3874
   XY=     2.5561   YY=    26.6179   ZY=     0.8948
   XZ=     2.4771   YZ=     2.6722   ZZ=    27.5841
   Eigenvalues:    25.2120    27.0582    35.0020
     28  H    Isotropic =    29.1562   Anisotropy =     6.2996
   XX=    29.4942   YX=     0.9491   ZX=    -3.0102
   XY=     0.3968   YY=    27.2529   ZY=     0.1162
   XZ=    -3.3441   YZ=     1.6910   ZZ=    30.7216
   Eigenvalues:    25.9478    28.1649    33.3560
     29  H    Isotropic =    29.2729   Anisotropy =     5.8518
   XX=    33.0910   YX=    -0.0937   ZX=     0.0167
   XY=    -0.6020   YY=    28.1826   ZY=    -1.4170
   XZ=     0.9141   YZ=    -2.2247   ZZ=    26.5450
   Eigenvalues:    25.3620    29.2825    33.1741
     30  H    Isotropic =    30.7247   Anisotropy =    10.8026
   XX=    27.4708   YX=     0.0416   ZX=    -1.0493
   XY=    -0.2125   YY=    37.6470   ZY=    -0.9846
   XZ=    -0.0907   YZ=    -2.5009   ZZ=    27.0562
   Eigenvalues:    26.4511    27.7965    37.9264
     31  H    Isotropic =    30.7960   Anisotropy =     5.2512
   XX=    31.3991   YX=     2.5277   ZX=     1.6065
   XY=     2.3954   YY=    28.6891   ZY=    -1.7627
   XZ=     3.1867   YZ=    -1.8523   ZZ=    32.2997
   Eigenvalues:    25.9779    32.1132    34.2967
     32  H    Isotropic =    30.4194   Anisotropy =     9.2200
   XX=    32.5053   YX=     0.5395   ZX=    -3.6250
   XY=     1.1248   YY=    28.5034   ZY=    -2.6331
   XZ=    -4.5941   YZ=    -3.9356   ZZ=    30.2496
   Eigenvalues:    25.3318    29.3604    36.5661
     33  H    Isotropic =    30.1289   Anisotropy =     5.7857
   XX=    31.5920   YX=    -0.8320   ZX=    -1.3820
   XY=     0.7805   YY=    29.5842   ZY=    -3.1619
   XZ=    -2.7259   YZ=    -4.1662   ZZ=    29.2107
   Eigenvalues:    25.3497    31.0510    33.9861
     34  H    Isotropic =    30.3230   Anisotropy =     9.2287
   XX=    29.6116   YX=    -3.8461   ZX=     0.3309
   XY=    -3.9622   YY=    33.4564   ZY=    -1.2929
   XZ=     0.9012   YZ=    -3.2224   ZZ=    27.9011
   Eigenvalues:    26.5955    27.8981    36.4755
     35  H    Isotropic =    30.7867   Anisotropy =     8.7660
   XX=    29.1015   YX=    -0.2939   ZX=     3.5888
   XY=     0.0200   YY=    28.4626   ZY=     0.1087
   XZ=     3.8427   YZ=    -0.1411   ZZ=    34.7961
   Eigenvalues:    27.2564    28.4730    36.6308
     36  H    Isotropic =    30.4365   Anisotropy =    16.5679
   XX=    27.0672   YX=    -4.5656   ZX=     0.9181
   XY=    -5.2478   YY=    38.1811   ZY=     4.6401
   XZ=     0.3398   YZ=     5.8076   ZZ=    26.0612
   Eigenvalues:    22.5690    27.2587    41.4818
     37  H    Isotropic =    28.8933   Anisotropy =    17.3260
   XX=    34.5289   YX=     8.3422   ZX=    -1.3203
   XY=     9.0421   YY=    27.4840   ZY=     3.3226
   XZ=    -1.8460   YZ=     4.7190   ZZ=    24.6671
   Eigenvalues:    18.6495    27.5864    40.4440
     38  H    Isotropic =    30.5833   Anisotropy =     8.5030
   XX=    30.5905   YX=    -3.3769   ZX=     0.4431
   XY=    -2.8973   YY=    34.0883   ZY=     2.8742
   XZ=     1.1299   YZ=     1.9261   ZZ=    27.0712
   Eigenvalues:    25.6441    29.8539    36.2520
     39  H    Isotropic =    30.8430   Anisotropy =     7.5982
   XX=    29.5666   YX=    -0.1185   ZX=     1.0654
   XY=     0.1383   YY=    29.6563   ZY=    -4.0133
   XZ=     0.0293   YZ=    -3.9822   ZZ=    33.3061
   Eigenvalues:    27.0495    29.5710    35.9085
     40  H    Isotropic =    30.1789   Anisotropy =     8.4350
   XX=    34.2858   YX=     0.4994   ZX=     3.3324
   XY=    -0.4797   YY=    28.4075   ZY=    -2.2164
   XZ=     3.3821   YZ=    -1.7736   ZZ=    27.8434
   Eigenvalues:    25.3023    29.4321    35.8022
     41  H    Isotropic =    28.1251   Anisotropy =     8.1219
   XX=    33.1061   YX=     0.8858   ZX=     1.6902
   XY=     2.2362   YY=    24.9176   ZY=    -3.0014
   XZ=     1.3403   YZ=    -3.1393   ZZ=    26.3516
   Eigenvalues:    22.0573    28.7783    33.5398
     42  H    Isotropic =    27.9955   Anisotropy =     4.4082
   XX=    29.0738   YX=     3.3201   ZX=    -1.3433
   XY=     2.1272   YY=    26.4505   ZY=     3.3292
   XZ=    -1.9452   YZ=     2.9076   ZZ=    28.4623
   Eigenvalues:    22.6206    30.4316    30.9343
     43  H    Isotropic =    30.5397   Anisotropy =    21.7424
   XX=    28.6922   YX=     7.3559   ZX=    -4.1566
   XY=     7.9192   YY=    31.7045   ZY=    -9.7416
   XZ=    -3.2670   YZ=    -9.2915   ZZ=    31.2224
   Eigenvalues:    20.5147    26.0697    45.0347
 End of Minotr F.D. properties file   721 does not exist.
 End of Minotr F.D. properties file   722 does not exist.
 End of Minotr F.D. properties file   788 does not exist.

 **********************************************************************

            Population analysis using the SCF density.

 **********************************************************************

 Orbital symmetries:
       Occupied  (A) (A) (A) (A) (A) (A) (A) (A) (A) (A) (A) (A)
                 (A) (A) (A) (A) (A) (A) (A) (A) (A) (A) (A) (A)
                 (A) (A) (A) (A) (A) (A) (A) (A) (A) (A) (A) (A)
                 (A) (A) (A) (A) (A) (A) (A) (A) (A) (A) (A) (A)
                 (A) (A) (A) (A) (A) (A) (A) (A) (A) (A) (A) (A)
                 (A) (A) (A) (A) (A) (A) (A) (A) (A) (A) (A) (A)
                 (A)
       Virtual   (A) (A) (A) (A) (A) (A) (A) (A) (A) (A) (A) (A)
                 (A) (A) (A) (A) (A) (A) (A) (A) (A) (A) (A) (A)
                 (A) (A) (A) (A) (A) (A) (A) (A) (A) (A) (A) (A)
                 (A) (A) (A) (A) (A) (A) (A) (A) (A) (A) (A) (A)
                 (A) (A) (A) (A) (A) (A) (A) (A) (A) (A) (A) (A)
                 (A) (A) (A) (A) (A) (A) (A) (A) (A) (A) (A) (A)
                 (A) (A) (A) (A) (A) (A) (A) (A) (A) (A) (A) (A)
                 (A) (A) (A) (A) (A) (A) (A) (A) (A) (A) (A) (A)
                 (A) (A) (A) (A) (A) (A) (A) (A) (A) (A) (A) (A)
                 (A) (A) (A) (A) (A) (A) (A) (A) (A) (A) (A) (A)
                 (A) (A) (A) (A) (A) (A) (A) (A) (A) (A) (A) (A)
                 (A) (A) (A) (A) (A) (A) (A) (A) (A) (A) (A) (A)
                 (A) (A) (A) (A) (A) (A) (A) (A) (A) (A) (A) (A)
                 (A) (A) (A) (A) (A) (A) (A) (A) (A) (A) (A) (A)
                 (A) (A) (A) (A) (A) (A) (A) (A) (A) (A) (A) (A)
                 (A) (A) (A) (A) (A) (A) (A) (A) (A) (A) (A) (A)
                 (A) (A) (A) (A) (A) (A) (A) (A) (A) (A) (A) (A)
                 (A) (A) (A) (A) (A) (A) (A) (A) (A) (A) (A) (A)
                 (A) (A) (A) (A) (A) (A) (A) (A) (A) (A) (A) (A)
                 (A) (A) (A) (A) (A) (A) (A) (A) (A) (A) (A) (A)
                 (A) (A) (A) (A) (A) (A) (A) (A) (A) (A) (A) (A)
                 (A) (A) (A) (A) (A) (A) (A) (A) (A) (A) (A) (A)
                 (A) (A) (A) (A) (A) (A) (A) (A) (A) (A) (A) (A)
                 (A) (A) (A) (A) (A) (A) (A) (A) (A) (A) (A) (A)
                 (A) (A) (A) (A) (A) (A) (A) (A) (A) (A) (A) (A)
                 (A) (A) (A) (A) (A) (A) (A) (A) (A) (A) (A) (A)
                 (A) (A) (A) (A) (A) (A) (A) (A) (A) (A) (A) (A)
                 (A) (A) (A) (A) (A) (A) (A) (A) (A) (A) (A) (A)
                 (A) (A) (A) (A) (A) (A) (A) (A) (A) (A) (A) (A)
                 (A) (A) (A) (A) (A) (A) (A) (A) (A) (A) (A) (A)
                 (A) (A) (A) (A) (A) (A) (A) (A) (A) (A) (A) (A)
                 (A) (A) (A) (A) (A) (A) (A) (A) (A) (A) (A) (A)
                 (A) (A) (A) (A) (A) (A) (A) (A) (A) (A) (A) (A)
                 (A) (A) (A) (A) (A) (A) (A) (A) (A) (A) (A) (A)
                 (A) (A) (A) (A) (A)
 The electronic state is 1-A.
 Alpha  occ. eigenvalues --  -19.22109 -19.21664 -19.20352 -19.19838 -10.32054
 Alpha  occ. eigenvalues --  -10.30893 -10.29517 -10.27953 -10.26611 -10.24661
 Alpha  occ. eigenvalues --  -10.24536 -10.24457 -10.23792 -10.23701 -10.23095
 Alpha  occ. eigenvalues --  -10.23070 -10.23069 -10.22143 -10.21816  -1.06489
 Alpha  occ. eigenvalues --   -1.06283  -1.05618  -1.03400  -0.89231  -0.84590
 Alpha  occ. eigenvalues --   -0.82123  -0.77971  -0.76875  -0.74947  -0.71867
 Alpha  occ. eigenvalues --   -0.70646  -0.68608  -0.66603  -0.63351  -0.59735
 Alpha  occ. eigenvalues --   -0.58266  -0.55347  -0.54309  -0.52794  -0.52075
 Alpha  occ. eigenvalues --   -0.51043  -0.48953  -0.48501  -0.47259  -0.46610
 Alpha  occ. eigenvalues --   -0.45903  -0.45640  -0.45196  -0.44955  -0.44189
 Alpha  occ. eigenvalues --   -0.42839  -0.41805  -0.40844  -0.40626  -0.39817
 Alpha  occ. eigenvalues --   -0.39667  -0.39312  -0.39057  -0.37587  -0.36941
 Alpha  occ. eigenvalues --   -0.36429  -0.36188  -0.35650  -0.34505  -0.34243
 Alpha  occ. eigenvalues --   -0.33512  -0.32899  -0.31839  -0.30424  -0.29773
 Alpha  occ. eigenvalues --   -0.28301  -0.27001  -0.26021
 Alpha virt. eigenvalues --   -0.04843   0.04265   0.04615   0.04846   0.05995
 Alpha virt. eigenvalues --    0.06768   0.08214   0.08460   0.09593   0.10203
 Alpha virt. eigenvalues --    0.10256   0.10771   0.11782   0.12016   0.12254
 Alpha virt. eigenvalues --    0.12809   0.13472   0.13852   0.13939   0.14809
 Alpha virt. eigenvalues --    0.15528   0.15973   0.16441   0.17249   0.17614
 Alpha virt. eigenvalues --    0.18061   0.18973   0.19100   0.20145   0.20231
 Alpha virt. eigenvalues --    0.21354   0.21614   0.22124   0.23134   0.23384
 Alpha virt. eigenvalues --    0.24598   0.25307   0.26518   0.27009   0.27228
 Alpha virt. eigenvalues --    0.29246   0.29518   0.30154   0.30955   0.32568
 Alpha virt. eigenvalues --    0.32747   0.33406   0.33802   0.34926   0.35798
 Alpha virt. eigenvalues --    0.36987   0.38347   0.39029   0.39242   0.40077
 Alpha virt. eigenvalues --    0.40520   0.41699   0.42635   0.43424   0.44571
 Alpha virt. eigenvalues --    0.45310   0.45555   0.46688   0.47236   0.48076
 Alpha virt. eigenvalues --    0.48732   0.49649   0.50845   0.51056   0.51590
 Alpha virt. eigenvalues --    0.52279   0.53632   0.54881   0.55114   0.55675
 Alpha virt. eigenvalues --    0.56059   0.56913   0.57293   0.57991   0.58124
 Alpha virt. eigenvalues --    0.58348   0.59078   0.59865   0.59972   0.60202
 Alpha virt. eigenvalues --    0.60619   0.61198   0.61372   0.61891   0.62417
 Alpha virt. eigenvalues --    0.62770   0.62971   0.63356   0.63816   0.64573
 Alpha virt. eigenvalues --    0.65094   0.65404   0.66239   0.66627   0.67242
 Alpha virt. eigenvalues --    0.67818   0.68079   0.68263   0.69000   0.69727
 Alpha virt. eigenvalues --    0.70945   0.71976   0.72426   0.73644   0.73699
 Alpha virt. eigenvalues --    0.75408   0.77188   0.78717   0.81481   0.81660
 Alpha virt. eigenvalues --    0.84496   0.85942   0.86114   0.87236   0.88762
 Alpha virt. eigenvalues --    0.89921   0.91610   0.92133   0.93626   0.94393
 Alpha virt. eigenvalues --    0.94976   0.97443   0.98543   0.99712   1.00909
 Alpha virt. eigenvalues --    1.01383   1.01819   1.03042   1.04616   1.05366
 Alpha virt. eigenvalues --    1.06067   1.08838   1.10501   1.12167   1.12337
 Alpha virt. eigenvalues --    1.16195   1.16850   1.17029   1.19184   1.20331
 Alpha virt. eigenvalues --    1.21582   1.23177   1.23640   1.24139   1.25677
 Alpha virt. eigenvalues --    1.26814   1.28468   1.30612   1.31934   1.33559
 Alpha virt. eigenvalues --    1.35431   1.36451   1.37713   1.38432   1.38947
 Alpha virt. eigenvalues --    1.40367   1.41082   1.41426   1.43198   1.44774
 Alpha virt. eigenvalues --    1.44984   1.45814   1.45918   1.46710   1.47056
 Alpha virt. eigenvalues --    1.48024   1.48919   1.50394   1.50525   1.51259
 Alpha virt. eigenvalues --    1.51939   1.52937   1.53091   1.54022   1.54821
 Alpha virt. eigenvalues --    1.55922   1.56666   1.56809   1.57708   1.58183
 Alpha virt. eigenvalues --    1.58565   1.59286   1.60893   1.61001   1.61826
 Alpha virt. eigenvalues --    1.62511   1.63133   1.63916   1.64571   1.65865
 Alpha virt. eigenvalues --    1.66127   1.67037   1.67422   1.68118   1.68245
 Alpha virt. eigenvalues --    1.70122   1.70661   1.71487   1.72629   1.72772
 Alpha virt. eigenvalues --    1.72942   1.74425   1.74521   1.75191   1.75925
 Alpha virt. eigenvalues --    1.77368   1.77567   1.78386   1.78974   1.79804
 Alpha virt. eigenvalues --    1.80949   1.82641   1.84131   1.84593   1.85686
 Alpha virt. eigenvalues --    1.85873   1.88648   1.88881   1.89695   1.90977
 Alpha virt. eigenvalues --    1.92250   1.93068   1.94064   1.95009   1.96602
 Alpha virt. eigenvalues --    1.99093   1.99648   2.00644   2.01484   2.02246
 Alpha virt. eigenvalues --    2.03138   2.04102   2.05826   2.06366   2.07423
 Alpha virt. eigenvalues --    2.08336   2.09345   2.10651   2.11715   2.11824
 Alpha virt. eigenvalues --    2.13559   2.14272   2.16140   2.17416   2.18886
 Alpha virt. eigenvalues --    2.19579   2.20182   2.21575   2.22516   2.23955
 Alpha virt. eigenvalues --    2.25867   2.29049   2.29327   2.29993   2.31036
 Alpha virt. eigenvalues --    2.32642   2.34530   2.35381   2.37083   2.40432
 Alpha virt. eigenvalues --    2.41200   2.41584   2.42037   2.42520   2.44127
 Alpha virt. eigenvalues --    2.44665   2.45560   2.46160   2.47340   2.47985
 Alpha virt. eigenvalues --    2.49020   2.49788   2.50910   2.52165   2.52847
 Alpha virt. eigenvalues --    2.53703   2.55168   2.56337   2.56987   2.57790
 Alpha virt. eigenvalues --    2.58138   2.58731   2.59599   2.60239   2.60700
 Alpha virt. eigenvalues --    2.61102   2.63196   2.64494   2.65090   2.66235
 Alpha virt. eigenvalues --    2.66808   2.67861   2.69563   2.71042   2.71433
 Alpha virt. eigenvalues --    2.73622   2.74274   2.76547   2.77883   2.78908
 Alpha virt. eigenvalues --    2.80086   2.82106   2.83940   2.84790   2.85218
 Alpha virt. eigenvalues --    2.86995   2.88103   2.89966   2.90269   2.91270
 Alpha virt. eigenvalues --    2.92756   2.94097   2.94445   2.95799   2.99657
 Alpha virt. eigenvalues --    3.00093   3.02488   3.02902   3.06413   3.07240
 Alpha virt. eigenvalues --    3.09225   3.09587   3.10525   3.13293   3.14188
 Alpha virt. eigenvalues --    3.15599   3.16579   3.18075   3.19402   3.21070
 Alpha virt. eigenvalues --    3.22885   3.23104   3.25230   3.26260   3.28112
 Alpha virt. eigenvalues --    3.29248   3.32590   3.33996   3.34217   3.37863
 Alpha virt. eigenvalues --    3.42105   3.45109   3.48944   3.56966   3.57720
 Alpha virt. eigenvalues --    3.60193   3.64371   3.75822   3.77158   3.78035
 Alpha virt. eigenvalues --    3.79061   3.80678   3.81158   3.81794   3.83225
 Alpha virt. eigenvalues --    3.83658   3.83768   3.84722   3.85605   3.86850
 Alpha virt. eigenvalues --    3.88811   3.92132   3.95053   4.00863   4.03648
 Alpha virt. eigenvalues --    4.06413   4.07891   4.11370   4.13664   4.25143
 Alpha virt. eigenvalues --    4.26331   4.29603   4.34437   4.35748   4.42097
 Alpha virt. eigenvalues --    4.49061   4.56455   4.94156   4.95403   4.97331
 Alpha virt. eigenvalues --    5.01351   5.11179   5.29608   5.32605   5.35622
 Alpha virt. eigenvalues --    5.64051   5.64478   5.65967   5.66881  23.65285
 Alpha virt. eigenvalues --   23.80139  23.83158  23.86985  23.91290  23.92906
 Alpha virt. eigenvalues --   23.94452  23.97032  23.97694  24.00527  24.02718
 Alpha virt. eigenvalues --   24.03311  24.05435  24.06816  24.26243  50.00268
 Alpha virt. eigenvalues --   50.03202  50.06985  50.10030
          Condensed to atoms (all electrons):
               1          2          3          4          5          6
     1  C    5.732988   0.396503  -0.032347  -0.016295   0.001248  -0.066886
     2  C    0.396503   5.383093   0.292113  -0.046607  -0.006124  -0.006581
     3  C   -0.032347   0.292113   5.058921   0.321426  -0.066467  -0.013069
     4  C   -0.016295  -0.046607   0.321426   5.388118   0.281376  -0.043695
     5  C    0.001248  -0.006124  -0.066467   0.281376   5.033971   0.351657
     6  C   -0.066886  -0.006581  -0.013069  -0.043695   0.351657   5.014465
     7  C    0.264999  -0.053553  -0.005330  -0.002159  -0.077043   0.371470
     8  C    0.173155   0.034211   0.005254  -0.000282  -0.000383   0.005370
     9  C   -0.172583  -0.106118   0.006475  -0.000580  -0.000002  -0.000171
    10  C   -0.001357   0.308759  -0.044009   0.004889  -0.000296  -0.000453
    11  O   -0.121586   0.006397  -0.000098  -0.000002  -0.000005   0.000190
    12  C   -0.076599   0.000863   0.001946  -0.004759  -0.003010  -0.069845
    13  C   -0.004413  -0.084472  -0.008940   0.000168  -0.000020   0.000081
    14  O    0.003052  -0.060820  -0.008752  -0.000616  -0.000002  -0.000002
    15  C    0.000177   0.006359  -0.047517   0.317721  -0.046169   0.005571
    16  O    0.000095  -0.000809  -0.013198  -0.062720   0.003295  -0.000061
    17  C   -0.000022  -0.000158   0.009542  -0.073004  -0.006822   0.000287
    18  C   -0.000040   0.000181  -0.015558  -0.073718  -0.004271  -0.000070
    19  O    0.000000  -0.000011  -0.000561   0.004185   0.000042   0.000000
    20  H   -0.003202  -0.029196   0.393545  -0.036383  -0.003292  -0.001744
    21  H    0.009216  -0.050672   0.405015  -0.054227   0.007140  -0.000745
    22  H    0.001281  -0.007581  -0.050509   0.402468  -0.028824  -0.005004
    23  H   -0.000250  -0.000355  -0.002157  -0.041925   0.409633  -0.033164
    24  H   -0.000084  -0.000508   0.008204  -0.037770   0.412306  -0.032813
    25  H   -0.005238  -0.002880   0.006659  -0.008211  -0.035506   0.410594
    26  H    0.009552   0.000249  -0.000278   0.007810  -0.034099   0.410913
    27  H   -0.058112   0.005565  -0.000323  -0.000368   0.007168  -0.039800
    28  H    0.007343  -0.001242  -0.000335   0.000038  -0.000003   0.000018
    29  H    0.012013   0.003528  -0.000328   0.000014   0.000000   0.000017
    30  H    0.008848  -0.000232  -0.000060   0.000286  -0.001791  -0.002165
    31  H   -0.004503   0.002659  -0.000463  -0.000228   0.004037  -0.007634
    32  H   -0.014855  -0.000379   0.000006   0.000090  -0.000417   0.007749
    33  H    0.000699  -0.014201   0.004334   0.000078   0.000007  -0.000018
    34  H   -0.000575   0.009996  -0.000068   0.000006   0.000000  -0.000001
    35  H    0.002034  -0.000303   0.000042  -0.000038  -0.000002  -0.000001
    36  H   -0.000672   0.011399   0.000064   0.000040   0.000000   0.000000
    37  H    0.000000   0.000013  -0.000208   0.012900  -0.000453   0.000021
    38  H   -0.000010   0.000004  -0.000464  -0.003662   0.001758   0.000308
    39  H   -0.000015  -0.000091   0.000179  -0.007291  -0.001622  -0.000101
    40  H   -0.000002   0.000039  -0.000326   0.009665  -0.000263   0.000007
    41  H   -0.000028   0.001001   0.006803  -0.004957   0.000081   0.000028
    42  H    0.000005  -0.000103  -0.000323   0.001900   0.000150  -0.000118
    43  H    0.000000  -0.000002   0.000001  -0.000542  -0.000003  -0.000001
               7          8          9         10         11         12
     1  C    0.264999   0.173155  -0.172583  -0.001357  -0.121586  -0.076599
     2  C   -0.053553   0.034211  -0.106118   0.308759   0.006397   0.000863
     3  C   -0.005330   0.005254   0.006475  -0.044009  -0.000098   0.001946
     4  C   -0.002159  -0.000282  -0.000580   0.004889  -0.000002  -0.004759
     5  C   -0.077043  -0.000383  -0.000002  -0.000296  -0.000005  -0.003010
     6  C    0.371470   0.005370  -0.000171  -0.000453   0.000190  -0.069845
     7  C    5.156353  -0.051439   0.010486   0.004836   0.011729   0.341598
     8  C   -0.051439   4.725983   0.366698  -0.093121   0.652000  -0.007426
     9  C    0.010486   0.366698   5.200777   0.291001  -0.072153  -0.001168
    10  C    0.004836  -0.093121   0.291001   5.260008   0.005437  -0.000068
    11  O    0.011729   0.652000  -0.072153   0.005437   7.894319  -0.005183
    12  C    0.341598  -0.007426  -0.001168  -0.000068  -0.005183   4.948659
    13  C   -0.000437  -0.002375  -0.055505   0.319854   0.000016  -0.000011
    14  O   -0.000043   0.003673  -0.045794   0.234735  -0.000017   0.000007
    15  C   -0.000460   0.000006   0.000008  -0.000357   0.000000  -0.000058
    16  O   -0.000006   0.000001  -0.000002  -0.000201   0.000000   0.000002
    17  C   -0.000044   0.000000   0.000000   0.000002   0.000000  -0.000009
    18  C    0.000015   0.000000   0.000000   0.000003   0.000000  -0.000007
    19  O    0.000000   0.000000   0.000000   0.000000   0.000000   0.000000
    20  H    0.001578  -0.000331   0.000019  -0.001186   0.000006  -0.000219
    21  H   -0.000229  -0.000470   0.001702  -0.009579   0.000004   0.000060
    22  H    0.004117  -0.000211  -0.000030   0.000025  -0.000005  -0.001446
    23  H    0.008151   0.000031   0.000000   0.000003   0.000000  -0.000243
    24  H   -0.006350   0.000020  -0.000001   0.000018   0.000001   0.004999
    25  H   -0.044563   0.000289  -0.000107  -0.000138  -0.000020   0.008555
    26  H   -0.033588  -0.000243   0.000006   0.000028  -0.000005  -0.004841
    27  H    0.425003  -0.005420   0.002548  -0.001294   0.013859  -0.039648
    28  H   -0.000484  -0.021403   0.377928  -0.033711   0.000121   0.000145
    29  H   -0.000206  -0.030723   0.383615  -0.029210   0.004339  -0.000016
    30  H   -0.036271  -0.000028   0.000020   0.000016  -0.000108   0.403761
    31  H   -0.033260  -0.000444   0.000096  -0.000195  -0.000063   0.403200
    32  H   -0.024657   0.005009   0.000525  -0.000102   0.010103   0.398534
    33  H    0.000015  -0.000611   0.007572  -0.027953   0.000008   0.000000
    34  H    0.000014   0.000653  -0.009041  -0.026991  -0.000016   0.000000
    35  H   -0.000078  -0.000145  -0.000540  -0.029012  -0.000054   0.000008
    36  H    0.000015  -0.000204  -0.000246  -0.041349   0.000006  -0.000002
    37  H   -0.000001   0.000000   0.000000   0.000001   0.000000   0.000000
    38  H    0.000008   0.000000   0.000000   0.000001   0.000000  -0.000008
    39  H    0.000007   0.000000   0.000000   0.000000   0.000000   0.000021
    40  H    0.000001   0.000000   0.000000   0.000000   0.000000   0.000000
    41  H    0.000014   0.000000  -0.000002   0.000005   0.000000  -0.000001
    42  H   -0.000001   0.000000   0.000000  -0.000002   0.000000  -0.000001
    43  H    0.000000   0.000000   0.000000   0.000000   0.000000   0.000000
              13         14         15         16         17         18
     1  C   -0.004413   0.003052   0.000177   0.000095  -0.000022  -0.000040
     2  C   -0.084472  -0.060820   0.006359  -0.000809  -0.000158   0.000181
     3  C   -0.008940  -0.008752  -0.047517  -0.013198   0.009542  -0.015558
     4  C    0.000168  -0.000616   0.317721  -0.062720  -0.073004  -0.073718
     5  C   -0.000020  -0.000002  -0.046169   0.003295  -0.006822  -0.004271
     6  C    0.000081  -0.000002   0.005571  -0.000061   0.000287  -0.000070
     7  C   -0.000437  -0.000043  -0.000460  -0.000006  -0.000044   0.000015
     8  C   -0.002375   0.003673   0.000006   0.000001   0.000000   0.000000
     9  C   -0.055505  -0.045794   0.000008  -0.000002   0.000000   0.000000
    10  C    0.319854   0.234735  -0.000357  -0.000201   0.000002   0.000003
    11  O    0.000016  -0.000017   0.000000   0.000000   0.000000   0.000000
    12  C   -0.000011   0.000007  -0.000058   0.000002  -0.000009  -0.000007
    13  C    4.983156  -0.051626  -0.000004   0.000008   0.000000  -0.000004
    14  O   -0.051626   7.995983  -0.000116  -0.000044  -0.000001   0.000004
    15  C   -0.000004  -0.000116   5.303466   0.217207   0.346851   0.296235
    16  O    0.000008  -0.000044   0.217207   8.021068  -0.049550  -0.036078
    17  C    0.000000  -0.000001   0.346851  -0.049550   4.942533  -0.072742
    18  C   -0.000004   0.000004   0.296235  -0.036078  -0.072742   4.873733
    19  O    0.000000   0.000000  -0.058894  -0.008099  -0.006993   0.239743
    20  H    0.001906  -0.000001  -0.003170  -0.000199  -0.000241   0.003119
    21  H    0.000215   0.024266  -0.009065   0.030980   0.001691  -0.000368
    22  H    0.000119   0.000790  -0.035147   0.007748  -0.011871   0.010677
    23  H    0.000000   0.000000  -0.005821   0.000114  -0.004639   0.004167
    24  H    0.000000   0.000000  -0.006210  -0.000092   0.003329  -0.000581
    25  H    0.000012   0.000004  -0.000217   0.000001   0.000018  -0.000102
    26  H   -0.000003   0.000000  -0.000318   0.000003   0.000017   0.000002
    27  H    0.000158   0.000001   0.000028   0.000000   0.000000   0.000000
    28  H    0.005886   0.009737  -0.000002   0.000000   0.000000   0.000000
    29  H   -0.001559   0.001668   0.000000   0.000000   0.000000   0.000000
    30  H    0.000000   0.000000  -0.000007   0.000000  -0.000009   0.000001
    31  H    0.000002  -0.000015   0.000211  -0.000090   0.000229  -0.000029
    32  H   -0.000001   0.000007  -0.000002   0.000000  -0.000001   0.000000
    33  H    0.403215   0.002340   0.000001  -0.000057  -0.000001   0.000005
    34  H    0.392677  -0.001878   0.000000   0.000000   0.000000   0.000000
    35  H    0.381632   0.004827   0.000001   0.000000   0.000000   0.000000
    36  H   -0.006709   0.319749   0.000001  -0.000002   0.000000   0.000000
    37  H    0.000000  -0.000009  -0.057363   0.321612  -0.001805  -0.013353
    38  H    0.000000   0.000000  -0.029384   0.004908   0.385052  -0.001400
    39  H    0.000000  -0.000001  -0.035557   0.002628   0.406079   0.008603
    40  H    0.000000   0.000000  -0.028988   0.000353   0.396837  -0.012232
    41  H    0.000010  -0.000071  -0.037434   0.000245   0.007336   0.409023
    42  H    0.000000   0.000000  -0.042998   0.004729  -0.004401   0.389411
    43  H    0.000000   0.000000   0.008233   0.000271  -0.000176  -0.031004
              19         20         21         22         23         24
     1  C    0.000000  -0.003202   0.009216   0.001281  -0.000250  -0.000084
     2  C   -0.000011  -0.029196  -0.050672  -0.007581  -0.000355  -0.000508
     3  C   -0.000561   0.393545   0.405015  -0.050509  -0.002157   0.008204
     4  C    0.004185  -0.036383  -0.054227   0.402468  -0.041925  -0.037770
     5  C    0.000042  -0.003292   0.007140  -0.028824   0.409633   0.412306
     6  C    0.000000  -0.001744  -0.000745  -0.005004  -0.033164  -0.032813
     7  C    0.000000   0.001578  -0.000229   0.004117   0.008151  -0.006350
     8  C    0.000000  -0.000331  -0.000470  -0.000211   0.000031   0.000020
     9  C    0.000000   0.000019   0.001702  -0.000030   0.000000  -0.000001
    10  C    0.000000  -0.001186  -0.009579   0.000025   0.000003   0.000018
    11  O    0.000000   0.000006   0.000004  -0.000005   0.000000   0.000001
    12  C    0.000000  -0.000219   0.000060  -0.001446  -0.000243   0.004999
    13  C    0.000000   0.001906   0.000215   0.000119   0.000000   0.000000
    14  O    0.000000  -0.000001   0.024266   0.000790   0.000000   0.000000
    15  C   -0.058894  -0.003170  -0.009065  -0.035147  -0.005821  -0.006210
    16  O   -0.008099  -0.000199   0.030980   0.007748   0.000114  -0.000092
    17  C   -0.006993  -0.000241   0.001691  -0.011871  -0.004639   0.003329
    18  C    0.239743   0.003119  -0.000368   0.010677   0.004167  -0.000581
    19  O    7.984126  -0.000113  -0.000207  -0.000153  -0.000308  -0.000005
    20  H   -0.000113   0.524778  -0.023214   0.007350   0.002549   0.000067
    21  H   -0.000207  -0.023214   0.512734  -0.001131  -0.000216  -0.000255
    22  H   -0.000153   0.007350  -0.001131   0.544990   0.007220  -0.011291
    23  H   -0.000308   0.002549  -0.000216   0.007220   0.553037  -0.028066
    24  H   -0.000005   0.000067  -0.000255  -0.011291  -0.028066   0.548854
    25  H    0.000000  -0.000031   0.000180  -0.000544  -0.008087   0.007566
    26  H    0.000000  -0.000246   0.000027  -0.000146  -0.002984  -0.008023
    27  H    0.000000   0.000218  -0.000008   0.000063  -0.000286  -0.000295
    28  H    0.000000  -0.000024   0.000006   0.000057   0.000000   0.000000
    29  H    0.000000   0.000064  -0.000151   0.000006   0.000000   0.000000
    30  H    0.000000   0.000018  -0.000003   0.000094  -0.000075   0.000559
    31  H    0.000000   0.000038  -0.000029   0.002283   0.000046  -0.001068
    32  H    0.000000  -0.000004  -0.000006   0.000081   0.000027  -0.000073
    33  H    0.000000  -0.000347   0.001569  -0.000014  -0.000001  -0.000001
    34  H    0.000000   0.000023  -0.000336   0.000000   0.000000   0.000000
    35  H    0.000000  -0.000375   0.000205  -0.000017  -0.000001   0.000000
    36  H    0.000000  -0.000005  -0.001312  -0.000014   0.000000   0.000000
    37  H    0.032757  -0.000077  -0.001579  -0.001050   0.000048   0.000021
    38  H   -0.000267   0.000007  -0.000246   0.000666   0.000731  -0.001831
    39  H   -0.000228  -0.000009  -0.000012   0.005393   0.000249   0.000150
    40  H    0.013739   0.000025  -0.000171  -0.000203  -0.000273   0.000183
    41  H   -0.026134   0.001131   0.001037  -0.000261  -0.000482  -0.000102
    42  H   -0.030131  -0.000378   0.000251  -0.000823   0.006352   0.000054
    43  H    0.317681  -0.000001   0.000021   0.000037   0.000034   0.000000
              25         26         27         28         29         30
     1  C   -0.005238   0.009552  -0.058112   0.007343   0.012013   0.008848
     2  C   -0.002880   0.000249   0.005565  -0.001242   0.003528  -0.000232
     3  C    0.006659  -0.000278  -0.000323  -0.000335  -0.000328  -0.000060
     4  C   -0.008211   0.007810  -0.000368   0.000038   0.000014   0.000286
     5  C   -0.035506  -0.034099   0.007168  -0.000003   0.000000  -0.001791
     6  C    0.410594   0.410913  -0.039800   0.000018   0.000017  -0.002165
     7  C   -0.044563  -0.033588   0.425003  -0.000484  -0.000206  -0.036271
     8  C    0.000289  -0.000243  -0.005420  -0.021403  -0.030723  -0.000028
     9  C   -0.000107   0.000006   0.002548   0.377928   0.383615   0.000020
    10  C   -0.000138   0.000028  -0.001294  -0.033711  -0.029210   0.000016
    11  O   -0.000020  -0.000005   0.013859   0.000121   0.004339  -0.000108
    12  C    0.008555  -0.004841  -0.039648   0.000145  -0.000016   0.403761
    13  C    0.000012  -0.000003   0.000158   0.005886  -0.001559   0.000000
    14  O    0.000004   0.000000   0.000001   0.009737   0.001668   0.000000
    15  C   -0.000217  -0.000318   0.000028  -0.000002   0.000000  -0.000007
    16  O    0.000001   0.000003   0.000000   0.000000   0.000000   0.000000
    17  C    0.000018   0.000017   0.000000   0.000000   0.000000  -0.000009
    18  C   -0.000102   0.000002   0.000000   0.000000   0.000000   0.000001
    19  O    0.000000   0.000000   0.000000   0.000000   0.000000   0.000000
    20  H   -0.000031  -0.000246   0.000218  -0.000024   0.000064   0.000018
    21  H    0.000180   0.000027  -0.000008   0.000006  -0.000151  -0.000003
    22  H   -0.000544  -0.000146   0.000063   0.000057   0.000006   0.000094
    23  H   -0.008087  -0.002984  -0.000286   0.000000   0.000000  -0.000075
    24  H    0.007566  -0.008023  -0.000295   0.000000   0.000000   0.000559
    25  H    0.561110  -0.025931  -0.004709   0.000004  -0.000001   0.000001
    26  H   -0.025931   0.549308  -0.007954   0.000000  -0.000001   0.003353
    27  H   -0.004709  -0.007954   0.557160  -0.000070  -0.000037  -0.005400
    28  H    0.000004   0.000000  -0.000070   0.494435  -0.011815  -0.000005
    29  H   -0.000001  -0.000001  -0.000037  -0.011815   0.509777   0.000001
    30  H    0.000001   0.003353  -0.005400  -0.000005   0.000001   0.550527
    31  H   -0.000246  -0.000729   0.008030  -0.000024   0.000004  -0.026656
    32  H   -0.000378   0.000013  -0.005754  -0.000040  -0.000018  -0.023250
    33  H   -0.000025   0.000000  -0.000005  -0.000476   0.000134   0.000000
    34  H    0.000000   0.000000  -0.000007   0.000098   0.001192   0.000000
    35  H    0.000126   0.000000  -0.000041  -0.000358  -0.001051   0.000000
    36  H   -0.000001   0.000000  -0.000001  -0.000126   0.000592   0.000000
    37  H    0.000001  -0.000001   0.000000   0.000000   0.000000   0.000000
    38  H   -0.000020  -0.000008   0.000000   0.000000   0.000000  -0.000002
    39  H   -0.000003   0.000006   0.000000   0.000000   0.000000   0.000000
    40  H    0.000002  -0.000002   0.000000   0.000000   0.000000   0.000000
    41  H   -0.000097   0.000011   0.000000   0.000000   0.000000   0.000000
    42  H    0.000024   0.000002   0.000000   0.000000   0.000000   0.000000
    43  H    0.000000   0.000000   0.000000   0.000000   0.000000   0.000000
              31         32         33         34         35         36
     1  C   -0.004503  -0.014855   0.000699  -0.000575   0.002034  -0.000672
     2  C    0.002659  -0.000379  -0.014201   0.009996  -0.000303   0.011399
     3  C   -0.000463   0.000006   0.004334  -0.000068   0.000042   0.000064
     4  C   -0.000228   0.000090   0.000078   0.000006  -0.000038   0.000040
     5  C    0.004037  -0.000417   0.000007   0.000000  -0.000002   0.000000
     6  C   -0.007634   0.007749  -0.000018  -0.000001  -0.000001   0.000000
     7  C   -0.033260  -0.024657   0.000015   0.000014  -0.000078   0.000015
     8  C   -0.000444   0.005009  -0.000611   0.000653  -0.000145  -0.000204
     9  C    0.000096   0.000525   0.007572  -0.009041  -0.000540  -0.000246
    10  C   -0.000195  -0.000102  -0.027953  -0.026991  -0.029012  -0.041349
    11  O   -0.000063   0.010103   0.000008  -0.000016  -0.000054   0.000006
    12  C    0.403200   0.398534   0.000000   0.000000   0.000008  -0.000002
    13  C    0.000002  -0.000001   0.403215   0.392677   0.381632  -0.006709
    14  O   -0.000015   0.000007   0.002340  -0.001878   0.004827   0.319749
    15  C    0.000211  -0.000002   0.000001   0.000000   0.000001   0.000001
    16  O   -0.000090   0.000000  -0.000057   0.000000   0.000000  -0.000002
    17  C    0.000229  -0.000001  -0.000001   0.000000   0.000000   0.000000
    18  C   -0.000029   0.000000   0.000005   0.000000   0.000000   0.000000
    19  O    0.000000   0.000000   0.000000   0.000000   0.000000   0.000000
    20  H    0.000038  -0.000004  -0.000347   0.000023  -0.000375  -0.000005
    21  H   -0.000029  -0.000006   0.001569  -0.000336   0.000205  -0.001312
    22  H    0.002283   0.000081  -0.000014   0.000000  -0.000017  -0.000014
    23  H    0.000046   0.000027  -0.000001   0.000000  -0.000001   0.000000
    24  H   -0.001068  -0.000073  -0.000001   0.000000   0.000000   0.000000
    25  H   -0.000246  -0.000378  -0.000025   0.000000   0.000126  -0.000001
    26  H   -0.000729   0.000013   0.000000   0.000000   0.000000   0.000000
    27  H    0.008030  -0.005754  -0.000005  -0.000007  -0.000041  -0.000001
    28  H   -0.000024  -0.000040  -0.000476   0.000098  -0.000358  -0.000126
    29  H    0.000004  -0.000018   0.000134   0.001192  -0.001051   0.000592
    30  H   -0.026656  -0.023250   0.000000   0.000000   0.000000   0.000000
    31  H    0.556759  -0.027163   0.000001   0.000000   0.000001   0.000000
    32  H   -0.027163   0.545128   0.000000   0.000000   0.000000  -0.000001
    33  H    0.000001   0.000000   0.530188  -0.025040  -0.020801  -0.000247
    34  H    0.000000   0.000000  -0.025040   0.538671  -0.020645   0.004174
    35  H    0.000001   0.000000  -0.020801  -0.020645   0.549693  -0.000072
    36  H    0.000000  -0.000001  -0.000247   0.004174  -0.000072   0.444668
    37  H    0.000003   0.000000   0.000001   0.000000   0.000000   0.000000
    38  H   -0.000024   0.000000   0.000000   0.000000   0.000000   0.000000
    39  H    0.000057   0.000001   0.000000   0.000000   0.000000   0.000000
    40  H   -0.000002   0.000000   0.000000   0.000000   0.000000   0.000000
    41  H    0.000001   0.000000  -0.000045   0.000001   0.000000   0.000003
    42  H    0.000010   0.000000  -0.000001   0.000000   0.000000   0.000000
    43  H    0.000000   0.000000   0.000000   0.000000   0.000000   0.000000
              37         38         39         40         41         42
     1  C    0.000000  -0.000010  -0.000015  -0.000002  -0.000028   0.000005
     2  C    0.000013   0.000004  -0.000091   0.000039   0.001001  -0.000103
     3  C   -0.000208  -0.000464   0.000179  -0.000326   0.006803  -0.000323
     4  C    0.012900  -0.003662  -0.007291   0.009665  -0.004957   0.001900
     5  C   -0.000453   0.001758  -0.001622  -0.000263   0.000081   0.000150
     6  C    0.000021   0.000308  -0.000101   0.000007   0.000028  -0.000118
     7  C   -0.000001   0.000008   0.000007   0.000001   0.000014  -0.000001
     8  C    0.000000   0.000000   0.000000   0.000000   0.000000   0.000000
     9  C    0.000000   0.000000   0.000000   0.000000  -0.000002   0.000000
    10  C    0.000001   0.000001   0.000000   0.000000   0.000005  -0.000002
    11  O    0.000000   0.000000   0.000000   0.000000   0.000000   0.000000
    12  C    0.000000  -0.000008   0.000021   0.000000  -0.000001  -0.000001
    13  C    0.000000   0.000000   0.000000   0.000000   0.000010   0.000000
    14  O   -0.000009   0.000000  -0.000001   0.000000  -0.000071   0.000000
    15  C   -0.057363  -0.029384  -0.035557  -0.028988  -0.037434  -0.042998
    16  O    0.321612   0.004908   0.002628   0.000353   0.000245   0.004729
    17  C   -0.001805   0.385052   0.406079   0.396837   0.007336  -0.004401
    18  C   -0.013353  -0.001400   0.008603  -0.012232   0.409023   0.389411
    19  O    0.032757  -0.000267  -0.000228   0.013739  -0.026134  -0.030131
    20  H   -0.000077   0.000007  -0.000009   0.000025   0.001131  -0.000378
    21  H   -0.001579  -0.000246  -0.000012  -0.000171   0.001037   0.000251
    22  H   -0.001050   0.000666   0.005393  -0.000203  -0.000261  -0.000823
    23  H    0.000048   0.000731   0.000249  -0.000273  -0.000482   0.006352
    24  H    0.000021  -0.001831   0.000150   0.000183  -0.000102   0.000054
    25  H    0.000001  -0.000020  -0.000003   0.000002  -0.000097   0.000024
    26  H   -0.000001  -0.000008   0.000006  -0.000002   0.000011   0.000002
    27  H    0.000000   0.000000   0.000000   0.000000   0.000000   0.000000
    28  H    0.000000   0.000000   0.000000   0.000000   0.000000   0.000000
    29  H    0.000000   0.000000   0.000000   0.000000   0.000000   0.000000
    30  H    0.000000  -0.000002   0.000000   0.000000   0.000000   0.000000
    31  H    0.000003  -0.000024   0.000057  -0.000002   0.000001   0.000010
    32  H    0.000000   0.000000   0.000001   0.000000   0.000000   0.000000
    33  H    0.000001   0.000000   0.000000   0.000000  -0.000045  -0.000001
    34  H    0.000000   0.000000   0.000000   0.000000   0.000001   0.000000
    35  H    0.000000   0.000000   0.000000   0.000000   0.000000   0.000000
    36  H    0.000000   0.000000   0.000000   0.000000   0.000003   0.000000
    37  H    0.448486  -0.000290  -0.000948   0.003788  -0.000948   0.002275
    38  H   -0.000290   0.562280  -0.023884  -0.020577  -0.000253  -0.000317
    39  H   -0.000948  -0.023884   0.543001  -0.025239  -0.000395  -0.000357
    40  H    0.003788  -0.020577  -0.025239   0.536591   0.000553  -0.000501
    41  H   -0.000948  -0.000253  -0.000395   0.000553   0.542730  -0.030251
    42  H    0.002275  -0.000317  -0.000357  -0.000501  -0.030251   0.577566
    43  H   -0.001340  -0.000015   0.000039  -0.000554  -0.007582  -0.000257
              43
     1  C    0.000000
     2  C   -0.000002
     3  C    0.000001
     4  C   -0.000542
     5  C   -0.000003
     6  C   -0.000001
     7  C    0.000000
     8  C    0.000000
     9  C    0.000000
    10  C    0.000000
    11  O    0.000000
    12  C    0.000000
    13  C    0.000000
    14  O    0.000000
    15  C    0.008233
    16  O    0.000271
    17  C   -0.000176
    18  C   -0.031004
    19  O    0.317681
    20  H   -0.000001
    21  H    0.000021
    22  H    0.000037
    23  H    0.000034
    24  H    0.000000
    25  H    0.000000
    26  H    0.000000
    27  H    0.000000
    28  H    0.000000
    29  H    0.000000
    30  H    0.000000
    31  H    0.000000
    32  H    0.000000
    33  H    0.000000
    34  H    0.000000
    35  H    0.000000
    36  H    0.000000
    37  H   -0.001340
    38  H   -0.000015
    39  H    0.000039
    40  H   -0.000554
    41  H   -0.007582
    42  H   -0.000257
    43  H    0.432206
 Mulliken charges:
               1
     1  C   -0.043532
     2  C    0.010063
     3  C   -0.208841
     4  C   -0.233138
     5  C   -0.196980
     6  C   -0.254605
     7  C   -0.230205
     8  C    0.242906
     9  C   -0.185432
    10  C   -0.089037
    11  O   -0.399220
    12  C   -0.297793
    13  C   -0.273038
    14  O   -0.431036
    15  C   -0.056816
    16  O   -0.444060
    17  C   -0.267310
    18  C    0.026634
    19  O   -0.460169
    20  H    0.167544
    21  H    0.157909
    22  H    0.160811
    23  H    0.136939
    24  H    0.149089
    25  H    0.141911
    26  H    0.138099
    27  H    0.149729
    28  H    0.174304
    29  H    0.158150
    30  H    0.128577
    31  H    0.125201
    32  H    0.129827
    33  H    0.139676
    34  H    0.137093
    35  H    0.134964
    36  H    0.270252
    37  H    0.257497
    38  H    0.126936
    39  H    0.129340
    40  H    0.127550
    41  H    0.139029
    42  H    0.128232
    43  H    0.282952
 Sum of Mulliken charges =   0.00000
 Mulliken charges with hydrogens summed into heavy atoms:
               1
     1  C   -0.043532
     2  C    0.010063
     3  C    0.116612
     4  C   -0.072327
     5  C    0.089048
     6  C    0.025406
     7  C   -0.080476
     8  C    0.242906
     9  C    0.147022
    10  C   -0.089037
    11  O   -0.399220
    12  C    0.085811
    13  C    0.138694
    14  O   -0.160784
    15  C   -0.056816
    16  O   -0.186563
    17  C    0.116515
    18  C    0.293895
    19  O   -0.177217
 Electronic spatial extent (au):  <R**2>=           5597.8020
 Charge=              0.0000 electrons
 Dipole moment (field-independent basis, Debye):
    X=             -3.5991    Y=             -3.4885    Z=              4.6747  Tot=              6.8539
 Quadrupole moment (field-independent basis, Debye-Ang):
   XX=           -126.2556   YY=           -102.5123   ZZ=           -114.0887
   XY=            -11.8791   XZ=             -7.6219   YZ=             -4.0154
 Traceless Quadrupole moment (field-independent basis, Debye-Ang):
   XX=            -11.9701   YY=             11.7732   ZZ=              0.1968
   XY=            -11.8791   XZ=             -7.6219   YZ=             -4.0154
 Octapole moment (field-independent basis, Debye-Ang**2):
  XXX=           -124.0438  YYY=            -60.9972  ZZZ=              4.1506  XYY=             -6.6753
  XXY=           -100.8104  XXZ=             36.0112  XZZ=            -11.7035  YZZ=             -8.7580
  YYZ=              4.2648  XYZ=             19.4037
 Hexadecapole moment (field-independent basis, Debye-Ang**3):
 XXXX=          -4982.0995 YYYY=          -1798.3308 ZZZZ=           -639.1090 XXXY=            -48.4427
 XXXZ=           -113.0013 YYYX=            -29.0934 YYYZ=             45.8375 ZZZX=            -39.3366
 ZZZY=              4.2783 XXYY=           -965.8256 XXZZ=           -794.6913 YYZZ=           -426.1415
 XXYZ=            -29.5627 YYXZ=            -40.4243 ZZXY=             23.9633
 N-N= 1.598026910725D+03 E-N=-5.266985630354D+03  KE= 8.830029600872D+02
 1\1\GINC-SNODE68\SP\RmPW1PW91\6-311G(d,p)\C15H24O4\ROOT\11-Mar-2024\0\
 \# mPW1PW91/6-311G(d,p) nmr guess=read geom=check scrf=(solvent=methan
 ol,read)\\candidate structure: DY-202A-11R_26, conformer: 1, nmr calcu
 lation with methanol solvation\\0,1\C,0,-1.7862280946,0.6182490567,-0.
 1516618639\C,0,-1.0404279504,-0.5095426381,-0.2375625943\C,0,0.4330478
 772,-0.6264978769,-0.5145840712\C,0,1.2794095031,0.4971327952,0.132554
 738\C,0,1.209722444,1.8368288308,-0.6408932084\C,0,-0.1436683342,2.181
 0090605,-1.2889276931\C,0,-1.3982736117,2.0562993387,-0.4026292574\C,0
 ,-3.1779639149,0.2595719579,0.1700220984\C,0,-3.2572344311,-1.23810542
 79,0.4044783052\C,0,-1.8801704763,-1.7758012817,-0.0443315834\O,0,-4.1
 267287125,1.0425982934,0.2327317173\C,0,-1.3118018425,2.8721447638,0.9
 03041722\C,0,-1.9668340774,-2.5854878183,-1.3457934268\O,0,-1.23766956
 89,-2.5618144586,0.9741745077\C,0,2.7413228924,0.0439922185,0.40973737
 82\O,0,2.6436077649,-1.0826920124,1.3084382633\C,0,3.548749435,1.14696
 17094,1.1128665769\C,0,3.473277557,-0.4434714389,-0.8522101869\O,0,4.7
 184809931,-1.0203148028,-0.4248354508\H,0,0.5906842126,-0.6500139213,-
 1.6030196314\H,0,0.770582769,-1.5943386599,-0.1353888252\H,0,0.8581326
 649,0.6625159305,1.132968914\H,0,1.9578472496,1.8403246299,-1.44408809
 01\H,0,1.4964795539,2.6464116495,0.0393894211\H,0,-0.2935679278,1.5579
 370963,-2.1802038198\H,0,-0.0822635416,3.2152915067,-1.6529813401\H,0,
 -2.2335557095,2.4853916518,-0.9759468167\H,0,-3.3974086269,-1.42451364
 18,1.4760767207\H,0,-4.1099469682,-1.6741866198,-0.1264060415\H,0,-1.0
 912743789,3.9238596621,0.6818179057\H,0,-0.5316968059,2.4945641513,1.5
 728780832\H,0,-2.2636623729,2.8362179793,1.4444337101\H,0,-0.970052425
 5,-2.8862174499,-1.6854549449\H,0,-2.5617310932,-3.4927125242,-1.17990
 46786\H,0,-2.4472870182,-2.0049426513,-2.1409260072\H,0,-1.6852355536,
 -3.4251495814,0.9986120729\H,0,3.5070436468,-1.5322263631,1.2400734435
 \H,0,3.7205604978,2.011345434,0.4633953785\H,0,3.0221790036,1.48586891
 2,2.0123244759\H,0,4.525793378,0.7585167068,1.4191514115\H,0,2.8732453
 445,-1.2017218195,-1.3670310841\H,0,3.6581309054,0.3846859783,-1.54847
 39447\H,0,4.997385744,-1.6564683256,-1.1026122837\\Version=ES64L-G09Re
 vD.01\State=1-A\HF=-886.9767257\RMSD=5.605e-09\Dipole=1.455854,-1.3231
 541,-1.8441979\Quadrupole=-8.999105,8.886633,0.112472,8.650388,-5.6723
 227,3.1552074\PG=C01 [X(C15H24O4)]\\@


 SILVERMAN'S PARADOX - IF MURPHY'S LAW CAN GO WRONG, IT WILL.
 Job cpu time:       0 days  0 hours 43 minutes 37.5 seconds.
 File lengths (MBytes):  RWF=    278 Int=      0 D2E=      0 Chk=     31 Scr=      1
 Normal termination of Gaussian 09 at Mon Mar 11 00:04:14 2024.
