# Supplementary material for: New patchoulol- and guaiane-type sesquiterpenoids from Sanguisorba officinalis with anti-melanogenic activity
Source: Nat Prod Bioprospect. 2026 May 12;16(1):63. doi: 10.1007/s13659-026-00616-0 (PMC13161421; doi:10.1007/s13659-026-00616-0)
Supplement: Supplementary file 2 — Additional file 2. It includes the calculated NMR data of compound 11. [file 13659_2026_616_MOESM2_ESM.zip › New folder/11R-nmr-27.log]

 Entering Gaussian System, Link 0=/gpfs/home/zhengshan/software/Gaussian/g09/g09
 Input=DY-202A-11R_27-2.gjf
 Output=DY-202A-11R_27-2.log
 Initial command:
 /gpfs/home/zhengshan/software/Gaussian/g09/l1.exe "/gpfs/home/zhengshan/software/Gaussian/g09/scratch/zhengshan/%J/Gau-26266.inp" -scrdir="/gpfs/home/zhengshan/software/Gaussian/g09/scratch/zhengshan/%J/"
 Entering Link 1 = /gpfs/home/zhengshan/software/Gaussian/g09/l1.exe PID=     26267.
  
 Copyright (c) 1988,1990,1992,1993,1995,1998,2003,2009,2013,
            Gaussian, Inc.  All Rights Reserved.
  
 This is part of the Gaussian(R) 09 program.  It is based on
 the Gaussian(R) 03 system (copyright 2003, Gaussian, Inc.),
 the Gaussian(R) 98 system (copyright 1998, Gaussian, Inc.),
 the Gaussian(R) 94 system (copyright 1995, Gaussian, Inc.),
 the Gaussian 92(TM) system (copyright 1992, Gaussian, Inc.),
 the Gaussian 90(TM) system (copyright 1990, Gaussian, Inc.),
 the Gaussian 88(TM) system (copyright 1988, Gaussian, Inc.),
 the Gaussian 86(TM) system (copyright 1986, Carnegie Mellon
 University), and the Gaussian 82(TM) system (copyright 1983,
 Carnegie Mellon University). Gaussian is a federally registered
 trademark of Gaussian, Inc.
  
 This software contains proprietary and confidential information,
 including trade secrets, belonging to Gaussian, Inc.
  
 This software is provided under written license and may be
 used, copied, transmitted, or stored only in accord with that
 written license.
  
 The following legend is applicable only to US Government
 contracts under FAR:
  
                    RESTRICTED RIGHTS LEGEND
  
 Use, reproduction and disclosure by the US Government is
 subject to restrictions as set forth in subparagraphs (a)
 and (c) of the Commercial Computer Software - Restricted
 Rights clause in FAR 52.227-19.
  
 Gaussian, Inc.
 340 Quinnipiac St., Bldg. 40, Wallingford CT 06492
  
  
 ---------------------------------------------------------------
 Warning -- This program may not be used in any manner that
 competes with the business of Gaussian, Inc. or will provide
 assistance to any competitor of Gaussian, Inc.  The licensee
 of this program is prohibited from giving any competitor of
 Gaussian, Inc. access to this program.  By using this program,
 the user acknowledges that Gaussian, Inc. is engaged in the
 business of creating and licensing software in the field of
 computational chemistry and represents and warrants to the
 licensee that it is not a competitor of Gaussian, Inc. and that
 it will not use this program in any manner prohibited above.
 ---------------------------------------------------------------
  

 Cite this work as:
 Gaussian 09, Revision D.01,
 M. J. Frisch, G. W. Trucks, H. B. Schlegel, G. E. Scuseria, 
 M. A. Robb, J. R. Cheeseman, G. Scalmani, V. Barone, B. Mennucci, 
 G. A. Petersson, H. Nakatsuji, M. Caricato, X. Li, H. P. Hratchian, 
 A. F. Izmaylov, J. Bloino, G. Zheng, J. L. Sonnenberg, M. Hada, 
 M. Ehara, K. Toyota, R. Fukuda, J. Hasegawa, M. Ishida, T. Nakajima, 
 Y. Honda, O. Kitao, H. Nakai, T. Vreven, J. A. Montgomery, Jr., 
 J. E. Peralta, F. Ogliaro, M. Bearpark, J. J. Heyd, E. Brothers, 
 K. N. Kudin, V. N. Staroverov, T. Keith, R. Kobayashi, J. Normand, 
 K. Raghavachari, A. Rendell, J. C. Burant, S. S. Iyengar, J. Tomasi, 
 M. Cossi, N. Rega, J. M. Millam, M. Klene, J. E. Knox, J. B. Cross, 
 V. Bakken, C. Adamo, J. Jaramillo, R. Gomperts, R. E. Stratmann, 
 O. Yazyev, A. J. Austin, R. Cammi, C. Pomelli, J. W. Ochterski, 
 R. L. Martin, K. Morokuma, V. G. Zakrzewski, G. A. Voth, 
 P. Salvador, J. J. Dannenberg, S. Dapprich, A. D. Daniels, 
 O. Farkas, J. B. Foresman, J. V. Ortiz, J. Cioslowski, 
 and D. J. Fox, Gaussian, Inc., Wallingford CT, 2013.
 
 ******************************************
 Gaussian 09:  ES64L-G09RevD.01 24-Apr-2013
                10-Mar-2024 
 ******************************************
 %chk=DY-202A-11R_27.chk
 %mem=6GB
 %nprocshared=3
 Will use up to    3 processors via shared memory.
 ----------------------------------------------------------------------
 # mPW1PW91/6-311G(d,p) nmr guess=read geom=check scrf=(solvent=methano
 l,read)
 ----------------------------------------------------------------------
 1/29=2,38=1,40=2/1;
 2/12=2,40=1/2;
 3/5=4,6=6,7=101,11=2,14=-4,16=1,25=1,30=1,70=2203,72=3,74=-7,116=-2/1,2,8,3;
 4/5=1/1;
 5/5=2,38=6,53=3/2;
 8/6=1,10=90,11=11/1;
 10/13=100,45=16/2;
 6/7=2,8=2,9=2,10=2,28=1/1;
 99/9=1/99;
 ----------------------------------------------------------------------
 candidate structure: DY-202A-11R_27, conformer: 1, nmr calculation wit
 h methanol solvation
 ----------------------------------------------------------------------
 Structure from the checkpoint file:  "DY-202A-11R_27.chk"
 Charge =  0 Multiplicity = 1
 Redundant internal coordinates found in file.
 C,0,1.7935260326,0.6211567454,0.0345318723
 C,0,1.0664098312,-0.4836760211,0.3263601712
 C,0,-0.3670446281,-0.5563087354,0.7761152304
 C,0,-1.2794946356,0.5019383878,0.1075699717
 C,0,-1.1310373215,1.9084970267,0.738365913
 C,0,0.289163556,2.3140763611,1.1747929811
 C,0,1.4286531237,2.081251,0.1628139103
 C,0,3.1416275372,0.2159191631,-0.3996097599
 C,0,3.2012162472,-1.2994546183,-0.4693515087
 C,0,1.8753931572,-1.7737033483,0.1655570159
 O,0,4.0738504793,0.9776293442,-0.6596605704
 C,0,1.1791959741,2.7409993887,-1.2086547464
 C,0,2.0888798894,-2.4730374355,1.5149986427
 O,0,1.1243932869,-2.6323097217,-0.7121806792
 C,0,-2.764214633,0.0432818606,0.0529231138
 O,0,-3.5161511443,1.1605962491,-0.4659641489
 C,0,-3.3371728932,-0.3540816792,1.4219261953
 C,0,-2.9394837756,-1.1033129368,-0.9696590984
 O,0,-4.3228515055,-1.2969266589,-1.2971892391
 H,0,-0.4088714232,-0.4525870735,1.8704048588
 H,0,-0.7284704656,-1.5659370539,0.5619720654
 H,0,-0.9594778882,0.5791374383,-0.9394516056
 H,0,-1.774075735,1.987649205,1.6240580028
 H,0,-1.5148181954,2.6429008157,0.0224815536
 H,0,0.5515989539,1.7935584215,2.1052232423
 H,0,0.2659114118,3.3829179192,1.4263757378
 H,0,2.3247278323,2.5682449471,0.5755314088
 H,0,3.243263521,-1.6075226587,-1.5208636861
 H,0,4.1008668013,-1.6785725426,0.0266874933
 H,0,0.9810212596,3.8129560377,-1.0851502427
 H,0,0.3255102831,2.2962107953,-1.7312823122
 H,0,2.0585781786,2.6354708002,-1.8537643726
 H,0,1.1303167277,-2.7330561347,1.9763744907
 H,0,2.6616025655,-3.3973456143,1.3675196069
 H,0,2.6482767432,-1.8340973307,2.2071130333
 H,0,1.5842231499,-3.4892971347,-0.7380418071
 H,0,-4.344263174,0.7653689081,-0.8000146916
 H,0,-2.8248988503,-1.2273832324,1.8406162099
 H,0,-3.2585529435,0.4689994759,2.1394029227
 H,0,-4.4014807814,-0.6018138048,1.3283305549
 H,0,-2.4533280468,-0.8210778806,-1.9090641878
 H,0,-2.4962534513,-2.0407987239,-0.6164743824
 H,0,-4.7333650512,-1.8109599507,-0.5822691602
 Recover connectivity data from disk.
                          Input orientation:                          
 ---------------------------------------------------------------------
 Center     Atomic      Atomic             Coordinates (Angstroms)
 Number     Number       Type             X           Y           Z
 ---------------------------------------------------------------------
      1          6           0        1.793526    0.621157    0.034532
      2          6           0        1.066410   -0.483676    0.326360
      3          6           0       -0.367045   -0.556309    0.776115
      4          6           0       -1.279495    0.501938    0.107570
      5          6           0       -1.131037    1.908497    0.738366
      6          6           0        0.289164    2.314076    1.174793
      7          6           0        1.428653    2.081251    0.162814
      8          6           0        3.141628    0.215919   -0.399610
      9          6           0        3.201216   -1.299455   -0.469352
     10          6           0        1.875393   -1.773703    0.165557
     11          8           0        4.073850    0.977629   -0.659661
     12          6           0        1.179196    2.740999   -1.208655
     13          6           0        2.088880   -2.473037    1.514999
     14          8           0        1.124393   -2.632310   -0.712181
     15          6           0       -2.764215    0.043282    0.052923
     16          8           0       -3.516151    1.160596   -0.465964
     17          6           0       -3.337173   -0.354082    1.421926
     18          6           0       -2.939484   -1.103313   -0.969659
     19          8           0       -4.322852   -1.296927   -1.297189
     20          1           0       -0.408871   -0.452587    1.870405
     21          1           0       -0.728470   -1.565937    0.561972
     22          1           0       -0.959478    0.579137   -0.939452
     23          1           0       -1.774076    1.987649    1.624058
     24          1           0       -1.514818    2.642901    0.022482
     25          1           0        0.551599    1.793558    2.105223
     26          1           0        0.265911    3.382918    1.426376
     27          1           0        2.324728    2.568245    0.575531
     28          1           0        3.243264   -1.607523   -1.520864
     29          1           0        4.100867   -1.678573    0.026687
     30          1           0        0.981021    3.812956   -1.085150
     31          1           0        0.325510    2.296211   -1.731282
     32          1           0        2.058578    2.635471   -1.853764
     33          1           0        1.130317   -2.733056    1.976374
     34          1           0        2.661603   -3.397346    1.367520
     35          1           0        2.648277   -1.834097    2.207113
     36          1           0        1.584223   -3.489297   -0.738042
     37          1           0       -4.344263    0.765369   -0.800015
     38          1           0       -2.824899   -1.227383    1.840616
     39          1           0       -3.258553    0.468999    2.139403
     40          1           0       -4.401481   -0.601814    1.328331
     41          1           0       -2.453328   -0.821078   -1.909064
     42          1           0       -2.496253   -2.040799   -0.616474
     43          1           0       -4.733365   -1.810960   -0.582269
 ---------------------------------------------------------------------
                    Distance matrix (angstroms):
                    1          2          3          4          5
     1  C    0.000000
     2  C    1.354443   0.000000
     3  C    2.569910   1.504110   0.000000
     4  C    3.076200   2.553933   1.549001   0.000000
     5  C    3.271956   3.274296   2.580771   1.548661   0.000000
     6  C    2.535602   3.025123   2.971307   2.623642   1.540108
     7  C    1.510452   2.595538   3.249214   3.135497   2.629281
     8  C    1.473117   2.307162   3.780138   4.459300   4.734498
     9  C    2.433976   2.419928   3.851745   4.863602   5.524306
    10  C    2.399838   1.531170   2.623615   3.890402   4.788041
    11  O    2.410157   3.486022   4.912837   5.428925   5.469173
    12  C    2.533110   3.573167   4.147579   3.576451   3.133868
    13  C    3.442826   2.532956   3.201775   4.709276   5.492620
    14  O    3.404462   2.387165   2.957903   4.034127   5.273517
    15  C    4.594266   3.876356   2.574673   1.554910   2.572183
    16  O    5.360426   4.932674   3.795708   2.401126   2.774623
    17  C    5.403705   4.539670   3.046248   2.587343   3.233195
    18  C    5.136495   4.255678   3.156641   2.548101   3.906255
    19  O    6.546953   5.686952   4.527197   3.804114   4.960434
    20  H    3.061684   2.135766   1.099990   2.185564   2.716202
    21  H    3.379651   2.109122   1.093543   2.187743   3.502123
    22  H    2.920521   2.614588   2.140884   1.097554   2.147487
    23  H    4.137835   3.982440   3.028278   2.179836   1.097367
    24  H    3.877207   4.065780   3.481421   2.155536   1.095047
    25  H    2.684152   2.935163   2.851720   3.001967   2.170893
    26  H    3.449371   4.098949   4.042398   3.525276   2.144467
    27  H    2.089500   3.310540   4.129008   4.180793   3.521945
    28  H    3.080261   3.068218   4.406301   5.249473   6.049878
    29  H    3.257704   3.274983   4.667264   5.805985   6.383289
    30  H    3.478712   4.523351   4.936807   4.182744   3.378308
    31  H    2.842354   3.537032   3.860511   3.029329   2.893271
    32  H    2.773694   3.932737   4.794515   4.420579   4.173880
    33  H    3.932091   2.790402   2.901886   4.445763   5.309464
    34  H    4.321895   3.481109   4.194515   5.685432   6.552245
    35  H    3.388064   2.804135   3.573886   5.029168   5.517920
    36  H    4.187662   3.230300   3.834389   4.984566   6.220016
    37  H    6.195944   5.666058   4.477643   3.207166   3.741414
    38  H    5.292342   4.241268   2.761259   2.895216   3.730666
    39  H    5.475138   4.785396   3.357176   2.836565   2.925984
    40  H    6.445749   5.560191   4.072307   3.529210   4.164795
    41  H    4.888085   4.183242   3.410699   2.682363   4.025906
    42  H    5.090385   4.000767   2.945598   2.910370   4.392760
    43  H    6.992563   6.018694   4.741741   4.213620   5.343707
                    6          7          8          9         10
     6  C    0.000000
     7  C    1.541670   0.000000
     8  C    3.875249   2.594237   0.000000
     9  C    4.923502   3.869210   1.518148   0.000000
    10  C    4.499403   3.880755   2.425152   1.544612   0.000000
    11  O    4.413068   2.981864   1.231612   2.445980   3.617185
    12  C    2.579776   1.542214   3.298745   4.578253   4.770292
    13  C    5.125542   4.796441   3.464750   2.559733   1.534809
    14  O    5.359572   4.803732   3.504189   2.479650   1.439316
    15  C    3.967142   4.663211   5.925670   6.136944   4.983983
    16  O    4.301514   5.068930   6.724793   7.153662   6.170712
    17  C    4.508931   5.498118   6.754091   6.871768   5.546588
    18  C    5.167339   5.523094   6.248619   6.164169   4.992112
    19  O    6.357729   6.828140   7.668950   7.569473   6.386328
    20  H    2.936930   3.565487   4.266838   4.384561   3.141611
    21  H    4.057787   4.256112   4.367758   4.071496   2.642048
    22  H    3.006518   3.028944   4.152400   4.589279   3.846219
    23  H    2.136668   3.521572   5.603427   6.319885   5.440002
    24  H    2.165709   2.999861   5.267911   6.166445   5.569596
    25  H    1.097958   2.150569   3.933368   4.818261   4.270842
    26  H    1.098297   2.154737   4.651220   5.842466   5.547147
    27  H    2.137110   1.100204   2.674259   4.101111   4.384347
    28  H    5.601090   4.442368   2.143007   1.096518   2.177774
    29  H    5.638127   4.614708   2.165864   1.095060   2.231831
    30  H    2.798687   2.180961   4.251689   5.607603   5.794388
    31  H    2.906357   2.202438   3.745862   4.773988   4.750193
    32  H    3.522255   2.184160   3.023540   4.325027   4.853044
    33  H    5.179152   5.153209   4.288021   3.510757   2.180495
    34  H    6.187564   5.743388   4.050784   2.840145   2.167730
    35  H    4.882463   4.582204   3.352755   2.784789   2.183792
    36  H    6.246220   5.645064   4.033444   2.735374   1.960748
    37  H    5.269441   5.998762   7.516700   7.829885   6.786998
    38  H    4.762630   5.644004   6.534613   6.454085   5.019665
    39  H    4.113523   5.336306   6.890061   7.187604   5.939965
    40  H    5.525227   6.522862   7.781577   7.843428   6.490340
    41  H    5.182724   5.271240   5.887049   5.854527   4.893810
    42  H    5.471026   5.744865   6.076636   5.747382   4.449068
    43  H    6.732680   7.326317   8.133702   7.951853   6.651039
                   11         12         13         14         15
    11  O    0.000000
    12  C    3.433641   0.000000
    13  C    4.536116   5.952478   0.000000
    14  O    4.661943   5.396475   2.432268   0.000000
    15  C    6.938293   4.941634   5.658803   4.781783   0.000000
    16  O    7.594677   5.009546   6.967344   5.998451   1.443275
    17  C    7.812152   6.074296   5.825863   5.445210   1.536343
    18  C    7.322109   5.639094   5.773570   4.349623   1.546310
    19  O    8.722652   6.825336   7.099432   5.638968   2.459331
    20  H    5.342429   4.711853   3.232228   3.711043   3.016085
    21  H    5.569955   5.032297   3.109430   2.488719   2.644423
    22  H    5.056824   3.052875   4.963122   3.835044   2.128150
    23  H    6.358754   4.160963   5.901868   5.933225   2.688755
    24  H    5.871257   2.963618   6.433278   5.944158   2.884430
    25  H    4.551547   3.503328   4.573340   5.277705   4.274345
    26  H    4.963604   2.861736   6.133782   6.441535   4.713937
    27  H    2.667431   2.127301   5.133493   5.490426   5.704901
    28  H    2.848606   4.823639   3.361276   2.488728   6.425866
    29  H    2.743576   5.440115   2.625707   3.211687   7.077769
    30  H    4.217311   1.097095   6.892158   6.457640   5.434376
    31  H    4.115469   1.095334   6.032706   5.095792   4.219654
    32  H    2.869781   1.095726   6.119341   5.470414   5.797778
    33  H    5.420540   6.333410   1.095135   2.690449   5.155104
    34  H    5.024372   6.820079   1.097318   2.696933   6.557863
    35  H    4.261040   5.895522   1.095533   3.388457   6.120470
    36  H    5.114472   6.261160   2.522628   0.972903   5.658061
    37  H    8.421959   5.880366   7.565176   6.438799   1.935321
    38  H    7.661998   6.409282   5.079656   4.907902   2.194110
    39  H    7.864960   6.005422   6.135185   6.079463   2.186093
    40  H    8.847485   6.982453   6.757300   6.230721   2.173351
    41  H    6.884796   5.135582   5.923245   4.184875   2.166371
    42  H    7.230425   6.060132   5.074786   3.669895   2.205286
    43  H    9.238467   7.488062   7.167978   5.916488   2.778351
                   16         17         18         19         20
    16  O    0.000000
    17  C    2.427017   0.000000
    18  C    2.389883   2.537555   0.000000
    19  O    2.716822   3.042056   1.434736   0.000000
    20  H    4.209058   2.964083   3.859198   5.105468   0.000000
    21  H    4.032592   3.002240   2.729193   4.055665   1.747481
    22  H    2.664369   3.478568   2.598456   3.867800   3.043504
    23  H    2.843771   2.822735   4.199951   5.081179   2.806995
    24  H    2.537940   3.776417   4.128938   5.014860   3.770939
    25  H    4.853683   4.494641   5.480367   6.699834   2.454142
    26  H    4.777412   5.191089   6.011806   7.097570   3.919642
    27  H    6.097709   6.427558   6.601505   7.914351   4.274890
    28  H    7.380039   7.316643   6.227714   7.575790   5.115923
    29  H    8.143866   7.682799   7.133734   8.535651   5.023950
    30  H    5.257658   6.503571   6.289149   7.367966   5.372333
    31  H    4.201073   5.511989   4.774622   5.891209   4.589919
    32  H    5.931176   6.984390   6.304028   7.516393   5.430824
    33  H    6.535687   5.091699   5.281899   6.520409   2.753338
    34  H    7.893107   6.726791   6.488232   7.764988   4.283959
    35  H    7.356202   6.215511   6.469080   7.820826   3.371661
    36  H    6.907196   6.222152   5.119618   6.325557   4.471915
    37  H    0.976506   2.684105   2.343962   2.121486   4.909365
    38  H    3.391252   1.095619   2.815346   3.477718   2.537397
    39  H    2.707877   1.094722   3.498605   4.007667   3.007053
    40  H    2.666344   1.096760   2.769421   2.717116   4.032002
    41  H    2.671921   3.477753   1.094754   2.023843   4.312769
    42  H    3.363298   2.776191   1.095478   2.086427   3.614436
    43  H    3.213298   2.844054   1.966938   0.971526   5.153837
                   21         22         23         24         25
    21  H    0.000000
    22  H    2.628494   0.000000
    23  H    3.853478   3.036290   0.000000
    24  H    4.315520   2.343680   1.749747   0.000000
    25  H    3.912341   3.609462   2.382846   3.054386   0.000000
    26  H    5.121245   3.867803   2.479395   2.385276   1.751718
    27  H    5.139423   4.127678   4.270444   3.879891   2.466593
    28  H    4.484931   4.773108   6.927444   6.564096   5.653399
    29  H    4.860218   5.624746   7.106879   7.085977   5.382686
    30  H    5.879444   3.774168   4.273419   2.970706   3.800112
    31  H    4.613684   2.286161   3.970111   2.565675   3.875893
    32  H    5.590640   3.764723   5.215760   4.036027   4.318957
    33  H    2.611090   4.882613   5.553799   6.302012   4.565277
    34  H    3.936440   5.852073   6.981348   7.465668   5.651708
    35  H    3.765743   5.361013   5.873917   6.492110   4.191220
    36  H    3.276874   4.802410   6.845044   6.912764   6.087613
    37  H    4.512644   3.392771   3.738444   3.493907   5.785071
    38  H    2.478823   3.804220   3.389330   4.472250   4.538374
    39  H    3.609788   3.844115   2.185303   3.499688   4.033966
    40  H    3.873996   4.287758   3.700815   4.535001   5.556471
    41  H    3.104186   2.265467   4.564349   4.075637   5.655123
    42  H    2.176990   3.054515   4.665825   4.827890   5.603511
    43  H    4.172350   4.481336   5.296669   5.528259   6.938733
                   26         27         28         29         30
    26  H    0.000000
    27  H    2.371994   0.000000
    28  H    6.515776   4.761892   0.000000
    29  H    6.502668   4.635877   1.770719   0.000000
    30  H    2.646522   2.472391   5.889752   6.412995   0.000000
    31  H    3.339953   3.064680   4.878186   5.756968   1.774175
    32  H    3.812040   2.444756   4.417838   5.130108   1.771544
    33  H    6.201196   5.611842   4.238165   3.706398   7.228105
    34  H    7.191298   6.027354   3.447398   2.612182   7.799256
    35  H    5.788131   4.706098   3.781951   2.624588   6.745958
    36  H    7.324615   6.242406   2.627984   3.193279   7.335342
    37  H    5.749964   7.044000   7.982531   8.830431   6.142291
    38  H    5.565930   6.521188   6.947420   7.173572   6.960615
    39  H    4.628302   6.166486   7.744877   7.952150   6.289179
    40  H    6.137772   7.473812   8.220187   8.668541   7.367931
    41  H    6.016062   6.363218   5.763710   6.887663   5.826479
    42  H    6.420241   6.775398   5.826466   6.638287   6.824774
    43  H    7.483568   8.386573   8.034236   8.856185   8.033401
                   31         32         33         34         35
    31  H    0.000000
    32  H    1.770204   0.000000
    33  H    6.299838   6.659783   0.000000
    34  H    6.890318   6.865507   1.776745   0.000000
    35  H    6.161627   6.067579   1.779205   1.774497   0.000000
    36  H    6.003581   6.243607   2.854118   2.366979   3.542010
    37  H    5.001752   6.753077   7.065291   8.432589   8.043361
    38  H    5.924462   7.240058   4.234290   5.918974   5.518883
    39  H    5.582689   6.993630   5.435248   7.112852   6.340306
    40  H    6.332789   7.895448   5.963467   7.596294   7.210400
    41  H    4.179837   5.684020   5.620926   6.598157   6.632910
    42  H    5.292901   6.644161   4.511551   5.690337   5.872100
    43  H    6.616744   8.216930   6.463721   7.810496   7.891123
                   36         37         38         39         40
    36  H    0.000000
    37  H    7.297464   0.000000
    38  H    5.586241   3.640393   0.000000
    39  H    6.884786   3.147503   1.776244   0.000000
    40  H    6.959605   2.530280   1.771831   1.763736   0.000000
    41  H    4.979207   2.706001   3.789888   4.324670   3.784719
    42  H    4.331653   3.365027   2.609013   3.804609   3.079421
    43  H    6.538578   2.614629   3.138977   3.844579   2.285295
                   41         42         43
    41  H    0.000000
    42  H    1.777737   0.000000
    43  H    2.817591   2.249147   0.000000
 Stoichiometry    C15H24O4
 Framework group  C1[X(C15H24O4)]
 Deg. of freedom   123
 Full point group                 C1      NOp   1
 Largest Abelian subgroup         C1      NOp   1
 Largest concise Abelian subgroup C1      NOp   1
                         Standard orientation:                         
 ---------------------------------------------------------------------
 Center     Atomic      Atomic             Coordinates (Angstroms)
 Number     Number       Type             X           Y           Z
 ---------------------------------------------------------------------
      1          6           0        1.815172    0.633834    0.011814
      2          6           0        1.096697   -0.480000    0.290535
      3          6           0       -0.332722   -0.568591    0.750166
      4          6           0       -1.256446    0.495465    0.106798
      5          6           0       -1.111034    1.892000    0.760172
      6          6           0        0.310235    2.298423    1.192316
      7          6           0        1.443003    2.089396    0.167675
      8          6           0        3.162090    0.243869   -0.439641
      9          6           0        3.229768   -1.269735   -0.535526
     10          6           0        1.911729   -1.762381    0.101577
     11          8           0        4.087870    1.015295   -0.694008
     12          6           0        1.178959    2.770772   -1.190424
     13          6           0        2.139856   -2.483173    1.437262
     14          8           0        1.158726   -2.610392   -0.784703
     15          6           0       -2.738911    0.029141    0.055971
     16          8           0       -3.501284    1.150661   -0.438016
     17          6           0       -3.298760   -0.394650    1.422470
     18          6           0       -2.915712   -1.101004   -0.984504
     19          8           0       -4.300498   -1.297122   -1.304465
     20          1           0       -0.366492   -0.483633    1.846350
     21          1           0       -0.690064   -1.576547    0.521764
     22          1           0       -0.945157    0.592222   -0.941229
     23          1           0       -1.747495    1.952411    1.652069
     24          1           0       -1.504641    2.636150    0.059857
     25          1           0        0.582978    1.763789    2.111712
     26          1           0        0.282876    3.362705    1.462157
     27          1           0        2.339518    2.574563    0.581584
     28          1           0        3.265262   -1.559730   -1.592406
     29          1           0        4.135457   -1.651929   -0.053021
     30          1           0        0.975656    3.839312   -1.047221
     31          1           0        0.323721    2.329909   -1.713839
     32          1           0        2.053804    2.681300   -1.844072
     33          1           0        1.186466   -2.756546    1.901629
     34          1           0        2.716657   -3.401498    1.269670
     35          1           0        2.701050   -1.852773    2.135723
     36          1           0        1.623218   -3.464121   -0.828677
     37          1           0       -4.329742    0.756312   -0.772247
     38          1           0       -2.778221   -1.271901    1.822284
     39          1           0       -3.219169    0.416627    2.153162
     40          1           0       -4.362344   -0.646971    1.332996
     41          1           0       -2.438612   -0.800093   -1.922754
     42          1           0       -2.464366   -2.041724   -0.650733
     43          1           0       -4.702412   -1.825557   -0.595180
 ---------------------------------------------------------------------
 Rotational constants (GHZ):      0.5530876      0.2594501      0.2075334
 Standard basis: 6-311G(d,p) (5D, 7F)
 There are   505 symmetry adapted cartesian basis functions of A   symmetry.
 There are   486 symmetry adapted basis functions of A   symmetry.
   486 basis functions,   800 primitive gaussians,   505 cartesian basis functions
    73 alpha electrons       73 beta electrons
       nuclear repulsion energy      1598.3421512734 Hartrees.
 NAtoms=   43 NActive=   43 NUniq=   43 SFac= 1.00D+00 NAtFMM=   60 NAOKFM=F Big=F
 Integral buffers will be    131072 words long.
 Raffenetti 2 integral format.
 Two-electron integral symmetry is turned on.
 Using the following non-standard input for PCM:
 --- end of non-standard input.
 ------------------------------------------------------------------------------
 Polarizable Continuum Model (PCM)
 =================================
 Model                : PCM (using non-symmetric T matrix).
 Atomic radii         : UFF (Universal Force Field).
 Polarization charges : Total charges.
 Charge compensation  : None.
 Solution method      : On-the-fly selection.
 Cavity type          : Scaled VdW (van der Waals Surface) (Alpha=1.100).
 Cavity algorithm     : GePol (No added spheres)
                        Default sphere list used, NSphG=   43.
                        Lebedev-Laikov grids with approx.  5.0 points / Ang**2.
                        Smoothing algorithm: Karplus/York (Gamma=1.0000).
                        Polarization charges: spherical gaussians, with
                                              point-specific exponents (IZeta= 3).
                        Self-potential: point-specific (ISelfS= 7).
                        Self-field    : sphere-specific E.n sum rule (ISelfD= 2).
 Solvent              : Methanol, Eps=  32.613000 Eps(inf)=   1.765709
 ------------------------------------------------------------------------------
 One-electron integrals computed using PRISM.
 NBasis=   486 RedAO= T EigKep=  3.13D-04  NBF=   486
 NBsUse=   486 1.00D-06 EigRej= -1.00D+00 NBFU=   486
 Initial guess from the checkpoint file:  "DY-202A-11R_27.chk"
 B after Tr=     0.000000    0.000000    0.000000
         Rot=    1.000000    0.000000    0.000000    0.000000 Ang=   0.00 deg.
 Requested convergence on RMS density matrix=1.00D-08 within 128 cycles.
 Requested convergence on MAX density matrix=1.00D-06.
 Requested convergence on             energy=1.00D-06.
 No special actions if energy rises.
 Inv3:  Mode=1 IEnd=    20988075.
 Iteration    1 A*A^-1 deviation from unit magnitude is 7.11D-15 for   2625.
 Iteration    1 A*A^-1 deviation from orthogonality  is 7.72D-15 for   2641   2207.
 Iteration    1 A^-1*A deviation from unit magnitude is 6.88D-15 for   2625.
 Iteration    1 A^-1*A deviation from orthogonality  is 2.14D-12 for   2371   2369.
 Error on total polarization charges =  0.01114
 SCF Done:  E(RmPW1PW91) =  -886.976296701     A.U. after   11 cycles
            NFock= 11  Conv=0.54D-08     -V/T= 2.0045
 DoSCS=F DFT=T ScalE2(SS,OS)=  1.000000  1.000000
 Range of M.O.s used for correlation:     1   486
 NBasis=   486 NAE=    73 NBE=    73 NFC=     0 NFV=     0
 NROrb=    486 NOA=    73 NOB=    73 NVA=   413 NVB=   413
 NEqPCM:  Using equilibrium solvation (IEInf=0, Eps=  32.6130, EpsInf=   1.7657)
          Differentiating once with respect to magnetic field using GIAOs.
          Electric field/nuclear overlap derivatives assumed to be zero.
 FoFJK:  IHMeth= 1 ICntrl=    6127 DoSepK=F KAlg= 0 I1Cent=   0 FoldK=F
 IRaf=         1 NMat=   1 IRICut=       1 DoRegI=T DoRafI=F ISym2E= 0.
          There are     3 degrees of freedom in the 1st order CPHF.  IDoFFX=0 NUNeed=     3.
      3 vectors produced by pass  0 Test12= 1.00D-12 3.33D-08 XBig12= 4.33D+01 1.04D+00.
 AX will form     3 AO Fock derivatives at one time.
      3 vectors produced by pass  1 Test12= 1.00D-12 3.33D-08 XBig12= 9.89D-02 2.17D-01.
      3 vectors produced by pass  2 Test12= 1.00D-12 3.33D-08 XBig12= 1.33D-03 1.67D-02.
      3 vectors produced by pass  3 Test12= 1.00D-12 3.33D-08 XBig12= 6.32D-06 8.04D-04.
      3 vectors produced by pass  4 Test12= 1.00D-12 3.33D-08 XBig12= 3.13D-08 4.45D-05.
      3 vectors produced by pass  5 Test12= 1.00D-12 3.33D-08 XBig12= 7.78D-11 1.48D-06.
      3 vectors produced by pass  6 Test12= 1.00D-12 3.33D-08 XBig12= 3.63D-13 1.24D-07.
 InvSVY:  IOpt=1 It=  1 EMax= 2.66D-15
 Solved reduced A of dimension    21 with     3 vectors.
 Calculating GIAO nuclear magnetic shielding tensors.
 SCF GIAO Magnetic shielding tensor (ppm):
      1  C    Isotropic =    34.9297   Anisotropy =   140.7158
   XX=   -18.7306   YX=    35.3839   ZX=    49.3623
   XY=    21.3662   YY=    11.0166   ZY=    -9.1416
   XZ=    48.0281   YZ=    -1.1771   ZZ=   112.5031
   Eigenvalues:   -48.5422    24.5911   128.7402
      2  C    Isotropic =    -0.2926   Anisotropy =   189.3120
   XX=   -64.8961   YX=    35.7224   ZX=    64.9320
   XY=    36.2827   YY=   -44.7233   ZY=    -5.7681
   XZ=    49.5534   YZ=   -14.9293   ZZ=   108.7416
   Eigenvalues:  -105.2504   -21.5429   125.9154
      3  C    Isotropic =   159.4416   Anisotropy =    17.0796
   XX=   168.4674   YX=    -4.4494   ZX=     3.2911
   XY=    -3.7038   YY=   150.8945   ZY=    -4.4612
   XZ=     1.4396   YZ=    -9.4984   ZZ=   158.9629
   Eigenvalues:   146.6023   160.8945   170.8280
      4  C    Isotropic =   140.2166   Anisotropy =    37.1588
   XX=   164.2712   YX=     5.2915   ZX=     1.6570
   XY=     2.5494   YY=   133.4274   ZY=    -4.6104
   XZ=     5.2425   YZ=    -0.9114   ZZ=   122.9512
   Eigenvalues:   121.8270   133.8337   164.9891
      5  C    Isotropic =   161.6460   Anisotropy =    18.4243
   XX=   167.2074   YX=     4.2391   ZX=    -0.5686
   XY=    -1.1075   YY=   170.3917   ZY=     7.4283
   XZ=     1.2243   YZ=    10.7822   ZZ=   147.3387
   Eigenvalues:   144.1745   166.8346   173.9288
      6  C    Isotropic =   156.5348   Anisotropy =    18.2052
   XX=   162.1555   YX=     3.8200   ZX=   -11.7676
   XY=     0.7625   YY=   152.6529   ZY=     5.1895
   XZ=    -7.1438   YZ=     4.5234   ZZ=   154.7959
   Eigenvalues:   144.7558   156.1770   168.6716
      7  C    Isotropic =   154.6412   Anisotropy =     7.6958
   XX=   152.0757   YX=    -4.5532   ZX=     1.7030
   XY=    -5.0201   YY=   153.0452   ZY=     2.1820
   XZ=    -4.2552   YZ=    -0.3991   ZZ=   158.8027
   Eigenvalues:   147.7380   156.4138   159.7717
      8  C    Isotropic =   -24.6930   Anisotropy =   144.9665
   XX=   -57.3107   YX=    15.9253   ZX=    40.1624
   XY=    22.0115   YY=   -74.0082   ZY=   -16.0532
   XZ=    46.0814   YZ=   -10.2643   ZZ=    57.2399
   Eigenvalues:   -95.1920   -50.8383    71.9513
      9  C    Isotropic =   132.6419   Anisotropy =    33.2588
   XX=   132.1667   YX=    15.3323   ZX=   -14.3297
   XY=    12.5981   YY=   138.5743   ZY=    -8.0378
   XZ=    -6.3062   YZ=    -5.6893   ZZ=   127.1847
   Eigenvalues:   118.0233   125.0880   154.8145
     10  C    Isotropic =   107.0774   Anisotropy =    37.3860
   XX=   104.5886   YX=    10.0105   ZX=     2.5912
   XY=     9.4785   YY=   110.0666   ZY=    17.3051
   XZ=     8.5166   YZ=    21.1175   ZZ=   106.5769
   Eigenvalues:    88.5606   100.6702   132.0014
     11  O    Isotropic =  -231.7737   Anisotropy =   895.3411
   XX=  -516.5895   YX=  -222.8626   ZX=   264.0495
   XY=  -168.5236   YY=  -449.1235   ZY=    11.9954
   XZ=   306.3877   YZ=    27.4351   ZZ=   270.3920
   Eigenvalues:  -737.7970  -322.6443   365.1204
     12  C    Isotropic =   169.0204   Anisotropy =    29.5764
   XX=   154.9811   YX=    -1.9884   ZX=     4.0225
   XY=    -0.8354   YY=   173.8747   ZY=   -10.3030
   XZ=     2.9690   YZ=   -13.9457   ZZ=   178.2055
   Eigenvalues:   154.4560   163.8672   188.7381
     13  C    Isotropic =   158.9801   Anisotropy =    41.1650
   XX=   145.7464   YX=     1.1066   ZX=    10.2660
   XY=     0.2308   YY=   154.5425   ZY=   -17.1115
   XZ=    12.7696   YZ=   -12.0766   ZZ=   176.6515
   Eigenvalues:   139.3600   151.1568   186.4235
     14  O    Isotropic =   246.2001   Anisotropy =    59.2006
   XX=   231.5737   YX=    -4.8616   ZX=     5.4316
   XY=     6.8282   YY=   243.1257   ZY=    23.4609
   XZ=    18.0679   YZ=    33.2803   ZZ=   263.9008
   Eigenvalues:   219.8314   233.1016   285.6671
     15  C    Isotropic =   110.0804   Anisotropy =    40.1506
   XX=   114.8503   YX=   -21.1573   ZX=     8.4522
   XY=   -10.6503   YY=   116.9502   ZY=   -12.3048
   XZ=     4.7496   YZ=   -13.1328   ZZ=    98.4408
   Eigenvalues:    91.8362   101.5576   136.8475
     16  O    Isotropic =   270.7012   Anisotropy =    68.6079
   XX=   263.5778   YX=    10.3644   ZX=    10.4847
   XY=    -3.4182   YY=   261.5866   ZY=   -22.3958
   XZ=    28.8688   YZ=   -49.7996   ZZ=   286.9393
   Eigenvalues:   229.6107   266.0531   316.4398
     17  C    Isotropic =   170.8487   Anisotropy =    32.4836
   XX=   161.1802   YX=    -4.7866   ZX=    -9.9249
   XY=    -7.0110   YY=   169.0371   ZY=   -12.9216
   XZ=    -3.7038   YZ=   -17.5270   ZZ=   182.3286
   Eigenvalues:   151.3284   168.7131   192.5044
     18  C    Isotropic =   112.9472   Anisotropy =    42.8628
   XX=   134.5138   YX=    16.3156   ZX=     5.6136
   XY=    10.0619   YY=   101.1981   ZY=    18.1119
   XZ=     1.5273   YZ=    16.0788   ZZ=   103.1298
   Eigenvalues:    83.9523   113.3670   141.5224
     19  O    Isotropic =   319.7495   Anisotropy =    68.8719
   XX=   317.2869   YX=     9.9561   ZX=   -13.1582
   XY=     0.9285   YY=   304.7365   ZY=   -19.5329
   XZ=   -45.9217   YZ=   -23.9153   ZZ=   337.2251
   Eigenvalues:   288.9515   304.6328   365.6641
     20  H    Isotropic =    29.5205   Anisotropy =     4.9460
   XX=    28.5896   YX=    -1.1673   ZX=     0.6765
   XY=    -1.8124   YY=    27.6964   ZY=    -2.0039
   XZ=    -0.8176   YZ=    -1.2005   ZZ=    32.2753
   Eigenvalues:    26.2816    29.4620    32.8178
     21  H    Isotropic =    29.3752   Anisotropy =     8.8293
   XX=    32.7283   YX=    -2.0088   ZX=     0.5105
   XY=    -2.6666   YY=    33.0927   ZY=     1.2818
   XZ=     0.5655   YZ=     0.4729   ZZ=    22.3045
   Eigenvalues:    22.1815    30.6827    35.2614
     22  H    Isotropic =    29.8590   Anisotropy =     3.4040
   XX=    30.7743   YX=     1.8992   ZX=    -1.3690
   XY=     2.2093   YY=    28.5019   ZY=     0.0837
   XZ=     0.3419   YZ=    -0.3501   ZZ=    30.3007
   Eigenvalues:    27.2834    30.1652    32.1283
     23  H    Isotropic =    30.0615   Anisotropy =     7.3179
   XX=    32.7854   YX=     1.7031   ZX=    -3.6514
   XY=     1.4573   YY=    28.2902   ZY=     3.9385
   XZ=    -3.3538   YZ=     2.9378   ZZ=    29.1090
   Eigenvalues:    23.8186    31.4259    34.9401
     24  H    Isotropic =    29.6771   Anisotropy =     6.9105
   XX=    30.5709   YX=    -0.4620   ZX=     2.9030
   XY=    -0.5384   YY=    33.1393   ZY=    -2.6117
   XZ=     1.9307   YZ=    -2.3805   ZZ=    25.3211
   Eigenvalues:    23.8688    30.8784    34.2841
     25  H    Isotropic =    29.8612   Anisotropy =     6.3028
   XX=    28.6129   YX=     1.2178   ZX=     1.6799
   XY=     0.3722   YY=    27.1796   ZY=    -0.3325
   XZ=     0.7518   YZ=    -0.1660   ZZ=    33.7910
   Eigenvalues:    26.7468    28.7738    34.0630
     26  H    Isotropic =    30.0357   Anisotropy =    10.5256
   XX=    28.5440   YX=     1.6645   ZX=    -0.3777
   XY=     1.4565   YY=    34.0679   ZY=     4.6293
   XZ=    -0.9142   YZ=     5.7389   ZZ=    27.4952
   Eigenvalues:    24.2322    28.8221    37.0528
     27  H    Isotropic =    29.0837   Anisotropy =     8.8965
   XX=    33.5427   YX=     2.8339   ZX=     1.3949
   XY=     2.8479   YY=    26.9603   ZY=     0.6776
   XZ=     1.3814   YZ=     2.4240   ZZ=    26.7480
   Eigenvalues:    25.1469    27.0894    35.0147
     28  H    Isotropic =    29.1740   Anisotropy =     6.2790
   XX=    29.0188   YX=     0.8660   ZX=    -2.9303
   XY=     0.0809   YY=    27.4807   ZY=     0.5968
   XZ=    -3.2103   YZ=     2.0398   ZZ=    31.0225
   Eigenvalues:    25.8972    28.2648    33.3599
     29  H    Isotropic =    29.2801   Anisotropy =     5.9711
   XX=    33.2111   YX=    -0.3830   ZX=    -0.5233
   XY=    -0.6262   YY=    27.7622   ZY=    -1.4610
   XZ=     0.4496   YZ=    -2.4091   ZZ=    26.8669
   Eigenvalues:    25.3135    29.2659    33.2608
     30  H    Isotropic =    30.7138   Anisotropy =    10.8336
   XX=    27.2575   YX=    -0.3247   ZX=    -0.9908
   XY=    -0.3313   YY=    37.1265   ZY=    -2.0734
   XZ=    -0.1400   YZ=    -3.6586   ZZ=    27.7574
   Eigenvalues:    26.4514    27.7538    37.9362
     31  H    Isotropic =    30.8000   Anisotropy =     5.1951
   XX=    31.8428   YX=     2.6839   ZX=     1.3967
   XY=     2.7299   YY=    28.3721   ZY=    -1.5978
   XZ=     2.8773   YZ=    -1.6993   ZZ=    32.1851
   Eigenvalues:    25.8957    32.2409    34.2634
     32  H    Isotropic =    30.4572   Anisotropy =     9.2189
   XX=    31.5109   YX=    -0.2770   ZX=    -3.7047
   XY=     0.3663   YY=    27.8234   ZY=    -2.3436
   XZ=    -4.7989   YZ=    -3.5542   ZZ=    32.0373
   Eigenvalues:    25.4559    29.3126    36.6031
     33  H    Isotropic =    30.1761   Anisotropy =     5.6801
   XX=    31.2599   YX=    -1.3724   ZX=    -1.4337
   XY=     0.1570   YY=    29.0325   ZY=    -3.1235
   XZ=    -2.9513   YZ=    -3.9748   ZZ=    30.2359
   Eigenvalues:    25.4085    31.1570    33.9629
     34  H    Isotropic =    30.3363   Anisotropy =     9.2499
   XX=    29.6806   YX=    -4.1035   ZX=     0.5204
   XY=    -3.9844   YY=    33.1716   ZY=    -1.3431
   XZ=     1.0441   YZ=    -3.2843   ZZ=    28.1567
   Eigenvalues:    26.6143    27.8917    36.5029
     35  H    Isotropic =    30.7865   Anisotropy =     8.8440
   XX=    29.8986   YX=     0.0736   ZX=     4.1581
   XY=     0.3509   YY=    28.4771   ZY=     0.5981
   XZ=     4.3266   YZ=     0.3598   ZZ=    33.9839
   Eigenvalues:    27.2281    28.4490    36.6825
     36  H    Isotropic =    30.4447   Anisotropy =    16.6077
   XX=    27.4603   YX=    -4.0182   ZX=     0.9829
   XY=    -4.7385   YY=    38.7577   ZY=     4.4666
   XZ=     0.4960   YZ=     5.5489   ZZ=    25.1161
   Eigenvalues:    22.4472    27.3704    41.5165
     37  H    Isotropic =    29.1343   Anisotropy =    17.8011
   XX=    36.9548   YX=     2.1718   ZX=     7.8298
   XY=     2.3379   YY=    28.3601   ZY=     0.9589
   XZ=     7.9298   YZ=     3.0123   ZZ=    22.0880
   Eigenvalues:    18.5965    27.8046    41.0017
     38  H    Isotropic =    30.9876   Anisotropy =     8.8890
   XX=    30.3634   YX=    -1.0348   ZX=    -0.2184
   XY=    -1.7678   YY=    32.2354   ZY=    -5.0446
   XZ=     0.2097   YZ=    -5.6675   ZZ=    30.3640
   Eigenvalues:    25.6837    30.3655    36.9136
     39  H    Isotropic =    30.4221   Anisotropy =     6.9307
   XX=    28.9116   YX=     0.7715   ZX=    -2.8831
   XY=     1.5047   YY=    29.5989   ZY=     2.5459
   XZ=    -2.2287   YZ=     3.4587   ZZ=    32.7558
   Eigenvalues:    25.8684    30.3553    35.0426
     40  H    Isotropic =    30.7832   Anisotropy =     8.4232
   XX=    34.8352   YX=     2.6894   ZX=    -1.6740
   XY=     2.8142   YY=    27.2729   ZY=    -0.4524
   XZ=    -2.3279   YZ=    -0.3517   ZZ=    30.2414
   Eigenvalues:    26.3612    29.5896    36.3986
     41  H    Isotropic =    28.5713   Anisotropy =     5.6172
   XX=    31.7525   YX=     2.2865   ZX=    -1.3437
   XY=     1.9563   YY=    24.3304   ZY=     2.1419
   XZ=     0.1054   YZ=     2.4665   ZZ=    29.6309
   Eigenvalues:    22.9188    30.4790    32.3160
     42  H    Isotropic =    27.7633   Anisotropy =     6.3195
   XX=    31.0443   YX=    -1.6790   ZX=     2.3855
   XY=    -0.3825   YY=    29.1529   ZY=     2.1847
   XZ=     3.1469   YZ=     1.8060   ZZ=    23.0926
   Eigenvalues:    21.5776    29.7360    31.9763
     43  H    Isotropic =    30.6373   Anisotropy =    18.4798
   XX=    31.7236   YX=     7.9751   ZX=    -4.2867
   XY=     8.9901   YY=    28.8754   ZY=    -4.9216
   XZ=    -3.7835   YZ=    -6.6774   ZZ=    31.3128
   Eigenvalues:    21.2513    27.7034    42.9571
 End of Minotr F.D. properties file   721 does not exist.
 End of Minotr F.D. properties file   722 does not exist.
 End of Minotr F.D. properties file   788 does not exist.

 **********************************************************************

            Population analysis using the SCF density.

 **********************************************************************

 Orbital symmetries:
       Occupied  (A) (A) (A) (A) (A) (A) (A) (A) (A) (A) (A) (A)
                 (A) (A) (A) (A) (A) (A) (A) (A) (A) (A) (A) (A)
                 (A) (A) (A) (A) (A) (A) (A) (A) (A) (A) (A) (A)
                 (A) (A) (A) (A) (A) (A) (A) (A) (A) (A) (A) (A)
                 (A) (A) (A) (A) (A) (A) (A) (A) (A) (A) (A) (A)
                 (A) (A) (A) (A) (A) (A) (A) (A) (A) (A) (A) (A)
                 (A)
       Virtual   (A) (A) (A) (A) (A) (A) (A) (A) (A) (A) (A) (A)
                 (A) (A) (A) (A) (A) (A) (A) (A) (A) (A) (A) (A)
                 (A) (A) (A) (A) (A) (A) (A) (A) (A) (A) (A) (A)
                 (A) (A) (A) (A) (A) (A) (A) (A) (A) (A) (A) (A)
                 (A) (A) (A) (A) (A) (A) (A) (A) (A) (A) (A) (A)
                 (A) (A) (A) (A) (A) (A) (A) (A) (A) (A) (A) (A)
                 (A) (A) (A) (A) (A) (A) (A) (A) (A) (A) (A) (A)
                 (A) (A) (A) (A) (A) (A) (A) (A) (A) (A) (A) (A)
                 (A) (A) (A) (A) (A) (A) (A) (A) (A) (A) (A) (A)
                 (A) (A) (A) (A) (A) (A) (A) (A) (A) (A) (A) (A)
                 (A) (A) (A) (A) (A) (A) (A) (A) (A) (A) (A) (A)
                 (A) (A) (A) (A) (A) (A) (A) (A) (A) (A) (A) (A)
                 (A) (A) (A) (A) (A) (A) (A) (A) (A) (A) (A) (A)
                 (A) (A) (A) (A) (A) (A) (A) (A) (A) (A) (A) (A)
                 (A) (A) (A) (A) (A) (A) (A) (A) (A) (A) (A) (A)
                 (A) (A) (A) (A) (A) (A) (A) (A) (A) (A) (A) (A)
                 (A) (A) (A) (A) (A) (A) (A) (A) (A) (A) (A) (A)
                 (A) (A) (A) (A) (A) (A) (A) (A) (A) (A) (A) (A)
                 (A) (A) (A) (A) (A) (A) (A) (A) (A) (A) (A) (A)
                 (A) (A) (A) (A) (A) (A) (A) (A) (A) (A) (A) (A)
                 (A) (A) (A) (A) (A) (A) (A) (A) (A) (A) (A) (A)
                 (A) (A) (A) (A) (A) (A) (A) (A) (A) (A) (A) (A)
                 (A) (A) (A) (A) (A) (A) (A) (A) (A) (A) (A) (A)
                 (A) (A) (A) (A) (A) (A) (A) (A) (A) (A) (A) (A)
                 (A) (A) (A) (A) (A) (A) (A) (A) (A) (A) (A) (A)
                 (A) (A) (A) (A) (A) (A) (A) (A) (A) (A) (A) (A)
                 (A) (A) (A) (A) (A) (A) (A) (A) (A) (A) (A) (A)
                 (A) (A) (A) (A) (A) (A) (A) (A) (A) (A) (A) (A)
                 (A) (A) (A) (A) (A) (A) (A) (A) (A) (A) (A) (A)
                 (A) (A) (A) (A) (A) (A) (A) (A) (A) (A) (A) (A)
                 (A) (A) (A) (A) (A) (A) (A) (A) (A) (A) (A) (A)
                 (A) (A) (A) (A) (A) (A) (A) (A) (A) (A) (A) (A)
                 (A) (A) (A) (A) (A) (A) (A) (A) (A) (A) (A) (A)
                 (A) (A) (A) (A) (A) (A) (A) (A) (A) (A) (A) (A)
                 (A) (A) (A) (A) (A)
 The electronic state is 1-A.
 Alpha  occ. eigenvalues --  -19.22507 -19.21790 -19.20383 -19.19923 -10.32143
 Alpha  occ. eigenvalues --  -10.30990 -10.29515 -10.28047 -10.26747 -10.24649
 Alpha  occ. eigenvalues --  -10.24590 -10.24583 -10.24381 -10.23781 -10.23101
 Alpha  occ. eigenvalues --  -10.22942 -10.22642 -10.22318 -10.22138  -1.06766
 Alpha  occ. eigenvalues --   -1.06370  -1.05714  -1.03535  -0.89344  -0.84513
 Alpha  occ. eigenvalues --   -0.82308  -0.77587  -0.77128  -0.75142  -0.71862
 Alpha  occ. eigenvalues --   -0.71084  -0.69000  -0.66510  -0.63253  -0.59414
 Alpha  occ. eigenvalues --   -0.58464  -0.56309  -0.53824  -0.52936  -0.52178
 Alpha  occ. eigenvalues --   -0.51012  -0.49330  -0.48739  -0.47458  -0.46716
 Alpha  occ. eigenvalues --   -0.46039  -0.45804  -0.45334  -0.44640  -0.43956
 Alpha  occ. eigenvalues --   -0.43000  -0.41704  -0.40813  -0.40614  -0.40376
 Alpha  occ. eigenvalues --   -0.39887  -0.39502  -0.38931  -0.37215  -0.36821
 Alpha  occ. eigenvalues --   -0.36549  -0.36387  -0.35428  -0.35154  -0.34532
 Alpha  occ. eigenvalues --   -0.33768  -0.32676  -0.32119  -0.30653  -0.30335
 Alpha  occ. eigenvalues --   -0.27949  -0.27089  -0.26121
 Alpha virt. eigenvalues --   -0.04948   0.03914   0.04523   0.04766   0.06332
 Alpha virt. eigenvalues --    0.06866   0.08233   0.08788   0.09389   0.09806
 Alpha virt. eigenvalues --    0.10309   0.10797   0.11314   0.11642   0.12059
 Alpha virt. eigenvalues --    0.12319   0.13341   0.13541   0.14486   0.15058
 Alpha virt. eigenvalues --    0.15476   0.15771   0.17033   0.17239   0.18217
 Alpha virt. eigenvalues --    0.18330   0.18854   0.19403   0.19812   0.20124
 Alpha virt. eigenvalues --    0.20803   0.21841   0.23082   0.23673   0.24151
 Alpha virt. eigenvalues --    0.24574   0.25980   0.26800   0.27381   0.27988
 Alpha virt. eigenvalues --    0.28635   0.29530   0.30716   0.31755   0.32473
 Alpha virt. eigenvalues --    0.32529   0.32937   0.34845   0.34985   0.35511
 Alpha virt. eigenvalues --    0.36261   0.36848   0.39097   0.39153   0.39530
 Alpha virt. eigenvalues --    0.40660   0.41016   0.41866   0.42096   0.43621
 Alpha virt. eigenvalues --    0.45377   0.46386   0.46652   0.47876   0.48486
 Alpha virt. eigenvalues --    0.48591   0.49761   0.50427   0.50938   0.51893
 Alpha virt. eigenvalues --    0.52238   0.52433   0.54371   0.55284   0.55545
 Alpha virt. eigenvalues --    0.56285   0.56981   0.57222   0.57825   0.57941
 Alpha virt. eigenvalues --    0.58190   0.59111   0.59497   0.59713   0.60171
 Alpha virt. eigenvalues --    0.60215   0.60794   0.61299   0.61890   0.62420
 Alpha virt. eigenvalues --    0.62670   0.62693   0.63334   0.63697   0.64093
 Alpha virt. eigenvalues --    0.64765   0.64905   0.65561   0.66524   0.67083
 Alpha virt. eigenvalues --    0.67900   0.68517   0.69372   0.69548   0.70294
 Alpha virt. eigenvalues --    0.70920   0.72017   0.73670   0.73821   0.74212
 Alpha virt. eigenvalues --    0.74674   0.77414   0.79131   0.81118   0.82180
 Alpha virt. eigenvalues --    0.83394   0.85673   0.85858   0.87488   0.88741
 Alpha virt. eigenvalues --    0.90070   0.90542   0.91948   0.92685   0.94491
 Alpha virt. eigenvalues --    0.95975   0.96565   0.98459   0.99250   1.00320
 Alpha virt. eigenvalues --    1.02041   1.02224   1.03208   1.04385   1.05573
 Alpha virt. eigenvalues --    1.07256   1.09052   1.10020   1.11718   1.13275
 Alpha virt. eigenvalues --    1.15544   1.15870   1.18915   1.19651   1.19904
 Alpha virt. eigenvalues --    1.22069   1.22441   1.23293   1.25180   1.27435
 Alpha virt. eigenvalues --    1.27717   1.28726   1.30900   1.32867   1.33847
 Alpha virt. eigenvalues --    1.34595   1.36566   1.36959   1.38390   1.39652
 Alpha virt. eigenvalues --    1.40316   1.41343   1.42613   1.43045   1.43838
 Alpha virt. eigenvalues --    1.44469   1.44892   1.45788   1.46370   1.46561
 Alpha virt. eigenvalues --    1.47823   1.48500   1.50187   1.50518   1.51238
 Alpha virt. eigenvalues --    1.51422   1.52433   1.53302   1.53855   1.54334
 Alpha virt. eigenvalues --    1.55154   1.56328   1.56781   1.57658   1.58132
 Alpha virt. eigenvalues --    1.58838   1.59058   1.60042   1.61749   1.61965
 Alpha virt. eigenvalues --    1.62500   1.63011   1.63563   1.64787   1.65601
 Alpha virt. eigenvalues --    1.65825   1.66150   1.67344   1.67949   1.68692
 Alpha virt. eigenvalues --    1.69797   1.70758   1.71134   1.71489   1.72268
 Alpha virt. eigenvalues --    1.73344   1.74071   1.74761   1.75026   1.76399
 Alpha virt. eigenvalues --    1.77137   1.78096   1.78839   1.79662   1.80997
 Alpha virt. eigenvalues --    1.81625   1.82680   1.84481   1.85058   1.85436
 Alpha virt. eigenvalues --    1.86827   1.87719   1.88731   1.89063   1.90302
 Alpha virt. eigenvalues --    1.91611   1.92189   1.93834   1.95642   1.96379
 Alpha virt. eigenvalues --    1.97967   2.00132   2.00337   2.00879   2.01579
 Alpha virt. eigenvalues --    2.02339   2.04689   2.06036   2.06356   2.07599
 Alpha virt. eigenvalues --    2.07906   2.10035   2.10393   2.11954   2.12745
 Alpha virt. eigenvalues --    2.13615   2.14264   2.16299   2.17049   2.19186
 Alpha virt. eigenvalues --    2.19972   2.20260   2.21370   2.22436   2.23811
 Alpha virt. eigenvalues --    2.24620   2.28421   2.29242   2.30868   2.31202
 Alpha virt. eigenvalues --    2.32597   2.32808   2.34661   2.36912   2.37823
 Alpha virt. eigenvalues --    2.40630   2.41240   2.41489   2.42095   2.42259
 Alpha virt. eigenvalues --    2.44885   2.45250   2.46591   2.47755   2.48907
 Alpha virt. eigenvalues --    2.49575   2.49743   2.51216   2.51752   2.53190
 Alpha virt. eigenvalues --    2.54756   2.55870   2.56406   2.56927   2.57891
 Alpha virt. eigenvalues --    2.58049   2.59228   2.59394   2.60219   2.60892
 Alpha virt. eigenvalues --    2.61430   2.62310   2.64373   2.64793   2.65915
 Alpha virt. eigenvalues --    2.66903   2.68103   2.69037   2.70416   2.71599
 Alpha virt. eigenvalues --    2.72443   2.74459   2.75751   2.76171   2.78421
 Alpha virt. eigenvalues --    2.80414   2.82404   2.82829   2.84768   2.85816
 Alpha virt. eigenvalues --    2.87956   2.88364   2.90138   2.90550   2.91002
 Alpha virt. eigenvalues --    2.92394   2.93072   2.93422   2.94388   2.97196
 Alpha virt. eigenvalues --    3.00456   3.01071   3.03585   3.04701   3.06988
 Alpha virt. eigenvalues --    3.07725   3.09417   3.10488   3.12567   3.13517
 Alpha virt. eigenvalues --    3.15981   3.16453   3.17501   3.19652   3.20820
 Alpha virt. eigenvalues --    3.21026   3.23595   3.24844   3.26199   3.27710
 Alpha virt. eigenvalues --    3.29356   3.32191   3.33825   3.35349   3.37308
 Alpha virt. eigenvalues --    3.40702   3.44662   3.48690   3.56837   3.58319
 Alpha virt. eigenvalues --    3.60548   3.64339   3.72630   3.75743   3.77800
 Alpha virt. eigenvalues --    3.78055   3.80711   3.81634   3.81954   3.83230
 Alpha virt. eigenvalues --    3.83677   3.84241   3.84411   3.87602   3.88953
 Alpha virt. eigenvalues --    3.89514   3.92952   3.95547   4.00037   4.03493
 Alpha virt. eigenvalues --    4.07276   4.09087   4.11788   4.14629   4.25041
 Alpha virt. eigenvalues --    4.25927   4.28883   4.34166   4.35691   4.41609
 Alpha virt. eigenvalues --    4.48865   4.56804   4.95169   4.95554   4.97665
 Alpha virt. eigenvalues --    5.00912   5.11089   5.28398   5.33000   5.36584
 Alpha virt. eigenvalues --    5.63925   5.64209   5.65332   5.66707  23.65277
 Alpha virt. eigenvalues --   23.80472  23.83214  23.87167  23.91327  23.92646
 Alpha virt. eigenvalues --   23.94361  23.96875  23.97485  24.00564  24.02638
 Alpha virt. eigenvalues --   24.03064  24.05670  24.06710  24.26230  50.00130
 Alpha virt. eigenvalues --   50.02973  50.06159  50.09940
          Condensed to atoms (all electrons):
               1          2          3          4          5          6
     1  C    5.721706   0.411085  -0.037067  -0.013464  -0.001093  -0.064473
     2  C    0.411085   5.347791   0.298370  -0.042933  -0.001539  -0.010409
     3  C   -0.037067   0.298370   5.083224   0.273531  -0.069790  -0.009663
     4  C   -0.013464  -0.042933   0.273531   5.452267   0.305280  -0.053710
     5  C   -0.001093  -0.001539  -0.069790   0.305280   4.984471   0.348874
     6  C   -0.064473  -0.010409  -0.009663  -0.053710   0.348874   5.043364
     7  C    0.266930  -0.053737  -0.004760  -0.002627  -0.073143   0.366260
     8  C    0.174911   0.034010   0.004697  -0.000323  -0.000437   0.005497
     9  C   -0.175339  -0.102836   0.006735  -0.000546   0.000004  -0.000174
    10  C   -0.001751   0.313827  -0.042587   0.004354  -0.000261  -0.000511
    11  O   -0.120744   0.006420  -0.000097  -0.000002  -0.000005   0.000188
    12  C   -0.076705   0.000594   0.002029  -0.005231  -0.002212  -0.070064
    13  C   -0.003994  -0.087679  -0.007909   0.000211  -0.000031   0.000089
    14  O    0.003010  -0.061908  -0.007376  -0.000662  -0.000005  -0.000001
    15  C    0.000169   0.004542  -0.041756   0.272479  -0.043814   0.005869
    16  O   -0.000006  -0.000105   0.003900  -0.056553  -0.001900   0.000470
    17  C   -0.000061   0.000205  -0.001306  -0.083050  -0.013382  -0.000182
    18  C    0.000040   0.000669  -0.010157  -0.077988   0.007653  -0.000094
    19  O    0.000000   0.000002   0.000011   0.005107  -0.000138   0.000001
    20  H   -0.003908  -0.030817   0.394583  -0.029806  -0.003652  -0.002063
    21  H    0.007947  -0.049357   0.410430  -0.043160   0.005508  -0.000067
    22  H   -0.000956  -0.006361  -0.052140   0.418791  -0.035373  -0.005522
    23  H   -0.000392   0.000105  -0.003729  -0.035348   0.409000  -0.038086
    24  H   -0.000090  -0.000814   0.010004  -0.040775   0.407761  -0.034809
    25  H   -0.005697  -0.002304   0.006018  -0.007677  -0.034883   0.409177
    26  H    0.009530   0.000257  -0.000325   0.008145  -0.034255   0.410592
    27  H   -0.058054   0.005565  -0.000278  -0.000392   0.006815  -0.039469
    28  H    0.007712  -0.001221  -0.000333   0.000037  -0.000003   0.000018
    29  H    0.011906   0.003074  -0.000317   0.000014   0.000000   0.000018
    30  H    0.008795  -0.000199  -0.000076   0.000339  -0.001644  -0.002287
    31  H   -0.004108   0.002613  -0.000535  -0.001547   0.005148  -0.007668
    32  H   -0.014735  -0.000369   0.000000   0.000093  -0.000377   0.007691
    33  H    0.000678  -0.013359   0.003449   0.000010   0.000015  -0.000027
    34  H   -0.000584   0.009874  -0.000044   0.000005   0.000000  -0.000001
    35  H    0.001970   0.000273  -0.000104  -0.000043   0.000000  -0.000005
    36  H   -0.000654   0.011549  -0.000049   0.000043   0.000000   0.000000
    37  H    0.000002   0.000027  -0.000516   0.014099  -0.000541   0.000023
    38  H   -0.000002   0.000590   0.000887  -0.002555   0.001099   0.000052
    39  H    0.000008  -0.000102  -0.000600  -0.008429   0.001634  -0.000038
    40  H    0.000000   0.000023  -0.000645   0.012298  -0.000437   0.000030
    41  H   -0.000021   0.000104   0.000693  -0.006229  -0.000443  -0.000026
    42  H   -0.000013  -0.000163   0.000539   0.001493  -0.000702  -0.000024
    43  H    0.000000  -0.000001  -0.000028  -0.000166   0.000024  -0.000001
               7          8          9         10         11         12
     1  C    0.266930   0.174911  -0.175339  -0.001751  -0.120744  -0.076705
     2  C   -0.053737   0.034010  -0.102836   0.313827   0.006420   0.000594
     3  C   -0.004760   0.004697   0.006735  -0.042587  -0.000097   0.002029
     4  C   -0.002627  -0.000323  -0.000546   0.004354  -0.000002  -0.005231
     5  C   -0.073143  -0.000437   0.000004  -0.000261  -0.000005  -0.002212
     6  C    0.366260   0.005497  -0.000174  -0.000511   0.000188  -0.070064
     7  C    5.156307  -0.050865   0.010271   0.004729   0.011241   0.341453
     8  C   -0.050865   4.719658   0.370438  -0.092210   0.652385  -0.007226
     9  C    0.010271   0.370438   5.194915   0.287792  -0.072485  -0.001143
    10  C    0.004729  -0.092210   0.287792   5.265855   0.005535  -0.000088
    11  O    0.011241   0.652385  -0.072485   0.005535   7.892540  -0.004980
    12  C    0.341453  -0.007226  -0.001143  -0.000088  -0.004980   4.948334
    13  C   -0.000405  -0.002012  -0.055048   0.323175   0.000004  -0.000009
    14  O   -0.000045   0.003349  -0.044463   0.232173  -0.000017   0.000009
    15  C   -0.000477   0.000002   0.000009  -0.000358   0.000000  -0.000057
    16  O    0.000001   0.000000   0.000000   0.000001   0.000000  -0.000030
    17  C    0.000019   0.000000   0.000000   0.000011   0.000000  -0.000009
    18  C    0.000002   0.000000  -0.000003  -0.000059   0.000000   0.000001
    19  O    0.000000   0.000000   0.000000   0.000000   0.000000   0.000000
    20  H    0.001547  -0.000262  -0.000047  -0.000716   0.000006  -0.000214
    21  H   -0.000285  -0.000491   0.001987  -0.008475   0.000004   0.000064
    22  H    0.004956  -0.000291  -0.000015   0.000113  -0.000003  -0.001717
    23  H    0.008500   0.000028   0.000000   0.000008   0.000000  -0.000261
    24  H   -0.005876   0.000014  -0.000002   0.000018   0.000001   0.004525
    25  H   -0.045356   0.000296  -0.000114  -0.000092  -0.000019   0.008675
    26  H   -0.033572  -0.000253   0.000007   0.000026  -0.000004  -0.004769
    27  H    0.425267  -0.005361   0.002539  -0.001261   0.013948  -0.039803
    28  H   -0.000469  -0.021984   0.378679  -0.033705   0.000239   0.000145
    29  H   -0.000205  -0.029984   0.383465  -0.029251   0.004127  -0.000015
    30  H   -0.036150  -0.000045   0.000019   0.000017  -0.000108   0.403724
    31  H   -0.033190  -0.000314   0.000079  -0.000184  -0.000063   0.403509
    32  H   -0.024991   0.005005   0.000524  -0.000105   0.009761   0.398432
    33  H    0.000016  -0.000601   0.007379  -0.027878   0.000008   0.000000
    34  H    0.000013   0.000629  -0.008888  -0.026869  -0.000014   0.000000
    35  H   -0.000065  -0.000116  -0.000666  -0.029872  -0.000051   0.000007
    36  H    0.000015  -0.000192  -0.000699  -0.041400   0.000005  -0.000002
    37  H    0.000000   0.000000   0.000000  -0.000001   0.000000   0.000000
    38  H   -0.000003   0.000001  -0.000002  -0.000021   0.000000   0.000001
    39  H   -0.000003   0.000000   0.000000   0.000000   0.000000  -0.000001
    40  H    0.000000   0.000000   0.000000   0.000000   0.000000   0.000000
    41  H    0.000015  -0.000003   0.000000   0.000025   0.000000  -0.000028
    42  H    0.000005   0.000000   0.000004   0.000055   0.000000   0.000000
    43  H    0.000000   0.000000   0.000000   0.000000   0.000000   0.000000
              13         14         15         16         17         18
     1  C   -0.003994   0.003010   0.000169  -0.000006  -0.000061   0.000040
     2  C   -0.087679  -0.061908   0.004542  -0.000105   0.000205   0.000669
     3  C   -0.007909  -0.007376  -0.041756   0.003900  -0.001306  -0.010157
     4  C    0.000211  -0.000662   0.272479  -0.056553  -0.083050  -0.077988
     5  C   -0.000031  -0.000005  -0.043814  -0.001900  -0.013382   0.007653
     6  C    0.000089  -0.000001   0.005869   0.000470  -0.000182  -0.000094
     7  C   -0.000405  -0.000045  -0.000477   0.000001   0.000019   0.000002
     8  C   -0.002012   0.003349   0.000002   0.000000   0.000000   0.000000
     9  C   -0.055048  -0.044463   0.000009   0.000000   0.000000  -0.000003
    10  C    0.323175   0.232173  -0.000358   0.000001   0.000011  -0.000059
    11  O    0.000004  -0.000017   0.000000   0.000000   0.000000   0.000000
    12  C   -0.000009   0.000009  -0.000057  -0.000030  -0.000009   0.000001
    13  C    4.977532  -0.052181  -0.000003   0.000000  -0.000006   0.000002
    14  O   -0.052181   8.001939  -0.000143   0.000000   0.000006  -0.000001
    15  C   -0.000003  -0.000143   5.369082   0.206659   0.301781   0.341082
    16  O    0.000000   0.000000   0.206659   8.029456  -0.049715  -0.025707
    17  C   -0.000006   0.000006   0.301781  -0.049715   4.985166  -0.063087
    18  C    0.000002  -0.000001   0.341082  -0.025707  -0.063087   4.811019
    19  O    0.000000   0.000000  -0.050637  -0.013236  -0.004628   0.250679
    20  H    0.001892   0.000023  -0.004796  -0.000099   0.002973  -0.000138
    21  H   -0.001423   0.021485  -0.003026   0.000101  -0.004237   0.003115
    22  H    0.000097   0.000715  -0.045476   0.003067   0.009721  -0.008766
    23  H   -0.000001   0.000000  -0.006632  -0.000246   0.000715   0.000329
    24  H    0.000000   0.000000  -0.006803   0.014169   0.001147   0.000514
    25  H    0.000014   0.000004  -0.000311  -0.000005  -0.000004  -0.000006
    26  H   -0.000003   0.000000  -0.000290  -0.000019  -0.000017   0.000009
    27  H    0.000145   0.000001   0.000030   0.000000   0.000000   0.000000
    28  H    0.005631   0.009486  -0.000002   0.000000   0.000000   0.000001
    29  H   -0.001326   0.001689   0.000000   0.000000   0.000000   0.000000
    30  H    0.000000   0.000000  -0.000014  -0.000010   0.000000   0.000000
    31  H    0.000003  -0.000016   0.000310  -0.000068  -0.000016  -0.000024
    32  H   -0.000001   0.000008  -0.000005  -0.000001   0.000000  -0.000001
    33  H    0.403809   0.002146   0.000007   0.000000   0.000028  -0.000020
    34  H    0.392763  -0.001685   0.000000   0.000000   0.000000   0.000000
    35  H    0.382106   0.004845   0.000001   0.000000   0.000000   0.000000
    36  H   -0.006065   0.319989  -0.000003   0.000000   0.000000   0.000005
    37  H    0.000000   0.000000  -0.055318   0.318358  -0.004230  -0.015438
    38  H    0.000003  -0.000086  -0.029240   0.004874   0.384239  -0.001658
    39  H   -0.000001   0.000000  -0.028863   0.001679   0.407221   0.007197
    40  H    0.000000   0.000000  -0.031604  -0.000657   0.389012  -0.008453
    41  H    0.000001   0.000073  -0.042339   0.001717   0.009365   0.402811
    42  H    0.000039   0.001038  -0.048132   0.004949  -0.005306   0.398693
    43  H    0.000000  -0.000001   0.000300   0.000728   0.004787  -0.041229
              19         20         21         22         23         24
     1  C    0.000000  -0.003908   0.007947  -0.000956  -0.000392  -0.000090
     2  C    0.000002  -0.030817  -0.049357  -0.006361   0.000105  -0.000814
     3  C    0.000011   0.394583   0.410430  -0.052140  -0.003729   0.010004
     4  C    0.005107  -0.029806  -0.043160   0.418791  -0.035348  -0.040775
     5  C   -0.000138  -0.003652   0.005508  -0.035373   0.409000   0.407761
     6  C    0.000001  -0.002063  -0.000067  -0.005522  -0.038086  -0.034809
     7  C    0.000000   0.001547  -0.000285   0.004956   0.008500  -0.005876
     8  C    0.000000  -0.000262  -0.000491  -0.000291   0.000028   0.000014
     9  C    0.000000  -0.000047   0.001987  -0.000015   0.000000  -0.000002
    10  C    0.000000  -0.000716  -0.008475   0.000113   0.000008   0.000018
    11  O    0.000000   0.000006   0.000004  -0.000003   0.000000   0.000001
    12  C    0.000000  -0.000214   0.000064  -0.001717  -0.000261   0.004525
    13  C    0.000000   0.001892  -0.001423   0.000097  -0.000001   0.000000
    14  O    0.000000   0.000023   0.021485   0.000715   0.000000   0.000000
    15  C   -0.050637  -0.004796  -0.003026  -0.045476  -0.006632  -0.006803
    16  O   -0.013236  -0.000099   0.000101   0.003067  -0.000246   0.014169
    17  C   -0.004628   0.002973  -0.004237   0.009721   0.000715   0.001147
    18  C    0.250679  -0.000138   0.003115  -0.008766   0.000329   0.000514
    19  O    7.951862   0.000003  -0.000385  -0.000027  -0.000003  -0.000013
    20  H    0.000003   0.514758  -0.023353   0.006934   0.002934   0.000059
    21  H   -0.000385  -0.023353   0.517893  -0.001615  -0.000312  -0.000267
    22  H   -0.000027   0.006934  -0.001615   0.542810   0.007316  -0.008869
    23  H   -0.000003   0.002934  -0.000312   0.007316   0.557615  -0.026529
    24  H   -0.000013   0.000059  -0.000267  -0.008869  -0.026529   0.549743
    25  H    0.000000   0.000207   0.000134  -0.000465  -0.008550   0.007463
    26  H    0.000000  -0.000279   0.000023  -0.000257  -0.002728  -0.008127
    27  H    0.000000   0.000200   0.000004   0.000080  -0.000295  -0.000301
    28  H    0.000000  -0.000023  -0.000025   0.000051   0.000000   0.000000
    29  H    0.000000   0.000063  -0.000164   0.000005   0.000000   0.000000
    30  H    0.000000   0.000019  -0.000004   0.000023  -0.000072   0.000381
    31  H    0.000001   0.000041  -0.000004   0.004272   0.000044  -0.001309
    32  H    0.000000  -0.000003  -0.000005   0.000046   0.000030  -0.000085
    33  H    0.000000  -0.000281   0.002434  -0.000003  -0.000001   0.000000
    34  H    0.000000   0.000015  -0.000366   0.000000   0.000000   0.000000
    35  H    0.000000  -0.000375   0.000393  -0.000014   0.000000   0.000000
    36  H    0.000000   0.000003  -0.001189  -0.000011   0.000000   0.000000
    37  H    0.034989   0.000020   0.000067  -0.000386  -0.000253  -0.000385
    38  H    0.000063  -0.001144   0.000012  -0.000545   0.000082  -0.000238
    39  H   -0.000106   0.000095   0.000185  -0.000113   0.004430   0.000278
    40  H    0.008958   0.000089  -0.000044  -0.000299  -0.000219  -0.000113
    41  H   -0.026769  -0.000030  -0.000493   0.009568  -0.000004   0.000129
    42  H   -0.025447   0.000287   0.006878   0.000127  -0.000004  -0.000031
    43  H    0.319128  -0.000007  -0.000114   0.000026  -0.000002  -0.000004
              25         26         27         28         29         30
     1  C   -0.005697   0.009530  -0.058054   0.007712   0.011906   0.008795
     2  C   -0.002304   0.000257   0.005565  -0.001221   0.003074  -0.000199
     3  C    0.006018  -0.000325  -0.000278  -0.000333  -0.000317  -0.000076
     4  C   -0.007677   0.008145  -0.000392   0.000037   0.000014   0.000339
     5  C   -0.034883  -0.034255   0.006815  -0.000003   0.000000  -0.001644
     6  C    0.409177   0.410592  -0.039469   0.000018   0.000018  -0.002287
     7  C   -0.045356  -0.033572   0.425267  -0.000469  -0.000205  -0.036150
     8  C    0.000296  -0.000253  -0.005361  -0.021984  -0.029984  -0.000045
     9  C   -0.000114   0.000007   0.002539   0.378679   0.383465   0.000019
    10  C   -0.000092   0.000026  -0.001261  -0.033705  -0.029251   0.000017
    11  O   -0.000019  -0.000004   0.013948   0.000239   0.004127  -0.000108
    12  C    0.008675  -0.004769  -0.039803   0.000145  -0.000015   0.403724
    13  C    0.000014  -0.000003   0.000145   0.005631  -0.001326   0.000000
    14  O    0.000004   0.000000   0.000001   0.009486   0.001689   0.000000
    15  C   -0.000311  -0.000290   0.000030  -0.000002   0.000000  -0.000014
    16  O   -0.000005  -0.000019   0.000000   0.000000   0.000000  -0.000010
    17  C   -0.000004  -0.000017   0.000000   0.000000   0.000000   0.000000
    18  C   -0.000006   0.000009   0.000000   0.000001   0.000000   0.000000
    19  O    0.000000   0.000000   0.000000   0.000000   0.000000   0.000000
    20  H    0.000207  -0.000279   0.000200  -0.000023   0.000063   0.000019
    21  H    0.000134   0.000023   0.000004  -0.000025  -0.000164  -0.000004
    22  H   -0.000465  -0.000257   0.000080   0.000051   0.000005   0.000023
    23  H   -0.008550  -0.002728  -0.000295   0.000000   0.000000  -0.000072
    24  H    0.007463  -0.008127  -0.000301   0.000000   0.000000   0.000381
    25  H    0.565146  -0.026118  -0.004716   0.000004  -0.000001   0.000001
    26  H   -0.026118   0.550089  -0.007860   0.000000  -0.000001   0.003329
    27  H   -0.004716  -0.007860   0.557326  -0.000074  -0.000039  -0.005414
    28  H    0.000004   0.000000  -0.000074   0.493753  -0.011438  -0.000005
    29  H   -0.000001  -0.000001  -0.000039  -0.011438   0.507711   0.000001
    30  H    0.000001   0.003329  -0.005414  -0.000005   0.000001   0.549939
    31  H   -0.000249  -0.000690   0.007975  -0.000023   0.000004  -0.026204
    32  H   -0.000379   0.000006  -0.005783  -0.000035  -0.000016  -0.023323
    33  H   -0.000023   0.000000  -0.000005  -0.000466   0.000169   0.000000
    34  H    0.000000   0.000000  -0.000006   0.000115   0.001086   0.000000
    35  H    0.000117   0.000000  -0.000036  -0.000355  -0.001061   0.000000
    36  H   -0.000001   0.000000  -0.000001  -0.000005   0.000577   0.000000
    37  H    0.000002  -0.000004   0.000000   0.000000   0.000000   0.000000
    38  H   -0.000020   0.000007   0.000000   0.000000   0.000000   0.000000
    39  H    0.000005   0.000022  -0.000001   0.000000   0.000000   0.000000
    40  H   -0.000006  -0.000002   0.000000   0.000000   0.000000   0.000000
    41  H   -0.000003   0.000000   0.000000   0.000003   0.000000   0.000000
    42  H    0.000002   0.000000   0.000000   0.000000   0.000000   0.000000
    43  H    0.000000   0.000000   0.000000   0.000000   0.000000   0.000000
              31         32         33         34         35         36
     1  C   -0.004108  -0.014735   0.000678  -0.000584   0.001970  -0.000654
     2  C    0.002613  -0.000369  -0.013359   0.009874   0.000273   0.011549
     3  C   -0.000535   0.000000   0.003449  -0.000044  -0.000104  -0.000049
     4  C   -0.001547   0.000093   0.000010   0.000005  -0.000043   0.000043
     5  C    0.005148  -0.000377   0.000015   0.000000   0.000000   0.000000
     6  C   -0.007668   0.007691  -0.000027  -0.000001  -0.000005   0.000000
     7  C   -0.033190  -0.024991   0.000016   0.000013  -0.000065   0.000015
     8  C   -0.000314   0.005005  -0.000601   0.000629  -0.000116  -0.000192
     9  C    0.000079   0.000524   0.007379  -0.008888  -0.000666  -0.000699
    10  C   -0.000184  -0.000105  -0.027878  -0.026869  -0.029872  -0.041400
    11  O   -0.000063   0.009761   0.000008  -0.000014  -0.000051   0.000005
    12  C    0.403509   0.398432   0.000000   0.000000   0.000007  -0.000002
    13  C    0.000003  -0.000001   0.403809   0.392763   0.382106  -0.006065
    14  O   -0.000016   0.000008   0.002146  -0.001685   0.004845   0.319989
    15  C    0.000310  -0.000005   0.000007   0.000000   0.000001  -0.000003
    16  O   -0.000068  -0.000001   0.000000   0.000000   0.000000   0.000000
    17  C   -0.000016   0.000000   0.000028   0.000000   0.000000   0.000000
    18  C   -0.000024  -0.000001  -0.000020   0.000000   0.000000   0.000005
    19  O    0.000001   0.000000   0.000000   0.000000   0.000000   0.000000
    20  H    0.000041  -0.000003  -0.000281   0.000015  -0.000375   0.000003
    21  H   -0.000004  -0.000005   0.002434  -0.000366   0.000393  -0.001189
    22  H    0.004272   0.000046  -0.000003   0.000000  -0.000014  -0.000011
    23  H    0.000044   0.000030  -0.000001   0.000000   0.000000   0.000000
    24  H   -0.001309  -0.000085   0.000000   0.000000   0.000000   0.000000
    25  H   -0.000249  -0.000379  -0.000023   0.000000   0.000117  -0.000001
    26  H   -0.000690   0.000006   0.000000   0.000000   0.000000   0.000000
    27  H    0.007975  -0.005783  -0.000005  -0.000006  -0.000036  -0.000001
    28  H   -0.000023  -0.000035  -0.000466   0.000115  -0.000355  -0.000005
    29  H    0.000004  -0.000016   0.000169   0.001086  -0.001061   0.000577
    30  H   -0.026204  -0.023323   0.000000   0.000000   0.000000   0.000000
    31  H    0.554484  -0.027092   0.000000   0.000000   0.000000   0.000000
    32  H   -0.027092   0.546268   0.000000   0.000000   0.000000  -0.000001
    33  H    0.000000   0.000000   0.529997  -0.024625  -0.021270  -0.000296
    34  H    0.000000   0.000000  -0.024625   0.537873  -0.020628   0.004074
    35  H    0.000000   0.000000  -0.021270  -0.020628   0.549766  -0.000105
    36  H    0.000000  -0.000001  -0.000296   0.004074  -0.000105   0.443172
    37  H    0.000015   0.000000   0.000000   0.000000   0.000000   0.000000
    38  H    0.000000   0.000000  -0.000002   0.000001   0.000000   0.000002
    39  H   -0.000003   0.000000   0.000000   0.000000   0.000000   0.000000
    40  H    0.000001   0.000000  -0.000001   0.000000   0.000000   0.000000
    41  H   -0.000060   0.000001   0.000001   0.000000   0.000000   0.000003
    42  H    0.000012   0.000000  -0.000010   0.000000  -0.000003  -0.000006
    43  H    0.000000   0.000000   0.000000   0.000000   0.000000   0.000000
              37         38         39         40         41         42
     1  C    0.000002  -0.000002   0.000008   0.000000  -0.000021  -0.000013
     2  C    0.000027   0.000590  -0.000102   0.000023   0.000104  -0.000163
     3  C   -0.000516   0.000887  -0.000600  -0.000645   0.000693   0.000539
     4  C    0.014099  -0.002555  -0.008429   0.012298  -0.006229   0.001493
     5  C   -0.000541   0.001099   0.001634  -0.000437  -0.000443  -0.000702
     6  C    0.000023   0.000052  -0.000038   0.000030  -0.000026  -0.000024
     7  C    0.000000  -0.000003  -0.000003   0.000000   0.000015   0.000005
     8  C    0.000000   0.000001   0.000000   0.000000  -0.000003   0.000000
     9  C    0.000000  -0.000002   0.000000   0.000000   0.000000   0.000004
    10  C   -0.000001  -0.000021   0.000000   0.000000   0.000025   0.000055
    11  O    0.000000   0.000000   0.000000   0.000000   0.000000   0.000000
    12  C    0.000000   0.000001  -0.000001   0.000000  -0.000028   0.000000
    13  C    0.000000   0.000003  -0.000001   0.000000   0.000001   0.000039
    14  O    0.000000  -0.000086   0.000000   0.000000   0.000073   0.001038
    15  C   -0.055318  -0.029240  -0.028863  -0.031604  -0.042339  -0.048132
    16  O    0.318358   0.004874   0.001679  -0.000657   0.001717   0.004949
    17  C   -0.004230   0.384239   0.407221   0.389012   0.009365  -0.005306
    18  C   -0.015438  -0.001658   0.007197  -0.008453   0.402811   0.398693
    19  O    0.034989   0.000063  -0.000106   0.008958  -0.026769  -0.025447
    20  H    0.000020  -0.001144   0.000095   0.000089  -0.000030   0.000287
    21  H    0.000067   0.000012   0.000185  -0.000044  -0.000493   0.006878
    22  H   -0.000386  -0.000545  -0.000113  -0.000299   0.009568   0.000127
    23  H   -0.000253   0.000082   0.004430  -0.000219  -0.000004  -0.000004
    24  H   -0.000385  -0.000238   0.000278  -0.000113   0.000129  -0.000031
    25  H    0.000002  -0.000020   0.000005  -0.000006  -0.000003   0.000002
    26  H   -0.000004   0.000007   0.000022  -0.000002   0.000000   0.000000
    27  H    0.000000   0.000000  -0.000001   0.000000   0.000000   0.000000
    28  H    0.000000   0.000000   0.000000   0.000000   0.000003   0.000000
    29  H    0.000000   0.000000   0.000000   0.000000   0.000000   0.000000
    30  H    0.000000   0.000000   0.000000   0.000000   0.000000   0.000000
    31  H    0.000015   0.000000  -0.000003   0.000001  -0.000060   0.000012
    32  H    0.000000   0.000000   0.000000   0.000000   0.000001   0.000000
    33  H    0.000000  -0.000002   0.000000  -0.000001   0.000001  -0.000010
    34  H    0.000000   0.000001   0.000000   0.000000   0.000000   0.000000
    35  H    0.000000   0.000000   0.000000   0.000000   0.000000  -0.000003
    36  H    0.000000   0.000002   0.000000   0.000000   0.000003  -0.000006
    37  H    0.453440  -0.000390  -0.000810   0.004677  -0.001688   0.002346
    38  H   -0.000390   0.560004  -0.021690  -0.023326  -0.000406  -0.000738
    39  H   -0.000810  -0.021690   0.527153  -0.024002  -0.000356  -0.000305
    40  H    0.004677  -0.023326  -0.024002   0.556339   0.000163   0.000027
    41  H   -0.001688  -0.000406  -0.000356   0.000163   0.541155  -0.027932
    42  H    0.002346  -0.000738  -0.000305   0.000027  -0.027932   0.565591
    43  H   -0.002215  -0.000110  -0.000145   0.003203   0.006544  -0.008149
              43
     1  C    0.000000
     2  C   -0.000001
     3  C   -0.000028
     4  C   -0.000166
     5  C    0.000024
     6  C   -0.000001
     7  C    0.000000
     8  C    0.000000
     9  C    0.000000
    10  C    0.000000
    11  O    0.000000
    12  C    0.000000
    13  C    0.000000
    14  O   -0.000001
    15  C    0.000300
    16  O    0.000728
    17  C    0.004787
    18  C   -0.041229
    19  O    0.319128
    20  H   -0.000007
    21  H   -0.000114
    22  H    0.000026
    23  H   -0.000002
    24  H   -0.000004
    25  H    0.000000
    26  H    0.000000
    27  H    0.000000
    28  H    0.000000
    29  H    0.000000
    30  H    0.000000
    31  H    0.000000
    32  H    0.000000
    33  H    0.000000
    34  H    0.000000
    35  H    0.000000
    36  H    0.000000
    37  H   -0.002215
    38  H   -0.000110
    39  H   -0.000145
    40  H    0.003203
    41  H    0.006544
    42  H   -0.008149
    43  H    0.442992
 Mulliken charges:
               1
     1  C   -0.042485
     2  C    0.014645
     3  C   -0.206911
     4  C   -0.255379
     5  C   -0.163224
     6  C   -0.258842
     7  C   -0.231324
     8  C    0.242052
     9  C   -0.182376
    10  C   -0.100059
    11  O   -0.397819
    12  C   -0.296936
    13  C   -0.269422
    14  O   -0.433398
    15  C   -0.062223
    16  O   -0.441772
    17  C   -0.267160
    18  C    0.029013
    19  O   -0.449413
    20  H    0.175265
    21  H    0.160200
    22  H    0.160506
    23  H    0.132530
    24  H    0.139233
    25  H    0.139732
    26  H    0.137530
    27  H    0.149254
    28  H    0.174293
    29  H    0.159910
    30  H    0.128969
    31  H    0.124856
    32  H    0.129445
    33  H    0.138723
    34  H    0.137259
    35  H    0.135291
    36  H    0.271243
    37  H    0.254109
    38  H    0.130259
    39  H    0.135661
    40  H    0.114986
    41  H    0.134461
    42  H    0.134880
    43  H    0.274438
 Sum of Mulliken charges =   0.00000
 Mulliken charges with hydrogens summed into heavy atoms:
               1
     1  C   -0.042485
     2  C    0.014645
     3  C    0.128555
     4  C   -0.094873
     5  C    0.108539
     6  C    0.018420
     7  C   -0.082070
     8  C    0.242052
     9  C    0.151828
    10  C   -0.100059
    11  O   -0.397819
    12  C    0.086333
    13  C    0.141852
    14  O   -0.162156
    15  C   -0.062223
    16  O   -0.187663
    17  C    0.113747
    18  C    0.298354
    19  O   -0.174976
 Electronic spatial extent (au):  <R**2>=           5552.3396
 Charge=              0.0000 electrons
 Dipole moment (field-independent basis, Debye):
    X=             -2.1935    Y=             -5.8898    Z=              3.8841  Tot=              7.3883
 Quadrupole moment (field-independent basis, Debye-Ang):
   XX=           -128.2503   YY=           -105.7594   ZZ=           -116.9612
   XY=             -6.6623   XZ=             -2.5140   YZ=             -0.6101
 Traceless Quadrupole moment (field-independent basis, Debye-Ang):
   XX=            -11.2600   YY=             11.2309   ZZ=              0.0291
   XY=             -6.6623   XZ=             -2.5140   YZ=             -0.6101
 Octapole moment (field-independent basis, Debye-Ang**2):
  XXX=           -132.4805  YYY=            -56.6958  ZZZ=             -4.6613  XYY=             12.2800
  XXY=            -97.7920  XXZ=             44.7544  XZZ=              6.3276  YZZ=             -1.4766
  YYZ=              1.1854  XYZ=             16.3861
 Hexadecapole moment (field-independent basis, Debye-Ang**3):
 XXXX=          -4582.9140 YYYY=          -1798.8437 ZZZZ=           -733.5770 XXXY=            -82.2530
 XXXZ=             -7.4060 YYYX=            -48.8802 YYYZ=             40.7503 ZZZX=             -8.7155
 ZZZY=              8.5722 XXYY=          -1006.0082 XXZZ=           -917.1257 YYZZ=           -462.2889
 XXYZ=             -3.8155 YYXZ=            -11.8133 ZZXY=            -32.6583
 N-N= 1.598342151273D+03 E-N=-5.267096867726D+03  KE= 8.830020291516D+02
 1\1\GINC-SNODE59\SP\RmPW1PW91\6-311G(d,p)\C15H24O4\ROOT\11-Mar-2024\0\
 \# mPW1PW91/6-311G(d,p) nmr guess=read geom=check scrf=(solvent=methan
 ol,read)\\candidate structure: DY-202A-11R_27, conformer: 1, nmr calcu
 lation with methanol solvation\\0,1\C,0,1.7935260326,0.6211567454,0.03
 45318723\C,0,1.0664098312,-0.4836760211,0.3263601712\C,0,-0.3670446281
 ,-0.5563087354,0.7761152304\C,0,-1.2794946356,0.5019383878,0.107569971
 7\C,0,-1.1310373215,1.9084970267,0.738365913\C,0,0.289163556,2.3140763
 611,1.1747929811\C,0,1.4286531237,2.081251,0.1628139103\C,0,3.14162753
 72,0.2159191631,-0.3996097599\C,0,3.2012162472,-1.2994546183,-0.469351
 5087\C,0,1.8753931572,-1.7737033483,0.1655570159\O,0,4.0738504793,0.97
 76293442,-0.6596605704\C,0,1.1791959741,2.7409993887,-1.2086547464\C,0
 ,2.0888798894,-2.4730374355,1.5149986427\O,0,1.1243932869,-2.632309721
 7,-0.7121806792\C,0,-2.764214633,0.0432818606,0.0529231138\O,0,-3.5161
 511443,1.1605962491,-0.4659641489\C,0,-3.3371728932,-0.3540816792,1.42
 19261953\C,0,-2.9394837756,-1.1033129368,-0.9696590984\O,0,-4.32285150
 55,-1.2969266589,-1.2971892391\H,0,-0.4088714232,-0.4525870735,1.87040
 48588\H,0,-0.7284704656,-1.5659370539,0.5619720654\H,0,-0.9594778882,0
 .5791374383,-0.9394516056\H,0,-1.774075735,1.987649205,1.6240580028\H,
 0,-1.5148181954,2.6429008157,0.0224815536\H,0,0.5515989539,1.793558421
 5,2.1052232423\H,0,0.2659114118,3.3829179192,1.4263757378\H,0,2.324727
 8323,2.5682449471,0.5755314088\H,0,3.243263521,-1.6075226587,-1.520863
 6861\H,0,4.1008668013,-1.6785725426,0.0266874933\H,0,0.9810212596,3.81
 29560377,-1.0851502427\H,0,0.3255102831,2.2962107953,-1.7312823122\H,0
 ,2.0585781786,2.6354708002,-1.8537643726\H,0,1.1303167277,-2.733056134
 7,1.9763744907\H,0,2.6616025655,-3.3973456143,1.3675196069\H,0,2.64827
 67432,-1.8340973307,2.2071130333\H,0,1.5842231499,-3.4892971347,-0.738
 0418071\H,0,-4.344263174,0.7653689081,-0.8000146916\H,0,-2.8248988503,
 -1.2273832324,1.8406162099\H,0,-3.2585529435,0.4689994759,2.1394029227
 \H,0,-4.4014807814,-0.6018138048,1.3283305549\H,0,-2.4533280468,-0.821
 0778806,-1.9090641878\H,0,-2.4962534513,-2.0407987239,-0.6164743824\H,
 0,-4.7333650512,-1.8109599507,-0.5822691602\\Version=ES64L-G09RevD.01\
 State=1-A\HF=-886.9762967\RMSD=5.430e-09\Dipole=-0.8883807,-2.2860328,
 1.5602316\Quadrupole=-8.3990682,8.3884341,0.0106341,-4.8838725,-1.8548
 835,-0.6229122\PG=C01 [X(C15H24O4)]\\@


 SIC AS THE CAWSE OF EWERY THING IS, SIC WILBE THE EFFECT.
 -- PROVERBS AND REASONS OF THE YEAR 1585
           AS REPRINTED IN PAISLEY MAGAZINE 1828.
 Job cpu time:       0 days  0 hours 43 minutes 37.1 seconds.
 File lengths (MBytes):  RWF=    278 Int=      0 D2E=      0 Chk=     29 Scr=      1
 Normal termination of Gaussian 09 at Mon Mar 11 00:04:10 2024.
