# Supplementary material for: New patchoulol- and guaiane-type sesquiterpenoids from Sanguisorba officinalis with anti-melanogenic activity
Source: Nat Prod Bioprospect. 2026 May 12;16(1):63. doi: 10.1007/s13659-026-00616-0 (PMC13161421; doi:10.1007/s13659-026-00616-0)
Supplement: Supplementary file 2 — Additional file 2. It includes the calculated NMR data of compound 11. [file 13659_2026_616_MOESM2_ESM.zip › New folder/11R-nmr-28.log]

 Entering Gaussian System, Link 0=/gpfs/home/zhengshan/software/Gaussian/g09/g09
 Input=DY-202A-11R_28-2.gjf
 Output=DY-202A-11R_28-2.log
 Initial command:
 /gpfs/home/zhengshan/software/Gaussian/g09/l1.exe "/gpfs/home/zhengshan/software/Gaussian/g09/scratch/zhengshan/%J/Gau-26316.inp" -scrdir="/gpfs/home/zhengshan/software/Gaussian/g09/scratch/zhengshan/%J/"
 Entering Link 1 = /gpfs/home/zhengshan/software/Gaussian/g09/l1.exe PID=     26317.
  
 Copyright (c) 1988,1990,1992,1993,1995,1998,2003,2009,2013,
            Gaussian, Inc.  All Rights Reserved.
  
 This is part of the Gaussian(R) 09 program.  It is based on
 the Gaussian(R) 03 system (copyright 2003, Gaussian, Inc.),
 the Gaussian(R) 98 system (copyright 1998, Gaussian, Inc.),
 the Gaussian(R) 94 system (copyright 1995, Gaussian, Inc.),
 the Gaussian 92(TM) system (copyright 1992, Gaussian, Inc.),
 the Gaussian 90(TM) system (copyright 1990, Gaussian, Inc.),
 the Gaussian 88(TM) system (copyright 1988, Gaussian, Inc.),
 the Gaussian 86(TM) system (copyright 1986, Carnegie Mellon
 University), and the Gaussian 82(TM) system (copyright 1983,
 Carnegie Mellon University). Gaussian is a federally registered
 trademark of Gaussian, Inc.
  
 This software contains proprietary and confidential information,
 including trade secrets, belonging to Gaussian, Inc.
  
 This software is provided under written license and may be
 used, copied, transmitted, or stored only in accord with that
 written license.
  
 The following legend is applicable only to US Government
 contracts under FAR:
  
                    RESTRICTED RIGHTS LEGEND
  
 Use, reproduction and disclosure by the US Government is
 subject to restrictions as set forth in subparagraphs (a)
 and (c) of the Commercial Computer Software - Restricted
 Rights clause in FAR 52.227-19.
  
 Gaussian, Inc.
 340 Quinnipiac St., Bldg. 40, Wallingford CT 06492
  
  
 ---------------------------------------------------------------
 Warning -- This program may not be used in any manner that
 competes with the business of Gaussian, Inc. or will provide
 assistance to any competitor of Gaussian, Inc.  The licensee
 of this program is prohibited from giving any competitor of
 Gaussian, Inc. access to this program.  By using this program,
 the user acknowledges that Gaussian, Inc. is engaged in the
 business of creating and licensing software in the field of
 computational chemistry and represents and warrants to the
 licensee that it is not a competitor of Gaussian, Inc. and that
 it will not use this program in any manner prohibited above.
 ---------------------------------------------------------------
  

 Cite this work as:
 Gaussian 09, Revision D.01,
 M. J. Frisch, G. W. Trucks, H. B. Schlegel, G. E. Scuseria, 
 M. A. Robb, J. R. Cheeseman, G. Scalmani, V. Barone, B. Mennucci, 
 G. A. Petersson, H. Nakatsuji, M. Caricato, X. Li, H. P. Hratchian, 
 A. F. Izmaylov, J. Bloino, G. Zheng, J. L. Sonnenberg, M. Hada, 
 M. Ehara, K. Toyota, R. Fukuda, J. Hasegawa, M. Ishida, T. Nakajima, 
 Y. Honda, O. Kitao, H. Nakai, T. Vreven, J. A. Montgomery, Jr., 
 J. E. Peralta, F. Ogliaro, M. Bearpark, J. J. Heyd, E. Brothers, 
 K. N. Kudin, V. N. Staroverov, T. Keith, R. Kobayashi, J. Normand, 
 K. Raghavachari, A. Rendell, J. C. Burant, S. S. Iyengar, J. Tomasi, 
 M. Cossi, N. Rega, J. M. Millam, M. Klene, J. E. Knox, J. B. Cross, 
 V. Bakken, C. Adamo, J. Jaramillo, R. Gomperts, R. E. Stratmann, 
 O. Yazyev, A. J. Austin, R. Cammi, C. Pomelli, J. W. Ochterski, 
 R. L. Martin, K. Morokuma, V. G. Zakrzewski, G. A. Voth, 
 P. Salvador, J. J. Dannenberg, S. Dapprich, A. D. Daniels, 
 O. Farkas, J. B. Foresman, J. V. Ortiz, J. Cioslowski, 
 and D. J. Fox, Gaussian, Inc., Wallingford CT, 2013.
 
 ******************************************
 Gaussian 09:  ES64L-G09RevD.01 24-Apr-2013
                10-Mar-2024 
 ******************************************
 %chk=DY-202A-11R_28.chk
 %mem=6GB
 %nprocshared=3
 Will use up to    3 processors via shared memory.
 ----------------------------------------------------------------------
 # mPW1PW91/6-311G(d,p) nmr guess=read geom=check scrf=(solvent=methano
 l,read)
 ----------------------------------------------------------------------
 1/29=2,38=1,40=2/1;
 2/12=2,40=1/2;
 3/5=4,6=6,7=101,11=2,14=-4,16=1,25=1,30=1,70=2203,72=3,74=-7,116=-2/1,2,8,3;
 4/5=1/1;
 5/5=2,38=6,53=3/2;
 8/6=1,10=90,11=11/1;
 10/13=100,45=16/2;
 6/7=2,8=2,9=2,10=2,28=1/1;
 99/9=1/99;
 ----------------------------------------------------------------------
 candidate structure: DY-202A-11R_28, conformer: 1, nmr calculation wit
 h methanol solvation
 ----------------------------------------------------------------------
 Structure from the checkpoint file:  "DY-202A-11R_28.chk"
 Charge =  0 Multiplicity = 1
 Redundant internal coordinates found in file.
 C,0,-1.7886379218,0.6194004863,-0.1745607624
 C,0,-1.0402689478,-0.5068233873,-0.2652860508
 C,0,0.4320702073,-0.6200312129,-0.5458924845
 C,0,1.2759690133,0.5010009627,0.1129759466
 C,0,1.2065361805,1.8442808554,-0.6540082448
 C,0,-0.146783907,2.1902991291,-1.3023015012
 C,0,-1.403708851,2.0593741216,-0.4196248329
 C,0,-3.1776747901,0.2560748209,0.1534161951
 C,0,-3.2538622147,-1.2417396287,0.3891019866
 C,0,-1.8689637582,-1.7781263516,-0.03859118
 O,0,-4.1283319078,1.0365850134,0.2208706736
 C,0,-1.3218101537,2.8697183526,0.8898983105
 C,0,-1.9382295714,-2.6371214864,-1.3042532826
 O,0,-1.2636723388,-2.6192727234,0.9583910111
 C,0,2.7368198033,0.0454557171,0.3941732961
 O,0,2.6083198551,-1.1033661557,1.265840808
 C,0,3.5345008651,1.1260592342,1.1362817336
 C,0,3.4825850724,-0.3968728519,-0.8833477052
 O,0,4.7526407224,-0.9924100412,-0.5836859167
 H,0,0.5898774351,-0.6326752371,-1.6341285382
 H,0,0.7673182726,-1.5928981257,-0.1764181212
 H,0,0.8488871615,0.6605829069,1.1116621818
 H,0,1.955246003,1.8536855848,-1.4565086331
 H,0,1.4912912254,2.6502253881,0.0315606223
 H,0,-0.2940084316,1.5719625844,-2.197224571
 H,0,-0.0858071462,3.2266113639,-1.6605401327
 H,0,-2.2384681998,2.4893781739,-0.9930096565
 H,0,-3.4244034122,-1.4310334104,1.4561166194
 H,0,-4.0935095692,-1.6819355701,-0.1590734823
 H,0,-1.1045448953,3.9231166221,0.6737523627
 H,0,-0.5411233946,2.4917195978,1.5589044106
 H,0,-2.2743164602,2.8279324037,1.4297468443
 H,0,-0.9364286883,-2.9380986982,-1.6286646946
 H,0,-2.5217532444,-3.5430386871,-1.1041400267
 H,0,-2.418804353,-2.0865848712,-2.1193306729
 H,0,-1.1776213148,-2.0992484895,1.7767276855
 H,0,3.5081878458,-1.3514582231,1.539097173
 H,0,3.6849616797,2.0193057873,0.5221542065
 H,0,3.0177166306,1.4187568738,2.0572682002
 H,0,4.5241313767,0.7397383409,1.4065367757
 H,0,2.8716937853,-1.1004875825,-1.4601992416
 H,0,3.6960948962,0.4678564844,-1.5184121356
 H,0,4.5898854406,-1.9199980715,-0.3464751758
 Recover connectivity data from disk.
                          Input orientation:                          
 ---------------------------------------------------------------------
 Center     Atomic      Atomic             Coordinates (Angstroms)
 Number     Number       Type             X           Y           Z
 ---------------------------------------------------------------------
      1          6           0       -1.788638    0.619400   -0.174561
      2          6           0       -1.040269   -0.506823   -0.265286
      3          6           0        0.432070   -0.620031   -0.545892
      4          6           0        1.275969    0.501001    0.112976
      5          6           0        1.206536    1.844281   -0.654008
      6          6           0       -0.146784    2.190299   -1.302302
      7          6           0       -1.403709    2.059374   -0.419625
      8          6           0       -3.177675    0.256075    0.153416
      9          6           0       -3.253862   -1.241740    0.389102
     10          6           0       -1.868964   -1.778126   -0.038591
     11          8           0       -4.128332    1.036585    0.220871
     12          6           0       -1.321810    2.869718    0.889898
     13          6           0       -1.938230   -2.637121   -1.304253
     14          8           0       -1.263672   -2.619273    0.958391
     15          6           0        2.736820    0.045456    0.394173
     16          8           0        2.608320   -1.103366    1.265841
     17          6           0        3.534501    1.126059    1.136282
     18          6           0        3.482585   -0.396873   -0.883348
     19          8           0        4.752641   -0.992410   -0.583686
     20          1           0        0.589877   -0.632675   -1.634129
     21          1           0        0.767318   -1.592898   -0.176418
     22          1           0        0.848887    0.660583    1.111662
     23          1           0        1.955246    1.853686   -1.456509
     24          1           0        1.491291    2.650225    0.031561
     25          1           0       -0.294008    1.571963   -2.197225
     26          1           0       -0.085807    3.226611   -1.660540
     27          1           0       -2.238468    2.489378   -0.993010
     28          1           0       -3.424403   -1.431033    1.456117
     29          1           0       -4.093510   -1.681936   -0.159073
     30          1           0       -1.104545    3.923117    0.673752
     31          1           0       -0.541123    2.491720    1.558904
     32          1           0       -2.274316    2.827932    1.429747
     33          1           0       -0.936429   -2.938099   -1.628665
     34          1           0       -2.521753   -3.543039   -1.104140
     35          1           0       -2.418804   -2.086585   -2.119331
     36          1           0       -1.177621   -2.099248    1.776728
     37          1           0        3.508188   -1.351458    1.539097
     38          1           0        3.684962    2.019306    0.522154
     39          1           0        3.017717    1.418757    2.057268
     40          1           0        4.524131    0.739738    1.406537
     41          1           0        2.871694   -1.100488   -1.460199
     42          1           0        3.696095    0.467856   -1.518412
     43          1           0        4.589885   -1.919998   -0.346475
 ---------------------------------------------------------------------
                    Distance matrix (angstroms):
                    1          2          3          4          5
     1  C    0.000000
     2  C    1.355237   0.000000
     3  C    2.570141   1.503110   0.000000
     4  C    3.080343   2.554163   1.550157   0.000000
     5  C    3.271280   3.275199   2.585405   1.548382   0.000000
     6  C    2.536771   3.024597   2.967353   2.623159   1.539964
     7  C    1.510547   2.596397   3.250422   3.145292   2.629559
     8  C    1.472752   2.307776   3.779795   4.460557   4.732403
     9  C    2.434839   2.422462   3.853159   4.861354   5.523292
    10  C    2.402722   1.534385   2.625509   3.886901   4.791583
    11  O    2.409269   3.486343   4.912186   5.431847   5.466132
    12  C    2.532772   3.579770   4.161243   3.600401   3.134917
    13  C    3.450148   2.534552   3.203449   4.710353   5.513197
    14  O    3.471048   2.451476   3.022479   4.111035   5.350240
    15  C    4.597025   3.873796   2.576522   1.555853   2.583839
    16  O    4.937198   4.001551   2.872639   2.382908   3.786745
    17  C    5.505526   5.055612   3.937463   2.557111   3.023309
    18  C    5.414885   4.566213   3.077225   2.582246   3.202462
    19  O    6.749344   5.821939   4.336753   3.847449   4.541654
    20  H    3.058654   2.132357   1.099691   2.192788   2.734267
    21  H    3.380411   2.110646   1.093331   2.174141   3.497886
    22  H    2.934724   2.612993   2.135696   1.097834   2.155608
    23  H    4.145301   3.995513   3.044431   2.180471   1.097571
    24  H    3.863246   4.057570   3.485682   2.161517   1.095736
    25  H    2.689323   2.934390   2.838825   2.991457   2.169633
    26  H    3.450408   4.098325   4.038229   3.525443   2.143384
    27  H    2.090221   3.307943   4.123120   4.186659   3.521240
    28  H    3.088546   3.082448   4.420198   5.256452   6.051935
    29  H    3.257118   3.273293   4.664562   5.802631   6.385111
    30  H    3.478816   4.528829   4.948627   4.206209   3.380178
    31  H    2.840206   3.545148   3.880756   3.058675   2.893177
    32  H    2.772598   3.939112   4.807924   4.444437   4.174439
    33  H    3.936557   2.789388   2.901486   4.444707   5.330423
    34  H    4.327525   3.480959   4.192933   5.679641   6.567037
    35  H    3.391400   2.798837   3.571271   5.032906   5.544544
    36  H    3.401753   2.593165   3.189632   3.943282   5.210001
    37  H    5.905698   4.965649   3.787435   3.232372   4.507778
    38  H    5.692578   5.415644   4.322977   2.876790   2.748924
    39  H    5.359205   5.056616   4.197460   2.766990   3.288231
    40  H    6.508871   5.942345   4.733489   3.504405   4.058608
    41  H    5.131235   4.133244   2.649256   2.754266   3.477694
    42  H    5.649000   4.995345   3.575353   2.918824   2.973153
    43  H    6.867580   5.805368   4.360861   4.129694   5.070643
                    6          7          8          9         10
     6  C    0.000000
     7  C    1.541467   0.000000
     8  C    3.879000   2.593688   0.000000
     9  C    4.928861   3.869685   1.518157   0.000000
    10  C    4.506802   3.884335   2.426431   1.545502   0.000000
    11  O    4.416315   2.979917   1.231867   2.446173   3.618655
    12  C    2.578379   1.542147   3.289038   4.570307   4.771156
    13  C    5.149104   4.808882   3.468661   2.558404   1.531199
    14  O    5.430484   4.879372   3.546690   2.486472   1.438012
    15  C    3.974110   4.675694   5.923139   6.127411   4.972522
    16  O    5.003417   5.379600   6.046760   5.928996   4.711997
    17  C    4.542153   5.260973   6.839313   7.228183   6.245963
    18  C    4.476751   5.488539   6.772022   6.907434   5.591113
    19  O    5.886460   6.873205   8.061758   8.069236   6.690301
    20  H    2.936318   3.563220   4.263759   4.386201   3.147014
    21  H    4.051639   4.255773   4.369263   4.075907   2.646373
    22  H    3.026320   3.061968   4.158733   4.579681   3.828459
    23  H    2.134389   3.521365   5.611693   6.334252   5.461239
    24  H    2.161946   2.988929   5.248433   6.147496   5.559365
    25  H    1.097680   2.151480   3.946214   4.833916   4.285240
    26  H    1.098179   2.153875   4.655553   5.848399   5.554977
    27  H    2.135475   1.100226   2.680307   4.106397   4.388513
    28  H    5.609430   4.447984   2.145749   1.097013   2.184953
    29  H    5.646044   4.615226   2.166169   1.095115   2.229882
    30  H    2.797276   2.181401   4.244504   5.601458   5.796201
    31  H    2.903938   2.201262   3.731609   4.760894   4.748340
    32  H    3.520946   2.183762   3.009905   4.313315   4.851402
    33  H    5.199088   5.162835   4.289725   3.509917   2.177956
    34  H    6.208938   5.753748   4.055237   2.839319   2.162509
    35  H    4.911349   4.594387   3.351017   2.775485   2.174155
    36  H    5.379895   4.708420   3.490401   2.640379   1.968872
    37  H    5.828929   6.292623   7.014630   6.860018   5.620045
    38  H    4.247370   5.175241   7.095120   7.668076   6.751371
    39  H    4.679321   5.108267   6.584782   7.013824   6.204219
    40  H    5.591009   6.341577   7.818060   8.090650   7.021375
    41  H    4.468268   5.417249   6.406159   6.400180   4.995398
    42  H    4.216780   5.454197   7.077328   7.406972   6.180954
    43  H    6.343830   7.194715   8.082090   7.907306   6.467739
                   11         12         13         14         15
    11  O    0.000000
    12  C    3.418266   0.000000
    13  C    4.540779   5.959829   0.000000
    14  O    4.702713   5.489726   2.361124   0.000000
    15  C    6.938493   4.969374   5.651279   4.839737   0.000000
    16  O    7.145196   5.601130   5.443244   4.169511   1.447794
    17  C    7.717836   5.165734   7.075911   6.089468   1.534511
    18  C    7.823053   6.074309   5.880570   5.555000   1.543982
    19  O    9.145261   7.347547   6.927629   6.420335   2.469192
    20  H    5.337504   4.721443   3.243139   3.755446   3.030385
    21  H    5.571302   5.041471   3.111656   2.542864   2.624636
    22  H    5.070266   3.105058   4.947678   3.904338   2.111270
    23  H    6.363268   4.156567   5.945560   6.016688   2.702883
    24  H    5.849772   2.949315   6.442208   6.018010   2.909923
    25  H    4.564630   3.502981   4.606219   5.335224   4.269834
    26  H    4.967688   2.856539   6.159689   6.513104   4.723222
    27  H    2.675014   2.128441   5.144707   5.554863   5.714064
    28  H    2.847892   4.820577   3.359018   2.515632   6.424050
    29  H    2.745164   5.431410   2.620887   3.183600   7.067062
    30  H    4.204813   1.097074   6.902482   6.550511   5.465391
    31  H    4.095829   1.095410   6.037764   5.196627   4.252731
    32  H    2.847399   1.095651   6.120010   5.560182   5.824609
    33  H    5.422835   6.342115   1.095187   2.627089   5.146477
    34  H    5.030875   6.821987   1.096007   2.586532   6.540247
    35  H    4.260659   5.901169   1.094712   3.330234   6.119131
    36  H    4.578301   5.049543   3.218738   0.973399   4.672693
    37  H    8.109063   6.447377   6.277024   4.971441   1.963983
    38  H    7.880613   5.091778   7.525846   6.796741   2.193499
    39  H    7.388127   4.722238   7.232661   5.986945   2.175027
    40  H    8.738366   6.243297   7.779054   6.706897   2.168269
    41  H    7.509556   6.234659   5.051824   5.025688   2.184050
    42  H    8.035559   6.062035   6.436798   6.345409   2.180966
    43  H    9.223371   7.708317   6.636858   6.037864   2.800968
                   16         17         18         19         20
    16  O    0.000000
    17  C    2.417630   0.000000
    18  C    2.425383   2.530004   0.000000
    19  O    2.833932   2.988322   1.434400   0.000000
    20  H    3.564475   4.408983   2.997838   4.308299   0.000000
    21  H    2.389360   4.095511   3.050066   4.050833   1.754546
    22  H    2.496175   2.725765   3.469098   4.565729   3.046140
    23  H    4.072081   3.121866   2.779621   4.085033   2.842142
    24  H    4.106172   2.778164   3.753281   4.927852   3.790053
    25  H    5.251068   5.095937   4.457044   5.886271   2.441057
    26  H    5.879688   5.034001   5.144617   6.509250   3.918079
    27  H    6.442171   6.302356   6.408816   7.820869   4.261196
    28  H    6.044611   7.420739   7.365397   8.439030   5.128493
    29  H    6.876019   8.230998   7.718366   8.883137   5.021041
    30  H    6.277058   5.436746   6.490657   7.749205   5.380764
    31  H    4.788478   4.319068   5.522571   6.689827   4.608304
    32  H    6.270734   6.060103   6.992259   8.247852   5.437531
    33  H    4.930482   6.644661   5.151797   6.102720   2.764890
    34  H    6.155198   7.968574   6.782270   7.726150   4.293408
    35  H    6.139876   7.507459   6.261723   7.415190   3.376602
    36  H    3.947928   5.746031   5.629530   6.478013   4.112035
    37  H    0.972616   2.510188   2.603868   2.486722   4.370646
    38  H    3.385751   1.094386   2.802554   3.381309   4.611085
    39  H    2.674896   1.095880   3.487096   3.974711   4.871261
    40  H    2.662173   1.096198   2.760484   2.648309   5.158248
    41  H    2.738735   3.484040   1.095910   2.077960   2.335762
    42  H    3.376990   2.739844   1.093915   2.030365   3.297446
    43  H    2.681987   3.548362   1.958126   0.971173   4.394919
                   21         22         23         24         25
    21  H    0.000000
    22  H    2.596918   0.000000
    23  H    3.863773   3.040234   0.000000
    24  H    4.309465   2.353291   1.750451   0.000000
    25  H    3.902104   3.617396   2.384780   3.052446   0.000000
    26  H    5.114500   3.891434   2.468289   2.383834   1.751925
    27  H    5.134837   4.160036   4.266869   3.871269   2.464287
    28  H    4.501322   4.770170   6.943586   6.545998   5.671354
    29  H    4.861674   5.615109   7.125405   7.070641   5.401678
    30  H    5.886687   3.827765   4.264138   2.961592   3.798342
    31  H    4.626820   2.342054   3.966316   2.547275   3.874987
    32  H    5.601344   3.814837   5.212372   4.020734   4.319028
    33  H    2.611769   4.862844   5.599341   6.315025   4.590928
    34  H    3.934680   5.825927   7.020849   7.466650   5.685149
    35  H    3.764308   5.353882   5.924304   6.507884   4.231524
    36  H    2.802492   3.487939   5.991190   5.720682   5.481866
    37  H    3.242476   3.361977   4.653840   4.728003   6.079736
    38  H    4.695600   3.199526   2.633335   2.334723   4.840180
    39  H    4.373067   2.484516   3.696571   2.819571   5.393673
    40  H    4.696870   3.687904   4.004632   3.839094   6.074057
    41  H    2.513754   3.715856   3.093061   4.265994   4.207953
    42  H    3.824316   3.880854   2.225963   3.467897   4.195326
    43  H    3.840304   4.772906   4.734362   5.534541   6.282633
                   26         27         28         29         30
    26  H    0.000000
    27  H    2.371299   0.000000
    28  H    6.523299   4.772241   0.000000
    29  H    6.512289   4.640742   1.766209   0.000000
    30  H    2.640429   2.473759   5.887339   6.406568   0.000000
    31  H    3.333497   3.064841   4.869483   5.743718   1.774778
    32  H    3.807675   2.446559   4.411597   5.115928   1.771813
    33  H    6.223200   5.617550   4.239946   3.702000   7.239176
    34  H    7.216064   6.040087   3.439514   2.612905   7.804669
    35  H    5.820947   4.715990   3.771578   2.609787   6.756116
    36  H    6.432080   5.463729   2.365868   3.524753   6.122971
    37  H    6.641777   7.361226   6.933545   7.796076   7.060260
    38  H    4.521110   6.132186   7.957399   8.641057   5.156244
    39  H    5.169361   6.170730   7.069908   8.068209   5.017865
    40  H    6.069846   7.385920   8.239776   9.087319   6.507908
    41  H    5.245068   6.262520   6.946582   7.109505   6.752838
    42  H    4.683344   6.291394   7.947018   8.194348   6.307975
    43  H    7.076472   8.153957   8.229049   8.688679   8.222493
                   31         32         33         34         35
    31  H    0.000000
    32  H    1.770220   0.000000
    33  H    6.308707   6.662653   0.000000
    34  H    6.887163   6.860837   1.776044   0.000000
    35  H    6.165709   6.063770   1.778557   1.778333   0.000000
    36  H    4.639996   5.059669   3.515472   3.491507   4.089006
    37  H    5.582771   7.135588   5.683904   6.939014   7.003838
    38  H    4.376965   6.081990   7.110494   8.491632   7.816121
    39  H    3.750328   5.512275   6.942878   8.080819   7.699816
    40  H    5.361852   7.111961   7.249597   8.619174   8.283973
    41  H    5.802263   7.089830   4.231665   5.931450   5.421827
    42  H    5.614260   7.064518   5.750910   7.410839   6.654192
    43  H    7.030005   8.533175   5.763739   7.333739   7.231355
                   36         37         38         39         40
    36  H    0.000000
    37  H    4.751049   0.000000
    38  H    6.494702   3.525262   0.000000
    39  H    5.482328   2.860621   1.778328   0.000000
    40  H    6.380194   2.328694   1.767380   1.775895   0.000000
    41  H    5.279410   3.076344   3.784738   4.329029   3.786180
    42  H    6.418807   3.562805   2.563402   3.761635   3.052031
    43  H    6.148517   2.246929   4.134189   4.404200   3.186153
                   41         42         43
    41  H    0.000000
    42  H    1.772774   0.000000
    43  H    2.205484   2.806091   0.000000
 Stoichiometry    C15H24O4
 Framework group  C1[X(C15H24O4)]
 Deg. of freedom   123
 Full point group                 C1      NOp   1
 Largest Abelian subgroup         C1      NOp   1
 Largest concise Abelian subgroup C1      NOp   1
                         Standard orientation:                         
 ---------------------------------------------------------------------
 Center     Atomic      Atomic             Coordinates (Angstroms)
 Number     Number       Type             X           Y           Z
 ---------------------------------------------------------------------
      1          6           0        1.827298    0.623183    0.143754
      2          6           0        1.093500   -0.512896    0.230540
      3          6           0       -0.374946   -0.646641    0.522290
      4          6           0       -1.237940    0.469769   -0.119468
      5          6           0       -1.178459    1.806929    0.658961
      6          6           0        0.175930    2.163742    1.299119
      7          6           0        1.426914    2.056093    0.404931
      8          6           0        3.217862    0.279850   -0.198958
      9          6           0        3.310323   -1.214764   -0.448722
     10          6           0        1.935700   -1.771875   -0.014424
     11          8           0        4.158336    1.072528   -0.267256
     12          6           0        1.324168    2.876979   -0.896532
     13          6           0        2.026040   -2.641172    1.242848
     14          8           0        1.332369   -2.611486   -1.013886
     15          6           0       -2.695436   -0.001140   -0.392652
     16          8           0       -2.560255   -1.140506   -1.275646
     17          6           0       -3.512423    1.076153   -1.118390
     18          6           0       -3.425018   -0.463919    0.886968
     19          8           0       -4.690187   -1.072300    0.592483
     20          1           0       -0.523458   -0.670892    1.611637
     21          1           0       -0.701396   -1.620224    0.146871
     22          1           0       -0.821223    0.643447   -1.120179
     23          1           0       -1.920474    1.800018    1.467681
     24          1           0       -1.478754    2.615383   -0.016955
     25          1           0        0.338179    1.539328    2.187198
     26          1           0        0.105332    3.196004    1.667152
     27          1           0        2.261147    2.491188    0.975232
     28          1           0        3.474207   -1.392460   -1.518770
     29          1           0        4.159840   -1.649484    0.088507
     30          1           0        1.095898    3.925671   -0.669134
     31          1           0        0.542565    2.495396   -1.562426
     32          1           0        2.272553    2.851678   -1.444597
     33          1           0        1.030737   -2.957284    1.572818
     34          1           0        2.618864   -3.538050    1.029777
     35          1           0        2.506684   -2.092049    2.058837
     36          1           0        1.233128   -2.085303   -1.826774
     37          1           0       -3.459291   -1.397177   -1.543666
     38          1           0       -3.668607    1.961993   -0.495033
     39          1           0       -3.006985    1.383341   -2.040952
     40          1           0       -4.499502    0.680142   -1.383909
     41          1           0       -2.800781   -1.165088    1.452396
     42          1           0       -3.643721    0.392448    1.531526
     43          1           0       -4.518132   -1.995677    0.345604
 ---------------------------------------------------------------------
 Rotational constants (GHZ):      0.5743611      0.2563840      0.2036455
 Standard basis: 6-311G(d,p) (5D, 7F)
 There are   505 symmetry adapted cartesian basis functions of A   symmetry.
 There are   486 symmetry adapted basis functions of A   symmetry.
   486 basis functions,   800 primitive gaussians,   505 cartesian basis functions
    73 alpha electrons       73 beta electrons
       nuclear repulsion energy      1597.9973939517 Hartrees.
 NAtoms=   43 NActive=   43 NUniq=   43 SFac= 1.00D+00 NAtFMM=   60 NAOKFM=F Big=F
 Integral buffers will be    131072 words long.
 Raffenetti 2 integral format.
 Two-electron integral symmetry is turned on.
 Using the following non-standard input for PCM:
 --- end of non-standard input.
 ------------------------------------------------------------------------------
 Polarizable Continuum Model (PCM)
 =================================
 Model                : PCM (using non-symmetric T matrix).
 Atomic radii         : UFF (Universal Force Field).
 Polarization charges : Total charges.
 Charge compensation  : None.
 Solution method      : On-the-fly selection.
 Cavity type          : Scaled VdW (van der Waals Surface) (Alpha=1.100).
 Cavity algorithm     : GePol (No added spheres)
                        Default sphere list used, NSphG=   43.
                        Lebedev-Laikov grids with approx.  5.0 points / Ang**2.
                        Smoothing algorithm: Karplus/York (Gamma=1.0000).
                        Polarization charges: spherical gaussians, with
                                              point-specific exponents (IZeta= 3).
                        Self-potential: point-specific (ISelfS= 7).
                        Self-field    : sphere-specific E.n sum rule (ISelfD= 2).
 Solvent              : Methanol, Eps=  32.613000 Eps(inf)=   1.765709
 ------------------------------------------------------------------------------
 One-electron integrals computed using PRISM.
 NBasis=   486 RedAO= T EigKep=  3.08D-04  NBF=   486
 NBsUse=   486 1.00D-06 EigRej= -1.00D+00 NBFU=   486
 Initial guess from the checkpoint file:  "DY-202A-11R_28.chk"
 B after Tr=     0.000000    0.000000    0.000000
         Rot=    1.000000    0.000000    0.000000    0.000000 Ang=   0.00 deg.
 Requested convergence on RMS density matrix=1.00D-08 within 128 cycles.
 Requested convergence on MAX density matrix=1.00D-06.
 Requested convergence on             energy=1.00D-06.
 No special actions if energy rises.
 Inv3:  Mode=1 IEnd=    20940492.
 Iteration    1 A*A^-1 deviation from unit magnitude is 5.55D-15 for    866.
 Iteration    1 A*A^-1 deviation from orthogonality  is 3.86D-15 for   2396    191.
 Iteration    1 A^-1*A deviation from unit magnitude is 5.22D-15 for   2629.
 Iteration    1 A^-1*A deviation from orthogonality  is 8.64D-10 for   1961   1942.
 Iteration    2 A*A^-1 deviation from unit magnitude is 8.66D-15 for    843.
 Iteration    2 A*A^-1 deviation from orthogonality  is 5.58D-15 for   2152    858.
 Iteration    2 A^-1*A deviation from unit magnitude is 1.33D-15 for    867.
 Iteration    2 A^-1*A deviation from orthogonality  is 3.98D-16 for   2231     69.
 Error on total polarization charges =  0.01115
 SCF Done:  E(RmPW1PW91) =  -886.976176881     A.U. after   11 cycles
            NFock= 11  Conv=0.53D-08     -V/T= 2.0045
 DoSCS=F DFT=T ScalE2(SS,OS)=  1.000000  1.000000
 Range of M.O.s used for correlation:     1   486
 NBasis=   486 NAE=    73 NBE=    73 NFC=     0 NFV=     0
 NROrb=    486 NOA=    73 NOB=    73 NVA=   413 NVB=   413

 **** Warning!!: The largest alpha MO coefficient is  0.10665290D+02

 NEqPCM:  Using equilibrium solvation (IEInf=0, Eps=  32.6130, EpsInf=   1.7657)
          Differentiating once with respect to magnetic field using GIAOs.
          Electric field/nuclear overlap derivatives assumed to be zero.
 FoFJK:  IHMeth= 1 ICntrl=    6127 DoSepK=F KAlg= 0 I1Cent=   0 FoldK=F
 IRaf=         1 NMat=   1 IRICut=       1 DoRegI=T DoRafI=F ISym2E= 0.
          There are     3 degrees of freedom in the 1st order CPHF.  IDoFFX=0 NUNeed=     3.
      3 vectors produced by pass  0 Test12= 1.00D-12 3.33D-08 XBig12= 4.56D+01 1.14D+00.
 AX will form     3 AO Fock derivatives at one time.
      3 vectors produced by pass  1 Test12= 1.00D-12 3.33D-08 XBig12= 1.03D-01 2.08D-01.
      3 vectors produced by pass  2 Test12= 1.00D-12 3.33D-08 XBig12= 1.46D-03 1.79D-02.
      3 vectors produced by pass  3 Test12= 1.00D-12 3.33D-08 XBig12= 7.34D-06 1.08D-03.
      3 vectors produced by pass  4 Test12= 1.00D-12 3.33D-08 XBig12= 4.10D-08 7.60D-05.
      3 vectors produced by pass  5 Test12= 1.00D-12 3.33D-08 XBig12= 1.08D-10 3.06D-06.
      3 vectors produced by pass  6 Test12= 1.00D-12 3.33D-08 XBig12= 6.53D-13 1.97D-07.
 InvSVY:  IOpt=1 It=  1 EMax= 2.66D-15
 Solved reduced A of dimension    21 with     3 vectors.
 Calculating GIAO nuclear magnetic shielding tensors.
 SCF GIAO Magnetic shielding tensor (ppm):
      1  C    Isotropic =    35.7098   Anisotropy =   140.0618
   XX=   -26.0578   YX=    30.4603   ZX=    37.4565
   XY=    18.6251   YY=    13.2515   ZY=   -17.5317
   XZ=    35.8108   YZ=    -8.9964   ZZ=   119.9357
   Eigenvalues:   -46.8664    24.9115   129.0843
      2  C    Isotropic =    -2.2008   Anisotropy =   191.9153
   XX=   -79.0223   YX=    29.7229   ZX=    49.5769
   XY=    31.2846   YY=   -43.3304   ZY=   -15.9975
   XZ=    34.0394   YZ=   -27.4162   ZZ=   115.7503
   Eigenvalues:  -106.4870   -25.8582   125.7427
      3  C    Isotropic =   161.8764   Anisotropy =    14.9278
   XX=   168.7543   YX=    -4.6490   ZX=     2.9463
   XY=    -0.1775   YY=   153.9838   ZY=    -6.9996
   XZ=     1.5735   YZ=   -10.9971   ZZ=   162.8912
   Eigenvalues:   148.3603   165.4407   171.8283
      4  C    Isotropic =   138.6641   Anisotropy =    37.8332
   XX=   161.3304   YX=     6.6076   ZX=     7.7201
   XY=     1.7632   YY=   130.7519   ZY=    -2.9616
   XZ=    10.2931   YZ=     2.8898   ZZ=   123.9099
   Eigenvalues:   121.7466   130.3594   163.8862
      5  C    Isotropic =   160.2650   Anisotropy =    19.2635
   XX=   165.9836   YX=     2.4941   ZX=     2.2985
   XY=    -2.0278   YY=   166.8441   ZY=     9.4784
   XZ=     5.1904   YZ=    14.3558   ZZ=   147.9674
   Eigenvalues:   141.7605   165.9272   173.1073
      6  C    Isotropic =   156.3981   Anisotropy =    16.9397
   XX=   163.7452   YX=     5.1026   ZX=    -9.7108
   XY=     0.5413   YY=   152.0933   ZY=     5.4772
   XZ=    -5.3166   YZ=     4.0249   ZZ=   153.3558
   Eigenvalues:   145.0750   156.4281   167.6912
      7  C    Isotropic =   154.5905   Anisotropy =     7.4239
   XX=   152.6500   YX=    -4.5649   ZX=     0.5681
   XY=    -4.5817   YY=   152.9032   ZY=     0.8495
   XZ=    -5.4021   YZ=    -1.4460   ZZ=   158.2181
   Eigenvalues:   147.8310   156.4006   159.5397
      8  C    Isotropic =   -24.4003   Anisotropy =   147.0546
   XX=   -65.4081   YX=    13.1798   ZX=    29.0484
   XY=    19.1346   YY=   -70.4557   ZY=   -28.2193
   XZ=    36.4565   YZ=   -22.4443   ZZ=    62.6629
   Eigenvalues:   -94.8310   -52.0059    73.6361
      9  C    Isotropic =   132.9582   Anisotropy =    33.5203
   XX=   133.3663   YX=    17.4596   ZX=   -11.6217
   XY=    14.0748   YY=   140.9021   ZY=    -4.5363
   XZ=    -4.1128   YZ=    -2.6611   ZZ=   124.6061
   Eigenvalues:   117.8569   125.7126   155.3050
     10  C    Isotropic =   106.4866   Anisotropy =    37.3305
   XX=   104.7847   YX=     4.6693   ZX=     3.8432
   XY=     3.4582   YY=   105.3612   ZY=    18.6067
   XZ=     9.5018   YZ=    24.8556   ZZ=   109.3141
   Eigenvalues:    85.3924   102.6939   131.3737
     11  O    Isotropic =  -232.0325   Anisotropy =   900.9517
   XX=  -565.2221   YX=  -245.1752   ZX=   148.0602
   XY=  -194.9907   YY=  -446.8268   ZY=   -88.0203
   XZ=   202.3974   YZ=   -75.1091   ZZ=   315.9514
   Eigenvalues:  -741.9738  -322.7257   368.6020
     12  C    Isotropic =   169.1868   Anisotropy =    29.6451
   XX=   154.5779   YX=    -0.7599   ZX=     1.0408
   XY=    -0.2322   YY=   176.7338   ZY=   -10.4861
   XZ=     0.2261   YZ=   -14.3900   ZZ=   176.2487
   Eigenvalues:   154.5582   164.0520   188.9502
     13  C    Isotropic =   161.7874   Anisotropy =    37.4247
   XX=   148.7830   YX=     0.9605   ZX=     5.7085
   XY=     1.7239   YY=   161.1241   ZY=   -17.8064
   XZ=     8.1207   YZ=   -14.6970   ZZ=   175.4552
   Eigenvalues:   144.3085   154.3166   186.7373
     14  O    Isotropic =   249.9159   Anisotropy =    93.8260
   XX=   224.2886   YX=    20.6546   ZX=     6.6718
   XY=     9.3349   YY=   215.8394   ZY=   -17.2798
   XZ=    23.2198   YZ=     1.3348   ZZ=   309.6198
   Eigenvalues:   202.2515   235.0297   312.4666
     15  C    Isotropic =   109.1090   Anisotropy =    39.4848
   XX=    98.2683   YX=     5.1316   ZX=     3.6539
   XY=    -5.6774   YY=   121.4960   ZY=    21.2425
   XZ=    -2.3381   YZ=    18.1716   ZZ=   107.5627
   Eigenvalues:    93.5254    98.3694   135.4322
     16  O    Isotropic =   264.4715   Anisotropy =    58.2192
   XX=   269.3768   YX=   -12.5729   ZX=     3.5974
   XY=   -12.9100   YY=   292.5415   ZY=    33.2483
   XZ=    22.7527   YZ=    16.5035   ZZ=   231.4961
   Eigenvalues:   217.2335   272.8966   303.2843
     17  C    Isotropic =   162.9996   Anisotropy =    36.7767
   XX=   155.6137   YX=   -19.1218   ZX=     5.5198
   XY=   -17.4987   YY=   170.4272   ZY=    -4.8344
   XZ=     6.4368   YZ=   -13.1442   ZZ=   162.9579
   Eigenvalues:   143.2686   158.2128   187.5174
     18  C    Isotropic =   119.6287   Anisotropy =    44.8927
   XX=   138.9926   YX=    18.3721   ZX=    -1.1587
   XY=    23.8476   YY=   102.4675   ZY=    -0.3407
   XZ=    11.3150   YZ=     4.1915   ZZ=   117.4261
   Eigenvalues:    92.8115   116.5175   149.5572
     19  O    Isotropic =   328.5687   Anisotropy =    58.8881
   XX=   315.7155   YX=   -14.5263   ZX=    -2.8497
   XY=   -17.9049   YY=   359.3459   ZY=    17.0873
   XZ=    27.1248   YZ=    17.7977   ZZ=   310.6447
   Eigenvalues:   292.3433   325.5354   367.8274
     20  H    Isotropic =    29.6190   Anisotropy =     5.6499
   XX=    28.7403   YX=    -1.0550   ZX=    -0.0822
   XY=    -0.9913   YY=    27.7426   ZY=    -2.7312
   XZ=    -1.3483   YZ=    -2.0034   ZZ=    32.3742
   Eigenvalues:    26.1660    29.3055    33.3856
     21  H    Isotropic =    28.6125   Anisotropy =     8.3697
   XX=    31.9747   YX=    -2.2243   ZX=     1.7409
   XY=    -2.5340   YY=    31.5969   ZY=     1.4419
   XZ=     1.9310   YZ=     1.1603   ZZ=    22.2659
   Eigenvalues:    21.6252    30.0201    34.1923
     22  H    Isotropic =    29.7847   Anisotropy =     2.7460
   XX=    30.9703   YX=     1.0022   ZX=    -1.2654
   XY=     1.3481   YY=    28.5565   ZY=    -0.4584
   XZ=     0.8785   YZ=    -1.3573   ZZ=    29.8273
   Eigenvalues:    27.7798    29.9589    31.6154
     23  H    Isotropic =    30.4937   Anisotropy =     7.4278
   XX=    34.0722   YX=     1.6457   ZX=    -3.2003
   XY=     1.0940   YY=    28.0188   ZY=     4.1837
   XZ=    -2.4881   YZ=     3.4914   ZZ=    29.3901
   Eigenvalues:    23.9710    32.0646    35.4456
     24  H    Isotropic =    29.8533   Anisotropy =     6.2210
   XX=    30.5529   YX=    -0.3984   ZX=     3.1707
   XY=    -0.5531   YY=    33.2086   ZY=    -2.0958
   XZ=     2.6531   YZ=    -1.1854   ZZ=    25.7984
   Eigenvalues:    24.2311    31.3281    34.0006
     25  H    Isotropic =    29.9160   Anisotropy =     6.3098
   XX=    28.3594   YX=     1.0860   ZX=     1.0121
   XY=     0.5853   YY=    27.4168   ZY=    -0.8933
   XZ=     0.2067   YZ=    -0.7906   ZZ=    33.9718
   Eigenvalues:    26.7799    28.8456    34.1225
     26  H    Isotropic =    30.1096   Anisotropy =    10.4906
   XX=    28.7684   YX=     0.9603   ZX=    -0.2002
   XY=     0.9235   YY=    33.0572   ZY=     5.3274
   XZ=    -0.5913   YZ=     6.3909   ZZ=    28.5033
   Eigenvalues:    24.3273    28.8982    37.1033
     27  H    Isotropic =    29.1000   Anisotropy =     8.8599
   XX=    33.0473   YX=     2.2784   ZX=     2.4017
   XY=     2.5764   YY=    26.6608   ZY=     0.9659
   XZ=     2.4698   YZ=     2.6770   ZZ=    27.5921
   Eigenvalues:    25.2088    27.0847    35.0066
     28  H    Isotropic =    29.3454   Anisotropy =     6.3529
   XX=    29.9734   YX=     0.9078   ZX=    -2.9912
   XY=     0.4430   YY=    27.3225   ZY=     0.3165
   XZ=    -3.3799   YZ=     1.6938   ZZ=    30.7403
   Eigenvalues:    26.0542    28.4013    33.5807
     29  H    Isotropic =    29.1917   Anisotropy =     5.9495
   XX=    33.0596   YX=    -0.1403   ZX=     0.0953
   XY=    -0.4809   YY=    27.9941   ZY=    -1.4901
   XZ=     1.0405   YZ=    -2.4220   ZZ=    26.5214
   Eigenvalues:    25.1569    29.2601    33.1580
     30  H    Isotropic =    30.7405   Anisotropy =    10.8062
   XX=    27.4723   YX=     0.0635   ZX=    -1.0377
   XY=    -0.1723   YY=    37.6300   ZY=    -1.0794
   XZ=    -0.1031   YZ=    -2.6106   ZZ=    27.1191
   Eigenvalues:    26.4766    27.8002    37.9446
     31  H    Isotropic =    30.8430   Anisotropy =     5.2474
   XX=    31.4157   YX=     2.5180   ZX=     1.5872
   XY=     2.3997   YY=    28.7029   ZY=    -1.6940
   XZ=     3.1448   YZ=    -1.7830   ZZ=    32.4103
   Eigenvalues:    26.0657    32.1220    34.3412
     32  H    Isotropic =    30.4474   Anisotropy =     9.1811
   XX=    32.5656   YX=     0.4887   ZX=    -3.6112
   XY=     1.0635   YY=    28.4671   ZY=    -2.5649
   XZ=    -4.6177   YZ=    -3.8726   ZZ=    30.3095
   Eigenvalues:    25.3852    29.3889    36.5681
     33  H    Isotropic =    30.2706   Anisotropy =     6.1623
   XX=    31.9980   YX=    -0.6026   ZX=    -1.5030
   XY=     1.0276   YY=    29.7373   ZY=    -3.3307
   XZ=    -2.6783   YZ=    -4.3020   ZZ=    29.0765
   Eigenvalues:    25.2721    31.1610    34.3788
     34  H    Isotropic =    30.1873   Anisotropy =     9.7375
   XX=    29.4152   YX=    -4.0562   ZX=     0.0650
   XY=    -4.1820   YY=    33.7517   ZY=    -1.2514
   XZ=     0.6863   YZ=    -3.0042   ZZ=    27.3951
   Eigenvalues:    26.1810    27.7019    36.6790
     35  H    Isotropic =    30.9603   Anisotropy =     8.5667
   XX=    29.3248   YX=    -0.3587   ZX=     3.5351
   XY=     0.0661   YY=    28.7069   ZY=     0.1036
   XZ=     3.7622   YZ=    -0.5248   ZZ=    34.8493
   Eigenvalues:    27.5095    28.7000    36.6715
     36  H    Isotropic =    30.9357   Anisotropy =    14.3559
   XX=    25.3067   YX=    -0.4617   ZX=     2.6451
   XY=    -0.5151   YY=    27.9762   ZY=    -2.4401
   XZ=     2.9684   YZ=    -2.1984   ZZ=    39.5241
   Eigenvalues:    24.7719    27.5288    40.5063
     37  H    Isotropic =    30.3197   Anisotropy =    17.3622
   XX=    36.1363   YX=     5.5779   ZX=     4.4585
   XY=     5.8726   YY=    26.7118   ZY=     4.7298
   XZ=     4.3218   YZ=     6.4443   ZZ=    28.1109
   Eigenvalues:    21.5914    27.4731    41.8945
     38  H    Isotropic =    30.5657   Anisotropy =     8.4379
   XX=    30.4519   YX=    -3.2906   ZX=     0.7163
   XY=    -2.7622   YY=    34.3219   ZY=     2.5893
   XZ=     1.4183   YZ=     1.6843   ZZ=    26.9234
   Eigenvalues:    25.5564    29.9498    36.1910
     39  H    Isotropic =    30.8935   Anisotropy =     7.6450
   XX=    29.4556   YX=    -0.1442   ZX=     0.9276
   XY=     0.0894   YY=    29.3867   ZY=    -3.7646
   XZ=    -0.0979   YZ=    -3.7249   ZZ=    33.8383
   Eigenvalues:    27.2412    29.4492    35.9902
     40  H    Isotropic =    30.1544   Anisotropy =     8.3375
   XX=    34.3867   YX=     0.6241   ZX=     3.0616
   XY=    -0.4707   YY=    28.2287   ZY=    -2.0196
   XZ=     3.2433   YZ=    -1.6739   ZZ=    27.8478
   Eigenvalues:    25.4638    29.2866    35.7127
     41  H    Isotropic =    28.0655   Anisotropy =     8.2236
   XX=    33.0304   YX=     1.4805   ZX=     1.6677
   XY=     2.4866   YY=    24.3694   ZY=    -2.5693
   XZ=     1.1037   YZ=    -3.6747   ZZ=    26.7967
   Eigenvalues:    21.7160    28.9326    33.5479
     42  H    Isotropic =    28.3067   Anisotropy =     4.4411
   XX=    29.2919   YX=     3.3513   ZX=    -1.8061
   XY=     2.3792   YY=    26.8116   ZY=     3.0725
   XZ=    -2.5101   YZ=     2.8535   ZZ=    28.8165
   Eigenvalues:    22.7269    30.9257    31.2674
     43  H    Isotropic =    30.6871   Anisotropy =    18.3324
   XX=    27.5247   YX=     1.5176   ZX=    -0.7632
   XY=     2.7896   YY=    42.0112   ZY=     3.4604
   XZ=    -2.0843   YZ=     3.8866   ZZ=    22.5254
   Eigenvalues:    21.3269    27.8257    42.9087
 End of Minotr F.D. properties file   721 does not exist.
 End of Minotr F.D. properties file   722 does not exist.
 End of Minotr F.D. properties file   788 does not exist.

 **********************************************************************

            Population analysis using the SCF density.

 **********************************************************************

 Orbital symmetries:
       Occupied  (A) (A) (A) (A) (A) (A) (A) (A) (A) (A) (A) (A)
                 (A) (A) (A) (A) (A) (A) (A) (A) (A) (A) (A) (A)
                 (A) (A) (A) (A) (A) (A) (A) (A) (A) (A) (A) (A)
                 (A) (A) (A) (A) (A) (A) (A) (A) (A) (A) (A) (A)
                 (A) (A) (A) (A) (A) (A) (A) (A) (A) (A) (A) (A)
                 (A) (A) (A) (A) (A) (A) (A) (A) (A) (A) (A) (A)
                 (A)
       Virtual   (A) (A) (A) (A) (A) (A) (A) (A) (A) (A) (A) (A)
                 (A) (A) (A) (A) (A) (A) (A) (A) (A) (A) (A) (A)
                 (A) (A) (A) (A) (A) (A) (A) (A) (A) (A) (A) (A)
                 (A) (A) (A) (A) (A) (A) (A) (A) (A) (A) (A) (A)
                 (A) (A) (A) (A) (A) (A) (A) (A) (A) (A) (A) (A)
                 (A) (A) (A) (A) (A) (A) (A) (A) (A) (A) (A) (A)
                 (A) (A) (A) (A) (A) (A) (A) (A) (A) (A) (A) (A)
                 (A) (A) (A) (A) (A) (A) (A) (A) (A) (A) (A) (A)
                 (A) (A) (A) (A) (A) (A) (A) (A) (A) (A) (A) (A)
                 (A) (A) (A) (A) (A) (A) (A) (A) (A) (A) (A) (A)
                 (A) (A) (A) (A) (A) (A) (A) (A) (A) (A) (A) (A)
                 (A) (A) (A) (A) (A) (A) (A) (A) (A) (A) (A) (A)
                 (A) (A) (A) (A) (A) (A) (A) (A) (A) (A) (A) (A)
                 (A) (A) (A) (A) (A) (A) (A) (A) (A) (A) (A) (A)
                 (A) (A) (A) (A) (A) (A) (A) (A) (A) (A) (A) (A)
                 (A) (A) (A) (A) (A) (A) (A) (A) (A) (A) (A) (A)
                 (A) (A) (A) (A) (A) (A) (A) (A) (A) (A) (A) (A)
                 (A) (A) (A) (A) (A) (A) (A) (A) (A) (A) (A) (A)
                 (A) (A) (A) (A) (A) (A) (A) (A) (A) (A) (A) (A)
                 (A) (A) (A) (A) (A) (A) (A) (A) (A) (A) (A) (A)
                 (A) (A) (A) (A) (A) (A) (A) (A) (A) (A) (A) (A)
                 (A) (A) (A) (A) (A) (A) (A) (A) (A) (A) (A) (A)
                 (A) (A) (A) (A) (A) (A) (A) (A) (A) (A) (A) (A)
                 (A) (A) (A) (A) (A) (A) (A) (A) (A) (A) (A) (A)
                 (A) (A) (A) (A) (A) (A) (A) (A) (A) (A) (A) (A)
                 (A) (A) (A) (A) (A) (A) (A) (A) (A) (A) (A) (A)
                 (A) (A) (A) (A) (A) (A) (A) (A) (A) (A) (A) (A)
                 (A) (A) (A) (A) (A) (A) (A) (A) (A) (A) (A) (A)
                 (A) (A) (A) (A) (A) (A) (A) (A) (A) (A) (A) (A)
                 (A) (A) (A) (A) (A) (A) (A) (A) (A) (A) (A) (A)
                 (A) (A) (A) (A) (A) (A) (A) (A) (A) (A) (A) (A)
                 (A) (A) (A) (A) (A) (A) (A) (A) (A) (A) (A) (A)
                 (A) (A) (A) (A) (A) (A) (A) (A) (A) (A) (A) (A)
                 (A) (A) (A) (A) (A) (A) (A) (A) (A) (A) (A) (A)
                 (A) (A) (A) (A) (A)
 The electronic state is 1-A.
 Alpha  occ. eigenvalues --  -19.21885 -19.21727 -19.21294 -19.19921 -10.32132
 Alpha  occ. eigenvalues --  -10.30929 -10.29620 -10.27758 -10.26552 -10.24728
 Alpha  occ. eigenvalues --  -10.24684 -10.24579 -10.23937 -10.23912 -10.23197
 Alpha  occ. eigenvalues --  -10.23139 -10.22849 -10.22204 -10.22128  -1.06387
 Alpha  occ. eigenvalues --   -1.06365  -1.05728  -1.03845  -0.89224  -0.84690
 Alpha  occ. eigenvalues --   -0.82232  -0.78126  -0.77124  -0.75162  -0.72000
 Alpha  occ. eigenvalues --   -0.70605  -0.68533  -0.66433  -0.63038  -0.60206
 Alpha  occ. eigenvalues --   -0.58313  -0.56083  -0.54262  -0.53297  -0.51884
 Alpha  occ. eigenvalues --   -0.51478  -0.49044  -0.48742  -0.47509  -0.47113
 Alpha  occ. eigenvalues --   -0.46346  -0.45754  -0.45319  -0.44027  -0.42926
 Alpha  occ. eigenvalues --   -0.42286  -0.42027  -0.40810  -0.40449  -0.40089
 Alpha  occ. eigenvalues --   -0.39354  -0.39228  -0.38896  -0.37805  -0.37252
 Alpha  occ. eigenvalues --   -0.36811  -0.36358  -0.36189  -0.34712  -0.34151
 Alpha  occ. eigenvalues --   -0.33603  -0.33163  -0.32655  -0.31243  -0.29843
 Alpha  occ. eigenvalues --   -0.27877  -0.27035  -0.26091
 Alpha virt. eigenvalues --   -0.05006   0.03927   0.04466   0.04765   0.06197
 Alpha virt. eigenvalues --    0.06322   0.08135   0.08493   0.09242   0.09960
 Alpha virt. eigenvalues --    0.10337   0.11112   0.11650   0.12040   0.12218
 Alpha virt. eigenvalues --    0.12947   0.13384   0.13631   0.13993   0.14647
 Alpha virt. eigenvalues --    0.15312   0.16142   0.16519   0.17016   0.17517
 Alpha virt. eigenvalues --    0.17938   0.18800   0.19199   0.19954   0.21012
 Alpha virt. eigenvalues --    0.21183   0.21216   0.22254   0.22931   0.23869
 Alpha virt. eigenvalues --    0.25302   0.25621   0.26232   0.27040   0.27292
 Alpha virt. eigenvalues --    0.29167   0.29403   0.30003   0.31355   0.32640
 Alpha virt. eigenvalues --    0.32806   0.33366   0.33584   0.35004   0.36095
 Alpha virt. eigenvalues --    0.37384   0.38133   0.39115   0.39344   0.40486
 Alpha virt. eigenvalues --    0.40899   0.41382   0.41501   0.43533   0.43850
 Alpha virt. eigenvalues --    0.45231   0.45922   0.46860   0.47690   0.48518
 Alpha virt. eigenvalues --    0.48913   0.49081   0.50575   0.50862   0.51463
 Alpha virt. eigenvalues --    0.52873   0.53882   0.54825   0.55181   0.55285
 Alpha virt. eigenvalues --    0.55852   0.56779   0.57454   0.57799   0.58014
 Alpha virt. eigenvalues --    0.58300   0.59121   0.59557   0.59955   0.60117
 Alpha virt. eigenvalues --    0.60522   0.60556   0.61099   0.61666   0.62284
 Alpha virt. eigenvalues --    0.62855   0.62901   0.63056   0.63985   0.64317
 Alpha virt. eigenvalues --    0.64567   0.65194   0.66342   0.66362   0.67049
 Alpha virt. eigenvalues --    0.67587   0.67687   0.68166   0.68827   0.69412
 Alpha virt. eigenvalues --    0.70757   0.71415   0.71787   0.73073   0.73925
 Alpha virt. eigenvalues --    0.75098   0.76826   0.79016   0.81341   0.82964
 Alpha virt. eigenvalues --    0.84321   0.85857   0.87007   0.87303   0.88257
 Alpha virt. eigenvalues --    0.88959   0.90287   0.91110   0.93460   0.93868
 Alpha virt. eigenvalues --    0.94500   0.96834   0.98449   0.99419   1.00413
 Alpha virt. eigenvalues --    1.01204   1.01481   1.02463   1.03619   1.05867
 Alpha virt. eigenvalues --    1.08515   1.08954   1.10481   1.10931   1.13516
 Alpha virt. eigenvalues --    1.14630   1.14942   1.16957   1.18527   1.19859
 Alpha virt. eigenvalues --    1.21335   1.23566   1.23751   1.25248   1.26580
 Alpha virt. eigenvalues --    1.27608   1.27932   1.30798   1.31370   1.33419
 Alpha virt. eigenvalues --    1.34015   1.35774   1.37363   1.38260   1.39641
 Alpha virt. eigenvalues --    1.41141   1.41500   1.42074   1.43429   1.44059
 Alpha virt. eigenvalues --    1.44969   1.45113   1.46180   1.46697   1.47228
 Alpha virt. eigenvalues --    1.47544   1.48300   1.48886   1.50520   1.50611
 Alpha virt. eigenvalues --    1.50970   1.52741   1.53312   1.54151   1.54621
 Alpha virt. eigenvalues --    1.55339   1.56154   1.56400   1.56849   1.57805
 Alpha virt. eigenvalues --    1.59190   1.59405   1.60322   1.61194   1.61734
 Alpha virt. eigenvalues --    1.62429   1.63262   1.63638   1.64457   1.65240
 Alpha virt. eigenvalues --    1.65979   1.66919   1.67657   1.68304   1.69225
 Alpha virt. eigenvalues --    1.70181   1.70255   1.71338   1.72506   1.73307
 Alpha virt. eigenvalues --    1.73668   1.73866   1.74508   1.75321   1.75552
 Alpha virt. eigenvalues --    1.77131   1.77782   1.78887   1.79206   1.79980
 Alpha virt. eigenvalues --    1.81023   1.81813   1.83318   1.84251   1.86321
 Alpha virt. eigenvalues --    1.86560   1.88233   1.88611   1.89882   1.91541
 Alpha virt. eigenvalues --    1.92236   1.92914   1.94386   1.94851   1.95874
 Alpha virt. eigenvalues --    1.97650   1.98272   1.99935   2.00576   2.02440
 Alpha virt. eigenvalues --    2.03919   2.04827   2.05512   2.06609   2.07434
 Alpha virt. eigenvalues --    2.08093   2.09675   2.10025   2.10252   2.11698
 Alpha virt. eigenvalues --    2.13840   2.14711   2.16246   2.18064   2.18691
 Alpha virt. eigenvalues --    2.19366   2.20352   2.21485   2.22183   2.23517
 Alpha virt. eigenvalues --    2.25922   2.27662   2.29338   2.29955   2.31380
 Alpha virt. eigenvalues --    2.32158   2.34565   2.36613   2.36784   2.40015
 Alpha virt. eigenvalues --    2.40907   2.41342   2.41985   2.42414   2.44028
 Alpha virt. eigenvalues --    2.44640   2.45415   2.46511   2.47338   2.47734
 Alpha virt. eigenvalues --    2.49734   2.50201   2.50538   2.51857   2.52153
 Alpha virt. eigenvalues --    2.53610   2.54893   2.56332   2.57129   2.57426
 Alpha virt. eigenvalues --    2.58914   2.59308   2.59735   2.60715   2.61675
 Alpha virt. eigenvalues --    2.62426   2.63453   2.65137   2.65519   2.65969
 Alpha virt. eigenvalues --    2.67265   2.68145   2.70081   2.70903   2.71259
 Alpha virt. eigenvalues --    2.73511   2.74096   2.76311   2.76896   2.78743
 Alpha virt. eigenvalues --    2.80423   2.82403   2.83033   2.84520   2.85799
 Alpha virt. eigenvalues --    2.87542   2.88286   2.89877   2.91009   2.91737
 Alpha virt. eigenvalues --    2.92403   2.93656   2.94770   2.95442   2.98588
 Alpha virt. eigenvalues --    3.00085   3.02323   3.02835   3.05683   3.07245
 Alpha virt. eigenvalues --    3.08482   3.10923   3.11494   3.12419   3.13327
 Alpha virt. eigenvalues --    3.14362   3.17386   3.18505   3.19651   3.20147
 Alpha virt. eigenvalues --    3.21149   3.22123   3.23224   3.25488   3.28112
 Alpha virt. eigenvalues --    3.29754   3.32797   3.34839   3.36082   3.37268
 Alpha virt. eigenvalues --    3.42733   3.45415   3.48784   3.57787   3.57966
 Alpha virt. eigenvalues --    3.59531   3.64000   3.72993   3.76950   3.77478
 Alpha virt. eigenvalues --    3.78227   3.80792   3.82167   3.82519   3.82860
 Alpha virt. eigenvalues --    3.83337   3.84186   3.84658   3.86051   3.87018
 Alpha virt. eigenvalues --    3.89004   3.92380   3.94689   3.99912   4.03289
 Alpha virt. eigenvalues --    4.06672   4.08580   4.10574   4.13542   4.24654
 Alpha virt. eigenvalues --    4.25466   4.29001   4.35389   4.37707   4.42088
 Alpha virt. eigenvalues --    4.48451   4.55040   4.91984   4.95121   4.97504
 Alpha virt. eigenvalues --    5.01523   5.11041   5.27777   5.31742   5.34452
 Alpha virt. eigenvalues --    5.63898   5.64104   5.65427   5.67449  23.64802
 Alpha virt. eigenvalues --   23.80091  23.83714  23.87457  23.91256  23.92827
 Alpha virt. eigenvalues --   23.94281  23.96627  23.97961  24.00420  24.02759
 Alpha virt. eigenvalues --   24.03392  24.05369  24.06701  24.25958  50.00738
 Alpha virt. eigenvalues --   50.02780  50.05192  50.09942
          Condensed to atoms (all electrons):
               1          2          3          4          5          6
     1  C    5.788194   0.330899  -0.035001  -0.018148   0.001045  -0.066384
     2  C    0.330899   5.488393   0.282084  -0.044874  -0.005195  -0.007128
     3  C   -0.035001   0.282084   5.080047   0.318835  -0.067347  -0.011813
     4  C   -0.018148  -0.044874   0.318835   5.421689   0.280631  -0.044221
     5  C    0.001045  -0.005195  -0.067347   0.280631   5.027985   0.352376
     6  C   -0.066384  -0.007128  -0.011813  -0.044221   0.352376   5.013646
     7  C    0.258387  -0.045928  -0.005254  -0.001238  -0.077309   0.371708
     8  C    0.181242   0.022852   0.004993  -0.000490  -0.000387   0.005492
     9  C   -0.176508  -0.096827   0.007978  -0.000621  -0.000005  -0.000140
    10  C   -0.006186   0.304171  -0.043622   0.005390  -0.000276  -0.000267
    11  O   -0.122020   0.007332  -0.000091  -0.000002  -0.000005   0.000186
    12  C   -0.076048   0.000249   0.001914  -0.004931  -0.002737  -0.070272
    13  C   -0.000926  -0.092297  -0.008841   0.000357  -0.000013   0.000062
    14  O    0.005914  -0.051634  -0.011851  -0.000784  -0.000002   0.000005
    15  C    0.000071   0.004797  -0.049636   0.296511  -0.043945   0.005262
    16  O    0.000085  -0.000434  -0.013985  -0.066575   0.003231  -0.000058
    17  C   -0.000026  -0.000138   0.009357  -0.068585  -0.007172   0.000340
    18  C   -0.000037   0.000390  -0.013669  -0.074038  -0.003717  -0.000110
    19  O    0.000000  -0.000008  -0.000373   0.004850   0.000002   0.000000
    20  H   -0.002318  -0.028791   0.393490  -0.034616  -0.003236  -0.001674
    21  H    0.010695  -0.050571   0.406426  -0.052050   0.006421  -0.000562
    22  H    0.001867  -0.008861  -0.051325   0.392786  -0.026783  -0.005614
    23  H   -0.000282  -0.000154  -0.002208  -0.039919   0.409481  -0.032882
    24  H   -0.000057  -0.000538   0.008270  -0.038792   0.412826  -0.032375
    25  H   -0.005155  -0.003021   0.006680  -0.008417  -0.035331   0.410523
    26  H    0.009444   0.000289  -0.000305   0.007787  -0.033822   0.410537
    27  H   -0.057161   0.005338  -0.000380  -0.000355   0.007107  -0.039386
    28  H    0.006685   0.001834  -0.000206   0.000066  -0.000003   0.000010
    29  H    0.011623   0.002456  -0.000318   0.000013   0.000000   0.000016
    30  H    0.008850  -0.000198  -0.000053   0.000304  -0.001798  -0.002113
    31  H   -0.004310   0.002892  -0.000566   0.000009   0.003913  -0.007451
    32  H   -0.014827  -0.000496  -0.000003   0.000095  -0.000412   0.007734
    33  H    0.000279  -0.013172   0.005250   0.000079   0.000003  -0.000010
    34  H   -0.000966   0.011111  -0.000022   0.000008   0.000000  -0.000002
    35  H    0.002126   0.001812  -0.000748  -0.000045  -0.000006   0.000023
    36  H    0.002182  -0.001407  -0.001715   0.000089   0.000015   0.000004
    37  H   -0.000002   0.000080   0.000001   0.013094  -0.000511   0.000019
    38  H   -0.000008  -0.000015  -0.000359  -0.006493   0.001991   0.000218
    39  H   -0.000011  -0.000118   0.000172  -0.009208  -0.000828  -0.000115
    40  H   -0.000002   0.000042  -0.000288   0.010522  -0.000363   0.000008
    41  H   -0.000054   0.001117   0.005708  -0.002638  -0.000096   0.000030
    42  H    0.000001  -0.000039   0.000173   0.002909   0.000689  -0.000034
    43  H    0.000000  -0.000002  -0.000051  -0.000220  -0.000016   0.000000
               7          8          9         10         11         12
     1  C    0.258387   0.181242  -0.176508  -0.006186  -0.122020  -0.076048
     2  C   -0.045928   0.022852  -0.096827   0.304171   0.007332   0.000249
     3  C   -0.005254   0.004993   0.007978  -0.043622  -0.000091   0.001914
     4  C   -0.001238  -0.000490  -0.000621   0.005390  -0.000002  -0.004931
     5  C   -0.077309  -0.000387  -0.000005  -0.000276  -0.000005  -0.002737
     6  C    0.371708   0.005492  -0.000140  -0.000267   0.000186  -0.070272
     7  C    5.154332  -0.050563   0.010047   0.003215   0.011685   0.342348
     8  C   -0.050563   4.723537   0.368056  -0.086938   0.649757  -0.007751
     9  C    0.010047   0.368056   5.193865   0.288936  -0.071215  -0.001106
    10  C    0.003215  -0.086938   0.288936   5.261468   0.005046   0.000009
    11  O    0.011685   0.649757  -0.071215   0.005046   7.894493  -0.005291
    12  C    0.342348  -0.007751  -0.001106   0.000009  -0.005291   4.949066
    13  C   -0.000351  -0.001675  -0.059845   0.329156   0.000003  -0.000009
    14  O   -0.000098   0.003535  -0.039288   0.234242  -0.000015   0.000010
    15  C   -0.000442   0.000004   0.000009  -0.000278   0.000000  -0.000058
    16  O   -0.000006   0.000001  -0.000002  -0.000212   0.000000   0.000003
    17  C   -0.000044   0.000000   0.000000   0.000003   0.000000  -0.000009
    18  C    0.000013   0.000000   0.000000  -0.000004   0.000000  -0.000006
    19  O    0.000000   0.000000   0.000000   0.000000   0.000000   0.000000
    20  H    0.001371  -0.000220  -0.000078  -0.001247   0.000005  -0.000203
    21  H   -0.000394  -0.000155   0.001827  -0.012843   0.000003   0.000065
    22  H    0.003828  -0.000003  -0.000062   0.000124  -0.000005  -0.001194
    23  H    0.008145   0.000030   0.000000   0.000003   0.000000  -0.000235
    24  H   -0.006334   0.000021  -0.000002   0.000016   0.000001   0.005009
    25  H   -0.044272   0.000263  -0.000096  -0.000099  -0.000020   0.008516
    26  H   -0.033218  -0.000239   0.000007   0.000028  -0.000005  -0.004854
    27  H    0.424230  -0.005388   0.002377  -0.001182   0.013672  -0.039521
    28  H   -0.000316  -0.026200   0.385684  -0.032020   0.000697   0.000127
    29  H   -0.000216  -0.029329   0.384937  -0.028159   0.004147  -0.000014
    30  H   -0.036255  -0.000006   0.000018   0.000012  -0.000106   0.403804
    31  H   -0.033540  -0.000566   0.000086  -0.000216  -0.000065   0.402846
    32  H   -0.024530   0.004994   0.000531  -0.000074   0.010190   0.398495
    33  H    0.000012  -0.000539   0.007032  -0.023786   0.000008   0.000000
    34  H    0.000023   0.000624  -0.007377  -0.030909  -0.000010   0.000000
    35  H   -0.000126  -0.000133  -0.001163  -0.037903  -0.000061   0.000007
    36  H   -0.000072  -0.000570  -0.001754  -0.043321  -0.000029  -0.000013
    37  H    0.000000   0.000000   0.000000   0.000001   0.000000   0.000000
    38  H    0.000008   0.000000   0.000000   0.000001   0.000000  -0.000006
    39  H    0.000002   0.000000   0.000000   0.000000   0.000000   0.000019
    40  H    0.000001   0.000000   0.000000   0.000000   0.000000   0.000000
    41  H    0.000021  -0.000001  -0.000002   0.000040   0.000000  -0.000001
    42  H    0.000003   0.000000   0.000000  -0.000001   0.000000  -0.000001
    43  H    0.000000   0.000000   0.000000  -0.000001   0.000000   0.000000
              13         14         15         16         17         18
     1  C   -0.000926   0.005914   0.000071   0.000085  -0.000026  -0.000037
     2  C   -0.092297  -0.051634   0.004797  -0.000434  -0.000138   0.000390
     3  C   -0.008841  -0.011851  -0.049636  -0.013985   0.009357  -0.013669
     4  C    0.000357  -0.000784   0.296511  -0.066575  -0.068585  -0.074038
     5  C   -0.000013  -0.000002  -0.043945   0.003231  -0.007172  -0.003717
     6  C    0.000062   0.000005   0.005262  -0.000058   0.000340  -0.000110
     7  C   -0.000351  -0.000098  -0.000442  -0.000006  -0.000044   0.000013
     8  C   -0.001675   0.003535   0.000004   0.000001   0.000000   0.000000
     9  C   -0.059845  -0.039288   0.000009  -0.000002   0.000000   0.000000
    10  C    0.329156   0.234242  -0.000278  -0.000212   0.000003  -0.000004
    11  O    0.000003  -0.000015   0.000000   0.000000   0.000000   0.000000
    12  C   -0.000009   0.000010  -0.000058   0.000003  -0.000009  -0.000006
    13  C    4.954125  -0.061069  -0.000003   0.000009   0.000000  -0.000004
    14  O   -0.061069   7.989534  -0.000097  -0.000050  -0.000001   0.000001
    15  C   -0.000003  -0.000097   5.335687   0.222411   0.352862   0.268798
    16  O    0.000009  -0.000050   0.222411   8.014906  -0.042749  -0.044688
    17  C    0.000000  -0.000001   0.352862  -0.042749   4.948634  -0.074900
    18  C   -0.000004   0.000001   0.268798  -0.044688  -0.074900   4.886849
    19  O    0.000000   0.000000  -0.044639  -0.004588  -0.009465   0.248393
    20  H    0.001471   0.000272  -0.004031  -0.000227  -0.000231   0.003097
    21  H   -0.003134   0.027593  -0.010046   0.027853   0.001482  -0.001043
    22  H    0.000050   0.000589  -0.031432   0.010411  -0.011743   0.010179
    23  H    0.000000   0.000001  -0.006087   0.000050  -0.003674   0.003615
    24  H    0.000000   0.000000  -0.005746  -0.000123   0.003300  -0.000694
    25  H    0.000018   0.000005  -0.000131  -0.000001   0.000013  -0.000125
    26  H   -0.000003   0.000000  -0.000309   0.000003   0.000005   0.000007
    27  H    0.000135  -0.000001   0.000026   0.000000   0.000001   0.000000
    28  H    0.002159   0.002885  -0.000001  -0.000001   0.000000   0.000000
    29  H   -0.000430   0.001739   0.000000   0.000000   0.000000   0.000000
    30  H    0.000000   0.000000  -0.000005   0.000000  -0.000009   0.000001
    31  H    0.000004  -0.000014   0.000138  -0.000120   0.000259  -0.000033
    32  H   -0.000001   0.000005  -0.000001   0.000000  -0.000001   0.000000
    33  H    0.401121   0.000252   0.000022  -0.000070  -0.000001  -0.000002
    34  H    0.392583   0.004542   0.000000   0.000000   0.000000   0.000000
    35  H    0.399829   0.004068   0.000000   0.000000   0.000000   0.000000
    36  H    0.009792   0.314825   0.000008   0.000486  -0.000001   0.000011
    37  H    0.000000   0.000000  -0.046089   0.315769  -0.006552  -0.005620
    38  H    0.000000   0.000000  -0.027911   0.004839   0.387291   0.000424
    39  H    0.000000  -0.000001  -0.035891   0.003445   0.406828   0.008957
    40  H    0.000000   0.000000  -0.030062  -0.003356   0.394294  -0.014711
    41  H    0.000025  -0.000064  -0.046388  -0.001001   0.006805   0.416666
    42  H    0.000000   0.000000  -0.041289   0.004618  -0.003413   0.385891
    43  H    0.000000   0.000000  -0.002199   0.007891   0.000181  -0.040391
              19         20         21         22         23         24
     1  C    0.000000  -0.002318   0.010695   0.001867  -0.000282  -0.000057
     2  C   -0.000008  -0.028791  -0.050571  -0.008861  -0.000154  -0.000538
     3  C   -0.000373   0.393490   0.406426  -0.051325  -0.002208   0.008270
     4  C    0.004850  -0.034616  -0.052050   0.392786  -0.039919  -0.038792
     5  C    0.000002  -0.003236   0.006421  -0.026783   0.409481   0.412826
     6  C    0.000000  -0.001674  -0.000562  -0.005614  -0.032882  -0.032375
     7  C    0.000000   0.001371  -0.000394   0.003828   0.008145  -0.006334
     8  C    0.000000  -0.000220  -0.000155  -0.000003   0.000030   0.000021
     9  C    0.000000  -0.000078   0.001827  -0.000062   0.000000  -0.000002
    10  C    0.000000  -0.001247  -0.012843   0.000124   0.000003   0.000016
    11  O    0.000000   0.000005   0.000003  -0.000005   0.000000   0.000001
    12  C    0.000000  -0.000203   0.000065  -0.001194  -0.000235   0.005009
    13  C    0.000000   0.001471  -0.003134   0.000050   0.000000   0.000000
    14  O    0.000000   0.000272   0.027593   0.000589   0.000001   0.000000
    15  C   -0.044639  -0.004031  -0.010046  -0.031432  -0.006087  -0.005746
    16  O   -0.004588  -0.000227   0.027853   0.010411   0.000050  -0.000123
    17  C   -0.009465  -0.000231   0.001482  -0.011743  -0.003674   0.003300
    18  C    0.248393   0.003097  -0.001043   0.010179   0.003615  -0.000694
    19  O    7.962897  -0.000103  -0.000106  -0.000237  -0.000179  -0.000004
    20  H   -0.000103   0.518408  -0.022141   0.007120   0.002649   0.000063
    21  H   -0.000106  -0.022141   0.516542  -0.001430  -0.000212  -0.000241
    22  H   -0.000237   0.007120  -0.001430   0.548396   0.007230  -0.011381
    23  H   -0.000179   0.002649  -0.000212   0.007230   0.550090  -0.027962
    24  H   -0.000004   0.000063  -0.000241  -0.011381  -0.027962   0.548276
    25  H    0.000000   0.000111   0.000189  -0.000506  -0.008081   0.007523
    26  H    0.000000  -0.000238   0.000023  -0.000095  -0.002935  -0.007988
    27  H    0.000000   0.000202  -0.000010   0.000036  -0.000280  -0.000304
    28  H    0.000000  -0.000037  -0.000158  -0.000038   0.000000   0.000000
    29  H    0.000000   0.000061  -0.000146   0.000006   0.000000   0.000000
    30  H    0.000000   0.000017  -0.000003   0.000082  -0.000076   0.000548
    31  H    0.000000   0.000036  -0.000025   0.001961   0.000041  -0.001052
    32  H    0.000000  -0.000004  -0.000006   0.000084   0.000028  -0.000071
    33  H    0.000000  -0.000346   0.001478  -0.000001  -0.000001  -0.000001
    34  H    0.000000   0.000004  -0.000416  -0.000002   0.000000   0.000000
    35  H    0.000000  -0.000134   0.000439   0.000000   0.000000   0.000000
    36  H    0.000000   0.000084  -0.000820   0.000649   0.000001  -0.000001
    37  H    0.012824   0.000008  -0.001468  -0.000990  -0.000007   0.000010
    38  H   -0.000557   0.000009  -0.000236   0.000944   0.000702  -0.001538
    39  H   -0.000366  -0.000013  -0.000014   0.005631   0.000242   0.000164
    40  H    0.017258   0.000031  -0.000128  -0.000446  -0.000227   0.000160
    41  H   -0.024864   0.001784   0.000240  -0.000133  -0.000229  -0.000096
    42  H   -0.025707  -0.000262   0.000281  -0.000964   0.004058  -0.000037
    43  H    0.316987  -0.000049   0.000291  -0.000057   0.000026   0.000003
              25         26         27         28         29         30
     1  C   -0.005155   0.009444  -0.057161   0.006685   0.011623   0.008850
     2  C   -0.003021   0.000289   0.005338   0.001834   0.002456  -0.000198
     3  C    0.006680  -0.000305  -0.000380  -0.000206  -0.000318  -0.000053
     4  C   -0.008417   0.007787  -0.000355   0.000066   0.000013   0.000304
     5  C   -0.035331  -0.033822   0.007107  -0.000003   0.000000  -0.001798
     6  C    0.410523   0.410537  -0.039386   0.000010   0.000016  -0.002113
     7  C   -0.044272  -0.033218   0.424230  -0.000316  -0.000216  -0.036255
     8  C    0.000263  -0.000239  -0.005388  -0.026200  -0.029329  -0.000006
     9  C   -0.000096   0.000007   0.002377   0.385684   0.384937   0.000018
    10  C   -0.000099   0.000028  -0.001182  -0.032020  -0.028159   0.000012
    11  O   -0.000020  -0.000005   0.013672   0.000697   0.004147  -0.000106
    12  C    0.008516  -0.004854  -0.039521   0.000127  -0.000014   0.403804
    13  C    0.000018  -0.000003   0.000135   0.002159  -0.000430   0.000000
    14  O    0.000005   0.000000  -0.000001   0.002885   0.001739   0.000000
    15  C   -0.000131  -0.000309   0.000026  -0.000001   0.000000  -0.000005
    16  O   -0.000001   0.000003   0.000000  -0.000001   0.000000   0.000000
    17  C    0.000013   0.000005   0.000001   0.000000   0.000000  -0.000009
    18  C   -0.000125   0.000007   0.000000   0.000000   0.000000   0.000001
    19  O    0.000000   0.000000   0.000000   0.000000   0.000000   0.000000
    20  H    0.000111  -0.000238   0.000202  -0.000037   0.000061   0.000017
    21  H    0.000189   0.000023  -0.000010  -0.000158  -0.000146  -0.000003
    22  H   -0.000506  -0.000095   0.000036  -0.000038   0.000006   0.000082
    23  H   -0.008081  -0.002935  -0.000280   0.000000   0.000000  -0.000076
    24  H    0.007523  -0.007988  -0.000304   0.000000   0.000000   0.000548
    25  H    0.559878  -0.025746  -0.004700   0.000005  -0.000001   0.000002
    26  H   -0.025746   0.548059  -0.007867   0.000000  -0.000001   0.003341
    27  H   -0.004700  -0.007867   0.556035  -0.000089  -0.000030  -0.005401
    28  H    0.000005   0.000000  -0.000089   0.491030  -0.009939  -0.000005
    29  H   -0.000001  -0.000001  -0.000030  -0.009939   0.500143   0.000001
    30  H    0.000002   0.003341  -0.005401  -0.000005   0.000001   0.549500
    31  H   -0.000249  -0.000766   0.008086  -0.000004   0.000005  -0.026570
    32  H   -0.000377   0.000014  -0.005761  -0.000048  -0.000018  -0.023086
    33  H   -0.000022   0.000000  -0.000004  -0.000378   0.000240   0.000000
    34  H   -0.000001   0.000000  -0.000005   0.000626   0.000794   0.000000
    35  H    0.000093   0.000000  -0.000031   0.000301  -0.001114   0.000000
    36  H   -0.000002   0.000000   0.000009   0.002945   0.000085   0.000001
    37  H    0.000000  -0.000001   0.000000   0.000000   0.000000   0.000000
    38  H   -0.000016   0.000004   0.000000   0.000000   0.000000  -0.000002
    39  H   -0.000002   0.000007   0.000000   0.000000   0.000000   0.000002
    40  H    0.000001  -0.000002   0.000000   0.000000   0.000000   0.000000
    41  H   -0.000119   0.000011   0.000001   0.000000   0.000000   0.000000
    42  H    0.000008  -0.000002   0.000000   0.000000   0.000000   0.000000
    43  H    0.000001   0.000000   0.000000   0.000000   0.000000   0.000000
              31         32         33         34         35         36
     1  C   -0.004310  -0.014827   0.000279  -0.000966   0.002126   0.002182
     2  C    0.002892  -0.000496  -0.013172   0.011111   0.001812  -0.001407
     3  C   -0.000566  -0.000003   0.005250  -0.000022  -0.000748  -0.001715
     4  C    0.000009   0.000095   0.000079   0.000008  -0.000045   0.000089
     5  C    0.003913  -0.000412   0.000003   0.000000  -0.000006   0.000015
     6  C   -0.007451   0.007734  -0.000010  -0.000002   0.000023   0.000004
     7  C   -0.033540  -0.024530   0.000012   0.000023  -0.000126  -0.000072
     8  C   -0.000566   0.004994  -0.000539   0.000624  -0.000133  -0.000570
     9  C    0.000086   0.000531   0.007032  -0.007377  -0.001163  -0.001754
    10  C   -0.000216  -0.000074  -0.023786  -0.030909  -0.037903  -0.043321
    11  O   -0.000065   0.010190   0.000008  -0.000010  -0.000061  -0.000029
    12  C    0.402846   0.398495   0.000000   0.000000   0.000007  -0.000013
    13  C    0.000004  -0.000001   0.401121   0.392583   0.399829   0.009792
    14  O   -0.000014   0.000005   0.000252   0.004542   0.004068   0.314825
    15  C    0.000138  -0.000001   0.000022   0.000000   0.000000   0.000008
    16  O   -0.000120   0.000000  -0.000070   0.000000   0.000000   0.000486
    17  C    0.000259  -0.000001  -0.000001   0.000000   0.000000  -0.000001
    18  C   -0.000033   0.000000  -0.000002   0.000000   0.000000   0.000011
    19  O    0.000000   0.000000   0.000000   0.000000   0.000000   0.000000
    20  H    0.000036  -0.000004  -0.000346   0.000004  -0.000134   0.000084
    21  H   -0.000025  -0.000006   0.001478  -0.000416   0.000439  -0.000820
    22  H    0.001961   0.000084  -0.000001  -0.000002   0.000000   0.000649
    23  H    0.000041   0.000028  -0.000001   0.000000   0.000000   0.000001
    24  H   -0.001052  -0.000071  -0.000001   0.000000   0.000000  -0.000001
    25  H   -0.000249  -0.000377  -0.000022  -0.000001   0.000093  -0.000002
    26  H   -0.000766   0.000014   0.000000   0.000000   0.000000   0.000000
    27  H    0.008086  -0.005761  -0.000004  -0.000005  -0.000031   0.000009
    28  H   -0.000004  -0.000048  -0.000378   0.000626   0.000301   0.002945
    29  H    0.000005  -0.000018   0.000240   0.000794  -0.001114   0.000085
    30  H   -0.026570  -0.023086   0.000000   0.000000   0.000000   0.000001
    31  H    0.557980  -0.027223   0.000000   0.000000  -0.000001   0.000001
    32  H   -0.027223   0.544739   0.000000   0.000000   0.000000  -0.000006
    33  H    0.000000   0.000000   0.532109  -0.023483  -0.022490  -0.000417
    34  H    0.000000   0.000000  -0.023483   0.536140  -0.021260  -0.000494
    35  H   -0.000001   0.000000  -0.022490  -0.021260   0.541868  -0.000607
    36  H    0.000001  -0.000006  -0.000417  -0.000494  -0.000607   0.453603
    37  H    0.000004   0.000000   0.000001   0.000000   0.000000  -0.000002
    38  H   -0.000043   0.000000   0.000000   0.000000   0.000000   0.000000
    39  H    0.000007   0.000001   0.000000   0.000000   0.000000   0.000003
    40  H    0.000002   0.000000   0.000000   0.000000   0.000000   0.000000
    41  H    0.000000   0.000000  -0.000029   0.000001  -0.000004   0.000003
    42  H    0.000012   0.000000  -0.000001   0.000000   0.000000  -0.000001
    43  H    0.000000   0.000000  -0.000001   0.000000   0.000000  -0.000001
              37         38         39         40         41         42
     1  C   -0.000002  -0.000008  -0.000011  -0.000002  -0.000054   0.000001
     2  C    0.000080  -0.000015  -0.000118   0.000042   0.001117  -0.000039
     3  C    0.000001  -0.000359   0.000172  -0.000288   0.005708   0.000173
     4  C    0.013094  -0.006493  -0.009208   0.010522  -0.002638   0.002909
     5  C   -0.000511   0.001991  -0.000828  -0.000363  -0.000096   0.000689
     6  C    0.000019   0.000218  -0.000115   0.000008   0.000030  -0.000034
     7  C    0.000000   0.000008   0.000002   0.000001   0.000021   0.000003
     8  C    0.000000   0.000000   0.000000   0.000000  -0.000001   0.000000
     9  C    0.000000   0.000000   0.000000   0.000000  -0.000002   0.000000
    10  C    0.000001   0.000001   0.000000   0.000000   0.000040  -0.000001
    11  O    0.000000   0.000000   0.000000   0.000000   0.000000   0.000000
    12  C    0.000000  -0.000006   0.000019   0.000000  -0.000001  -0.000001
    13  C    0.000000   0.000000   0.000000   0.000000   0.000025   0.000000
    14  O    0.000000   0.000000  -0.000001   0.000000  -0.000064   0.000000
    15  C   -0.046089  -0.027911  -0.035891  -0.030062  -0.046388  -0.041289
    16  O    0.315769   0.004839   0.003445  -0.003356  -0.001001   0.004618
    17  C   -0.006552   0.387291   0.406828   0.394294   0.006805  -0.003413
    18  C   -0.005620   0.000424   0.008957  -0.014711   0.416666   0.385891
    19  O    0.012824  -0.000557  -0.000366   0.017258  -0.024864  -0.025707
    20  H    0.000008   0.000009  -0.000013   0.000031   0.001784  -0.000262
    21  H   -0.001468  -0.000236  -0.000014  -0.000128   0.000240   0.000281
    22  H   -0.000990   0.000944   0.005631  -0.000446  -0.000133  -0.000964
    23  H   -0.000007   0.000702   0.000242  -0.000227  -0.000229   0.004058
    24  H    0.000010  -0.001538   0.000164   0.000160  -0.000096  -0.000037
    25  H    0.000000  -0.000016  -0.000002   0.000001  -0.000119   0.000008
    26  H   -0.000001   0.000004   0.000007  -0.000002   0.000011  -0.000002
    27  H    0.000000   0.000000   0.000000   0.000000   0.000001   0.000000
    28  H    0.000000   0.000000   0.000000   0.000000   0.000000   0.000000
    29  H    0.000000   0.000000   0.000000   0.000000   0.000000   0.000000
    30  H    0.000000  -0.000002   0.000002   0.000000   0.000000   0.000000
    31  H    0.000004  -0.000043   0.000007   0.000002   0.000000   0.000012
    32  H    0.000000   0.000000   0.000001   0.000000   0.000000   0.000000
    33  H    0.000001   0.000000   0.000000   0.000000  -0.000029  -0.000001
    34  H    0.000000   0.000000   0.000000   0.000000   0.000001   0.000000
    35  H    0.000000   0.000000   0.000000   0.000000  -0.000004   0.000000
    36  H   -0.000002   0.000000   0.000003   0.000000   0.000003  -0.000001
    37  H    0.455412  -0.000003  -0.000832   0.006188  -0.000199   0.000430
    38  H   -0.000003   0.553860  -0.022405  -0.021310  -0.000196  -0.000303
    39  H   -0.000832  -0.022405   0.539094  -0.027214  -0.000375  -0.000341
    40  H    0.006188  -0.021310  -0.027214   0.541962   0.000724  -0.000048
    41  H   -0.000199  -0.000196  -0.000375   0.000724   0.540330  -0.027570
    42  H    0.000430  -0.000303  -0.000341  -0.000048  -0.027570   0.562231
    43  H    0.002791  -0.000186  -0.000065  -0.000645  -0.008064   0.008254
              43
     1  C    0.000000
     2  C   -0.000002
     3  C   -0.000051
     4  C   -0.000220
     5  C   -0.000016
     6  C    0.000000
     7  C    0.000000
     8  C    0.000000
     9  C    0.000000
    10  C   -0.000001
    11  O    0.000000
    12  C    0.000000
    13  C    0.000000
    14  O    0.000000
    15  C   -0.002199
    16  O    0.007891
    17  C    0.000181
    18  C   -0.040391
    19  O    0.316987
    20  H   -0.000049
    21  H    0.000291
    22  H   -0.000057
    23  H    0.000026
    24  H    0.000003
    25  H    0.000001
    26  H    0.000000
    27  H    0.000000
    28  H    0.000000
    29  H    0.000000
    30  H    0.000000
    31  H    0.000000
    32  H    0.000000
    33  H   -0.000001
    34  H    0.000000
    35  H    0.000000
    36  H   -0.000001
    37  H    0.002791
    38  H   -0.000186
    39  H   -0.000065
    40  H   -0.000645
    41  H   -0.008064
    42  H    0.008254
    43  H    0.451008
 Mulliken charges:
               1
     1  C   -0.033153
     2  C   -0.016293
     3  C   -0.211346
     4  C   -0.238765
     5  C   -0.196399
     6  C   -0.255589
     7  C   -0.228872
     8  C    0.245752
     9  C   -0.195297
    10  C   -0.082315
    11  O   -0.398285
    12  C   -0.298225
    13  C   -0.262300
    14  O   -0.425046
    15  C   -0.059890
    16  O   -0.437765
    17  C   -0.282940
    18  C    0.040498
    19  O   -0.452016
    20  H    0.169910
    21  H    0.156510
    22  H    0.161328
    23  H    0.139240
    24  H    0.149146
    25  H    0.142663
    26  H    0.138831
    27  H    0.150601
    28  H    0.174388
    29  H    0.163450
    30  H    0.129201
    31  H    0.124530
    32  H    0.130034
    33  H    0.136869
    34  H    0.138492
    35  H    0.135260
    36  H    0.266437
    37  H    0.255644
    38  H    0.131295
    39  H    0.133225
    40  H    0.127607
    41  H    0.138617
    42  H    0.130456
    43  H    0.264516
 Sum of Mulliken charges =   0.00000
 Mulliken charges with hydrogens summed into heavy atoms:
               1
     1  C   -0.033153
     2  C   -0.016293
     3  C    0.115073
     4  C   -0.077437
     5  C    0.091986
     6  C    0.025905
     7  C   -0.078271
     8  C    0.245752
     9  C    0.142541
    10  C   -0.082315
    11  O   -0.398285
    12  C    0.085539
    13  C    0.148321
    14  O   -0.158610
    15  C   -0.059890
    16  O   -0.182121
    17  C    0.109187
    18  C    0.309572
    19  O   -0.187500
 Electronic spatial extent (au):  <R**2>=           5594.1267
 Charge=              0.0000 electrons
 Dipole moment (field-independent basis, Debye):
    X=             -3.7328    Y=             -0.8743    Z=              0.7950  Tot=              3.9154
 Quadrupole moment (field-independent basis, Debye-Ang):
   XX=           -137.1484   YY=           -115.5784   ZZ=           -110.2549
   XY=             -6.5617   XZ=              4.0561   YZ=             -0.3502
 Traceless Quadrupole moment (field-independent basis, Debye-Ang):
   XX=            -16.1545   YY=              5.4155   ZZ=             10.7390
   XY=             -6.5617   XZ=              4.0561   YZ=             -0.3502
 Octapole moment (field-independent basis, Debye-Ang**2):
  XXX=            -70.3777  YYY=             -0.4012  ZZZ=            -15.4256  XYY=            -38.5205
  XXY=            -73.5826  XXZ=            -21.1554  XZZ=             -0.6605  YZZ=            -11.4778
  YYZ=             10.0359  XYZ=             -4.4461
 Hexadecapole moment (field-independent basis, Debye-Ang**3):
 XXXX=          -5355.7341 YYYY=          -2024.4034 ZZZZ=           -619.3512 XXXY=           -106.6503
 XXXZ=            179.2344 YYYX=            102.4576 YYYZ=             -7.7657 ZZZX=            -15.9702
 ZZZY=             35.9808 XXYY=          -1017.3070 XXZZ=           -836.2510 YYZZ=           -433.4715
 XXYZ=             51.3978 YYXZ=             17.4088 ZZXY=              4.4657
 N-N= 1.597997393952D+03 E-N=-5.265986611305D+03  KE= 8.830006540700D+02
 1\1\GINC-SNODE59\SP\RmPW1PW91\6-311G(d,p)\C15H24O4\ROOT\11-Mar-2024\0\
 \# mPW1PW91/6-311G(d,p) nmr guess=read geom=check scrf=(solvent=methan
 ol,read)\\candidate structure: DY-202A-11R_28, conformer: 1, nmr calcu
 lation with methanol solvation\\0,1\C,0,-1.7886379218,0.6194004863,-0.
 1745607624\C,0,-1.0402689478,-0.5068233873,-0.2652860508\C,0,0.4320702
 073,-0.6200312129,-0.5458924845\C,0,1.2759690133,0.5010009627,0.112975
 9466\C,0,1.2065361805,1.8442808554,-0.6540082448\C,0,-0.146783907,2.19
 02991291,-1.3023015012\C,0,-1.403708851,2.0593741216,-0.4196248329\C,0
 ,-3.1776747901,0.2560748209,0.1534161951\C,0,-3.2538622147,-1.24173962
 87,0.3891019866\C,0,-1.8689637582,-1.7781263516,-0.03859118\O,0,-4.128
 3319078,1.0365850134,0.2208706736\C,0,-1.3218101537,2.8697183526,0.889
 8983105\C,0,-1.9382295714,-2.6371214864,-1.3042532826\O,0,-1.263672338
 8,-2.6192727234,0.9583910111\C,0,2.7368198033,0.0454557171,0.394173296
 1\O,0,2.6083198551,-1.1033661557,1.265840808\C,0,3.5345008651,1.126059
 2342,1.1362817336\C,0,3.4825850724,-0.3968728519,-0.8833477052\O,0,4.7
 526407224,-0.9924100412,-0.5836859167\H,0,0.5898774351,-0.6326752371,-
 1.6341285382\H,0,0.7673182726,-1.5928981257,-0.1764181212\H,0,0.848887
 1615,0.6605829069,1.1116621818\H,0,1.955246003,1.8536855848,-1.4565086
 331\H,0,1.4912912254,2.6502253881,0.0315606223\H,0,-0.2940084316,1.571
 9625844,-2.197224571\H,0,-0.0858071462,3.2266113639,-1.6605401327\H,0,
 -2.2384681998,2.4893781739,-0.9930096565\H,0,-3.4244034122,-1.43103341
 04,1.4561166194\H,0,-4.0935095692,-1.6819355701,-0.1590734823\H,0,-1.1
 045448953,3.9231166221,0.6737523627\H,0,-0.5411233946,2.4917195978,1.5
 589044106\H,0,-2.2743164602,2.8279324037,1.4297468443\H,0,-0.936428688
 3,-2.9380986982,-1.6286646946\H,0,-2.5217532444,-3.5430386871,-1.10414
 00267\H,0,-2.418804353,-2.0865848712,-2.1193306729\H,0,-1.1776213148,-
 2.0992484895,1.7767276855\H,0,3.5081878458,-1.3514582231,1.539097173\H
 ,0,3.6849616797,2.0193057873,0.5221542065\H,0,3.0177166306,1.418756873
 8,2.0572682002\H,0,4.5241313767,0.7397383409,1.4065367757\H,0,2.871693
 7853,-1.1004875825,-1.4601992416\H,0,3.6960948962,0.4678564844,-1.5184
 121356\H,0,4.5898854406,-1.9199980715,-0.3464751758\\Version=ES64L-G09
 RevD.01\State=1-A\HF=-886.9761769\RMSD=5.276e-09\Dipole=1.4752265,-0.3
 232424,-0.3034963\Quadrupole=-12.1761832,4.1377839,8.0383993,4.6519543
 ,2.8873111,0.3009946\PG=C01 [X(C15H24O4)]\\@


 TERENCE, THIS IS STUPID STUFF:
 YOU EAT YOUR VICTUALS FAST ENOUGH;
 THERE CAN'T BE MUCH AMISS, 'TIS CLEAR
 TO SEE THE RATE YOU DRINK YOUR BEER.
 BUT OH, GOOD LORD, THE VERSE YOU MAKE,
 IT GIVES A CHAP THE BELLY-ACHE.
 THE COW, THE OLD COW, SHE IS DEAD;
 IT SLEEPS WELL, THE HORNED HEAD:
 WE POOR LADS, 'TIS OUR TURN NOW
 TO HEAR SUCH TUNES AS KILLED THE COW.
 PRETTY FRIENDSHIP 'TIS TO RHYME
 YOUR FRIENDS TO DEATH BEFORE THEIR TIME.
 MOPING, MELANCHOLY MAD:
 COME PIPE A TUNE TO DANCE TO, LAD.

     -- A. E. HOUSMAN
 Job cpu time:       0 days  0 hours 43 minutes 51.3 seconds.
 File lengths (MBytes):  RWF=    277 Int=      0 D2E=      0 Chk=     29 Scr=      1
 Normal termination of Gaussian 09 at Mon Mar 11 00:04:19 2024.
