# Supplementary material for: New patchoulol- and guaiane-type sesquiterpenoids from Sanguisorba officinalis with anti-melanogenic activity
Source: Nat Prod Bioprospect. 2026 May 12;16(1):63. doi: 10.1007/s13659-026-00616-0 (PMC13161421; doi:10.1007/s13659-026-00616-0)
Supplement: Supplementary file 2 — Additional file 2. It includes the calculated NMR data of compound 11. [file 13659_2026_616_MOESM2_ESM.zip › New folder/11R-nmr-29.log]

 Entering Gaussian System, Link 0=/gpfs/home/zhengshan/software/Gaussian/g09/g09
 Input=DY-202A-11R_29-2.gjf
 Output=DY-202A-11R_29-2.log
 Initial command:
 /gpfs/home/zhengshan/software/Gaussian/g09/l1.exe "/gpfs/home/zhengshan/software/Gaussian/g09/scratch/zhengshan/%J/Gau-7785.inp" -scrdir="/gpfs/home/zhengshan/software/Gaussian/g09/scratch/zhengshan/%J/"
 Entering Link 1 = /gpfs/home/zhengshan/software/Gaussian/g09/l1.exe PID=      7786.
  
 Copyright (c) 1988,1990,1992,1993,1995,1998,2003,2009,2013,
            Gaussian, Inc.  All Rights Reserved.
  
 This is part of the Gaussian(R) 09 program.  It is based on
 the Gaussian(R) 03 system (copyright 2003, Gaussian, Inc.),
 the Gaussian(R) 98 system (copyright 1998, Gaussian, Inc.),
 the Gaussian(R) 94 system (copyright 1995, Gaussian, Inc.),
 the Gaussian 92(TM) system (copyright 1992, Gaussian, Inc.),
 the Gaussian 90(TM) system (copyright 1990, Gaussian, Inc.),
 the Gaussian 88(TM) system (copyright 1988, Gaussian, Inc.),
 the Gaussian 86(TM) system (copyright 1986, Carnegie Mellon
 University), and the Gaussian 82(TM) system (copyright 1983,
 Carnegie Mellon University). Gaussian is a federally registered
 trademark of Gaussian, Inc.
  
 This software contains proprietary and confidential information,
 including trade secrets, belonging to Gaussian, Inc.
  
 This software is provided under written license and may be
 used, copied, transmitted, or stored only in accord with that
 written license.
  
 The following legend is applicable only to US Government
 contracts under FAR:
  
                    RESTRICTED RIGHTS LEGEND
  
 Use, reproduction and disclosure by the US Government is
 subject to restrictions as set forth in subparagraphs (a)
 and (c) of the Commercial Computer Software - Restricted
 Rights clause in FAR 52.227-19.
  
 Gaussian, Inc.
 340 Quinnipiac St., Bldg. 40, Wallingford CT 06492
  
  
 ---------------------------------------------------------------
 Warning -- This program may not be used in any manner that
 competes with the business of Gaussian, Inc. or will provide
 assistance to any competitor of Gaussian, Inc.  The licensee
 of this program is prohibited from giving any competitor of
 Gaussian, Inc. access to this program.  By using this program,
 the user acknowledges that Gaussian, Inc. is engaged in the
 business of creating and licensing software in the field of
 computational chemistry and represents and warrants to the
 licensee that it is not a competitor of Gaussian, Inc. and that
 it will not use this program in any manner prohibited above.
 ---------------------------------------------------------------
  

 Cite this work as:
 Gaussian 09, Revision D.01,
 M. J. Frisch, G. W. Trucks, H. B. Schlegel, G. E. Scuseria, 
 M. A. Robb, J. R. Cheeseman, G. Scalmani, V. Barone, B. Mennucci, 
 G. A. Petersson, H. Nakatsuji, M. Caricato, X. Li, H. P. Hratchian, 
 A. F. Izmaylov, J. Bloino, G. Zheng, J. L. Sonnenberg, M. Hada, 
 M. Ehara, K. Toyota, R. Fukuda, J. Hasegawa, M. Ishida, T. Nakajima, 
 Y. Honda, O. Kitao, H. Nakai, T. Vreven, J. A. Montgomery, Jr., 
 J. E. Peralta, F. Ogliaro, M. Bearpark, J. J. Heyd, E. Brothers, 
 K. N. Kudin, V. N. Staroverov, T. Keith, R. Kobayashi, J. Normand, 
 K. Raghavachari, A. Rendell, J. C. Burant, S. S. Iyengar, J. Tomasi, 
 M. Cossi, N. Rega, J. M. Millam, M. Klene, J. E. Knox, J. B. Cross, 
 V. Bakken, C. Adamo, J. Jaramillo, R. Gomperts, R. E. Stratmann, 
 O. Yazyev, A. J. Austin, R. Cammi, C. Pomelli, J. W. Ochterski, 
 R. L. Martin, K. Morokuma, V. G. Zakrzewski, G. A. Voth, 
 P. Salvador, J. J. Dannenberg, S. Dapprich, A. D. Daniels, 
 O. Farkas, J. B. Foresman, J. V. Ortiz, J. Cioslowski, 
 and D. J. Fox, Gaussian, Inc., Wallingford CT, 2013.
 
 ******************************************
 Gaussian 09:  ES64L-G09RevD.01 24-Apr-2013
                10-Mar-2024 
 ******************************************
 %chk=DY-202A-11R_29.chk
 %mem=6GB
 %nprocshared=3
 Will use up to    3 processors via shared memory.
 ----------------------------------------------------------------------
 # mPW1PW91/6-311G(d,p) nmr guess=read geom=check scrf=(solvent=methano
 l,read)
 ----------------------------------------------------------------------
 1/29=2,38=1,40=2/1;
 2/12=2,40=1/2;
 3/5=4,6=6,7=101,11=2,14=-4,16=1,25=1,30=1,70=2203,72=3,74=-7,116=-2/1,2,8,3;
 4/5=1/1;
 5/5=2,38=6,53=3/2;
 8/6=1,10=90,11=11/1;
 10/13=100,45=16/2;
 6/7=2,8=2,9=2,10=2,28=1/1;
 99/9=1/99;
 ----------------------------------------------------------------------
 candidate structure: DY-202A-11R_29, conformer: 1, nmr calculation wit
 h methanol solvation
 ----------------------------------------------------------------------
 Structure from the checkpoint file:  "DY-202A-11R_29.chk"
 Charge =  0 Multiplicity = 1
 Redundant internal coordinates found in file.
 C,0,1.7867469653,0.6250075287,0.0362673791
 C,0,1.0627709841,-0.4828840201,0.324233558
 C,0,-0.3697377387,-0.5616056074,0.7772061173
 C,0,-1.286677994,0.4960164118,0.1137897839
 C,0,-1.1393189998,1.8999761669,0.750057548
 C,0,0.2800343081,2.3060207748,1.1889152035
 C,0,1.419290326,2.0833306611,0.1746664687
 C,0,3.1341315632,0.2251099596,-0.4050717736
 C,0,3.195328351,-1.2895207919,-0.4865760265
 C,0,1.8741802049,-1.7701589288,0.1532935596
 O,0,4.0643723865,0.9902139962,-0.6623361275
 C,0,1.1667321907,2.7516505707,-1.1920406761
 C,0,2.0969842748,-2.474854858,1.4984342661
 O,0,1.1210209772,-2.6268587069,-0.7242005312
 C,0,-2.7697905018,0.0303960681,0.0545564506
 O,0,-3.4892469187,1.1293631321,-0.5526127513
 C,0,-3.383027503,-0.2856807458,1.4234501616
 C,0,-2.9147394155,-1.1879361398,-0.8906560243
 O,0,-4.281583034,-1.4556235931,-1.2199743319
 H,0,-0.4105350477,-0.4600307504,1.8717298691
 H,0,-0.7258900006,-1.5723417942,0.5617788396
 H,0,-0.968668874,0.5765135616,-0.9338856884
 H,0,-1.7820059584,1.9724102936,1.6363654822
 H,0,-1.5241235268,2.6386303014,0.0394031419
 H,0,0.5444836149,1.7800560764,2.1156801207
 H,0,0.2537823957,3.3730773991,1.447720407
 H,0,2.3146810381,2.5694688179,0.5899007638
 H,0,3.2296382207,-1.5891003501,-1.540856311
 H,0,4.098865829,-1.6717514597,-0.0001887121
 H,0,0.9665076624,3.8223857484,-1.0613095401
 H,0,0.3132337034,2.3085505825,-1.7165116067
 H,0,2.0454208837,2.6521990949,-1.8390422821
 H,0,1.1416640808,-2.7381786848,1.9646535846
 H,0,2.6699237429,-3.3977695102,1.3432055754
 H,0,2.6599539294,-1.8381109589,2.1896588794
 H,0,1.5825707748,-3.4827316621,-0.7555033911
 H,0,-4.4374008803,0.9300527705,-0.4684140326
 H,0,-2.8294913878,-1.0775331342,1.93953247
 H,0,-3.40448393,0.598223558,2.0688494708
 H,0,-4.4148618448,-0.6341377359,1.2949679661
 H,0,-2.3334742588,-1.0123620329,-1.806204862
 H,0,-2.5412339408,-2.0995983337,-0.4169272887
 H,0,-4.5592266523,-0.7746836753,-1.8550051096
 Recover connectivity data from disk.
                          Input orientation:                          
 ---------------------------------------------------------------------
 Center     Atomic      Atomic             Coordinates (Angstroms)
 Number     Number       Type             X           Y           Z
 ---------------------------------------------------------------------
      1          6           0        1.786747    0.625008    0.036267
      2          6           0        1.062771   -0.482884    0.324234
      3          6           0       -0.369738   -0.561606    0.777206
      4          6           0       -1.286678    0.496016    0.113790
      5          6           0       -1.139319    1.899976    0.750058
      6          6           0        0.280034    2.306021    1.188915
      7          6           0        1.419290    2.083331    0.174666
      8          6           0        3.134132    0.225110   -0.405072
      9          6           0        3.195328   -1.289521   -0.486576
     10          6           0        1.874180   -1.770159    0.153294
     11          8           0        4.064372    0.990214   -0.662336
     12          6           0        1.166732    2.751651   -1.192041
     13          6           0        2.096984   -2.474855    1.498434
     14          8           0        1.121021   -2.626859   -0.724201
     15          6           0       -2.769791    0.030396    0.054556
     16          8           0       -3.489247    1.129363   -0.552613
     17          6           0       -3.383028   -0.285681    1.423450
     18          6           0       -2.914739   -1.187936   -0.890656
     19          8           0       -4.281583   -1.455624   -1.219974
     20          1           0       -0.410535   -0.460031    1.871730
     21          1           0       -0.725890   -1.572342    0.561779
     22          1           0       -0.968669    0.576514   -0.933886
     23          1           0       -1.782006    1.972410    1.636365
     24          1           0       -1.524124    2.638630    0.039403
     25          1           0        0.544484    1.780056    2.115680
     26          1           0        0.253782    3.373077    1.447720
     27          1           0        2.314681    2.569469    0.589901
     28          1           0        3.229638   -1.589100   -1.540856
     29          1           0        4.098866   -1.671751   -0.000189
     30          1           0        0.966508    3.822386   -1.061310
     31          1           0        0.313234    2.308551   -1.716512
     32          1           0        2.045421    2.652199   -1.839042
     33          1           0        1.141664   -2.738179    1.964654
     34          1           0        2.669924   -3.397770    1.343206
     35          1           0        2.659954   -1.838111    2.189659
     36          1           0        1.582571   -3.482732   -0.755503
     37          1           0       -4.437401    0.930053   -0.468414
     38          1           0       -2.829491   -1.077533    1.939532
     39          1           0       -3.404484    0.598224    2.068849
     40          1           0       -4.414862   -0.634138    1.294968
     41          1           0       -2.333474   -1.012362   -1.806205
     42          1           0       -2.541234   -2.099598   -0.416927
     43          1           0       -4.559227   -0.774684   -1.855005
 ---------------------------------------------------------------------
                    Distance matrix (angstroms):
                    1          2          3          4          5
     1  C    0.000000
     2  C    1.354433   0.000000
     3  C    2.570499   1.504481   0.000000
     4  C    3.077107   2.553907   1.549021   0.000000
     5  C    3.270612   3.272392   2.579220   1.548436   0.000000
     6  C    2.534677   3.022969   2.969005   2.624233   1.540140
     7  C    1.510260   2.595175   3.249517   3.137760   2.628911
     8  C    1.473141   2.307309   3.780715   4.459391   4.733062
     9  C    2.433698   2.419892   3.851844   4.861786   5.521895
    10  C    2.399617   1.531235   2.623935   3.889490   4.786146
    11  O    2.410187   3.486108   4.913426   5.429580   5.468174
    12  C    2.532937   3.573809   4.149258   3.579427   3.132885
    13  C    3.441413   2.533040   3.203968   4.710890   5.492984
    14  O    3.405310   2.387307   2.956663   4.031326   5.270181
    15  C    4.595207   3.876172   2.575450   1.555614   2.576332
    16  O    5.332660   4.908061   3.789344   2.386741   2.795166
    17  C    5.429567   4.583916   3.094137   2.592478   3.203870
    18  C    5.123468   4.218251   3.106620   2.548567   3.921640
    19  O    6.536956   5.647382   4.482246   3.815401   5.001490
    20  H    3.061744   2.136796   1.099984   2.184492   2.712731
    21  H    3.379031   2.107760   1.093088   2.189357   3.501909
    22  H    2.921620   2.613797   2.140530   1.097831   2.148567
    23  H    4.136642   3.980316   3.025540   2.177918   1.097194
    24  H    3.875119   4.064112   3.481159   2.157014   1.094858
    25  H    2.683526   2.932371   2.847928   3.001579   2.171289
    26  H    3.448778   4.096965   4.039814   3.525602   2.144176
    27  H    2.089534   3.309791   4.128537   4.182783   3.521929
    28  H    3.077585   3.065549   4.402802   5.242392   6.042328
    29  H    3.259191   3.276664   4.669602   5.806573   6.384253
    30  H    3.478605   4.523753   4.938124   4.185981   3.378049
    31  H    2.842146   3.538157   3.863014   3.032326   2.891506
    32  H    2.773663   3.933714   4.796487   4.423297   4.172750
    33  H    3.930118   2.789903   2.903763   4.447759   5.309483
    34  H    4.320975   3.481063   4.195679   5.685748   6.551966
    35  H    3.386228   2.804897   3.578201   5.033218   5.520890
    36  H    4.188330   3.230342   3.833234   4.981837   6.216827
    37  H    6.252021   5.733809   4.508048   3.233327   3.647296
    38  H    5.275483   4.255879   2.769038   2.861760   3.624513
    39  H    5.575032   4.916182   3.496174   2.884061   2.926558
    40  H    6.452110   5.565039   4.078770   3.529584   4.177061
    41  H    4.801240   4.043958   3.276195   2.656571   4.054898
    42  H    5.134226   4.018947   2.916637   2.931346   4.395886
    43  H    6.768119   6.036645   4.952348   4.024973   5.063193
                    6          7          8          9         10
     6  C    0.000000
     7  C    1.541491   0.000000
     8  C    3.875159   2.594178   0.000000
     9  C    4.922817   3.868809   1.518056   0.000000
    10  C    4.497672   3.880305   2.424943   1.544629   0.000000
    11  O    4.413581   2.981935   1.231632   2.446083   3.616884
    12  C    2.579490   1.542182   3.297482   4.576456   4.770447
    13  C    5.123854   4.794652   3.462488   2.559618   1.534810
    14  O    5.357291   4.804457   3.505450   2.479453   1.439159
    15  C    3.970727   4.666622   5.924987   6.133323   4.981788
    16  O    4.315660   5.052992   6.686448   7.109072   6.137742
    17  C    4.493322   5.498539   6.788060   6.923197   5.608494
    18  C    5.170970   5.533526   6.230677   6.124257   4.935845
    19  O    6.384440   6.853406   7.647336   7.514630   6.314920
    20  H    2.931580   3.563281   4.268244   4.387700   3.144739
    21  H    4.055475   4.256242   4.366394   4.068782   2.639386
    22  H    3.009442   3.033436   4.151638   4.584871   3.843257
    23  H    2.136239   3.520961   5.602583   6.318301   5.438200
    24  H    2.164946   2.998389   5.265167   6.162812   5.567662
    25  H    1.097937   2.150534   3.934250   4.818819   4.268850
    26  H    1.098307   2.154651   4.651768   5.842432   5.545639
    27  H    2.137290   1.100216   2.675348   4.101968   4.383724
    28  H    5.596766   4.439271   2.142542   1.096555   2.177198
    29  H    5.640932   4.616421   2.166270   1.095013   2.232144
    30  H    2.798950   2.181046   4.250839   5.606206   5.794453
    31  H    2.905618   2.202417   3.744071   4.771303   4.750642
    32  H    3.522067   2.184187   3.021974   4.323032   4.853450
    33  H    5.175724   5.150542   4.285628   3.510651   2.180520
    34  H    6.186162   5.742127   4.049348   2.840574   2.167537
    35  H    4.882554   4.580081   3.348784   2.783848   2.183768
    36  H    6.243959   5.645611   4.034629   2.735596   1.960575
    37  H    5.185964   6.003702   7.604542   7.948924   6.893020
    38  H    4.656288   5.581931   6.539025   6.498415   5.078869
    39  H    4.155301   5.390943   7.000928   7.324705   6.094496
    40  H    5.540562   6.532767   7.785611   7.843368   6.491996
    41  H    5.178111   5.252657   5.778341   5.690861   4.703004
    42  H    5.472455   5.790737   6.133040   5.793895   4.464254
    43  H    6.494200   6.930402   7.892380   7.891184   6.812706
                   11         12         13         14         15
    11  O    0.000000
    12  C    3.432137   0.000000
    13  C    4.532797   5.951503   0.000000
    14  O    4.663728   5.399012   2.432224   0.000000
    15  C    6.938369   4.945244   5.660968   4.775550   0.000000
    16  O    7.555698   4.971803   6.957238   5.949220   1.447066
    17  C    7.838506   6.063538   5.901579   5.511803   1.532917
    18  C    7.314675   5.680633   5.699236   4.287839   1.548796
    19  O    8.714818   6.883754   7.008188   5.550289   2.473500
    20  H    5.343173   4.710558   3.238290   3.712097   3.018066
    21  H    5.568821   5.035356   3.108130   2.485323   2.646426
    22  H    5.057311   3.059053   4.962384   3.830452   2.125865
    23  H    6.358371   4.159586   5.902860   5.929006   2.692444
    24  H    5.868646   2.961407   6.433422   5.941822   2.890467
    25  H    4.553113   3.503171   4.571162   5.274298   4.277143
    26  H    4.964975   2.861466   6.131743   6.439610   4.717671
    27  H    2.669000   2.127508   5.130110   5.491221   5.708357
    28  H    2.849814   4.818648   3.362254   2.487998   6.415704
    29  H    2.743299   5.439155   2.626476   3.209982   7.076634
    30  H    4.216295   1.097112   6.890973   6.459897   5.439142
    31  H    4.113434   1.095384   6.033126   5.098575   4.222761
    32  H    2.867577   1.095717   6.117850   5.474106   5.800502
    33  H    5.417030   6.332738   1.095142   2.691237   5.158774
    34  H    5.022060   6.819269   1.097327   2.695843   6.557700
    35  H    4.255078   5.893345   1.095522   3.388365   6.126345
    36  H    5.116177   6.263466   2.522037   0.972896   5.651665
    37  H    8.504197   5.937016   7.626275   6.604021   1.965656
    38  H    7.653147   6.359182   5.139770   5.010233   2.187283
    39  H    7.962214   6.013873   6.327348   6.219524   2.186925
    40  H    8.852512   6.985912   6.770065   6.220448   2.164829
    41  H    6.800823   5.176527   5.717385   3.963694   2.177188
    42  H    7.296657   6.155033   5.032146   3.712753   2.193493
    43  H    8.882780   6.757304   7.644690   6.080665   2.738003
                   16         17         18         19         20
    16  O    0.000000
    17  C    2.432788   0.000000
    18  C    2.411267   2.527538   0.000000
    19  O    2.784838   3.027187   1.431212   0.000000
    20  H    4.228720   3.011157   3.798903   5.053202   0.000000
    21  H    4.022091   3.075444   2.654882   3.978847   1.747185
    22  H    2.608510   3.482749   2.627231   3.897028   3.042600
    23  H    2.901211   2.776253   4.201989   5.114487   2.802338
    24  H    2.547564   3.731314   4.176294   5.094363   3.768183
    25  H    4.879976   4.491302   5.460152   6.699786   2.447358
    26  H    4.800610   5.158826   6.025809   7.141603   3.913288
    27  H    6.088088   6.427330   6.607343   7.936480   4.271739
    28  H    7.315059   7.362972   6.191694   7.519257   5.115799
    29  H    8.107458   7.741232   7.086443   8.471512   5.030611
    30  H    5.231146   6.478325   6.340073   7.444798   5.370108
    31  H    4.147771   5.500158   4.829831   5.960528   4.589593
    32  H    5.882727   6.981622   6.344231   7.568912   5.430242
    33  H    6.537572   5.174986   5.197158   6.418599   2.758245
    34  H    7.875560   6.806596   6.407961   7.659326   4.289391
    35  H    7.357896   6.286075   6.402208   7.743180   3.380545
    36  H    6.858274   6.294930   5.050758   6.221993   4.473427
    37  H    0.972528   2.483719   2.642473   2.506107   4.860479
    38  H    3.393590   1.095342   2.833624   3.497714   2.497450
    39  H    2.676071   1.094663   3.491259   3.975419   3.181586
    40  H    2.716662   1.096637   2.708138   2.649063   4.049395
    41  H    2.737570   3.472794   1.098601   2.082132   4.186881
    42  H    3.367986   2.717702   1.093185   2.021980   3.530724
    43  H    2.542927   3.517220   1.950663   0.971612   5.585625
                   21         22         23         24         25
    21  H    0.000000
    22  H    2.629360   0.000000
    23  H    3.851673   3.035825   0.000000
    24  H    4.317678   2.346944   1.749469   0.000000
    25  H    3.907305   3.610817   2.383127   3.054048   0.000000
    26  H    5.118771   3.871331   2.478284   2.384055   1.751683
    27  H    5.138138   4.132092   4.270177   3.878692   2.466733
    28  H    4.479683   4.762781   6.920670   6.555088   5.650799
    29  H    4.858391   5.621956   7.109351   7.085123   5.387533
    30  H    5.882322   3.781115   4.272492   2.969190   3.800326
    31  H    4.618627   2.292538   3.967972   2.562825   3.875368
    32  H    5.593823   3.769949   5.214381   4.033657   4.318944
    33  H    2.610554   4.882850   5.553852   6.302625   4.560031
    34  H    3.933747   5.849737   6.981723   7.465123   5.650141
    35  H    3.766240   5.362261   5.878538   6.493945   4.191875
    36  H    3.273196   4.797720   6.841052   6.910463   6.084263
    37  H    4.593320   3.517635   3.545099   3.415304   5.676198
    38  H    2.562846   3.801981   3.239026   4.373139   4.424992
    39  H    3.762643   3.866534   2.169762   3.437683   4.122289
    40  H    3.876378   4.278985   3.720561   4.543547   5.576469
    41  H    2.916376   2.268956   4.589583   4.170259   5.609048
    42  H    2.128694   3.146710   4.623169   4.867603   5.566639
    43  H    4.601258   3.945415   5.239194   4.944830   6.952762
                   26         27         28         29         30
    26  H    0.000000
    27  H    2.372540   0.000000
    28  H    6.512336   4.761404   0.000000
    29  H    6.506259   4.638908   1.770888   0.000000
    30  H    2.646712   2.472624   5.885228   6.412736   0.000000
    31  H    3.339029   3.064867   4.871135   5.754961   1.774191
    32  H    3.812144   2.445222   4.413605   5.127823   1.771513
    33  H    6.197016   5.606874   4.238941   3.707144   7.226904
    34  H    7.189787   6.025081   3.449982   2.612608   7.798331
    35  H    5.787626   4.701617   3.781969   2.625562   6.743721
    36  H    7.322704   6.243014   2.629724   3.190907   7.337424
    37  H    5.625579   7.028394   8.141238   8.936245   6.157868
    38  H    5.436579   6.448615   7.006273   7.219262   6.886499
    39  H    4.633414   6.227515   7.862947   8.107648   6.268866
    40  H    6.154457   7.486452   8.209277   8.673963   7.373722
    41  H    6.042682   6.338468   5.599219   6.713530   5.900808
    42  H    6.421776   6.811300   5.901423   6.666907   6.912986
    43  H    7.160794   8.025679   7.837626   8.899867   7.231648
                   31         32         33         34         35
    31  H    0.000000
    32  H    1.770192   0.000000
    33  H    6.301329   6.658908   0.000000
    34  H    6.890424   6.864315   1.776749   0.000000
    35  H    6.161174   6.063907   1.779313   1.774575   0.000000
    36  H    6.006139   6.247052   2.854472   2.365192   3.541117
    37  H    5.101621   6.846268   7.106455   8.516224   8.068490
    38  H    5.891430   7.207864   4.304469   5.998556   5.547527
    39  H    5.574549   7.013693   5.640026   7.307048   6.536645
    40  H    6.331138   7.896663   5.979168   7.604878   7.232084
    41  H    4.247537   5.710062   5.410583   6.375182   6.448497
    42  H    5.410054   6.755693   4.432093   5.651503   5.823661
    43  H    5.767702   7.440776   7.137595   8.328850   8.343066
                   36         37         38         39         40
    36  H    0.000000
    37  H    7.469615   0.000000
    38  H    5.702148   3.523348   0.000000
    39  H    7.035757   2.759481   1.776373   0.000000
    40  H    6.948965   2.357269   1.767898   1.771573   0.000000
    41  H    4.747853   3.160564   3.778998   4.330946   3.753998
    42  H    4.362735   3.574477   2.584688   3.768624   2.930638
    43  H    6.801772   2.200819   4.181174   4.314503   3.156410
                   41         42         43
    41  H    0.000000
    42  H    1.776327   0.000000
    43  H    2.238939   2.809940   0.000000
 Stoichiometry    C15H24O4
 Framework group  C1[X(C15H24O4)]
 Deg. of freedom   123
 Full point group                 C1      NOp   1
 Largest Abelian subgroup         C1      NOp   1
 Largest concise Abelian subgroup C1      NOp   1
                         Standard orientation:                         
 ---------------------------------------------------------------------
 Center     Atomic      Atomic             Coordinates (Angstroms)
 Number     Number       Type             X           Y           Z
 ---------------------------------------------------------------------
      1          6           0        1.810517    0.637568    0.009602
      2          6           0        1.093691   -0.475317    0.296197
      3          6           0       -0.335108   -0.563284    0.759079
      4          6           0       -1.261645    0.494049    0.108662
      5          6           0       -1.116022    1.894867    0.752213
      6          6           0        0.304635    2.304793    1.183172
      7          6           0        1.437469    2.093346    0.159368
      8          6           0        3.156450    0.246471   -0.443886
      9          6           0        3.223920   -1.267354   -0.534873
     10          6           0        1.909662   -1.757826    0.111690
     11          8           0        4.081312    1.017339   -0.703324
     12          6           0        1.171931    2.768605   -1.201455
     13          6           0        2.145455   -2.469467    1.450947
     14          8           0        1.154022   -2.612740   -0.765413
     15          6           0       -2.743023    0.022003    0.057418
     16          8           0       -3.471860    1.121250   -0.537941
     17          6           0       -3.344829   -0.304999    1.428816
     18          6           0       -2.889328   -1.191347   -0.893974
     19          8           0       -4.257307   -1.463330   -1.214953
     20          1           0       -0.368389   -0.468396    1.854457
     21          1           0       -0.688233   -1.574343    0.540212
     22          1           0       -0.951646    0.582220   -0.940795
     23          1           0       -1.752556    1.959095    1.643580
     24          1           0       -1.509340    2.635957    0.048793
     25          1           0        0.578213    1.774552    2.104836
     26          1           0        0.275431    3.370163    1.448526
     27          1           0        2.333648    2.581105    0.570987
     28          1           0        3.251905   -1.560509   -1.591144
     29          1           0        4.132701   -1.648324   -0.057348
     30          1           0        0.967810    3.837617   -1.062884
     31          1           0        0.316652    2.324723   -1.722352
     32          1           0        2.046324    2.677020   -1.855401
     33          1           0        1.194761   -2.739925    1.922508
     34          1           0        2.721428   -3.388811    1.286056
     35          1           0        2.710553   -1.834267    2.141855
     36          1           0        1.619208   -3.466290   -0.805174
     37          1           0       -4.418462    0.917104   -0.448053
     38          1           0       -2.783962   -1.097359    1.936130
     39          1           0       -3.365591    0.574951    2.079619
     40          1           0       -4.375981   -0.657408    1.305749
     41          1           0       -2.315552   -1.007681   -1.812654
     42          1           0       -2.508250   -2.104086   -0.428420
     43          1           0       -4.542656   -0.779910   -1.843876
 ---------------------------------------------------------------------
 Rotational constants (GHZ):      0.5506777      0.2608396      0.2078665
 Standard basis: 6-311G(d,p) (5D, 7F)
 There are   505 symmetry adapted cartesian basis functions of A   symmetry.
 There are   486 symmetry adapted basis functions of A   symmetry.
   486 basis functions,   800 primitive gaussians,   505 cartesian basis functions
    73 alpha electrons       73 beta electrons
       nuclear repulsion energy      1598.3764107613 Hartrees.
 NAtoms=   43 NActive=   43 NUniq=   43 SFac= 1.00D+00 NAtFMM=   60 NAOKFM=F Big=F
 Integral buffers will be    131072 words long.
 Raffenetti 2 integral format.
 Two-electron integral symmetry is turned on.
 Using the following non-standard input for PCM:
 --- end of non-standard input.
 ------------------------------------------------------------------------------
 Polarizable Continuum Model (PCM)
 =================================
 Model                : PCM (using non-symmetric T matrix).
 Atomic radii         : UFF (Universal Force Field).
 Polarization charges : Total charges.
 Charge compensation  : None.
 Solution method      : On-the-fly selection.
 Cavity type          : Scaled VdW (van der Waals Surface) (Alpha=1.100).
 Cavity algorithm     : GePol (No added spheres)
                        Default sphere list used, NSphG=   43.
                        Lebedev-Laikov grids with approx.  5.0 points / Ang**2.
                        Smoothing algorithm: Karplus/York (Gamma=1.0000).
                        Polarization charges: spherical gaussians, with
                                              point-specific exponents (IZeta= 3).
                        Self-potential: point-specific (ISelfS= 7).
                        Self-field    : sphere-specific E.n sum rule (ISelfD= 2).
 Solvent              : Methanol, Eps=  32.613000 Eps(inf)=   1.765709
 ------------------------------------------------------------------------------
 One-electron integrals computed using PRISM.
 NBasis=   486 RedAO= T EigKep=  3.15D-04  NBF=   486
 NBsUse=   486 1.00D-06 EigRej= -1.00D+00 NBFU=   486
 Initial guess from the checkpoint file:  "DY-202A-11R_29.chk"
 B after Tr=     0.000000    0.000000    0.000000
         Rot=    1.000000    0.000000    0.000000    0.000000 Ang=   0.00 deg.
 Requested convergence on RMS density matrix=1.00D-08 within 128 cycles.
 Requested convergence on MAX density matrix=1.00D-06.
 Requested convergence on             energy=1.00D-06.
 No special actions if energy rises.
 Inv3:  Mode=1 IEnd=    21051603.
 Iteration    1 A*A^-1 deviation from unit magnitude is 5.88D-15 for    870.
 Iteration    1 A*A^-1 deviation from orthogonality  is 3.40D-15 for   2601   1575.
 Iteration    1 A^-1*A deviation from unit magnitude is 5.77D-15 for   2643.
 Iteration    1 A^-1*A deviation from orthogonality  is 2.05D-08 for   2505   2484.
 Iteration    2 A*A^-1 deviation from unit magnitude is 7.11D-15 for    856.
 Iteration    2 A*A^-1 deviation from orthogonality  is 8.26D-15 for   2169    857.
 Iteration    2 A^-1*A deviation from unit magnitude is 9.99D-16 for    873.
 Iteration    2 A^-1*A deviation from orthogonality  is 4.41D-16 for   2618      9.
 Error on total polarization charges =  0.01113
 SCF Done:  E(RmPW1PW91) =  -886.974377095     A.U. after   11 cycles
            NFock= 11  Conv=0.53D-08     -V/T= 2.0045
 DoSCS=F DFT=T ScalE2(SS,OS)=  1.000000  1.000000
 Range of M.O.s used for correlation:     1   486
 NBasis=   486 NAE=    73 NBE=    73 NFC=     0 NFV=     0
 NROrb=    486 NOA=    73 NOB=    73 NVA=   413 NVB=   413
 NEqPCM:  Using equilibrium solvation (IEInf=0, Eps=  32.6130, EpsInf=   1.7657)
          Differentiating once with respect to magnetic field using GIAOs.
          Electric field/nuclear overlap derivatives assumed to be zero.
 FoFJK:  IHMeth= 1 ICntrl=    6127 DoSepK=F KAlg= 0 I1Cent=   0 FoldK=F
 IRaf=         1 NMat=   1 IRICut=       1 DoRegI=T DoRafI=F ISym2E= 0.
          There are     3 degrees of freedom in the 1st order CPHF.  IDoFFX=0 NUNeed=     3.
      3 vectors produced by pass  0 Test12= 1.00D-12 3.33D-08 XBig12= 4.38D+01 1.01D+00.
 AX will form     3 AO Fock derivatives at one time.
      3 vectors produced by pass  1 Test12= 1.00D-12 3.33D-08 XBig12= 9.88D-02 2.16D-01.
      3 vectors produced by pass  2 Test12= 1.00D-12 3.33D-08 XBig12= 1.35D-03 1.68D-02.
      3 vectors produced by pass  3 Test12= 1.00D-12 3.33D-08 XBig12= 6.51D-06 6.25D-04.
      3 vectors produced by pass  4 Test12= 1.00D-12 3.33D-08 XBig12= 3.20D-08 3.84D-05.
      3 vectors produced by pass  5 Test12= 1.00D-12 3.33D-08 XBig12= 7.87D-11 1.60D-06.
      3 vectors produced by pass  6 Test12= 1.00D-12 3.33D-08 XBig12= 3.65D-13 1.17D-07.
 InvSVY:  IOpt=1 It=  1 EMax= 1.78D-15
 Solved reduced A of dimension    21 with     3 vectors.
 Calculating GIAO nuclear magnetic shielding tensors.
 SCF GIAO Magnetic shielding tensor (ppm):
      1  C    Isotropic =    34.9192   Anisotropy =   140.7884
   XX=   -18.5124   YX=    35.7062   ZX=    49.5825
   XY=    21.5536   YY=    11.0025   ZY=    -8.6679
   XZ=    48.3942   YZ=    -0.5010   ZZ=   112.2674
   Eigenvalues:   -48.5927    24.5721   128.7781
      2  C    Isotropic =    -0.3016   Anisotropy =   189.4297
   XX=   -64.7276   YX=    36.0508   ZX=    65.2652
   XY=    36.4470   YY=   -44.8073   ZY=    -5.0518
   XZ=    49.7661   YZ=   -14.3758   ZZ=   108.6301
   Eigenvalues:  -105.3253   -21.5644   125.9848
      3  C    Isotropic =   159.7370   Anisotropy =    17.4519
   XX=   168.3914   YX=    -4.5779   ZX=     3.9027
   XY=    -4.1764   YY=   151.1030   ZY=    -4.3827
   XZ=     1.7520   YZ=    -9.5993   ZZ=   159.7166
   Eigenvalues:   146.9035   160.9359   171.3716
      4  C    Isotropic =   140.8035   Anisotropy =    35.7737
   XX=   163.7855   YX=     6.3868   ZX=     2.3835
   XY=     1.9911   YY=   136.2324   ZY=    -4.0565
   XZ=     4.4316   YZ=     1.8765   ZZ=   122.3925
   Eigenvalues:   121.9669   135.7909   164.6526
      5  C    Isotropic =   161.3569   Anisotropy =    18.4798
   XX=   166.8623   YX=     4.3610   ZX=    -1.1192
   XY=    -1.1040   YY=   170.2306   ZY=     7.4760
   XZ=     0.3160   YZ=    10.7767   ZZ=   146.9779
   Eigenvalues:   143.7877   166.6064   173.6768
      6  C    Isotropic =   156.5852   Anisotropy =    18.1770
   XX=   162.1708   YX=     3.8320   ZX=   -11.8231
   XY=     0.7366   YY=   152.7365   ZY=     5.1868
   XZ=    -7.1029   YZ=     4.4138   ZZ=   154.8483
   Eigenvalues:   144.8527   156.1997   168.7032
      7  C    Isotropic =   154.6775   Anisotropy =     7.6569
   XX=   152.1415   YX=    -4.5357   ZX=     1.7657
   XY=    -5.0301   YY=   153.0460   ZY=     2.2008
   XZ=    -4.1421   YZ=    -0.3327   ZZ=   158.8450
   Eigenvalues:   147.7837   156.4667   159.7821
      8  C    Isotropic =   -24.7000   Anisotropy =   145.0528
   XX=   -57.2413   YX=    16.0014   ZX=    40.4100
   XY=    22.1202   YY=   -74.0682   ZY=   -15.6711
   XZ=    46.1860   YZ=    -9.9233   ZZ=    57.2095
   Eigenvalues:   -95.2102   -50.8917    72.0019
      9  C    Isotropic =   132.5941   Anisotropy =    33.2567
   XX=   131.9430   YX=    15.2231   ZX=   -14.5192
   XY=    12.3982   YY=   138.4923   ZY=    -8.2586
   XZ=    -6.3833   YZ=    -5.8617   ZZ=   127.3471
   Eigenvalues:   117.9715   125.0455   154.7652
     10  C    Isotropic =   107.0604   Anisotropy =    37.3535
   XX=   104.5937   YX=    10.1222   ZX=     2.4417
   XY=     9.6168   YY=   110.3649   ZY=    17.2450
   XZ=     8.4076   YZ=    21.0292   ZZ=   106.2227
   Eigenvalues:    88.5412   100.6773   131.9628
     11  O    Isotropic =  -231.8310   Anisotropy =   895.5046
   XX=  -515.2160   YX=  -222.0666   ZX=   266.8450
   XY=  -167.4048   YY=  -449.1878   ZY=    15.0233
   XZ=   308.7622   YZ=    30.3489   ZZ=   268.9107
   Eigenvalues:  -737.9494  -322.7157   365.1720
     12  C    Isotropic =   169.0290   Anisotropy =    29.5884
   XX=   154.9896   YX=    -1.9893   ZX=     4.0428
   XY=    -0.8502   YY=   173.7964   ZY=   -10.2950
   XZ=     3.0068   YZ=   -13.9247   ZZ=   178.3011
   Eigenvalues:   154.4581   163.8744   188.7547
     13  C    Isotropic =   158.9650   Anisotropy =    41.2118
   XX=   145.7856   YX=     1.0882   ZX=    10.4510
   XY=     0.1730   YY=   154.3974   ZY=   -16.9491
   XZ=    13.0098   YZ=   -11.9230   ZZ=   176.7118
   Eigenvalues:   139.3103   151.1451   186.4395
     14  O    Isotropic =   246.0717   Anisotropy =    58.9164
   XX=   231.5481   YX=    -4.7262   ZX=     5.6082
   XY=     6.9747   YY=   243.5483   ZY=    23.5323
   XZ=    18.2117   YZ=    33.1919   ZZ=   263.1189
   Eigenvalues:   219.7675   233.0983   285.3493
     15  C    Isotropic =   108.8826   Anisotropy =    40.7310
   XX=   111.1608   YX=   -19.7069   ZX=    15.1096
   XY=    -9.5028   YY=   115.1827   ZY=   -11.1348
   XZ=    10.1027   YZ=   -12.0270   ZZ=   100.3044
   Eigenvalues:    91.7611    98.8502   136.0366
     16  O    Isotropic =   267.9255   Anisotropy =    72.0730
   XX=   278.6216   YX=     9.0579   ZX=    -0.3635
   XY=    -4.0464   YY=   244.1440   ZY=   -34.2231
   XZ=     7.1778   YZ=   -65.8989   ZZ=   281.0107
   Eigenvalues:   209.0001   278.8022   315.9741
     17  C    Isotropic =   169.9483   Anisotropy =    33.1488
   XX=   158.8861   YX=    -4.7333   ZX=   -12.7038
   XY=    -6.7938   YY=   166.3812   ZY=   -11.0526
   XZ=    -4.9390   YZ=   -14.4962   ZZ=   184.5775
   Eigenvalues:   149.8160   167.9814   192.0474
     18  C    Isotropic =   113.4202   Anisotropy =    41.1706
   XX=   134.4062   YX=    15.2267   ZX=     4.8217
   XY=     8.3347   YY=   104.3752   ZY=    16.9777
   XZ=     2.3135   YZ=    17.4137   ZZ=   101.4791
   Eigenvalues:    85.0473   114.3460   140.8673
     19  O    Isotropic =   319.6583   Anisotropy =    39.8550
   XX=   318.6248   YX=     2.8229   ZX=     6.3062
   XY=   -24.2263   YY=   322.9320   ZY=   -18.6143
   XZ=   -15.0255   YZ=   -31.1753   ZZ=   317.4181
   Eigenvalues:   291.1347   321.6118   346.2283
     20  H    Isotropic =    29.5170   Anisotropy =     5.0724
   XX=    28.5121   YX=    -1.1643   ZX=     0.7016
   XY=    -1.7972   YY=    27.6620   ZY=    -1.9838
   XZ=    -0.7713   YZ=    -1.1828   ZZ=    32.3770
   Eigenvalues:    26.2644    29.3880    32.8986
     21  H    Isotropic =    29.3890   Anisotropy =     8.7268
   XX=    32.7900   YX=    -1.8996   ZX=     0.6664
   XY=    -2.5745   YY=    33.1355   ZY=     1.2088
   XZ=     0.7361   YZ=     0.3082   ZZ=    22.2416
   Eigenvalues:    22.1178    30.8423    35.2069
     22  H    Isotropic =    29.8495   Anisotropy =     3.1776
   XX=    30.7265   YX=     1.6266   ZX=    -1.4049
   XY=     2.1080   YY=    28.5453   ZY=     0.0118
   XZ=     0.3876   YZ=    -0.3897   ZZ=    30.2768
   Eigenvalues:    27.4705    30.1101    31.9679
     23  H    Isotropic =    30.0916   Anisotropy =     7.5107
   XX=    32.9331   YX=     1.8564   ZX=    -3.7821
   XY=     1.5109   YY=    28.3128   ZY=     3.9281
   XZ=    -3.4233   YZ=     2.9667   ZZ=    29.0290
   Eigenvalues:    23.7049    31.4712    35.0987
     24  H    Isotropic =    29.6438   Anisotropy =     6.9243
   XX=    30.5452   YX=    -0.3599   ZX=     2.8856
   XY=    -0.5449   YY=    33.1047   ZY=    -2.6494
   XZ=     1.9411   YZ=    -2.4737   ZZ=    25.2816
   Eigenvalues:    23.7976    30.8738    34.2600
     25  H    Isotropic =    29.8619   Anisotropy =     6.3069
   XX=    28.5991   YX=     1.2266   ZX=     1.6534
   XY=     0.3968   YY=    27.1897   ZY=    -0.3124
   XZ=     0.7739   YZ=    -0.1305   ZZ=    33.7968
   Eigenvalues:    26.7440    28.7751    34.0665
     26  H    Isotropic =    30.0430   Anisotropy =    10.5155
   XX=    28.5572   YX=     1.6537   ZX=    -0.4080
   XY=     1.4482   YY=    34.1237   ZY=     4.5961
   XZ=    -0.9231   YZ=     5.7033   ZZ=    27.4481
   Eigenvalues:    24.2345    28.8411    37.0533
     27  H    Isotropic =    29.0866   Anisotropy =     8.8971
   XX=    33.5353   YX=     2.8510   ZX=     1.3737
   XY=     2.8669   YY=    26.9872   ZY=     0.6696
   XZ=     1.3780   YZ=     2.4236   ZZ=    26.7373
   Eigenvalues:    25.1558    27.0860    35.0179
     28  H    Isotropic =    29.1732   Anisotropy =     6.2699
   XX=    28.9815   YX=     0.8541   ZX=    -2.9270
   XY=     0.0686   YY=    27.4969   ZY=     0.5894
   XZ=    -3.1944   YZ=     2.0387   ZZ=    31.0411
   Eigenvalues:    25.9121    28.2543    33.3531
     29  H    Isotropic =    29.2779   Anisotropy =     5.9635
   XX=    33.2022   YX=    -0.3943   ZX=    -0.5584
   XY=    -0.6457   YY=    27.7548   ZY=    -1.4692
   XZ=     0.4186   YZ=    -2.4118   ZZ=    26.8769
   Eigenvalues:    25.3080    29.2722    33.2536
     30  H    Isotropic =    30.7199   Anisotropy =    10.8467
   XX=    27.2628   YX=    -0.3475   ZX=    -0.9996
   XY=    -0.3452   YY=    37.1125   ZY=    -2.1241
   XZ=    -0.1316   YZ=    -3.7047   ZZ=    27.7844
   Eigenvalues:    26.4466    27.7620    37.9511
     31  H    Isotropic =    30.8127   Anisotropy =     5.1668
   XX=    31.8499   YX=     2.6584   ZX=     1.3696
   XY=     2.7228   YY=    28.3757   ZY=    -1.5973
   XZ=     2.8655   YZ=    -1.6894   ZZ=    32.2125
   Eigenvalues:    25.9261    32.2547    34.2573
     32  H    Isotropic =    30.4566   Anisotropy =     9.2185
   XX=    31.5033   YX=    -0.3072   ZX=    -3.7092
   XY=     0.3348   YY=    27.8042   ZY=    -2.3353
   XZ=    -4.7987   YZ=    -3.5469   ZZ=    32.0624
   Eigenvalues:    25.4411    29.3266    36.6023
     33  H    Isotropic =    30.1736   Anisotropy =     5.7025
   XX=    31.2235   YX=    -1.3916   ZX=    -1.4125
   XY=     0.1318   YY=    28.9783   ZY=    -3.1291
   XZ=    -2.9420   YZ=    -3.9943   ZZ=    30.3188
   Eigenvalues:    25.3988    31.1466    33.9752
     34  H    Isotropic =    30.3346   Anisotropy =     9.2648
   XX=    29.6869   YX=    -4.1157   ZX=     0.5486
   XY=    -3.9836   YY=    33.1442   ZY=    -1.3624
   XZ=     1.0730   YZ=    -3.3120   ZZ=    28.1726
   Eigenvalues:    26.6128    27.8799    36.5111
     35  H    Isotropic =    30.7868   Anisotropy =     8.8494
   XX=    29.9377   YX=     0.1112   ZX=     4.1748
   XY=     0.3936   YY=    28.4869   ZY=     0.6253
   XZ=     4.3580   YZ=     0.3781   ZZ=    33.9359
   Eigenvalues:    27.2227    28.4514    36.6864
     36  H    Isotropic =    30.4400   Anisotropy =    16.6173
   XX=    27.4770   YX=    -4.0103   ZX=     1.0082
   XY=    -4.7355   YY=    38.8325   ZY=     4.3765
   XZ=     0.5200   YZ=     5.4371   ZZ=    25.0104
   Eigenvalues:    22.4342    27.3676    41.5181
     37  H    Isotropic =    30.5852   Anisotropy =    17.5234
   XX=    42.1313   YX=    -1.0306   ZX=     1.6448
   XY=    -0.7686   YY=    27.1784   ZY=    -1.3579
   XZ=     0.8397   YZ=     0.1288   ZZ=    22.4461
   Eigenvalues:    22.3038    27.1844    42.2675
     38  H    Isotropic =    30.9180   Anisotropy =     8.5794
   XX=    30.4197   YX=    -0.9097   ZX=    -0.1313
   XY=    -1.6986   YY=    30.9334   ZY=    -5.0654
   XZ=     0.3843   YZ=    -5.5445   ZZ=    31.4009
   Eigenvalues:    25.6992    30.4172    36.6376
     39  H    Isotropic =    30.5822   Anisotropy =     7.2909
   XX=    29.2330   YX=     0.1071   ZX=    -3.2522
   XY=     0.9376   YY=    30.2955   ZY=     2.8603
   XZ=    -2.5842   YZ=     3.7816   ZZ=    32.2180
   Eigenvalues:    26.0573    30.2465    35.4428
     40  H    Isotropic =    30.3678   Anisotropy =     8.3273
   XX=    34.1675   YX=     3.1564   ZX=    -1.4450
   XY=     3.2777   YY=    27.1440   ZY=    -0.1792
   XZ=    -2.1037   YZ=    -0.3518   ZZ=    29.7921
   Eigenvalues:    25.8500    29.3342    35.9194
     41  H    Isotropic =    28.3932   Anisotropy =     6.6343
   XX=    32.4347   YX=     1.7200   ZX=    -1.1895
   XY=     1.7987   YY=    24.2420   ZY=     2.8216
   XZ=     0.5698   YZ=     2.7654   ZZ=    28.5029
   Eigenvalues:    22.5606    29.8029    32.8161
     42  H    Isotropic =    28.1174   Anisotropy =     5.4435
   XX=    30.5730   YX=    -1.2594   ZX=     2.9220
   XY=    -0.1730   YY=    30.1656   ZY=     1.7969
   XZ=     3.2119   YZ=     1.2162   ZZ=    23.6136
   Eigenvalues:    22.1117    30.4941    31.7464
     43  H    Isotropic =    30.4779   Anisotropy =    17.5144
   XX=    28.9800   YX=    -2.2028   ZX=     7.4736
   XY=    -1.6768   YY=    30.4715   ZY=    -6.9181
   XZ=     9.2977   YZ=    -5.4579   ZZ=    31.9823
   Eigenvalues:    21.1220    28.1576    42.1542
 End of Minotr F.D. properties file   721 does not exist.
 End of Minotr F.D. properties file   722 does not exist.
 End of Minotr F.D. properties file   788 does not exist.

 **********************************************************************

            Population analysis using the SCF density.

 **********************************************************************

 Orbital symmetries:
       Occupied  (A) (A) (A) (A) (A) (A) (A) (A) (A) (A) (A) (A)
                 (A) (A) (A) (A) (A) (A) (A) (A) (A) (A) (A) (A)
                 (A) (A) (A) (A) (A) (A) (A) (A) (A) (A) (A) (A)
                 (A) (A) (A) (A) (A) (A) (A) (A) (A) (A) (A) (A)
                 (A) (A) (A) (A) (A) (A) (A) (A) (A) (A) (A) (A)
                 (A) (A) (A) (A) (A) (A) (A) (A) (A) (A) (A) (A)
                 (A)
       Virtual   (A) (A) (A) (A) (A) (A) (A) (A) (A) (A) (A) (A)
                 (A) (A) (A) (A) (A) (A) (A) (A) (A) (A) (A) (A)
                 (A) (A) (A) (A) (A) (A) (A) (A) (A) (A) (A) (A)
                 (A) (A) (A) (A) (A) (A) (A) (A) (A) (A) (A) (A)
                 (A) (A) (A) (A) (A) (A) (A) (A) (A) (A) (A) (A)
                 (A) (A) (A) (A) (A) (A) (A) (A) (A) (A) (A) (A)
                 (A) (A) (A) (A) (A) (A) (A) (A) (A) (A) (A) (A)
                 (A) (A) (A) (A) (A) (A) (A) (A) (A) (A) (A) (A)
                 (A) (A) (A) (A) (A) (A) (A) (A) (A) (A) (A) (A)
                 (A) (A) (A) (A) (A) (A) (A) (A) (A) (A) (A) (A)
                 (A) (A) (A) (A) (A) (A) (A) (A) (A) (A) (A) (A)
                 (A) (A) (A) (A) (A) (A) (A) (A) (A) (A) (A) (A)
                 (A) (A) (A) (A) (A) (A) (A) (A) (A) (A) (A) (A)
                 (A) (A) (A) (A) (A) (A) (A) (A) (A) (A) (A) (A)
                 (A) (A) (A) (A) (A) (A) (A) (A) (A) (A) (A) (A)
                 (A) (A) (A) (A) (A) (A) (A) (A) (A) (A) (A) (A)
                 (A) (A) (A) (A) (A) (A) (A) (A) (A) (A) (A) (A)
                 (A) (A) (A) (A) (A) (A) (A) (A) (A) (A) (A) (A)
                 (A) (A) (A) (A) (A) (A) (A) (A) (A) (A) (A) (A)
                 (A) (A) (A) (A) (A) (A) (A) (A) (A) (A) (A) (A)
                 (A) (A) (A) (A) (A) (A) (A) (A) (A) (A) (A) (A)
                 (A) (A) (A) (A) (A) (A) (A) (A) (A) (A) (A) (A)
                 (A) (A) (A) (A) (A) (A) (A) (A) (A) (A) (A) (A)
                 (A) (A) (A) (A) (A) (A) (A) (A) (A) (A) (A) (A)
                 (A) (A) (A) (A) (A) (A) (A) (A) (A) (A) (A) (A)
                 (A) (A) (A) (A) (A) (A) (A) (A) (A) (A) (A) (A)
                 (A) (A) (A) (A) (A) (A) (A) (A) (A) (A) (A) (A)
                 (A) (A) (A) (A) (A) (A) (A) (A) (A) (A) (A) (A)
                 (A) (A) (A) (A) (A) (A) (A) (A) (A) (A) (A) (A)
                 (A) (A) (A) (A) (A) (A) (A) (A) (A) (A) (A) (A)
                 (A) (A) (A) (A) (A) (A) (A) (A) (A) (A) (A) (A)
                 (A) (A) (A) (A) (A) (A) (A) (A) (A) (A) (A) (A)
                 (A) (A) (A) (A) (A) (A) (A) (A) (A) (A) (A) (A)
                 (A) (A) (A) (A) (A) (A) (A) (A) (A) (A) (A) (A)
                 (A) (A) (A) (A) (A)
 The electronic state is 1-A.
 Alpha  occ. eigenvalues --  -19.21786 -19.21655 -19.21323 -19.19927 -10.32147
 Alpha  occ. eigenvalues --  -10.30989 -10.29647 -10.27672 -10.26755 -10.24650
 Alpha  occ. eigenvalues --  -10.24624 -10.24585 -10.24402 -10.23780 -10.23097
 Alpha  occ. eigenvalues --  -10.22941 -10.22632 -10.22227 -10.22148  -1.06468
 Alpha  occ. eigenvalues --   -1.06372  -1.05715  -1.03781  -0.89355  -0.84572
 Alpha  occ. eigenvalues --   -0.82362  -0.77687  -0.77141  -0.75142  -0.71836
 Alpha  occ. eigenvalues --   -0.70643  -0.69009  -0.66502  -0.63443  -0.59659
 Alpha  occ. eigenvalues --   -0.58460  -0.56389  -0.53170  -0.52813  -0.52103
 Alpha  occ. eigenvalues --   -0.50990  -0.49787  -0.48591  -0.47588  -0.46949
 Alpha  occ. eigenvalues --   -0.46053  -0.45514  -0.44922  -0.44514  -0.43551
 Alpha  occ. eigenvalues --   -0.43533  -0.41814  -0.40859  -0.40765  -0.39968
 Alpha  occ. eigenvalues --   -0.39621  -0.39475  -0.38712  -0.37535  -0.37231
 Alpha  occ. eigenvalues --   -0.36783  -0.36571  -0.35885  -0.34787  -0.34301
 Alpha  occ. eigenvalues --   -0.32901  -0.32479  -0.31891  -0.31265  -0.30449
 Alpha  occ. eigenvalues --   -0.27923  -0.27083  -0.26119
 Alpha virt. eigenvalues --   -0.04954   0.04139   0.04418   0.04647   0.06309
 Alpha virt. eigenvalues --    0.07076   0.07882   0.08528   0.09357   0.09665
 Alpha virt. eigenvalues --    0.10209   0.11013   0.11328   0.11791   0.11927
 Alpha virt. eigenvalues --    0.13143   0.13345   0.13627   0.14146   0.14906
 Alpha virt. eigenvalues --    0.15428   0.15826   0.16292   0.17241   0.17684
 Alpha virt. eigenvalues --    0.18353   0.18693   0.19185   0.20132   0.20285
 Alpha virt. eigenvalues --    0.20608   0.22239   0.22863   0.23371   0.24448
 Alpha virt. eigenvalues --    0.24951   0.26302   0.26632   0.27255   0.28556
 Alpha virt. eigenvalues --    0.28894   0.29636   0.30573   0.31531   0.32474
 Alpha virt. eigenvalues --    0.32597   0.32892   0.34838   0.35205   0.35640
 Alpha virt. eigenvalues --    0.36319   0.37502   0.38844   0.39325   0.39536
 Alpha virt. eigenvalues --    0.40695   0.40829   0.41484   0.42074   0.43656
 Alpha virt. eigenvalues --    0.45639   0.46214   0.46606   0.47965   0.48547
 Alpha virt. eigenvalues --    0.48914   0.49920   0.50439   0.50971   0.51981
 Alpha virt. eigenvalues --    0.52411   0.53182   0.54231   0.55237   0.55501
 Alpha virt. eigenvalues --    0.56260   0.57092   0.57213   0.57848   0.58010
 Alpha virt. eigenvalues --    0.58311   0.58993   0.59205   0.59760   0.60091
 Alpha virt. eigenvalues --    0.60399   0.61102   0.61793   0.61836   0.62341
 Alpha virt. eigenvalues --    0.62669   0.62780   0.63477   0.63593   0.63943
 Alpha virt. eigenvalues --    0.64443   0.64867   0.65419   0.66573   0.66916
 Alpha virt. eigenvalues --    0.67742   0.68029   0.69269   0.69461   0.70076
 Alpha virt. eigenvalues --    0.71230   0.72220   0.73582   0.73848   0.74171
 Alpha virt. eigenvalues --    0.75047   0.77945   0.79376   0.80944   0.82183
 Alpha virt. eigenvalues --    0.85133   0.86001   0.86080   0.86508   0.86615
 Alpha virt. eigenvalues --    0.88094   0.90807   0.91030   0.93723   0.94799
 Alpha virt. eigenvalues --    0.96043   0.96727   0.98015   0.99644   1.00563
 Alpha virt. eigenvalues --    1.00946   1.02342   1.03181   1.03260   1.05774
 Alpha virt. eigenvalues --    1.06802   1.09003   1.10001   1.11483   1.13599
 Alpha virt. eigenvalues --    1.15805   1.16294   1.17225   1.18918   1.19728
 Alpha virt. eigenvalues --    1.22063   1.22450   1.23186   1.24954   1.25248
 Alpha virt. eigenvalues --    1.28001   1.30034   1.32052   1.33101   1.33617
 Alpha virt. eigenvalues --    1.34353   1.36040   1.36706   1.38090   1.38769
 Alpha virt. eigenvalues --    1.41184   1.41540   1.42686   1.43754   1.44116
 Alpha virt. eigenvalues --    1.44602   1.45106   1.45925   1.46488   1.47032
 Alpha virt. eigenvalues --    1.48310   1.48559   1.49384   1.50547   1.51089
 Alpha virt. eigenvalues --    1.51631   1.51870   1.52836   1.53477   1.54619
 Alpha virt. eigenvalues --    1.55320   1.55861   1.56539   1.56831   1.57269
 Alpha virt. eigenvalues --    1.58749   1.59510   1.59898   1.61689   1.62202
 Alpha virt. eigenvalues --    1.62474   1.62785   1.63377   1.63985   1.65105
 Alpha virt. eigenvalues --    1.65897   1.66409   1.67537   1.68233   1.69226
 Alpha virt. eigenvalues --    1.69928   1.70427   1.70726   1.71300   1.72647
 Alpha virt. eigenvalues --    1.73056   1.74242   1.74433   1.75952   1.76023
 Alpha virt. eigenvalues --    1.77578   1.77825   1.79338   1.80413   1.81050
 Alpha virt. eigenvalues --    1.81979   1.83233   1.83906   1.84501   1.85339
 Alpha virt. eigenvalues --    1.85964   1.87885   1.88357   1.89110   1.90437
 Alpha virt. eigenvalues --    1.91045   1.91962   1.93821   1.95785   1.96499
 Alpha virt. eigenvalues --    1.97190   1.99918   2.00169   2.00694   2.01415
 Alpha virt. eigenvalues --    2.02336   2.04689   2.06010   2.06555   2.07389
 Alpha virt. eigenvalues --    2.08868   2.09241   2.10591   2.11647   2.13134
 Alpha virt. eigenvalues --    2.13865   2.15010   2.16619   2.16869   2.17054
 Alpha virt. eigenvalues --    2.18977   2.20816   2.21369   2.22394   2.24140
 Alpha virt. eigenvalues --    2.24962   2.28965   2.29374   2.30905   2.31401
 Alpha virt. eigenvalues --    2.32369   2.32702   2.34776   2.37493   2.38205
 Alpha virt. eigenvalues --    2.39892   2.40821   2.42107   2.42226   2.43479
 Alpha virt. eigenvalues --    2.44551   2.45209   2.45835   2.47544   2.48329
 Alpha virt. eigenvalues --    2.48861   2.49318   2.50899   2.51177   2.52272
 Alpha virt. eigenvalues --    2.54206   2.54944   2.56222   2.57184   2.57577
 Alpha virt. eigenvalues --    2.58299   2.58744   2.59465   2.60043   2.60872
 Alpha virt. eigenvalues --    2.62667   2.63464   2.64682   2.64764   2.66461
 Alpha virt. eigenvalues --    2.66611   2.68727   2.69213   2.70721   2.71694
 Alpha virt. eigenvalues --    2.73337   2.74980   2.75153   2.77212   2.78914
 Alpha virt. eigenvalues --    2.80263   2.82386   2.83547   2.84904   2.86518
 Alpha virt. eigenvalues --    2.87737   2.88746   2.89963   2.90449   2.91391
 Alpha virt. eigenvalues --    2.92688   2.93361   2.94141   2.94742   2.97432
 Alpha virt. eigenvalues --    2.99343   3.00684   3.02931   3.05536   3.06688
 Alpha virt. eigenvalues --    3.08096   3.09655   3.11685   3.13017   3.13789
 Alpha virt. eigenvalues --    3.15212   3.16483   3.17608   3.18709   3.19717
 Alpha virt. eigenvalues --    3.20263   3.21895   3.24129   3.25093   3.26776
 Alpha virt. eigenvalues --    3.31902   3.33575   3.34590   3.35647   3.37303
 Alpha virt. eigenvalues --    3.41460   3.45324   3.48993   3.56870   3.58400
 Alpha virt. eigenvalues --    3.60356   3.64323   3.71922   3.75737   3.77477
 Alpha virt. eigenvalues --    3.77989   3.80688   3.81611   3.82412   3.83015
 Alpha virt. eigenvalues --    3.83785   3.83895   3.84315   3.86121   3.88320
 Alpha virt. eigenvalues --    3.89138   3.92506   3.94971   3.99695   4.03505
 Alpha virt. eigenvalues --    4.07361   4.09096   4.11997   4.14234   4.25147
 Alpha virt. eigenvalues --    4.25532   4.28657   4.34563   4.36066   4.42102
 Alpha virt. eigenvalues --    4.48786   4.56725   4.92971   4.95563   4.97711
 Alpha virt. eigenvalues --    5.02074   5.11088   5.28156   5.33124   5.34098
 Alpha virt. eigenvalues --    5.63694   5.64231   5.66142   5.66705  23.65235
 Alpha virt. eigenvalues --   23.80234  23.83178  23.87493  23.91445  23.92794
 Alpha virt. eigenvalues --   23.94361  23.96981  23.97850  24.00685  24.02582
 Alpha virt. eigenvalues --   24.02970  24.05696  24.06731  24.26226  50.01074
 Alpha virt. eigenvalues --   50.02967  50.04524  50.09931
          Condensed to atoms (all electrons):
               1          2          3          4          5          6
     1  C    5.723330   0.409102  -0.036886  -0.013168  -0.000895  -0.064644
     2  C    0.409102   5.349153   0.299608  -0.045361  -0.001998  -0.010688
     3  C   -0.036886   0.299608   5.076668   0.278456  -0.069722  -0.008500
     4  C   -0.013168  -0.045361   0.278456   5.468986   0.296546  -0.052987
     5  C   -0.000895  -0.001998  -0.069722   0.296546   4.985085   0.348527
     6  C   -0.064644  -0.010688  -0.008500  -0.052987   0.348527   5.040954
     7  C    0.266698  -0.053610  -0.004766  -0.002672  -0.073783   0.367128
     8  C    0.173794   0.034424   0.004712  -0.000324  -0.000423   0.005504
     9  C   -0.174485  -0.102996   0.006665  -0.000562   0.000004  -0.000177
    10  C   -0.002034   0.313767  -0.042494   0.004371  -0.000255  -0.000521
    11  O   -0.120830   0.006434  -0.000096  -0.000002  -0.000005   0.000191
    12  C   -0.076782   0.000675   0.002036  -0.005098  -0.002396  -0.070197
    13  C   -0.003947  -0.087411  -0.007905   0.000209  -0.000032   0.000087
    14  O    0.003087  -0.061064  -0.008019  -0.000684  -0.000005  -0.000001
    15  C    0.000269   0.003761  -0.037779   0.269683  -0.044821   0.006271
    16  O   -0.000004  -0.000096   0.003531  -0.067677   0.003038   0.000524
    17  C   -0.000053   0.000360  -0.003963  -0.074837  -0.012646  -0.000236
    18  C    0.000021   0.000589  -0.011004  -0.079680   0.007888  -0.000064
    19  O    0.000000   0.000000   0.000104   0.004169  -0.000134   0.000001
    20  H   -0.003739  -0.030330   0.395098  -0.031195  -0.003909  -0.002045
    21  H    0.007991  -0.050005   0.410704  -0.042128   0.005268  -0.000052
    22  H   -0.001061  -0.006076  -0.051616   0.420333  -0.035129  -0.005446
    23  H   -0.000395   0.000107  -0.003765  -0.034839   0.409127  -0.037901
    24  H   -0.000082  -0.000800   0.009714  -0.041326   0.410219  -0.034267
    25  H   -0.005791  -0.002213   0.006002  -0.007644  -0.034911   0.409186
    26  H    0.009540   0.000277  -0.000359   0.008091  -0.034107   0.410345
    27  H   -0.057953   0.005499  -0.000274  -0.000379   0.006841  -0.039447
    28  H    0.007659  -0.001202  -0.000338   0.000042  -0.000003   0.000018
    29  H    0.011953   0.003102  -0.000316   0.000014   0.000000   0.000018
    30  H    0.008787  -0.000201  -0.000074   0.000344  -0.001651  -0.002288
    31  H   -0.003970   0.002589  -0.000557  -0.001568   0.005092  -0.007613
    32  H   -0.014773  -0.000363  -0.000001   0.000091  -0.000380   0.007698
    33  H    0.000679  -0.013250   0.003408  -0.000008   0.000016  -0.000028
    34  H   -0.000585   0.009850  -0.000039   0.000005   0.000000  -0.000001
    35  H    0.001941   0.000200  -0.000077  -0.000043   0.000000  -0.000005
    36  H   -0.000663   0.011491  -0.000029   0.000044   0.000000   0.000000
    37  H    0.000001   0.000028  -0.000579   0.013070  -0.000341   0.000037
    38  H    0.000010   0.000423   0.001615  -0.005980   0.001462   0.000027
    39  H    0.000008  -0.000115   0.000044  -0.010726   0.001550   0.000046
    40  H    0.000000   0.000018  -0.000764   0.011795  -0.000294   0.000010
    41  H    0.000026   0.000229  -0.001312   0.002463  -0.000022  -0.000026
    42  H   -0.000035   0.000166   0.001189   0.000938  -0.000744  -0.000012
    43  H    0.000000   0.000002   0.000017   0.000060  -0.000050  -0.000002
               7          8          9         10         11         12
     1  C    0.266698   0.173794  -0.174485  -0.002034  -0.120830  -0.076782
     2  C   -0.053610   0.034424  -0.102996   0.313767   0.006434   0.000675
     3  C   -0.004766   0.004712   0.006665  -0.042494  -0.000096   0.002036
     4  C   -0.002672  -0.000324  -0.000562   0.004371  -0.000002  -0.005098
     5  C   -0.073783  -0.000423   0.000004  -0.000255  -0.000005  -0.002396
     6  C    0.367128   0.005504  -0.000177  -0.000521   0.000191  -0.070197
     7  C    5.155510  -0.050962   0.010311   0.004793   0.011297   0.341696
     8  C   -0.050962   4.721134   0.369497  -0.091969   0.652370  -0.007261
     9  C    0.010311   0.369497   5.195351   0.287819  -0.072407  -0.001149
    10  C    0.004793  -0.091969   0.287819   5.267504   0.005516  -0.000084
    11  O    0.011297   0.652370  -0.072407   0.005516   7.892537  -0.005016
    12  C    0.341696  -0.007261  -0.001149  -0.000084  -0.005016   4.948397
    13  C   -0.000405  -0.002127  -0.055007   0.322717   0.000005  -0.000009
    14  O   -0.000045   0.003378  -0.044350   0.230760  -0.000017   0.000009
    15  C   -0.000519   0.000001   0.000011  -0.000402   0.000000  -0.000087
    16  O   -0.000004   0.000000   0.000000   0.000001   0.000000  -0.000027
    17  C    0.000022   0.000000   0.000000   0.000009   0.000000  -0.000009
    18  C   -0.000004   0.000000  -0.000004  -0.000014   0.000000   0.000002
    19  O    0.000000   0.000000   0.000000   0.000000   0.000000   0.000000
    20  H    0.001561  -0.000273  -0.000036  -0.000739   0.000006  -0.000213
    21  H   -0.000282  -0.000529   0.002080  -0.008631   0.000004   0.000063
    22  H    0.004907  -0.000237  -0.000040   0.000161  -0.000003  -0.001564
    23  H    0.008519   0.000028   0.000000   0.000009   0.000000  -0.000257
    24  H   -0.005975   0.000014  -0.000002   0.000017   0.000001   0.004574
    25  H   -0.045263   0.000290  -0.000115  -0.000086  -0.000019   0.008671
    26  H   -0.033534  -0.000253   0.000007   0.000026  -0.000004  -0.004798
    27  H    0.425254  -0.005377   0.002539  -0.001266   0.013893  -0.039739
    28  H   -0.000474  -0.021980   0.378665  -0.033802   0.000214   0.000146
    29  H   -0.000207  -0.030017   0.383573  -0.029316   0.004157  -0.000015
    30  H   -0.036156  -0.000043   0.000019   0.000017  -0.000107   0.403714
    31  H   -0.033243  -0.000348   0.000086  -0.000186  -0.000069   0.403435
    32  H   -0.024971   0.005019   0.000522  -0.000104   0.009805   0.398470
    33  H    0.000018  -0.000594   0.007325  -0.027847   0.000008   0.000000
    34  H    0.000013   0.000633  -0.008857  -0.026841  -0.000014   0.000000
    35  H   -0.000066  -0.000100  -0.000680  -0.029863  -0.000051   0.000007
    36  H    0.000015  -0.000187  -0.000679  -0.041178   0.000006  -0.000002
    37  H    0.000000   0.000000   0.000000   0.000000   0.000000   0.000000
    38  H   -0.000002   0.000001  -0.000001  -0.000023   0.000000   0.000000
    39  H   -0.000005   0.000000   0.000000  -0.000001   0.000000  -0.000001
    40  H    0.000000   0.000000   0.000000   0.000000   0.000000   0.000000
    41  H    0.000010  -0.000004   0.000002   0.000036   0.000000  -0.000026
    42  H    0.000005   0.000001   0.000000   0.000109   0.000000   0.000001
    43  H    0.000000   0.000000   0.000000   0.000000   0.000000   0.000000
              13         14         15         16         17         18
     1  C   -0.003947   0.003087   0.000269  -0.000004  -0.000053   0.000021
     2  C   -0.087411  -0.061064   0.003761  -0.000096   0.000360   0.000589
     3  C   -0.007905  -0.008019  -0.037779   0.003531  -0.003963  -0.011004
     4  C    0.000209  -0.000684   0.269683  -0.067677  -0.074837  -0.079680
     5  C   -0.000032  -0.000005  -0.044821   0.003038  -0.012646   0.007888
     6  C    0.000087  -0.000001   0.006271   0.000524  -0.000236  -0.000064
     7  C   -0.000405  -0.000045  -0.000519  -0.000004   0.000022  -0.000004
     8  C   -0.002127   0.003378   0.000001   0.000000   0.000000   0.000000
     9  C   -0.055007  -0.044350   0.000011   0.000000   0.000000  -0.000004
    10  C    0.322717   0.230760  -0.000402   0.000001   0.000009  -0.000014
    11  O    0.000005  -0.000017   0.000000   0.000000   0.000000   0.000000
    12  C   -0.000009   0.000009  -0.000087  -0.000027  -0.000009   0.000002
    13  C    4.976852  -0.051975  -0.000003   0.000000  -0.000005   0.000004
    14  O   -0.051975   8.002219  -0.000128   0.000000   0.000003   0.000050
    15  C   -0.000003  -0.000128   5.355170   0.222261   0.322553   0.310338
    16  O    0.000000   0.000000   0.222261   8.020556  -0.044968  -0.040676
    17  C   -0.000005   0.000003   0.322553  -0.044968   4.979807  -0.067436
    18  C    0.000004   0.000050   0.310338  -0.040676  -0.067436   4.832207
    19  O    0.000000   0.000000  -0.040647  -0.006589  -0.010545   0.254356
    20  H    0.001828   0.000029  -0.004092  -0.000129   0.002747  -0.000274
    21  H   -0.001284   0.022371  -0.003504   0.000043  -0.002721   0.002784
    22  H    0.000080   0.000555  -0.049134   0.003198   0.009717  -0.008649
    23  H   -0.000001   0.000000  -0.007583  -0.000792   0.001765   0.000214
    24  H    0.000000   0.000000  -0.006096   0.013463   0.000797   0.000532
    25  H    0.000016   0.000004  -0.000313  -0.000009  -0.000018  -0.000006
    26  H   -0.000003   0.000000  -0.000299  -0.000018  -0.000009   0.000008
    27  H    0.000146   0.000001   0.000032   0.000000   0.000000   0.000000
    28  H    0.005664   0.009522  -0.000002   0.000000   0.000000   0.000001
    29  H   -0.001312   0.001675   0.000000   0.000000   0.000000   0.000000
    30  H    0.000000   0.000000  -0.000016  -0.000009   0.000001   0.000000
    31  H    0.000003  -0.000012   0.000434  -0.000096  -0.000019  -0.000031
    32  H   -0.000001   0.000008  -0.000005  -0.000001   0.000000  -0.000001
    33  H    0.403836   0.002104   0.000014   0.000000   0.000014  -0.000021
    34  H    0.392709  -0.001714   0.000000   0.000000   0.000000   0.000000
    35  H    0.382218   0.004835   0.000001   0.000000   0.000001  -0.000001
    36  H   -0.006093   0.319837  -0.000004   0.000000   0.000000   0.000006
    37  H    0.000000   0.000000  -0.043616   0.314820  -0.008032  -0.004403
    38  H    0.000000  -0.000055  -0.026773   0.004807   0.386211   0.000571
    39  H    0.000000   0.000000  -0.032272   0.003200   0.408267   0.008179
    40  H    0.000000   0.000000  -0.030958  -0.003301   0.391743  -0.015642
    41  H    0.000008   0.000467  -0.053927  -0.000422   0.008322   0.409971
    42  H    0.000023   0.000433  -0.038706   0.004755  -0.004378   0.387400
    43  H    0.000000   0.000000  -0.005479   0.012432   0.000285  -0.041312
              19         20         21         22         23         24
     1  C    0.000000  -0.003739   0.007991  -0.001061  -0.000395  -0.000082
     2  C    0.000000  -0.030330  -0.050005  -0.006076   0.000107  -0.000800
     3  C    0.000104   0.395098   0.410704  -0.051616  -0.003765   0.009714
     4  C    0.004169  -0.031195  -0.042128   0.420333  -0.034839  -0.041326
     5  C   -0.000134  -0.003909   0.005268  -0.035129   0.409127   0.410219
     6  C    0.000001  -0.002045  -0.000052  -0.005446  -0.037901  -0.034267
     7  C    0.000000   0.001561  -0.000282   0.004907   0.008519  -0.005975
     8  C    0.000000  -0.000273  -0.000529  -0.000237   0.000028   0.000014
     9  C    0.000000  -0.000036   0.002080  -0.000040   0.000000  -0.000002
    10  C    0.000000  -0.000739  -0.008631   0.000161   0.000009   0.000017
    11  O    0.000000   0.000006   0.000004  -0.000003   0.000000   0.000001
    12  C    0.000000  -0.000213   0.000063  -0.001564  -0.000257   0.004574
    13  C    0.000000   0.001828  -0.001284   0.000080  -0.000001   0.000000
    14  O    0.000000   0.000029   0.022371   0.000555   0.000000   0.000000
    15  C   -0.040647  -0.004092  -0.003504  -0.049134  -0.007583  -0.006096
    16  O   -0.006589  -0.000129   0.000043   0.003198  -0.000792   0.013463
    17  C   -0.010545   0.002747  -0.002721   0.009717   0.001765   0.000797
    18  C    0.254356  -0.000274   0.002784  -0.008649   0.000214   0.000532
    19  O    7.956678   0.000005  -0.000281  -0.000135  -0.000004  -0.000010
    20  H    0.000005   0.514243  -0.023111   0.006948   0.002958   0.000068
    21  H   -0.000281  -0.023111   0.514728  -0.001330  -0.000310  -0.000260
    22  H   -0.000135   0.006948  -0.001330   0.542089   0.007348  -0.009131
    23  H   -0.000004   0.002958  -0.000310   0.007348   0.558079  -0.026678
    24  H   -0.000010   0.000068  -0.000260  -0.009131  -0.026678   0.548550
    25  H    0.000000   0.000232   0.000126  -0.000451  -0.008512   0.007481
    26  H    0.000000  -0.000283   0.000021  -0.000230  -0.002735  -0.008143
    27  H    0.000000   0.000199   0.000003   0.000071  -0.000294  -0.000298
    28  H    0.000000  -0.000023  -0.000019   0.000043   0.000000   0.000000
    29  H    0.000000   0.000062  -0.000168   0.000006   0.000000   0.000000
    30  H    0.000000   0.000019  -0.000004   0.000028  -0.000073   0.000399
    31  H    0.000001   0.000042  -0.000007   0.004106   0.000046  -0.001321
    32  H    0.000000  -0.000003  -0.000005   0.000054   0.000029  -0.000083
    33  H    0.000000  -0.000271   0.002615  -0.000007  -0.000001   0.000000
    34  H    0.000000   0.000016  -0.000390   0.000001   0.000000   0.000000
    35  H    0.000000  -0.000359   0.000372  -0.000010   0.000000   0.000000
    36  H    0.000000   0.000003  -0.001249  -0.000007   0.000000   0.000000
    37  H    0.010951   0.000017  -0.000007  -0.000348  -0.000318  -0.000536
    38  H   -0.000544  -0.000642   0.000497  -0.000588   0.000051  -0.000218
    39  H   -0.000490  -0.000012   0.000185  -0.000293   0.003673   0.000456
    40  H    0.018968   0.000044  -0.000227  -0.000146  -0.000077  -0.000128
    41  H   -0.027505   0.000013  -0.000308   0.009718   0.000023   0.000041
    42  H   -0.024554   0.000259   0.003621   0.000687   0.000003  -0.000052
    43  H    0.314851   0.000004   0.000006   0.000055   0.000000  -0.000017
              25         26         27         28         29         30
     1  C   -0.005791   0.009540  -0.057953   0.007659   0.011953   0.008787
     2  C   -0.002213   0.000277   0.005499  -0.001202   0.003102  -0.000201
     3  C    0.006002  -0.000359  -0.000274  -0.000338  -0.000316  -0.000074
     4  C   -0.007644   0.008091  -0.000379   0.000042   0.000014   0.000344
     5  C   -0.034911  -0.034107   0.006841  -0.000003   0.000000  -0.001651
     6  C    0.409186   0.410345  -0.039447   0.000018   0.000018  -0.002288
     7  C   -0.045263  -0.033534   0.425254  -0.000474  -0.000207  -0.036156
     8  C    0.000290  -0.000253  -0.005377  -0.021980  -0.030017  -0.000043
     9  C   -0.000115   0.000007   0.002539   0.378665   0.383573   0.000019
    10  C   -0.000086   0.000026  -0.001266  -0.033802  -0.029316   0.000017
    11  O   -0.000019  -0.000004   0.013893   0.000214   0.004157  -0.000107
    12  C    0.008671  -0.004798  -0.039739   0.000146  -0.000015   0.403714
    13  C    0.000016  -0.000003   0.000146   0.005664  -0.001312   0.000000
    14  O    0.000004   0.000000   0.000001   0.009522   0.001675   0.000000
    15  C   -0.000313  -0.000299   0.000032  -0.000002   0.000000  -0.000016
    16  O   -0.000009  -0.000018   0.000000   0.000000   0.000000  -0.000009
    17  C   -0.000018  -0.000009   0.000000   0.000000   0.000000   0.000001
    18  C   -0.000006   0.000008   0.000000   0.000001   0.000000   0.000000
    19  O    0.000000   0.000000   0.000000   0.000000   0.000000   0.000000
    20  H    0.000232  -0.000283   0.000199  -0.000023   0.000062   0.000019
    21  H    0.000126   0.000021   0.000003  -0.000019  -0.000168  -0.000004
    22  H   -0.000451  -0.000230   0.000071   0.000043   0.000006   0.000028
    23  H   -0.008512  -0.002735  -0.000294   0.000000   0.000000  -0.000073
    24  H    0.007481  -0.008143  -0.000298   0.000000   0.000000   0.000399
    25  H    0.564959  -0.026140  -0.004714   0.000005  -0.000001   0.000001
    26  H   -0.026140   0.550423  -0.007862   0.000000  -0.000001   0.003340
    27  H   -0.004714  -0.007862   0.557221  -0.000073  -0.000038  -0.005427
    28  H    0.000005   0.000000  -0.000073   0.493763  -0.011453  -0.000005
    29  H   -0.000001  -0.000001  -0.000038  -0.011453   0.507729   0.000001
    30  H    0.000001   0.003340  -0.005427  -0.000005   0.000001   0.549991
    31  H   -0.000250  -0.000710   0.008001  -0.000021   0.000004  -0.026233
    32  H   -0.000378   0.000007  -0.005779  -0.000036  -0.000016  -0.023320
    33  H   -0.000022   0.000000  -0.000005  -0.000467   0.000175   0.000000
    34  H    0.000000   0.000000  -0.000006   0.000109   0.001082   0.000000
    35  H    0.000116   0.000000  -0.000037  -0.000354  -0.001072   0.000000
    36  H   -0.000001   0.000000  -0.000001  -0.000017   0.000583   0.000000
    37  H    0.000002  -0.000005   0.000000   0.000000   0.000000   0.000000
    38  H   -0.000030   0.000008   0.000000   0.000000   0.000000   0.000000
    39  H    0.000007   0.000019  -0.000001   0.000000   0.000000   0.000000
    40  H   -0.000006  -0.000001   0.000000   0.000000   0.000000   0.000000
    41  H   -0.000005   0.000000   0.000000   0.000007   0.000000   0.000001
    42  H    0.000004   0.000000   0.000000  -0.000001   0.000000   0.000000
    43  H    0.000000   0.000000   0.000000   0.000000   0.000000   0.000000
              31         32         33         34         35         36
     1  C   -0.003970  -0.014773   0.000679  -0.000585   0.001941  -0.000663
     2  C    0.002589  -0.000363  -0.013250   0.009850   0.000200   0.011491
     3  C   -0.000557  -0.000001   0.003408  -0.000039  -0.000077  -0.000029
     4  C   -0.001568   0.000091  -0.000008   0.000005  -0.000043   0.000044
     5  C    0.005092  -0.000380   0.000016   0.000000   0.000000   0.000000
     6  C   -0.007613   0.007698  -0.000028  -0.000001  -0.000005   0.000000
     7  C   -0.033243  -0.024971   0.000018   0.000013  -0.000066   0.000015
     8  C   -0.000348   0.005019  -0.000594   0.000633  -0.000100  -0.000187
     9  C    0.000086   0.000522   0.007325  -0.008857  -0.000680  -0.000679
    10  C   -0.000186  -0.000104  -0.027847  -0.026841  -0.029863  -0.041178
    11  O   -0.000069   0.009805   0.000008  -0.000014  -0.000051   0.000006
    12  C    0.403435   0.398470   0.000000   0.000000   0.000007  -0.000002
    13  C    0.000003  -0.000001   0.403836   0.392709   0.382218  -0.006093
    14  O   -0.000012   0.000008   0.002104  -0.001714   0.004835   0.319837
    15  C    0.000434  -0.000005   0.000014   0.000000   0.000001  -0.000004
    16  O   -0.000096  -0.000001   0.000000   0.000000   0.000000   0.000000
    17  C   -0.000019   0.000000   0.000014   0.000000   0.000001   0.000000
    18  C   -0.000031  -0.000001  -0.000021   0.000000  -0.000001   0.000006
    19  O    0.000001   0.000000   0.000000   0.000000   0.000000   0.000000
    20  H    0.000042  -0.000003  -0.000271   0.000016  -0.000359   0.000003
    21  H   -0.000007  -0.000005   0.002615  -0.000390   0.000372  -0.001249
    22  H    0.004106   0.000054  -0.000007   0.000001  -0.000010  -0.000007
    23  H    0.000046   0.000029  -0.000001   0.000000   0.000000   0.000000
    24  H   -0.001321  -0.000083   0.000000   0.000000   0.000000   0.000000
    25  H   -0.000250  -0.000378  -0.000022   0.000000   0.000116  -0.000001
    26  H   -0.000710   0.000007   0.000000   0.000000   0.000000   0.000000
    27  H    0.008001  -0.005779  -0.000005  -0.000006  -0.000037  -0.000001
    28  H   -0.000021  -0.000036  -0.000467   0.000109  -0.000354  -0.000017
    29  H    0.000004  -0.000016   0.000175   0.001082  -0.001072   0.000583
    30  H   -0.026233  -0.023320   0.000000   0.000000   0.000000   0.000000
    31  H    0.554779  -0.027141   0.000000   0.000000   0.000000   0.000000
    32  H   -0.027141   0.546151   0.000000   0.000000   0.000000  -0.000001
    33  H    0.000000   0.000000   0.529551  -0.024535  -0.021230  -0.000275
    34  H    0.000000   0.000000  -0.024535   0.537867  -0.020641   0.004081
    35  H    0.000000   0.000000  -0.021230  -0.020641   0.549739  -0.000106
    36  H    0.000000  -0.000001  -0.000275   0.004081  -0.000106   0.443204
    37  H    0.000004   0.000000   0.000000   0.000000   0.000000   0.000000
    38  H    0.000001   0.000000  -0.000008   0.000001   0.000000   0.000001
    39  H   -0.000001   0.000000  -0.000001   0.000000   0.000000   0.000000
    40  H    0.000000   0.000000   0.000000   0.000000   0.000000   0.000000
    41  H   -0.000080   0.000001   0.000000  -0.000001  -0.000001  -0.000001
    42  H    0.000005   0.000000   0.000004   0.000001  -0.000002   0.000011
    43  H    0.000001   0.000000   0.000000   0.000000   0.000000   0.000000
              37         38         39         40         41         42
     1  C    0.000001   0.000010   0.000008   0.000000   0.000026  -0.000035
     2  C    0.000028   0.000423  -0.000115   0.000018   0.000229   0.000166
     3  C   -0.000579   0.001615   0.000044  -0.000764  -0.001312   0.001189
     4  C    0.013070  -0.005980  -0.010726   0.011795   0.002463   0.000938
     5  C   -0.000341   0.001462   0.001550  -0.000294  -0.000022  -0.000744
     6  C    0.000037   0.000027   0.000046   0.000010  -0.000026  -0.000012
     7  C    0.000000  -0.000002  -0.000005   0.000000   0.000010   0.000005
     8  C    0.000000   0.000001   0.000000   0.000000  -0.000004   0.000001
     9  C    0.000000  -0.000001   0.000000   0.000000   0.000002   0.000000
    10  C    0.000000  -0.000023  -0.000001   0.000000   0.000036   0.000109
    11  O    0.000000   0.000000   0.000000   0.000000   0.000000   0.000000
    12  C    0.000000   0.000000  -0.000001   0.000000  -0.000026   0.000001
    13  C    0.000000   0.000000   0.000000   0.000000   0.000008   0.000023
    14  O    0.000000  -0.000055   0.000000   0.000000   0.000467   0.000433
    15  C   -0.043616  -0.026773  -0.032272  -0.030958  -0.053927  -0.038706
    16  O    0.314820   0.004807   0.003200  -0.003301  -0.000422   0.004755
    17  C   -0.008032   0.386211   0.408267   0.391743   0.008322  -0.004378
    18  C   -0.004403   0.000571   0.008179  -0.015642   0.409971   0.387400
    19  O    0.010951  -0.000544  -0.000490   0.018968  -0.027505  -0.024554
    20  H    0.000017  -0.000642  -0.000012   0.000044   0.000013   0.000259
    21  H   -0.000007   0.000497   0.000185  -0.000227  -0.000308   0.003621
    22  H   -0.000348  -0.000588  -0.000293  -0.000146   0.009718   0.000687
    23  H   -0.000318   0.000051   0.003673  -0.000077   0.000023   0.000003
    24  H   -0.000536  -0.000218   0.000456  -0.000128   0.000041  -0.000052
    25  H    0.000002  -0.000030   0.000007  -0.000006  -0.000005   0.000004
    26  H   -0.000005   0.000008   0.000019  -0.000001   0.000000   0.000000
    27  H    0.000000   0.000000  -0.000001   0.000000   0.000000   0.000000
    28  H    0.000000   0.000000   0.000000   0.000000   0.000007  -0.000001
    29  H    0.000000   0.000000   0.000000   0.000000   0.000000   0.000000
    30  H    0.000000   0.000000   0.000000   0.000000   0.000001   0.000000
    31  H    0.000004   0.000001  -0.000001   0.000000  -0.000080   0.000005
    32  H    0.000000   0.000000   0.000000   0.000000   0.000001   0.000000
    33  H    0.000000  -0.000008  -0.000001   0.000000   0.000000   0.000004
    34  H    0.000000   0.000001   0.000000   0.000000  -0.000001   0.000001
    35  H    0.000000   0.000000   0.000000   0.000000  -0.000001  -0.000002
    36  H    0.000000   0.000001   0.000000   0.000000  -0.000001   0.000011
    37  H    0.453804   0.000013  -0.000779   0.005837  -0.000230   0.000184
    38  H    0.000013   0.552822  -0.020691  -0.022197  -0.000415  -0.000458
    39  H   -0.000779  -0.020691   0.534168  -0.028751  -0.000449  -0.000269
    40  H    0.005837  -0.022197  -0.028751   0.545067   0.001110  -0.000294
    41  H   -0.000230  -0.000415  -0.000449   0.001110   0.561187  -0.030877
    42  H    0.000184  -0.000458  -0.000269  -0.000294  -0.030877   0.562994
    43  H    0.002548  -0.000217  -0.000083  -0.000668  -0.008107   0.008988
              43
     1  C    0.000000
     2  C    0.000002
     3  C    0.000017
     4  C    0.000060
     5  C   -0.000050
     6  C   -0.000002
     7  C    0.000000
     8  C    0.000000
     9  C    0.000000
    10  C    0.000000
    11  O    0.000000
    12  C    0.000000
    13  C    0.000000
    14  O    0.000000
    15  C   -0.005479
    16  O    0.012432
    17  C    0.000285
    18  C   -0.041312
    19  O    0.314851
    20  H    0.000004
    21  H    0.000006
    22  H    0.000055
    23  H    0.000000
    24  H   -0.000017
    25  H    0.000000
    26  H    0.000000
    27  H    0.000000
    28  H    0.000000
    29  H    0.000000
    30  H    0.000000
    31  H    0.000001
    32  H    0.000000
    33  H    0.000000
    34  H    0.000000
    35  H    0.000000
    36  H    0.000000
    37  H    0.002548
    38  H   -0.000217
    39  H   -0.000083
    40  H   -0.000668
    41  H   -0.008107
    42  H    0.008988
    43  H    0.457726
 Mulliken charges:
               1
     1  C   -0.042121
     2  C    0.015926
     3  C   -0.208331
     4  C   -0.260824
     5  C   -0.162006
     6  C   -0.259424
     7  C   -0.230811
     8  C    0.242210
     9  C   -0.182928
    10  C   -0.099975
    11  O   -0.397803
    12  C   -0.297164
    13  C   -0.268886
    14  O   -0.433276
    15  C   -0.063633
    16  O   -0.441809
    17  C   -0.282750
    18  C    0.054102
    19  O   -0.448644
    20  H    0.175278
    21  H    0.163329
    22  H    0.161527
    23  H    0.132555
    24  H    0.139099
    25  H    0.139797
    26  H    0.137381
    27  H    0.149270
    28  H    0.174414
    29  H    0.159802
    30  H    0.128945
    31  H    0.124847
    32  H    0.129509
    33  H    0.138804
    34  H    0.137256
    35  H    0.135269
    36  H    0.271210
    37  H    0.257881
    38  H    0.130321
    39  H    0.135140
    40  H    0.128861
    41  H    0.130086
    42  H    0.128602
    43  H    0.258963
 Sum of Mulliken charges =   0.00000
 Mulliken charges with hydrogens summed into heavy atoms:
               1
     1  C   -0.042121
     2  C    0.015926
     3  C    0.130277
     4  C   -0.099296
     5  C    0.109649
     6  C    0.017755
     7  C   -0.081542
     8  C    0.242210
     9  C    0.151288
    10  C   -0.099975
    11  O   -0.397803
    12  C    0.086136
    13  C    0.142442
    14  O   -0.162066
    15  C   -0.063633
    16  O   -0.183928
    17  C    0.111572
    18  C    0.312790
    19  O   -0.189682
 Electronic spatial extent (au):  <R**2>=           5543.2457
 Charge=              0.0000 electrons
 Dipole moment (field-independent basis, Debye):
    X=             -2.2371    Y=             -3.1833    Z=              2.4587  Tot=              4.6026
 Quadrupole moment (field-independent basis, Debye-Ang):
   XX=           -127.9158   YY=           -111.2423   ZZ=           -112.1751
   XY=            -20.0311   XZ=              5.1391   YZ=             -0.0312
 Traceless Quadrupole moment (field-independent basis, Debye-Ang):
   XX=            -10.8048   YY=              5.8687   ZZ=              4.9360
   XY=            -20.0311   XZ=              5.1391   YZ=             -0.0312
 Octapole moment (field-independent basis, Debye-Ang**2):
  XXX=           -131.6824  YYY=            -41.8925  ZZZ=            -16.2548  XYY=             38.7743
  XXY=            -32.3237  XXZ=              6.7934  XZZ=            -17.4575  YZZ=             -5.9113
  YYZ=              4.7026  XYZ=             13.3271
 Hexadecapole moment (field-independent basis, Debye-Ang**3):
 XXXX=          -4574.2145 YYYY=          -1833.7149 ZZZZ=           -710.2516 XXXY=           -399.8573
 XXXZ=            184.3429 YYYX=           -120.5242 YYYZ=             31.0036 ZZZX=             48.3321
 ZZZY=             17.2208 XXYY=          -1132.9739 XXZZ=           -798.9330 YYZZ=           -463.8356
 XXYZ=              9.7963 YYXZ=            -25.9139 ZZXY=            -13.2122
 N-N= 1.598376410761D+03 E-N=-5.267170195367D+03  KE= 8.830008449763D+02
 1\1\GINC-SNODE82\SP\RmPW1PW91\6-311G(d,p)\C15H24O4\ROOT\11-Mar-2024\0\
 \# mPW1PW91/6-311G(d,p) nmr guess=read geom=check scrf=(solvent=methan
 ol,read)\\candidate structure: DY-202A-11R_29, conformer: 1, nmr calcu
 lation with methanol solvation\\0,1\C,0,1.7867469653,0.6250075287,0.03
 62673791\C,0,1.0627709841,-0.4828840201,0.324233558\C,0,-0.3697377387,
 -0.5616056074,0.7772061173\C,0,-1.286677994,0.4960164118,0.1137897839\
 C,0,-1.1393189998,1.8999761669,0.750057548\C,0,0.2800343081,2.30602077
 48,1.1889152035\C,0,1.419290326,2.0833306611,0.1746664687\C,0,3.134131
 5632,0.2251099596,-0.4050717736\C,0,3.195328351,-1.2895207919,-0.48657
 60265\C,0,1.8741802049,-1.7701589288,0.1532935596\O,0,4.0643723865,0.9
 902139962,-0.6623361275\C,0,1.1667321907,2.7516505707,-1.1920406761\C,
 0,2.0969842748,-2.474854858,1.4984342661\O,0,1.1210209772,-2.626858706
 9,-0.7242005312\C,0,-2.7697905018,0.0303960681,0.0545564506\O,0,-3.489
 2469187,1.1293631321,-0.5526127513\C,0,-3.383027503,-0.2856807458,1.42
 34501616\C,0,-2.9147394155,-1.1879361398,-0.8906560243\O,0,-4.28158303
 4,-1.4556235931,-1.2199743319\H,0,-0.4105350477,-0.4600307504,1.871729
 8691\H,0,-0.7258900006,-1.5723417942,0.5617788396\H,0,-0.968668874,0.5
 765135616,-0.9338856884\H,0,-1.7820059584,1.9724102936,1.6363654822\H,
 0,-1.5241235268,2.6386303014,0.0394031419\H,0,0.5444836149,1.780056076
 4,2.1156801207\H,0,0.2537823957,3.3730773991,1.447720407\H,0,2.3146810
 381,2.5694688179,0.5899007638\H,0,3.2296382207,-1.5891003501,-1.540856
 311\H,0,4.098865829,-1.6717514597,-0.0001887121\H,0,0.9665076624,3.822
 3857484,-1.0613095401\H,0,0.3132337034,2.3085505825,-1.7165116067\H,0,
 2.0454208837,2.6521990949,-1.8390422821\H,0,1.1416640808,-2.7381786848
 ,1.9646535846\H,0,2.6699237429,-3.3977695102,1.3432055754\H,0,2.659953
 9294,-1.8381109589,2.1896588794\H,0,1.5825707748,-3.4827316621,-0.7555
 033911\H,0,-4.4374008803,0.9300527705,-0.4684140326\H,0,-2.8294913878,
 -1.0775331342,1.93953247\H,0,-3.40448393,0.598223558,2.0688494708\H,0,
 -4.4148618448,-0.6341377359,1.2949679661\H,0,-2.3334742588,-1.01236203
 29,-1.806204862\H,0,-2.5412339408,-2.0995983337,-0.4169272887\H,0,-4.5
 592266523,-0.7746836753,-1.8550051096\\Version=ES64L-G09RevD.01\State=
 1-A\HF=-886.9743771\RMSD=5.273e-09\Dipole=-0.8928658,-1.2426173,0.9683
 249\Quadrupole=-8.2240274,4.4975776,3.7264498,-14.8120172,3.8228071,-0
 .1529841\PG=C01 [X(C15H24O4)]\\@


 THE ENLIGHTENED ONE, BECAUSE HE SAW MANKIND DROWNING  
 IN THE GREAT SEA OF BIRTH, DEATH, AND SORROW, LONGED TO SAVE 
 THEM, FOR THIS HE WAS MOVED TO PITY.                         
 BECAUSE HE SAW MEN OF THE WORLD STRAYING IN FALSE PATHS, AND 
 NONE TO GUIDE THEM, FOR THIS HE WAS MOVED TO PITY.           
                     ..................                       
 BECAUSE HE SAW THE MEN OF THE WORLD PLOUGHING THEIR FIELDS,  
 SOWING THE SEED, TRAFFICKING, HUCKSTERING, BUYING, SELLING,  
 AND AT THE END WINNOWING NOTHING BUT BITTERNESS,             
 FOR THIS HE WAS MOVED TO PITY......                   
                   BUDAH'S PITY - UPSAKA SILA SUTRA           
 Job cpu time:       0 days  0 hours 38 minutes 14.5 seconds.
 File lengths (MBytes):  RWF=    278 Int=      0 D2E=      0 Chk=     30 Scr=      1
 Normal termination of Gaussian 09 at Mon Mar 11 00:03:00 2024.
