# Supplementary material for: New patchoulol- and guaiane-type sesquiterpenoids from Sanguisorba officinalis with anti-melanogenic activity
Source: Nat Prod Bioprospect. 2026 May 12;16(1):63. doi: 10.1007/s13659-026-00616-0 (PMC13161421; doi:10.1007/s13659-026-00616-0)
Supplement: Supplementary file 2 — Additional file 2. It includes the calculated NMR data of compound 11. [file 13659_2026_616_MOESM2_ESM.zip › New folder/11R-nmr-3.log]

 Entering Gaussian System, Link 0=/gpfs/home/zhengshan/software/Gaussian/g09/g09
 Input=DY-202A-11R_3-2.gjf
 Output=DY-202A-11R_3-2.log
 Initial command:
 /gpfs/home/zhengshan/software/Gaussian/g09/l1.exe "/gpfs/home/zhengshan/software/Gaussian/g09/scratch/zhengshan/%J/Gau-3951.inp" -scrdir="/gpfs/home/zhengshan/software/Gaussian/g09/scratch/zhengshan/%J/"
 Entering Link 1 = /gpfs/home/zhengshan/software/Gaussian/g09/l1.exe PID=      3952.
  
 Copyright (c) 1988,1990,1992,1993,1995,1998,2003,2009,2013,
            Gaussian, Inc.  All Rights Reserved.
  
 This is part of the Gaussian(R) 09 program.  It is based on
 the Gaussian(R) 03 system (copyright 2003, Gaussian, Inc.),
 the Gaussian(R) 98 system (copyright 1998, Gaussian, Inc.),
 the Gaussian(R) 94 system (copyright 1995, Gaussian, Inc.),
 the Gaussian 92(TM) system (copyright 1992, Gaussian, Inc.),
 the Gaussian 90(TM) system (copyright 1990, Gaussian, Inc.),
 the Gaussian 88(TM) system (copyright 1988, Gaussian, Inc.),
 the Gaussian 86(TM) system (copyright 1986, Carnegie Mellon
 University), and the Gaussian 82(TM) system (copyright 1983,
 Carnegie Mellon University). Gaussian is a federally registered
 trademark of Gaussian, Inc.
  
 This software contains proprietary and confidential information,
 including trade secrets, belonging to Gaussian, Inc.
  
 This software is provided under written license and may be
 used, copied, transmitted, or stored only in accord with that
 written license.
  
 The following legend is applicable only to US Government
 contracts under FAR:
  
                    RESTRICTED RIGHTS LEGEND
  
 Use, reproduction and disclosure by the US Government is
 subject to restrictions as set forth in subparagraphs (a)
 and (c) of the Commercial Computer Software - Restricted
 Rights clause in FAR 52.227-19.
  
 Gaussian, Inc.
 340 Quinnipiac St., Bldg. 40, Wallingford CT 06492
  
  
 ---------------------------------------------------------------
 Warning -- This program may not be used in any manner that
 competes with the business of Gaussian, Inc. or will provide
 assistance to any competitor of Gaussian, Inc.  The licensee
 of this program is prohibited from giving any competitor of
 Gaussian, Inc. access to this program.  By using this program,
 the user acknowledges that Gaussian, Inc. is engaged in the
 business of creating and licensing software in the field of
 computational chemistry and represents and warrants to the
 licensee that it is not a competitor of Gaussian, Inc. and that
 it will not use this program in any manner prohibited above.
 ---------------------------------------------------------------
  

 Cite this work as:
 Gaussian 09, Revision D.01,
 M. J. Frisch, G. W. Trucks, H. B. Schlegel, G. E. Scuseria, 
 M. A. Robb, J. R. Cheeseman, G. Scalmani, V. Barone, B. Mennucci, 
 G. A. Petersson, H. Nakatsuji, M. Caricato, X. Li, H. P. Hratchian, 
 A. F. Izmaylov, J. Bloino, G. Zheng, J. L. Sonnenberg, M. Hada, 
 M. Ehara, K. Toyota, R. Fukuda, J. Hasegawa, M. Ishida, T. Nakajima, 
 Y. Honda, O. Kitao, H. Nakai, T. Vreven, J. A. Montgomery, Jr., 
 J. E. Peralta, F. Ogliaro, M. Bearpark, J. J. Heyd, E. Brothers, 
 K. N. Kudin, V. N. Staroverov, T. Keith, R. Kobayashi, J. Normand, 
 K. Raghavachari, A. Rendell, J. C. Burant, S. S. Iyengar, J. Tomasi, 
 M. Cossi, N. Rega, J. M. Millam, M. Klene, J. E. Knox, J. B. Cross, 
 V. Bakken, C. Adamo, J. Jaramillo, R. Gomperts, R. E. Stratmann, 
 O. Yazyev, A. J. Austin, R. Cammi, C. Pomelli, J. W. Ochterski, 
 R. L. Martin, K. Morokuma, V. G. Zakrzewski, G. A. Voth, 
 P. Salvador, J. J. Dannenberg, S. Dapprich, A. D. Daniels, 
 O. Farkas, J. B. Foresman, J. V. Ortiz, J. Cioslowski, 
 and D. J. Fox, Gaussian, Inc., Wallingford CT, 2013.
 
 ******************************************
 Gaussian 09:  ES64L-G09RevD.01 24-Apr-2013
                10-Mar-2024 
 ******************************************
 %chk=DY-202A-11R_3.chk
 %mem=6GB
 %nprocshared=3
 Will use up to    3 processors via shared memory.
 ----------------------------------------------------------------------
 # mPW1PW91/6-311G(d,p) nmr guess=read geom=check scrf=(solvent=methano
 l,read)
 ----------------------------------------------------------------------
 1/29=2,38=1,40=2/1;
 2/12=2,40=1/2;
 3/5=4,6=6,7=101,11=2,14=-4,16=1,25=1,30=1,70=2203,72=3,74=-7,116=-2/1,2,8,3;
 4/5=1/1;
 5/5=2,38=6,53=3/2;
 8/6=1,10=90,11=11/1;
 10/13=100,45=16/2;
 6/7=2,8=2,9=2,10=2,28=1/1;
 99/9=1/99;
 ----------------------------------------------------------------------
 candidate structure: DY-202A-11R_3, conformer: 1, nmr calculation with
  methanol solvation
 ----------------------------------------------------------------------
 Structure from the checkpoint file:  "DY-202A-11R_3.chk"
 Charge =  0 Multiplicity = 1
 Redundant internal coordinates found in file.
 C,0,1.7884995433,0.6174696626,0.0298266651
 C,0,1.0656622038,-0.4863090713,0.3361066938
 C,0,-0.3657698776,-0.5578905516,0.7925455494
 C,0,-1.2821967176,0.4919134704,0.1164334968
 C,0,-1.1356280232,1.9034237991,0.7363737791
 C,0,0.2855797478,2.3165276816,1.1624298142
 C,0,1.4207422291,2.0778077408,0.1468932051
 C,0,3.1353997082,0.2114223464,-0.4072682134
 C,0,3.1979937205,-1.3044087545,-0.4634342408
 C,0,1.8776859521,-1.7755495403,0.1852119019
 O,0,4.0645213228,0.9728550156,-0.6790257902
 C,0,1.1629745442,2.7255256824,-1.2287623218
 C,0,2.101905019,-2.457839788,1.5416195831
 O,0,1.1245092015,-2.647201396,-0.6776091854
 C,0,-2.7677420771,0.0334575055,0.0685575042
 O,0,-3.5174596955,1.1481538135,-0.4610600599
 C,0,-3.3403856235,-0.3536032074,1.4409291617
 C,0,-2.9466490534,-1.1216874227,-0.9348789951
 O,0,-4.3581673241,-1.318243225,-1.1160705329
 H,0,-0.4036085392,-0.4424059232,1.8857749509
 H,0,-0.7256379306,-1.5704727886,0.5906058665
 H,0,-0.9640445522,0.5615005574,-0.9315609738
 H,0,-1.7744275746,1.9860559658,1.6247962884
 H,0,-1.5254210667,2.6315634693,0.0174646495
 H,0,0.5539529807,1.8048824651,2.0960301162
 H,0,0.2606415422,3.3874584065,1.404706566
 H,0,2.3176636242,2.57032099,0.5511538023
 H,0,3.2326320205,-1.6220728026,-1.5123682838
 H,0,4.1020414756,-1.677206204,0.0293360263
 H,0,0.9643465321,3.7982876087,-1.1132322834
 H,0,0.3067019444,2.2756486188,-1.7427935255
 H,0,2.038771043,2.6154948445,-1.8780055082
 H,0,1.1471086753,-2.7142663143,2.0127185205
 H,0,2.6756848955,-3.3826374038,1.4013530518
 H,0,2.6646603831,-1.8092227848,2.2218800692
 H,0,1.5850733834,-3.5040491761,-0.6925697528
 H,0,-4.345996604,0.7516217346,-0.7920267412
 H,0,-2.811294955,-1.2096561292,1.8739894324
 H,0,-3.2798376342,0.4819906993,2.1456784028
 H,0,-4.3957743173,-0.6293383802,1.3409125505
 H,0,-2.4814623985,-0.8441716816,-1.8886743859
 H,0,-2.4807042532,-2.0478188098,-0.5761486273
 H,0,-4.4931434748,-1.7029307224,-1.9968382262
 Recover connectivity data from disk.
                          Input orientation:                          
 ---------------------------------------------------------------------
 Center     Atomic      Atomic             Coordinates (Angstroms)
 Number     Number       Type             X           Y           Z
 ---------------------------------------------------------------------
      1          6           0        1.788500    0.617470    0.029827
      2          6           0        1.065662   -0.486309    0.336107
      3          6           0       -0.365770   -0.557891    0.792546
      4          6           0       -1.282197    0.491913    0.116433
      5          6           0       -1.135628    1.903424    0.736374
      6          6           0        0.285580    2.316528    1.162430
      7          6           0        1.420742    2.077808    0.146893
      8          6           0        3.135400    0.211422   -0.407268
      9          6           0        3.197994   -1.304409   -0.463434
     10          6           0        1.877686   -1.775550    0.185212
     11          8           0        4.064521    0.972855   -0.679026
     12          6           0        1.162975    2.725526   -1.228762
     13          6           0        2.101905   -2.457840    1.541620
     14          8           0        1.124509   -2.647201   -0.677609
     15          6           0       -2.767742    0.033458    0.068558
     16          8           0       -3.517460    1.148154   -0.461060
     17          6           0       -3.340386   -0.353603    1.440929
     18          6           0       -2.946649   -1.121687   -0.934879
     19          8           0       -4.358167   -1.318243   -1.116071
     20          1           0       -0.403609   -0.442406    1.885775
     21          1           0       -0.725638   -1.570473    0.590606
     22          1           0       -0.964045    0.561501   -0.931561
     23          1           0       -1.774428    1.986056    1.624796
     24          1           0       -1.525421    2.631563    0.017465
     25          1           0        0.553953    1.804882    2.096030
     26          1           0        0.260642    3.387458    1.404707
     27          1           0        2.317664    2.570321    0.551154
     28          1           0        3.232632   -1.622073   -1.512368
     29          1           0        4.102041   -1.677206    0.029336
     30          1           0        0.964347    3.798288   -1.113232
     31          1           0        0.306702    2.275649   -1.742794
     32          1           0        2.038771    2.615495   -1.878006
     33          1           0        1.147109   -2.714266    2.012719
     34          1           0        2.675685   -3.382637    1.401353
     35          1           0        2.664660   -1.809223    2.221880
     36          1           0        1.585073   -3.504049   -0.692570
     37          1           0       -4.345997    0.751622   -0.792027
     38          1           0       -2.811295   -1.209656    1.873989
     39          1           0       -3.279838    0.481991    2.145678
     40          1           0       -4.395774   -0.629338    1.340913
     41          1           0       -2.481462   -0.844172   -1.888674
     42          1           0       -2.480704   -2.047819   -0.576149
     43          1           0       -4.493143   -1.702931   -1.996838
 ---------------------------------------------------------------------
                    Distance matrix (angstroms):
                    1          2          3          4          5
     1  C    0.000000
     2  C    1.354485   0.000000
     3  C    2.569842   1.504147   0.000000
     4  C    3.074482   2.552962   1.548888   0.000000
     5  C    3.271606   3.273640   2.579516   1.548603   0.000000
     6  C    2.535420   3.024439   2.970413   2.623213   1.540133
     7  C    1.510476   2.595492   3.248907   3.133986   2.629244
     8  C    1.473115   2.307217   3.780157   4.457364   4.734180
     9  C    2.433844   2.419791   3.851647   4.861597   5.523586
    10  C    2.399717   1.531108   2.623860   3.889856   4.787346
    11  O    2.410196   3.486088   4.912859   5.426919   5.469083
    12  C    2.533620   3.574097   4.147718   3.574554   3.133877
    13  C    3.441115   2.532586   3.203176   4.710026   5.490962
    14  O    3.405793   2.387580   2.957618   4.034449   5.274065
    15  C    4.593681   3.877722   2.577464   1.555416   2.570321
    16  O    5.354979   4.930715   3.796744   2.400115   2.770813
    17  C    5.407371   4.544392   3.051307   2.589465   3.232882
    18  C    5.135850   4.256495   3.156390   2.545460   3.901818
    19  O    6.545348   5.676166   4.490010   3.775888   4.918887
    20  H    3.061571   2.135920   1.099963   2.185278   2.712912
    21  H    3.379712   2.109250   1.093438   2.188158   3.501042
    22  H    2.916144   2.612393   2.140914   1.097431   2.147605
    23  H    4.136594   3.979877   3.024669   2.179429   1.097355
    24  H    3.877989   4.066494   3.481115   2.155703   1.094969
    25  H    2.683887   2.934065   2.850905   3.002355   2.170958
    26  H    3.449273   4.098297   4.041400   3.524795   2.144434
    27  H    2.089360   3.310097   4.128534   4.179444   3.521971
    28  H    3.078869   3.066362   4.403817   5.244579   6.047120
    29  H    3.258529   3.275964   4.668693   5.805402   6.383886
    30  H    3.478996   4.524226   4.937356   4.182242   3.379563
    31  H    2.843847   3.539245   3.861231   3.027051   2.892255
    32  H    2.773908   3.933246   4.794167   4.417716   4.173588
    33  H    3.929848   2.789526   2.903029   4.447135   5.306883
    34  H    4.320768   3.480753   4.195270   5.685771   6.550629
    35  H    3.385497   2.804111   3.576638   5.030488   5.516581
    36  H    4.189291   3.230281   3.832911   4.984320   6.219715
    37  H    6.190758   5.664910   4.479721   3.206184   3.737529
    38  H    5.281802   4.233097   2.752256   2.884871   3.713933
    39  H    5.493926   4.805780   3.376998   2.847543   2.933300
    40  H    6.443502   5.554942   4.067769   3.528586   4.172398
    41  H    4.904041   4.202358   3.427397   2.691434   4.031306
    42  H    5.069228   3.980859   2.926800   2.892461   4.375416
    43  H    6.996475   6.150050   5.111457   4.426448   5.634638
                    6          7          8          9         10
     6  C    0.000000
     7  C    1.541718   0.000000
     8  C    3.875164   2.594328   0.000000
     9  C    4.923085   3.869174   1.518162   0.000000
    10  C    4.498317   3.880545   2.425064   1.544645   0.000000
    11  O    4.413254   2.982051   1.231624   2.446074   3.617027
    12  C    2.579709   1.542210   3.299398   4.579018   4.771773
    13  C    5.122246   4.793886   3.462836   2.559698   1.534808
    14  O    5.359865   4.805546   3.505495   2.479577   1.439275
    15  C    3.966326   4.661427   5.924961   6.137011   4.986594
    16  O    4.296967   5.061591   6.718698   7.149293   6.170357
    17  C    4.511628   5.500421   6.758024   6.876121   5.552209
    18  C    5.164042   5.520970   6.248750   6.165410   4.995633
    19  O    6.321986   6.820853   7.680874   7.584306   6.386574
    20  H    2.934267   3.564189   4.267331   4.385587   3.142211
    21  H    4.056885   4.256029   4.367896   4.071446   2.642668
    22  H    3.004410   3.024807   4.147636   4.585120   3.845051
    23  H    2.136966   3.521608   5.602233   6.317661   5.436912
    24  H    2.165622   3.000546   5.268845   6.167154   5.570630
    25  H    1.097914   2.150569   3.933127   4.817624   4.268839
    26  H    1.098277   2.154788   4.651311   5.842226   5.546048
    27  H    2.137156   1.100211   2.674260   4.100963   4.383387
    28  H    5.599307   4.441307   2.142990   1.096528   2.177433
    29  H    5.639077   4.615551   2.166088   1.095036   2.231978
    30  H    2.799103   2.180886   4.251760   5.607934   5.795499
    31  H    2.905588   2.202531   3.747825   4.776310   4.753672
    32  H    3.522401   2.184326   3.024108   4.325558   4.854285
    33  H    5.174371   5.149772   4.285941   3.510721   2.180530
    34  H    6.184672   5.741517   4.049656   2.840646   2.167610
    35  H    4.878963   4.578418   3.349182   2.783917   2.183685
    36  H    6.245704   5.647020   4.036042   2.737231   1.960570
    37  H    5.265010   5.991295   7.510735   7.826048   6.787917
    38  H    4.746675   5.630312   6.525855   6.448572   5.015850
    39  H    4.128499   5.351376   6.909849   7.208397   5.961541
    40  H    5.533991   6.525809   7.776991   7.834328   6.481184
    41  H    5.191896   5.282869   5.904065   5.873615   4.916365
    42  H    5.451835   5.724060   6.055850   5.728261   4.432760
    43  H    6.998087   7.339183   8.024098   7.852626   6.734544
                   11         12         13         14         15
    11  O    0.000000
    12  C    3.434099   0.000000
    13  C    4.533519   5.951797   0.000000
    14  O    4.663527   5.401060   2.432311   0.000000
    15  C    6.936943   4.937692   5.664798   4.784592   0.000000
    16  O    7.587139   4.998393   6.970737   5.999957   1.443994
    17  C    7.815776   6.073594   5.835793   5.448310   1.536600
    18  C    7.321822   5.637058   5.779814   4.355193   1.540536
    19  O    8.739670   6.844543   7.077749   5.658456   2.399977
    20  H    5.342785   4.710660   3.233885   3.710418   3.019578
    21  H    5.570108   5.033146   3.112370   2.488123   2.648644
    22  H    5.051679   3.048859   4.963173   3.836967   2.128941
    23  H    6.358262   4.161483   5.897549   5.930597   2.687228
    24  H    5.872297   2.964689   6.432928   5.947320   2.880300
    25  H    4.551626   3.503246   4.568843   5.276330   4.275775
    26  H    4.964046   2.861384   6.129968   6.442005   4.712295
    27  H    2.667724   2.127322   5.129325   5.491449   5.703501
    28  H    2.849588   4.823435   3.362126   2.488352   6.422196
    29  H    2.743357   5.441045   2.626202   3.210352   7.079678
    30  H    4.216952   1.097095   6.890675   6.462178   5.431304
    31  H    4.117047   1.095363   6.034570   5.102732   4.214335
    32  H    2.870450   1.095739   6.118541   5.474742   5.792978
    33  H    5.417716   6.332360   1.095137   2.691258   5.162926
    34  H    5.022664   6.820224   1.097337   2.696126   6.563303
    35  H    4.256151   5.892872   1.095514   3.388408   6.127256
    36  H    5.117667   6.266839   2.520570   0.972898   5.660413
    37  H    8.414186   5.868202   7.571128   6.441391   1.935782
    38  H    7.652326   6.395900   5.080154   4.905889   2.192444
    39  H    7.884130   6.013225   6.162032   6.095988   2.185831
    40  H    8.844421   6.982695   6.753039   6.214478   2.169948
    41  H    6.900343   5.143942   5.947949   4.209587   2.164011
    42  H    7.209371   6.040457   5.064915   3.656107   2.197669
    43  H    9.062565   7.224461   7.522316   5.847224   3.202798
                   16         17         18         19         20
    16  O    0.000000
    17  C    2.429854   0.000000
    18  C    2.387993   2.527735   0.000000
    19  O    2.686809   2.916275   1.436610   0.000000
    20  H    4.211126   2.971605   3.858052   5.041498   0.000000
    21  H    4.036236   3.006780   2.731557   4.021397   1.747484
    22  H    2.661853   3.480391   2.600741   3.884270   3.042910
    23  H    2.844475   2.821354   4.193341   5.010634   2.800836
    24  H    2.529369   3.772475   4.124771   4.991025   3.768068
    25  H    4.852464   4.500455   5.477722   6.648340   2.451823
    26  H    4.771752   5.192711   6.007726   7.059132   3.916697
    27  H    6.090632   6.430751   6.599410   7.903625   4.273530
    28  H    7.371780   7.316799   6.226347   7.607207   5.114806
    29  H    8.141250   7.689879   7.135990   8.544937   5.027124
    30  H    5.247392   6.503280   6.287595   7.382957   5.371110
    31  H    4.187875   5.509111   4.772726   5.921980   4.588995
    32  H    5.918828   6.983280   6.301621   7.548222   5.429735
    33  H    6.541870   5.102674   5.289942   6.484309   2.753577
    34  H    7.896309   6.735705   6.494653   7.750756   4.285052
    35  H    7.359542   6.228105   6.474923   7.791218   3.375712
    36  H    6.908866   6.223928   5.125512   6.346590   4.469494
    37  H    0.976345   2.686795   2.342620   2.095112   4.913120
    38  H    3.392697   1.095584   2.813503   3.368243   2.527007
    39  H    2.700986   1.094785   3.488930   3.878485   3.032285
    40  H    2.679183   1.095390   2.742553   2.552013   4.033510
    41  H    2.660965   3.473423   1.096877   2.084150   4.327281
    42  H    3.361897   2.770924   1.097047   2.085345   3.598992
    43  H    3.382197   3.868822   1.963987   0.970544   5.778227
                   21         22         23         24         25
    21  H    0.000000
    22  H    2.630426   0.000000
    23  H    3.849468   3.036617   0.000000
    24  H    4.315698   2.345411   1.749914   0.000000
    25  H    3.911097   3.607856   2.382486   3.054117   0.000000
    26  H    5.120214   3.865752   2.480700   2.384499   1.751715
    27  H    5.139009   4.123519   4.270747   3.880448   2.466417
    28  H    4.482529   4.766280   6.923225   6.562993   5.651538
    29  H    4.861369   5.621420   7.106185   7.087593   5.383781
    30  H    5.880706   3.772067   4.275730   2.972989   3.800191
    31  H    4.615531   2.282805   3.969336   2.565513   3.875477
    32  H    5.590914   3.759196   5.215966   4.036896   4.319113
    33  H    2.614928   4.884301   5.547872   6.300901   4.558671
    34  H    3.938305   5.852037   6.976840   7.465591   5.647538
    35  H    3.769904   5.360226   5.870788   6.491287   4.187204
    36  H    3.274850   4.804562   6.840883   6.915567   6.084756
    37  H    4.517831   3.390165   3.738693   3.484983   5.784439
    38  H    2.475324   3.797426   3.368942   4.455909   4.523454
    39  H    3.626954   3.852093   2.190842   3.496846   4.055916
    40  H    3.862460   4.284741   3.713803   4.541357   5.567354
    41  H    3.123662   2.279153   4.566680   4.077759   5.666490
    42  H    2.160887   3.038934   4.649208   4.812646   5.585069
    43  H    4.572364   4.326315   5.840914   5.626067   7.384410
                   26         27         28         29         30
    26  H    0.000000
    27  H    2.372258   0.000000
    28  H    6.514404   4.761455   0.000000
    29  H    6.503755   4.636570   1.770809   0.000000
    30  H    2.646507   2.471750   5.889375   6.413394   0.000000
    31  H    3.338413   3.064799   4.879180   5.759349   1.774056
    32  H    3.812331   2.445534   4.417689   5.130528   1.771515
    33  H    6.195688   5.606535   4.238930   3.706876   7.226225
    34  H    7.187951   6.024013   3.449572   2.612550   7.798558
    35  H    5.783820   4.700227   3.781829   2.625022   6.742271
    36  H    7.324313   6.243517   2.632177   3.192747   7.340734
    37  H    5.744074   7.036773   7.974267   8.828544   6.130668
    38  H    5.548917   6.507253   6.940213   7.170465   6.946831
    39  H    4.639588   6.183498   7.760197   7.977041   6.295349
    40  H    6.149873   7.478756   8.204835   8.662051   7.372760
    41  H    6.022639   6.375197   5.779067   6.907621   5.833296
    42  H    6.401641   6.754433   5.805168   6.620914   6.806893
    43  H    7.751196   8.434455   7.741373   8.830812   7.799254
                   31         32         33         34         35
    31  H    0.000000
    32  H    1.770266   0.000000
    33  H    6.301540   6.658765   0.000000
    34  H    6.893036   6.865671   1.776804   0.000000
    35  H    6.161557   6.064563   1.779274   1.774548   0.000000
    36  H    6.011831   6.249793   2.852044   2.364040   3.540051
    37  H    4.987406   6.739335   7.074827   8.438425   8.049278
    38  H    5.911884   7.227198   4.236987   5.920488   5.519655
    39  H    5.585758   7.002105   5.461830   7.138461   6.371226
    40  H    6.329414   7.892639   5.960017   7.588797   7.212348
    41  H    4.186696   5.692268   5.646649   6.623010   6.656618
    42  H    5.274757   6.623215   4.506375   5.681602   5.861797
    43  H    6.239563   7.831272   6.993696   8.109329   8.309214
                   36         37         38         39         40
    36  H    0.000000
    37  H    7.300563   0.000000
    38  H    5.583862   3.648227   0.000000
    39  H    6.900111   3.136799   1.776237   0.000000
    40  H    6.940429   2.541448   1.769609   1.768620   0.000000
    41  H    5.004231   2.688063   3.794734   4.321124   3.760449
    42  H    4.320267   3.370873   2.610552   3.800907   3.058546
    43  H    6.472238   2.738257   4.249146   4.838020   3.507515
                   41         42         43
    41  H    0.000000
    42  H    1.780868   0.000000
    43  H    2.189983   2.487412   0.000000
 Stoichiometry    C15H24O4
 Framework group  C1[X(C15H24O4)]
 Deg. of freedom   123
 Full point group                 C1      NOp   1
 Largest Abelian subgroup         C1      NOp   1
 Largest concise Abelian subgroup C1      NOp   1
                         Standard orientation:                         
 ---------------------------------------------------------------------
 Center     Atomic      Atomic             Coordinates (Angstroms)
 Number     Number       Type             X           Y           Z
 ---------------------------------------------------------------------
      1          6           0        1.812893    0.636478    0.007488
      2          6           0        1.099008   -0.478984    0.291638
      3          6           0       -0.328860   -0.570731    0.755571
      4          6           0       -1.256313    0.489261    0.111133
      5          6           0       -1.114381    1.886256    0.764148
      6          6           0        0.307052    2.297990    1.190780
      7          6           0        1.436846    2.091177    0.162340
      8          6           0        3.159334    0.249739   -0.448137
      9          6           0        3.230983   -1.263858   -0.541455
     10          6           0        1.918010   -1.758983    0.104208
     11          8           0        4.081857    1.023444   -0.707428
     12          6           0        1.165839    2.770349   -1.195486
     13          6           0        2.155557   -2.472465    1.442173
     14          8           0        1.164507   -2.614282   -0.774546
     15          6           0       -2.739264    0.022623    0.061883
     16          8           0       -3.499437    1.145005   -0.435626
     17          6           0       -3.300277   -0.401196    1.428185
     18          6           0       -2.917699   -1.109010   -0.968078
     19          8           0       -4.329149   -1.310129   -1.144735
     20          1           0       -0.360089   -0.481990    1.851504
     21          1           0       -0.683764   -1.580405    0.531497
     22          1           0       -0.945631    0.586228   -0.936927
     23          1           0       -1.747714    1.943277    1.658477
     24          1           0       -1.513508    2.629083    0.065676
     25          1           0        0.584855    1.765617    2.109920
     26          1           0        0.277073    3.362560    1.459114
     27          1           0        2.333374    2.579475    0.572543
     28          1           0        3.260568   -1.555807   -1.597988
     29          1           0        4.140616   -1.642696   -0.063801
     30          1           0        0.961317    3.838710   -1.052676
     31          1           0        0.308957    2.327590   -1.714657
     32          1           0        2.037932    2.681662   -1.852928
     33          1           0        1.205553   -2.746311    1.913158
     34          1           0        2.734128   -3.389914    1.275767
     35          1           0        2.718811   -1.836927    2.134263
     36          1           0        1.630285   -3.467559   -0.813297
     37          1           0       -4.327690    0.751320   -0.770678
     38          1           0       -2.762979   -1.264086    1.836884
     39          1           0       -3.240209    0.417462    2.152579
     40          1           0       -4.354576   -0.681161    1.328425
     41          1           0       -2.460651   -0.805521   -1.917889
     42          1           0       -2.443606   -2.040561   -0.634972
     43          1           0       -4.467628   -1.674235   -2.033670
 ---------------------------------------------------------------------
 Rotational constants (GHZ):      0.5546432      0.2594398      0.2074491
 Standard basis: 6-311G(d,p) (5D, 7F)
 There are   505 symmetry adapted cartesian basis functions of A   symmetry.
 There are   486 symmetry adapted basis functions of A   symmetry.
   486 basis functions,   800 primitive gaussians,   505 cartesian basis functions
    73 alpha electrons       73 beta electrons
       nuclear repulsion energy      1598.7246289322 Hartrees.
 NAtoms=   43 NActive=   43 NUniq=   43 SFac= 1.00D+00 NAtFMM=   60 NAOKFM=F Big=F
 Integral buffers will be    131072 words long.
 Raffenetti 2 integral format.
 Two-electron integral symmetry is turned on.
 Using the following non-standard input for PCM:
 --- end of non-standard input.
 ------------------------------------------------------------------------------
 Polarizable Continuum Model (PCM)
 =================================
 Model                : PCM (using non-symmetric T matrix).
 Atomic radii         : UFF (Universal Force Field).
 Polarization charges : Total charges.
 Charge compensation  : None.
 Solution method      : On-the-fly selection.
 Cavity type          : Scaled VdW (van der Waals Surface) (Alpha=1.100).
 Cavity algorithm     : GePol (No added spheres)
                        Default sphere list used, NSphG=   43.
                        Lebedev-Laikov grids with approx.  5.0 points / Ang**2.
                        Smoothing algorithm: Karplus/York (Gamma=1.0000).
                        Polarization charges: spherical gaussians, with
                                              point-specific exponents (IZeta= 3).
                        Self-potential: point-specific (ISelfS= 7).
                        Self-field    : sphere-specific E.n sum rule (ISelfD= 2).
 Solvent              : Methanol, Eps=  32.613000 Eps(inf)=   1.765709
 ------------------------------------------------------------------------------
 One-electron integrals computed using PRISM.
 NBasis=   486 RedAO= T EigKep=  3.14D-04  NBF=   486
 NBsUse=   486 1.00D-06 EigRej= -1.00D+00 NBFU=   486
 Initial guess from the checkpoint file:  "DY-202A-11R_3.chk"
 B after Tr=     0.000000    0.000000    0.000000
         Rot=    1.000000    0.000000    0.000000    0.000000 Ang=   0.00 deg.
 Requested convergence on RMS density matrix=1.00D-08 within 128 cycles.
 Requested convergence on MAX density matrix=1.00D-06.
 Requested convergence on             energy=1.00D-06.
 No special actions if energy rises.
 Inv3:  Mode=1 IEnd=    20972208.
 Iteration    1 A*A^-1 deviation from unit magnitude is 4.66D-15 for   2641.
 Iteration    1 A*A^-1 deviation from orthogonality  is 3.80D-15 for   2607   1510.
 Iteration    1 A^-1*A deviation from unit magnitude is 4.55D-15 for   2641.
 Iteration    1 A^-1*A deviation from orthogonality  is 7.79D-11 for   2368   2338.
 Error on total polarization charges =  0.01115
 SCF Done:  E(RmPW1PW91) =  -886.975658694     A.U. after   11 cycles
            NFock= 11  Conv=0.51D-08     -V/T= 2.0045
 DoSCS=F DFT=T ScalE2(SS,OS)=  1.000000  1.000000
 Range of M.O.s used for correlation:     1   486
 NBasis=   486 NAE=    73 NBE=    73 NFC=     0 NFV=     0
 NROrb=    486 NOA=    73 NOB=    73 NVA=   413 NVB=   413
 NEqPCM:  Using equilibrium solvation (IEInf=0, Eps=  32.6130, EpsInf=   1.7657)
          Differentiating once with respect to magnetic field using GIAOs.
          Electric field/nuclear overlap derivatives assumed to be zero.
 FoFJK:  IHMeth= 1 ICntrl=    6127 DoSepK=F KAlg= 0 I1Cent=   0 FoldK=F
 IRaf=         1 NMat=   1 IRICut=       1 DoRegI=T DoRafI=F ISym2E= 0.
          There are     3 degrees of freedom in the 1st order CPHF.  IDoFFX=0 NUNeed=     3.
      3 vectors produced by pass  0 Test12= 1.00D-12 3.33D-08 XBig12= 4.30D+01 1.07D+00.
 AX will form     3 AO Fock derivatives at one time.
      3 vectors produced by pass  1 Test12= 1.00D-12 3.33D-08 XBig12= 9.81D-02 2.16D-01.
      3 vectors produced by pass  2 Test12= 1.00D-12 3.33D-08 XBig12= 1.34D-03 1.68D-02.
      3 vectors produced by pass  3 Test12= 1.00D-12 3.33D-08 XBig12= 6.39D-06 7.49D-04.
      3 vectors produced by pass  4 Test12= 1.00D-12 3.33D-08 XBig12= 3.15D-08 4.34D-05.
      3 vectors produced by pass  5 Test12= 1.00D-12 3.33D-08 XBig12= 7.92D-11 1.56D-06.
      3 vectors produced by pass  6 Test12= 1.00D-12 3.33D-08 XBig12= 3.62D-13 1.16D-07.
 InvSVY:  IOpt=1 It=  1 EMax= 2.66D-15
 Solved reduced A of dimension    21 with     3 vectors.
 Calculating GIAO nuclear magnetic shielding tensors.
 SCF GIAO Magnetic shielding tensor (ppm):
      1  C    Isotropic =    34.9751   Anisotropy =   140.6465
   XX=   -18.4167   YX=    35.3665   ZX=    49.7853
   XY=    21.3140   YY=    11.1797   ZY=    -8.8336
   XZ=    48.4212   YZ=    -0.7932   ZZ=   112.1622
   Eigenvalues:   -48.3905    24.5763   128.7394
      2  C    Isotropic =    -0.4666   Anisotropy =   189.5589
   XX=   -64.8672   YX=    35.8247   ZX=    65.3981
   XY=    36.3082   YY=   -44.9663   ZY=    -5.1892
   XZ=    50.0462   YZ=   -14.4173   ZZ=   108.4335
   Eigenvalues:  -105.4220   -21.8839   125.9060
      3  C    Isotropic =   159.2639   Anisotropy =    17.0521
   XX=   168.1372   YX=    -4.3945   ZX=     3.4971
   XY=    -3.5535   YY=   150.7182   ZY=    -4.5241
   XZ=     1.6076   YZ=    -9.5614   ZZ=   158.9363
   Eigenvalues:   146.4441   160.7156   170.6320
      4  C    Isotropic =   140.0614   Anisotropy =    37.3175
   XX=   164.2174   YX=     5.4182   ZX=     1.7009
   XY=     2.6147   YY=   133.2722   ZY=    -4.8682
   XZ=     5.1058   YZ=    -1.6933   ZZ=   122.6945
   Eigenvalues:   121.3067   133.9377   164.9397
      5  C    Isotropic =   161.8034   Anisotropy =    18.0245
   XX=   167.3945   YX=     4.1954   ZX=    -0.5895
   XY=    -1.4568   YY=   170.4660   ZY=     7.1138
   XZ=     1.0861   YZ=    10.7146   ZZ=   147.5498
   Eigenvalues:   144.4887   167.1018   173.8198
      6  C    Isotropic =   156.5561   Anisotropy =    18.1833
   XX=   162.0743   YX=     3.8415   ZX=   -11.7973
   XY=     0.7789   YY=   152.6974   ZY=     5.1799
   XZ=    -7.1800   YZ=     4.4601   ZZ=   154.8967
   Eigenvalues:   144.7994   156.1906   168.6783
      7  C    Isotropic =   154.6505   Anisotropy =     7.7007
   XX=   152.0991   YX=    -4.5524   ZX=     1.7439
   XY=    -5.0212   YY=   153.0345   ZY=     2.2416
   XZ=    -4.2123   YZ=    -0.3761   ZZ=   158.8179
   Eigenvalues:   147.7496   156.4176   159.7843
      8  C    Isotropic =   -24.6713   Anisotropy =   144.9882
   XX=   -57.0797   YX=    15.9325   ZX=    40.6129
   XY=    22.0459   YY=   -73.9659   ZY=   -15.7654
   XZ=    46.3943   YZ=    -9.9758   ZZ=    57.0317
   Eigenvalues:   -95.1239   -50.8775    71.9875
      9  C    Isotropic =   132.6130   Anisotropy =    33.2764
   XX=   131.9077   YX=    15.2449   ZX=   -14.4481
   XY=    12.4699   YY=   138.6089   ZY=    -8.2184
   XZ=    -6.3697   YZ=    -5.8139   ZZ=   127.3224
   Eigenvalues:   117.9554   125.0863   154.7973
     10  C    Isotropic =   107.0692   Anisotropy =    37.4825
   XX=   104.5602   YX=    10.0977   ZX=     2.4630
   XY=     9.5955   YY=   110.3223   ZY=    17.3294
   XZ=     8.3912   YZ=    21.1660   ZZ=   106.3251
   Eigenvalues:    88.4688   100.6813   132.0575
     11  O    Isotropic =  -231.4788   Anisotropy =   894.9643
   XX=  -512.8307   YX=  -222.3677   ZX=   267.2674
   XY=  -167.9346   YY=  -449.8621   ZY=    14.7375
   XZ=   309.3494   YZ=    30.3604   ZZ=   268.2564
   Eigenvalues:  -737.2124  -322.3880   365.1641
     12  C    Isotropic =   169.0336   Anisotropy =    29.5515
   XX=   155.0385   YX=    -2.0908   ZX=     4.1247
   XY=    -0.9449   YY=   173.8404   ZY=   -10.2658
   XZ=     3.0672   YZ=   -13.9190   ZZ=   178.2219
   Eigenvalues:   154.4863   163.8800   188.7346
     13  C    Isotropic =   158.9472   Anisotropy =    41.2089
   XX=   145.7445   YX=     1.0333   ZX=    10.5002
   XY=     0.1349   YY=   154.4527   ZY=   -16.9525
   XZ=    13.0304   YZ=   -11.9267   ZZ=   176.6443
   Eigenvalues:   139.2899   151.1319   186.4197
     14  O    Isotropic =   246.2399   Anisotropy =    59.3606
   XX=   231.4534   YX=    -4.6383   ZX=     5.7076
   XY=     6.9028   YY=   243.6391   ZY=    23.5336
   XZ=    18.2364   YZ=    33.3799   ZZ=   263.6273
   Eigenvalues:   219.8425   233.0637   285.8137
     15  C    Isotropic =   109.9359   Anisotropy =    41.3845
   XX=   114.9957   YX=   -21.2589   ZX=     8.4172
   XY=   -11.8397   YY=   117.0320   ZY=   -12.9097
   XZ=     4.2600   YZ=   -13.3592   ZZ=    97.7800
   Eigenvalues:    90.8932   101.3890   137.5255
     16  O    Isotropic =   270.7093   Anisotropy =    72.2290
   XX=   261.4107   YX=     4.8907   ZX=    12.1141
   XY=    -3.2913   YY=   261.9571   ZY=   -23.2624
   XZ=    29.4666   YZ=   -48.9980   ZZ=   288.7601
   Eigenvalues:   231.0218   262.2441   318.8619
     17  C    Isotropic =   170.4971   Anisotropy =    32.1074
   XX=   160.1378   YX=    -4.6442   ZX=   -10.3687
   XY=    -6.6166   YY=   168.3879   ZY=   -11.7568
   XZ=    -3.6313   YZ=   -16.5304   ZZ=   182.9655
   Eigenvalues:   151.3848   168.2044   191.9020
     18  C    Isotropic =   113.6913   Anisotropy =    43.8494
   XX=   134.4818   YX=    18.3543   ZX=     5.5213
   XY=    12.5419   YY=   107.8468   ZY=    10.9087
   XZ=     1.9299   YZ=     9.4979   ZZ=    98.7455
   Eigenvalues:    91.2906   106.8592   142.9243
     19  O    Isotropic =   321.0894   Anisotropy =    90.4689
   XX=   302.5630   YX=     3.8513   ZX=    -3.9460
   XY=    28.8213   YY=   302.0356   ZY=    41.4787
   XZ=     8.0840   YZ=    40.6847   ZZ=   358.6696
   Eigenvalues:   273.9059   307.9603   381.4020
     20  H    Isotropic =    29.4997   Anisotropy =     4.9463
   XX=    28.5491   YX=    -1.1770   ZX=     0.7224
   XY=    -1.8113   YY=    27.6866   ZY=    -1.9598
   XZ=    -0.7980   YZ=    -1.1947   ZZ=    32.2634
   Eigenvalues:    26.2758    29.4261    32.7972
     21  H    Isotropic =    29.3243   Anisotropy =     8.8506
   XX=    32.6777   YX=    -1.9951   ZX=     0.5478
   XY=    -2.6886   YY=    33.0576   ZY=     1.3060
   XZ=     0.4879   YZ=     0.4908   ZZ=    22.2376
   Eigenvalues:    22.1137    30.6345    35.2246
     22  H    Isotropic =    29.8606   Anisotropy =     3.4467
   XX=    30.7851   YX=     1.9690   ZX=    -1.3719
   XY=     2.1755   YY=    28.4684   ZY=     0.1370
   XZ=     0.2661   YZ=    -0.3715   ZZ=    30.3284
   Eigenvalues:    27.2422    30.1813    32.1585
     23  H    Isotropic =    30.0543   Anisotropy =     7.3529
   XX=    32.7600   YX=     1.7437   ZX=    -3.6859
   XY=     1.4724   YY=    28.2583   ZY=     3.9258
   XZ=    -3.3823   YZ=     2.9094   ZZ=    29.1446
   Eigenvalues:    23.8058    31.4008    34.9562
     24  H    Isotropic =    29.6781   Anisotropy =     6.8965
   XX=    30.6057   YX=    -0.4421   ZX=     2.9215
   XY=    -0.5866   YY=    33.1189   ZY=    -2.5777
   XZ=     1.9540   YZ=    -2.3851   ZZ=    25.3097
   Eigenvalues:    23.8577    30.9009    34.2758
     25  H    Isotropic =    29.8620   Anisotropy =     6.3087
   XX=    28.6103   YX=     1.2181   ZX=     1.7080
   XY=     0.3571   YY=    27.1897   ZY=    -0.3088
   XZ=     0.7701   YZ=    -0.1660   ZZ=    33.7860
   Eigenvalues:    26.7600    28.7581    34.0678
     26  H    Isotropic =    30.0399   Anisotropy =    10.5279
   XX=    28.5312   YX=     1.6635   ZX=    -0.3919
   XY=     1.4337   YY=    34.0933   ZY=     4.6281
   XZ=    -0.9381   YZ=     5.7187   ZZ=    27.4953
   Eigenvalues:    24.2396    28.8217    37.0586
     27  H    Isotropic =    29.0882   Anisotropy =     8.8890
   XX=    33.5336   YX=     2.8643   ZX=     1.3760
   XY=     2.8610   YY=    26.9935   ZY=     0.6792
   XZ=     1.3463   YZ=     2.4153   ZZ=    26.7374
   Eigenvalues:    25.1551    27.0953    35.0142
     28  H    Isotropic =    29.1809   Anisotropy =     6.2673
   XX=    28.9824   YX=     0.8690   ZX=    -2.9129
   XY=     0.0832   YY=    27.5061   ZY=     0.5990
   XZ=    -3.2034   YZ=     2.0406   ZZ=    31.0543
   Eigenvalues:    25.9065    28.2772    33.3591
     29  H    Isotropic =    29.2830   Anisotropy =     5.9557
   XX=    33.2057   YX=    -0.3771   ZX=    -0.5457
   XY=    -0.6227   YY=    27.7632   ZY=    -1.4530
   XZ=     0.4167   YZ=    -2.3981   ZZ=    26.8800
   Eigenvalues:    25.3293    29.2661    33.2534
     30  H    Isotropic =    30.7194   Anisotropy =    10.8305
   XX=    27.2546   YX=    -0.3553   ZX=    -0.9775
   XY=    -0.3687   YY=    37.1274   ZY=    -2.0661
   XZ=    -0.1312   YZ=    -3.6666   ZZ=    27.7762
   Eigenvalues:    26.4618    27.7566    37.9397
     31  H    Isotropic =    30.8091   Anisotropy =     5.1962
   XX=    31.8567   YX=     2.7006   ZX=     1.4064
   XY=     2.7237   YY=    28.3897   ZY=    -1.5872
   XZ=     2.8702   YZ=    -1.7042   ZZ=    32.1810
   Eigenvalues:    25.9065    32.2476    34.2733
     32  H    Isotropic =    30.4656   Anisotropy =     9.2077
   XX=    31.4800   YX=    -0.2851   ZX=    -3.6884
   XY=     0.3490   YY=    27.8267   ZY=    -2.3331
   XZ=    -4.7925   YZ=    -3.5532   ZZ=    32.0902
   Eigenvalues:    25.4728    29.3200    36.6041
     33  H    Isotropic =    30.1629   Anisotropy =     5.6795
   XX=    31.2151   YX=    -1.3869   ZX=    -1.4118
   XY=     0.1365   YY=    28.9851   ZY=    -3.1138
   XZ=    -2.9480   YZ=    -3.9724   ZZ=    30.2885
   Eigenvalues:    25.4064    31.1331    33.9492
     34  H    Isotropic =    30.3364   Anisotropy =     9.2503
   XX=    29.7058   YX=    -4.1230   ZX=     0.5487
   XY=    -3.9927   YY=    33.1339   ZY=    -1.3374
   XZ=     1.0684   YZ=    -3.2833   ZZ=    28.1696
   Eigenvalues:    26.6250    27.8810    36.5033
     35  H    Isotropic =    30.7851   Anisotropy =     8.8403
   XX=    29.9296   YX=     0.1018   ZX=     4.1793
   XY=     0.3815   YY=    28.4931   ZY=     0.6433
   XZ=     4.3434   YZ=     0.3962   ZZ=    33.9327
   Eigenvalues:    27.2187    28.4581    36.6787
     36  H    Isotropic =    30.4491   Anisotropy =    16.6057
   XX=    27.4738   YX=    -4.0088   ZX=     1.0251
   XY=    -4.7310   YY=    38.8239   ZY=     4.3867
   XZ=     0.5168   YZ=     5.4630   ZZ=    25.0496
   Eigenvalues:    22.4440    27.3837    41.5196
     37  H    Isotropic =    28.9720   Anisotropy =    17.8233
   XX=    36.7004   YX=     2.2356   ZX=     7.9117
   XY=     2.3202   YY=    28.3400   ZY=     1.1718
   XZ=     8.0053   YZ=     3.0646   ZZ=    21.8755
   Eigenvalues:    18.3015    27.7602    40.8542
     38  H    Isotropic =    30.9624   Anisotropy =     8.6945
   XX=    30.3795   YX=    -1.0374   ZX=    -0.2720
   XY=    -1.7613   YY=    32.0313   ZY=    -4.9136
   XZ=     0.2506   YZ=    -5.6307   ZZ=    30.4762
   Eigenvalues:    25.7371    30.3913    36.7587
     39  H    Isotropic =    30.5249   Anisotropy =     7.0178
   XX=    29.0290   YX=     0.6793   ZX=    -2.9415
   XY=     1.3887   YY=    29.6912   ZY=     2.5311
   XZ=    -2.3081   YZ=     3.4796   ZZ=    32.8546
   Eigenvalues:    26.0052    30.3662    35.2035
     40  H    Isotropic =    30.4173   Anisotropy =     8.4146
   XX=    34.4043   YX=     2.9423   ZX=    -1.5261
   XY=     3.0757   YY=    26.7346   ZY=    -0.4289
   XZ=    -2.1136   YZ=    -0.4056   ZZ=    30.1129
   Eigenvalues:    25.6852    29.5396    36.0270
     41  H    Isotropic =    28.3730   Anisotropy =     6.1563
   XX=    31.9259   YX=     2.3624   ZX=    -1.2514
   XY=     1.9129   YY=    24.1545   ZY=     1.4130
   XZ=     0.1441   YZ=     2.2454   ZZ=    29.0386
   Eigenvalues:    23.0014    29.6404    32.4772
     42  H    Isotropic =    27.7712   Anisotropy =     6.1227
   XX=    30.9219   YX=    -1.5726   ZX=     2.6142
   XY=    -0.3656   YY=    29.3243   ZY=     2.0709
   XZ=     2.8128   YZ=     1.2681   ZZ=    23.0674
   Eigenvalues:    21.7521    29.7085    31.8530
     43  H    Isotropic =    30.5196   Anisotropy =    21.9399
   XX=    28.0930   YX=     3.3711   ZX=     5.3073
   XY=     2.4438   YY=    24.5136   ZY=     8.5207
   XZ=     5.3329   YZ=     8.7761   ZZ=    38.9523
   Eigenvalues:    20.4435    25.9691    45.1463
 End of Minotr F.D. properties file   721 does not exist.
 End of Minotr F.D. properties file   722 does not exist.
 End of Minotr F.D. properties file   788 does not exist.

 **********************************************************************

            Population analysis using the SCF density.

 **********************************************************************

 Orbital symmetries:
       Occupied  (A) (A) (A) (A) (A) (A) (A) (A) (A) (A) (A) (A)
                 (A) (A) (A) (A) (A) (A) (A) (A) (A) (A) (A) (A)
                 (A) (A) (A) (A) (A) (A) (A) (A) (A) (A) (A) (A)
                 (A) (A) (A) (A) (A) (A) (A) (A) (A) (A) (A) (A)
                 (A) (A) (A) (A) (A) (A) (A) (A) (A) (A) (A) (A)
                 (A) (A) (A) (A) (A) (A) (A) (A) (A) (A) (A) (A)
                 (A)
       Virtual   (A) (A) (A) (A) (A) (A) (A) (A) (A) (A) (A) (A)
                 (A) (A) (A) (A) (A) (A) (A) (A) (A) (A) (A) (A)
                 (A) (A) (A) (A) (A) (A) (A) (A) (A) (A) (A) (A)
                 (A) (A) (A) (A) (A) (A) (A) (A) (A) (A) (A) (A)
                 (A) (A) (A) (A) (A) (A) (A) (A) (A) (A) (A) (A)
                 (A) (A) (A) (A) (A) (A) (A) (A) (A) (A) (A) (A)
                 (A) (A) (A) (A) (A) (A) (A) (A) (A) (A) (A) (A)
                 (A) (A) (A) (A) (A) (A) (A) (A) (A) (A) (A) (A)
                 (A) (A) (A) (A) (A) (A) (A) (A) (A) (A) (A) (A)
                 (A) (A) (A) (A) (A) (A) (A) (A) (A) (A) (A) (A)
                 (A) (A) (A) (A) (A) (A) (A) (A) (A) (A) (A) (A)
                 (A) (A) (A) (A) (A) (A) (A) (A) (A) (A) (A) (A)
                 (A) (A) (A) (A) (A) (A) (A) (A) (A) (A) (A) (A)
                 (A) (A) (A) (A) (A) (A) (A) (A) (A) (A) (A) (A)
                 (A) (A) (A) (A) (A) (A) (A) (A) (A) (A) (A) (A)
                 (A) (A) (A) (A) (A) (A) (A) (A) (A) (A) (A) (A)
                 (A) (A) (A) (A) (A) (A) (A) (A) (A) (A) (A) (A)
                 (A) (A) (A) (A) (A) (A) (A) (A) (A) (A) (A) (A)
                 (A) (A) (A) (A) (A) (A) (A) (A) (A) (A) (A) (A)
                 (A) (A) (A) (A) (A) (A) (A) (A) (A) (A) (A) (A)
                 (A) (A) (A) (A) (A) (A) (A) (A) (A) (A) (A) (A)
                 (A) (A) (A) (A) (A) (A) (A) (A) (A) (A) (A) (A)
                 (A) (A) (A) (A) (A) (A) (A) (A) (A) (A) (A) (A)
                 (A) (A) (A) (A) (A) (A) (A) (A) (A) (A) (A) (A)
                 (A) (A) (A) (A) (A) (A) (A) (A) (A) (A) (A) (A)
                 (A) (A) (A) (A) (A) (A) (A) (A) (A) (A) (A) (A)
                 (A) (A) (A) (A) (A) (A) (A) (A) (A) (A) (A) (A)
                 (A) (A) (A) (A) (A) (A) (A) (A) (A) (A) (A) (A)
                 (A) (A) (A) (A) (A) (A) (A) (A) (A) (A) (A) (A)
                 (A) (A) (A) (A) (A) (A) (A) (A) (A) (A) (A) (A)
                 (A) (A) (A) (A) (A) (A) (A) (A) (A) (A) (A) (A)
                 (A) (A) (A) (A) (A) (A) (A) (A) (A) (A) (A) (A)
                 (A) (A) (A) (A) (A) (A) (A) (A) (A) (A) (A) (A)
                 (A) (A) (A) (A) (A) (A) (A) (A) (A) (A) (A) (A)
                 (A) (A) (A) (A) (A)
 The electronic state is 1-A.
 Alpha  occ. eigenvalues --  -19.22162 -19.21788 -19.20228 -19.19915 -10.32135
 Alpha  occ. eigenvalues --  -10.30982 -10.29517 -10.27943 -10.26730 -10.24639
 Alpha  occ. eigenvalues --  -10.24567 -10.24537 -10.24321 -10.23776 -10.23096
 Alpha  occ. eigenvalues --  -10.22921 -10.22599 -10.22139 -10.21865  -1.06546
 Alpha  occ. eigenvalues --   -1.06363  -1.05712  -1.03325  -0.89330  -0.84480
 Alpha  occ. eigenvalues --   -0.82283  -0.77588  -0.77126  -0.75135  -0.71695
 Alpha  occ. eigenvalues --   -0.70684  -0.68998  -0.66488  -0.63155  -0.59118
 Alpha  occ. eigenvalues --   -0.58438  -0.56275  -0.54218  -0.52980  -0.51900
 Alpha  occ. eigenvalues --   -0.50130  -0.49406  -0.48469  -0.47935  -0.46939
 Alpha  occ. eigenvalues --   -0.46006  -0.45620  -0.45217  -0.44271  -0.44042
 Alpha  occ. eigenvalues --   -0.43213  -0.41625  -0.40789  -0.40577  -0.40074
 Alpha  occ. eigenvalues --   -0.39885  -0.39425  -0.38743  -0.37346  -0.36794
 Alpha  occ. eigenvalues --   -0.36616  -0.36521  -0.35608  -0.35084  -0.34349
 Alpha  occ. eigenvalues --   -0.32994  -0.32378  -0.31924  -0.30498  -0.30022
 Alpha  occ. eigenvalues --   -0.28220  -0.27051  -0.26113
 Alpha virt. eigenvalues --   -0.04936   0.04157   0.04533   0.04738   0.06290
 Alpha virt. eigenvalues --    0.07091   0.07954   0.08620   0.09385   0.09610
 Alpha virt. eigenvalues --    0.10368   0.11195   0.11289   0.11735   0.12031
 Alpha virt. eigenvalues --    0.12948   0.13410   0.13811   0.14638   0.15121
 Alpha virt. eigenvalues --    0.15539   0.15809   0.16454   0.17252   0.17877
 Alpha virt. eigenvalues --    0.18233   0.18822   0.19308   0.19967   0.20352
 Alpha virt. eigenvalues --    0.20691   0.21782   0.23033   0.23362   0.24236
 Alpha virt. eigenvalues --    0.24547   0.26041   0.26685   0.27356   0.27893
 Alpha virt. eigenvalues --    0.28252   0.29480   0.30753   0.31727   0.32438
 Alpha virt. eigenvalues --    0.32540   0.32833   0.34571   0.35098   0.35548
 Alpha virt. eigenvalues --    0.36327   0.37618   0.38852   0.39196   0.39518
 Alpha virt. eigenvalues --    0.40661   0.41934   0.42048   0.43541   0.43706
 Alpha virt. eigenvalues --    0.45409   0.45681   0.46640   0.47867   0.48381
 Alpha virt. eigenvalues --    0.48873   0.49780   0.50383   0.51181   0.51654
 Alpha virt. eigenvalues --    0.52233   0.52678   0.54417   0.55316   0.55491
 Alpha virt. eigenvalues --    0.56237   0.57056   0.57457   0.57817   0.57994
 Alpha virt. eigenvalues --    0.58276   0.59052   0.59229   0.59920   0.60200
 Alpha virt. eigenvalues --    0.60373   0.60704   0.61544   0.62091   0.62525
 Alpha virt. eigenvalues --    0.62738   0.62952   0.63491   0.63647   0.64129
 Alpha virt. eigenvalues --    0.64833   0.64942   0.65586   0.66793   0.67039
 Alpha virt. eigenvalues --    0.67974   0.68793   0.69375   0.69982   0.70269
 Alpha virt. eigenvalues --    0.71051   0.72319   0.73667   0.73804   0.74274
 Alpha virt. eigenvalues --    0.74797   0.77489   0.78983   0.81360   0.82521
 Alpha virt. eigenvalues --    0.83688   0.85880   0.86058   0.86665   0.88027
 Alpha virt. eigenvalues --    0.90730   0.91437   0.92503   0.94037   0.94449
 Alpha virt. eigenvalues --    0.95822   0.97543   0.97584   0.99212   1.00302
 Alpha virt. eigenvalues --    1.01773   1.02463   1.03418   1.04335   1.06752
 Alpha virt. eigenvalues --    1.07108   1.08175   1.09548   1.10784   1.13512
 Alpha virt. eigenvalues --    1.15600   1.15922   1.17999   1.19130   1.20599
 Alpha virt. eigenvalues --    1.21930   1.22628   1.23340   1.25191   1.27391
 Alpha virt. eigenvalues --    1.27682   1.29906   1.30994   1.32045   1.33395
 Alpha virt. eigenvalues --    1.34434   1.36432   1.37007   1.37199   1.39433
 Alpha virt. eigenvalues --    1.40070   1.40310   1.42983   1.43735   1.44100
 Alpha virt. eigenvalues --    1.44934   1.45061   1.46320   1.46603   1.46902
 Alpha virt. eigenvalues --    1.48097   1.48587   1.50596   1.51067   1.51317
 Alpha virt. eigenvalues --    1.51822   1.52459   1.53253   1.53869   1.54598
 Alpha virt. eigenvalues --    1.55572   1.55710   1.56713   1.57671   1.58451
 Alpha virt. eigenvalues --    1.58781   1.59554   1.59931   1.61686   1.62174
 Alpha virt. eigenvalues --    1.62743   1.63291   1.63958   1.64531   1.65666
 Alpha virt. eigenvalues --    1.66168   1.67143   1.67639   1.68076   1.68609
 Alpha virt. eigenvalues --    1.70084   1.70617   1.71380   1.71537   1.72782
 Alpha virt. eigenvalues --    1.73187   1.73588   1.74495   1.75732   1.75950
 Alpha virt. eigenvalues --    1.77116   1.77729   1.78715   1.79612   1.80422
 Alpha virt. eigenvalues --    1.81514   1.82453   1.84023   1.84948   1.86022
 Alpha virt. eigenvalues --    1.86324   1.87649   1.88736   1.89295   1.90693
 Alpha virt. eigenvalues --    1.91722   1.92733   1.93858   1.95832   1.96648
 Alpha virt. eigenvalues --    1.98524   1.99970   2.00488   2.01188   2.01791
 Alpha virt. eigenvalues --    2.03360   2.04789   2.05843   2.06576   2.07717
 Alpha virt. eigenvalues --    2.08102   2.09766   2.10532   2.12632   2.13415
 Alpha virt. eigenvalues --    2.13878   2.14434   2.16098   2.17044   2.17560
 Alpha virt. eigenvalues --    2.19429   2.21224   2.21713   2.22724   2.23935
 Alpha virt. eigenvalues --    2.25635   2.28850   2.29308   2.31018   2.31737
 Alpha virt. eigenvalues --    2.32587   2.32693   2.34726   2.37042   2.38340
 Alpha virt. eigenvalues --    2.40343   2.41132   2.42076   2.42225   2.43323
 Alpha virt. eigenvalues --    2.44810   2.45052   2.45545   2.48041   2.48263
 Alpha virt. eigenvalues --    2.49051   2.49919   2.50896   2.51486   2.53341
 Alpha virt. eigenvalues --    2.53559   2.55367   2.56187   2.56672   2.57618
 Alpha virt. eigenvalues --    2.57792   2.59005   2.59427   2.59946   2.60602
 Alpha virt. eigenvalues --    2.61069   2.62053   2.63409   2.64607   2.65682
 Alpha virt. eigenvalues --    2.66580   2.67044   2.69095   2.70626   2.71969
 Alpha virt. eigenvalues --    2.73211   2.74496   2.75213   2.76523   2.78605
 Alpha virt. eigenvalues --    2.80763   2.82452   2.83384   2.84720   2.86176
 Alpha virt. eigenvalues --    2.87611   2.88421   2.90231   2.90742   2.91386
 Alpha virt. eigenvalues --    2.92168   2.93645   2.94400   2.94496   2.97564
 Alpha virt. eigenvalues --    3.00454   3.01758   3.03169   3.05167   3.06742
 Alpha virt. eigenvalues --    3.08073   3.09635   3.11194   3.13189   3.14179
 Alpha virt. eigenvalues --    3.15410   3.16410   3.17296   3.19622   3.20889
 Alpha virt. eigenvalues --    3.22310   3.23671   3.24536   3.26518   3.27758
 Alpha virt. eigenvalues --    3.30141   3.32051   3.33808   3.35693   3.37374
 Alpha virt. eigenvalues --    3.40604   3.44681   3.48709   3.56875   3.58454
 Alpha virt. eigenvalues --    3.60628   3.64368   3.75743   3.76898   3.77893
 Alpha virt. eigenvalues --    3.79822   3.80770   3.81179   3.81741   3.83118
 Alpha virt. eigenvalues --    3.83677   3.84188   3.84885   3.86313   3.87693
 Alpha virt. eigenvalues --    3.89105   3.92916   3.95134   4.00037   4.03465
 Alpha virt. eigenvalues --    4.07167   4.08983   4.11867   4.14642   4.25155
 Alpha virt. eigenvalues --    4.26630   4.29088   4.34343   4.35862   4.41751
 Alpha virt. eigenvalues --    4.48843   4.56776   4.94593   4.95545   4.97664
 Alpha virt. eigenvalues --    4.99539   5.11089   5.30236   5.33065   5.36438
 Alpha virt. eigenvalues --    5.64205   5.64677   5.65875   5.66732  23.65333
 Alpha virt. eigenvalues --   23.80237  23.83126  23.86975  23.91314  23.92679
 Alpha virt. eigenvalues --   23.94428  23.96984  23.97517  24.00621  24.02693
 Alpha virt. eigenvalues --   24.03352  24.05724  24.06756  24.26235  50.00222
 Alpha virt. eigenvalues --   50.02994  50.06685  50.09947
          Condensed to atoms (all electrons):
               1          2          3          4          5          6
     1  C    5.722757   0.410617  -0.036924  -0.013884  -0.001345  -0.064158
     2  C    0.410617   5.350591   0.297629  -0.043445  -0.000907  -0.010943
     3  C   -0.036924   0.297629   5.084251   0.275357  -0.072800  -0.008711
     4  C   -0.013884  -0.043445   0.275357   5.420012   0.311904  -0.054555
     5  C   -0.001345  -0.000907  -0.072800   0.311904   4.981817   0.349160
     6  C   -0.064158  -0.010943  -0.008711  -0.054555   0.349160   5.043597
     7  C    0.266882  -0.053922  -0.004634  -0.002624  -0.073231   0.366168
     8  C    0.174826   0.034116   0.004642  -0.000320  -0.000433   0.005496
     9  C   -0.174977  -0.103141   0.006718  -0.000560   0.000003  -0.000172
    10  C   -0.002285   0.312933  -0.042546   0.004542  -0.000238  -0.000528
    11  O   -0.120824   0.006421  -0.000096  -0.000002  -0.000005   0.000188
    12  C   -0.076686   0.000673   0.002013  -0.005321  -0.002191  -0.070095
    13  C   -0.004080  -0.087521  -0.007862   0.000186  -0.000032   0.000090
    14  O    0.002978  -0.061844  -0.007322  -0.000682  -0.000005  -0.000001
    15  C    0.000131   0.004746  -0.041194   0.296900  -0.046523   0.006386
    16  O   -0.000007  -0.000100   0.004039  -0.052851  -0.003171   0.000494
    17  C   -0.000061   0.000257  -0.002478  -0.080722  -0.012225  -0.000264
    18  C    0.000039   0.000766  -0.011126  -0.076989   0.007944  -0.000112
    19  O    0.000000  -0.000001   0.000065   0.003542  -0.000106   0.000001
    20  H   -0.003926  -0.030911   0.394893  -0.030342  -0.003837  -0.002083
    21  H    0.008120  -0.049317   0.411896  -0.044879   0.005267  -0.000049
    22  H   -0.000895  -0.006606  -0.053015   0.415566  -0.032579  -0.006014
    23  H   -0.000405   0.000137  -0.003923  -0.034793   0.408936  -0.038335
    24  H   -0.000093  -0.000818   0.010090  -0.040625   0.407415  -0.034638
    25  H   -0.005778  -0.002227   0.005929  -0.007627  -0.034930   0.409245
    26  H    0.009526   0.000297  -0.000380   0.008176  -0.034205   0.410213
    27  H   -0.058085   0.005503  -0.000262  -0.000390   0.006806  -0.039408
    28  H    0.007652  -0.001217  -0.000329   0.000037  -0.000003   0.000018
    29  H    0.011919   0.003127  -0.000317   0.000014   0.000000   0.000018
    30  H    0.008797  -0.000198  -0.000078   0.000336  -0.001628  -0.002292
    31  H   -0.004106   0.002561  -0.000452  -0.001407   0.004898  -0.007605
    32  H   -0.014741  -0.000367  -0.000001   0.000093  -0.000374   0.007688
    33  H    0.000675  -0.013423   0.003453   0.000032   0.000016  -0.000027
    34  H   -0.000582   0.009889  -0.000048   0.000005   0.000000  -0.000001
    35  H    0.001996   0.000226  -0.000106  -0.000042   0.000000  -0.000005
    36  H   -0.000654   0.011550  -0.000049   0.000043   0.000000   0.000000
    37  H    0.000002   0.000028  -0.000439   0.013661  -0.000752   0.000024
    38  H   -0.000002   0.000643   0.000953  -0.002000   0.001047   0.000063
    39  H    0.000007  -0.000100  -0.000734  -0.008048   0.001291   0.000012
    40  H    0.000001   0.000014  -0.000653   0.010280  -0.000145   0.000014
    41  H   -0.000021   0.000085   0.000310  -0.002626  -0.000312  -0.000036
    42  H   -0.000022  -0.000049   0.000975   0.000208  -0.000808  -0.000022
    43  H    0.000000  -0.000001  -0.000009  -0.000551   0.000028   0.000000
               7          8          9         10         11         12
     1  C    0.266882   0.174826  -0.174977  -0.002285  -0.120824  -0.076686
     2  C   -0.053922   0.034116  -0.103141   0.312933   0.006421   0.000673
     3  C   -0.004634   0.004642   0.006718  -0.042546  -0.000096   0.002013
     4  C   -0.002624  -0.000320  -0.000560   0.004542  -0.000002  -0.005321
     5  C   -0.073231  -0.000433   0.000003  -0.000238  -0.000005  -0.002191
     6  C    0.366168   0.005496  -0.000172  -0.000528   0.000188  -0.070095
     7  C    5.156278  -0.050880   0.010299   0.004723   0.011257   0.341597
     8  C   -0.050880   4.720058   0.370043  -0.092142   0.652426  -0.007219
     9  C    0.010299   0.370043   5.195443   0.288052  -0.072481  -0.001145
    10  C    0.004723  -0.092142   0.288052   5.266360   0.005529  -0.000083
    11  O    0.011257   0.652426  -0.072481   0.005529   7.892733  -0.004975
    12  C    0.341597  -0.007219  -0.001145  -0.000083  -0.004975   4.948197
    13  C   -0.000407  -0.002053  -0.055012   0.323056   0.000006  -0.000009
    14  O   -0.000045   0.003380  -0.044585   0.232239  -0.000017   0.000008
    15  C   -0.000468   0.000002   0.000009  -0.000381   0.000000  -0.000055
    16  O    0.000002   0.000000   0.000000   0.000001   0.000000  -0.000033
    17  C    0.000019   0.000000   0.000000   0.000019   0.000000  -0.000010
    18  C    0.000000   0.000000  -0.000003  -0.000038   0.000000  -0.000002
    19  O    0.000000   0.000000   0.000000   0.000000   0.000000   0.000000
    20  H    0.001564  -0.000269  -0.000045  -0.000730   0.000006  -0.000214
    21  H   -0.000274  -0.000514   0.002008  -0.008812   0.000004   0.000064
    22  H    0.004936  -0.000274  -0.000021   0.000181  -0.000004  -0.001713
    23  H    0.008514   0.000028   0.000000   0.000009   0.000000  -0.000262
    24  H   -0.005851   0.000014  -0.000002   0.000018   0.000001   0.004478
    25  H   -0.045278   0.000296  -0.000116  -0.000088  -0.000019   0.008678
    26  H   -0.033449  -0.000256   0.000007   0.000027  -0.000004  -0.004820
    27  H    0.425248  -0.005349   0.002548  -0.001272   0.013943  -0.039779
    28  H   -0.000472  -0.021917   0.378584  -0.033758   0.000226   0.000144
    29  H   -0.000205  -0.030046   0.383502  -0.029271   0.004150  -0.000015
    30  H   -0.036131  -0.000046   0.000019   0.000017  -0.000108   0.403735
    31  H   -0.033194  -0.000320   0.000082  -0.000187  -0.000063   0.403462
    32  H   -0.025018   0.005010   0.000522  -0.000105   0.009757   0.398431
    33  H    0.000016  -0.000597   0.007368  -0.027842   0.000008  -0.000001
    34  H    0.000013   0.000630  -0.008892  -0.026897  -0.000014   0.000000
    35  H   -0.000065  -0.000120  -0.000670  -0.029812  -0.000052   0.000007
    36  H    0.000015  -0.000194  -0.000652  -0.041430   0.000006  -0.000002
    37  H    0.000000   0.000000   0.000000  -0.000001   0.000000  -0.000001
    38  H   -0.000002   0.000001  -0.000002  -0.000023   0.000000   0.000001
    39  H   -0.000003   0.000000   0.000000   0.000000   0.000000  -0.000001
    40  H    0.000000   0.000000   0.000000   0.000000   0.000000   0.000000
    41  H    0.000016  -0.000002   0.000000   0.000036   0.000000  -0.000028
    42  H    0.000006  -0.000001   0.000004   0.000055   0.000000   0.000000
    43  H    0.000000   0.000000   0.000000   0.000000   0.000000   0.000000
              13         14         15         16         17         18
     1  C   -0.004080   0.002978   0.000131  -0.000007  -0.000061   0.000039
     2  C   -0.087521  -0.061844   0.004746  -0.000100   0.000257   0.000766
     3  C   -0.007862  -0.007322  -0.041194   0.004039  -0.002478  -0.011126
     4  C    0.000186  -0.000682   0.296900  -0.052851  -0.080722  -0.076989
     5  C   -0.000032  -0.000005  -0.046523  -0.003171  -0.012225   0.007944
     6  C    0.000090  -0.000001   0.006386   0.000494  -0.000264  -0.000112
     7  C   -0.000407  -0.000045  -0.000468   0.000002   0.000019   0.000000
     8  C   -0.002053   0.003380   0.000002   0.000000   0.000000   0.000000
     9  C   -0.055012  -0.044585   0.000009   0.000000   0.000000  -0.000003
    10  C    0.323056   0.232239  -0.000381   0.000001   0.000019  -0.000038
    11  O    0.000006  -0.000017   0.000000   0.000000   0.000000   0.000000
    12  C   -0.000009   0.000008  -0.000055  -0.000033  -0.000010  -0.000002
    13  C    4.977483  -0.052091   0.000001   0.000000  -0.000008   0.000001
    14  O   -0.052091   8.001886  -0.000134   0.000000   0.000005  -0.000012
    15  C    0.000001  -0.000134   5.336939   0.203095   0.316150   0.330014
    16  O    0.000000   0.000000   0.203095   8.027993  -0.049742  -0.026367
    17  C   -0.000008   0.000005   0.316150  -0.049742   4.967098  -0.066456
    18  C    0.000001  -0.000012   0.330014  -0.026367  -0.066456   4.819668
    19  O    0.000000   0.000000  -0.060112  -0.009288  -0.008293   0.243857
    20  H    0.001899   0.000027  -0.004394  -0.000090   0.002674  -0.000116
    21  H   -0.001366   0.021465  -0.002086   0.000132  -0.004423   0.002622
    22  H    0.000094   0.000713  -0.039712   0.002454   0.009595  -0.010171
    23  H   -0.000001   0.000000  -0.007000  -0.000552   0.001131   0.000342
    24  H    0.000000   0.000000  -0.007065   0.014726   0.001081   0.000558
    25  H    0.000015   0.000004  -0.000315  -0.000006  -0.000012  -0.000008
    26  H   -0.000003   0.000000  -0.000308  -0.000022  -0.000011   0.000010
    27  H    0.000147   0.000001   0.000032   0.000000   0.000000   0.000000
    28  H    0.005657   0.009529  -0.000002   0.000000   0.000000   0.000001
    29  H   -0.001334   0.001687   0.000000   0.000000   0.000000   0.000000
    30  H    0.000000   0.000000  -0.000015  -0.000010   0.000000   0.000000
    31  H    0.000003  -0.000016   0.000274  -0.000035  -0.000016  -0.000011
    32  H   -0.000001   0.000008  -0.000005  -0.000001   0.000000  -0.000001
    33  H    0.403883   0.002146  -0.000002   0.000000   0.000031  -0.000018
    34  H    0.392726  -0.001713   0.000000   0.000000   0.000000   0.000000
    35  H    0.382104   0.004844   0.000001   0.000000   0.000001   0.000000
    36  H   -0.006126   0.319997  -0.000003   0.000000   0.000000   0.000005
    37  H    0.000000   0.000000  -0.060186   0.320670  -0.003302  -0.010914
    38  H    0.000003  -0.000085  -0.028829   0.004855   0.383361  -0.001611
    39  H    0.000000   0.000000  -0.032000   0.001941   0.407489   0.007669
    40  H    0.000000   0.000000  -0.027918   0.000128   0.395677  -0.012867
    41  H    0.000000   0.000060  -0.041147   0.001783   0.009565   0.402912
    42  H    0.000043   0.001087  -0.045526   0.004887  -0.006288   0.395002
    43  H    0.000000  -0.000001   0.008521   0.000361  -0.000199  -0.030181
              19         20         21         22         23         24
     1  C    0.000000  -0.003926   0.008120  -0.000895  -0.000405  -0.000093
     2  C   -0.000001  -0.030911  -0.049317  -0.006606   0.000137  -0.000818
     3  C    0.000065   0.394893   0.411896  -0.053015  -0.003923   0.010090
     4  C    0.003542  -0.030342  -0.044879   0.415566  -0.034793  -0.040625
     5  C   -0.000106  -0.003837   0.005267  -0.032579   0.408936   0.407415
     6  C    0.000001  -0.002083  -0.000049  -0.006014  -0.038335  -0.034638
     7  C    0.000000   0.001564  -0.000274   0.004936   0.008514  -0.005851
     8  C    0.000000  -0.000269  -0.000514  -0.000274   0.000028   0.000014
     9  C    0.000000  -0.000045   0.002008  -0.000021   0.000000  -0.000002
    10  C    0.000000  -0.000730  -0.008812   0.000181   0.000009   0.000018
    11  O    0.000000   0.000006   0.000004  -0.000004   0.000000   0.000001
    12  C    0.000000  -0.000214   0.000064  -0.001713  -0.000262   0.004478
    13  C    0.000000   0.001899  -0.001366   0.000094  -0.000001   0.000000
    14  O    0.000000   0.000027   0.021465   0.000713   0.000000   0.000000
    15  C   -0.060112  -0.004394  -0.002086  -0.039712  -0.007000  -0.007065
    16  O   -0.009288  -0.000090   0.000132   0.002454  -0.000552   0.014726
    17  C   -0.008293   0.002674  -0.004423   0.009595   0.001131   0.001081
    18  C    0.243857  -0.000116   0.002622  -0.010171   0.000342   0.000558
    19  O    7.983533   0.000001  -0.000450  -0.000457  -0.000004  -0.000002
    20  H    0.000001   0.515227  -0.023257   0.006924   0.002970   0.000063
    21  H   -0.000450  -0.023257   0.517568  -0.001830  -0.000332  -0.000253
    22  H   -0.000457   0.006924  -0.001830   0.543077   0.007453  -0.009029
    23  H   -0.000004   0.002970  -0.000332   0.007453   0.557590  -0.026596
    24  H   -0.000002   0.000063  -0.000253  -0.009029  -0.026596   0.550100
    25  H    0.000000   0.000222   0.000134  -0.000466  -0.008574   0.007461
    26  H    0.000000  -0.000280   0.000020  -0.000217  -0.002637  -0.008216
    27  H    0.000000   0.000200   0.000004   0.000072  -0.000296  -0.000298
    28  H    0.000000  -0.000023  -0.000026   0.000053   0.000000   0.000000
    29  H    0.000000   0.000063  -0.000163   0.000005   0.000000   0.000000
    30  H    0.000000   0.000019  -0.000004   0.000033  -0.000070   0.000371
    31  H    0.000002   0.000042   0.000004   0.004163   0.000036  -0.001222
    32  H    0.000000  -0.000003  -0.000005   0.000048   0.000030  -0.000087
    33  H    0.000000  -0.000289   0.002408   0.000000   0.000000   0.000000
    34  H    0.000000   0.000016  -0.000364   0.000000   0.000000   0.000000
    35  H    0.000000  -0.000377   0.000389  -0.000014   0.000000   0.000000
    36  H    0.000000   0.000002  -0.001193  -0.000011   0.000000   0.000000
    37  H    0.034582   0.000023   0.000068  -0.000640  -0.000269  -0.000343
    38  H   -0.000111  -0.001118   0.000171  -0.000534   0.000062  -0.000247
    39  H   -0.000262   0.000125   0.000194  -0.000128   0.004191   0.000294
    40  H    0.014809   0.000044  -0.000289  -0.000261  -0.000163  -0.000122
    41  H   -0.027891  -0.000051  -0.000826   0.009467   0.000008   0.000155
    42  H   -0.030198   0.000343   0.007582  -0.000199  -0.000002  -0.000036
    43  H    0.317675   0.000000   0.000022  -0.000109   0.000001  -0.000003
              25         26         27         28         29         30
     1  C   -0.005778   0.009526  -0.058085   0.007652   0.011919   0.008797
     2  C   -0.002227   0.000297   0.005503  -0.001217   0.003127  -0.000198
     3  C    0.005929  -0.000380  -0.000262  -0.000329  -0.000317  -0.000078
     4  C   -0.007627   0.008176  -0.000390   0.000037   0.000014   0.000336
     5  C   -0.034930  -0.034205   0.006806  -0.000003   0.000000  -0.001628
     6  C    0.409245   0.410213  -0.039408   0.000018   0.000018  -0.002292
     7  C   -0.045278  -0.033449   0.425248  -0.000472  -0.000205  -0.036131
     8  C    0.000296  -0.000256  -0.005349  -0.021917  -0.030046  -0.000046
     9  C   -0.000116   0.000007   0.002548   0.378584   0.383502   0.000019
    10  C   -0.000088   0.000027  -0.001272  -0.033758  -0.029271   0.000017
    11  O   -0.000019  -0.000004   0.013943   0.000226   0.004150  -0.000108
    12  C    0.008678  -0.004820  -0.039779   0.000144  -0.000015   0.403735
    13  C    0.000015  -0.000003   0.000147   0.005657  -0.001334   0.000000
    14  O    0.000004   0.000000   0.000001   0.009529   0.001687   0.000000
    15  C   -0.000315  -0.000308   0.000032  -0.000002   0.000000  -0.000015
    16  O   -0.000006  -0.000022   0.000000   0.000000   0.000000  -0.000010
    17  C   -0.000012  -0.000011   0.000000   0.000000   0.000000   0.000000
    18  C   -0.000008   0.000010   0.000000   0.000001   0.000000   0.000000
    19  O    0.000000   0.000000   0.000000   0.000000   0.000000   0.000000
    20  H    0.000222  -0.000280   0.000200  -0.000023   0.000063   0.000019
    21  H    0.000134   0.000020   0.000004  -0.000026  -0.000163  -0.000004
    22  H   -0.000466  -0.000217   0.000072   0.000053   0.000005   0.000033
    23  H   -0.008574  -0.002637  -0.000296   0.000000   0.000000  -0.000070
    24  H    0.007461  -0.008216  -0.000298   0.000000   0.000000   0.000371
    25  H    0.565184  -0.026186  -0.004710   0.000004  -0.000001   0.000000
    26  H   -0.026186   0.550653  -0.007866   0.000000  -0.000001   0.003342
    27  H   -0.004710  -0.007866   0.557447  -0.000074  -0.000039  -0.005441
    28  H    0.000004   0.000000  -0.000074   0.494042  -0.011481  -0.000005
    29  H   -0.000001  -0.000001  -0.000039  -0.011481   0.507875   0.000001
    30  H    0.000000   0.003342  -0.005441  -0.000005   0.000001   0.550061
    31  H   -0.000245  -0.000710   0.007986  -0.000024   0.000004  -0.026271
    32  H   -0.000379   0.000007  -0.005768  -0.000035  -0.000016  -0.023341
    33  H   -0.000023   0.000000  -0.000005  -0.000466   0.000166   0.000000
    34  H    0.000000   0.000000  -0.000006   0.000113   0.001094   0.000000
    35  H    0.000119   0.000000  -0.000037  -0.000356  -0.001060   0.000000
    36  H   -0.000001   0.000000  -0.000001  -0.000018   0.000580   0.000000
    37  H    0.000002  -0.000004   0.000000   0.000000   0.000000   0.000000
    38  H   -0.000021   0.000007   0.000000   0.000000   0.000000   0.000000
    39  H    0.000004   0.000021  -0.000001   0.000000   0.000000   0.000000
    40  H   -0.000005  -0.000001   0.000000   0.000000   0.000000   0.000000
    41  H   -0.000003   0.000000   0.000000   0.000003   0.000000   0.000000
    42  H    0.000002   0.000000   0.000000   0.000000   0.000000   0.000000
    43  H    0.000000   0.000000   0.000000   0.000000   0.000000   0.000000
              31         32         33         34         35         36
     1  C   -0.004106  -0.014741   0.000675  -0.000582   0.001996  -0.000654
     2  C    0.002561  -0.000367  -0.013423   0.009889   0.000226   0.011550
     3  C   -0.000452  -0.000001   0.003453  -0.000048  -0.000106  -0.000049
     4  C   -0.001407   0.000093   0.000032   0.000005  -0.000042   0.000043
     5  C    0.004898  -0.000374   0.000016   0.000000   0.000000   0.000000
     6  C   -0.007605   0.007688  -0.000027  -0.000001  -0.000005   0.000000
     7  C   -0.033194  -0.025018   0.000016   0.000013  -0.000065   0.000015
     8  C   -0.000320   0.005010  -0.000597   0.000630  -0.000120  -0.000194
     9  C    0.000082   0.000522   0.007368  -0.008892  -0.000670  -0.000652
    10  C   -0.000187  -0.000105  -0.027842  -0.026897  -0.029812  -0.041430
    11  O   -0.000063   0.009757   0.000008  -0.000014  -0.000052   0.000006
    12  C    0.403462   0.398431  -0.000001   0.000000   0.000007  -0.000002
    13  C    0.000003  -0.000001   0.403883   0.392726   0.382104  -0.006126
    14  O   -0.000016   0.000008   0.002146  -0.001713   0.004844   0.319997
    15  C    0.000274  -0.000005  -0.000002   0.000000   0.000001  -0.000003
    16  O   -0.000035  -0.000001   0.000000   0.000000   0.000000   0.000000
    17  C   -0.000016   0.000000   0.000031   0.000000   0.000001   0.000000
    18  C   -0.000011  -0.000001  -0.000018   0.000000   0.000000   0.000005
    19  O    0.000002   0.000000   0.000000   0.000000   0.000000   0.000000
    20  H    0.000042  -0.000003  -0.000289   0.000016  -0.000377   0.000002
    21  H    0.000004  -0.000005   0.002408  -0.000364   0.000389  -0.001193
    22  H    0.004163   0.000048   0.000000   0.000000  -0.000014  -0.000011
    23  H    0.000036   0.000030   0.000000   0.000000   0.000000   0.000000
    24  H   -0.001222  -0.000087   0.000000   0.000000   0.000000   0.000000
    25  H   -0.000245  -0.000379  -0.000023   0.000000   0.000119  -0.000001
    26  H   -0.000710   0.000007   0.000000   0.000000   0.000000   0.000000
    27  H    0.007986  -0.005768  -0.000005  -0.000006  -0.000037  -0.000001
    28  H   -0.000024  -0.000035  -0.000466   0.000113  -0.000356  -0.000018
    29  H    0.000004  -0.000016   0.000166   0.001094  -0.001060   0.000580
    30  H   -0.026271  -0.023341   0.000000   0.000000   0.000000   0.000000
    31  H    0.555014  -0.027139   0.000000   0.000000   0.000000   0.000000
    32  H   -0.027139   0.546469   0.000000   0.000000   0.000000  -0.000001
    33  H    0.000000   0.000000   0.529671  -0.024636  -0.021237  -0.000293
    34  H    0.000000   0.000000  -0.024636   0.538039  -0.020635   0.004090
    35  H    0.000000   0.000000  -0.021237  -0.020635   0.549720  -0.000103
    36  H    0.000000  -0.000001  -0.000293   0.004090  -0.000103   0.443251
    37  H    0.000021   0.000000   0.000000   0.000000   0.000000   0.000000
    38  H    0.000000   0.000000  -0.000004   0.000001   0.000000   0.000002
    39  H   -0.000003   0.000000  -0.000001   0.000000   0.000000   0.000000
    40  H    0.000000   0.000000   0.000000   0.000000   0.000000   0.000000
    41  H   -0.000068   0.000001   0.000002   0.000000   0.000000   0.000002
    42  H    0.000015   0.000000  -0.000014   0.000000  -0.000003  -0.000005
    43  H    0.000000   0.000000   0.000000   0.000000   0.000000   0.000000
              37         38         39         40         41         42
     1  C    0.000002  -0.000002   0.000007   0.000001  -0.000021  -0.000022
     2  C    0.000028   0.000643  -0.000100   0.000014   0.000085  -0.000049
     3  C   -0.000439   0.000953  -0.000734  -0.000653   0.000310   0.000975
     4  C    0.013661  -0.002000  -0.008048   0.010280  -0.002626   0.000208
     5  C   -0.000752   0.001047   0.001291  -0.000145  -0.000312  -0.000808
     6  C    0.000024   0.000063   0.000012   0.000014  -0.000036  -0.000022
     7  C    0.000000  -0.000002  -0.000003   0.000000   0.000016   0.000006
     8  C    0.000000   0.000001   0.000000   0.000000  -0.000002  -0.000001
     9  C    0.000000  -0.000002   0.000000   0.000000   0.000000   0.000004
    10  C   -0.000001  -0.000023   0.000000   0.000000   0.000036   0.000055
    11  O    0.000000   0.000000   0.000000   0.000000   0.000000   0.000000
    12  C   -0.000001   0.000001  -0.000001   0.000000  -0.000028   0.000000
    13  C    0.000000   0.000003   0.000000   0.000000   0.000000   0.000043
    14  O    0.000000  -0.000085   0.000000   0.000000   0.000060   0.001087
    15  C   -0.060186  -0.028829  -0.032000  -0.027918  -0.041147  -0.045526
    16  O    0.320670   0.004855   0.001941   0.000128   0.001783   0.004887
    17  C   -0.003302   0.383361   0.407489   0.395677   0.009565  -0.006288
    18  C   -0.010914  -0.001611   0.007669  -0.012867   0.402912   0.395002
    19  O    0.034582  -0.000111  -0.000262   0.014809  -0.027891  -0.030198
    20  H    0.000023  -0.001118   0.000125   0.000044  -0.000051   0.000343
    21  H    0.000068   0.000171   0.000194  -0.000289  -0.000826   0.007582
    22  H   -0.000640  -0.000534  -0.000128  -0.000261   0.009467  -0.000199
    23  H   -0.000269   0.000062   0.004191  -0.000163   0.000008  -0.000002
    24  H   -0.000343  -0.000247   0.000294  -0.000122   0.000155  -0.000036
    25  H    0.000002  -0.000021   0.000004  -0.000005  -0.000003   0.000002
    26  H   -0.000004   0.000007   0.000021  -0.000001   0.000000   0.000000
    27  H    0.000000   0.000000  -0.000001   0.000000   0.000000   0.000000
    28  H    0.000000   0.000000   0.000000   0.000000   0.000003   0.000000
    29  H    0.000000   0.000000   0.000000   0.000000   0.000000   0.000000
    30  H    0.000000   0.000000   0.000000   0.000000   0.000000   0.000000
    31  H    0.000021   0.000000  -0.000003   0.000000  -0.000068   0.000015
    32  H    0.000000   0.000000   0.000000   0.000000   0.000001   0.000000
    33  H    0.000000  -0.000004  -0.000001   0.000000   0.000002  -0.000014
    34  H    0.000000   0.000001   0.000000   0.000000   0.000000   0.000000
    35  H    0.000000   0.000000   0.000000   0.000000   0.000000  -0.000003
    36  H    0.000000   0.000002   0.000000   0.000000   0.000002  -0.000005
    37  H    0.451947  -0.000394  -0.000931   0.003463  -0.001654   0.002487
    38  H   -0.000394   0.565983  -0.023131  -0.021568  -0.000506  -0.000767
    39  H   -0.000931  -0.023131   0.539475  -0.025691  -0.000425  -0.000340
    40  H    0.003463  -0.021568  -0.025691   0.538142   0.000691  -0.000498
    41  H   -0.001654  -0.000506  -0.000425   0.000691   0.559036  -0.032515
    42  H    0.002487  -0.000767  -0.000340  -0.000498  -0.032515   0.577854
    43  H   -0.001326   0.000012   0.000039  -0.000617  -0.008540  -0.000024
              43
     1  C    0.000000
     2  C   -0.000001
     3  C   -0.000009
     4  C   -0.000551
     5  C    0.000028
     6  C    0.000000
     7  C    0.000000
     8  C    0.000000
     9  C    0.000000
    10  C    0.000000
    11  O    0.000000
    12  C    0.000000
    13  C    0.000000
    14  O   -0.000001
    15  C    0.008521
    16  O    0.000361
    17  C   -0.000199
    18  C   -0.030181
    19  O    0.317675
    20  H    0.000000
    21  H    0.000022
    22  H   -0.000109
    23  H    0.000001
    24  H   -0.000003
    25  H    0.000000
    26  H    0.000000
    27  H    0.000000
    28  H    0.000000
    29  H    0.000000
    30  H    0.000000
    31  H    0.000000
    32  H    0.000000
    33  H    0.000000
    34  H    0.000000
    35  H    0.000000
    36  H    0.000000
    37  H   -0.001326
    38  H    0.000012
    39  H    0.000039
    40  H   -0.000617
    41  H   -0.008540
    42  H   -0.000024
    43  H    0.430902
 Mulliken charges:
               1
     1  C   -0.042384
     2  C    0.014251
     3  C   -0.206720
     4  C   -0.255609
     5  C   -0.163745
     6  C   -0.258820
     7  C   -0.231398
     8  C    0.241985
     9  C   -0.182737
    10  C   -0.099331
    11  O   -0.397996
    12  C   -0.296829
    13  C   -0.269492
    14  O   -0.433513
    15  C   -0.057822
    16  O   -0.445285
    17  C   -0.259647
    18  C    0.035589
    19  O   -0.460894
    20  H    0.175007
    21  H    0.160567
    22  H    0.160063
    23  H    0.132777
    24  H    0.138720
    25  H    0.139716
    26  H    0.137271
    27  H    0.149149
    28  H    0.174140
    29  H    0.159745
    30  H    0.128906
    31  H    0.124527
    32  H    0.129321
    33  H    0.139002
    34  H    0.137172
    35  H    0.135288
    36  H    0.271194
    37  H    0.254176
    38  H    0.123791
    39  H    0.129047
    40  H    0.127534
    41  H    0.132521
    42  H    0.126766
    43  H    0.284000
 Sum of Mulliken charges =   0.00000
 Mulliken charges with hydrogens summed into heavy atoms:
               1
     1  C   -0.042384
     2  C    0.014251
     3  C    0.128854
     4  C   -0.095547
     5  C    0.107752
     6  C    0.018167
     7  C   -0.082249
     8  C    0.241985
     9  C    0.151148
    10  C   -0.099331
    11  O   -0.397996
    12  C    0.085926
    13  C    0.141970
    14  O   -0.162319
    15  C   -0.057822
    16  O   -0.191109
    17  C    0.120724
    18  C    0.294875
    19  O   -0.176894
 Electronic spatial extent (au):  <R**2>=           5550.6041
 Charge=              0.0000 electrons
 Dipole moment (field-independent basis, Debye):
    X=             -1.8095    Y=             -5.6289    Z=              0.7477  Tot=              5.9597
 Quadrupole moment (field-independent basis, Debye-Ang):
   XX=           -132.2446   YY=           -107.0905   ZZ=           -108.6788
   XY=             -8.8896   XZ=             11.8388   YZ=              4.7390
 Traceless Quadrupole moment (field-independent basis, Debye-Ang):
   XX=            -16.2399   YY=              8.9141   ZZ=              7.3258
   XY=             -8.8896   XZ=             11.8388   YZ=              4.7390
 Octapole moment (field-independent basis, Debye-Ang**2):
  XXX=           -101.5800  YYY=            -53.2790  ZZZ=            -24.9501  XYY=             19.2144
  XXY=            -83.4615  XXZ=            -18.5776  XZZ=            -32.1801  YZZ=            -16.4115
  YYZ=             -7.9131  XYZ=             -7.3087
 Hexadecapole moment (field-independent basis, Debye-Ang**3):
 XXXX=          -4775.9925 YYYY=          -1804.9518 ZZZZ=           -693.7171 XXXY=           -171.9462
 XXXZ=            279.9516 YYYX=            -68.3783 YYYZ=             56.7019 ZZZX=             83.9600
 ZZZY=             43.4975 XXYY=          -1046.6190 XXZZ=           -743.3869 YYZZ=           -436.8147
 XXYZ=            102.0632 YYXZ=             29.8228 ZZXY=             34.2146
 N-N= 1.598724628932D+03 E-N=-5.268162099554D+03  KE= 8.830019839612D+02
 1\1\GINC-SNODE68\SP\RmPW1PW91\6-311G(d,p)\C15H24O4\ROOT\10-Mar-2024\0\
 \# mPW1PW91/6-311G(d,p) nmr guess=read geom=check scrf=(solvent=methan
 ol,read)\\candidate structure: DY-202A-11R_3, conformer: 1, nmr calcul
 ation with methanol solvation\\0,1\C,0,1.7884995433,0.6174696626,0.029
 8266651\C,0,1.0656622038,-0.4863090713,0.3361066938\C,0,-0.3657698776,
 -0.5578905516,0.7925455494\C,0,-1.2821967176,0.4919134704,0.1164334968
 \C,0,-1.1356280232,1.9034237991,0.7363737791\C,0,0.2855797478,2.316527
 6816,1.1624298142\C,0,1.4207422291,2.0778077408,0.1468932051\C,0,3.135
 3997082,0.2114223464,-0.4072682134\C,0,3.1979937205,-1.3044087545,-0.4
 634342408\C,0,1.8776859521,-1.7755495403,0.1852119019\O,0,4.0645213228
 ,0.9728550156,-0.6790257902\C,0,1.1629745442,2.7255256824,-1.228762321
 8\C,0,2.101905019,-2.457839788,1.5416195831\O,0,1.1245092015,-2.647201
 396,-0.6776091854\C,0,-2.7677420771,0.0334575055,0.0685575042\O,0,-3.5
 174596955,1.1481538135,-0.4610600599\C,0,-3.3403856235,-0.3536032074,1
 .4409291617\C,0,-2.9466490534,-1.1216874227,-0.9348789951\O,0,-4.35816
 73241,-1.318243225,-1.1160705329\H,0,-0.4036085392,-0.4424059232,1.885
 7749509\H,0,-0.7256379306,-1.5704727886,0.5906058665\H,0,-0.9640445522
 ,0.5615005574,-0.9315609738\H,0,-1.7744275746,1.9860559658,1.624796288
 4\H,0,-1.5254210667,2.6315634693,0.0174646495\H,0,0.5539529807,1.80488
 24651,2.0960301162\H,0,0.2606415422,3.3874584065,1.404706566\H,0,2.317
 6636242,2.57032099,0.5511538023\H,0,3.2326320205,-1.6220728026,-1.5123
 682838\H,0,4.1020414756,-1.677206204,0.0293360263\H,0,0.9643465321,3.7
 982876087,-1.1132322834\H,0,0.3067019444,2.2756486188,-1.7427935255\H,
 0,2.038771043,2.6154948445,-1.8780055082\H,0,1.1471086753,-2.714266314
 3,2.0127185205\H,0,2.6756848955,-3.3826374038,1.4013530518\H,0,2.66466
 03831,-1.8092227848,2.2218800692\H,0,1.5850733834,-3.5040491761,-0.692
 5697528\H,0,-4.345996604,0.7516217346,-0.7920267412\H,0,-2.811294955,-
 1.2096561292,1.8739894324\H,0,-3.2798376342,0.4819906993,2.1456784028\
 H,0,-4.3957743173,-0.6293383802,1.3409125505\H,0,-2.4814623985,-0.8441
 716816,-1.8886743859\H,0,-2.4807042532,-2.0478188098,-0.5761486273\H,0
 ,-4.4931434748,-1.7029307224,-1.9968382262\\Version=ES64L-G09RevD.01\S
 tate=1-A\HF=-886.9756587\RMSD=5.117e-09\Dipole=-0.7279655,-2.2023343,0
 .3429115\Quadrupole=-12.2724446,6.8764177,5.3960269,-6.298747,8.863501
 ,3.3925699\PG=C01 [X(C15H24O4)]\\@


 THE PROMISED LAND ALWAYS LIES ON THE OTHER SIDE OF A WILDERNESS.

                         -- HAVELOCK ELLIS
 Job cpu time:       0 days  0 hours 44 minutes 14.7 seconds.
 File lengths (MBytes):  RWF=    278 Int=      0 D2E=      0 Chk=     30 Scr=      1
 Normal termination of Gaussian 09 at Sun Mar 10 23:53:02 2024.
