# Supplementary material for: New patchoulol- and guaiane-type sesquiterpenoids from Sanguisorba officinalis with anti-melanogenic activity
Source: Nat Prod Bioprospect. 2026 May 12;16(1):63. doi: 10.1007/s13659-026-00616-0 (PMC13161421; doi:10.1007/s13659-026-00616-0)
Supplement: Supplementary file 2 — Additional file 2. It includes the calculated NMR data of compound 11. [file 13659_2026_616_MOESM2_ESM.zip › New folder/11R-nmr-30.log]

 Entering Gaussian System, Link 0=/gpfs/home/zhengshan/software/Gaussian/g09/g09
 Input=DY-202A-11R_30-2.gjf
 Output=DY-202A-11R_30-2.log
 Initial command:
 /gpfs/home/zhengshan/software/Gaussian/g09/l1.exe "/gpfs/home/zhengshan/software/Gaussian/g09/scratch/zhengshan/%J/Gau-7827.inp" -scrdir="/gpfs/home/zhengshan/software/Gaussian/g09/scratch/zhengshan/%J/"
 Entering Link 1 = /gpfs/home/zhengshan/software/Gaussian/g09/l1.exe PID=      7828.
  
 Copyright (c) 1988,1990,1992,1993,1995,1998,2003,2009,2013,
            Gaussian, Inc.  All Rights Reserved.
  
 This is part of the Gaussian(R) 09 program.  It is based on
 the Gaussian(R) 03 system (copyright 2003, Gaussian, Inc.),
 the Gaussian(R) 98 system (copyright 1998, Gaussian, Inc.),
 the Gaussian(R) 94 system (copyright 1995, Gaussian, Inc.),
 the Gaussian 92(TM) system (copyright 1992, Gaussian, Inc.),
 the Gaussian 90(TM) system (copyright 1990, Gaussian, Inc.),
 the Gaussian 88(TM) system (copyright 1988, Gaussian, Inc.),
 the Gaussian 86(TM) system (copyright 1986, Carnegie Mellon
 University), and the Gaussian 82(TM) system (copyright 1983,
 Carnegie Mellon University). Gaussian is a federally registered
 trademark of Gaussian, Inc.
  
 This software contains proprietary and confidential information,
 including trade secrets, belonging to Gaussian, Inc.
  
 This software is provided under written license and may be
 used, copied, transmitted, or stored only in accord with that
 written license.
  
 The following legend is applicable only to US Government
 contracts under FAR:
  
                    RESTRICTED RIGHTS LEGEND
  
 Use, reproduction and disclosure by the US Government is
 subject to restrictions as set forth in subparagraphs (a)
 and (c) of the Commercial Computer Software - Restricted
 Rights clause in FAR 52.227-19.
  
 Gaussian, Inc.
 340 Quinnipiac St., Bldg. 40, Wallingford CT 06492
  
  
 ---------------------------------------------------------------
 Warning -- This program may not be used in any manner that
 competes with the business of Gaussian, Inc. or will provide
 assistance to any competitor of Gaussian, Inc.  The licensee
 of this program is prohibited from giving any competitor of
 Gaussian, Inc. access to this program.  By using this program,
 the user acknowledges that Gaussian, Inc. is engaged in the
 business of creating and licensing software in the field of
 computational chemistry and represents and warrants to the
 licensee that it is not a competitor of Gaussian, Inc. and that
 it will not use this program in any manner prohibited above.
 ---------------------------------------------------------------
  

 Cite this work as:
 Gaussian 09, Revision D.01,
 M. J. Frisch, G. W. Trucks, H. B. Schlegel, G. E. Scuseria, 
 M. A. Robb, J. R. Cheeseman, G. Scalmani, V. Barone, B. Mennucci, 
 G. A. Petersson, H. Nakatsuji, M. Caricato, X. Li, H. P. Hratchian, 
 A. F. Izmaylov, J. Bloino, G. Zheng, J. L. Sonnenberg, M. Hada, 
 M. Ehara, K. Toyota, R. Fukuda, J. Hasegawa, M. Ishida, T. Nakajima, 
 Y. Honda, O. Kitao, H. Nakai, T. Vreven, J. A. Montgomery, Jr., 
 J. E. Peralta, F. Ogliaro, M. Bearpark, J. J. Heyd, E. Brothers, 
 K. N. Kudin, V. N. Staroverov, T. Keith, R. Kobayashi, J. Normand, 
 K. Raghavachari, A. Rendell, J. C. Burant, S. S. Iyengar, J. Tomasi, 
 M. Cossi, N. Rega, J. M. Millam, M. Klene, J. E. Knox, J. B. Cross, 
 V. Bakken, C. Adamo, J. Jaramillo, R. Gomperts, R. E. Stratmann, 
 O. Yazyev, A. J. Austin, R. Cammi, C. Pomelli, J. W. Ochterski, 
 R. L. Martin, K. Morokuma, V. G. Zakrzewski, G. A. Voth, 
 P. Salvador, J. J. Dannenberg, S. Dapprich, A. D. Daniels, 
 O. Farkas, J. B. Foresman, J. V. Ortiz, J. Cioslowski, 
 and D. J. Fox, Gaussian, Inc., Wallingford CT, 2013.
 
 ******************************************
 Gaussian 09:  ES64L-G09RevD.01 24-Apr-2013
                10-Mar-2024 
 ******************************************
 %chk=DY-202A-11R_30.chk
 %mem=6GB
 %nprocshared=3
 Will use up to    3 processors via shared memory.
 ----------------------------------------------------------------------
 # mPW1PW91/6-311G(d,p) nmr guess=read geom=check scrf=(solvent=methano
 l,read)
 ----------------------------------------------------------------------
 1/29=2,38=1,40=2/1;
 2/12=2,40=1/2;
 3/5=4,6=6,7=101,11=2,14=-4,16=1,25=1,30=1,70=2203,72=3,74=-7,116=-2/1,2,8,3;
 4/5=1/1;
 5/5=2,38=6,53=3/2;
 8/6=1,10=90,11=11/1;
 10/13=100,45=16/2;
 6/7=2,8=2,9=2,10=2,28=1/1;
 99/9=1/99;
 ----------------------------------------------------------------------
 candidate structure: DY-202A-11R_30, conformer: 1, nmr calculation wit
 h methanol solvation
 ----------------------------------------------------------------------
 Structure from the checkpoint file:  "DY-202A-11R_30.chk"
 Charge =  0 Multiplicity = 1
 Redundant internal coordinates found in file.
 C,0,1.7954613942,0.6159149027,0.0549764704
 C,0,1.0623813353,-0.4860250891,0.3458347011
 C,0,-0.3739577249,-0.5537993588,0.7851887505
 C,0,-1.2800971705,0.5056689323,0.1099854685
 C,0,-1.1294566508,1.9140184971,0.7366067363
 C,0,0.2893638282,2.3163255894,1.1804751241
 C,0,1.4347424685,2.0777834143,0.1764522529
 C,0,3.1449026353,0.2041070981,-0.3682409803
 C,0,3.200158026,-1.3113834171,-0.4375088742
 C,0,1.8639732757,-1.7835933697,0.1783912955
 O,0,4.0825507486,0.9617009689,-0.6215320039
 C,0,1.1965391989,2.7347954964,-1.1982920039
 C,0,2.0557179776,-2.5027520946,1.5163014636
 O,0,1.1628699535,-2.7199191441,-0.6589781735
 C,0,-2.7663721736,0.0524065968,0.0506969741
 O,0,-3.5118673446,1.1705459637,-0.4755029608
 C,0,-3.3464301978,-0.3382151921,1.4186599986
 C,0,-2.9421520108,-1.0973630168,-0.9682853975
 O,0,-4.3246085977,-1.2858499048,-1.3019478124
 H,0,-0.4241394127,-0.4514630731,1.879161526
 H,0,-0.7346428888,-1.5629921452,0.5654802598
 H,0,-0.9558217883,0.5789427019,-0.9361677922
 H,0,-1.7775412305,1.9988141171,1.6180563928
 H,0,-1.5062879099,2.6472389624,0.0158163212
 H,0,0.544478242,1.7972701278,2.1137359041
 H,0,0.2675360658,3.3858383153,1.4293388259
 H,0,2.3295001151,2.5630915655,0.5939631268
 H,0,3.2694595673,-1.6220820983,-1.487344237
 H,0,4.0888670523,-1.6942502746,0.0752119155
 H,0,0.9994141586,3.8074368925,-1.0791390787
 H,0,0.3458737336,2.2903698374,-1.7262870971
 H,0,2.0806264218,2.6260601109,-1.8364093475
 H,0,1.0903791808,-2.7614699157,1.9641962274
 H,0,2.6216824399,-3.4280830756,1.3600227293
 H,0,2.6083474203,-1.8712285648,2.2191874281
 H,0,1.0165992625,-2.2975074144,-1.5237969
 H,0,-4.3398930271,0.7770515594,-0.8119338474
 H,0,-2.8393574887,-1.2121893701,1.8422630694
 H,0,-3.267381428,0.4868366993,2.133778057
 H,0,-4.411299223,-0.5820018588,1.3213411926
 H,0,-2.4505673233,-0.8208475235,-1.9066774329
 H,0,-2.5051779353,-2.0355911466,-0.6091873971
 H,0,-4.7410729756,-1.795211301,-0.5870908754
 Recover connectivity data from disk.
                          Input orientation:                          
 ---------------------------------------------------------------------
 Center     Atomic      Atomic             Coordinates (Angstroms)
 Number     Number       Type             X           Y           Z
 ---------------------------------------------------------------------
      1          6           0        1.795461    0.615915    0.054976
      2          6           0        1.062381   -0.486025    0.345835
      3          6           0       -0.373958   -0.553799    0.785189
      4          6           0       -1.280097    0.505669    0.109985
      5          6           0       -1.129457    1.914018    0.736607
      6          6           0        0.289364    2.316326    1.180475
      7          6           0        1.434742    2.077783    0.176452
      8          6           0        3.144903    0.204107   -0.368241
      9          6           0        3.200158   -1.311383   -0.437509
     10          6           0        1.863973   -1.783593    0.178391
     11          8           0        4.082551    0.961701   -0.621532
     12          6           0        1.196539    2.734795   -1.198292
     13          6           0        2.055718   -2.502752    1.516301
     14          8           0        1.162870   -2.719919   -0.658978
     15          6           0       -2.766372    0.052407    0.050697
     16          8           0       -3.511867    1.170546   -0.475503
     17          6           0       -3.346430   -0.338215    1.418660
     18          6           0       -2.942152   -1.097363   -0.968285
     19          8           0       -4.324609   -1.285850   -1.301948
     20          1           0       -0.424139   -0.451463    1.879162
     21          1           0       -0.734643   -1.562992    0.565480
     22          1           0       -0.955822    0.578943   -0.936168
     23          1           0       -1.777541    1.998814    1.618056
     24          1           0       -1.506288    2.647239    0.015816
     25          1           0        0.544478    1.797270    2.113736
     26          1           0        0.267536    3.385838    1.429339
     27          1           0        2.329500    2.563092    0.593963
     28          1           0        3.269460   -1.622082   -1.487344
     29          1           0        4.088867   -1.694250    0.075212
     30          1           0        0.999414    3.807437   -1.079139
     31          1           0        0.345874    2.290370   -1.726287
     32          1           0        2.080626    2.626060   -1.836409
     33          1           0        1.090379   -2.761470    1.964196
     34          1           0        2.621682   -3.428083    1.360023
     35          1           0        2.608347   -1.871229    2.219187
     36          1           0        1.016599   -2.297507   -1.523797
     37          1           0       -4.339893    0.777052   -0.811934
     38          1           0       -2.839357   -1.212189    1.842263
     39          1           0       -3.267381    0.486837    2.133778
     40          1           0       -4.411299   -0.582002    1.321341
     41          1           0       -2.450567   -0.820848   -1.906677
     42          1           0       -2.505178   -2.035591   -0.609187
     43          1           0       -4.741073   -1.795211   -0.587091
 ---------------------------------------------------------------------
                    Distance matrix (angstroms):
                    1          2          3          4          5
     1  C    0.000000
     2  C    1.355093   0.000000
     3  C    2.570568   1.503561   0.000000
     4  C    3.078025   2.554660   1.549019   0.000000
     5  C    3.271825   3.273693   2.581330   1.548804   0.000000
     6  C    2.535049   3.024459   2.972182   2.624430   1.540104
     7  C    1.510607   2.596239   3.250721   3.137884   2.629774
     8  C    1.472987   2.307180   3.779841   4.460971   4.734409
     9  C    2.435199   2.421762   3.852691   4.865605   5.525154
    10  C    2.403657   1.534363   2.624677   3.889805   4.790048
    11  O    2.409981   3.486134   4.912848   5.431489   5.469595
    12  C    2.533583   3.574355   4.149158   3.579710   3.134927
    13  C    3.453880   2.534541   3.199417   4.707014   5.501011
    14  O    3.469538   2.451536   3.023166   4.118715   5.354979
    15  C    4.596508   3.877676   2.574997   1.554984   2.572074
    16  O    5.362533   4.933819   3.795944   2.401178   2.774499
    17  C    5.404539   4.539870   3.046860   2.587373   3.233067
    18  C    5.140755   4.258748   3.156858   2.548491   3.906525
    19  O    6.550817   5.689865   4.527657   3.804227   4.960228
    20  H    3.064894   2.135891   1.099894   2.186035   2.720001
    21  H    3.377821   2.106513   1.094000   2.187317   3.503536
    22  H    2.924601   2.617409   2.141200   1.097707   2.147266
    23  H    4.137871   3.982227   3.029777   2.179727   1.097341
    24  H    3.876772   4.065011   3.481487   2.155540   1.095058
    25  H    2.683104   2.933792   2.852383   3.002053   2.170754
    26  H    3.449044   4.098425   4.043166   3.525796   2.144229
    27  H    2.089785   3.311234   4.130407   4.182872   3.522219
    28  H    3.091934   3.085833   4.424943   5.270413   6.066336
    29  H    3.255301   3.269963   4.660633   5.802295   6.378711
    30  H    3.479328   4.524194   4.937839   4.184718   3.378470
    31  H    2.842183   3.537717   3.861990   3.033288   2.895529
    32  H    2.774769   3.934982   4.796797   4.424814   4.175170
    33  H    3.943221   2.792405   2.899681   4.442010   5.319289
    34  H    4.328938   3.480762   4.191157   5.679866   6.557266
    35  H    3.395655   2.796113   3.561757   5.021790   5.522438
    36  H    3.403995   2.603668   3.210231   3.975155   5.239459
    37  H    6.198393   5.667483   4.477790   3.207169   3.741333
    38  H    5.293194   4.241483   2.762079   2.895361   3.730873
    39  H    5.474528   4.784354   3.357606   2.836440   2.925689
    40  H    6.446903   5.560756   4.072884   3.529141   4.164435
    41  H    4.892968   4.186493   3.410244   2.682643   4.026385
    42  H    5.095792   4.005084   2.946539   2.911363   4.393539
    43  H    6.996575   6.021993   4.742990   4.214062   5.343626
                    6          7          8          9         10
     6  C    0.000000
     7  C    1.541706   0.000000
     8  C    3.874802   2.594610   0.000000
     9  C    4.924517   3.870412   1.518079   0.000000
    10  C    4.504764   3.885161   2.427043   1.545220   0.000000
    11  O    4.412539   2.982165   1.231783   2.445280   3.619199
    12  C    2.580042   1.542183   3.299923   4.578738   4.770384
    13  C    5.143568   4.812703   3.473458   2.558608   1.530999
    14  O    5.432344   4.877480   3.544420   2.486677   1.438555
    15  C    3.967272   4.665547   5.928043   6.139849   4.982700
    16  O    4.301678   5.071200   6.727414   7.156305   6.168807
    17  C    4.508028   5.499067   6.754593   6.873881   5.547584
    18  C    5.168475   5.527132   6.253488   6.168914   4.988449
    19  O    6.358210   6.831531   7.673681   7.574300   6.382609
    20  H    2.942432   3.570959   4.268331   4.386565   3.146848
    21  H    4.059053   4.255916   4.364098   4.068409   2.636533
    22  H    3.008183   3.033026   4.156800   4.592838   3.843834
    23  H    2.136443   3.521821   5.603285   6.321412   5.444251
    24  H    2.165710   2.999957   5.267824   6.166590   5.569324
    25  H    1.097942   2.150425   3.931995   4.819254   4.278926
    26  H    1.098302   2.154786   4.651230   5.843739   5.553063
    27  H    2.137065   1.100196   2.674981   4.102869   4.391251
    28  H    5.613313   4.452349   2.145431   1.097037   2.185441
    29  H    5.634053   4.613336   2.165982   1.095113   2.229076
    30  H    2.798828   2.181220   4.253526   5.608679   5.795556
    31  H    2.907427   2.202554   3.745844   4.772894   4.746536
    32  H    3.522236   2.183892   3.025567   4.325937   4.852979
    33  H    5.199986   5.170395   4.296042   3.510286   2.178024
    34  H    6.202433   5.755365   4.056287   2.836577   2.162111
    35  H    4.898185   4.598349   3.360014   2.778795   2.174079
    36  H    5.397167   4.712628   3.481818   2.630664   1.969669
    37  H    5.269637   6.001269   7.519794   7.832887   6.784217
    38  H    4.762067   5.645067   6.534799   6.456233   5.021583
    39  H    4.111721   5.335935   6.888935   7.188475   5.942154
    40  H    5.524163   6.523912   7.782599   7.846007   6.490701
    41  H    5.184553   5.276090   5.892928   5.859162   4.887704
    42  H    5.472800   5.749787   6.082575   5.753678   4.446714
    43  H    6.733077   7.329651   8.138414   7.957362   6.649266
                   11         12         13         14         15
    11  O    0.000000
    12  C    3.435925   0.000000
    13  C    4.547617   5.961469   0.000000
    14  O    4.698964   5.481414   2.361394   0.000000
    15  C    6.941646   4.945690   5.650609   4.860902   0.000000
    16  O    7.598692   5.013820   6.961207   6.084616   1.443220
    17  C    7.812933   6.077039   5.820478   5.506622   1.536351
    18  C    7.328467   5.645096   5.755606   4.424880   1.546349
    19  O    8.728962   6.830769   7.080392   5.708098   2.459406
    20  H    5.344227   4.716944   3.238695   3.755881   3.013838
    21  H    5.566725   5.031037   3.094079   2.537387   2.646212
    22  H    5.062677   3.057625   4.957905   3.930417   2.128200
    23  H    6.358619   4.161567   5.913402   6.008107   2.687546
    24  H    5.872169   2.964287   6.439080   6.032092   2.884820
    25  H    4.549486   3.503379   4.596843   5.336230   4.273454
    26  H    4.963552   2.862053   6.154726   6.514827   4.713493
    27  H    2.667408   2.127266   5.156398   5.553475   5.706715
    28  H    2.843709   4.833522   3.357177   2.515781   6.449864
    29  H    2.745828   5.440939   2.619945   3.186297   7.074300
    30  H    4.220586   1.097094   6.904388   6.542907   5.436720
    31  H    4.116868   1.095411   6.034233   5.187449   4.225190
    32  H    2.872929   1.095731   6.127479   5.550506   5.803297
    33  H    5.431490   6.342045   1.095182   2.624505   5.143337
    34  H    5.032981   6.823275   1.095891   2.589594   6.546700
    35  H    4.274161   5.906592   1.094655   3.330693   6.106581
    36  H    4.564710   5.046029   3.219331   0.973518   4.723558
    37  H    8.426619   5.885076   7.555239   6.521702   1.935255
    38  H    7.662173   6.411874   5.072826   4.954521   2.194137
    39  H    7.863761   6.006879   6.136310   6.140839   2.186085
    40  H    8.848913   6.985524   6.749045   6.289970   2.173199
    41  H    6.892801   5.142547   5.903575   4.268507   2.166476
    42  H    7.237547   6.066823   5.053485   3.731670   2.205313
    43  H    9.244354   7.493315   7.149912   5.976353   2.778472
                   16         17         18         19         20
    16  O    0.000000
    17  C    2.427258   0.000000
    18  C    2.389732   2.537175   0.000000
    19  O    2.716144   3.042458   1.434588   0.000000
    20  H    4.208256   2.960519   3.855584   5.101894   0.000000
    21  H    4.033467   3.008227   2.728066   4.056100   1.748619
    22  H    2.663752   3.478707   2.599335   3.867812   3.044750
    23  H    2.841990   2.821857   4.199023   5.079665   2.811357
    24  H    2.538576   3.777172   4.129432   5.014840   3.774262
    25  H    4.852925   4.492504   5.480360   6.699293   2.459684
    26  H    4.777011   5.189358   6.012470   7.097351   3.925002
    27  H    6.099550   6.427588   6.605291   7.917449   4.280398
    28  H    7.403309   7.339153   6.255307   7.603768   5.132873
    29  H    8.141346   7.676414   7.133049   8.535217   5.016571
    30  H    5.260155   6.504752   6.293274   7.371325   5.377386
    31  H    4.207212   5.516635   4.781466   5.897696   4.594543
    32  H    5.936883   6.988229   6.312355   7.524342   5.436034
    33  H    6.526374   5.084786   5.256425   6.493631   2.763536
    34  H    7.882701   6.720795   6.466029   7.741202   4.290315
    35  H    7.346481   6.200835   6.447239   7.797881   3.365610
    36  H    5.799424   5.615417   4.173805   5.440696   4.130827
    37  H    0.976550   2.684462   2.343407   2.120356   4.907583
    38  H    3.391421   1.095625   2.814771   3.478140   2.532458
    39  H    2.708427   1.094693   3.498323   4.008037   3.004873
    40  H    2.666280   1.096745   2.768823   2.717455   4.028107
    41  H    2.672128   3.477553   1.094850   2.023353   4.309922
    42  H    3.363125   2.775060   1.095523   2.086230   3.609995
    43  H    3.212338   2.844451   1.966829   0.971551   5.150143
                   21         22         23         24         25
    21  H    0.000000
    22  H    2.625215   0.000000
    23  H    3.857722   3.035674   0.000000
    24  H    4.315508   2.342464   1.749630   0.000000
    25  H    3.914666   3.610697   2.382875   3.054399   0.000000
    26  H    5.122649   3.869223   2.478264   2.385378   1.751755
    27  H    5.139489   4.131766   4.270242   3.880026   2.466271
    28  H    4.500046   4.795968   6.944539   6.579845   5.664386
    29  H    4.850138   5.624872   7.101679   7.082218   5.376708
    30  H    5.878200   3.777110   4.272875   2.970443   3.800288
    31  H    4.611736   2.290782   3.972220   2.567641   3.876644
    32  H    5.589541   3.771093   5.216534   4.036972   4.318598
    33  H    2.592964   4.874157   5.568221   6.308169   4.593744
    34  H    3.921069   5.841856   6.990777   7.467032   5.673374
    35  H    3.742371   5.353775   5.880018   6.496277   4.210529
    36  H    2.823374   3.536908   6.011393   5.760719   5.497431
    37  H    4.513414   3.392141   3.736737   3.494580   5.784243
    38  H    2.486576   3.804673   3.389434   4.473049   4.536616
    39  H    3.616092   3.844003   2.184415   3.500650   4.030870
    40  H    3.879622   4.287711   3.699369   4.535580   5.554148
    41  H    3.099474   2.266179   4.563683   4.076183   5.655843
    42  H    2.176692   3.056666   4.665458   4.828800   5.604065
    43  H    4.175384   4.481806   5.295264   5.528354   6.938115
                   26         27         28         29         30
    26  H    0.000000
    27  H    2.372016   0.000000
    28  H    6.526703   4.767708   0.000000
    29  H    6.499502   4.635670   1.765848   0.000000
    30  H    2.646857   2.473216   5.899103   6.414500   0.000000
    31  H    3.341282   3.064753   4.889962   5.756092   1.774094
    32  H    3.811781   2.443893   4.425142   5.133460   1.771477
    33  H    6.225154   5.635948   4.237892   3.701101   7.240214
    34  H    7.209461   6.047015   3.433475   2.609511   7.806024
    35  H    5.808615   4.730994   3.773264   2.611492   6.761277
    36  H    6.448451   5.462054   2.352213   3.515619   6.121140
    37  H    5.749563   7.046083   8.007139   8.828270   6.145147
    38  H    5.564634   6.521356   6.969357   7.166251   6.961854
    39  H    4.625590   6.164977   7.764686   7.944132   6.289258
    40  H    6.135708   7.473892   8.244061   8.662723   7.369213
    41  H    6.017748   6.368147   5.791073   6.888753   5.831656
    42  H    6.421482   6.780086   5.855646   6.638249   6.829641
    43  H    7.483009   8.389440   8.062820   8.855319   8.036478
                   31         32         33         34         35
    31  H    0.000000
    32  H    1.770362   0.000000
    33  H    6.300400   6.667134   0.000000
    34  H    6.885152   6.867501   1.776032   0.000000
    35  H    6.164776   6.078812   1.778139   1.778240   0.000000
    36  H    4.641066   5.046920   3.519489   3.488683   4.089659
    37  H    5.008252   6.759545   7.050949   8.418081   8.029890
    38  H    5.928589   7.243689   4.225869   5.913180   5.500354
    39  H    5.586452   6.995702   5.437861   7.113815   6.331821
    40  H    6.337922   7.899883   5.952462   7.587128   7.193307
    41  H    4.187159   5.693665   5.593566   6.572422   6.612010
    42  H    5.300033   6.653320   4.480763   5.665820   5.845927
    43  H    6.623199   8.224598   6.438055   7.788947   7.867335
                   36         37         38         39         40
    36  H    0.000000
    37  H    6.217047   0.000000
    38  H    5.232273   3.640528   0.000000
    39  H    6.283543   3.148289   1.776197   0.000000
    40  H    6.363949   2.530413   1.771862   1.763808   0.000000
    41  H    3.787924   2.705789   3.789309   4.324639   3.784392
    42  H    3.648017   3.364260   2.607542   3.803611   3.077850
    43  H    5.854956   2.613051   3.139777   3.844820   2.285332
                   41         42         43
    41  H    0.000000
    42  H    1.778220   0.000000
    43  H    2.817288   2.248888   0.000000
 Stoichiometry    C15H24O4
 Framework group  C1[X(C15H24O4)]
 Deg. of freedom   123
 Full point group                 C1      NOp   1
 Largest Abelian subgroup         C1      NOp   1
 Largest concise Abelian subgroup C1      NOp   1
                         Standard orientation:                         
 ---------------------------------------------------------------------
 Center     Atomic      Atomic             Coordinates (Angstroms)
 Number     Number       Type             X           Y           Z
 ---------------------------------------------------------------------
      1          6           0        1.820529    0.627533    0.018465
      2          6           0        1.097733   -0.483423    0.300637
      3          6           0       -0.332946   -0.567138    0.755440
      4          6           0       -1.253438    0.496827    0.107262
      5          6           0       -1.104250    1.896265    0.753877
      6          6           0        0.317120    2.300716    1.187523
      7          6           0        1.452189    2.085020    0.166763
      8          6           0        3.167479    0.230929   -0.426642
      9          6           0        3.231322   -1.282928   -0.520047
     10          6           0        1.905353   -1.773109    0.103839
     11          8           0        4.097398    0.998312   -0.678957
     12          6           0        1.193926    2.761648   -1.194781
     13          6           0        2.117118   -2.511603    1.428127
     14          8           0        1.200368   -2.700848   -0.739806
     15          6           0       -2.737463    0.035058    0.058112
     16          8           0       -3.495954    1.156410   -0.442035
     17          6           0       -3.299121   -0.380334    1.426456
     18          6           0       -2.917961   -1.099938   -0.976488
     19          8           0       -4.303013   -1.292068   -1.297052
     20          1           0       -0.371021   -0.482029    1.851375
     21          1           0       -0.689898   -1.575099    0.524280
     22          1           0       -0.941826    0.588314   -0.941303
     23          1           0       -1.742541    1.963302    1.643960
     24          1           0       -1.493987    2.638108    0.048948
     25          1           0        0.586297    1.768950    2.109611
     26          1           0        0.291559    3.366097    1.453185
     27          1           0        2.348720    2.569523    0.581395
     28          1           0        3.290321   -1.576930   -1.575306
     29          1           0        4.128298   -1.667987   -0.023623
     30          1           0        0.991553    3.831042   -1.056732
     31          1           0        0.339943    2.320009   -1.719751
     32          1           0        2.071181    2.668423   -1.844673
     33          1           0        1.158683   -2.783361    1.883070
     34          1           0        2.686953   -3.430780    1.250988
     35          1           0        2.673966   -1.887495    2.134299
     36          1           0        1.041422   -2.266074   -1.596221
     37          1           0       -4.325385    0.762881   -0.774948
     38          1           0       -2.781740   -1.257491    1.830566
     39          1           0       -3.216870    0.434065    2.153328
     40          1           0       -4.363519   -0.629379    1.337667
     41          1           0       -2.439059   -0.805833   -1.916091
     42          1           0       -2.471025   -2.040791   -0.637059
     43          1           0       -4.707959   -1.815054   -0.585423
 ---------------------------------------------------------------------
 Rotational constants (GHZ):      0.5519927      0.2594191      0.2072599
 Standard basis: 6-311G(d,p) (5D, 7F)
 There are   505 symmetry adapted cartesian basis functions of A   symmetry.
 There are   486 symmetry adapted basis functions of A   symmetry.
   486 basis functions,   800 primitive gaussians,   505 cartesian basis functions
    73 alpha electrons       73 beta electrons
       nuclear repulsion energy      1598.5471654956 Hartrees.
 NAtoms=   43 NActive=   43 NUniq=   43 SFac= 1.00D+00 NAtFMM=   60 NAOKFM=F Big=F
 Integral buffers will be    131072 words long.
 Raffenetti 2 integral format.
 Two-electron integral symmetry is turned on.
 Using the following non-standard input for PCM:
 --- end of non-standard input.
 ------------------------------------------------------------------------------
 Polarizable Continuum Model (PCM)
 =================================
 Model                : PCM (using non-symmetric T matrix).
 Atomic radii         : UFF (Universal Force Field).
 Polarization charges : Total charges.
 Charge compensation  : None.
 Solution method      : On-the-fly selection.
 Cavity type          : Scaled VdW (van der Waals Surface) (Alpha=1.100).
 Cavity algorithm     : GePol (No added spheres)
                        Default sphere list used, NSphG=   43.
                        Lebedev-Laikov grids with approx.  5.0 points / Ang**2.
                        Smoothing algorithm: Karplus/York (Gamma=1.0000).
                        Polarization charges: spherical gaussians, with
                                              point-specific exponents (IZeta= 3).
                        Self-potential: point-specific (ISelfS= 7).
                        Self-field    : sphere-specific E.n sum rule (ISelfD= 2).
 Solvent              : Methanol, Eps=  32.613000 Eps(inf)=   1.765709
 ------------------------------------------------------------------------------
 One-electron integrals computed using PRISM.
 NBasis=   486 RedAO= T EigKep=  3.06D-04  NBF=   486
 NBsUse=   486 1.00D-06 EigRej= -1.00D+00 NBFU=   486
 Initial guess from the checkpoint file:  "DY-202A-11R_30.chk"
 B after Tr=     0.000000    0.000000    0.000000
         Rot=    1.000000    0.000000    0.000000    0.000000 Ang=   0.00 deg.
 Requested convergence on RMS density matrix=1.00D-08 within 128 cycles.
 Requested convergence on MAX density matrix=1.00D-06.
 Requested convergence on             energy=1.00D-06.
 No special actions if energy rises.
 Inv3:  Mode=1 IEnd=    21226800.
 Iteration    1 A*A^-1 deviation from unit magnitude is 6.44D-15 for   2656.
 Iteration    1 A*A^-1 deviation from orthogonality  is 6.73D-15 for   2652   2605.
 Iteration    1 A^-1*A deviation from unit magnitude is 6.44D-15 for   2651.
 Iteration    1 A^-1*A deviation from orthogonality  is 9.99D-11 for   2191   2167.
 Error on total polarization charges =  0.01111
 SCF Done:  E(RmPW1PW91) =  -886.977345003     A.U. after   11 cycles
            NFock= 11  Conv=0.63D-08     -V/T= 2.0045
 DoSCS=F DFT=T ScalE2(SS,OS)=  1.000000  1.000000
 Range of M.O.s used for correlation:     1   486
 NBasis=   486 NAE=    73 NBE=    73 NFC=     0 NFV=     0
 NROrb=    486 NOA=    73 NOB=    73 NVA=   413 NVB=   413
 NEqPCM:  Using equilibrium solvation (IEInf=0, Eps=  32.6130, EpsInf=   1.7657)
          Differentiating once with respect to magnetic field using GIAOs.
          Electric field/nuclear overlap derivatives assumed to be zero.
 FoFJK:  IHMeth= 1 ICntrl=    6127 DoSepK=F KAlg= 0 I1Cent=   0 FoldK=F
 IRaf=         1 NMat=   1 IRICut=       1 DoRegI=T DoRafI=F ISym2E= 0.
          There are     3 degrees of freedom in the 1st order CPHF.  IDoFFX=0 NUNeed=     3.
      3 vectors produced by pass  0 Test12= 1.00D-12 3.33D-08 XBig12= 4.35D+01 1.07D+00.
 AX will form     3 AO Fock derivatives at one time.
      3 vectors produced by pass  1 Test12= 1.00D-12 3.33D-08 XBig12= 1.01D-01 2.06D-01.
      3 vectors produced by pass  2 Test12= 1.00D-12 3.33D-08 XBig12= 1.41D-03 1.79D-02.
      3 vectors produced by pass  3 Test12= 1.00D-12 3.33D-08 XBig12= 7.14D-06 9.34D-04.
      3 vectors produced by pass  4 Test12= 1.00D-12 3.33D-08 XBig12= 3.87D-08 6.72D-05.
      3 vectors produced by pass  5 Test12= 1.00D-12 3.33D-08 XBig12= 1.04D-10 2.74D-06.
      3 vectors produced by pass  6 Test12= 1.00D-12 3.33D-08 XBig12= 6.33D-13 1.75D-07.
 InvSVY:  IOpt=1 It=  1 EMax= 2.66D-15
 Solved reduced A of dimension    21 with     3 vectors.
 Calculating GIAO nuclear magnetic shielding tensors.
 SCF GIAO Magnetic shielding tensor (ppm):
      1  C    Isotropic =    35.4908   Anisotropy =   140.2281
   XX=   -17.8923   YX=    34.4742   ZX=    48.4937
   XY=    21.3933   YY=    11.2762   ZY=    -8.5319
   XZ=    47.6034   YZ=    -1.0446   ZZ=   113.0886
   Eigenvalues:   -47.1128    24.6091   128.9763
      2  C    Isotropic =    -1.0065   Anisotropy =   190.1914
   XX=   -67.4838   YX=    33.3590   ZX=    65.4836
   XY=    34.7927   YY=   -44.2577   ZY=    -3.2899
   XZ=    49.3488   YZ=   -14.5409   ZZ=   108.7220
   Eigenvalues:  -104.9596   -23.8477   125.7878
      3  C    Isotropic =   159.7726   Anisotropy =    16.9643
   XX=   168.4118   YX=    -4.5243   ZX=     3.5068
   XY=    -3.8842   YY=   151.3344   ZY=    -5.2966
   XZ=     1.1441   YZ=    -9.6991   ZZ=   159.5715
   Eigenvalues:   146.6137   161.6220   171.0821
      4  C    Isotropic =   139.9610   Anisotropy =    37.0805
   XX=   164.0106   YX=     5.0824   ZX=     1.6078
   XY=     2.3166   YY=   132.8046   ZY=    -4.7319
   XZ=     5.3471   YZ=    -0.7242   ZZ=   123.0679
   Eigenvalues:   121.9100   133.2917   164.6814
      5  C    Isotropic =   161.6531   Anisotropy =    18.4782
   XX=   167.2687   YX=     4.2346   ZX=    -0.5190
   XY=    -1.0857   YY=   170.4576   ZY=     7.4176
   XZ=     1.3281   YZ=    10.7231   ZZ=   147.2329
   Eigenvalues:   144.1096   166.8777   173.9719
      6  C    Isotropic =   156.5333   Anisotropy =    18.2363
   XX=   162.1651   YX=     3.6807   ZX=   -11.8093
   XY=     0.7003   YY=   152.7124   ZY=     5.2700
   XZ=    -7.1537   YZ=     4.5204   ZZ=   154.7224
   Eigenvalues:   144.7446   156.1645   168.6908
      7  C    Isotropic =   154.7592   Anisotropy =     7.9378
   XX=   152.1466   YX=    -4.5753   ZX=     1.7231
   XY=    -5.0247   YY=   153.0804   ZY=     2.2237
   XZ=    -4.3886   YZ=    -0.2949   ZZ=   159.0507
   Eigenvalues:   147.7804   156.4462   160.0511
      8  C    Isotropic =   -24.2956   Anisotropy =   146.7134
   XX=   -56.8071   YX=    15.8554   ZX=    40.1080
   XY=    21.6237   YY=   -74.7513   ZY=   -15.8451
   XZ=    47.0017   YZ=    -9.5675   ZZ=    58.6715
   Eigenvalues:   -95.0601   -51.3401    73.5133
      9  C    Isotropic =   133.1047   Anisotropy =    33.3410
   XX=   132.1201   YX=    15.6606   ZX=   -13.8633
   XY=    13.1326   YY=   139.5653   ZY=    -7.1123
   XZ=    -5.9833   YZ=    -5.9097   ZZ=   127.6286
   Eigenvalues:   118.2583   125.7237   155.3320
     10  C    Isotropic =   106.6483   Anisotropy =    37.2297
   XX=   106.4302   YX=     7.5265   ZX=     3.9103
   XY=     6.1214   YY=   109.8301   ZY=    17.8201
   XZ=     9.4624   YZ=    23.8867   ZZ=   103.6847
   Eigenvalues:    85.6594   102.8175   131.4681
     11  O    Isotropic =  -233.3205   Anisotropy =   902.9228
   XX=  -522.3591   YX=  -223.9098   ZX=   262.8649
   XY=  -170.8995   YY=  -451.6461   ZY=    11.6825
   XZ=   310.2726   YZ=    28.6887   ZZ=   274.0436
   Eigenvalues:  -744.1878  -324.4018   368.6280
     12  C    Isotropic =   168.9936   Anisotropy =    29.6781
   XX=   154.8651   YX=    -1.8995   ZX=     3.9003
   XY=    -0.7288   YY=   173.7523   ZY=   -10.3071
   XZ=     2.8748   YZ=   -13.9998   ZZ=   178.3635
   Eigenvalues:   154.3745   163.8273   188.7790
     13  C    Isotropic =   161.8630   Anisotropy =    37.2814
   XX=   150.5257   YX=     0.1963   ZX=     8.1302
   XY=     0.9071   YY=   158.0943   ZY=   -16.1687
   XZ=    10.4865   YZ=   -13.1280   ZZ=   176.9690
   Eigenvalues:   144.5690   154.3028   186.7173
     14  O    Isotropic =   249.8400   Anisotropy =    96.0505
   XX=   227.7988   YX=    22.7501   ZX=    11.7986
   XY=    10.7426   YY=   213.2424   ZY=    -9.6114
   XZ=    30.7242   YZ=     8.8020   ZZ=   308.4789
   Eigenvalues:   200.8150   234.8314   313.8737
     15  C    Isotropic =   110.0513   Anisotropy =    40.0079
   XX=   114.7830   YX=   -21.0956   ZX=     8.4932
   XY=   -10.6083   YY=   116.8005   ZY=   -12.3065
   XZ=     4.7210   YZ=   -13.1482   ZZ=    98.5703
   Eigenvalues:    91.8928   101.5379   136.7232
     16  O    Isotropic =   270.6590   Anisotropy =    68.5859
   XX=   263.5394   YX=    10.4620   ZX=    10.2950
   XY=    -3.2735   YY=   261.1485   ZY=   -22.2395
   XZ=    28.7022   YZ=   -49.8170   ZZ=   287.2891
   Eigenvalues:   229.5764   266.0176   316.3829
     17  C    Isotropic =   170.8461   Anisotropy =    32.4730
   XX=   161.1430   YX=    -4.8238   ZX=    -9.9654
   XY=    -6.9928   YY=   168.9155   ZY=   -12.8034
   XZ=    -3.7412   YZ=   -17.4446   ZZ=   182.4798
   Eigenvalues:   151.3198   168.7237   192.4947
     18  C    Isotropic =   112.9390   Anisotropy =    42.8116
   XX=   134.5532   YX=    16.1900   ZX=     5.5780
   XY=     9.9480   YY=   101.2508   ZY=    18.1765
   XZ=     1.5290   YZ=    16.1902   ZZ=   103.0131
   Eigenvalues:    83.8731   113.4639   141.4801
     19  O    Isotropic =   319.6799   Anisotropy =    68.6741
   XX=   317.3569   YX=     9.8430   ZX=   -13.3051
   XY=     0.6701   YY=   304.3584   ZY=   -19.0866
   XZ=   -45.9613   YZ=   -23.3570   ZZ=   337.3244
   Eigenvalues:   289.0545   304.5226   365.4626
     20  H    Isotropic =    29.5404   Anisotropy =     5.0853
   XX=    28.5657   YX=    -1.1844   ZX=     0.6995
   XY=    -1.8510   YY=    27.6574   ZY=    -2.0237
   XZ=    -0.8375   YZ=    -1.2004   ZZ=    32.3981
   Eigenvalues:    26.2274    29.4632    32.9307
     21  H    Isotropic =    29.4271   Anisotropy =     8.7484
   XX=    32.6994   YX=    -2.1130   ZX=     0.6401
   XY=    -2.6812   YY=    33.0118   ZY=     1.2510
   XZ=     0.6401   YZ=     0.3379   ZZ=    22.5701
   Eigenvalues:    22.4411    30.5808    35.2594
     22  H    Isotropic =    29.9154   Anisotropy =     3.2930
   XX=    30.7919   YX=     1.8668   ZX=    -1.3524
   XY=     2.1378   YY=    28.5566   ZY=     0.1092
   XZ=     0.3321   YZ=    -0.3255   ZZ=    30.3976
   Eigenvalues:    27.3720    30.2635    32.1107
     23  H    Isotropic =    30.0675   Anisotropy =     7.3118
   XX=    32.8080   YX=     1.6762   ZX=    -3.6416
   XY=     1.4127   YY=    28.3139   ZY=     3.9733
   XZ=    -3.3341   YZ=     2.9589   ZZ=    29.0808
   Eigenvalues:    23.8194    31.4412    34.9421
     24  H    Isotropic =    29.6889   Anisotropy =     6.9031
   XX=    30.5599   YX=    -0.4336   ZX=     2.9127
   XY=    -0.5233   YY=    33.1246   ZY=    -2.6488
   XZ=     1.9430   YZ=    -2.4202   ZZ=    25.3822
   Eigenvalues:    23.8924    30.8833    34.2909
     25  H    Isotropic =    29.8847   Anisotropy =     6.3415
   XX=    28.6355   YX=     1.2237   ZX=     1.6572
   XY=     0.3681   YY=    27.1758   ZY=    -0.2829
   XZ=     0.7720   YZ=    -0.1555   ZZ=    33.8428
   Eigenvalues:    26.7539    28.7878    34.1124
     26  H    Isotropic =    30.0500   Anisotropy =    10.5259
   XX=    28.5648   YX=     1.6568   ZX=    -0.3724
   XY=     1.4558   YY=    34.1087   ZY=     4.6189
   XZ=    -0.8973   YZ=     5.7161   ZZ=    27.4766
   Eigenvalues:    24.2506    28.8322    37.0673
     27  H    Isotropic =    29.0915   Anisotropy =     8.9025
   XX=    33.5568   YX=     2.8105   ZX=     1.3986
   XY=     2.8503   YY=    26.9636   ZY=     0.6973
   XZ=     1.4043   YZ=     2.4173   ZZ=    26.7541
   Eigenvalues:    25.1505    27.0975    35.0265
     28  H    Isotropic =    29.3389   Anisotropy =     6.3686
   XX=    29.4120   YX=     0.8009   ZX=    -2.9600
   XY=     0.1426   YY=    27.5169   ZY=     0.7427
   XZ=    -3.2604   YZ=     2.0328   ZZ=    31.0879
   Eigenvalues:    25.9937    28.4384    33.5846
     29  H    Isotropic =    29.1877   Anisotropy =     6.0364
   XX=    33.1600   YX=    -0.4538   ZX=    -0.5145
   XY=    -0.5756   YY=    27.5406   ZY=    -1.5207
   XZ=     0.4858   YZ=    -2.5600   ZZ=    26.8624
   Eigenvalues:    25.1184    29.2327    33.2119
     30  H    Isotropic =    30.7170   Anisotropy =    10.8321
   XX=    27.2490   YX=    -0.3043   ZX=    -0.9879
   XY=    -0.3089   YY=    37.1066   ZY=    -2.1077
   XZ=    -0.1463   YZ=    -3.6949   ZZ=    27.7954
   Eigenvalues:    26.4612    27.7514    37.9384
     31  H    Isotropic =    30.8299   Anisotropy =     5.1911
   XX=    31.8342   YX=     2.6783   ZX=     1.3909
   XY=     2.7149   YY=    28.3899   ZY=    -1.5702
   XZ=     2.8697   YZ=    -1.6624   ZZ=    32.2658
   Eigenvalues:    25.9449    32.2542    34.2907
     32  H    Isotropic =    30.4809   Anisotropy =     9.2141
   XX=    31.5442   YX=    -0.2637   ZX=    -3.6988
   XY=     0.3680   YY=    27.8274   ZY=    -2.3174
   XZ=    -4.8009   YZ=    -3.5171   ZZ=    32.0712
   Eigenvalues:    25.5057    29.3135    36.6237
     33  H    Isotropic =    30.3193   Anisotropy =     6.0668
   XX=    31.6033   YX=    -1.1873   ZX=    -1.6055
   XY=     0.3311   YY=    29.0724   ZY=    -3.3164
   XZ=    -2.9518   YZ=    -4.1724   ZZ=    30.2820
   Eigenvalues:    25.3423    31.2517    34.3638
     34  H    Isotropic =    30.2046   Anisotropy =     9.7909
   XX=    29.5028   YX=    -4.3301   ZX=     0.3122
   XY=    -4.2496   YY=    33.3779   ZY=    -1.4022
   XZ=     0.9396   YZ=    -3.2327   ZZ=    27.7331
   Eigenvalues:    26.2017    27.6802    36.7319
     35  H    Isotropic =    30.9682   Anisotropy =     8.5538
   XX=    30.0974   YX=     0.0148   ZX=     4.0475
   XY=     0.4497   YY=    28.7663   ZY=     0.6719
   XZ=     4.2140   YZ=     0.0715   ZZ=    34.0411
   Eigenvalues:    27.4920    28.7420    36.6708
     36  H    Isotropic =    30.9721   Anisotropy =    14.4286
   XX=    26.0650   YX=    -0.0905   ZX=     3.7976
   XY=    -0.0919   YY=    27.4558   ZY=    -1.1483
   XZ=     4.2137   YZ=    -0.9899   ZZ=    39.3954
   Eigenvalues:    24.9379    27.3871    40.5911
     37  H    Isotropic =    29.1298   Anisotropy =    17.8046
   XX=    36.9517   YX=     2.1834   ZX=     7.8342
   XY=     2.3489   YY=    28.3545   ZY=     0.9155
   XZ=     7.9371   YZ=     2.9726   ZZ=    22.0833
   Eigenvalues:    18.5962    27.7937    40.9996
     38  H    Isotropic =    30.9878   Anisotropy =     8.8867
   XX=    30.3470   YX=    -1.0273   ZX=    -0.2231
   XY=    -1.7560   YY=    32.1759   ZY=    -5.0408
   XZ=     0.1939   YZ=    -5.6880   ZZ=    30.4405
   Eigenvalues:    25.6910    30.3601    36.9122
     39  H    Isotropic =    30.4255   Anisotropy =     6.9534
   XX=    28.9150   YX=     0.7622   ZX=    -2.8792
   XY=     1.4923   YY=    29.6131   ZY=     2.5836
   XZ=    -2.2243   YZ=     3.4783   ZZ=    32.7484
   Eigenvalues:    25.8670    30.3484    35.0611
     40  H    Isotropic =    30.7842   Anisotropy =     8.4251
   XX=    34.8572   YX=     2.6576   ZX=    -1.6892
   XY=     2.7735   YY=    27.2385   ZY=    -0.4244
   XZ=    -2.3431   YZ=    -0.3304   ZZ=    30.2569
   Eigenvalues:    26.3509    29.6008    36.4009
     41  H    Isotropic =    28.5934   Anisotropy =     5.6337
   XX=    31.8154   YX=     2.2418   ZX=    -1.3342
   XY=     1.8975   YY=    24.3229   ZY=     2.1838
   XZ=     0.0998   YZ=     2.5205   ZZ=    29.6417
   Eigenvalues:    22.9107    30.5202    32.3492
     42  H    Isotropic =    27.7635   Anisotropy =     6.3382
   XX=    31.0528   YX=    -1.6595   ZX=     2.3951
   XY=    -0.3907   YY=    29.1398   ZY=     2.1465
   XZ=     3.1535   YZ=     1.7780   ZZ=    23.0979
   Eigenvalues:    21.5952    29.7063    31.9890
     43  H    Isotropic =    30.6284   Anisotropy =    18.4804
   XX=    31.7989   YX=     7.9555   ZX=    -4.3525
   XY=     8.9572   YY=    28.7233   ZY=    -4.8758
   XZ=    -3.8658   YZ=    -6.6311   ZZ=    31.3632
   Eigenvalues:    21.2396    27.6970    42.9487
 End of Minotr F.D. properties file   721 does not exist.
 End of Minotr F.D. properties file   722 does not exist.
 End of Minotr F.D. properties file   788 does not exist.

 **********************************************************************

            Population analysis using the SCF density.

 **********************************************************************

 Orbital symmetries:
       Occupied  (A) (A) (A) (A) (A) (A) (A) (A) (A) (A) (A) (A)
                 (A) (A) (A) (A) (A) (A) (A) (A) (A) (A) (A) (A)
                 (A) (A) (A) (A) (A) (A) (A) (A) (A) (A) (A) (A)
                 (A) (A) (A) (A) (A) (A) (A) (A) (A) (A) (A) (A)
                 (A) (A) (A) (A) (A) (A) (A) (A) (A) (A) (A) (A)
                 (A) (A) (A) (A) (A) (A) (A) (A) (A) (A) (A) (A)
                 (A)
       Virtual   (A) (A) (A) (A) (A) (A) (A) (A) (A) (A) (A) (A)
                 (A) (A) (A) (A) (A) (A) (A) (A) (A) (A) (A) (A)
                 (A) (A) (A) (A) (A) (A) (A) (A) (A) (A) (A) (A)
                 (A) (A) (A) (A) (A) (A) (A) (A) (A) (A) (A) (A)
                 (A) (A) (A) (A) (A) (A) (A) (A) (A) (A) (A) (A)
                 (A) (A) (A) (A) (A) (A) (A) (A) (A) (A) (A) (A)
                 (A) (A) (A) (A) (A) (A) (A) (A) (A) (A) (A) (A)
                 (A) (A) (A) (A) (A) (A) (A) (A) (A) (A) (A) (A)
                 (A) (A) (A) (A) (A) (A) (A) (A) (A) (A) (A) (A)
                 (A) (A) (A) (A) (A) (A) (A) (A) (A) (A) (A) (A)
                 (A) (A) (A) (A) (A) (A) (A) (A) (A) (A) (A) (A)
                 (A) (A) (A) (A) (A) (A) (A) (A) (A) (A) (A) (A)
                 (A) (A) (A) (A) (A) (A) (A) (A) (A) (A) (A) (A)
                 (A) (A) (A) (A) (A) (A) (A) (A) (A) (A) (A) (A)
                 (A) (A) (A) (A) (A) (A) (A) (A) (A) (A) (A) (A)
                 (A) (A) (A) (A) (A) (A) (A) (A) (A) (A) (A) (A)
                 (A) (A) (A) (A) (A) (A) (A) (A) (A) (A) (A) (A)
                 (A) (A) (A) (A) (A) (A) (A) (A) (A) (A) (A) (A)
                 (A) (A) (A) (A) (A) (A) (A) (A) (A) (A) (A) (A)
                 (A) (A) (A) (A) (A) (A) (A) (A) (A) (A) (A) (A)
                 (A) (A) (A) (A) (A) (A) (A) (A) (A) (A) (A) (A)
                 (A) (A) (A) (A) (A) (A) (A) (A) (A) (A) (A) (A)
                 (A) (A) (A) (A) (A) (A) (A) (A) (A) (A) (A) (A)
                 (A) (A) (A) (A) (A) (A) (A) (A) (A) (A) (A) (A)
                 (A) (A) (A) (A) (A) (A) (A) (A) (A) (A) (A) (A)
                 (A) (A) (A) (A) (A) (A) (A) (A) (A) (A) (A) (A)
                 (A) (A) (A) (A) (A) (A) (A) (A) (A) (A) (A) (A)
                 (A) (A) (A) (A) (A) (A) (A) (A) (A) (A) (A) (A)
                 (A) (A) (A) (A) (A) (A) (A) (A) (A) (A) (A) (A)
                 (A) (A) (A) (A) (A) (A) (A) (A) (A) (A) (A) (A)
                 (A) (A) (A) (A) (A) (A) (A) (A) (A) (A) (A) (A)
                 (A) (A) (A) (A) (A) (A) (A) (A) (A) (A) (A) (A)
                 (A) (A) (A) (A) (A) (A) (A) (A) (A) (A) (A) (A)
                 (A) (A) (A) (A) (A) (A) (A) (A) (A) (A) (A) (A)
                 (A) (A) (A) (A) (A)
 The electronic state is 1-A.
 Alpha  occ. eigenvalues --  -19.22549 -19.22024 -19.20416 -19.19988 -10.32201
 Alpha  occ. eigenvalues --  -10.31034 -10.29556 -10.28108 -10.26675 -10.24695
 Alpha  occ. eigenvalues --  -10.24667 -10.24655 -10.24447 -10.23984 -10.22967
 Alpha  occ. eigenvalues --  -10.22910 -10.22677 -10.22338 -10.22186  -1.06810
 Alpha  occ. eigenvalues --   -1.06444  -1.05833  -1.03571  -0.89320  -0.84554
 Alpha  occ. eigenvalues --   -0.82349  -0.77674  -0.77309  -0.75352  -0.71914
 Alpha  occ. eigenvalues --   -0.71133  -0.68947  -0.66124  -0.62859  -0.59614
 Alpha  occ. eigenvalues --   -0.58429  -0.56361  -0.54281  -0.53709  -0.52319
 Alpha  occ. eigenvalues --   -0.51248  -0.49145  -0.48505  -0.47871  -0.47345
 Alpha  occ. eigenvalues --   -0.46532  -0.45825  -0.45241  -0.44053  -0.43039
 Alpha  occ. eigenvalues --   -0.42316  -0.41319  -0.40807  -0.40480  -0.40430
 Alpha  occ. eigenvalues --   -0.40081  -0.39200  -0.38961  -0.37803  -0.37208
 Alpha  occ. eigenvalues --   -0.36612  -0.36519  -0.35385  -0.35318  -0.34584
 Alpha  occ. eigenvalues --   -0.33893  -0.32906  -0.32527  -0.30870  -0.30021
 Alpha  occ. eigenvalues --   -0.27971  -0.27115  -0.26174
 Alpha virt. eigenvalues --   -0.05088   0.03862   0.04389   0.04551   0.06163
 Alpha virt. eigenvalues --    0.06733   0.08251   0.08874   0.09305   0.09822
 Alpha virt. eigenvalues --    0.10582   0.10839   0.11223   0.11633   0.12207
 Alpha virt. eigenvalues --    0.12643   0.12996   0.13544   0.14452   0.15033
 Alpha virt. eigenvalues --    0.15582   0.15764   0.16915   0.17722   0.18177
 Alpha virt. eigenvalues --    0.18308   0.19034   0.19369   0.19798   0.19996
 Alpha virt. eigenvalues --    0.21056   0.21122   0.23170   0.23769   0.24056
 Alpha virt. eigenvalues --    0.24873   0.26017   0.26207   0.27336   0.27881
 Alpha virt. eigenvalues --    0.28607   0.29514   0.30734   0.31806   0.32528
 Alpha virt. eigenvalues --    0.32831   0.33007   0.34463   0.34982   0.35800
 Alpha virt. eigenvalues --    0.35963   0.37392   0.39019   0.39281   0.40082
 Alpha virt. eigenvalues --    0.40662   0.40993   0.41412   0.43099   0.44102
 Alpha virt. eigenvalues --    0.46084   0.46235   0.47133   0.47853   0.48481
 Alpha virt. eigenvalues --    0.48770   0.49580   0.50070   0.50544   0.51841
 Alpha virt. eigenvalues --    0.52429   0.52735   0.54239   0.55122   0.55429
 Alpha virt. eigenvalues --    0.56021   0.56980   0.57077   0.57777   0.58033
 Alpha virt. eigenvalues --    0.58138   0.59094   0.59521   0.59631   0.59901
 Alpha virt. eigenvalues --    0.60262   0.60746   0.61203   0.61376   0.62205
 Alpha virt. eigenvalues --    0.62679   0.62813   0.63300   0.63631   0.64054
 Alpha virt. eigenvalues --    0.64624   0.64804   0.65677   0.66363   0.66991
 Alpha virt. eigenvalues --    0.67874   0.68521   0.69117   0.69486   0.69800
 Alpha virt. eigenvalues --    0.70818   0.71955   0.73302   0.73715   0.74162
 Alpha virt. eigenvalues --    0.74571   0.77419   0.78978   0.80809   0.82143
 Alpha virt. eigenvalues --    0.83544   0.85704   0.86515   0.87982   0.88853
 Alpha virt. eigenvalues --    0.90003   0.90403   0.91849   0.92234   0.93767
 Alpha virt. eigenvalues --    0.95617   0.96548   0.98457   1.00240   1.00492
 Alpha virt. eigenvalues --    1.02035   1.02056   1.02782   1.04744   1.05615
 Alpha virt. eigenvalues --    1.06631   1.08827   1.10524   1.11630   1.13022
 Alpha virt. eigenvalues --    1.14769   1.15556   1.16541   1.19538   1.19707
 Alpha virt. eigenvalues --    1.22422   1.23175   1.23355   1.25063   1.26161
 Alpha virt. eigenvalues --    1.28296   1.28458   1.30271   1.31700   1.33247
 Alpha virt. eigenvalues --    1.34446   1.35648   1.37886   1.38690   1.39856
 Alpha virt. eigenvalues --    1.41063   1.41369   1.42406   1.42593   1.44048
 Alpha virt. eigenvalues --    1.44485   1.45168   1.45470   1.46255   1.46665
 Alpha virt. eigenvalues --    1.47877   1.48526   1.50052   1.50125   1.50754
 Alpha virt. eigenvalues --    1.51279   1.53046   1.53695   1.54010   1.54991
 Alpha virt. eigenvalues --    1.55464   1.56423   1.57702   1.57948   1.58409
 Alpha virt. eigenvalues --    1.58636   1.59194   1.60619   1.61373   1.61843
 Alpha virt. eigenvalues --    1.62520   1.62881   1.63462   1.64669   1.65789
 Alpha virt. eigenvalues --    1.66127   1.66966   1.67657   1.68176   1.69112
 Alpha virt. eigenvalues --    1.69801   1.70552   1.71232   1.71687   1.72302
 Alpha virt. eigenvalues --    1.73517   1.74146   1.74427   1.74994   1.76373
 Alpha virt. eigenvalues --    1.76766   1.77914   1.78000   1.79499   1.80964
 Alpha virt. eigenvalues --    1.81859   1.82716   1.83108   1.84023   1.85789
 Alpha virt. eigenvalues --    1.86841   1.87671   1.88378   1.89309   1.90757
 Alpha virt. eigenvalues --    1.91316   1.92177   1.94240   1.95499   1.95916
 Alpha virt. eigenvalues --    1.97494   1.99671   1.99835   2.01068   2.02031
 Alpha virt. eigenvalues --    2.03412   2.04401   2.05442   2.06225   2.07441
 Alpha virt. eigenvalues --    2.07793   2.08897   2.10253   2.11839   2.13316
 Alpha virt. eigenvalues --    2.13609   2.15960   2.16497   2.17329   2.19292
 Alpha virt. eigenvalues --    2.19856   2.20201   2.21387   2.22317   2.23809
 Alpha virt. eigenvalues --    2.24444   2.28187   2.29095   2.30746   2.31370
 Alpha virt. eigenvalues --    2.32642   2.33405   2.34670   2.36670   2.38318
 Alpha virt. eigenvalues --    2.40746   2.41249   2.41730   2.42192   2.42538
 Alpha virt. eigenvalues --    2.44842   2.45360   2.46655   2.47591   2.48886
 Alpha virt. eigenvalues --    2.49150   2.50261   2.50951   2.51667   2.52808
 Alpha virt. eigenvalues --    2.54695   2.55823   2.56790   2.57337   2.57604
 Alpha virt. eigenvalues --    2.58514   2.58983   2.60084   2.60372   2.61178
 Alpha virt. eigenvalues --    2.61615   2.62499   2.63746   2.65349   2.65721
 Alpha virt. eigenvalues --    2.66832   2.67425   2.68504   2.69798   2.70504
 Alpha virt. eigenvalues --    2.72116   2.74462   2.74982   2.75601   2.78797
 Alpha virt. eigenvalues --    2.80078   2.81937   2.82917   2.84874   2.85939
 Alpha virt. eigenvalues --    2.88120   2.89695   2.90337   2.90549   2.90935
 Alpha virt. eigenvalues --    2.92583   2.93092   2.93666   2.93854   2.97378
 Alpha virt. eigenvalues --    3.00549   3.01000   3.03843   3.04579   3.06356
 Alpha virt. eigenvalues --    3.08246   3.09908   3.10736   3.12002   3.13712
 Alpha virt. eigenvalues --    3.14903   3.17379   3.18366   3.19243   3.20240
 Alpha virt. eigenvalues --    3.21078   3.23040   3.23945   3.26114   3.28217
 Alpha virt. eigenvalues --    3.29089   3.31021   3.34896   3.36210   3.37017
 Alpha virt. eigenvalues --    3.40462   3.44426   3.48381   3.57668   3.57865
 Alpha virt. eigenvalues --    3.60058   3.63971   3.72574   3.76741   3.77648
 Alpha virt. eigenvalues --    3.78085   3.80439   3.81912   3.82405   3.83121
 Alpha virt. eigenvalues --    3.83852   3.84177   3.84787   3.86628   3.88058
 Alpha virt. eigenvalues --    3.89501   3.92882   3.95471   3.99379   4.03427
 Alpha virt. eigenvalues --    4.07056   4.09552   4.10851   4.14531   4.24357
 Alpha virt. eigenvalues --    4.25850   4.28763   4.34641   4.37745   4.41562
 Alpha virt. eigenvalues --    4.48419   4.55137   4.95176   4.95261   4.97899
 Alpha virt. eigenvalues --    5.00917   5.10928   5.28365   5.32076   5.36564
 Alpha virt. eigenvalues --    5.63781   5.63935   5.65306   5.67341  23.64833
 Alpha virt. eigenvalues --   23.80489  23.83625  23.87208  23.91270  23.92550
 Alpha virt. eigenvalues --   23.94159  23.96548  23.97392  24.00473  24.02821
 Alpha virt. eigenvalues --   24.03425  24.05587  24.06608  24.25927  50.00118
 Alpha virt. eigenvalues --   50.02645  50.06130  50.09863
          Condensed to atoms (all electrons):
               1          2          3          4          5          6
     1  C    5.777140   0.343255  -0.039409  -0.015072  -0.001313  -0.063792
     2  C    0.343255   5.459525   0.293961  -0.041454  -0.000807  -0.011047
     3  C   -0.039409   0.293961   5.098908   0.271233  -0.070922  -0.008970
     4  C   -0.015072  -0.041454   0.271233   5.455854   0.305604  -0.054382
     5  C   -0.001313  -0.000807  -0.070922   0.305604   4.983680   0.349856
     6  C   -0.063792  -0.011047  -0.008970  -0.054382   0.349856   5.041924
     7  C    0.259512  -0.046000  -0.004505  -0.001946  -0.073536   0.366476
     8  C    0.181531   0.024461   0.004459  -0.000461  -0.000447   0.005663
     9  C   -0.177420  -0.094919   0.008077  -0.000582   0.000004  -0.000160
    10  C   -0.006621   0.303929  -0.041873   0.004924  -0.000257  -0.000330
    11  O   -0.121120   0.007339  -0.000090  -0.000002  -0.000005   0.000181
    12  C   -0.076264   0.000030   0.001940  -0.005263  -0.002127  -0.070256
    13  C   -0.000683  -0.095044  -0.008002   0.000335  -0.000021   0.000072
    14  O    0.005628  -0.052411  -0.010981  -0.000798  -0.000008   0.000006
    15  C   -0.000003   0.004292  -0.041275   0.272347  -0.043915   0.005774
    16  O   -0.000007  -0.000104   0.003918  -0.056840  -0.001895   0.000470
    17  C   -0.000061   0.000178  -0.001284  -0.083136  -0.013421  -0.000172
    18  C    0.000050   0.000748  -0.010321  -0.077329   0.007671  -0.000092
    19  O    0.000000   0.000002   0.000009   0.005112  -0.000137   0.000001
    20  H   -0.003043  -0.030458   0.394588  -0.029237  -0.003500  -0.001966
    21  H    0.009534  -0.050255   0.409753  -0.045964   0.005179   0.000001
    22  H   -0.000337  -0.006805  -0.052395   0.418602  -0.035021  -0.005466
    23  H   -0.000343   0.000089  -0.003712  -0.035476   0.409116  -0.037962
    24  H   -0.000099  -0.000804   0.009960  -0.040641   0.407568  -0.034654
    25  H   -0.005753  -0.002395   0.005971  -0.007697  -0.034897   0.409220
    26  H    0.009484   0.000293  -0.000311   0.008139  -0.034121   0.410375
    27  H   -0.057300   0.005318  -0.000334  -0.000376   0.006769  -0.039167
    28  H    0.006904   0.001661  -0.000202   0.000058  -0.000001   0.000007
    29  H    0.011532   0.002358  -0.000301   0.000013   0.000000   0.000017
    30  H    0.008820  -0.000167  -0.000067   0.000347  -0.001660  -0.002249
    31  H   -0.003973   0.002755  -0.000611  -0.001544   0.005144  -0.007588
    32  H   -0.014632  -0.000474  -0.000010   0.000095  -0.000376   0.007693
    33  H    0.000305  -0.012681   0.004369   0.000028   0.000011  -0.000020
    34  H   -0.000959   0.011054  -0.000010   0.000007   0.000000  -0.000002
    35  H    0.002132   0.002119  -0.000830  -0.000040  -0.000006   0.000024
    36  H    0.001976  -0.000892  -0.001786   0.000257  -0.000007   0.000011
    37  H    0.000002   0.000029  -0.000521   0.014119  -0.000540   0.000023
    38  H   -0.000025   0.000653   0.001089  -0.002424   0.001144   0.000047
    39  H    0.000008  -0.000110  -0.000595  -0.008434   0.001615  -0.000040
    40  H    0.000001   0.000021  -0.000641   0.012269  -0.000432   0.000030
    41  H   -0.000018   0.000071   0.000657  -0.006100  -0.000440  -0.000027
    42  H   -0.000005  -0.000124   0.000674   0.001288  -0.000702  -0.000023
    43  H    0.000000  -0.000001  -0.000028  -0.000160   0.000024  -0.000001
               7          8          9         10         11         12
     1  C    0.259512   0.181531  -0.177420  -0.006621  -0.121120  -0.076264
     2  C   -0.046000   0.024461  -0.094919   0.303929   0.007339   0.000030
     3  C   -0.004505   0.004459   0.008077  -0.041873  -0.000090   0.001940
     4  C   -0.001946  -0.000461  -0.000582   0.004924  -0.000002  -0.005263
     5  C   -0.073536  -0.000447   0.000004  -0.000257  -0.000005  -0.002127
     6  C    0.366476   0.005663  -0.000160  -0.000330   0.000181  -0.070256
     7  C    5.156014  -0.050567   0.009917   0.003143   0.011189   0.342275
     8  C   -0.050567   4.720035   0.369097  -0.086854   0.649948  -0.007401
     9  C    0.009917   0.369097   5.191422   0.288204  -0.071476  -0.001087
    10  C    0.003143  -0.086854   0.288204   5.264764   0.005132   0.000018
    11  O    0.011189   0.649948  -0.071476   0.005132   7.892902  -0.004975
    12  C    0.342275  -0.007401  -0.001087   0.000018  -0.004975   4.948020
    13  C   -0.000342  -0.001585  -0.059281   0.331261   0.000002  -0.000009
    14  O   -0.000100   0.003435  -0.038763   0.233849  -0.000015   0.000010
    15  C   -0.000410  -0.000004   0.000012  -0.000276   0.000000  -0.000063
    16  O    0.000002   0.000000   0.000000   0.000001   0.000000  -0.000029
    17  C    0.000019   0.000000   0.000000   0.000003   0.000000  -0.000009
    18  C   -0.000001   0.000001  -0.000004  -0.000066   0.000000   0.000001
    19  O    0.000000   0.000000   0.000000   0.000000   0.000000   0.000000
    20  H    0.001405  -0.000171  -0.000112  -0.001134   0.000005  -0.000198
    21  H   -0.000461  -0.000256   0.002156  -0.012235   0.000004   0.000068
    22  H    0.004695  -0.000104  -0.000042   0.000218  -0.000003  -0.001562
    23  H    0.008433   0.000029   0.000000   0.000005   0.000000  -0.000259
    24  H   -0.005920   0.000011  -0.000002   0.000017   0.000001   0.004550
    25  H   -0.045239   0.000277  -0.000107  -0.000053  -0.000019   0.008648
    26  H   -0.033373  -0.000248   0.000008   0.000026  -0.000005  -0.004779
    27  H    0.424662  -0.005341   0.002423  -0.001185   0.013942  -0.039692
    28  H   -0.000300  -0.026530   0.386034  -0.031941   0.000755   0.000125
    29  H   -0.000214  -0.028999   0.385185  -0.028174   0.004078  -0.000014
    30  H   -0.036243  -0.000026   0.000017   0.000012  -0.000105   0.403856
    31  H   -0.033426  -0.000411   0.000072  -0.000207  -0.000068   0.403412
    32  H   -0.024884   0.004988   0.000506  -0.000071   0.009668   0.398370
    33  H    0.000016  -0.000533   0.006863  -0.023677   0.000008   0.000000
    34  H    0.000022   0.000623  -0.007368  -0.030867  -0.000010   0.000000
    35  H   -0.000124  -0.000129  -0.001326  -0.038244  -0.000060   0.000006
    36  H   -0.000069  -0.000561  -0.001611  -0.043033  -0.000032  -0.000015
    37  H    0.000000   0.000000   0.000000  -0.000001   0.000000   0.000000
    38  H    0.000001   0.000000  -0.000001   0.000015   0.000000   0.000001
    39  H   -0.000003   0.000000   0.000000  -0.000001   0.000000  -0.000001
    40  H    0.000000   0.000000   0.000000  -0.000001   0.000000   0.000000
    41  H    0.000013  -0.000002  -0.000001   0.000022   0.000000  -0.000027
    42  H    0.000003   0.000002   0.000002  -0.000015   0.000000   0.000000
    43  H    0.000000   0.000000   0.000000   0.000000   0.000000   0.000000
              13         14         15         16         17         18
     1  C   -0.000683   0.005628  -0.000003  -0.000007  -0.000061   0.000050
     2  C   -0.095044  -0.052411   0.004292  -0.000104   0.000178   0.000748
     3  C   -0.008002  -0.010981  -0.041275   0.003918  -0.001284  -0.010321
     4  C    0.000335  -0.000798   0.272347  -0.056840  -0.083136  -0.077329
     5  C   -0.000021  -0.000008  -0.043915  -0.001895  -0.013421   0.007671
     6  C    0.000072   0.000006   0.005774   0.000470  -0.000172  -0.000092
     7  C   -0.000342  -0.000100  -0.000410   0.000002   0.000019  -0.000001
     8  C   -0.001585   0.003435  -0.000004   0.000000   0.000000   0.000001
     9  C   -0.059281  -0.038763   0.000012   0.000000   0.000000  -0.000004
    10  C    0.331261   0.233849  -0.000276   0.000001   0.000003  -0.000066
    11  O    0.000002  -0.000015   0.000000   0.000000   0.000000   0.000000
    12  C   -0.000009   0.000010  -0.000063  -0.000029  -0.000009   0.000001
    13  C    4.951493  -0.061266   0.000001   0.000000  -0.000007   0.000005
    14  O   -0.061266   7.991306  -0.000114   0.000000   0.000005  -0.000017
    15  C    0.000001  -0.000114   5.368849   0.207066   0.301965   0.340283
    16  O    0.000000   0.000000   0.207066   8.028967  -0.049676  -0.025760
    17  C   -0.000007   0.000005   0.301965  -0.049676   4.984928  -0.063205
    18  C    0.000005  -0.000017   0.340283  -0.025760  -0.063205   4.812536
    19  O    0.000000   0.000000  -0.050647  -0.013266  -0.004616   0.250763
    20  H    0.001539   0.000250  -0.004784  -0.000097   0.002954  -0.000160
    21  H   -0.004096   0.026710  -0.003081   0.000088  -0.003975   0.002936
    22  H    0.000036   0.000417  -0.045665   0.003295   0.009798  -0.008972
    23  H   -0.000001   0.000001  -0.006605  -0.000237   0.000690   0.000336
    24  H    0.000000   0.000000  -0.006748   0.014123   0.001137   0.000512
    25  H    0.000025   0.000005  -0.000316  -0.000006  -0.000004  -0.000006
    26  H   -0.000003   0.000000  -0.000289  -0.000019  -0.000017   0.000009
    27  H    0.000131  -0.000001   0.000030   0.000000   0.000000   0.000000
    28  H    0.002047   0.002697   0.000000   0.000000   0.000000  -0.000001
    29  H   -0.000475   0.001736   0.000000   0.000000   0.000000   0.000000
    30  H    0.000000   0.000000  -0.000013  -0.000009   0.000000   0.000000
    31  H    0.000005  -0.000011   0.000307  -0.000077  -0.000016  -0.000022
    32  H   -0.000001   0.000005  -0.000005  -0.000001   0.000000  -0.000001
    33  H    0.401769   0.000142   0.000012   0.000000   0.000026  -0.000021
    34  H    0.392694   0.004543   0.000000   0.000000   0.000000   0.000000
    35  H    0.400256   0.004066   0.000000   0.000000   0.000000   0.000000
    36  H    0.009695   0.314617  -0.000100  -0.000001   0.000000   0.000256
    37  H    0.000000   0.000000  -0.055328   0.318402  -0.004229  -0.015446
    38  H    0.000025  -0.000095  -0.029295   0.004877   0.384126  -0.001618
    39  H   -0.000001   0.000000  -0.028846   0.001656   0.407253   0.007192
    40  H    0.000000   0.000000  -0.031550  -0.000655   0.389020  -0.008442
    41  H    0.000000   0.000036  -0.042612   0.001764   0.009395   0.402744
    42  H    0.000023   0.000695  -0.047904   0.004951  -0.005283   0.398778
    43  H    0.000000   0.000000   0.000296   0.000729   0.004758  -0.041225
              19         20         21         22         23         24
     1  C    0.000000  -0.003043   0.009534  -0.000337  -0.000343  -0.000099
     2  C    0.000002  -0.030458  -0.050255  -0.006805   0.000089  -0.000804
     3  C    0.000009   0.394588   0.409753  -0.052395  -0.003712   0.009960
     4  C    0.005112  -0.029237  -0.045964   0.418602  -0.035476  -0.040641
     5  C   -0.000137  -0.003500   0.005179  -0.035021   0.409116   0.407568
     6  C    0.000001  -0.001966   0.000001  -0.005466  -0.037962  -0.034654
     7  C    0.000000   0.001405  -0.000461   0.004695   0.008433  -0.005920
     8  C    0.000000  -0.000171  -0.000256  -0.000104   0.000029   0.000011
     9  C    0.000000  -0.000112   0.002156  -0.000042   0.000000  -0.000002
    10  C    0.000000  -0.001134  -0.012235   0.000218   0.000005   0.000017
    11  O    0.000000   0.000005   0.000004  -0.000003   0.000000   0.000001
    12  C    0.000000  -0.000198   0.000068  -0.001562  -0.000259   0.004550
    13  C    0.000000   0.001539  -0.004096   0.000036  -0.000001   0.000000
    14  O    0.000000   0.000250   0.026710   0.000417   0.000001   0.000000
    15  C   -0.050647  -0.004784  -0.003081  -0.045665  -0.006605  -0.006748
    16  O   -0.013266  -0.000097   0.000088   0.003295  -0.000237   0.014123
    17  C   -0.004616   0.002954  -0.003975   0.009798   0.000690   0.001137
    18  C    0.250763  -0.000160   0.002936  -0.008972   0.000336   0.000512
    19  O    7.951436   0.000002  -0.000381  -0.000037  -0.000003  -0.000012
    20  H    0.000002   0.510409  -0.022025   0.006815   0.002907   0.000050
    21  H   -0.000381  -0.022025   0.525733  -0.001333  -0.000290  -0.000275
    22  H   -0.000037   0.006815  -0.001333   0.543395   0.007321  -0.008904
    23  H   -0.000003   0.002907  -0.000290   0.007321   0.557030  -0.026494
    24  H   -0.000012   0.000050  -0.000275  -0.008904  -0.026494   0.549652
    25  H    0.000000   0.000325   0.000134  -0.000443  -0.008514   0.007457
    26  H    0.000000  -0.000273   0.000025  -0.000257  -0.002745  -0.008105
    27  H    0.000000   0.000185   0.000000   0.000066  -0.000295  -0.000303
    28  H    0.000000  -0.000036  -0.000133  -0.000015   0.000000   0.000000
    29  H    0.000000   0.000060  -0.000159   0.000005   0.000000   0.000000
    30  H    0.000000   0.000017  -0.000004   0.000005  -0.000074   0.000384
    31  H    0.000001   0.000041  -0.000011   0.004294   0.000042  -0.001347
    32  H    0.000000  -0.000003  -0.000005   0.000038   0.000030  -0.000082
    33  H    0.000000  -0.000283   0.002071   0.000003  -0.000001   0.000000
    34  H    0.000000   0.000000  -0.000432  -0.000001   0.000000   0.000000
    35  H    0.000000  -0.000158   0.000543   0.000001   0.000000   0.000000
    36  H   -0.000002   0.000087  -0.001570   0.000309   0.000001  -0.000002
    37  H    0.035042   0.000020   0.000064  -0.000396  -0.000254  -0.000380
    38  H    0.000069  -0.001129  -0.000595  -0.000547   0.000073  -0.000236
    39  H   -0.000107   0.000111   0.000187  -0.000109   0.004463   0.000276
    40  H    0.008923   0.000083  -0.000032  -0.000309  -0.000219  -0.000113
    41  H   -0.026816  -0.000033  -0.000465   0.009401  -0.000005   0.000130
    42  H   -0.025363   0.000278   0.006905   0.000058  -0.000005  -0.000031
    43  H    0.319194  -0.000007  -0.000113   0.000026  -0.000002  -0.000004
              25         26         27         28         29         30
     1  C   -0.005753   0.009484  -0.057300   0.006904   0.011532   0.008820
     2  C   -0.002395   0.000293   0.005318   0.001661   0.002358  -0.000167
     3  C    0.005971  -0.000311  -0.000334  -0.000202  -0.000301  -0.000067
     4  C   -0.007697   0.008139  -0.000376   0.000058   0.000013   0.000347
     5  C   -0.034897  -0.034121   0.006769  -0.000001   0.000000  -0.001660
     6  C    0.409220   0.410375  -0.039167   0.000007   0.000017  -0.002249
     7  C   -0.045239  -0.033373   0.424662  -0.000300  -0.000214  -0.036243
     8  C    0.000277  -0.000248  -0.005341  -0.026530  -0.028999  -0.000026
     9  C   -0.000107   0.000008   0.002423   0.386034   0.385185   0.000017
    10  C   -0.000053   0.000026  -0.001185  -0.031941  -0.028174   0.000012
    11  O   -0.000019  -0.000005   0.013942   0.000755   0.004078  -0.000105
    12  C    0.008648  -0.004779  -0.039692   0.000125  -0.000014   0.403856
    13  C    0.000025  -0.000003   0.000131   0.002047  -0.000475   0.000000
    14  O    0.000005   0.000000  -0.000001   0.002697   0.001736   0.000000
    15  C   -0.000316  -0.000289   0.000030   0.000000   0.000000  -0.000013
    16  O   -0.000006  -0.000019   0.000000   0.000000   0.000000  -0.000009
    17  C   -0.000004  -0.000017   0.000000   0.000000   0.000000   0.000000
    18  C   -0.000006   0.000009   0.000000  -0.000001   0.000000   0.000000
    19  O    0.000000   0.000000   0.000000   0.000000   0.000000   0.000000
    20  H    0.000325  -0.000273   0.000185  -0.000036   0.000060   0.000017
    21  H    0.000134   0.000025   0.000000  -0.000133  -0.000159  -0.000004
    22  H   -0.000443  -0.000257   0.000066  -0.000015   0.000005   0.000005
    23  H   -0.008514  -0.002745  -0.000295   0.000000   0.000000  -0.000074
    24  H    0.007457  -0.008105  -0.000303   0.000000   0.000000   0.000384
    25  H    0.564666  -0.026053  -0.004679   0.000005  -0.000001   0.000004
    26  H   -0.026053   0.549638  -0.007795   0.000000  -0.000001   0.003302
    27  H   -0.004679  -0.007795   0.556521  -0.000092  -0.000034  -0.005356
    28  H    0.000005   0.000000  -0.000092   0.490393  -0.009802  -0.000005
    29  H   -0.000001  -0.000001  -0.000034  -0.009802   0.498622   0.000001
    30  H    0.000004   0.003302  -0.005356  -0.000005   0.000001   0.549116
    31  H   -0.000251  -0.000689   0.007995  -0.000010   0.000004  -0.026122
    32  H   -0.000379   0.000004  -0.005829  -0.000046  -0.000016  -0.023234
    33  H   -0.000022   0.000000  -0.000005  -0.000377   0.000263   0.000000
    34  H   -0.000001   0.000000  -0.000005   0.000642   0.000763   0.000000
    35  H    0.000101   0.000000  -0.000030   0.000301  -0.001069   0.000000
    36  H   -0.000002   0.000000   0.000010   0.002957   0.000098   0.000001
    37  H    0.000002  -0.000004   0.000000   0.000000   0.000000   0.000000
    38  H   -0.000022   0.000007   0.000000   0.000000   0.000000   0.000000
    39  H    0.000005   0.000022  -0.000001   0.000000   0.000000   0.000000
    40  H   -0.000005  -0.000002   0.000000   0.000000   0.000000   0.000000
    41  H   -0.000003   0.000000   0.000000   0.000000   0.000000   0.000000
    42  H    0.000003   0.000000   0.000000  -0.000002   0.000000   0.000000
    43  H    0.000000   0.000000   0.000000   0.000000   0.000000   0.000000
              31         32         33         34         35         36
     1  C   -0.003973  -0.014632   0.000305  -0.000959   0.002132   0.001976
     2  C    0.002755  -0.000474  -0.012681   0.011054   0.002119  -0.000892
     3  C   -0.000611  -0.000010   0.004369  -0.000010  -0.000830  -0.001786
     4  C   -0.001544   0.000095   0.000028   0.000007  -0.000040   0.000257
     5  C    0.005144  -0.000376   0.000011   0.000000  -0.000006  -0.000007
     6  C   -0.007588   0.007693  -0.000020  -0.000002   0.000024   0.000011
     7  C   -0.033426  -0.024884   0.000016   0.000022  -0.000124  -0.000069
     8  C   -0.000411   0.004988  -0.000533   0.000623  -0.000129  -0.000561
     9  C    0.000072   0.000506   0.006863  -0.007368  -0.001326  -0.001611
    10  C   -0.000207  -0.000071  -0.023677  -0.030867  -0.038244  -0.043033
    11  O   -0.000068   0.009668   0.000008  -0.000010  -0.000060  -0.000032
    12  C    0.403412   0.398370   0.000000   0.000000   0.000006  -0.000015
    13  C    0.000005  -0.000001   0.401769   0.392694   0.400256   0.009695
    14  O   -0.000011   0.000005   0.000142   0.004543   0.004066   0.314617
    15  C    0.000307  -0.000005   0.000012   0.000000   0.000000  -0.000100
    16  O   -0.000077  -0.000001   0.000000   0.000000   0.000000  -0.000001
    17  C   -0.000016   0.000000   0.000026   0.000000   0.000000   0.000000
    18  C   -0.000022  -0.000001  -0.000021   0.000000   0.000000   0.000256
    19  O    0.000001   0.000000   0.000000   0.000000   0.000000  -0.000002
    20  H    0.000041  -0.000003  -0.000283   0.000000  -0.000158   0.000087
    21  H   -0.000011  -0.000005   0.002071  -0.000432   0.000543  -0.001570
    22  H    0.004294   0.000038   0.000003  -0.000001   0.000001   0.000309
    23  H    0.000042   0.000030  -0.000001   0.000000   0.000000   0.000001
    24  H   -0.001347  -0.000082   0.000000   0.000000   0.000000  -0.000002
    25  H   -0.000251  -0.000379  -0.000022  -0.000001   0.000101  -0.000002
    26  H   -0.000689   0.000004   0.000000   0.000000   0.000000   0.000000
    27  H    0.007995  -0.005829  -0.000005  -0.000005  -0.000030   0.000010
    28  H   -0.000010  -0.000046  -0.000377   0.000642   0.000301   0.002957
    29  H    0.000004  -0.000016   0.000263   0.000763  -0.001069   0.000098
    30  H   -0.026122  -0.023234   0.000000   0.000000   0.000000   0.000001
    31  H    0.555063  -0.027158   0.000000   0.000000  -0.000001   0.000020
    32  H   -0.027158   0.546346   0.000000   0.000000   0.000000  -0.000006
    33  H    0.000000   0.000000   0.531708  -0.023253  -0.022780  -0.000368
    34  H    0.000000   0.000000  -0.023253   0.535149  -0.021153  -0.000496
    35  H   -0.000001   0.000000  -0.022780  -0.021153   0.541043  -0.000603
    36  H    0.000020  -0.000006  -0.000368  -0.000496  -0.000603   0.453094
    37  H    0.000015   0.000000   0.000000   0.000000   0.000000   0.000001
    38  H    0.000001   0.000000   0.000013   0.000001  -0.000003   0.000005
    39  H   -0.000003   0.000000  -0.000001   0.000000   0.000000   0.000000
    40  H    0.000001   0.000000  -0.000001   0.000000   0.000000   0.000001
    41  H   -0.000060   0.000001   0.000001   0.000000   0.000000   0.000133
    42  H    0.000011   0.000000  -0.000014   0.000000  -0.000002   0.000114
    43  H    0.000000   0.000000   0.000000   0.000000   0.000000   0.000000
              37         38         39         40         41         42
     1  C    0.000002  -0.000025   0.000008   0.000001  -0.000018  -0.000005
     2  C    0.000029   0.000653  -0.000110   0.000021   0.000071  -0.000124
     3  C   -0.000521   0.001089  -0.000595  -0.000641   0.000657   0.000674
     4  C    0.014119  -0.002424  -0.008434   0.012269  -0.006100   0.001288
     5  C   -0.000540   0.001144   0.001615  -0.000432  -0.000440  -0.000702
     6  C    0.000023   0.000047  -0.000040   0.000030  -0.000027  -0.000023
     7  C    0.000000   0.000001  -0.000003   0.000000   0.000013   0.000003
     8  C    0.000000   0.000000   0.000000   0.000000  -0.000002   0.000002
     9  C    0.000000  -0.000001   0.000000   0.000000  -0.000001   0.000002
    10  C   -0.000001   0.000015  -0.000001  -0.000001   0.000022  -0.000015
    11  O    0.000000   0.000000   0.000000   0.000000   0.000000   0.000000
    12  C    0.000000   0.000001  -0.000001   0.000000  -0.000027   0.000000
    13  C    0.000000   0.000025  -0.000001   0.000000   0.000000   0.000023
    14  O    0.000000  -0.000095   0.000000   0.000000   0.000036   0.000695
    15  C   -0.055328  -0.029295  -0.028846  -0.031550  -0.042612  -0.047904
    16  O    0.318402   0.004877   0.001656  -0.000655   0.001764   0.004951
    17  C   -0.004229   0.384126   0.407253   0.389020   0.009395  -0.005283
    18  C   -0.015446  -0.001618   0.007192  -0.008442   0.402744   0.398778
    19  O    0.035042   0.000069  -0.000107   0.008923  -0.026816  -0.025363
    20  H    0.000020  -0.001129   0.000111   0.000083  -0.000033   0.000278
    21  H    0.000064  -0.000595   0.000187  -0.000032  -0.000465   0.006905
    22  H   -0.000396  -0.000547  -0.000109  -0.000309   0.009401   0.000058
    23  H   -0.000254   0.000073   0.004463  -0.000219  -0.000005  -0.000005
    24  H   -0.000380  -0.000236   0.000276  -0.000113   0.000130  -0.000031
    25  H    0.000002  -0.000022   0.000005  -0.000005  -0.000003   0.000003
    26  H   -0.000004   0.000007   0.000022  -0.000002   0.000000   0.000000
    27  H    0.000000   0.000000  -0.000001   0.000000   0.000000   0.000000
    28  H    0.000000   0.000000   0.000000   0.000000   0.000000  -0.000002
    29  H    0.000000   0.000000   0.000000   0.000000   0.000000   0.000000
    30  H    0.000000   0.000000   0.000000   0.000000   0.000000   0.000000
    31  H    0.000015   0.000001  -0.000003   0.000001  -0.000060   0.000011
    32  H    0.000000   0.000000   0.000000   0.000000   0.000001   0.000000
    33  H    0.000000   0.000013  -0.000001  -0.000001   0.000001  -0.000014
    34  H    0.000000   0.000001   0.000000   0.000000   0.000000   0.000000
    35  H    0.000000  -0.000003   0.000000   0.000000   0.000000  -0.000002
    36  H    0.000001   0.000005   0.000000   0.000001   0.000133   0.000114
    37  H    0.453260  -0.000387  -0.000805   0.004663  -0.001690   0.002347
    38  H   -0.000387   0.559747  -0.021669  -0.023256  -0.000409  -0.000713
    39  H   -0.000805  -0.021669   0.526826  -0.023940  -0.000357  -0.000301
    40  H    0.004663  -0.023256  -0.023940   0.556048   0.000163   0.000003
    41  H   -0.001690  -0.000409  -0.000357   0.000163   0.542040  -0.028108
    42  H    0.002347  -0.000713  -0.000301   0.000003  -0.028108   0.565100
    43  H   -0.002211  -0.000111  -0.000145   0.003221   0.006560  -0.008142
              43
     1  C    0.000000
     2  C   -0.000001
     3  C   -0.000028
     4  C   -0.000160
     5  C    0.000024
     6  C   -0.000001
     7  C    0.000000
     8  C    0.000000
     9  C    0.000000
    10  C    0.000000
    11  O    0.000000
    12  C    0.000000
    13  C    0.000000
    14  O    0.000000
    15  C    0.000296
    16  O    0.000729
    17  C    0.004758
    18  C   -0.041225
    19  O    0.319194
    20  H   -0.000007
    21  H   -0.000113
    22  H    0.000026
    23  H   -0.000002
    24  H   -0.000004
    25  H    0.000000
    26  H    0.000000
    27  H    0.000000
    28  H    0.000000
    29  H    0.000000
    30  H    0.000000
    31  H    0.000000
    32  H    0.000000
    33  H    0.000000
    34  H    0.000000
    35  H    0.000000
    36  H    0.000000
    37  H   -0.002211
    38  H   -0.000111
    39  H   -0.000145
    40  H    0.003221
    41  H    0.006560
    42  H   -0.008142
    43  H    0.442648
 Mulliken charges:
               1
     1  C   -0.029563
     2  C   -0.017188
     3  C   -0.209579
     4  C   -0.255276
     5  C   -0.162872
     6  C   -0.259500
     7  C   -0.230132
     8  C    0.246072
     9  C   -0.195737
    10  C   -0.088426
    11  O   -0.397169
    12  C   -0.297303
    13  C   -0.260595
    14  O   -0.425577
    15  C   -0.061385
    16  O   -0.441632
    17  C   -0.267147
    18  C    0.027888
    19  O   -0.449168
    20  H    0.176674
    21  H    0.156058
    22  H    0.159928
    23  H    0.132931
    24  H    0.139328
    25  H    0.140021
    26  H    0.137757
    27  H    0.149768
    28  H    0.174905
    29  H    0.164524
    30  H    0.129453
    31  H    0.124426
    32  H    0.129468
    33  H    0.136430
    34  H    0.139059
    35  H    0.135964
    36  H    0.267514
    37  H    0.254200
    38  H    0.130642
    39  H    0.135854
    40  H    0.115151
    41  H    0.134037
    42  H    0.135501
    43  H    0.274694
 Sum of Mulliken charges =   0.00000
 Mulliken charges with hydrogens summed into heavy atoms:
               1
     1  C   -0.029563
     2  C   -0.017188
     3  C    0.123154
     4  C   -0.095347
     5  C    0.109387
     6  C    0.018278
     7  C   -0.080364
     8  C    0.246072
     9  C    0.143693
    10  C   -0.088426
    11  O   -0.397169
    12  C    0.086044
    13  C    0.150857
    14  O   -0.158063
    15  C   -0.061385
    16  O   -0.187431
    17  C    0.114499
    18  C    0.297426
    19  O   -0.174473
 Electronic spatial extent (au):  <R**2>=           5554.8054
 Charge=              0.0000 electrons
 Dipole moment (field-independent basis, Debye):
    X=             -3.3276    Y=             -3.5287    Z=              2.4281  Tot=              5.4240
 Quadrupole moment (field-independent basis, Debye-Ang):
   XX=           -130.9052   YY=           -119.6283   ZZ=           -112.7632
   XY=             -0.2126   XZ=             -3.0337   YZ=              0.4882
 Traceless Quadrupole moment (field-independent basis, Debye-Ang):
   XX=             -9.8063   YY=              1.4706   ZZ=              8.3357
   XY=             -0.2126   XZ=             -3.0337   YZ=              0.4882
 Octapole moment (field-independent basis, Debye-Ang**2):
  XXX=           -139.1957  YYY=              7.7346  ZZZ=            -13.3373  XYY=            -16.0724
  XXY=            -84.2186  XXZ=             45.8967  XZZ=              9.4469  YZZ=             -8.7114
  YYZ=              6.5698  XYZ=             13.3841
 Hexadecapole moment (field-independent basis, Debye-Ang**3):
 XXXX=          -4586.4139 YYYY=          -2054.6160 ZZZZ=           -717.6671 XXXY=            -57.4361
 XXXZ=             -5.6273 YYYX=             70.2214 YYYZ=             -0.6798 ZZZX=            -16.3653
 ZZZY=             26.0727 XXYY=          -1057.7054 XXZZ=           -913.7759 YYZZ=           -451.4706
 XXYZ=            -13.8817 YYXZ=              7.2039 ZZXY=            -35.9127
 N-N= 1.598547165496D+03 E-N=-5.266868187363D+03  KE= 8.830004052880D+02
 1\1\GINC-SNODE82\SP\RmPW1PW91\6-311G(d,p)\C15H24O4\ROOT\11-Mar-2024\0\
 \# mPW1PW91/6-311G(d,p) nmr guess=read geom=check scrf=(solvent=methan
 ol,read)\\candidate structure: DY-202A-11R_30, conformer: 1, nmr calcu
 lation with methanol solvation\\0,1\C,0,1.7954613942,0.6159149027,0.05
 49764704\C,0,1.0623813353,-0.4860250891,0.3458347011\C,0,-0.3739577249
 ,-0.5537993588,0.7851887505\C,0,-1.2800971705,0.5056689323,0.109985468
 5\C,0,-1.1294566508,1.9140184971,0.7366067363\C,0,0.2893638282,2.31632
 55894,1.1804751241\C,0,1.4347424685,2.0777834143,0.1764522529\C,0,3.14
 49026353,0.2041070981,-0.3682409803\C,0,3.200158026,-1.3113834171,-0.4
 375088742\C,0,1.8639732757,-1.7835933697,0.1783912955\O,0,4.0825507486
 ,0.9617009689,-0.6215320039\C,0,1.1965391989,2.7347954964,-1.198292003
 9\C,0,2.0557179776,-2.5027520946,1.5163014636\O,0,1.1628699535,-2.7199
 191441,-0.6589781735\C,0,-2.7663721736,0.0524065968,0.0506969741\O,0,-
 3.5118673446,1.1705459637,-0.4755029608\C,0,-3.3464301978,-0.338215192
 1,1.4186599986\C,0,-2.9421520108,-1.0973630168,-0.9682853975\O,0,-4.32
 46085977,-1.2858499048,-1.3019478124\H,0,-0.4241394127,-0.4514630731,1
 .879161526\H,0,-0.7346428888,-1.5629921452,0.5654802598\H,0,-0.9558217
 883,0.5789427019,-0.9361677922\H,0,-1.7775412305,1.9988141171,1.618056
 3928\H,0,-1.5062879099,2.6472389624,0.0158163212\H,0,0.544478242,1.797
 2701278,2.1137359041\H,0,0.2675360658,3.3858383153,1.4293388259\H,0,2.
 3295001151,2.5630915655,0.5939631268\H,0,3.2694595673,-1.6220820983,-1
 .487344237\H,0,4.0888670523,-1.6942502746,0.0752119155\H,0,0.999414158
 6,3.8074368925,-1.0791390787\H,0,0.3458737336,2.2903698374,-1.72628709
 71\H,0,2.0806264218,2.6260601109,-1.8364093475\H,0,1.0903791808,-2.761
 4699157,1.9641962274\H,0,2.6216824399,-3.4280830756,1.3600227293\H,0,2
 .6083474203,-1.8712285648,2.2191874281\H,0,1.0165992625,-2.2975074144,
 -1.5237969\H,0,-4.3398930271,0.7770515594,-0.8119338474\H,0,-2.8393574
 887,-1.2121893701,1.8422630694\H,0,-3.267381428,0.4868366993,2.1337780
 57\H,0,-4.411299223,-0.5820018588,1.3213411926\H,0,-2.4505673233,-0.82
 08475235,-1.9066774329\H,0,-2.5051779353,-2.0355911466,-0.6091873971\H
 ,0,-4.7410729756,-1.795211301,-0.5870908754\\Version=ES64L-G09RevD.01\
 State=1-A\HF=-886.977345\RMSD=6.333e-09\Dipole=-1.3289515,-1.365157,0.
 9612981\Quadrupole=-7.2385847,1.107893,6.1306918,-0.146226,-2.4062792,
 0.4542535\PG=C01 [X(C15H24O4)]\\@


 THE ENLIGHTENED ONE, BECAUSE HE SAW MANKIND DROWNING  
 IN THE GREAT SEA OF BIRTH, DEATH, AND SORROW, LONGED TO SAVE 
 THEM, FOR THIS HE WAS MOVED TO PITY.                         
 BECAUSE HE SAW MEN OF THE WORLD STRAYING IN FALSE PATHS, AND 
 NONE TO GUIDE THEM, FOR THIS HE WAS MOVED TO PITY.           
                     ..................                       
 BECAUSE HE SAW THE MEN OF THE WORLD PLOUGHING THEIR FIELDS,  
 SOWING THE SEED, TRAFFICKING, HUCKSTERING, BUYING, SELLING,  
 AND AT THE END WINNOWING NOTHING BUT BITTERNESS,             
 FOR THIS HE WAS MOVED TO PITY......                   
                   BUDAH'S PITY - UPSAKA SILA SUTRA           
 Job cpu time:       0 days  0 hours 37 minutes 58.0 seconds.
 File lengths (MBytes):  RWF=    279 Int=      0 D2E=      0 Chk=     29 Scr=      1
 Normal termination of Gaussian 09 at Mon Mar 11 00:03:00 2024.
