# Supplementary material for: New patchoulol- and guaiane-type sesquiterpenoids from Sanguisorba officinalis with anti-melanogenic activity
Source: Nat Prod Bioprospect. 2026 May 12;16(1):63. doi: 10.1007/s13659-026-00616-0 (PMC13161421; doi:10.1007/s13659-026-00616-0)
Supplement: Supplementary file 2 — Additional file 2. It includes the calculated NMR data of compound 11. [file 13659_2026_616_MOESM2_ESM.zip › New folder/11R-nmr-31.log]

 Entering Gaussian System, Link 0=/gpfs/home/zhengshan/software/Gaussian/g09/g09
 Input=DY-202A-11R_31-2.gjf
 Output=DY-202A-11R_31-2.log
 Initial command:
 /gpfs/home/zhengshan/software/Gaussian/g09/l1.exe "/gpfs/home/zhengshan/software/Gaussian/g09/scratch/zhengshan/%J/Gau-26623.inp" -scrdir="/gpfs/home/zhengshan/software/Gaussian/g09/scratch/zhengshan/%J/"
 Entering Link 1 = /gpfs/home/zhengshan/software/Gaussian/g09/l1.exe PID=     26624.
  
 Copyright (c) 1988,1990,1992,1993,1995,1998,2003,2009,2013,
            Gaussian, Inc.  All Rights Reserved.
  
 This is part of the Gaussian(R) 09 program.  It is based on
 the Gaussian(R) 03 system (copyright 2003, Gaussian, Inc.),
 the Gaussian(R) 98 system (copyright 1998, Gaussian, Inc.),
 the Gaussian(R) 94 system (copyright 1995, Gaussian, Inc.),
 the Gaussian 92(TM) system (copyright 1992, Gaussian, Inc.),
 the Gaussian 90(TM) system (copyright 1990, Gaussian, Inc.),
 the Gaussian 88(TM) system (copyright 1988, Gaussian, Inc.),
 the Gaussian 86(TM) system (copyright 1986, Carnegie Mellon
 University), and the Gaussian 82(TM) system (copyright 1983,
 Carnegie Mellon University). Gaussian is a federally registered
 trademark of Gaussian, Inc.
  
 This software contains proprietary and confidential information,
 including trade secrets, belonging to Gaussian, Inc.
  
 This software is provided under written license and may be
 used, copied, transmitted, or stored only in accord with that
 written license.
  
 The following legend is applicable only to US Government
 contracts under FAR:
  
                    RESTRICTED RIGHTS LEGEND
  
 Use, reproduction and disclosure by the US Government is
 subject to restrictions as set forth in subparagraphs (a)
 and (c) of the Commercial Computer Software - Restricted
 Rights clause in FAR 52.227-19.
  
 Gaussian, Inc.
 340 Quinnipiac St., Bldg. 40, Wallingford CT 06492
  
  
 ---------------------------------------------------------------
 Warning -- This program may not be used in any manner that
 competes with the business of Gaussian, Inc. or will provide
 assistance to any competitor of Gaussian, Inc.  The licensee
 of this program is prohibited from giving any competitor of
 Gaussian, Inc. access to this program.  By using this program,
 the user acknowledges that Gaussian, Inc. is engaged in the
 business of creating and licensing software in the field of
 computational chemistry and represents and warrants to the
 licensee that it is not a competitor of Gaussian, Inc. and that
 it will not use this program in any manner prohibited above.
 ---------------------------------------------------------------
  

 Cite this work as:
 Gaussian 09, Revision D.01,
 M. J. Frisch, G. W. Trucks, H. B. Schlegel, G. E. Scuseria, 
 M. A. Robb, J. R. Cheeseman, G. Scalmani, V. Barone, B. Mennucci, 
 G. A. Petersson, H. Nakatsuji, M. Caricato, X. Li, H. P. Hratchian, 
 A. F. Izmaylov, J. Bloino, G. Zheng, J. L. Sonnenberg, M. Hada, 
 M. Ehara, K. Toyota, R. Fukuda, J. Hasegawa, M. Ishida, T. Nakajima, 
 Y. Honda, O. Kitao, H. Nakai, T. Vreven, J. A. Montgomery, Jr., 
 J. E. Peralta, F. Ogliaro, M. Bearpark, J. J. Heyd, E. Brothers, 
 K. N. Kudin, V. N. Staroverov, T. Keith, R. Kobayashi, J. Normand, 
 K. Raghavachari, A. Rendell, J. C. Burant, S. S. Iyengar, J. Tomasi, 
 M. Cossi, N. Rega, J. M. Millam, M. Klene, J. E. Knox, J. B. Cross, 
 V. Bakken, C. Adamo, J. Jaramillo, R. Gomperts, R. E. Stratmann, 
 O. Yazyev, A. J. Austin, R. Cammi, C. Pomelli, J. W. Ochterski, 
 R. L. Martin, K. Morokuma, V. G. Zakrzewski, G. A. Voth, 
 P. Salvador, J. J. Dannenberg, S. Dapprich, A. D. Daniels, 
 O. Farkas, J. B. Foresman, J. V. Ortiz, J. Cioslowski, 
 and D. J. Fox, Gaussian, Inc., Wallingford CT, 2013.
 
 ******************************************
 Gaussian 09:  ES64L-G09RevD.01 24-Apr-2013
                10-Mar-2024 
 ******************************************
 %chk=DY-202A-11R_31.chk
 %mem=6GB
 %nprocshared=3
 Will use up to    3 processors via shared memory.
 ----------------------------------------------------------------------
 # mPW1PW91/6-311G(d,p) nmr guess=read geom=check scrf=(solvent=methano
 l,read)
 ----------------------------------------------------------------------
 1/29=2,38=1,40=2/1;
 2/12=2,40=1/2;
 3/5=4,6=6,7=101,11=2,14=-4,16=1,25=1,30=1,70=2203,72=3,74=-7,116=-2/1,2,8,3;
 4/5=1/1;
 5/5=2,38=6,53=3/2;
 8/6=1,10=90,11=11/1;
 10/13=100,45=16/2;
 6/7=2,8=2,9=2,10=2,28=1/1;
 99/9=1/99;
 ----------------------------------------------------------------------
 candidate structure: DY-202A-11R_31, conformer: 1, nmr calculation wit
 h methanol solvation
 ----------------------------------------------------------------------
 Structure from the checkpoint file:  "DY-202A-11R_31.chk"
 Charge =  0 Multiplicity = 1
 Redundant internal coordinates found in file.
 C,0,-1.6899967318,0.6545947975,-0.1840823097
 C,0,-0.9512594885,-0.481545293,-0.2073654775
 C,0,0.5255849759,-0.6323595029,-0.4479783989
 C,0,1.3766034867,0.5120644925,0.1580703163
 C,0,1.3242112317,1.8179446786,-0.6717706865
 C,0,-0.0135369097,2.1447322597,-1.3595846372
 C,0,-1.2831213358,2.0765598116,-0.4888626749
 C,0,-3.0903255902,0.3213485122,0.1264498057
 C,0,-3.1925234799,-1.1655665951,0.4133389476
 C,0,-1.8004703042,-1.7329761263,0.0560318568
 O,0,-4.0319446803,1.1156716646,0.1439046463
 C,0,-1.2038703765,2.9447106969,0.7832311608
 C,0,-1.8378476318,-2.6552592339,-1.1655659085
 O,0,-1.2365747598,-2.5269327664,1.1146094422
 C,0,2.84095006,0.0884455384,0.4863879303
 O,0,2.7120570575,-1.038885966,1.389530241
 C,0,3.5885263784,1.219210564,1.2033473502
 C,0,3.682493156,-0.3885455017,-0.7185074449
 O,0,3.25956012,-1.6515119668,-1.2264033668
 H,0,0.7124932408,-0.7227977839,-1.5268513749
 H,0,0.8289091276,-1.5855950451,-0.0098430049
 H,0,0.9404616219,0.7236603929,1.1430493403
 H,0,2.0865134629,1.7840040876,-1.4608837718
 H,0,1.6023496031,2.6547635673,-0.0212845263
 H,0,-0.1558085873,1.4807799674,-2.2220406189
 H,0,0.0673700659,3.1595740487,-1.7714710529
 H,0,-2.104490197,2.4917268194,-1.0917914744
 H,0,-3.4051375345,-1.3167513545,1.4788454879
 H,0,-4.0165981566,-1.6151747974,-0.1507756956
 H,0,-0.9652304112,3.9836611713,0.5235663748
 H,0,-0.4392166055,2.5843502042,1.4801465195
 H,0,-2.1639015257,2.944691564,1.3113407654
 H,0,-0.8297062445,-2.9834705121,-1.4397306491
 H,0,-2.4392559401,-3.5433813819,-0.9402190782
 H,0,-2.283150399,-2.1419914035,-2.0238349243
 H,0,-1.1747719177,-1.9645797142,1.9065983459
 H,0,3.5895891417,-1.2102401445,1.7748979697
 H,0,3.8113469496,2.0522007694,0.5288225132
 H,0,3.0001257211,1.6009204669,2.0450781404
 H,0,4.5436516992,0.8474992705,1.5951876727
 H,0,3.6330531985,0.3240788565,-1.5470278954
 H,0,4.7355365885,-0.4473538177,-0.3980962948
 H,0,3.0784519209,-2.1914752954,-0.4348635606
 Recover connectivity data from disk.
                          Input orientation:                          
 ---------------------------------------------------------------------
 Center     Atomic      Atomic             Coordinates (Angstroms)
 Number     Number       Type             X           Y           Z
 ---------------------------------------------------------------------
      1          6           0       -1.689997    0.654595   -0.184082
      2          6           0       -0.951259   -0.481545   -0.207365
      3          6           0        0.525585   -0.632360   -0.447978
      4          6           0        1.376603    0.512064    0.158070
      5          6           0        1.324211    1.817945   -0.671771
      6          6           0       -0.013537    2.144732   -1.359585
      7          6           0       -1.283121    2.076560   -0.488863
      8          6           0       -3.090326    0.321349    0.126450
      9          6           0       -3.192523   -1.165567    0.413339
     10          6           0       -1.800470   -1.732976    0.056032
     11          8           0       -4.031945    1.115672    0.143905
     12          6           0       -1.203870    2.944711    0.783231
     13          6           0       -1.837848   -2.655259   -1.165566
     14          8           0       -1.236575   -2.526933    1.114609
     15          6           0        2.840950    0.088446    0.486388
     16          8           0        2.712057   -1.038886    1.389530
     17          6           0        3.588526    1.219211    1.203347
     18          6           0        3.682493   -0.388546   -0.718507
     19          8           0        3.259560   -1.651512   -1.226403
     20          1           0        0.712493   -0.722798   -1.526851
     21          1           0        0.828909   -1.585595   -0.009843
     22          1           0        0.940462    0.723660    1.143049
     23          1           0        2.086513    1.784004   -1.460884
     24          1           0        1.602350    2.654764   -0.021285
     25          1           0       -0.155809    1.480780   -2.222041
     26          1           0        0.067370    3.159574   -1.771471
     27          1           0       -2.104490    2.491727   -1.091791
     28          1           0       -3.405138   -1.316751    1.478845
     29          1           0       -4.016598   -1.615175   -0.150776
     30          1           0       -0.965230    3.983661    0.523566
     31          1           0       -0.439217    2.584350    1.480147
     32          1           0       -2.163902    2.944692    1.311341
     33          1           0       -0.829706   -2.983471   -1.439731
     34          1           0       -2.439256   -3.543381   -0.940219
     35          1           0       -2.283150   -2.141991   -2.023835
     36          1           0       -1.174772   -1.964580    1.906598
     37          1           0        3.589589   -1.210240    1.774898
     38          1           0        3.811347    2.052201    0.528823
     39          1           0        3.000126    1.600920    2.045078
     40          1           0        4.543652    0.847499    1.595188
     41          1           0        3.633053    0.324079   -1.547028
     42          1           0        4.735537   -0.447354   -0.398096
     43          1           0        3.078452   -2.191475   -0.434864
 ---------------------------------------------------------------------
                    Distance matrix (angstroms):
                    1          2          3          4          5
     1  C    0.000000
     2  C    1.355393   0.000000
     3  C    2.575790   1.503898   0.000000
     4  C    3.088919   2.557293   1.549592   0.000000
     5  C    3.267518   3.268194   2.586866   1.548129   0.000000
     6  C    2.532357   3.017328   2.972191   2.627046   1.539301
     7  C    1.510107   2.594855   3.257504   3.152825   2.626503
     8  C    1.472550   2.309042   3.783429   4.471110   4.729174
     9  C    2.434643   2.424134   3.853636   4.874067   5.520842
    10  C    2.402156   1.535127   2.622197   3.891583   4.785642
    11  O    2.409333   3.487852   4.917013   5.442144   5.463233
    12  C    2.533110   3.575517   4.159606   3.601033   3.126952
    13  C    3.455474   2.535590   3.192627   4.702834   5.500182
    14  O    3.466166   2.452067   3.022631   4.120579   5.350396
    15  C    4.615142   3.897055   2.598753   1.559345   2.575460
    16  O    4.972144   4.034922   2.884850   2.388593   3.786365
    17  C    5.486944   5.048994   3.941675   2.546618   3.000279
    18  C    5.498854   4.662787   3.177845   2.626141   3.229904
    19  O    5.559017   4.487567   3.019807   3.184864   4.011274
    20  H    3.077693   2.137129   1.098672   2.192006   2.749679
    21  H    3.375455   2.104030   1.092074   2.174475   3.502507
    22  H    2.947093   2.618158   2.131263   1.097805   2.153670
    23  H    4.143406   3.991502   3.049801   2.177800   1.097705
    24  H    3.855739   4.048701   3.485207   2.162010   1.095792
    25  H    2.681341   2.922735   2.841998   2.991927   2.169672
    26  H    3.447182   4.091672   4.042320   3.527964   2.142186
    27  H    2.090645   3.309456   4.134212   4.195144   3.519431
    28  H    3.097296   3.092312   4.430759   5.287160   6.067801
    29  H    3.250544   3.268734   4.656789   5.805786   6.370400
    30  H    3.479761   4.524657   4.947128   4.203541   3.370564
    31  H    2.838673   3.536891   3.872432   3.056052   2.885793
    32  H    2.775864   3.939044   4.808725   4.447795   4.167640
    33  H    3.943637   2.791618   2.889310   4.431652   5.318149
    34  H    4.330836   3.482248   4.184093   5.675708   6.555880
    35  H    3.399620   2.798317   3.556868   5.019813   5.524693
    36  H    3.390646   2.591948   3.195318   3.962402   5.215400
    37  H    5.932052   5.007961   3.829262   3.236938   4.504223
    38  H    5.720692   5.444654   4.353991   2.904729   2.771668
    39  H    5.278441   5.002361   4.162478   2.717026   3.199540
    40  H    6.485475   5.933768   4.744404   3.493997   4.055325
    41  H    5.504700   4.843516   3.432061   2.834478   2.885907
    42  H    6.522850   5.690096   4.214310   3.537264   4.104097
    43  H    5.558877   4.383399   2.991345   3.249152   4.382800
                    6          7          8          9         10
     6  C    0.000000
     7  C    1.540990   0.000000
     8  C    3.872939   2.593331   0.000000
     9  C    4.920091   3.869259   1.517783   0.000000
    10  C    4.498191   3.882927   2.426713   1.545132   0.000000
    11  O    4.412148   2.979888   1.232031   2.445664   3.619668
    12  C    2.578472   1.542138   3.297287   4.581041   4.771321
    13  C    5.138645   4.812043   3.478247   2.558764   1.531112
    14  O    5.426040   4.874980   3.539146   2.484116   1.438378
    15  C    3.972911   4.680991   5.946750   6.162847   5.004555
    16  O    5.012177   5.403315   6.092065   5.986073   4.756352
    17  C    4.516644   5.227961   6.824436   7.231453   6.250842
    18  C    4.526490   5.548586   6.862141   7.010755   5.698271
    19  O    5.014217   5.922705   6.785532   6.674899   5.220650
    20  H    2.962740   3.591142   4.276105   4.382869   3.137031
    21  H    4.055473   4.254587   4.360666   4.065394   2.634330
    22  H    3.031952   3.072099   4.176431   4.602523   3.837887
    23  H    2.133213   3.519212   5.608801   6.330949   5.456998
    24  H    2.159229   2.979747   5.242886   6.146107   5.553145
    25  H    1.097681   2.151672   3.933329   4.813524   4.268812
    26  H    1.098226   2.154491   4.650663   5.840132   5.546678
    27  H    2.136400   1.100243   2.677037   4.101832   4.388399
    28  H    5.616183   4.459752   2.147429   1.096980   2.184628
    29  H    5.623399   4.605986   2.164476   1.095204   2.228872
    30  H    2.798864   2.182453   4.252795   5.611375   5.796219
    31  H    2.904917   2.201596   3.739258   4.772908   4.745569
    32  H    3.521057   2.184069   3.023931   4.331131   4.856795
    33  H    5.193363   5.168524   4.299436   3.510206   2.177940
    34  H    6.197953   5.755355   4.061750   2.837875   2.162899
    35  H    4.895751   4.599171   3.367982   2.778521   2.173964
    36  H    5.376138   4.699019   3.473290   2.634306   1.967164
    37  H    5.836381   6.298490   7.048717   6.917578   5.681593
    38  H    4.266659   5.195179   7.126769   7.708538   6.785543
    39  H    4.579260   4.999329   6.512452   6.976025   6.173888
    40  H    5.584036   6.309131   7.791767   8.080693   7.019668
    41  H    4.080139   5.325380   6.928518   7.256072   6.026977
    42  H    5.495186   6.527068   7.881001   8.001774   6.676709
    43  H    5.405386   6.102652   6.684547   6.410700   4.924945
                   11         12         13         14         15
    11  O    0.000000
    12  C    3.428137   0.000000
    13  C    4.555074   5.963170   0.000000
    14  O    4.693072   5.481766   2.361609   0.000000
    15  C    6.957670   4.960538   5.669922   4.884780   0.000000
    16  O    7.188551   5.618819   5.462857   4.228659   1.450226
    17  C    7.694460   5.110862   7.075931   6.109261   1.533470
    18  C    7.906894   6.102652   5.984314   5.668355   1.545150
    19  O    7.918402   6.714619   5.195650   5.144116   2.477164
    20  H    5.355473   4.739151   3.220120   3.745809   3.039996
    21  H    5.563127   5.028402   3.097010   2.533127   2.664013
    22  H    5.086923   3.108166   4.946292   3.912372   2.108686
    23  H    6.360625   4.148484   5.932527   6.021649   2.689974
    24  H    5.843061   2.933630   6.429672   6.016621   2.894452
    25  H    4.555813   3.503311   4.588269   5.325697   4.272557
    26  H    4.964935   2.861594   6.148924   6.508924   4.714075
    27  H    2.671246   2.128854   5.154416   5.550534   5.720471
    28  H    2.844580   4.846598   3.352747   2.509954   6.478670
    29  H    2.746743   5.438415   2.618879   3.187637   7.094665
    30  H    4.215951   1.097175   6.905787   6.542996   5.446200
    31  H    4.104906   1.095557   6.034026   5.186001   4.239881
    32  H    2.863181   1.095700   6.131951   5.553135   5.821274
    33  H    5.437389   6.342310   1.095097   2.626523   5.159488
    34  H    5.041702   6.825818   1.096008   2.588809   6.565512
    35  H    4.285994   5.909230   1.094698   3.330666   6.126375
    36  H    4.556147   5.036262   3.217903   0.973297   4.728418
    37  H    8.133743   6.420613   6.339675   5.045941   1.976690
    38  H    7.908380   5.100363   7.546160   6.840550   2.190846
    39  H    7.300681   4.590383   7.199256   5.987869   2.177713
    40  H    8.701666   6.171838   7.785539   6.710348   2.169053
    41  H    7.889111   5.974416   6.241212   6.239059   2.194933
    42  H    8.922194   6.941051   6.976621   6.502234   2.158437
    43  H    7.863201   6.797238   4.991896   4.597048   2.470456
                   16         17         18         19         20
    16  O    0.000000
    17  C    2.429375   0.000000
    18  C    2.410085   2.507436   0.000000
    19  O    2.741930   3.775309   1.425453   0.000000
    20  H    3.550134   4.415535   3.096134   2.727697   0.000000
    21  H    2.409021   4.117554   3.174598   2.718902   1.749082
    22  H    2.511150   2.694708   3.495874   4.078476   3.045091
    23  H    4.060157   3.110171   2.796113   3.637828   2.859430
    24  H    4.106689   2.739605   3.751646   4.768927   3.803485
    25  H    5.255170   5.081510   4.526317   4.739967   2.468398
    26  H    5.883312   5.001310   5.173683   5.799459   3.943201
    27  H    6.466940   6.268764   6.474912   6.779202   4.296259
    28  H    6.124153   7.444349   7.478264   7.200599   5.132434
    29  H    6.926720   8.228324   7.816837   7.355323   5.005420
    30  H    6.284769   5.370381   6.500790   7.257164   5.400900
    31  H    4.802768   4.261800   5.537209   6.240905   4.615810
    32  H    6.296823   6.006611   7.029302   7.548455   5.457056
    33  H    4.932567   6.645989   5.254878   4.306010   2.737994
    34  H    6.183547   7.975670   6.890425   6.011454   4.270053
    35  H    6.149797   7.495930   6.353531   5.621219   3.351863
    36  H    4.028859   5.772356   5.741784   5.438475   4.110033
    37  H    0.973619   2.495777   2.626953   3.051467   4.406453
    38  H    3.391766   1.094763   2.744026   4.135550   4.639968
    39  H    2.735197   1.095641   3.472896   4.620413   4.836487
    40  H    2.637325   1.097257   2.760903   3.981874   5.185628
    41  H    3.365900   2.892716   1.093949   2.035990   3.102584
    42  H    2.764053   2.580250   1.102280   2.077161   4.187462
    43  H    2.188863   3.817943   1.922466   0.975139   2.991189
                   21         22         23         24         25
    21  H    0.000000
    22  H    2.583460   0.000000
    23  H    3.878310   3.036154   0.000000
    24  H    4.310334   2.350091   1.750738   0.000000
    25  H    3.907191   3.619236   2.387323   3.051669   0.000000
    26  H    5.118584   3.897486   2.462843   2.382047   1.752476
    27  H    5.138093   4.170408   4.266335   3.861765   2.469177
    28  H    4.496179   4.812512   6.958083   6.564926   5.663998
    29  H    4.847647   5.631747   7.107656   7.058450   5.364771
    30  H    5.875379   3.826621   4.253196   2.941989   3.802359
    31  H    4.606154   2.340793   3.958475   2.535201   3.873548
    32  H    5.588017   3.820782   5.205617   4.005571   4.319752
    33  H    2.598007   4.852532   5.588703   6.302108   4.582104
    34  H    3.921662   5.828391   7.009616   7.456274   5.665633
    35  H    3.748420   5.350962   5.901213   6.489698   4.205870
    36  H    2.798413   3.504833   6.002316   5.724288   5.473066
    37  H    3.308708   3.340222   4.657791   4.702515   6.102877
    38  H    4.734834   3.222464   2.646868   2.354861   4.861285
    39  H    4.369298   2.413598   3.627668   2.708176   5.308734
    40  H    4.721799   3.633558   4.031643   3.811882   6.087463
    41  H    3.724650   3.827039   2.128518   3.447280   4.018591
    42  H    4.087551   4.260164   3.622954   4.425153   5.565045
    43  H    2.368159   3.944468   4.223872   5.082908   5.209597
                   26         27         28         29         30
    26  H    0.000000
    27  H    2.371700   0.000000
    28  H    6.531490   4.775391   0.000000
    29  H    6.488735   4.626911   1.765957   0.000000
    30  H    2.648128   2.476522   5.912705   6.411907   0.000000
    31  H    3.340738   3.065384   4.900539   5.752702   1.774770
    32  H    3.811624   2.446171   4.441691   5.134457   1.771118
    33  H    6.217057   5.632399   4.234251   3.699989   7.239739
    34  H    7.204427   6.046286   3.426760   2.613276   7.808443
    35  H    5.804759   4.729902   3.769436   2.605902   6.763859
    36  H    6.428691   5.450999   2.361606   3.525741   6.110504
    37  H    6.639129   7.371907   7.001799   7.856607   7.020600
    38  H    4.531555   6.149529   8.020600   8.671114   5.152306
    39  H    5.059299   6.057276   7.061220   8.024927   4.869959
    40  H    6.059470   7.356707   8.238978   9.076950   6.428971
    41  H    4.561195   6.150231   7.834817   8.014199   6.230900
    42  H    6.057051   7.476990   8.399365   8.833167   7.278880
    43  H    6.283857   7.016183   6.816477   7.124083   7.443270
                   31         32         33         34         35
    31  H    0.000000
    32  H    1.769994   0.000000
    33  H    6.299110   6.670201   0.000000
    34  H    6.885305   6.873168   1.775855   0.000000
    35  H    6.165735   6.083746   1.778135   1.778338   0.000000
    36  H    4.627706   5.043179   3.514986   3.492263   4.087577
    37  H    5.542298   7.112032   5.745290   7.011589   7.056033
    38  H    4.388108   6.092000   7.125487   8.516963   7.826251
    39  H    3.621513   5.386211   6.915790   8.059945   7.647120
    40  H    5.278150   7.033495   7.263610   8.629549   8.284902
    41  H    5.554817   6.974422   5.555863   7.224846   6.427310
    42  H    6.284672   7.875938   6.203936   7.833067   7.401134
    43  H    6.232958   7.543985   4.112264   5.703344   5.592321
                   36         37         38         39         40
    36  H    0.000000
    37  H    4.825506   0.000000
    38  H    6.549364   3.499343   0.000000
    39  H    5.491970   2.884976   1.777854   0.000000
    40  H    6.380057   2.275263   1.767685   1.775533   0.000000
    41  H    6.346706   3.659401   2.706908   3.864472   3.313107
    42  H    6.522679   2.572372   2.821538   3.629901   2.384669
    43  H    4.860436   2.471261   4.413005   4.531943   3.937421
                   41         42         43
    41  H    0.000000
    42  H    1.769356   0.000000
    43  H    2.805798   2.406084   0.000000
 Stoichiometry    C15H24O4
 Framework group  C1[X(C15H24O4)]
 Deg. of freedom   123
 Full point group                 C1      NOp   1
 Largest Abelian subgroup         C1      NOp   1
 Largest concise Abelian subgroup C1      NOp   1
                         Standard orientation:                         
 ---------------------------------------------------------------------
 Center     Atomic      Atomic             Coordinates (Angstroms)
 Number     Number       Type             X           Y           Z
 ---------------------------------------------------------------------
      1          6           0       -1.737509    0.659686   -0.156548
      2          6           0       -1.014247   -0.486404   -0.178012
      3          6           0        0.457628   -0.659083   -0.433894
      4          6           0        1.330624    0.479119    0.152288
      5          6           0        1.286144    1.778251   -0.688533
      6          6           0       -0.054888    2.116872   -1.364119
      7          6           0       -1.315270    2.073347   -0.478574
      8          6           0       -3.138516    0.347955    0.172705
      9          6           0       -3.257190   -1.134884    0.473988
     10          6           0       -1.876958   -1.723993    0.106097
     11          8           0       -4.069237    1.154937    0.193677
     12          6           0       -1.210012    2.951488    0.784747
     13          6           0       -1.940494   -2.656377   -1.106721
     14          8           0       -1.311647   -2.516109    1.165298
     15          6           0        2.792855    0.038829    0.467853
     16          8           0        2.659284   -1.078707    1.382417
     17          6           0        3.563506    1.165732    1.166222
     18          6           0        3.614212   -0.459940   -0.742142
     19          8           0        3.168779   -1.721539   -1.233947
     20          1           0        0.631022   -0.761479   -1.513954
     21          1           0        0.753227   -1.612413    0.009287
     22          1           0        0.908575    0.705170    1.140191
     23          1           0        2.038894    1.727185   -1.485851
     24          1           0        1.582766    2.616947   -0.048717
     25          1           0       -0.215780    1.447342   -2.218957
     26          1           0        0.034803    3.126886   -1.785933
     27          1           0       -2.137861    2.494167   -1.075891
     28          1           0       -3.459649   -1.273853    1.543129
     29          1           0       -4.093536   -1.578351   -0.076770
     30          1           0       -0.960559    3.984831    0.513146
     31          1           0       -0.442329    2.587051    1.476191
     32          1           0       -2.163883    2.968956    1.323619
     33          1           0       -0.939990   -3.000449   -1.389287
     34          1           0       -2.551046   -3.534356   -0.866694
     35          1           0       -2.388680   -2.144744   -1.964465
     36          1           0       -1.233363   -1.947706    1.951489
     37          1           0        3.538793   -1.258407    1.759387
     38          1           0        3.789681    1.989713    0.481822
     39          1           0        2.989851    1.562657    2.011089
     40          1           0        4.518007    0.784719    1.550578
     41          1           0        3.564816    0.245985   -1.576381
     42          1           0        4.669961   -0.530028   -0.433104
     43          1           0        2.989535   -2.252063   -0.435629
 ---------------------------------------------------------------------
 Rotational constants (GHZ):      0.5453464      0.2803645      0.2182572
 Standard basis: 6-311G(d,p) (5D, 7F)
 There are   505 symmetry adapted cartesian basis functions of A   symmetry.
 There are   486 symmetry adapted basis functions of A   symmetry.
   486 basis functions,   800 primitive gaussians,   505 cartesian basis functions
    73 alpha electrons       73 beta electrons
       nuclear repulsion energy      1611.2205358638 Hartrees.
 NAtoms=   43 NActive=   43 NUniq=   43 SFac= 1.00D+00 NAtFMM=   60 NAOKFM=F Big=F
 Integral buffers will be    131072 words long.
 Raffenetti 2 integral format.
 Two-electron integral symmetry is turned on.
 Using the following non-standard input for PCM:
 --- end of non-standard input.
 ------------------------------------------------------------------------------
 Polarizable Continuum Model (PCM)
 =================================
 Model                : PCM (using non-symmetric T matrix).
 Atomic radii         : UFF (Universal Force Field).
 Polarization charges : Total charges.
 Charge compensation  : None.
 Solution method      : On-the-fly selection.
 Cavity type          : Scaled VdW (van der Waals Surface) (Alpha=1.100).
 Cavity algorithm     : GePol (No added spheres)
                        Default sphere list used, NSphG=   43.
                        Lebedev-Laikov grids with approx.  5.0 points / Ang**2.
                        Smoothing algorithm: Karplus/York (Gamma=1.0000).
                        Polarization charges: spherical gaussians, with
                                              point-specific exponents (IZeta= 3).
                        Self-potential: point-specific (ISelfS= 7).
                        Self-field    : sphere-specific E.n sum rule (ISelfD= 2).
 Solvent              : Methanol, Eps=  32.613000 Eps(inf)=   1.765709
 ------------------------------------------------------------------------------
 One-electron integrals computed using PRISM.
 NBasis=   486 RedAO= T EigKep=  3.06D-04  NBF=   486
 NBsUse=   486 1.00D-06 EigRej= -1.00D+00 NBFU=   486
 Initial guess from the checkpoint file:  "DY-202A-11R_31.chk"
 B after Tr=     0.000000    0.000000    0.000000
         Rot=    1.000000    0.000000    0.000000    0.000000 Ang=   0.00 deg.
 Requested convergence on RMS density matrix=1.00D-08 within 128 cycles.
 Requested convergence on MAX density matrix=1.00D-06.
 Requested convergence on             energy=1.00D-06.
 No special actions if energy rises.
 Inv3:  Mode=1 IEnd=    20972208.
 Iteration    1 A*A^-1 deviation from unit magnitude is 6.66D-15 for   2641.
 Iteration    1 A*A^-1 deviation from orthogonality  is 5.32D-15 for   2628   2195.
 Iteration    1 A^-1*A deviation from unit magnitude is 6.88D-15 for   2641.
 Iteration    1 A^-1*A deviation from orthogonality  is 1.45D-09 for   2369   2367.
 Iteration    2 A*A^-1 deviation from unit magnitude is 4.00D-15 for     34.
 Iteration    2 A*A^-1 deviation from orthogonality  is 3.37D-15 for   2132    843.
 Iteration    2 A^-1*A deviation from unit magnitude is 9.99D-16 for    917.
 Iteration    2 A^-1*A deviation from orthogonality  is 3.56D-16 for   1866   1840.
 Error on total polarization charges =  0.01128
 SCF Done:  E(RmPW1PW91) =  -886.977545518     A.U. after   11 cycles
            NFock= 11  Conv=0.55D-08     -V/T= 2.0045
 DoSCS=F DFT=T ScalE2(SS,OS)=  1.000000  1.000000
 Range of M.O.s used for correlation:     1   486
 NBasis=   486 NAE=    73 NBE=    73 NFC=     0 NFV=     0
 NROrb=    486 NOA=    73 NOB=    73 NVA=   413 NVB=   413
 NEqPCM:  Using equilibrium solvation (IEInf=0, Eps=  32.6130, EpsInf=   1.7657)
          Differentiating once with respect to magnetic field using GIAOs.
          Electric field/nuclear overlap derivatives assumed to be zero.
 FoFJK:  IHMeth= 1 ICntrl=    6127 DoSepK=F KAlg= 0 I1Cent=   0 FoldK=F
 IRaf=         1 NMat=   1 IRICut=       1 DoRegI=T DoRafI=F ISym2E= 0.
          There are     3 degrees of freedom in the 1st order CPHF.  IDoFFX=0 NUNeed=     3.
      3 vectors produced by pass  0 Test12= 1.00D-12 3.33D-08 XBig12= 4.67D+01 1.05D+00.
 AX will form     3 AO Fock derivatives at one time.
      3 vectors produced by pass  1 Test12= 1.00D-12 3.33D-08 XBig12= 1.03D-01 2.06D-01.
      3 vectors produced by pass  2 Test12= 1.00D-12 3.33D-08 XBig12= 1.48D-03 1.81D-02.
      3 vectors produced by pass  3 Test12= 1.00D-12 3.33D-08 XBig12= 7.38D-06 1.07D-03.
      3 vectors produced by pass  4 Test12= 1.00D-12 3.33D-08 XBig12= 4.16D-08 7.74D-05.
      3 vectors produced by pass  5 Test12= 1.00D-12 3.33D-08 XBig12= 1.11D-10 3.16D-06.
      3 vectors produced by pass  6 Test12= 1.00D-12 3.33D-08 XBig12= 6.57D-13 2.01D-07.
 InvSVY:  IOpt=1 It=  1 EMax= 8.88D-16
 Solved reduced A of dimension    21 with     3 vectors.
 Calculating GIAO nuclear magnetic shielding tensors.
 SCF GIAO Magnetic shielding tensor (ppm):
      1  C    Isotropic =    36.0664   Anisotropy =   139.3178
   XX=   -27.7257   YX=   -27.8889   ZX=    36.1280
   XY=   -16.3952   YY=    15.9562   ZY=    21.3767
   XZ=    32.7548   YZ=    13.2048   ZZ=   119.9687
   Eigenvalues:   -45.9026    25.1569   128.9449
      2  C    Isotropic =    -3.0842   Anisotropy =   192.5823
   XX=   -81.5272   YX=   -28.5479   ZX=    46.5412
   XY=   -29.6241   YY=   -42.3394   ZY=    22.3532
   XZ=    33.0628   YZ=    33.3681   ZZ=   114.6141
   Eigenvalues:  -107.4945   -27.0621   125.3040
      3  C    Isotropic =   159.7437   Anisotropy =    12.5374
   XX=   167.4291   YX=     1.1644   ZX=     1.8685
   XY=    -0.1627   YY=   150.7656   ZY=     7.2301
   XZ=    -0.6849   YZ=    12.9629   ZZ=   161.0364
   Eigenvalues:   144.5730   166.5562   168.1020
      4  C    Isotropic =   138.0627   Anisotropy =    37.5774
   XX=   160.2586   YX=    -6.5812   ZX=     7.3488
   XY=    -2.7960   YY=   130.1617   ZY=     0.8434
   XZ=    10.9885   YZ=    -2.3757   ZZ=   123.7678
   Eigenvalues:   121.5796   129.4942   163.1143
      5  C    Isotropic =   159.4540   Anisotropy =    22.2604
   XX=   164.3431   YX=    -1.3271   ZX=     1.5437
   XY=     0.0171   YY=   166.0258   ZY=   -12.9782
   XZ=     3.6030   YZ=   -15.7254   ZZ=   147.9932
   Eigenvalues:   139.9066   164.1611   174.2943
      6  C    Isotropic =   156.1158   Anisotropy =    16.8972
   XX=   163.4216   YX=    -5.2968   ZX=    -9.4689
   XY=    -0.8948   YY=   151.6753   ZY=    -5.2851
   XZ=    -5.4297   YZ=    -3.9097   ZZ=   153.2504
   Eigenvalues:   144.8538   156.1129   167.3805
      7  C    Isotropic =   154.6018   Anisotropy =     7.4386
   XX=   153.0109   YX=     4.5439   ZX=     0.3423
   XY=     4.3205   YY=   152.7016   ZY=    -0.7123
   XZ=    -5.7436   YZ=     2.0279   ZZ=   158.0931
   Eigenvalues:   147.8689   156.3757   159.5609
      8  C    Isotropic =   -24.6127   Anisotropy =   147.2556
   XX=   -66.9182   YX=   -12.4612   ZX=    27.6442
   XY=   -18.0390   YY=   -68.6419   ZY=    32.2491
   XZ=    35.3517   YZ=    26.3901   ZZ=    61.7221
   Eigenvalues:   -94.8467   -52.5490    73.5577
      9  C    Isotropic =   133.0866   Anisotropy =    33.6152
   XX=   133.7341   YX=   -18.0112   ZX=   -10.3641
   XY=   -14.7717   YY=   141.2441   ZY=     3.1612
   XZ=    -3.1659   YZ=     1.5492   ZZ=   124.2816
   Eigenvalues:   117.9349   125.8282   155.4967
     10  C    Isotropic =   106.5151   Anisotropy =    37.1788
   XX=   104.4943   YX=    -3.7770   ZX=     3.6986
   XY=    -2.4273   YY=   103.2500   ZY=   -18.3784
   XZ=     9.3680   YZ=   -24.6470   ZZ=   111.8011
   Eigenvalues:    85.4220   102.8224   131.3010
     11  O    Isotropic =  -231.2319   Anisotropy =   899.7905
   XX=  -563.4713   YX=   248.8809   ZX=   123.9808
   XY=   201.8872   YY=  -445.2749   ZY=   118.0232
   XZ=   178.8366   YZ=   105.4707   ZZ=   315.0505
   Eigenvalues:  -740.0797  -322.2443   368.6284
     12  C    Isotropic =   169.0934   Anisotropy =    29.6014
   XX=   154.5386   YX=     0.8166   ZX=     1.1710
   XY=     0.3297   YY=   177.7971   ZY=    10.3562
   XZ=     0.5240   YZ=    14.3358   ZZ=   174.9446
   Eigenvalues:   154.5032   163.9494   188.8277
     13  C    Isotropic =   161.8857   Anisotropy =    37.1700
   XX=   148.8254   YX=    -0.9521   ZX=     5.0700
   XY=    -1.7518   YY=   162.6728   ZY=    18.3446
   XZ=     7.4321   YZ=    15.2528   ZZ=   174.1589
   Eigenvalues:   144.6505   154.3409   186.6657
     14  O    Isotropic =   249.3334   Anisotropy =    94.3912
   XX=   222.9011   YX=   -20.3865   ZX=     5.4758
   XY=    -9.2973   YY=   215.6763   ZY=    20.6810
   XZ=    20.6353   YZ=     2.3739   ZZ=   309.4228
   Eigenvalues:   201.2922   234.4472   312.2609
     15  C    Isotropic =   108.8539   Anisotropy =    48.0008
   XX=    93.5248   YX=    -4.1123   ZX=     2.4933
   XY=    -1.3012   YY=   119.8083   ZY=   -26.4649
   XZ=     1.0688   YZ=   -21.3205   ZZ=   113.2286
   Eigenvalues:    92.2253    93.4820   140.8544
     16  O    Isotropic =   258.4104   Anisotropy =   107.6438
   XX=   293.3454   YX=   -31.9459   ZX=    49.0689
   XY=   -12.3013   YY=   245.3978   ZY=   -35.5261
   XZ=    26.5302   YZ=   -44.3367   ZZ=   236.4881
   Eigenvalues:   198.3307   246.7276   330.1730
     17  C    Isotropic =   160.0435   Anisotropy =    41.6841
   XX=   159.3877   YX=    13.6809   ZX=    11.9270
   XY=     9.4456   YY=   167.4833   ZY=    15.7784
   XZ=    12.2263   YZ=    17.3357   ZZ=   153.2594
   Eigenvalues:   141.1085   151.1891   187.8328
     18  C    Isotropic =   118.7546   Anisotropy =    55.9679
   XX=   114.7570   YX=     9.0921   ZX=     2.5374
   XY=    15.7539   YY=   133.8867   ZY=    30.9750
   XZ=     0.9204   YZ=    27.7247   ZZ=   107.6202
   Eigenvalues:    87.4865   112.7109   156.0666
     19  O    Isotropic =   307.6935   Anisotropy =    53.1236
   XX=   309.3332   YX=    28.8646   ZX=    -9.4754
   XY=    -5.4477   YY=   284.7970   ZY=   -12.9798
   XZ=   -19.0709   YZ=   -19.1216   ZZ=   328.9504
   Eigenvalues:   277.8561   302.1152   343.1093
     20  H    Isotropic =    29.3309   Anisotropy =     5.2721
   XX=    29.0674   YX=     0.2006   ZX=    -0.2621
   XY=     0.7433   YY=    27.6307   ZY=     3.0183
   XZ=    -1.5134   YZ=     2.4653   ZZ=    31.2945
   Eigenvalues:    25.9391    29.2079    32.8456
     21  H    Isotropic =    28.4779   Anisotropy =     8.7335
   XX=    33.0718   YX=     1.8984   ZX=     0.8320
   XY=     2.3934   YY=    30.5416   ZY=    -1.9262
   XZ=     1.3634   YZ=    -1.2296   ZZ=    21.8204
   Eigenvalues:    21.3575    29.7760    34.3003
     22  H    Isotropic =    29.7405   Anisotropy =     2.8715
   XX=    30.8765   YX=    -1.2869   ZX=    -1.0382
   XY=    -1.5371   YY=    28.5383   ZY=     0.7301
   XZ=     1.1347   YZ=     1.4690   ZZ=    29.8068
   Eigenvalues:    27.4318    30.1349    31.6548
     23  H    Isotropic =    30.3413   Anisotropy =     7.0854
   XX=    33.7268   YX=    -1.4288   ZX=    -2.8669
   XY=    -1.2894   YY=    27.6673   ZY=    -3.8451
   XZ=    -2.4877   YZ=    -2.9647   ZZ=    29.6298
   Eigenvalues:    24.3143    31.6447    35.0648
     24  H    Isotropic =    29.8500   Anisotropy =     6.1329
   XX=    30.3595   YX=     0.6182   ZX=     3.4597
   XY=     0.2991   YY=    33.3622   ZY=     1.6454
   XZ=     2.5465   YZ=     0.9870   ZZ=    25.8283
   Eigenvalues:    24.2268    31.3847    33.9386
     25  H    Isotropic =    29.8230   Anisotropy =     6.2660
   XX=    28.2589   YX=    -1.1206   ZX=     1.1035
   XY=    -0.5663   YY=    27.4470   ZY=     1.2079
   XZ=     0.1605   YZ=     1.0545   ZZ=    33.7631
   Eigenvalues:    26.6804    28.7882    34.0004
     26  H    Isotropic =    30.0413   Anisotropy =    10.5733
   XX=    28.6597   YX=    -0.8194   ZX=    -0.2048
   XY=    -0.9261   YY=    32.4007   ZY=    -5.6311
   XZ=    -0.6707   YZ=    -6.5940   ZZ=    29.0634
   Eigenvalues:    24.2217    28.8119    37.0901
     27  H    Isotropic =    29.0753   Anisotropy =     8.9176
   XX=    32.9174   YX=    -2.2567   ZX=     2.5789
   XY=    -2.5715   YY=    26.5147   ZY=    -0.9806
   XZ=     2.6167   YZ=    -2.6546   ZZ=    27.7938
   Eigenvalues:    25.1793    27.0262    35.0204
     28  H    Isotropic =    29.3489   Anisotropy =     6.3857
   XX=    30.1929   YX=    -1.0750   ZX=    -2.9723
   XY=    -0.6119   YY=    27.2323   ZY=    -0.2304
   XZ=    -3.4092   YZ=    -1.5526   ZZ=    30.6215
   Eigenvalues:    25.9954    28.4452    33.6060
     29  H    Isotropic =    29.1934   Anisotropy =     6.0113
   XX=    33.0704   YX=    -0.0138   ZX=     0.3210
   XY=     0.3655   YY=    28.0985   ZY=     1.3924
   XZ=     1.2912   YZ=     2.3729   ZZ=    26.4114
   Eigenvalues:    25.1489    29.2304    33.2009
     30  H    Isotropic =    30.7174   Anisotropy =    10.8080
   XX=    27.4527   YX=     0.0078   ZX=    -0.9855
   XY=     0.2612   YY=    37.7492   ZY=     0.6009
   XZ=    -0.0896   YZ=     2.1547   ZZ=    26.9501
   Eigenvalues:    26.4692    27.7602    37.9227
     31  H    Isotropic =    30.8162   Anisotropy =     5.2580
   XX=    31.2653   YX=    -2.5691   ZX=     1.7259
   XY=    -2.4366   YY=    28.8883   ZY=     1.7509
   XZ=     3.2328   YZ=     1.8586   ZZ=    32.2951
   Eigenvalues:    25.9804    32.1468    34.3215
     32  H    Isotropic =    30.4355   Anisotropy =     9.2311
   XX=    32.5952   YX=    -0.8284   ZX=    -3.4916
   XY=    -1.4444   YY=    28.7607   ZY=     2.6733
   XZ=    -4.4759   YZ=     4.0061   ZZ=    29.9505
   Eigenvalues:    25.4186    29.2983    36.5895
     33  H    Isotropic =    30.2659   Anisotropy =     6.0488
   XX=    32.3723   YX=     0.4359   ZX=    -1.4014
   XY=    -1.1054   YY=    29.9877   ZY=     3.2126
   XZ=    -2.4787   YZ=     4.2650   ZZ=    28.4377
   Eigenvalues:    25.1534    31.3459    34.2985
     34  H    Isotropic =    30.1977   Anisotropy =     9.7251
   XX=    29.5930   YX=     4.0363   ZX=    -0.0950
   XY=     4.2838   YY=    33.7992   ZY=     1.0418
   XZ=     0.5466   YZ=     2.7781   ZZ=    27.2008
   Eigenvalues:    26.1576    27.7543    36.6811
     35  H    Isotropic =    30.9510   Anisotropy =     8.5924
   XX=    29.2056   YX=     0.5108   ZX=     3.3728
   XY=     0.1941   YY=    28.6427   ZY=     0.1556
   XZ=     3.5936   YZ=     0.7957   ZZ=    35.0049
   Eigenvalues:    27.5599    28.6139    36.6793
     36  H    Isotropic =    30.9368   Anisotropy =    14.3385
   XX=    25.1935   YX=     0.4203   ZX=     2.1364
   XY=     0.5020   YY=    28.1881   ZY=     2.9824
   XZ=     2.4849   YZ=     2.8205   ZZ=    39.4289
   Eigenvalues:    24.8278    27.4868    40.4958
     37  H    Isotropic =    31.2855   Anisotropy =    19.2538
   XX=    36.3722   YX=    -4.1161   ZX=     7.7435
   XY=    -4.5904   YY=    27.8877   ZY=    -5.0219
   XZ=     7.7711   YZ=    -5.5705   ZZ=    29.5965
   Eigenvalues:    22.9331    26.8019    44.1214
     38  H    Isotropic =    30.4810   Anisotropy =     8.0435
   XX=    30.5648   YX=     3.6710   ZX=     1.0338
   XY=     3.0480   YY=    33.5762   ZY=    -2.2070
   XZ=     1.3982   YZ=    -1.4052   ZZ=    27.3020
   Eigenvalues:    25.7243    29.8753    35.8433
     39  H    Isotropic =    30.5754   Anisotropy =     7.8425
   XX=    29.4767   YX=    -0.0303   ZX=     1.2005
   XY=    -1.0318   YY=    29.8010   ZY=     4.9353
   XZ=     0.1893   YZ=     4.0211   ZZ=    32.4487
   Eigenvalues:    26.2362    29.6864    35.8038
     40  H    Isotropic =    31.0522   Anisotropy =     9.9264
   XX=    35.4662   YX=    -0.1469   ZX=     4.2652
   XY=     0.9075   YY=    28.5457   ZY=     1.3498
   XZ=     4.2614   YZ=     0.3463   ZZ=    29.1447
   Eigenvalues:    26.7961    28.6907    37.6698
     41  H    Isotropic =    27.7946   Anisotropy =     3.2776
   XX=    27.2542   YX=    -0.0222   ZX=    -2.1304
   XY=    -0.0234   YY=    28.7359   ZY=    -1.7351
   XZ=    -2.4173   YZ=    -0.1541   ZZ=    27.3939
   Eigenvalues:    24.9269    28.4773    29.9797
     42  H    Isotropic =    28.4751   Anisotropy =     7.9002
   XX=    33.2118   YX=     0.6021   ZX=    -0.0397
   XY=     2.4777   YY=    27.6588   ZY=     3.7095
   XZ=     0.3041   YZ=     3.2031   ZZ=    24.5549
   Eigenvalues:    22.2689    29.4146    33.7420
     43  H    Isotropic =    29.7521   Anisotropy =    12.6082
   XX=    22.1042   YX=     0.0144   ZX=    -4.6367
   XY=     1.5700   YY=    33.2082   ZY=    -4.1274
   XZ=    -2.6960   YZ=    -3.6541   ZZ=    33.9440
   Eigenvalues:    21.0525    30.0463    38.1576
 End of Minotr F.D. properties file   721 does not exist.
 End of Minotr F.D. properties file   722 does not exist.
 End of Minotr F.D. properties file   788 does not exist.

 **********************************************************************

            Population analysis using the SCF density.

 **********************************************************************

 Orbital symmetries:
       Occupied  (A) (A) (A) (A) (A) (A) (A) (A) (A) (A) (A) (A)
                 (A) (A) (A) (A) (A) (A) (A) (A) (A) (A) (A) (A)
                 (A) (A) (A) (A) (A) (A) (A) (A) (A) (A) (A) (A)
                 (A) (A) (A) (A) (A) (A) (A) (A) (A) (A) (A) (A)
                 (A) (A) (A) (A) (A) (A) (A) (A) (A) (A) (A) (A)
                 (A) (A) (A) (A) (A) (A) (A) (A) (A) (A) (A) (A)
                 (A)
       Virtual   (A) (A) (A) (A) (A) (A) (A) (A) (A) (A) (A) (A)
                 (A) (A) (A) (A) (A) (A) (A) (A) (A) (A) (A) (A)
                 (A) (A) (A) (A) (A) (A) (A) (A) (A) (A) (A) (A)
                 (A) (A) (A) (A) (A) (A) (A) (A) (A) (A) (A) (A)
                 (A) (A) (A) (A) (A) (A) (A) (A) (A) (A) (A) (A)
                 (A) (A) (A) (A) (A) (A) (A) (A) (A) (A) (A) (A)
                 (A) (A) (A) (A) (A) (A) (A) (A) (A) (A) (A) (A)
                 (A) (A) (A) (A) (A) (A) (A) (A) (A) (A) (A) (A)
                 (A) (A) (A) (A) (A) (A) (A) (A) (A) (A) (A) (A)
                 (A) (A) (A) (A) (A) (A) (A) (A) (A) (A) (A) (A)
                 (A) (A) (A) (A) (A) (A) (A) (A) (A) (A) (A) (A)
                 (A) (A) (A) (A) (A) (A) (A) (A) (A) (A) (A) (A)
                 (A) (A) (A) (A) (A) (A) (A) (A) (A) (A) (A) (A)
                 (A) (A) (A) (A) (A) (A) (A) (A) (A) (A) (A) (A)
                 (A) (A) (A) (A) (A) (A) (A) (A) (A) (A) (A) (A)
                 (A) (A) (A) (A) (A) (A) (A) (A) (A) (A) (A) (A)
                 (A) (A) (A) (A) (A) (A) (A) (A) (A) (A) (A) (A)
                 (A) (A) (A) (A) (A) (A) (A) (A) (A) (A) (A) (A)
                 (A) (A) (A) (A) (A) (A) (A) (A) (A) (A) (A) (A)
                 (A) (A) (A) (A) (A) (A) (A) (A) (A) (A) (A) (A)
                 (A) (A) (A) (A) (A) (A) (A) (A) (A) (A) (A) (A)
                 (A) (A) (A) (A) (A) (A) (A) (A) (A) (A) (A) (A)
                 (A) (A) (A) (A) (A) (A) (A) (A) (A) (A) (A) (A)
                 (A) (A) (A) (A) (A) (A) (A) (A) (A) (A) (A) (A)
                 (A) (A) (A) (A) (A) (A) (A) (A) (A) (A) (A) (A)
                 (A) (A) (A) (A) (A) (A) (A) (A) (A) (A) (A) (A)
                 (A) (A) (A) (A) (A) (A) (A) (A) (A) (A) (A) (A)
                 (A) (A) (A) (A) (A) (A) (A) (A) (A) (A) (A) (A)
                 (A) (A) (A) (A) (A) (A) (A) (A) (A) (A) (A) (A)
                 (A) (A) (A) (A) (A) (A) (A) (A) (A) (A) (A) (A)
                 (A) (A) (A) (A) (A) (A) (A) (A) (A) (A) (A) (A)
                 (A) (A) (A) (A) (A) (A) (A) (A) (A) (A) (A) (A)
                 (A) (A) (A) (A) (A) (A) (A) (A) (A) (A) (A) (A)
                 (A) (A) (A) (A) (A) (A) (A) (A) (A) (A) (A) (A)
                 (A) (A) (A) (A) (A)
 The electronic state is 1-A.
 Alpha  occ. eigenvalues --  -19.22202 -19.21858 -19.20833 -19.19861 -10.32070
 Alpha  occ. eigenvalues --  -10.30852 -10.30117 -10.27671 -10.26428 -10.24667
 Alpha  occ. eigenvalues --  -10.24663 -10.24483 -10.23856 -10.23627 -10.23126
 Alpha  occ. eigenvalues --  -10.23087 -10.22791 -10.22772 -10.22191  -1.06738
 Alpha  occ. eigenvalues --   -1.06315  -1.05689  -1.03676  -0.89110  -0.84615
 Alpha  occ. eigenvalues --   -0.82183  -0.78449  -0.77165  -0.75162  -0.71972
 Alpha  occ. eigenvalues --   -0.70063  -0.68580  -0.66496  -0.63177  -0.60437
 Alpha  occ. eigenvalues --   -0.58234  -0.56558  -0.54268  -0.53059  -0.52115
 Alpha  occ. eigenvalues --   -0.50424  -0.48793  -0.48236  -0.47588  -0.47122
 Alpha  occ. eigenvalues --   -0.46712  -0.45594  -0.45172  -0.44130  -0.42817
 Alpha  occ. eigenvalues --   -0.42184  -0.41894  -0.41201  -0.40817  -0.40389
 Alpha  occ. eigenvalues --   -0.40022  -0.39323  -0.39047  -0.37953  -0.37549
 Alpha  occ. eigenvalues --   -0.36652  -0.36242  -0.35472  -0.34846  -0.34412
 Alpha  occ. eigenvalues --   -0.33574  -0.33095  -0.32328  -0.30829  -0.29904
 Alpha  occ. eigenvalues --   -0.28006  -0.26986  -0.26007
 Alpha virt. eigenvalues --   -0.04917   0.03707   0.04609   0.05402   0.06151
 Alpha virt. eigenvalues --    0.06371   0.08255   0.08864   0.09188   0.09451
 Alpha virt. eigenvalues --    0.10448   0.11231   0.11363   0.12014   0.12381
 Alpha virt. eigenvalues --    0.12784   0.13374   0.14109   0.14375   0.15132
 Alpha virt. eigenvalues --    0.15307   0.15938   0.16814   0.17344   0.17580
 Alpha virt. eigenvalues --    0.18323   0.18447   0.19410   0.19961   0.20499
 Alpha virt. eigenvalues --    0.21036   0.21180   0.21835   0.23269   0.23518
 Alpha virt. eigenvalues --    0.24683   0.25379   0.26073   0.26930   0.27563
 Alpha virt. eigenvalues --    0.28325   0.29181   0.30649   0.32074   0.32483
 Alpha virt. eigenvalues --    0.32771   0.33702   0.34763   0.35087   0.36009
 Alpha virt. eigenvalues --    0.37271   0.38630   0.38883   0.39685   0.40156
 Alpha virt. eigenvalues --    0.40516   0.41328   0.42425   0.42874   0.44277
 Alpha virt. eigenvalues --    0.44855   0.45955   0.46251   0.47451   0.48631
 Alpha virt. eigenvalues --    0.49084   0.49747   0.50396   0.50727   0.51843
 Alpha virt. eigenvalues --    0.52342   0.52879   0.54069   0.55245   0.55330
 Alpha virt. eigenvalues --    0.56016   0.56742   0.57006   0.57770   0.57851
 Alpha virt. eigenvalues --    0.58972   0.59187   0.59493   0.59671   0.59858
 Alpha virt. eigenvalues --    0.60348   0.60555   0.61012   0.61367   0.62058
 Alpha virt. eigenvalues --    0.62180   0.62752   0.63303   0.63715   0.64441
 Alpha virt. eigenvalues --    0.64523   0.65125   0.65385   0.66410   0.66808
 Alpha virt. eigenvalues --    0.67206   0.67766   0.68235   0.69320   0.70063
 Alpha virt. eigenvalues --    0.70710   0.71397   0.72033   0.72982   0.74013
 Alpha virt. eigenvalues --    0.74956   0.76417   0.78861   0.81391   0.81824
 Alpha virt. eigenvalues --    0.84999   0.85561   0.86816   0.87499   0.87913
 Alpha virt. eigenvalues --    0.88562   0.89758   0.91007   0.93207   0.94137
 Alpha virt. eigenvalues --    0.95977   0.97764   0.99483   0.99815   1.00923
 Alpha virt. eigenvalues --    1.01434   1.03023   1.03447   1.06366   1.06514
 Alpha virt. eigenvalues --    1.07818   1.08117   1.10007   1.11903   1.14070
 Alpha virt. eigenvalues --    1.14441   1.16292   1.17006   1.18054   1.20293
 Alpha virt. eigenvalues --    1.21278   1.22560   1.22958   1.23884   1.24845
 Alpha virt. eigenvalues --    1.27178   1.27962   1.31204   1.31404   1.33420
 Alpha virt. eigenvalues --    1.34860   1.35688   1.36785   1.37570   1.38582
 Alpha virt. eigenvalues --    1.41490   1.41692   1.42773   1.43030   1.44477
 Alpha virt. eigenvalues --    1.45054   1.45654   1.46373   1.47242   1.47873
 Alpha virt. eigenvalues --    1.48147   1.49142   1.49994   1.50182   1.51139
 Alpha virt. eigenvalues --    1.51978   1.53079   1.53743   1.54270   1.54956
 Alpha virt. eigenvalues --    1.55790   1.56449   1.57203   1.57938   1.58511
 Alpha virt. eigenvalues --    1.59084   1.59757   1.60993   1.61165   1.62142
 Alpha virt. eigenvalues --    1.62540   1.62798   1.64158   1.65261   1.66100
 Alpha virt. eigenvalues --    1.66447   1.66789   1.68305   1.68660   1.69064
 Alpha virt. eigenvalues --    1.69692   1.70378   1.71419   1.72420   1.72651
 Alpha virt. eigenvalues --    1.72674   1.73816   1.74158   1.74640   1.76101
 Alpha virt. eigenvalues --    1.77026   1.78028   1.78748   1.79082   1.80036
 Alpha virt. eigenvalues --    1.80168   1.82371   1.83309   1.84591   1.86182
 Alpha virt. eigenvalues --    1.86660   1.87642   1.88431   1.89912   1.90244
 Alpha virt. eigenvalues --    1.91088   1.93240   1.93894   1.95782   1.96723
 Alpha virt. eigenvalues --    1.97478   1.98574   1.99924   2.01122   2.02792
 Alpha virt. eigenvalues --    2.03847   2.04712   2.05547   2.06140   2.07411
 Alpha virt. eigenvalues --    2.07772   2.09609   2.10556   2.11263   2.12147
 Alpha virt. eigenvalues --    2.13830   2.15892   2.16105   2.17453   2.18150
 Alpha virt. eigenvalues --    2.18809   2.20794   2.21964   2.22827   2.23585
 Alpha virt. eigenvalues --    2.25735   2.27536   2.29334   2.29781   2.31893
 Alpha virt. eigenvalues --    2.33163   2.34136   2.35216   2.36345   2.39549
 Alpha virt. eigenvalues --    2.41048   2.41848   2.42000   2.42355   2.43851
 Alpha virt. eigenvalues --    2.44949   2.45051   2.45966   2.47783   2.47815
 Alpha virt. eigenvalues --    2.49565   2.50441   2.50693   2.52091   2.52982
 Alpha virt. eigenvalues --    2.53438   2.55799   2.56488   2.57579   2.57828
 Alpha virt. eigenvalues --    2.58410   2.58767   2.59657   2.60016   2.60961
 Alpha virt. eigenvalues --    2.61654   2.62162   2.63737   2.64508   2.65824
 Alpha virt. eigenvalues --    2.66228   2.67418   2.68537   2.70217   2.70566
 Alpha virt. eigenvalues --    2.73084   2.74396   2.74774   2.77913   2.78699
 Alpha virt. eigenvalues --    2.80336   2.82049   2.82678   2.84893   2.86885
 Alpha virt. eigenvalues --    2.88024   2.88349   2.89953   2.91422   2.92152
 Alpha virt. eigenvalues --    2.92927   2.93387   2.94450   2.94595   2.98234
 Alpha virt. eigenvalues --    3.00364   3.02333   3.02983   3.05032   3.05779
 Alpha virt. eigenvalues --    3.06824   3.10773   3.11647   3.12857   3.14353
 Alpha virt. eigenvalues --    3.15765   3.16762   3.18348   3.19003   3.19966
 Alpha virt. eigenvalues --    3.20787   3.23060   3.23973   3.24775   3.27463
 Alpha virt. eigenvalues --    3.29618   3.32578   3.34836   3.36918   3.39459
 Alpha virt. eigenvalues --    3.42093   3.47001   3.49415   3.57842   3.58168
 Alpha virt. eigenvalues --    3.59761   3.64075   3.72723   3.77194   3.77722
 Alpha virt. eigenvalues --    3.78298   3.80833   3.81778   3.82480   3.82965
 Alpha virt. eigenvalues --    3.83204   3.84313   3.84661   3.86587   3.87734
 Alpha virt. eigenvalues --    3.89894   3.92569   3.97097   4.00967   4.03158
 Alpha virt. eigenvalues --    4.06698   4.09100   4.11305   4.13540   4.23934
 Alpha virt. eigenvalues --    4.25014   4.28889   4.35897   4.37870   4.42351
 Alpha virt. eigenvalues --    4.48593   4.55446   4.95205   4.97757   4.98603
 Alpha virt. eigenvalues --    5.05291   5.11082   5.31336   5.32647   5.34687
 Alpha virt. eigenvalues --    5.62850   5.63932   5.65591   5.67434  23.64816
 Alpha virt. eigenvalues --   23.79217  23.83678  23.86318  23.91320  23.93104
 Alpha virt. eigenvalues --   23.94545  23.96787  23.98418  24.00470  24.02141
 Alpha virt. eigenvalues --   24.03506  24.05567  24.06807  24.26002  50.01470
 Alpha virt. eigenvalues --   50.02726  50.04374  50.09961
          Condensed to atoms (all electrons):
               1          2          3          4          5          6
     1  C    5.799845   0.319221  -0.031529  -0.018443   0.001834  -0.067879
     2  C    0.319221   5.543527   0.244686  -0.047362  -0.007445  -0.005655
     3  C   -0.031529   0.244686   5.073662   0.331083  -0.064923  -0.012883
     4  C   -0.018443  -0.047362   0.331083   5.409280   0.282466  -0.042224
     5  C    0.001834  -0.007445  -0.064923   0.282466   5.029106   0.352400
     6  C   -0.067879  -0.005655  -0.012883  -0.042224   0.352400   5.010149
     7  C    0.257521  -0.045627  -0.005991  -0.001590  -0.077514   0.373274
     8  C    0.182273   0.023380   0.004796  -0.000447  -0.000383   0.005462
     9  C   -0.177292  -0.095730   0.008271  -0.000581  -0.000003  -0.000144
    10  C   -0.006192   0.308968  -0.047931   0.005450  -0.000288  -0.000248
    11  O   -0.122107   0.007397  -0.000083  -0.000002  -0.000005   0.000185
    12  C   -0.076520   0.000342   0.001783  -0.004762  -0.003189  -0.069793
    13  C   -0.001045  -0.093176  -0.007515   0.000370  -0.000013   0.000062
    14  O    0.005720  -0.050585  -0.013424  -0.000759  -0.000002   0.000005
    15  C    0.000006   0.004784  -0.049932   0.314862  -0.046511   0.005527
    16  O    0.000083  -0.000551  -0.009865  -0.074375   0.003126  -0.000058
    17  C   -0.000018  -0.000153   0.009532  -0.076025  -0.006529   0.000294
    18  C    0.000016  -0.000973  -0.015581  -0.086588  -0.002456  -0.000349
    19  O   -0.000020   0.001728   0.009954  -0.006616  -0.000193   0.000011
    20  H   -0.002796  -0.032224   0.397534  -0.032678  -0.002151  -0.001927
    21  H    0.011176  -0.049370   0.402469  -0.054395   0.005922  -0.000461
    22  H    0.003694  -0.015226  -0.047919   0.399718  -0.024543  -0.005641
    23  H   -0.000203  -0.000505  -0.001894  -0.043266   0.407725  -0.032684
    24  H   -0.000011  -0.000606   0.008158  -0.038419   0.412443  -0.032688
    25  H   -0.005025  -0.004024   0.007632  -0.008409  -0.035814   0.410453
    26  H    0.009532   0.000302  -0.000298   0.007749  -0.033810   0.410782
    27  H   -0.057494   0.005459  -0.000351  -0.000349   0.007175  -0.039592
    28  H    0.006828   0.002005  -0.000199   0.000060  -0.000003   0.000010
    29  H    0.011374   0.002403  -0.000297   0.000013   0.000000   0.000017
    30  H    0.008893  -0.000207  -0.000044   0.000299  -0.001812  -0.002077
    31  H   -0.004571   0.003080  -0.000623  -0.000193   0.003925  -0.007638
    32  H   -0.014665  -0.000492   0.000000   0.000090  -0.000405   0.007772
    33  H    0.000262  -0.012784   0.004868   0.000085   0.000002  -0.000010
    34  H   -0.000992   0.011070   0.000056   0.000009   0.000000  -0.000002
    35  H    0.002247   0.001884  -0.000880  -0.000048  -0.000007   0.000023
    36  H    0.002206  -0.001520  -0.001300   0.000163   0.000016   0.000004
    37  H    0.000000   0.000043  -0.000236   0.010598  -0.000476   0.000015
    38  H   -0.000005  -0.000012  -0.000373  -0.007159   0.002293   0.000205
    39  H   -0.000011  -0.000141   0.000304  -0.007475  -0.001497  -0.000144
    40  H   -0.000001   0.000035  -0.000317   0.009703  -0.000016   0.000005
    41  H   -0.000009  -0.000089  -0.000202  -0.003297  -0.000677  -0.000071
    42  H   -0.000003   0.000109   0.000615   0.008294  -0.000362   0.000024
    43  H   -0.000001  -0.000233   0.001094   0.000049   0.000013   0.000005
               7          8          9         10         11         12
     1  C    0.257521   0.182273  -0.177292  -0.006192  -0.122107  -0.076520
     2  C   -0.045627   0.023380  -0.095730   0.308968   0.007397   0.000342
     3  C   -0.005991   0.004796   0.008271  -0.047931  -0.000083   0.001783
     4  C   -0.001590  -0.000447  -0.000581   0.005450  -0.000002  -0.004762
     5  C   -0.077514  -0.000383  -0.000003  -0.000288  -0.000005  -0.003189
     6  C    0.373274   0.005462  -0.000144  -0.000248   0.000185  -0.069793
     7  C    5.155243  -0.051150   0.010024   0.003363   0.011548   0.342405
     8  C   -0.051150   4.721460   0.368994  -0.086669   0.650147  -0.007591
     9  C    0.010024   0.368994   5.192764   0.286252  -0.071451  -0.001076
    10  C    0.003363  -0.086669   0.286252   5.272833   0.005095   0.000007
    11  O    0.011548   0.650147  -0.071451   0.005095   7.895359  -0.005125
    12  C    0.342405  -0.007591  -0.001076   0.000007  -0.005125   4.949732
    13  C   -0.000337  -0.001330  -0.059813   0.329059  -0.000002  -0.000009
    14  O   -0.000104   0.003461  -0.038884   0.230141  -0.000015   0.000010
    15  C   -0.000438   0.000004   0.000006  -0.000285   0.000000  -0.000067
    16  O   -0.000006   0.000000  -0.000002  -0.000150   0.000000   0.000003
    17  C   -0.000060   0.000000   0.000000   0.000003   0.000000  -0.000008
    18  C   -0.000005   0.000000   0.000000  -0.000021   0.000000  -0.000004
    19  O    0.000002   0.000000   0.000000   0.000010   0.000000   0.000000
    20  H    0.001501  -0.000204  -0.000159  -0.001211   0.000005  -0.000197
    21  H   -0.000393  -0.000208   0.002030  -0.013161   0.000004   0.000078
    22  H    0.003255   0.000075  -0.000053  -0.000318  -0.000006  -0.001419
    23  H    0.008210   0.000031   0.000000  -0.000003   0.000000  -0.000248
    24  H   -0.006678   0.000022  -0.000002   0.000015   0.000001   0.005072
    25  H   -0.044704   0.000319  -0.000089  -0.000161  -0.000020   0.008483
    26  H   -0.033546  -0.000244   0.000008   0.000028  -0.000005  -0.004689
    27  H    0.424700  -0.005283   0.002358  -0.001167   0.013763  -0.039499
    28  H   -0.000300  -0.026545   0.386095  -0.032417   0.000803   0.000120
    29  H   -0.000214  -0.028949   0.384781  -0.028246   0.004036  -0.000014
    30  H   -0.036420  -0.000012   0.000017   0.000011  -0.000104   0.403816
    31  H   -0.033274  -0.000535   0.000080  -0.000204  -0.000070   0.402795
    32  H   -0.024602   0.004932   0.000535  -0.000080   0.010006   0.398501
    33  H    0.000013  -0.000533   0.006940  -0.023687   0.000007   0.000000
    34  H    0.000022   0.000610  -0.007353  -0.030925  -0.000009   0.000000
    35  H   -0.000129  -0.000212  -0.001054  -0.038100  -0.000059   0.000006
    36  H   -0.000074  -0.000562  -0.001650  -0.043584  -0.000033  -0.000015
    37  H    0.000000   0.000000   0.000000  -0.000004   0.000000   0.000000
    38  H    0.000010   0.000000   0.000000   0.000000   0.000000  -0.000008
    39  H    0.000004   0.000000   0.000000  -0.000001   0.000000   0.000035
    40  H    0.000000   0.000000   0.000000   0.000000   0.000000   0.000000
    41  H    0.000012   0.000000   0.000000   0.000000   0.000000  -0.000002
    42  H    0.000002   0.000000   0.000000   0.000001   0.000000   0.000000
    43  H   -0.000001   0.000000  -0.000001   0.000031   0.000000   0.000000
              13         14         15         16         17         18
     1  C   -0.001045   0.005720   0.000006   0.000083  -0.000018   0.000016
     2  C   -0.093176  -0.050585   0.004784  -0.000551  -0.000153  -0.000973
     3  C   -0.007515  -0.013424  -0.049932  -0.009865   0.009532  -0.015581
     4  C    0.000370  -0.000759   0.314862  -0.074375  -0.076025  -0.086588
     5  C   -0.000013  -0.000002  -0.046511   0.003126  -0.006529  -0.002456
     6  C    0.000062   0.000005   0.005527  -0.000058   0.000294  -0.000349
     7  C   -0.000337  -0.000104  -0.000438  -0.000006  -0.000060  -0.000005
     8  C   -0.001330   0.003461   0.000004   0.000000   0.000000   0.000000
     9  C   -0.059813  -0.038884   0.000006  -0.000002   0.000000   0.000000
    10  C    0.329059   0.230141  -0.000285  -0.000150   0.000003  -0.000021
    11  O   -0.000002  -0.000015   0.000000   0.000000   0.000000   0.000000
    12  C   -0.000009   0.000010  -0.000067   0.000003  -0.000008  -0.000004
    13  C    4.954348  -0.060693   0.000000   0.000007   0.000000  -0.000002
    14  O   -0.060693   7.989842  -0.000063  -0.000049  -0.000001   0.000004
    15  C    0.000000  -0.000063   5.310923   0.230436   0.352414   0.303476
    16  O    0.000007  -0.000049   0.230436   8.014179  -0.039957  -0.054045
    17  C    0.000000  -0.000001   0.352414  -0.039957   4.947447  -0.066685
    18  C   -0.000002   0.000004   0.303476  -0.054045  -0.066685   4.836260
    19  O   -0.000013   0.000000  -0.035476  -0.011624   0.004048   0.269253
    20  H    0.001474   0.000017  -0.003021  -0.000122  -0.000252   0.001193
    21  H   -0.003944   0.031327  -0.007268   0.019101   0.001541   0.000068
    22  H    0.000067   0.000525  -0.037652   0.010535  -0.012516   0.010167
    23  H    0.000001   0.000001  -0.004817   0.000062  -0.003968   0.002969
    24  H    0.000000   0.000000  -0.006911  -0.000124   0.003949  -0.000392
    25  H    0.000036   0.000007  -0.000165   0.000000   0.000023   0.000040
    26  H   -0.000003   0.000000  -0.000295   0.000003   0.000000  -0.000004
    27  H    0.000134  -0.000001   0.000025   0.000000   0.000000   0.000000
    28  H    0.001948   0.003057  -0.000001   0.000000   0.000000   0.000000
    29  H   -0.000386   0.001767   0.000000   0.000000   0.000000   0.000000
    30  H    0.000000   0.000000  -0.000003   0.000000  -0.000010   0.000001
    31  H    0.000004  -0.000013   0.000151  -0.000116   0.000253  -0.000032
    32  H   -0.000001   0.000005  -0.000002   0.000000  -0.000001   0.000000
    33  H    0.401447   0.000037   0.000005  -0.000055  -0.000001   0.000001
    34  H    0.392514   0.004499   0.000000   0.000000   0.000000   0.000000
    35  H    0.399769   0.004085   0.000001   0.000000   0.000000   0.000000
    36  H    0.009858   0.314577  -0.000018   0.000358  -0.000002   0.000005
    37  H    0.000000   0.000014  -0.044985   0.315841  -0.005418   0.000634
    38  H    0.000000   0.000000  -0.030820   0.004601   0.390767   0.002002
    39  H    0.000000  -0.000001  -0.034482   0.003034   0.402742   0.007860
    40  H    0.000000   0.000000  -0.025573  -0.003695   0.396272  -0.011116
    41  H    0.000001   0.000000  -0.030110   0.004744  -0.000235   0.385911
    42  H    0.000000   0.000000  -0.043553  -0.001340  -0.004456   0.399336
    43  H    0.000042  -0.000181  -0.013321   0.029392   0.000504  -0.051351
              19         20         21         22         23         24
     1  C   -0.000020  -0.002796   0.011176   0.003694  -0.000203  -0.000011
     2  C    0.001728  -0.032224  -0.049370  -0.015226  -0.000505  -0.000606
     3  C    0.009954   0.397534   0.402469  -0.047919  -0.001894   0.008158
     4  C   -0.006616  -0.032678  -0.054395   0.399718  -0.043266  -0.038419
     5  C   -0.000193  -0.002151   0.005922  -0.024543   0.407725   0.412443
     6  C    0.000011  -0.001927  -0.000461  -0.005641  -0.032684  -0.032688
     7  C    0.000002   0.001501  -0.000393   0.003255   0.008210  -0.006678
     8  C    0.000000  -0.000204  -0.000208   0.000075   0.000031   0.000022
     9  C    0.000000  -0.000159   0.002030  -0.000053   0.000000  -0.000002
    10  C    0.000010  -0.001211  -0.013161  -0.000318  -0.000003   0.000015
    11  O    0.000000   0.000005   0.000004  -0.000006   0.000000   0.000001
    12  C    0.000000  -0.000197   0.000078  -0.001419  -0.000248   0.005072
    13  C   -0.000013   0.001474  -0.003944   0.000067   0.000001   0.000000
    14  O    0.000000   0.000017   0.031327   0.000525   0.000001   0.000000
    15  C   -0.035476  -0.003021  -0.007268  -0.037652  -0.004817  -0.006911
    16  O   -0.011624  -0.000122   0.019101   0.010535   0.000062  -0.000124
    17  C    0.004048  -0.000252   0.001541  -0.012516  -0.003968   0.003949
    18  C    0.269253   0.001193   0.000068   0.010167   0.002969  -0.000392
    19  O    7.934006   0.009241   0.006023  -0.000494  -0.000644  -0.000022
    20  H    0.009241   0.513313  -0.020338   0.006873   0.002415   0.000021
    21  H    0.006023  -0.020338   0.527298  -0.000549  -0.000275  -0.000282
    22  H   -0.000494   0.006873  -0.000549   0.546720   0.007830  -0.011214
    23  H   -0.000644   0.002415  -0.000275   0.007830   0.553939  -0.028164
    24  H   -0.000022   0.000021  -0.000282  -0.011214  -0.028164   0.550150
    25  H   -0.000092  -0.000349   0.000121  -0.000379  -0.007777   0.007627
    26  H    0.000001  -0.000222   0.000027  -0.000152  -0.003133  -0.008012
    27  H    0.000000   0.000194  -0.000010   0.000040  -0.000282  -0.000302
    28  H    0.000000  -0.000034  -0.000176  -0.000034   0.000000   0.000000
    29  H    0.000000   0.000065  -0.000163   0.000006   0.000000   0.000000
    30  H    0.000000   0.000015  -0.000003   0.000082  -0.000076   0.000576
    31  H    0.000000   0.000041  -0.000062   0.002295   0.000043  -0.001159
    32  H    0.000000  -0.000002  -0.000006   0.000069   0.000028  -0.000066
    33  H    0.000035  -0.000271   0.001512  -0.000011  -0.000002  -0.000001
    34  H   -0.000001   0.000006  -0.000472  -0.000002   0.000000   0.000000
    35  H   -0.000001  -0.000206   0.000528  -0.000001   0.000000   0.000000
    36  H   -0.000006   0.000078  -0.001071   0.000618   0.000001  -0.000001
    37  H    0.001060  -0.000057  -0.001313  -0.000372  -0.000001   0.000014
    38  H   -0.000034  -0.000014  -0.000135   0.000687   0.000866  -0.001785
    39  H   -0.000185   0.000024   0.000014   0.005351   0.000155   0.000113
    40  H   -0.000131   0.000024  -0.000074  -0.000425  -0.000203   0.000237
    41  H   -0.026802  -0.001544  -0.000444  -0.000234   0.007664  -0.000070
    42  H   -0.034379   0.000429   0.000074  -0.000605  -0.000689  -0.000045
    43  H    0.317629  -0.001702   0.000150  -0.000323   0.000055   0.000011
              25         26         27         28         29         30
     1  C   -0.005025   0.009532  -0.057494   0.006828   0.011374   0.008893
     2  C   -0.004024   0.000302   0.005459   0.002005   0.002403  -0.000207
     3  C    0.007632  -0.000298  -0.000351  -0.000199  -0.000297  -0.000044
     4  C   -0.008409   0.007749  -0.000349   0.000060   0.000013   0.000299
     5  C   -0.035814  -0.033810   0.007175  -0.000003   0.000000  -0.001812
     6  C    0.410453   0.410782  -0.039592   0.000010   0.000017  -0.002077
     7  C   -0.044704  -0.033546   0.424700  -0.000300  -0.000214  -0.036420
     8  C    0.000319  -0.000244  -0.005283  -0.026545  -0.028949  -0.000012
     9  C   -0.000089   0.000008   0.002358   0.386095   0.384781   0.000017
    10  C   -0.000161   0.000028  -0.001167  -0.032417  -0.028246   0.000011
    11  O   -0.000020  -0.000005   0.013763   0.000803   0.004036  -0.000104
    12  C    0.008483  -0.004689  -0.039499   0.000120  -0.000014   0.403816
    13  C    0.000036  -0.000003   0.000134   0.001948  -0.000386   0.000000
    14  O    0.000007   0.000000  -0.000001   0.003057   0.001767   0.000000
    15  C   -0.000165  -0.000295   0.000025  -0.000001   0.000000  -0.000003
    16  O    0.000000   0.000003   0.000000   0.000000   0.000000   0.000000
    17  C    0.000023   0.000000   0.000000   0.000000   0.000000  -0.000010
    18  C    0.000040  -0.000004   0.000000   0.000000   0.000000   0.000001
    19  O   -0.000092   0.000001   0.000000   0.000000   0.000000   0.000000
    20  H   -0.000349  -0.000222   0.000194  -0.000034   0.000065   0.000015
    21  H    0.000121   0.000027  -0.000010  -0.000176  -0.000163  -0.000003
    22  H   -0.000379  -0.000152   0.000040  -0.000034   0.000006   0.000082
    23  H   -0.007777  -0.003133  -0.000282   0.000000   0.000000  -0.000076
    24  H    0.007627  -0.008012  -0.000302   0.000000   0.000000   0.000576
    25  H    0.560446  -0.025907  -0.004546   0.000004  -0.000001   0.000004
    26  H   -0.025907   0.549136  -0.007941   0.000000  -0.000002   0.003303
    27  H   -0.004546  -0.007941   0.556163  -0.000091  -0.000032  -0.005322
    28  H    0.000004   0.000000  -0.000091   0.491696  -0.009888  -0.000004
    29  H   -0.000001  -0.000002  -0.000032  -0.009888   0.500071   0.000001
    30  H    0.000004   0.003303  -0.005322  -0.000004   0.000001   0.549882
    31  H   -0.000254  -0.000759   0.008076  -0.000006   0.000004  -0.026640
    32  H   -0.000377   0.000005  -0.005748  -0.000044  -0.000017  -0.023208
    33  H   -0.000022   0.000000  -0.000004  -0.000375   0.000258   0.000000
    34  H   -0.000001   0.000000  -0.000005   0.000672   0.000775   0.000000
    35  H    0.000104   0.000000  -0.000030   0.000300  -0.001102   0.000000
    36  H   -0.000002   0.000000   0.000010   0.002848   0.000090   0.000001
    37  H    0.000001  -0.000001   0.000000   0.000000   0.000000   0.000000
    38  H   -0.000012   0.000001   0.000000   0.000000   0.000000  -0.000001
    39  H   -0.000009   0.000011   0.000000   0.000000   0.000000   0.000000
    40  H    0.000002  -0.000002   0.000000   0.000000   0.000000   0.000000
    41  H    0.000121  -0.000003  -0.000001   0.000000   0.000000   0.000000
    42  H   -0.000015  -0.000001   0.000000   0.000000   0.000000   0.000000
    43  H    0.000013   0.000000   0.000000   0.000000   0.000000   0.000000
              31         32         33         34         35         36
     1  C   -0.004571  -0.014665   0.000262  -0.000992   0.002247   0.002206
     2  C    0.003080  -0.000492  -0.012784   0.011070   0.001884  -0.001520
     3  C   -0.000623   0.000000   0.004868   0.000056  -0.000880  -0.001300
     4  C   -0.000193   0.000090   0.000085   0.000009  -0.000048   0.000163
     5  C    0.003925  -0.000405   0.000002   0.000000  -0.000007   0.000016
     6  C   -0.007638   0.007772  -0.000010  -0.000002   0.000023   0.000004
     7  C   -0.033274  -0.024602   0.000013   0.000022  -0.000129  -0.000074
     8  C   -0.000535   0.004932  -0.000533   0.000610  -0.000212  -0.000562
     9  C    0.000080   0.000535   0.006940  -0.007353  -0.001054  -0.001650
    10  C   -0.000204  -0.000080  -0.023687  -0.030925  -0.038100  -0.043584
    11  O   -0.000070   0.010006   0.000007  -0.000009  -0.000059  -0.000033
    12  C    0.402795   0.398501   0.000000   0.000000   0.000006  -0.000015
    13  C    0.000004  -0.000001   0.401447   0.392514   0.399769   0.009858
    14  O   -0.000013   0.000005   0.000037   0.004499   0.004085   0.314577
    15  C    0.000151  -0.000002   0.000005   0.000000   0.000001  -0.000018
    16  O   -0.000116   0.000000  -0.000055   0.000000   0.000000   0.000358
    17  C    0.000253  -0.000001  -0.000001   0.000000   0.000000  -0.000002
    18  C   -0.000032   0.000000   0.000001   0.000000   0.000000   0.000005
    19  O    0.000000   0.000000   0.000035  -0.000001  -0.000001  -0.000006
    20  H    0.000041  -0.000002  -0.000271   0.000006  -0.000206   0.000078
    21  H   -0.000062  -0.000006   0.001512  -0.000472   0.000528  -0.001071
    22  H    0.002295   0.000069  -0.000011  -0.000002  -0.000001   0.000618
    23  H    0.000043   0.000028  -0.000002   0.000000   0.000000   0.000001
    24  H   -0.001159  -0.000066  -0.000001   0.000000   0.000000  -0.000001
    25  H   -0.000254  -0.000377  -0.000022  -0.000001   0.000104  -0.000002
    26  H   -0.000759   0.000005   0.000000   0.000000   0.000000   0.000000
    27  H    0.008076  -0.005748  -0.000004  -0.000005  -0.000030   0.000010
    28  H   -0.000006  -0.000044  -0.000375   0.000672   0.000300   0.002848
    29  H    0.000004  -0.000017   0.000258   0.000775  -0.001102   0.000090
    30  H   -0.026640  -0.023208   0.000000   0.000000   0.000000   0.000001
    31  H    0.558261  -0.027290   0.000001   0.000000  -0.000001   0.000005
    32  H   -0.027290   0.545297   0.000000   0.000000   0.000000  -0.000006
    33  H    0.000001   0.000000   0.531128  -0.023481  -0.022481  -0.000406
    34  H    0.000000   0.000000  -0.023481   0.536947  -0.021379  -0.000497
    35  H   -0.000001   0.000000  -0.022481  -0.021379   0.542229  -0.000617
    36  H    0.000005  -0.000006  -0.000406  -0.000497  -0.000617   0.454337
    37  H    0.000003   0.000000   0.000001   0.000000   0.000000  -0.000002
    38  H   -0.000032   0.000000   0.000000   0.000000   0.000000   0.000000
    39  H    0.000054   0.000001   0.000000   0.000000   0.000000   0.000003
    40  H    0.000002   0.000000   0.000000   0.000000   0.000000   0.000000
    41  H    0.000009   0.000000   0.000004   0.000000   0.000000  -0.000001
    42  H    0.000002   0.000000   0.000000   0.000000   0.000000  -0.000001
    43  H    0.000002   0.000000   0.000016   0.000002  -0.000004   0.000005
              37         38         39         40         41         42
     1  C    0.000000  -0.000005  -0.000011  -0.000001  -0.000009  -0.000003
     2  C    0.000043  -0.000012  -0.000141   0.000035  -0.000089   0.000109
     3  C   -0.000236  -0.000373   0.000304  -0.000317  -0.000202   0.000615
     4  C    0.010598  -0.007159  -0.007475   0.009703  -0.003297   0.008294
     5  C   -0.000476   0.002293  -0.001497  -0.000016  -0.000677  -0.000362
     6  C    0.000015   0.000205  -0.000144   0.000005  -0.000071   0.000024
     7  C    0.000000   0.000010   0.000004   0.000000   0.000012   0.000002
     8  C    0.000000   0.000000   0.000000   0.000000   0.000000   0.000000
     9  C    0.000000   0.000000   0.000000   0.000000   0.000000   0.000000
    10  C   -0.000004   0.000000  -0.000001   0.000000   0.000000   0.000001
    11  O    0.000000   0.000000   0.000000   0.000000   0.000000   0.000000
    12  C    0.000000  -0.000008   0.000035   0.000000  -0.000002   0.000000
    13  C    0.000000   0.000000   0.000000   0.000000   0.000001   0.000000
    14  O    0.000014   0.000000  -0.000001   0.000000   0.000000   0.000000
    15  C   -0.044985  -0.030820  -0.034482  -0.025573  -0.030110  -0.043553
    16  O    0.315841   0.004601   0.003034  -0.003695   0.004744  -0.001340
    17  C   -0.005418   0.390767   0.402742   0.396272  -0.000235  -0.004456
    18  C    0.000634   0.002002   0.007860  -0.011116   0.385911   0.399336
    19  O    0.001060  -0.000034  -0.000185  -0.000131  -0.026802  -0.034379
    20  H   -0.000057  -0.000014   0.000024   0.000024  -0.001544   0.000429
    21  H   -0.001313  -0.000135   0.000014  -0.000074  -0.000444   0.000074
    22  H   -0.000372   0.000687   0.005351  -0.000425  -0.000234  -0.000605
    23  H   -0.000001   0.000866   0.000155  -0.000203   0.007664  -0.000689
    24  H    0.000014  -0.001785   0.000113   0.000237  -0.000070  -0.000045
    25  H    0.000001  -0.000012  -0.000009   0.000002   0.000121  -0.000015
    26  H   -0.000001   0.000001   0.000011  -0.000002  -0.000003  -0.000001
    27  H    0.000000   0.000000   0.000000   0.000000  -0.000001   0.000000
    28  H    0.000000   0.000000   0.000000   0.000000   0.000000   0.000000
    29  H    0.000000   0.000000   0.000000   0.000000   0.000000   0.000000
    30  H    0.000000  -0.000001   0.000000   0.000000   0.000000   0.000000
    31  H    0.000003  -0.000032   0.000054   0.000002   0.000009   0.000002
    32  H    0.000000   0.000000   0.000001   0.000000   0.000000   0.000000
    33  H    0.000001   0.000000   0.000000   0.000000   0.000004   0.000000
    34  H    0.000000   0.000000   0.000000   0.000000   0.000000   0.000000
    35  H    0.000000   0.000000   0.000000   0.000000   0.000000   0.000000
    36  H   -0.000002   0.000000   0.000003   0.000000  -0.000001  -0.000001
    37  H    0.444748   0.000175  -0.000743   0.005490  -0.000069   0.001592
    38  H    0.000175   0.541858  -0.022123  -0.021178   0.001139  -0.001213
    39  H   -0.000743  -0.022123   0.533247  -0.024977  -0.000654  -0.000068
    40  H    0.005490  -0.021178  -0.024977   0.540005  -0.000268   0.006994
    41  H   -0.000069   0.001139  -0.000654  -0.000268   0.555753  -0.033253
    42  H    0.001592  -0.001213  -0.000068   0.006994  -0.033253   0.589724
    43  H    0.000753  -0.000177  -0.000087  -0.000049   0.009988  -0.005319
              43
     1  C   -0.000001
     2  C   -0.000233
     3  C    0.001094
     4  C    0.000049
     5  C    0.000013
     6  C    0.000005
     7  C   -0.000001
     8  C    0.000000
     9  C   -0.000001
    10  C    0.000031
    11  O    0.000000
    12  C    0.000000
    13  C    0.000042
    14  O   -0.000181
    15  C   -0.013321
    16  O    0.029392
    17  C    0.000504
    18  C   -0.051351
    19  O    0.317629
    20  H   -0.001702
    21  H    0.000150
    22  H   -0.000323
    23  H    0.000055
    24  H    0.000011
    25  H    0.000013
    26  H    0.000000
    27  H    0.000000
    28  H    0.000000
    29  H    0.000000
    30  H    0.000000
    31  H    0.000002
    32  H    0.000000
    33  H    0.000016
    34  H    0.000002
    35  H   -0.000004
    36  H    0.000005
    37  H    0.000753
    38  H   -0.000177
    39  H   -0.000087
    40  H   -0.000049
    41  H    0.009988
    42  H   -0.005319
    43  H    0.458736
 Mulliken charges:
               1
     1  C   -0.035898
     2  C   -0.015731
     3  C   -0.191906
     4  C   -0.224879
     5  C   -0.197420
     6  C   -0.254512
     7  C   -0.227955
     8  C    0.244890
     9  C   -0.193816
    10  C   -0.086216
    11  O   -0.399258
    12  C   -0.298954
    13  C   -0.262858
    14  O   -0.424323
    15  C   -0.106851
    16  O   -0.439370
    17  C   -0.293492
    18  C    0.070408
    19  O   -0.436269
    20  H    0.167219
    21  H    0.145113
    22  H    0.161480
    23  H    0.136838
    24  H    0.148545
    25  H    0.142720
    26  H    0.138139
    27  H    0.149955
    28  H    0.173672
    29  H    0.163649
    30  H    0.129044
    31  H    0.124385
    32  H    0.129770
    33  H    0.137501
    34  H    0.137936
    35  H    0.135133
    36  H    0.266182
    37  H    0.272695
    38  H    0.140478
    39  H    0.139646
    40  H    0.129257
    41  H    0.132691
    42  H    0.118108
    43  H    0.254260
 Sum of Mulliken charges =   0.00000
 Mulliken charges with hydrogens summed into heavy atoms:
               1
     1  C   -0.035898
     2  C   -0.015731
     3  C    0.120425
     4  C   -0.063399
     5  C    0.087962
     6  C    0.026347
     7  C   -0.078000
     8  C    0.244890
     9  C    0.143506
    10  C   -0.086216
    11  O   -0.399258
    12  C    0.084244
    13  C    0.147711
    14  O   -0.158141
    15  C   -0.106851
    16  O   -0.166675
    17  C    0.115888
    18  C    0.321206
    19  O   -0.182009
 Electronic spatial extent (au):  <R**2>=           5331.0596
 Charge=              0.0000 electrons
 Dipole moment (field-independent basis, Debye):
    X=              5.6307    Y=              0.7689    Z=              1.4596  Tot=              5.8674
 Quadrupole moment (field-independent basis, Debye-Ang):
   XX=           -120.7977   YY=           -120.2380   ZZ=           -112.7906
   XY=             13.2173   XZ=              9.0002   YZ=             -3.1920
 Traceless Quadrupole moment (field-independent basis, Debye-Ang):
   XX=             -2.8556   YY=             -2.2959   ZZ=              5.1515
   XY=             13.2173   XZ=              9.0002   YZ=             -3.1920
 Octapole moment (field-independent basis, Debye-Ang**2):
  XXX=            163.2231  YYY=              4.1925  ZZZ=             22.8819  XYY=             17.8088
  XXY=            -52.0255  XXZ=             35.4114  XZZ=             -5.6772  YZZ=             -3.0115
  YYZ=             -3.0943  XYZ=            -17.5380
 Hexadecapole moment (field-independent basis, Debye-Ang**3):
 XXXX=          -4335.7076 YYYY=          -2084.6943 ZZZZ=           -653.7919 XXXY=            170.3443
 XXXZ=            168.2954 YYYX=            -46.7938 YYYZ=             -0.9406 ZZZX=              6.4626
 ZZZY=            -44.4894 XXYY=          -1067.3500 XXZZ=           -780.8205 YYZZ=           -468.0729
 XXYZ=            -78.5128 YYXZ=             47.5002 ZZXY=             11.3736
 N-N= 1.611220535864D+03 E-N=-5.292609734640D+03  KE= 8.829967381343D+02
 1\1\GINC-SNODE59\SP\RmPW1PW91\6-311G(d,p)\C15H24O4\ROOT\11-Mar-2024\0\
 \# mPW1PW91/6-311G(d,p) nmr guess=read geom=check scrf=(solvent=methan
 ol,read)\\candidate structure: DY-202A-11R_31, conformer: 1, nmr calcu
 lation with methanol solvation\\0,1\C,0,-1.6899967318,0.6545947975,-0.
 1840823097\C,0,-0.9512594885,-0.481545293,-0.2073654775\C,0,0.52558497
 59,-0.6323595029,-0.4479783989\C,0,1.3766034867,0.5120644925,0.1580703
 163\C,0,1.3242112317,1.8179446786,-0.6717706865\C,0,-0.0135369097,2.14
 47322597,-1.3595846372\C,0,-1.2831213358,2.0765598116,-0.4888626749\C,
 0,-3.0903255902,0.3213485122,0.1264498057\C,0,-3.1925234799,-1.1655665
 951,0.4133389476\C,0,-1.8004703042,-1.7329761263,0.0560318568\O,0,-4.0
 319446803,1.1156716646,0.1439046463\C,0,-1.2038703765,2.9447106969,0.7
 832311608\C,0,-1.8378476318,-2.6552592339,-1.1655659085\O,0,-1.2365747
 598,-2.5269327664,1.1146094422\C,0,2.84095006,0.0884455384,0.486387930
 3\O,0,2.7120570575,-1.038885966,1.389530241\C,0,3.5885263784,1.2192105
 64,1.2033473502\C,0,3.682493156,-0.3885455017,-0.7185074449\O,0,3.2595
 6012,-1.6515119668,-1.2264033668\H,0,0.7124932408,-0.7227977839,-1.526
 8513749\H,0,0.8289091276,-1.5855950451,-0.0098430049\H,0,0.9404616219,
 0.7236603929,1.1430493403\H,0,2.0865134629,1.7840040876,-1.4608837718\
 H,0,1.6023496031,2.6547635673,-0.0212845263\H,0,-0.1558085873,1.480779
 9674,-2.2220406189\H,0,0.0673700659,3.1595740487,-1.7714710529\H,0,-2.
 104490197,2.4917268194,-1.0917914744\H,0,-3.4051375345,-1.3167513545,1
 .4788454879\H,0,-4.0165981566,-1.6151747974,-0.1507756956\H,0,-0.96523
 04112,3.9836611713,0.5235663748\H,0,-0.4392166055,2.5843502042,1.48014
 65195\H,0,-2.1639015257,2.944691564,1.3113407654\H,0,-0.8297062445,-2.
 9834705121,-1.4397306491\H,0,-2.4392559401,-3.5433813819,-0.9402190782
 \H,0,-2.283150399,-2.1419914035,-2.0238349243\H,0,-1.1747719177,-1.964
 5797142,1.9065983459\H,0,3.5895891417,-1.2102401445,1.7748979697\H,0,3
 .8113469496,2.0522007694,0.5288225132\H,0,3.0001257211,1.6009204669,2.
 0450781404\H,0,4.5436516992,0.8474992705,1.5951876727\H,0,3.6330531985
 ,0.3240788565,-1.5470278954\H,0,4.7355365885,-0.4473538177,-0.39809629
 48\H,0,3.0784519209,-2.1914752954,-0.4348635606\\Version=ES64L-G09RevD
 .01\State=1-A\HF=-886.9775455\RMSD=5.468e-09\Dipole=2.2044146,0.326782
 3,0.60208\Quadrupole=-2.5368381,-1.4046716,3.9415097,9.7829803,6.73848
 37,-2.2206532\PG=C01 [X(C15H24O4)]\\@


 HE WHO LOVES TO READ, AND KNOWS HOW TO REFLECT,
 HAS LAID BY A PERPETUAL FEAST FOR HIS OLD AGE.
 -- UNCLE ESEK, "SCRIBNER'S MONTHLY", SEPT. 1880
 Job cpu time:       0 days  0 hours 44 minutes 14.5 seconds.
 File lengths (MBytes):  RWF=    278 Int=      0 D2E=      0 Chk=     30 Scr=      1
 Normal termination of Gaussian 09 at Mon Mar 11 00:06:54 2024.
