# Supplementary material for: New patchoulol- and guaiane-type sesquiterpenoids from Sanguisorba officinalis with anti-melanogenic activity
Source: Nat Prod Bioprospect. 2026 May 12;16(1):63. doi: 10.1007/s13659-026-00616-0 (PMC13161421; doi:10.1007/s13659-026-00616-0)
Supplement: Supplementary file 2 — Additional file 2. It includes the calculated NMR data of compound 11. [file 13659_2026_616_MOESM2_ESM.zip › New folder/11R-nmr-32.log]

 Entering Gaussian System, Link 0=/gpfs/home/zhengshan/software/Gaussian/g09/g09
 Input=DY-202A-11R_32-2.gjf
 Output=DY-202A-11R_32-2.log
 Initial command:
 /gpfs/home/zhengshan/software/Gaussian/g09/l1.exe "/gpfs/home/zhengshan/software/Gaussian/g09/scratch/zhengshan/%J/Gau-26672.inp" -scrdir="/gpfs/home/zhengshan/software/Gaussian/g09/scratch/zhengshan/%J/"
 Entering Link 1 = /gpfs/home/zhengshan/software/Gaussian/g09/l1.exe PID=     26673.
  
 Copyright (c) 1988,1990,1992,1993,1995,1998,2003,2009,2013,
            Gaussian, Inc.  All Rights Reserved.
  
 This is part of the Gaussian(R) 09 program.  It is based on
 the Gaussian(R) 03 system (copyright 2003, Gaussian, Inc.),
 the Gaussian(R) 98 system (copyright 1998, Gaussian, Inc.),
 the Gaussian(R) 94 system (copyright 1995, Gaussian, Inc.),
 the Gaussian 92(TM) system (copyright 1992, Gaussian, Inc.),
 the Gaussian 90(TM) system (copyright 1990, Gaussian, Inc.),
 the Gaussian 88(TM) system (copyright 1988, Gaussian, Inc.),
 the Gaussian 86(TM) system (copyright 1986, Carnegie Mellon
 University), and the Gaussian 82(TM) system (copyright 1983,
 Carnegie Mellon University). Gaussian is a federally registered
 trademark of Gaussian, Inc.
  
 This software contains proprietary and confidential information,
 including trade secrets, belonging to Gaussian, Inc.
  
 This software is provided under written license and may be
 used, copied, transmitted, or stored only in accord with that
 written license.
  
 The following legend is applicable only to US Government
 contracts under FAR:
  
                    RESTRICTED RIGHTS LEGEND
  
 Use, reproduction and disclosure by the US Government is
 subject to restrictions as set forth in subparagraphs (a)
 and (c) of the Commercial Computer Software - Restricted
 Rights clause in FAR 52.227-19.
  
 Gaussian, Inc.
 340 Quinnipiac St., Bldg. 40, Wallingford CT 06492
  
  
 ---------------------------------------------------------------
 Warning -- This program may not be used in any manner that
 competes with the business of Gaussian, Inc. or will provide
 assistance to any competitor of Gaussian, Inc.  The licensee
 of this program is prohibited from giving any competitor of
 Gaussian, Inc. access to this program.  By using this program,
 the user acknowledges that Gaussian, Inc. is engaged in the
 business of creating and licensing software in the field of
 computational chemistry and represents and warrants to the
 licensee that it is not a competitor of Gaussian, Inc. and that
 it will not use this program in any manner prohibited above.
 ---------------------------------------------------------------
  

 Cite this work as:
 Gaussian 09, Revision D.01,
 M. J. Frisch, G. W. Trucks, H. B. Schlegel, G. E. Scuseria, 
 M. A. Robb, J. R. Cheeseman, G. Scalmani, V. Barone, B. Mennucci, 
 G. A. Petersson, H. Nakatsuji, M. Caricato, X. Li, H. P. Hratchian, 
 A. F. Izmaylov, J. Bloino, G. Zheng, J. L. Sonnenberg, M. Hada, 
 M. Ehara, K. Toyota, R. Fukuda, J. Hasegawa, M. Ishida, T. Nakajima, 
 Y. Honda, O. Kitao, H. Nakai, T. Vreven, J. A. Montgomery, Jr., 
 J. E. Peralta, F. Ogliaro, M. Bearpark, J. J. Heyd, E. Brothers, 
 K. N. Kudin, V. N. Staroverov, T. Keith, R. Kobayashi, J. Normand, 
 K. Raghavachari, A. Rendell, J. C. Burant, S. S. Iyengar, J. Tomasi, 
 M. Cossi, N. Rega, J. M. Millam, M. Klene, J. E. Knox, J. B. Cross, 
 V. Bakken, C. Adamo, J. Jaramillo, R. Gomperts, R. E. Stratmann, 
 O. Yazyev, A. J. Austin, R. Cammi, C. Pomelli, J. W. Ochterski, 
 R. L. Martin, K. Morokuma, V. G. Zakrzewski, G. A. Voth, 
 P. Salvador, J. J. Dannenberg, S. Dapprich, A. D. Daniels, 
 O. Farkas, J. B. Foresman, J. V. Ortiz, J. Cioslowski, 
 and D. J. Fox, Gaussian, Inc., Wallingford CT, 2013.
 
 ******************************************
 Gaussian 09:  ES64L-G09RevD.01 24-Apr-2013
                10-Mar-2024 
 ******************************************
 %chk=DY-202A-11R_32.chk
 %mem=6GB
 %nprocshared=3
 Will use up to    3 processors via shared memory.
 ----------------------------------------------------------------------
 # mPW1PW91/6-311G(d,p) nmr guess=read geom=check scrf=(solvent=methano
 l,read)
 ----------------------------------------------------------------------
 1/29=2,38=1,40=2/1;
 2/12=2,40=1/2;
 3/5=4,6=6,7=101,11=2,14=-4,16=1,25=1,30=1,70=2203,72=3,74=-7,116=-2/1,2,8,3;
 4/5=1/1;
 5/5=2,38=6,53=3/2;
 8/6=1,10=90,11=11/1;
 10/13=100,45=16/2;
 6/7=2,8=2,9=2,10=2,28=1/1;
 99/9=1/99;
 ----------------------------------------------------------------------
 candidate structure: DY-202A-11R_32, conformer: 1, nmr calculation wit
 h methanol solvation
 ----------------------------------------------------------------------
 Structure from the checkpoint file:  "DY-202A-11R_32.chk"
 Charge =  0 Multiplicity = 1
 Redundant internal coordinates found in file.
 C,0,-1.6381568278,0.6968427373,-0.0834331952
 C,0,-1.0040746636,-0.4592011809,-0.3983360213
 C,0,0.4151639439,-0.6291001834,-0.8667020074
 C,0,1.4121070739,0.345484706,-0.1906348426
 C,0,1.3658595513,1.7657444024,-0.8036070071
 C,0,-0.0219157878,2.2815952658,-1.2272729593
 C,0,-1.166855182,2.1272011065,-0.2067438264
 C,0,-3.0040183077,0.3910809573,0.3726130504
 C,0,-3.1643589186,-1.1151315392,0.4623080377
 C,0,-1.9195960225,-1.6846628136,-0.2417458877
 O,0,-3.8786003709,1.2158107789,0.6426221961
 C,0,-0.8561166894,2.7618381213,1.164005303
 C,0,-2.2487445857,-2.3120488574,-1.6018476198
 O,0,-1.3268212151,-2.6708008963,0.6236000028
 C,0,2.8714982493,-0.2210383191,-0.1576933026
 O,0,3.7765401588,0.8104889426,0.2886365431
 C,0,3.3812534601,-0.6732671607,-1.5260761667
 C,0,3.0034251703,-1.3766727455,0.8492850264
 O,0,2.7340392242,-0.8529175369,2.1574580868
 H,0,0.4533949789,-0.5104494817,-1.9594090654
 H,0,0.7112046419,-1.6650483529,-0.6744253367
 H,0,1.1040708616,0.4289825383,0.8585222036
 H,0,2.0095393927,1.8058283665,-1.6919937523
 H,0,1.8086838431,2.4626701888,-0.0846006792
 H,0,-0.3296023095,1.7891080837,-2.1590752766
 H,0,0.0794882285,3.3476335856,-1.4714553497
 H,0,-2.028600542,2.6803563875,-0.609563402
 H,0,-3.155927145,-1.4081289743,1.5193456072
 H,0,-4.1157763454,-1.4433055247,0.0320570151
 H,0,-0.585727677,3.8181198016,1.0420927449
 H,0,-0.0288005954,2.2565249135,1.6739836469
 H,0,-1.7324519217,2.7152699363,1.8204549405
 H,0,-1.3362915836,-2.6425484421,-2.1128808498
 H,0,-2.8978647109,-3.183507851,-1.4590056163
 H,0,-2.7624262304,-1.5955397346,-2.251569961
 H,0,-0.751027007,-3.2417827534,0.087766653
 H,0,3.635662739,0.8753111031,1.2519896059
 H,0,2.8067376533,-1.523628335,-1.9066524967
 H,0,3.3220071937,0.1358887774,-2.2612853243
 H,0,4.4305759611,-0.9789148421,-1.4488513113
 H,0,2.3180956642,-2.2018161124,0.6158185462
 H,0,4.0293212089,-1.7628513206,0.8025327126
 H,0,3.1638854401,-1.4345177426,2.8048693353
 Recover connectivity data from disk.
                          Input orientation:                          
 ---------------------------------------------------------------------
 Center     Atomic      Atomic             Coordinates (Angstroms)
 Number     Number       Type             X           Y           Z
 ---------------------------------------------------------------------
      1          6           0       -1.638157    0.696843   -0.083433
      2          6           0       -1.004075   -0.459201   -0.398336
      3          6           0        0.415164   -0.629100   -0.866702
      4          6           0        1.412107    0.345485   -0.190635
      5          6           0        1.365860    1.765744   -0.803607
      6          6           0       -0.021916    2.281595   -1.227273
      7          6           0       -1.166855    2.127201   -0.206744
      8          6           0       -3.004018    0.391081    0.372613
      9          6           0       -3.164359   -1.115132    0.462308
     10          6           0       -1.919596   -1.684663   -0.241746
     11          8           0       -3.878600    1.215811    0.642622
     12          6           0       -0.856117    2.761838    1.164005
     13          6           0       -2.248745   -2.312049   -1.601848
     14          8           0       -1.326821   -2.670801    0.623600
     15          6           0        2.871498   -0.221038   -0.157693
     16          8           0        3.776540    0.810489    0.288637
     17          6           0        3.381253   -0.673267   -1.526076
     18          6           0        3.003425   -1.376673    0.849285
     19          8           0        2.734039   -0.852918    2.157458
     20          1           0        0.453395   -0.510449   -1.959409
     21          1           0        0.711205   -1.665048   -0.674425
     22          1           0        1.104071    0.428983    0.858522
     23          1           0        2.009539    1.805828   -1.691994
     24          1           0        1.808684    2.462670   -0.084601
     25          1           0       -0.329602    1.789108   -2.159075
     26          1           0        0.079488    3.347634   -1.471455
     27          1           0       -2.028601    2.680356   -0.609563
     28          1           0       -3.155927   -1.408129    1.519346
     29          1           0       -4.115776   -1.443306    0.032057
     30          1           0       -0.585728    3.818120    1.042093
     31          1           0       -0.028801    2.256525    1.673984
     32          1           0       -1.732452    2.715270    1.820455
     33          1           0       -1.336292   -2.642548   -2.112881
     34          1           0       -2.897865   -3.183508   -1.459006
     35          1           0       -2.762426   -1.595540   -2.251570
     36          1           0       -0.751027   -3.241783    0.087767
     37          1           0        3.635663    0.875311    1.251990
     38          1           0        2.806738   -1.523628   -1.906652
     39          1           0        3.322007    0.135889   -2.261285
     40          1           0        4.430576   -0.978915   -1.448851
     41          1           0        2.318096   -2.201816    0.615819
     42          1           0        4.029321   -1.762851    0.802533
     43          1           0        3.163885   -1.434518    2.804869
 ---------------------------------------------------------------------
                    Distance matrix (angstroms):
                    1          2          3          4          5
     1  C    0.000000
     2  C    1.355604   0.000000
     3  C    2.566663   1.504151   0.000000
     4  C    3.072304   2.555111   1.549444   0.000000
     5  C    3.268840   3.275853   2.577418   1.547582   0.000000
     6  C    2.536148   3.027167   2.965333   2.622892   1.539973
     7  C    1.511045   2.598592   3.245848   3.134616   2.627078
     8  C    1.472089   2.305887   3.777232   4.452133   4.729590
     9  C    2.431127   2.416150   3.849088   4.848069   5.515874
    10  C    2.403298   1.537679   2.637402   3.901840   4.797418
    11  O    2.411653   3.485994   4.911025   5.426175   5.467940
    12  C    2.536118   3.583001   4.151914   3.580315   3.130636
    13  C    3.425176   2.535880   3.235609   4.738759   5.507354
    14  O    3.455119   2.457578   3.069862   4.154839   5.382414
    15  C    4.602718   3.890334   2.588974   1.565840   2.575162
    16  O    5.428655   4.993828   3.834850   2.456924   2.813697
    17  C    5.399343   4.533070   3.038818   2.588203   3.245389
    18  C    5.168531   4.296320   3.194147   2.565064   3.910046
    19  O    5.151645   4.545392   3.817436   2.949104   4.182967
    20  H    3.058011   2.136304   1.099795   2.186393   2.711001
    21  H    3.383386   2.114823   1.094440   2.183474   3.495082
    22  H    2.911845   2.610142   2.137880   1.096626   2.148986
    23  H    4.137995   3.985697   3.025230   2.177982   1.097798
    24  H    3.872836   4.067846   3.480320   2.156616   1.094883
    25  H    2.685824   2.934282   2.841239   2.998726   2.170813
    26  H    3.450160   4.100937   4.036436   3.525517   2.145494
    27  H    2.088920   3.309243   4.121967   4.179186   3.520870
    28  H    3.050153   3.034540   4.364951   5.183255   5.993007
    29  H    3.275999   3.291867   4.690428   5.814366   6.406611
    30  H    3.480917   4.532695   4.941968   4.191677   3.380465
    31  H    2.848008   3.552582   3.870274   3.033989   2.885203
    32  H    2.776280   3.940918   4.797695   4.421382   4.169752
    33  H    3.919351   2.795897   2.945256   4.491889   5.333748
    34  H    4.305367   3.483290   4.225160   5.713004   6.565363
    35  H    3.349599   2.795987   3.598464   5.043982   5.517026
    36  H    4.040926   2.836034   3.016144   4.198231   5.509182
    37  H    5.443196   5.102123   4.138082   2.702976   3.189099
    38  H    5.292609   4.234420   2.757046   2.895392   3.756702
    39  H    5.446185   4.747599   3.313579   2.824755   2.933900
    40  H    6.442208   5.559596   4.072444   3.528214   4.164370
    41  H    4.954100   3.886133   2.879662   2.821334   4.320076
    42  H    6.241421   5.336353   4.139308   3.504465   4.703690
    43  H    5.995381   5.346369   4.656673   3.900023   5.147395
                    6          7          8          9         10
     6  C    0.000000
     7  C    1.541494   0.000000
     8  C    3.876418   2.593248   0.000000
     9  C    4.926194   3.866571   1.517376   0.000000
    10  C    4.505958   3.885634   2.421182   1.539316   0.000000
    11  O    4.416607   2.984228   1.232062   2.444575   3.610063
    12  C    2.577739   1.542166   3.295493   4.566317   4.783147
    13  C    5.118656   4.777420   3.431595   2.555719   1.533567
    14  O    5.445616   4.871949   3.500158   2.413020   1.439678
    15  C    3.972281   4.671716   5.931072   6.133138   5.010374
    16  O    4.346309   5.139678   6.794036   7.205155   6.241238
    17  C    4.516864   5.501686   6.746077   6.855214   5.547200
    18  C    5.181477   5.548294   6.280251   6.185444   5.051865
    19  O    5.373720   5.448627   6.136653   6.142751   5.301349
    20  H    2.925313   3.557281   4.266707   4.395281   3.155983
    21  H    4.052049   4.257580   4.373424   4.076097   2.666216
    22  H    3.008415   3.029165   4.136900   4.556398   3.849759
    23  H    2.137552   3.521183   5.603559   6.319988   5.452050
    24  H    2.165545   2.996880   5.259527   6.150685   5.578991
    25  H    1.097939   2.151022   3.939090   4.831367   4.274496
    26  H    1.098338   2.154605   4.652935   5.846217   5.552705
    27  H    2.137138   1.100386   2.675237   4.104215   4.381845
    28  H    5.565969   4.408441   2.138978   1.096926   2.169431
    29  H    5.676310   4.636990   2.171856   1.094536   2.226304
    30  H    2.798001   2.180942   4.247461   5.596647   5.805865
    31  H    2.901373   2.202051   3.745046   4.761087   4.772639
    32  H    3.521740   2.185237   3.019103   4.308932   4.862829
    33  H    5.172918   5.139317   4.261678   3.508052   2.181498
    34  H    6.179979   5.724350   4.017932   2.835603   2.164548
    35  H    4.857135   4.537175   3.300207   2.785225   2.181215
    36  H    5.724390   5.393110   4.284251   3.238379   1.974526
    37  H    4.637053   5.172940   6.715143   7.129218   6.296476
    38  H    4.789840   5.657533   6.528863   6.436834   5.013589
    39  H    4.105491   5.323190   6.857196   7.145345   5.904858
    40  H    5.523107   6.520891   7.776105   7.832887   6.502297
    41  H    5.382715   5.617996   5.925130   5.591221   4.354411
    42  H    6.073729   6.568972   7.368319   7.230790   6.040385
    43  H    6.341687   6.364823   6.876897   6.755463   5.931797
                   11         12         13         14         15
    11  O    0.000000
    12  C    3.434741   0.000000
    13  C    4.487746   5.944214   0.000000
    14  O    4.649483   5.479705   2.435418   0.000000
    15  C    6.947580   4.953741   5.716187   4.923174   0.000000
    16  O    7.674032   5.102504   7.044731   6.186750   1.443038
    17  C    7.808799   6.082088   5.864147   5.547722   1.528670
    18  C    7.357034   5.667661   5.870968   4.525123   1.538474
    19  O    7.092346   5.190629   6.410115   4.706167   2.403766
    20  H    5.340105   4.709395   3.267288   3.808966   3.029383
    21  H    5.576762   5.043178   3.168599   2.617242   2.649348
    22  H    5.049032   3.062331   4.980767   3.946274   2.139865
    23  H    6.361505   4.157243   5.924358   6.044294   2.684258
    24  H    5.867599   2.957986   6.446914   6.056853   2.887422
    25  H    4.557803   3.502326   4.562137   5.350562   4.277062
    26  H    4.967943   2.857300   6.121248   6.525988   4.717702
    27  H    2.671210   2.127652   5.094821   5.536070   5.712552
    28  H    2.859364   4.775356   3.373707   2.396316   6.368006
    29  H    2.738602   5.439662   2.628720   3.104020   7.095911
    30  H    4.215993   1.097134   6.880045   6.544498   5.450385
    31  H    4.119193   1.095386   6.044095   5.202567   4.231441
    32  H    2.870822   1.095928   6.103495   5.532337   5.807868
    33  H    5.379876   6.338450   1.096793   2.736643   5.233733
    34  H    4.973197   6.811465   1.095993   2.658626   6.614770
    35  H    4.186393   5.855503   1.095168   3.388768   6.165604
    36  H    5.473547   6.100229   2.441794   0.971945   4.723117
    37  H    7.546616   4.872659   7.275294   6.131560   1.942456
    38  H    7.661401   6.419553   5.125662   4.980411   2.181695
    39  H    7.838856   6.007075   6.120501   6.149120   2.180700
    40  H    8.844970   6.983507   6.812780   6.348634   2.161525
    41  H    7.076718   5.917263   5.078014   3.674973   2.197284
    42  H    8.451818   6.668657   6.745130   5.435499   2.154014
    43  H    7.829186   6.038398   7.034613   5.143226   3.214778
                   16         17         18         19         20
    16  O    0.000000
    17  C    2.377176   0.000000
    18  C    2.386569   2.505968   0.000000
    19  O    2.710392   3.744274   1.434645   0.000000
    20  H    4.223965   2.964227   3.891241   4.718815   0.000000
    21  H    4.056113   2.972894   2.767513   3.573651   1.746639
    22  H    2.759059   3.476611   2.620691   2.446896   3.040830
    23  H    2.834764   2.838141   4.192162   4.734143   2.803255
    24  H    2.596434   3.792747   4.127966   4.108069   3.767115
    25  H    4.879487   4.498270   5.493767   5.915966   2.437400
    26  H    4.816972   5.203103   6.021155   6.153071   3.906752
    27  H    6.164643   6.430654   6.626387   6.543941   4.261881
    28  H    7.382142   7.249093   6.195772   5.950391   5.092619
    29  H    8.211826   7.695856   7.166263   7.196239   5.070846
    30  H    5.351908   6.519585   6.317045   5.838106   5.368920
    31  H    4.300096   5.518381   4.803608   4.187561   4.592407
    32  H    6.026911   6.987949   6.333695   5.726699   5.428680
    33  H    6.620559   5.145643   5.404629   6.164914   2.787898
    34  H    7.972073   6.762628   6.589240   7.087228   4.315853
    35  H    7.416179   6.254736   6.550439   7.085347   3.406506
    36  H    6.079483   5.126159   4.260805   4.704890   3.619633
    37  H    0.975755   3.190685   2.373463   2.149319   4.728662
    38  H    3.347822   1.094541   2.766853   4.119725   2.562721
    39  H    2.676525   1.094886   3.473469   4.566042   2.955980
    40  H    2.578487   1.095656   2.734301   3.987428   4.037090
    41  H    3.362750   2.838041   1.097745   2.090260   3.601337
    42  H    2.636298   2.651340   1.097170   2.083640   4.688718
    43  H    3.427365   4.402708   1.963009   0.970653   5.558688
                   21         22         23         24         25
    21  H    0.000000
    22  H    2.624736   0.000000
    23  H    3.842929   3.036562   0.000000
    24  H    4.311660   2.349861   1.747998   0.000000
    25  H    3.901110   3.607112   2.385378   3.054406   0.000000
    26  H    5.114812   3.872608   2.480100   2.386764   1.751907
    27  H    5.137439   4.127662   4.271186   3.879140   2.466152
    28  H    4.453465   4.686070   6.879264   6.496391   5.633934
    29  H    4.883445   5.606720   7.144838   7.097146   5.439179
    30  H    5.890127   3.791486   4.273167   2.973195   3.798679
    31  H    4.630483   2.299627   3.960778   2.551757   3.873151
    32  H    5.602060   3.768061   5.212186   4.028981   4.320003
    33  H    2.686429   4.921271   5.582095   6.329933   4.544792
    34  H    3.993328   5.868263   7.002169   7.477962   5.640300
    35  H    3.815538   5.359213   5.886772   6.485358   4.169296
    36  H    2.281480   4.184492   6.022180   6.254807   5.525917
    37  H    4.326310   2.600574   3.489581   2.764785   5.309775
    38  H    2.435086   3.789189   3.430289   4.495171   4.568869
    39  H    3.546518   3.839055   2.198946   3.527324   4.009717
    40  H    3.860601   4.286232   3.698017   4.536519   5.552087
    41  H    2.129542   2.907553   4.634913   4.744209   5.535144
    42  H    3.633300   3.655730   4.799756   4.855231   6.355136
    43  H    4.263130   3.391716   5.661637   5.037230   6.872915
                   26         27         28         29         30
    26  H    0.000000
    27  H    2.373216   0.000000
    28  H    6.483061   4.745401   0.000000
    29  H    6.543233   4.666108   1.770473   0.000000
    30  H    2.642308   2.470699   5.843575   6.415919   0.000000
    31  H    3.331071   3.064869   4.820013   5.752220   1.774270
    32  H    3.810470   2.448247   4.372570   5.115892   1.771187
    33  H    6.188549   5.574278   4.245931   3.710051   7.228931
    34  H    7.177785   5.988495   3.476944   2.595165   7.786158
    35  H    5.754999   4.638747   3.796020   2.658888   6.700294
    36  H    6.822121   6.098376   3.345930   3.815647   7.126029
    37  H    5.116240   6.229562   7.170165   8.182238   5.150176
    38  H    5.599686   6.537310   6.877803   7.189315   6.981274
    39  H    4.631745   6.150732   7.657728   7.941908   6.304088
    40  H    6.136082   7.470986   8.157784   8.686132   7.374256
    41  H    6.337544   6.650634   5.604572   6.504677   6.697278
    42  H    6.847573   7.644248   7.229623   8.187695   7.245916
    43  H    7.118246   7.453352   6.449287   7.789868   6.690081
                   31         32         33         34         35
    31  H    0.000000
    32  H    1.770404   0.000000
    33  H    6.328570   6.658400   0.000000
    34  H    6.902254   6.848987   1.777273   0.000000
    35  H    6.141749   6.018747   1.774633   1.779928   0.000000
    36  H    5.767936   6.281073   2.354669   2.646661   3.496904
    37  H    3.938797   5.703092   6.958306   8.155396   7.701661
    38  H    5.928810   7.243192   4.296418   5.958026   5.580298
    39  H    5.586712   6.990091   5.426001   7.095693   6.325999
    40  H    6.332946   7.894193   6.038657   7.652867   7.263874
    41  H    5.148246   6.483504   4.581986   5.698671   5.865253
    42  H    5.777817   7.368023   6.169546   7.424199   7.448716
    43  H    5.009585   6.493376   6.774599   7.614750   7.791962
                   36         37         38         39         40
    36  H    0.000000
    37  H    6.127718   0.000000
    38  H    4.425771   4.052042   0.000000
    39  H    5.789328   3.603918   1.773489   0.000000
    40  H    5.859247   3.371140   1.772892   1.769678   0.000000
    41  H    3.283273   3.407258   2.657361   3.840629   3.197018
    42  H    5.054687   2.704973   2.981882   3.673212   2.417497
    43  H    5.096606   2.822998   4.725879   5.306327   4.461639
                   41         42         43
    41  H    0.000000
    42  H    1.776470   0.000000
    43  H    2.469018   2.205932   0.000000
 Stoichiometry    C15H24O4
 Framework group  C1[X(C15H24O4)]
 Deg. of freedom   123
 Full point group                 C1      NOp   1
 Largest Abelian subgroup         C1      NOp   1
 Largest concise Abelian subgroup C1      NOp   1
                         Standard orientation:                         
 ---------------------------------------------------------------------
 Center     Atomic      Atomic             Coordinates (Angstroms)
 Number     Number       Type             X           Y           Z
 ---------------------------------------------------------------------
      1          6           0       -1.667586    0.723006   -0.053282
      2          6           0       -1.048307   -0.449147   -0.336501
      3          6           0        0.362588   -0.648459   -0.818291
      4          6           0        1.377616    0.339623   -0.190447
      5          6           0        1.335280    1.738135   -0.851796
      6          6           0       -0.053733    2.251938   -1.273893
      7          6           0       -1.185415    2.143755   -0.232838
      8          6           0       -3.029503    0.446038    0.432018
      9          6           0       -3.201906   -1.054591    0.576314
     10          6           0       -1.972347   -1.659821   -0.124667
     11          8           0       -3.892823    1.287783    0.685244
     12          6           0       -0.849662    2.822625    1.110546
     13          6           0       -2.326292   -2.330904   -1.457409
     14          8           0       -1.376132   -2.620850    0.766190
     15          6           0        2.832247   -0.239043   -0.158029
     16          8           0        3.752636    0.798835    0.239531
     17          6           0        3.318524   -0.743216   -1.516770
     18          6           0        2.968183   -1.360234    0.886649
     19          8           0        2.722022   -0.788918    2.179401
     20          1           0        0.386376   -0.568147   -1.914892
     21          1           0        0.652127   -1.679838   -0.594184
     22          1           0        1.085236    0.462343    0.859335
     23          1           0        1.966632    1.741355   -1.749875
     24          1           0        1.794414    2.455410   -0.163696
     25          1           0       -0.378952    1.730324   -2.183630
     26          1           0        0.053648    3.307869   -1.556425
     27          1           0       -2.047846    2.690640   -0.642691
     28          1           0       -3.181089   -1.310811    1.642693
     29          1           0       -4.162199   -1.388578    0.170976
     30          1           0       -0.571673    3.871466    0.948196
     31          1           0       -0.019714    2.327590    1.626295
     32          1           0       -1.716983    2.807056    1.780301
     33          1           0       -1.424141   -2.687452   -1.969221
     34          1           0       -2.981024   -3.190773   -1.275330
     35          1           0       -2.842758   -1.632590   -2.124502
     36          1           0       -0.813077   -3.215436    0.242633
     37          1           0        3.626009    0.898351    1.201903
     38          1           0        2.731154   -1.600856   -1.859510
     39          1           0        3.256039    0.040468   -2.278814
     40          1           0        4.366085   -1.055803   -1.443500
     41          1           0        2.272323   -2.186533    0.691573
     42          1           0        3.989848   -1.757382    0.839158
     43          1           0        3.155828   -1.351706    2.840650
 ---------------------------------------------------------------------
 Rotational constants (GHZ):      0.5335471      0.2758770      0.2263092
 Standard basis: 6-311G(d,p) (5D, 7F)
 There are   505 symmetry adapted cartesian basis functions of A   symmetry.
 There are   486 symmetry adapted basis functions of A   symmetry.
   486 basis functions,   800 primitive gaussians,   505 cartesian basis functions
    73 alpha electrons       73 beta electrons
       nuclear repulsion energy      1610.2498999675 Hartrees.
 NAtoms=   43 NActive=   43 NUniq=   43 SFac= 1.00D+00 NAtFMM=   60 NAOKFM=F Big=F
 Integral buffers will be    131072 words long.
 Raffenetti 2 integral format.
 Two-electron integral symmetry is turned on.
 Using the following non-standard input for PCM:
 --- end of non-standard input.
 ------------------------------------------------------------------------------
 Polarizable Continuum Model (PCM)
 =================================
 Model                : PCM (using non-symmetric T matrix).
 Atomic radii         : UFF (Universal Force Field).
 Polarization charges : Total charges.
 Charge compensation  : None.
 Solution method      : On-the-fly selection.
 Cavity type          : Scaled VdW (van der Waals Surface) (Alpha=1.100).
 Cavity algorithm     : GePol (No added spheres)
                        Default sphere list used, NSphG=   43.
                        Lebedev-Laikov grids with approx.  5.0 points / Ang**2.
                        Smoothing algorithm: Karplus/York (Gamma=1.0000).
                        Polarization charges: spherical gaussians, with
                                              point-specific exponents (IZeta= 3).
                        Self-potential: point-specific (ISelfS= 7).
                        Self-field    : sphere-specific E.n sum rule (ISelfD= 2).
 Solvent              : Methanol, Eps=  32.613000 Eps(inf)=   1.765709
 ------------------------------------------------------------------------------
 One-electron integrals computed using PRISM.
 NBasis=   486 RedAO= T EigKep=  3.12D-04  NBF=   486
 NBsUse=   486 1.00D-06 EigRej= -1.00D+00 NBFU=   486
 Initial guess from the checkpoint file:  "DY-202A-11R_32.chk"
 B after Tr=     0.000000    0.000000    0.000000
         Rot=    1.000000    0.000000    0.000000    0.000000 Ang=   0.00 deg.
 Requested convergence on RMS density matrix=1.00D-08 within 128 cycles.
 Requested convergence on MAX density matrix=1.00D-06.
 Requested convergence on             energy=1.00D-06.
 No special actions if energy rises.
 Inv3:  Mode=1 IEnd=    20940492.
 Iteration    1 A*A^-1 deviation from unit magnitude is 7.99D-15 for   2641.
 Iteration    1 A*A^-1 deviation from orthogonality  is 5.15D-15 for   2162    879.
 Iteration    1 A^-1*A deviation from unit magnitude is 7.99D-15 for   2641.
 Iteration    1 A^-1*A deviation from orthogonality  is 1.14D-12 for   2394   2073.
 Error on total polarization charges =  0.01114
 SCF Done:  E(RmPW1PW91) =  -886.976386272     A.U. after   11 cycles
            NFock= 11  Conv=0.52D-08     -V/T= 2.0045
 DoSCS=F DFT=T ScalE2(SS,OS)=  1.000000  1.000000
 Range of M.O.s used for correlation:     1   486
 NBasis=   486 NAE=    73 NBE=    73 NFC=     0 NFV=     0
 NROrb=    486 NOA=    73 NOB=    73 NVA=   413 NVB=   413
 NEqPCM:  Using equilibrium solvation (IEInf=0, Eps=  32.6130, EpsInf=   1.7657)
          Differentiating once with respect to magnetic field using GIAOs.
          Electric field/nuclear overlap derivatives assumed to be zero.
 FoFJK:  IHMeth= 1 ICntrl=    6127 DoSepK=F KAlg= 0 I1Cent=   0 FoldK=F
 IRaf=         1 NMat=   1 IRICut=       1 DoRegI=T DoRafI=F ISym2E= 0.
          There are     3 degrees of freedom in the 1st order CPHF.  IDoFFX=0 NUNeed=     3.
      3 vectors produced by pass  0 Test12= 1.00D-12 3.33D-08 XBig12= 4.26D+01 9.75D-01.
 AX will form     3 AO Fock derivatives at one time.
      3 vectors produced by pass  1 Test12= 1.00D-12 3.33D-08 XBig12= 9.47D-02 1.96D-01.
      3 vectors produced by pass  2 Test12= 1.00D-12 3.33D-08 XBig12= 1.27D-03 1.74D-02.
      3 vectors produced by pass  3 Test12= 1.00D-12 3.33D-08 XBig12= 6.67D-06 7.73D-04.
      3 vectors produced by pass  4 Test12= 1.00D-12 3.33D-08 XBig12= 3.56D-08 4.93D-05.
      3 vectors produced by pass  5 Test12= 1.00D-12 3.33D-08 XBig12= 1.05D-10 1.90D-06.
      3 vectors produced by pass  6 Test12= 1.00D-12 3.33D-08 XBig12= 5.81D-13 1.73D-07.
 InvSVY:  IOpt=1 It=  1 EMax= 3.55D-15
 Solved reduced A of dimension    21 with     3 vectors.
 Calculating GIAO nuclear magnetic shielding tensors.
 SCF GIAO Magnetic shielding tensor (ppm):
      1  C    Isotropic =    36.2792   Anisotropy =   138.6025
   XX=   -17.9334   YX=   -30.9955   ZX=    51.6739
   XY=   -18.2498   YY=    16.0092   ZY=     6.3679
   XZ=    49.6237   YZ=    -2.8918   ZZ=   110.7619
   Eigenvalues:   -44.8476    25.0044   128.6809
      2  C    Isotropic =    -1.8640   Anisotropy =   191.9326
   XX=   -73.3678   YX=   -30.0251   ZX=    69.1068
   XY=   -32.2269   YY=   -39.7151   ZY=    -0.8960
   XZ=    52.4631   YZ=    12.8749   ZZ=   107.4910
   Eigenvalues:  -106.7334   -24.9496   126.0911
      3  C    Isotropic =   159.5958   Anisotropy =    19.3570
   XX=   169.5326   YX=     3.9699   ZX=     4.1911
   XY=     3.6232   YY=   150.7012   ZY=     5.2099
   XZ=     3.5164   YZ=     9.5484   ZZ=   158.5536
   Eigenvalues:   146.1944   160.0926   172.5005
      4  C    Isotropic =   145.5987   Anisotropy =    39.0685
   XX=   170.5844   YX=     4.4772   ZX=     5.0782
   XY=     1.6211   YY=   146.3796   ZY=     3.5969
   XZ=     6.3369   YZ=     0.8596   ZZ=   119.8322
   Eigenvalues:   119.0681   146.0836   171.6444
      5  C    Isotropic =   161.1182   Anisotropy =    16.8973
   XX=   167.2771   YX=    -4.2797   ZX=    -0.5878
   XY=     1.5379   YY=   168.6541   ZY=    -7.0063
   XZ=     0.5186   YZ=   -11.3301   ZZ=   147.4236
   Eigenvalues:   144.0012   166.9704   172.3831
      6  C    Isotropic =   156.2526   Anisotropy =    17.3208
   XX=   160.9307   YX=    -4.9923   ZX=   -11.8454
   XY=    -1.7321   YY=   152.8589   ZY=    -4.1901
   XZ=    -6.8595   YZ=    -2.6812   ZZ=   154.9682
   Eigenvalues:   145.1783   155.7798   167.7998
      7  C    Isotropic =   154.6350   Anisotropy =     7.4003
   XX=   152.9491   YX=     4.6509   ZX=     1.7052
   XY=     4.7374   YY=   152.3717   ZY=    -2.3783
   XZ=    -4.2148   YZ=     0.7597   ZZ=   158.5844
   Eigenvalues:   147.9504   156.3862   159.5686
      8  C    Isotropic =   -24.1816   Anisotropy =   147.9799
   XX=   -58.2274   YX=   -14.6427   ZX=    45.1548
   XY=   -20.9838   YY=   -71.2788   ZY=    17.3099
   XZ=    50.1629   YZ=    10.5074   ZZ=    56.9616
   Eigenvalues:   -95.0375   -51.9789    74.4717
      9  C    Isotropic =   134.7305   Anisotropy =    31.8503
   XX=   129.7629   YX=   -11.1945   ZX=   -13.5301
   XY=    -5.5363   YY=   147.6391   ZY=    11.2434
   XZ=    -5.5985   YZ=     6.7504   ZZ=   126.7894
   Eigenvalues:   118.5069   129.7205   155.9640
     10  C    Isotropic =   106.8923   Anisotropy =    39.2500
   XX=   106.9429   YX=    -7.2106   ZX=     4.0848
   XY=    -5.0757   YY=   112.5661   ZY=   -20.3276
   XZ=     9.0410   YZ=   -24.5866   ZZ=   101.1679
   Eigenvalues:    83.6063   104.0115   133.0590
     11  O    Isotropic =  -228.9945   Anisotropy =   898.0126
   XX=  -474.2163   YX=   230.7823   ZX=   274.5778
   XY=   177.7762   YY=  -476.3945   ZY=   -14.6059
   XZ=   315.8442   YZ=   -34.1486   ZZ=   263.6274
   Eigenvalues:  -734.9073  -321.7567   369.6806
     12  C    Isotropic =   169.0651   Anisotropy =    29.4570
   XX=   155.4964   YX=     3.7671   ZX=     5.0288
   XY=     2.5489   YY=   173.9676   ZY=     9.8861
   XZ=     4.3196   YZ=    13.6284   ZZ=   177.7312
   Eigenvalues:   154.5092   163.9830   188.7031
     13  C    Isotropic =   159.5129   Anisotropy =    41.9312
   XX=   146.7427   YX=    -0.3805   ZX=    12.7397
   XY=     0.3382   YY=   155.0641   ZY=    16.1854
   XZ=    16.4385   YZ=    10.5505   ZZ=   176.7318
   Eigenvalues:   138.8164   152.2552   187.4670
     14  O    Isotropic =   257.8946   Anisotropy =    69.3855
   XX=   255.7912   YX=   -58.8844   ZX=    16.0791
   XY=   -31.4932   YY=   226.0612   ZY=     1.0499
   XZ=    10.4368   YZ=   -11.5723   ZZ=   291.8312
   Eigenvalues:   193.2276   276.3045   304.1516
     15  C    Isotropic =   109.7299   Anisotropy =    43.4114
   XX=   121.6110   YX=    16.8072   ZX=     5.0735
   XY=    16.9884   YY=   115.1032   ZY=     8.5557
   XZ=     9.4228   YZ=    11.4078   ZZ=    92.4756
   Eigenvalues:    88.6721   101.8468   138.6709
     16  O    Isotropic =   271.8419   Anisotropy =    60.7915
   XX=   293.1871   YX=    19.2388   ZX=    18.4043
   XY=    -0.3764   YY=   245.2443   ZY=    15.9820
   XZ=    22.4263   YZ=    22.1355   ZZ=   277.0944
   Eigenvalues:   236.3327   266.8234   312.3696
     17  C    Isotropic =   170.1949   Anisotropy =    31.2740
   XX=   169.3393   YX=    -2.8679   ZX=    -8.1071
   XY=    -2.1423   YY=   157.2145   ZY=    13.1798
   XZ=    -3.7044   YZ=    12.3890   ZZ=   184.0309
   Eigenvalues:   152.0954   167.4451   191.0442
     18  C    Isotropic =   117.3863   Anisotropy =    49.3162
   XX=    99.5772   YX=    -1.7533   ZX=   -10.7285
   XY=    -3.9353   YY=   106.3981   ZY=     4.0241
   XZ=   -16.1582   YZ=     3.9519   ZZ=   146.1837
   Eigenvalues:    95.6922   106.2030   150.2638
     19  O    Isotropic =   319.7557   Anisotropy =    90.5718
   XX=   296.6288   YX=   -28.8698   ZX=     9.9243
   XY=   -25.5234   YY=   319.0186   ZY=   -49.7927
   XZ=    17.7404   YZ=   -25.7834   ZZ=   343.6196
   Eigenvalues:   276.2629   302.8672   380.1368
     20  H    Isotropic =    29.5167   Anisotropy =     5.1930
   XX=    28.7117   YX=     1.1536   ZX=     0.9580
   XY=     1.6419   YY=    27.3826   ZY=     2.0149
   XZ=    -0.5181   YZ=     1.0838   ZZ=    32.4557
   Eigenvalues:    26.2581    29.3133    32.9787
     21  H    Isotropic =    29.6675   Anisotropy =     8.5320
   XX=    32.9579   YX=     2.2039   ZX=     0.1135
   XY=     2.6944   YY=    32.8434   ZY=    -0.8788
   XZ=     0.5364   YZ=    -0.4882   ZZ=    23.2012
   Eigenvalues:    23.1263    30.5208    35.3555
     22  H    Isotropic =    29.2949   Anisotropy =     4.2927
   XX=    30.1920   YX=    -2.4051   ZX=    -0.3581
   XY=    -2.9003   YY=    27.6117   ZY=    -0.9917
   XZ=     1.5506   YZ=    -0.1001   ZZ=    30.0810
   Eigenvalues:    25.9467    29.7813    32.1567
     23  H    Isotropic =    30.1043   Anisotropy =     7.2770
   XX=    32.3928   YX=    -1.9994   ZX=    -4.0253
   XY=    -1.8216   YY=    28.5056   ZY=    -3.6503
   XZ=    -3.4858   YZ=    -2.8216   ZZ=    29.4146
   Eigenvalues:    23.8435    31.5138    34.9557
     24  H    Isotropic =    29.7263   Anisotropy =     6.8079
   XX=    30.8004   YX=     0.8071   ZX=     3.0896
   XY=     0.7067   YY=    33.0779   ZY=     2.1030
   XZ=     2.1086   YZ=     2.1153   ZZ=    25.3007
   Eigenvalues:    23.9479    30.9661    34.2649
     25  H    Isotropic =    29.8912   Anisotropy =     6.3924
   XX=    28.5307   YX=    -1.2815   ZX=     1.7802
   XY=    -0.4821   YY=    27.3149   ZY=     0.2439
   XZ=     0.9216   YZ=     0.1365   ZZ=    33.8282
   Eigenvalues:    26.7545    28.7663    34.1529
     26  H    Isotropic =    30.0203   Anisotropy =    10.5219
   XX=    28.2908   YX=    -1.3037   ZX=    -0.7190
   XY=    -1.0925   YY=    34.1234   ZY=    -4.6997
   XZ=    -1.2811   YZ=    -5.6697   ZZ=    27.6466
   Eigenvalues:    24.2451    28.7808    37.0349
     27  H    Isotropic =    29.0741   Anisotropy =     8.9553
   XX=    33.0867   YX=    -3.3022   ZX=     1.3198
   XY=    -3.3723   YY=    27.4254   ZY=    -0.7734
   XZ=     1.2352   YZ=    -2.4798   ZZ=    26.7102
   Eigenvalues:    25.1476    27.0303    35.0443
     28  H    Isotropic =    29.1028   Anisotropy =     6.4899
   XX=    28.5849   YX=    -1.0244   ZX=    -2.8643
   XY=    -0.4099   YY=    27.3510   ZY=    -0.2703
   XZ=    -3.3992   YZ=    -1.5364   ZZ=    31.3724
   Eigenvalues:    25.7806    28.0984    33.4294
     29  H    Isotropic =    29.3093   Anisotropy =     6.1661
   XX=    33.3615   YX=     0.1825   ZX=    -0.8244
   XY=     0.9356   YY=    27.8333   ZY=     1.7007
   XZ=     0.1783   YZ=     2.2951   ZZ=    26.7329
   Eigenvalues:    25.1674    29.3404    33.4200
     30  H    Isotropic =    30.7178   Anisotropy =    10.8760
   XX=    27.3307   YX=     1.0865   ZX=    -0.8134
   XY=     1.0179   YY=    37.1625   ZY=     1.9395
   XZ=     0.1637   YZ=     3.5017   ZZ=    27.6600
   Eigenvalues:    26.4895    27.6953    37.9684
     31  H    Isotropic =    30.7843   Anisotropy =     5.3874
   XX=    31.5305   YX=    -2.9874   ZX=     1.6597
   XY=    -3.0587   YY=    28.8860   ZY=     1.5057
   XZ=     3.1188   YZ=     1.5844   ZZ=    31.9364
   Eigenvalues:    25.7786    32.1985    34.3759
     32  H    Isotropic =    30.4438   Anisotropy =     9.1757
   XX=    31.3769   YX=    -0.0255   ZX=    -3.4677
   XY=    -0.6869   YY=    27.9473   ZY=     2.6562
   XZ=    -4.5019   YZ=     3.9527   ZZ=    32.0071
   Eigenvalues:    25.4788    29.2916    36.5609
     33  H    Isotropic =    30.3911   Anisotropy =     5.8570
   XX=    31.2002   YX=     1.2314   ZX=    -1.0380
   XY=    -0.3967   YY=    28.9692   ZY=     3.2773
   XZ=    -2.3574   YZ=     4.2352   ZZ=    31.0039
   Eigenvalues:    25.7449    31.1326    34.2958
     34  H    Isotropic =    30.1330   Anisotropy =     9.5260
   XX=    30.4915   YX=     4.5148   ZX=     0.5258
   XY=     4.3903   YY=    32.1751   ZY=     1.3386
   XZ=     1.3921   YZ=     3.1012   ZZ=    27.7326
   Eigenvalues:    26.2835    27.6319    36.4837
     35  H    Isotropic =    30.7401   Anisotropy =     8.8298
   XX=    30.0077   YX=    -0.3941   ZX=     4.0862
   XY=    -0.7549   YY=    28.5783   ZY=    -1.0675
   XZ=     4.4813   YZ=    -0.8410   ZZ=    33.6344
   Eigenvalues:    27.1675    28.4263    36.6266
     36  H    Isotropic =    30.4022   Anisotropy =    14.1121
   XX=    30.8496   YX=    -6.0450   ZX=    -4.1347
   XY=    -6.8723   YY=    33.8771   ZY=     1.1899
   XZ=    -2.8422   YZ=     1.6039   ZZ=    26.4798
   Eigenvalues:    23.8866    27.5097    39.8102
     37  H    Isotropic =    29.2341   Anisotropy =    15.4773
   XX=    22.9546   YX=     2.9183   ZX=     1.3818
   XY=     4.3883   YY=    26.1135   ZY=     3.0853
   XZ=     0.5861   YZ=     3.0736   ZZ=    38.6341
   Eigenvalues:    20.5093    27.6406    39.5523
     38  H    Isotropic =    31.0043   Anisotropy =     7.8931
   XX=    30.7915   YX=     1.2950   ZX=    -0.5519
   XY=     1.4343   YY=    31.9148   ZY=     4.8434
   XZ=     0.0236   YZ=     5.0568   ZZ=    30.3067
   Eigenvalues:    25.8536    30.8930    36.2664
     39  H    Isotropic =    30.3422   Anisotropy =     7.4716
   XX=    28.6325   YX=    -1.2301   ZX=    -2.8174
   XY=    -1.7213   YY=    28.8124   ZY=    -1.7437
   XZ=    -2.4840   YZ=    -3.5614   ZZ=    33.5819
   Eigenvalues:    25.5042    30.1992    35.3233
     40  H    Isotropic =    31.1406   Anisotropy =    10.6348
   XX=    36.1500   YX=    -3.4069   ZX=    -2.0104
   XY=    -3.6086   YY=    28.0969   ZY=     1.2668
   XZ=    -2.8265   YZ=     0.8439   ZZ=    29.1750
   Eigenvalues:    26.7721    28.4193    38.2305
     41  H    Isotropic =    27.8231   Anisotropy =     4.1469
   XX=    26.4253   YX=     1.7580   ZX=     0.5536
   XY=     1.2919   YY=    29.8984   ZY=    -0.2696
   XZ=     2.3714   YZ=     0.4349   ZZ=    27.1456
   Eigenvalues:    24.9921    27.8895    30.5877
     42  H    Isotropic =    28.3772   Anisotropy =     6.7848
   XX=    28.4531   YX=    -4.7919   ZX=    -0.1337
   XY=    -4.5737   YY=    27.2367   ZY=     0.4239
   XZ=    -1.8825   YZ=     0.5305   ZZ=    29.4418
   Eigenvalues:    23.1076    29.1236    32.9004
     43  H    Isotropic =    30.5439   Anisotropy =    22.8174
   XX=    25.0194   YX=    -5.6041   ZX=     6.6629
   XY=    -5.9683   YY=    28.6133   ZY=    -6.8745
   XZ=     6.8108   YZ=    -7.9619   ZZ=    37.9992
   Eigenvalues:    20.6437    25.2325    45.7556
 End of Minotr F.D. properties file   721 does not exist.
 End of Minotr F.D. properties file   722 does not exist.
 End of Minotr F.D. properties file   788 does not exist.

 **********************************************************************

            Population analysis using the SCF density.

 **********************************************************************

 Orbital symmetries:
       Occupied  (A) (A) (A) (A) (A) (A) (A) (A) (A) (A) (A) (A)
                 (A) (A) (A) (A) (A) (A) (A) (A) (A) (A) (A) (A)
                 (A) (A) (A) (A) (A) (A) (A) (A) (A) (A) (A) (A)
                 (A) (A) (A) (A) (A) (A) (A) (A) (A) (A) (A) (A)
                 (A) (A) (A) (A) (A) (A) (A) (A) (A) (A) (A) (A)
                 (A) (A) (A) (A) (A) (A) (A) (A) (A) (A) (A) (A)
                 (A)
       Virtual   (A) (A) (A) (A) (A) (A) (A) (A) (A) (A) (A) (A)
                 (A) (A) (A) (A) (A) (A) (A) (A) (A) (A) (A) (A)
                 (A) (A) (A) (A) (A) (A) (A) (A) (A) (A) (A) (A)
                 (A) (A) (A) (A) (A) (A) (A) (A) (A) (A) (A) (A)
                 (A) (A) (A) (A) (A) (A) (A) (A) (A) (A) (A) (A)
                 (A) (A) (A) (A) (A) (A) (A) (A) (A) (A) (A) (A)
                 (A) (A) (A) (A) (A) (A) (A) (A) (A) (A) (A) (A)
                 (A) (A) (A) (A) (A) (A) (A) (A) (A) (A) (A) (A)
                 (A) (A) (A) (A) (A) (A) (A) (A) (A) (A) (A) (A)
                 (A) (A) (A) (A) (A) (A) (A) (A) (A) (A) (A) (A)
                 (A) (A) (A) (A) (A) (A) (A) (A) (A) (A) (A) (A)
                 (A) (A) (A) (A) (A) (A) (A) (A) (A) (A) (A) (A)
                 (A) (A) (A) (A) (A) (A) (A) (A) (A) (A) (A) (A)
                 (A) (A) (A) (A) (A) (A) (A) (A) (A) (A) (A) (A)
                 (A) (A) (A) (A) (A) (A) (A) (A) (A) (A) (A) (A)
                 (A) (A) (A) (A) (A) (A) (A) (A) (A) (A) (A) (A)
                 (A) (A) (A) (A) (A) (A) (A) (A) (A) (A) (A) (A)
                 (A) (A) (A) (A) (A) (A) (A) (A) (A) (A) (A) (A)
                 (A) (A) (A) (A) (A) (A) (A) (A) (A) (A) (A) (A)
                 (A) (A) (A) (A) (A) (A) (A) (A) (A) (A) (A) (A)
                 (A) (A) (A) (A) (A) (A) (A) (A) (A) (A) (A) (A)
                 (A) (A) (A) (A) (A) (A) (A) (A) (A) (A) (A) (A)
                 (A) (A) (A) (A) (A) (A) (A) (A) (A) (A) (A) (A)
                 (A) (A) (A) (A) (A) (A) (A) (A) (A) (A) (A) (A)
                 (A) (A) (A) (A) (A) (A) (A) (A) (A) (A) (A) (A)
                 (A) (A) (A) (A) (A) (A) (A) (A) (A) (A) (A) (A)
                 (A) (A) (A) (A) (A) (A) (A) (A) (A) (A) (A) (A)
                 (A) (A) (A) (A) (A) (A) (A) (A) (A) (A) (A) (A)
                 (A) (A) (A) (A) (A) (A) (A) (A) (A) (A) (A) (A)
                 (A) (A) (A) (A) (A) (A) (A) (A) (A) (A) (A) (A)
                 (A) (A) (A) (A) (A) (A) (A) (A) (A) (A) (A) (A)
                 (A) (A) (A) (A) (A) (A) (A) (A) (A) (A) (A) (A)
                 (A) (A) (A) (A) (A) (A) (A) (A) (A) (A) (A) (A)
                 (A) (A) (A) (A) (A) (A) (A) (A) (A) (A) (A) (A)
                 (A) (A) (A) (A) (A)
 The electronic state is 1-A.
 Alpha  occ. eigenvalues --  -19.22142 -19.21987 -19.20451 -19.19829 -10.32032
 Alpha  occ. eigenvalues --  -10.31079 -10.29622 -10.27985 -10.26577 -10.24576
 Alpha  occ. eigenvalues --  -10.24553 -10.24456 -10.24207 -10.23835 -10.23252
 Alpha  occ. eigenvalues --  -10.22864 -10.22539 -10.22340 -10.22094  -1.06541
 Alpha  occ. eigenvalues --   -1.06302  -1.05782  -1.03499  -0.89265  -0.84424
 Alpha  occ. eigenvalues --   -0.82235  -0.78077  -0.77287  -0.75139  -0.71730
 Alpha  occ. eigenvalues --   -0.70536  -0.68956  -0.66178  -0.63195  -0.59451
 Alpha  occ. eigenvalues --   -0.57931  -0.56941  -0.54370  -0.53495  -0.51562
 Alpha  occ. eigenvalues --   -0.50530  -0.49834  -0.48404  -0.48128  -0.47051
 Alpha  occ. eigenvalues --   -0.46588  -0.45514  -0.44713  -0.43892  -0.43638
 Alpha  occ. eigenvalues --   -0.42500  -0.41282  -0.40917  -0.40512  -0.40282
 Alpha  occ. eigenvalues --   -0.39574  -0.39115  -0.38740  -0.38379  -0.37448
 Alpha  occ. eigenvalues --   -0.36457  -0.36280  -0.35700  -0.35427  -0.34638
 Alpha  occ. eigenvalues --   -0.33318  -0.32825  -0.32090  -0.30275  -0.29550
 Alpha  occ. eigenvalues --   -0.28375  -0.26729  -0.26223
 Alpha virt. eigenvalues --   -0.04837   0.03530   0.04585   0.04819   0.06126
 Alpha virt. eigenvalues --    0.07213   0.07696   0.08491   0.09408   0.09882
 Alpha virt. eigenvalues --    0.10596   0.10706   0.11381   0.12363   0.12734
 Alpha virt. eigenvalues --    0.12861   0.13181   0.14169   0.14384   0.14879
 Alpha virt. eigenvalues --    0.15754   0.16027   0.17028   0.17306   0.17721
 Alpha virt. eigenvalues --    0.18362   0.18841   0.18949   0.19346   0.20546
 Alpha virt. eigenvalues --    0.20966   0.21315   0.21869   0.23605   0.23905
 Alpha virt. eigenvalues --    0.24359   0.25437   0.27049   0.27424   0.27679
 Alpha virt. eigenvalues --    0.28227   0.29286   0.31091   0.31877   0.32198
 Alpha virt. eigenvalues --    0.32578   0.33491   0.34138   0.35399   0.35799
 Alpha virt. eigenvalues --    0.36108   0.37476   0.38544   0.39695   0.40387
 Alpha virt. eigenvalues --    0.41039   0.41517   0.43157   0.43785   0.44584
 Alpha virt. eigenvalues --    0.44778   0.45481   0.46783   0.47591   0.48395
 Alpha virt. eigenvalues --    0.49088   0.50198   0.50512   0.50710   0.51452
 Alpha virt. eigenvalues --    0.52517   0.53259   0.54141   0.54912   0.55113
 Alpha virt. eigenvalues --    0.55900   0.56988   0.57213   0.57530   0.57757
 Alpha virt. eigenvalues --    0.57936   0.58452   0.59400   0.59624   0.60148
 Alpha virt. eigenvalues --    0.60518   0.60566   0.61810   0.61925   0.62214
 Alpha virt. eigenvalues --    0.62805   0.63087   0.63541   0.63878   0.64426
 Alpha virt. eigenvalues --    0.64878   0.65182   0.65558   0.66519   0.67164
 Alpha virt. eigenvalues --    0.68001   0.68738   0.68834   0.69271   0.70195
 Alpha virt. eigenvalues --    0.70778   0.71932   0.72623   0.73578   0.74132
 Alpha virt. eigenvalues --    0.75305   0.77717   0.79234   0.82445   0.82738
 Alpha virt. eigenvalues --    0.83749   0.84464   0.85781   0.87837   0.89143
 Alpha virt. eigenvalues --    0.89977   0.91801   0.92628   0.93254   0.94131
 Alpha virt. eigenvalues --    0.95326   0.97988   0.99332   0.99526   1.00178
 Alpha virt. eigenvalues --    1.01004   1.01575   1.02491   1.03392   1.04801
 Alpha virt. eigenvalues --    1.05569   1.07559   1.10064   1.11118   1.12989
 Alpha virt. eigenvalues --    1.13736   1.16935   1.18244   1.18748   1.20602
 Alpha virt. eigenvalues --    1.22421   1.23663   1.24509   1.26087   1.26607
 Alpha virt. eigenvalues --    1.28047   1.29667   1.30904   1.32135   1.33738
 Alpha virt. eigenvalues --    1.34561   1.36325   1.37031   1.38939   1.39371
 Alpha virt. eigenvalues --    1.41193   1.42134   1.42363   1.43155   1.44029
 Alpha virt. eigenvalues --    1.44231   1.45235   1.45408   1.46538   1.46999
 Alpha virt. eigenvalues --    1.48762   1.49597   1.50332   1.50486   1.51599
 Alpha virt. eigenvalues --    1.52457   1.53376   1.53847   1.54907   1.55012
 Alpha virt. eigenvalues --    1.55651   1.56459   1.57191   1.57528   1.58298
 Alpha virt. eigenvalues --    1.58997   1.59220   1.60090   1.60919   1.61318
 Alpha virt. eigenvalues --    1.62033   1.63582   1.64212   1.64700   1.65038
 Alpha virt. eigenvalues --    1.65872   1.66103   1.66889   1.67527   1.68816
 Alpha virt. eigenvalues --    1.69793   1.70598   1.71139   1.72513   1.72741
 Alpha virt. eigenvalues --    1.73370   1.74057   1.74628   1.75377   1.76579
 Alpha virt. eigenvalues --    1.77238   1.77541   1.79360   1.79695   1.80073
 Alpha virt. eigenvalues --    1.81556   1.82522   1.84107   1.84903   1.85740
 Alpha virt. eigenvalues --    1.87001   1.88506   1.89300   1.89517   1.90674
 Alpha virt. eigenvalues --    1.91897   1.92704   1.93404   1.95812   1.96207
 Alpha virt. eigenvalues --    1.97394   1.98599   2.00281   2.00403   2.01761
 Alpha virt. eigenvalues --    2.03090   2.05127   2.05699   2.06739   2.07259
 Alpha virt. eigenvalues --    2.07665   2.08439   2.10409   2.11355   2.12190
 Alpha virt. eigenvalues --    2.13618   2.14401   2.16254   2.17222   2.18224
 Alpha virt. eigenvalues --    2.19297   2.21126   2.22068   2.23697   2.23877
 Alpha virt. eigenvalues --    2.25602   2.28674   2.29344   2.30101   2.31722
 Alpha virt. eigenvalues --    2.32379   2.32565   2.34956   2.37894   2.39326
 Alpha virt. eigenvalues --    2.40756   2.41201   2.42230   2.43301   2.44120
 Alpha virt. eigenvalues --    2.44869   2.45209   2.45573   2.47825   2.48393
 Alpha virt. eigenvalues --    2.49662   2.50394   2.51439   2.52379   2.52946
 Alpha virt. eigenvalues --    2.53712   2.55053   2.55706   2.56630   2.57236
 Alpha virt. eigenvalues --    2.57876   2.58806   2.59587   2.60294   2.60789
 Alpha virt. eigenvalues --    2.61616   2.62297   2.64162   2.64593   2.65685
 Alpha virt. eigenvalues --    2.66774   2.67595   2.68546   2.70384   2.72254
 Alpha virt. eigenvalues --    2.73073   2.73866   2.74488   2.77374   2.78531
 Alpha virt. eigenvalues --    2.80032   2.81464   2.82410   2.84341   2.85469
 Alpha virt. eigenvalues --    2.88724   2.89084   2.89594   2.90545   2.90775
 Alpha virt. eigenvalues --    2.92590   2.92876   2.93757   2.95726   2.97586
 Alpha virt. eigenvalues --    3.00172   3.00912   3.01070   3.03612   3.06066
 Alpha virt. eigenvalues --    3.07888   3.12559   3.12766   3.13284   3.13345
 Alpha virt. eigenvalues --    3.14562   3.16460   3.17689   3.19494   3.22562
 Alpha virt. eigenvalues --    3.23210   3.24192   3.24693   3.26849   3.27562
 Alpha virt. eigenvalues --    3.29703   3.33280   3.34676   3.36833   3.38139
 Alpha virt. eigenvalues --    3.40442   3.44569   3.48796   3.56173   3.57659
 Alpha virt. eigenvalues --    3.60791   3.64531   3.76117   3.77261   3.78095
 Alpha virt. eigenvalues --    3.79428   3.81073   3.81590   3.82364   3.82820
 Alpha virt. eigenvalues --    3.83290   3.83701   3.84043   3.84845   3.86467
 Alpha virt. eigenvalues --    3.86964   3.92483   3.96051   3.99170   4.02761
 Alpha virt. eigenvalues --    4.06999   4.09537   4.11216   4.15343   4.25377
 Alpha virt. eigenvalues --    4.28068   4.29131   4.35073   4.36491   4.41357
 Alpha virt. eigenvalues --    4.48649   4.55338   4.94627   4.96005   4.97286
 Alpha virt. eigenvalues --    5.02976   5.11082   5.30259   5.31660   5.34821
 Alpha virt. eigenvalues --    5.64286   5.65679   5.65989   5.66329  23.64686
 Alpha virt. eigenvalues --   23.81101  23.83535  23.86844  23.91510  23.92934
 Alpha virt. eigenvalues --   23.94569  23.97164  23.97636  24.00826  24.02571
 Alpha virt. eigenvalues --   24.03212  24.05691  24.06889  24.25983  49.99766
 Alpha virt. eigenvalues --   50.02749  50.06157  50.10021
          Condensed to atoms (all electrons):
               1          2          3          4          5          6
     1  C    5.782769   0.346500  -0.038534  -0.014541  -0.001458  -0.062672
     2  C    0.346500   5.452331   0.296150  -0.043394  -0.000866  -0.012538
     3  C   -0.038534   0.296150   5.070700   0.286820  -0.071234  -0.006865
     4  C   -0.014541  -0.043394   0.286820   5.467632   0.306779  -0.056841
     5  C   -0.001458  -0.000866  -0.071234   0.306779   4.990172   0.345101
     6  C   -0.062672  -0.012538  -0.006865  -0.056841   0.345101   5.049523
     7  C    0.262424  -0.050600  -0.005489  -0.002250  -0.073566   0.365883
     8  C    0.153396   0.051150   0.004142  -0.000112  -0.000466   0.005691
     9  C   -0.154386  -0.127432   0.006866  -0.000681   0.000017  -0.000189
    10  C    0.004187   0.272802  -0.039973   0.003709  -0.000284  -0.000363
    11  O   -0.121015   0.006769  -0.000099  -0.000002  -0.000005   0.000185
    12  C   -0.076771   0.000227   0.002068  -0.005487  -0.001493  -0.071297
    13  C   -0.006213  -0.088791  -0.004932   0.000215  -0.000032   0.000089
    14  O    0.006934  -0.059363  -0.006869  -0.001087  -0.000010   0.000001
    15  C    0.000125   0.005327  -0.041345   0.286003  -0.052188   0.005899
    16  O   -0.000007  -0.000147   0.004341  -0.069564   0.002892   0.000746
    17  C   -0.000069   0.000048  -0.003598  -0.078214  -0.013207  -0.000190
    18  C    0.000020   0.000417  -0.009360  -0.088116   0.009694  -0.000161
    19  O   -0.000059  -0.000107   0.000964  -0.015728  -0.000625   0.000006
    20  H   -0.003937  -0.029541   0.394926  -0.030309  -0.003499  -0.002468
    21  H    0.012317  -0.059911   0.402644  -0.050952   0.006183   0.000044
    22  H   -0.001967  -0.006491  -0.046764   0.414374  -0.043014  -0.003581
    23  H   -0.000374   0.000059  -0.003513  -0.035711   0.407734  -0.038657
    24  H   -0.000076  -0.000882   0.010232  -0.042258   0.406250  -0.032260
    25  H   -0.005654  -0.002348   0.006006  -0.008041  -0.034313   0.408341
    26  H    0.009537   0.000270  -0.000315   0.008320  -0.034178   0.409919
    27  H   -0.057941   0.005566  -0.000250  -0.000380   0.006806  -0.039468
    28  H    0.005150   0.000948  -0.000237   0.000040  -0.000004   0.000017
    29  H    0.012645   0.002133  -0.000288   0.000010   0.000000   0.000013
    30  H    0.008882  -0.000187  -0.000084   0.000366  -0.001696  -0.002229
    31  H   -0.004167   0.002504  -0.000681  -0.000683   0.005745  -0.008248
    32  H   -0.014945  -0.000432   0.000034   0.000074  -0.000361   0.007692
    33  H    0.000500  -0.015360   0.004257   0.000029   0.000013  -0.000021
    34  H   -0.001024   0.011896  -0.000147   0.000014   0.000000  -0.000001
    35  H    0.001752   0.003414  -0.000279  -0.000019  -0.000003   0.000008
    36  H   -0.000384  -0.000058   0.001906   0.000079   0.000001  -0.000002
    37  H    0.000008   0.000015  -0.000140   0.006696  -0.003143  -0.000096
    38  H   -0.000034   0.000561   0.003723  -0.006389   0.000906   0.000011
    39  H    0.000003  -0.000090  -0.001065  -0.006404   0.001047   0.000001
    40  H    0.000002   0.000027  -0.000490   0.010390  -0.000181   0.000019
    41  H    0.000050   0.000419  -0.002655  -0.003434  -0.000570  -0.000047
    42  H   -0.000002   0.000051  -0.000495   0.011000  -0.000455   0.000008
    43  H    0.000002   0.000005  -0.000065   0.000077   0.000038   0.000000
               7          8          9         10         11         12
     1  C    0.262424   0.153396  -0.154386   0.004187  -0.121015  -0.076771
     2  C   -0.050600   0.051150  -0.127432   0.272802   0.006769   0.000227
     3  C   -0.005489   0.004142   0.006866  -0.039973  -0.000099   0.002068
     4  C   -0.002250  -0.000112  -0.000681   0.003709  -0.000002  -0.005487
     5  C   -0.073566  -0.000466   0.000017  -0.000284  -0.000005  -0.001493
     6  C    0.365883   0.005691  -0.000189  -0.000363   0.000185  -0.071297
     7  C    5.156662  -0.050574   0.010405   0.004203   0.011344   0.342743
     8  C   -0.050574   4.742817   0.352486  -0.093548   0.653207  -0.007142
     9  C    0.010405   0.352486   5.233306   0.286996  -0.073458  -0.001078
    10  C    0.004203  -0.093548   0.286996   5.274459   0.005601  -0.000023
    11  O    0.011344   0.653207  -0.073458   0.005601   7.893587  -0.005012
    12  C    0.342743  -0.007142  -0.001078  -0.000023  -0.005012   4.948765
    13  C   -0.000534  -0.001826  -0.057116   0.332534   0.000030  -0.000011
    14  O   -0.000035   0.002838  -0.050230   0.247641  -0.000012   0.000010
    15  C   -0.000430   0.000002   0.000006  -0.000346   0.000000  -0.000064
    16  O    0.000001   0.000000   0.000000   0.000001   0.000000  -0.000024
    17  C    0.000010   0.000000   0.000000   0.000018   0.000000  -0.000008
    18  C   -0.000004   0.000000  -0.000003  -0.000045   0.000000   0.000001
    19  O    0.000000   0.000000   0.000000   0.000023   0.000000  -0.000001
    20  H    0.001574  -0.000312  -0.000011  -0.000944   0.000006  -0.000206
    21  H   -0.000390  -0.000732   0.002306  -0.001089   0.000002   0.000099
    22  H    0.004208  -0.000315  -0.000076   0.000512  -0.000004  -0.001524
    23  H    0.008564   0.000028   0.000000   0.000005   0.000000  -0.000251
    24  H   -0.006109   0.000015  -0.000004   0.000021   0.000001   0.004403
    25  H   -0.044918   0.000297  -0.000106  -0.000052  -0.000022   0.008732
    26  H   -0.033393  -0.000248   0.000007   0.000029  -0.000005  -0.004902
    27  H    0.424782  -0.005512   0.002619  -0.001358   0.014062  -0.039980
    28  H   -0.000526  -0.021562   0.376042  -0.032322   0.000227   0.000141
    29  H   -0.000205  -0.034353   0.391365  -0.027933   0.005045  -0.000014
    30  H   -0.036412  -0.000060   0.000019   0.000013  -0.000106   0.403794
    31  H   -0.033237  -0.000377   0.000112  -0.000210  -0.000056   0.403281
    32  H   -0.024795   0.005322   0.000471  -0.000076   0.009653   0.398432
    33  H    0.000023  -0.000623   0.007608  -0.021264   0.000006   0.000000
    34  H    0.000018   0.001134  -0.010673  -0.036426  -0.000019   0.000000
    35  H   -0.000055   0.000484  -0.002910  -0.029662  -0.000075   0.000008
    36  H    0.000014  -0.000497   0.006940  -0.038864   0.000006  -0.000002
    37  H   -0.000007   0.000000   0.000000  -0.000002   0.000000  -0.000002
    38  H    0.000006   0.000001  -0.000002  -0.000035   0.000000   0.000000
    39  H    0.000001   0.000000   0.000000   0.000002   0.000000  -0.000002
    40  H    0.000000   0.000000   0.000000   0.000000   0.000000   0.000000
    41  H   -0.000001  -0.000003   0.000007  -0.000086   0.000000   0.000001
    42  H    0.000000   0.000000   0.000000   0.000002   0.000000   0.000000
    43  H    0.000000   0.000000   0.000000  -0.000001   0.000000   0.000000
              13         14         15         16         17         18
     1  C   -0.006213   0.006934   0.000125  -0.000007  -0.000069   0.000020
     2  C   -0.088791  -0.059363   0.005327  -0.000147   0.000048   0.000417
     3  C   -0.004932  -0.006869  -0.041345   0.004341  -0.003598  -0.009360
     4  C    0.000215  -0.001087   0.286003  -0.069564  -0.078214  -0.088116
     5  C   -0.000032  -0.000010  -0.052188   0.002892  -0.013207   0.009694
     6  C    0.000089   0.000001   0.005899   0.000746  -0.000190  -0.000161
     7  C   -0.000534  -0.000035  -0.000430   0.000001   0.000010  -0.000004
     8  C   -0.001826   0.002838   0.000002   0.000000   0.000000   0.000000
     9  C   -0.057116  -0.050230   0.000006   0.000000   0.000000  -0.000003
    10  C    0.332534   0.247641  -0.000346   0.000001   0.000018  -0.000045
    11  O    0.000030  -0.000012   0.000000   0.000000   0.000000   0.000000
    12  C   -0.000011   0.000010  -0.000064  -0.000024  -0.000008   0.000001
    13  C    4.983188  -0.055397   0.000002   0.000000  -0.000005   0.000000
    14  O   -0.055397   7.987366  -0.000076   0.000000   0.000005  -0.000077
    15  C    0.000002  -0.000076   5.337671   0.217961   0.333934   0.338671
    16  O    0.000000   0.000000   0.217961   8.017908  -0.049411  -0.031543
    17  C   -0.000005   0.000005   0.333934  -0.049411   4.927524  -0.058508
    18  C    0.000000  -0.000077   0.338671  -0.031543  -0.058508   4.816546
    19  O    0.000000  -0.000003  -0.062788  -0.007010   0.003546   0.249278
    20  H    0.001868   0.000149  -0.004538  -0.000135   0.003389  -0.000170
    21  H   -0.002472   0.015247   0.000018   0.000056  -0.002781  -0.000147
    22  H    0.000110   0.000994  -0.042076   0.000888   0.008654  -0.016666
    23  H    0.000000   0.000000  -0.006359   0.000411   0.001057   0.000419
    24  H    0.000000   0.000000  -0.005812   0.015343   0.000519  -0.000075
    25  H    0.000007   0.000005  -0.000311  -0.000015   0.000005  -0.000007
    26  H   -0.000004   0.000000  -0.000311  -0.000025  -0.000009   0.000012
    27  H    0.000151   0.000000   0.000032   0.000000   0.000000  -0.000001
    28  H    0.005591   0.008159  -0.000002   0.000000   0.000000   0.000000
    29  H   -0.001344   0.000879   0.000000   0.000000   0.000000   0.000000
    30  H    0.000000   0.000000  -0.000013  -0.000008   0.000000   0.000000
    31  H    0.000002  -0.000020   0.000368  -0.000175  -0.000009   0.000068
    32  H   -0.000001   0.000004  -0.000006   0.000000   0.000000  -0.000001
    33  H    0.397220  -0.002153  -0.000004   0.000000   0.000018  -0.000011
    34  H    0.399597   0.004792   0.000000   0.000000   0.000000   0.000000
    35  H    0.383269   0.004468   0.000002   0.000000   0.000000   0.000000
    36  H   -0.006839   0.321693   0.000024   0.000000  -0.000005   0.000120
    37  H    0.000000  -0.000001  -0.067585   0.322708   0.008748  -0.008928
    38  H    0.000013  -0.000070  -0.032304   0.004309   0.396617  -0.000505
    39  H   -0.000001   0.000000  -0.031351  -0.000033   0.406856   0.007137
    40  H    0.000000   0.000000  -0.028258   0.003713   0.396146  -0.009131
    41  H    0.000053   0.001333  -0.048597   0.005041  -0.001212   0.395833
    42  H    0.000000  -0.000002  -0.034190   0.001984  -0.005073   0.395642
    43  H    0.000000  -0.000001   0.008393   0.000147  -0.000486  -0.028595
              19         20         21         22         23         24
     1  C   -0.000059  -0.003937   0.012317  -0.001967  -0.000374  -0.000076
     2  C   -0.000107  -0.029541  -0.059911  -0.006491   0.000059  -0.000882
     3  C    0.000964   0.394926   0.402644  -0.046764  -0.003513   0.010232
     4  C   -0.015728  -0.030309  -0.050952   0.414374  -0.035711  -0.042258
     5  C   -0.000625  -0.003499   0.006183  -0.043014   0.407734   0.406250
     6  C    0.000006  -0.002468   0.000044  -0.003581  -0.038657  -0.032260
     7  C    0.000000   0.001574  -0.000390   0.004208   0.008564  -0.006109
     8  C    0.000000  -0.000312  -0.000732  -0.000315   0.000028   0.000015
     9  C    0.000000  -0.000011   0.002306  -0.000076   0.000000  -0.000004
    10  C    0.000023  -0.000944  -0.001089   0.000512   0.000005   0.000021
    11  O    0.000000   0.000006   0.000002  -0.000004   0.000000   0.000001
    12  C   -0.000001  -0.000206   0.000099  -0.001524  -0.000251   0.004403
    13  C    0.000000   0.001868  -0.002472   0.000110   0.000000   0.000000
    14  O   -0.000003   0.000149   0.015247   0.000994   0.000000   0.000000
    15  C   -0.062788  -0.004538   0.000018  -0.042076  -0.006359  -0.005812
    16  O   -0.007010  -0.000135   0.000056   0.000888   0.000411   0.015343
    17  C    0.003546   0.003389  -0.002781   0.008654   0.001057   0.000519
    18  C    0.249278  -0.000170  -0.000147  -0.016666   0.000419  -0.000075
    19  O    7.969448  -0.000013  -0.001088   0.028421  -0.000017  -0.000188
    20  H   -0.000013   0.513393  -0.024582   0.006848   0.003071   0.000039
    21  H   -0.001088  -0.024582   0.563765  -0.002120  -0.000299  -0.000273
    22  H    0.028421   0.006848  -0.002120   0.542149   0.006893  -0.009284
    23  H   -0.000017   0.003071  -0.000299   0.006893   0.560277  -0.026172
    24  H   -0.000188   0.000039  -0.000273  -0.009284  -0.026172   0.555182
    25  H    0.000000   0.000223   0.000198  -0.000540  -0.008526   0.007457
    26  H    0.000000  -0.000270   0.000032  -0.000198  -0.002766  -0.008241
    27  H    0.000000   0.000198   0.000005   0.000100  -0.000297  -0.000277
    28  H    0.000000  -0.000022  -0.000027   0.000059   0.000000   0.000000
    29  H    0.000000   0.000059  -0.000115   0.000005   0.000000   0.000000
    30  H    0.000000   0.000019  -0.000005   0.000003  -0.000081   0.000407
    31  H   -0.000284   0.000045  -0.000017   0.002475   0.000077  -0.001660
    32  H    0.000000  -0.000003   0.000000   0.000061   0.000029  -0.000082
    33  H    0.000000  -0.000238   0.002103  -0.000002  -0.000001  -0.000001
    34  H    0.000000  -0.000002  -0.000719  -0.000002   0.000000   0.000000
    35  H    0.000000  -0.000378   0.000074  -0.000021   0.000000   0.000000
    36  H    0.000018  -0.000065   0.001692  -0.000045   0.000000   0.000000
    37  H    0.032775  -0.000001   0.000052   0.001959  -0.000202   0.000246
    38  H   -0.000012  -0.001271  -0.000822  -0.000427  -0.000021  -0.000124
    39  H   -0.000170   0.000168   0.000171   0.000076   0.004642   0.000375
    40  H   -0.000197   0.000072  -0.000232  -0.000309  -0.000325  -0.000112
    41  H   -0.032932   0.000201   0.006888  -0.001607  -0.000007  -0.000160
    42  H   -0.028611  -0.000013  -0.000782   0.001917  -0.000038  -0.000079
    43  H    0.316632   0.000004   0.000031  -0.001298   0.000004   0.000005
              25         26         27         28         29         30
     1  C   -0.005654   0.009537  -0.057941   0.005150   0.012645   0.008882
     2  C   -0.002348   0.000270   0.005566   0.000948   0.002133  -0.000187
     3  C    0.006006  -0.000315  -0.000250  -0.000237  -0.000288  -0.000084
     4  C   -0.008041   0.008320  -0.000380   0.000040   0.000010   0.000366
     5  C   -0.034313  -0.034178   0.006806  -0.000004   0.000000  -0.001696
     6  C    0.408341   0.409919  -0.039468   0.000017   0.000013  -0.002229
     7  C   -0.044918  -0.033393   0.424782  -0.000526  -0.000205  -0.036412
     8  C    0.000297  -0.000248  -0.005512  -0.021562  -0.034353  -0.000060
     9  C   -0.000106   0.000007   0.002619   0.376042   0.391365   0.000019
    10  C   -0.000052   0.000029  -0.001358  -0.032322  -0.027933   0.000013
    11  O   -0.000022  -0.000005   0.014062   0.000227   0.005045  -0.000106
    12  C    0.008732  -0.004902  -0.039980   0.000141  -0.000014   0.403794
    13  C    0.000007  -0.000004   0.000151   0.005591  -0.001344   0.000000
    14  O    0.000005   0.000000   0.000000   0.008159   0.000879   0.000000
    15  C   -0.000311  -0.000311   0.000032  -0.000002   0.000000  -0.000013
    16  O   -0.000015  -0.000025   0.000000   0.000000   0.000000  -0.000008
    17  C    0.000005  -0.000009   0.000000   0.000000   0.000000   0.000000
    18  C   -0.000007   0.000012  -0.000001   0.000000   0.000000   0.000000
    19  O    0.000000   0.000000   0.000000   0.000000   0.000000   0.000000
    20  H    0.000223  -0.000270   0.000198  -0.000022   0.000059   0.000019
    21  H    0.000198   0.000032   0.000005  -0.000027  -0.000115  -0.000005
    22  H   -0.000540  -0.000198   0.000100   0.000059   0.000005   0.000003
    23  H   -0.008526  -0.002766  -0.000297   0.000000   0.000000  -0.000081
    24  H    0.007457  -0.008241  -0.000277   0.000000   0.000000   0.000407
    25  H    0.566308  -0.026310  -0.004803   0.000004  -0.000001   0.000002
    26  H   -0.026310   0.551698  -0.007848   0.000000  -0.000001   0.003365
    27  H   -0.004803  -0.007848   0.558720  -0.000071  -0.000040  -0.005496
    28  H    0.000004   0.000000  -0.000071   0.491098  -0.011518  -0.000005
    29  H   -0.000001  -0.000001  -0.000040  -0.011518   0.503285   0.000001
    30  H    0.000002   0.003365  -0.005496  -0.000005   0.000001   0.550938
    31  H   -0.000227  -0.000685   0.007955  -0.000026   0.000004  -0.026309
    32  H   -0.000380  -0.000006  -0.005717  -0.000054  -0.000022  -0.023459
    33  H   -0.000019   0.000000  -0.000004  -0.000468   0.000330   0.000000
    34  H   -0.000001   0.000000  -0.000006   0.000396   0.000981   0.000000
    35  H    0.000126   0.000000  -0.000039  -0.000247  -0.000444   0.000000
    36  H   -0.000003   0.000000  -0.000002  -0.000353  -0.000201   0.000000
    37  H    0.000008  -0.000006   0.000000   0.000000   0.000000  -0.000001
    38  H   -0.000022   0.000003   0.000000   0.000000   0.000000   0.000000
    39  H   -0.000017   0.000023  -0.000001   0.000000   0.000000   0.000000
    40  H   -0.000003  -0.000001   0.000000   0.000000   0.000000   0.000000
    41  H    0.000004   0.000001   0.000000   0.000006   0.000000   0.000000
    42  H    0.000000   0.000000   0.000000   0.000000   0.000000   0.000000
    43  H    0.000000   0.000000   0.000000   0.000000   0.000000   0.000000
              31         32         33         34         35         36
     1  C   -0.004167  -0.014945   0.000500  -0.001024   0.001752  -0.000384
     2  C    0.002504  -0.000432  -0.015360   0.011896   0.003414  -0.000058
     3  C   -0.000681   0.000034   0.004257  -0.000147  -0.000279   0.001906
     4  C   -0.000683   0.000074   0.000029   0.000014  -0.000019   0.000079
     5  C    0.005745  -0.000361   0.000013   0.000000  -0.000003   0.000001
     6  C   -0.008248   0.007692  -0.000021  -0.000001   0.000008  -0.000002
     7  C   -0.033237  -0.024795   0.000023   0.000018  -0.000055   0.000014
     8  C   -0.000377   0.005322  -0.000623   0.001134   0.000484  -0.000497
     9  C    0.000112   0.000471   0.007608  -0.010673  -0.002910   0.006940
    10  C   -0.000210  -0.000076  -0.021264  -0.036426  -0.029662  -0.038864
    11  O   -0.000056   0.009653   0.000006  -0.000019  -0.000075   0.000006
    12  C    0.403281   0.398432   0.000000   0.000000   0.000008  -0.000002
    13  C    0.000002  -0.000001   0.397220   0.399597   0.383269  -0.006839
    14  O   -0.000020   0.000004  -0.002153   0.004792   0.004468   0.321693
    15  C    0.000368  -0.000006  -0.000004   0.000000   0.000002   0.000024
    16  O   -0.000175   0.000000   0.000000   0.000000   0.000000   0.000000
    17  C   -0.000009   0.000000   0.000018   0.000000   0.000000  -0.000005
    18  C    0.000068  -0.000001  -0.000011   0.000000   0.000000   0.000120
    19  O   -0.000284   0.000000   0.000000   0.000000   0.000000   0.000018
    20  H    0.000045  -0.000003  -0.000238  -0.000002  -0.000378  -0.000065
    21  H   -0.000017   0.000000   0.002103  -0.000719   0.000074   0.001692
    22  H    0.002475   0.000061  -0.000002  -0.000002  -0.000021  -0.000045
    23  H    0.000077   0.000029  -0.000001   0.000000   0.000000   0.000000
    24  H   -0.001660  -0.000082  -0.000001   0.000000   0.000000   0.000000
    25  H   -0.000227  -0.000380  -0.000019  -0.000001   0.000126  -0.000003
    26  H   -0.000685  -0.000006   0.000000   0.000000   0.000000   0.000000
    27  H    0.007955  -0.005717  -0.000004  -0.000006  -0.000039  -0.000002
    28  H   -0.000026  -0.000054  -0.000468   0.000396  -0.000247  -0.000353
    29  H    0.000004  -0.000022   0.000330   0.000981  -0.000444  -0.000201
    30  H   -0.026309  -0.023459   0.000000   0.000000   0.000000   0.000000
    31  H    0.556259  -0.027157   0.000000   0.000000   0.000001   0.000002
    32  H   -0.027157   0.546653   0.000000   0.000000   0.000001  -0.000002
    33  H    0.000000   0.000000   0.536211  -0.025875  -0.020794   0.003366
    34  H    0.000000   0.000000  -0.025875   0.529350  -0.019473   0.000423
    35  H    0.000001   0.000001  -0.020794  -0.019473   0.541945   0.000201
    36  H    0.000002  -0.000002   0.003366   0.000423   0.000201   0.440797
    37  H    0.000153   0.000000   0.000000   0.000000   0.000000   0.000000
    38  H    0.000002   0.000000   0.000023   0.000004   0.000003   0.000010
    39  H   -0.000004   0.000000  -0.000001   0.000000   0.000000   0.000000
    40  H    0.000001   0.000000   0.000000   0.000000   0.000000   0.000000
    41  H    0.000030   0.000000  -0.000024  -0.000004  -0.000007   0.000105
    42  H   -0.000006   0.000000   0.000001   0.000000   0.000000   0.000000
    43  H    0.000009   0.000000   0.000000   0.000000   0.000000   0.000000
              37         38         39         40         41         42
     1  C    0.000008  -0.000034   0.000003   0.000002   0.000050  -0.000002
     2  C    0.000015   0.000561  -0.000090   0.000027   0.000419   0.000051
     3  C   -0.000140   0.003723  -0.001065  -0.000490  -0.002655  -0.000495
     4  C    0.006696  -0.006389  -0.006404   0.010390  -0.003434   0.011000
     5  C   -0.003143   0.000906   0.001047  -0.000181  -0.000570  -0.000455
     6  C   -0.000096   0.000011   0.000001   0.000019  -0.000047   0.000008
     7  C   -0.000007   0.000006   0.000001   0.000000  -0.000001   0.000000
     8  C    0.000000   0.000001   0.000000   0.000000  -0.000003   0.000000
     9  C    0.000000  -0.000002   0.000000   0.000000   0.000007   0.000000
    10  C   -0.000002  -0.000035   0.000002   0.000000  -0.000086   0.000002
    11  O    0.000000   0.000000   0.000000   0.000000   0.000000   0.000000
    12  C   -0.000002   0.000000  -0.000002   0.000000   0.000001   0.000000
    13  C    0.000000   0.000013  -0.000001   0.000000   0.000053   0.000000
    14  O   -0.000001  -0.000070   0.000000   0.000000   0.001333  -0.000002
    15  C   -0.067585  -0.032304  -0.031351  -0.028258  -0.048597  -0.034190
    16  O    0.322708   0.004309  -0.000033   0.003713   0.005041   0.001984
    17  C    0.008748   0.396617   0.406856   0.396146  -0.001212  -0.005073
    18  C   -0.008928  -0.000505   0.007137  -0.009131   0.395833   0.395642
    19  O    0.032775  -0.000012  -0.000170  -0.000197  -0.032932  -0.028611
    20  H   -0.000001  -0.001271   0.000168   0.000072   0.000201  -0.000013
    21  H    0.000052  -0.000822   0.000171  -0.000232   0.006888  -0.000782
    22  H    0.001959  -0.000427   0.000076  -0.000309  -0.001607   0.001917
    23  H   -0.000202  -0.000021   0.004642  -0.000325  -0.000007  -0.000038
    24  H    0.000246  -0.000124   0.000375  -0.000112  -0.000160  -0.000079
    25  H    0.000008  -0.000022  -0.000017  -0.000003   0.000004   0.000000
    26  H   -0.000006   0.000003   0.000023  -0.000001   0.000001   0.000000
    27  H    0.000000   0.000000  -0.000001   0.000000   0.000000   0.000000
    28  H    0.000000   0.000000   0.000000   0.000000   0.000006   0.000000
    29  H    0.000000   0.000000   0.000000   0.000000   0.000000   0.000000
    30  H   -0.000001   0.000000   0.000000   0.000000   0.000000   0.000000
    31  H    0.000153   0.000002  -0.000004   0.000001   0.000030  -0.000006
    32  H    0.000000   0.000000   0.000000   0.000000   0.000000   0.000000
    33  H    0.000000   0.000023  -0.000001   0.000000  -0.000024   0.000001
    34  H    0.000000   0.000004   0.000000   0.000000  -0.000004   0.000000
    35  H    0.000000   0.000003   0.000000   0.000000  -0.000007   0.000000
    36  H    0.000000   0.000010   0.000000   0.000000   0.000105   0.000000
    37  H    0.453335  -0.000477  -0.000603  -0.000134   0.002654  -0.001488
    38  H   -0.000477   0.548541  -0.023244  -0.022800   0.002589  -0.000419
    39  H   -0.000603  -0.023244   0.531730  -0.023409  -0.000619  -0.000109
    40  H   -0.000134  -0.022800  -0.023409   0.536732  -0.000147   0.006392
    41  H    0.002654   0.002589  -0.000619  -0.000147   0.586728  -0.034590
    42  H   -0.001488  -0.000419  -0.000109   0.006392  -0.034590   0.564495
    43  H   -0.001340  -0.000012   0.000031  -0.000042  -0.000475  -0.008747
              43
     1  C    0.000002
     2  C    0.000005
     3  C   -0.000065
     4  C    0.000077
     5  C    0.000038
     6  C    0.000000
     7  C    0.000000
     8  C    0.000000
     9  C    0.000000
    10  C   -0.000001
    11  O    0.000000
    12  C    0.000000
    13  C    0.000000
    14  O   -0.000001
    15  C    0.008393
    16  O    0.000147
    17  C   -0.000486
    18  C   -0.028595
    19  O    0.316632
    20  H    0.000004
    21  H    0.000031
    22  H   -0.001298
    23  H    0.000004
    24  H    0.000005
    25  H    0.000000
    26  H    0.000000
    27  H    0.000000
    28  H    0.000000
    29  H    0.000000
    30  H    0.000000
    31  H    0.000009
    32  H    0.000000
    33  H    0.000000
    34  H    0.000000
    35  H    0.000000
    36  H    0.000000
    37  H   -0.001340
    38  H   -0.000012
    39  H    0.000031
    40  H   -0.000042
    41  H   -0.000475
    42  H   -0.008747
    43  H    0.432483
 Mulliken charges:
               1
     1  C   -0.040975
     2  C    0.038947
     3  C   -0.210013
     4  C   -0.242034
     5  C   -0.152530
     6  C   -0.261004
     7  C   -0.229335
     8  C    0.245250
     9  C   -0.199224
    10  C   -0.107851
    11  O   -0.399842
    12  C   -0.297414
    13  C   -0.278423
    14  O   -0.427113
    15  C   -0.075486
    16  O   -0.440358
    17  C   -0.274308
    18  C    0.038193
    19  O   -0.451278
    20  H    0.176675
    21  H    0.135627
    22  H    0.157627
    23  H    0.130346
    24  H    0.133635
    25  H    0.138916
    26  H    0.136506
    27  H    0.148493
    28  H    0.179566
    29  H    0.159721
    30  H    0.128341
    31  H    0.125144
    32  H    0.129073
    33  H    0.135155
    34  H    0.145765
    35  H    0.138648
    36  H    0.269922
    37  H    0.254796
    38  H    0.131667
    39  H    0.134858
    40  H    0.132277
    41  H    0.125230
    42  H    0.133606
    43  H    0.283204
 Sum of Mulliken charges =   0.00000
 Mulliken charges with hydrogens summed into heavy atoms:
               1
     1  C   -0.040975
     2  C    0.038947
     3  C    0.102289
     4  C   -0.084407
     5  C    0.111451
     6  C    0.014419
     7  C   -0.080842
     8  C    0.245250
     9  C    0.140063
    10  C   -0.107851
    11  O   -0.399842
    12  C    0.085143
    13  C    0.141145
    14  O   -0.157190
    15  C   -0.075486
    16  O   -0.185562
    17  C    0.124493
    18  C    0.297029
    19  O   -0.168075
 Electronic spatial extent (au):  <R**2>=           5289.0521
 Charge=              0.0000 electrons
 Dipole moment (field-independent basis, Debye):
    X=              4.2055    Y=             -5.6222    Z=             -2.2192  Tot=              7.3634
 Quadrupole moment (field-independent basis, Debye-Ang):
   XX=           -133.0954   YY=           -108.2744   ZZ=           -110.0670
   XY=             -0.4756   XZ=             13.4504   YZ=              0.5180
 Traceless Quadrupole moment (field-independent basis, Debye-Ang):
   XX=            -15.9498   YY=              8.8712   ZZ=              7.0786
   XY=             -0.4756   XZ=             13.4504   YZ=              0.5180
 Octapole moment (field-independent basis, Debye-Ang**2):
  XXX=             77.6442  YYY=            -32.7924  ZZZ=             28.5715  XYY=             28.2029
  XXY=            -89.7447  XXZ=             14.2529  XZZ=             31.3201  YZZ=            -11.7580
  YYZ=             -2.9537  XYZ=             -9.6091
 Hexadecapole moment (field-independent basis, Debye-Ang**3):
 XXXX=          -4436.1457 YYYY=          -1838.8901 ZZZZ=           -790.6588 XXXY=             49.1521
 XXXZ=            236.0460 YYYX=            -11.7271 YYYZ=              0.1530 ZZZX=             92.9185
 ZZZY=            -49.4662 XXYY=          -1014.7197 XXZZ=           -717.0032 YYZZ=           -457.4680
 XXYZ=            -59.0252 YYXZ=             73.8405 ZZXY=            -31.8988
 N-N= 1.610249899968D+03 E-N=-5.291020565590D+03  KE= 8.829950885029D+02
 1\1\GINC-SNODE59\SP\RmPW1PW91\6-311G(d,p)\C15H24O4\ROOT\11-Mar-2024\0\
 \# mPW1PW91/6-311G(d,p) nmr guess=read geom=check scrf=(solvent=methan
 ol,read)\\candidate structure: DY-202A-11R_32, conformer: 1, nmr calcu
 lation with methanol solvation\\0,1\C,0,-1.6381568278,0.6968427373,-0.
 0834331952\C,0,-1.0040746636,-0.4592011809,-0.3983360213\C,0,0.4151639
 439,-0.6291001834,-0.8667020074\C,0,1.4121070739,0.345484706,-0.190634
 8426\C,0,1.3658595513,1.7657444024,-0.8036070071\C,0,-0.0219157878,2.2
 815952658,-1.2272729593\C,0,-1.166855182,2.1272011065,-0.2067438264\C,
 0,-3.0040183077,0.3910809573,0.3726130504\C,0,-3.1643589186,-1.1151315
 392,0.4623080377\C,0,-1.9195960225,-1.6846628136,-0.2417458877\O,0,-3.
 8786003709,1.2158107789,0.6426221961\C,0,-0.8561166894,2.7618381213,1.
 164005303\C,0,-2.2487445857,-2.3120488574,-1.6018476198\O,0,-1.3268212
 151,-2.6708008963,0.6236000028\C,0,2.8714982493,-0.2210383191,-0.15769
 33026\O,0,3.7765401588,0.8104889426,0.2886365431\C,0,3.3812534601,-0.6
 732671607,-1.5260761667\C,0,3.0034251703,-1.3766727455,0.8492850264\O,
 0,2.7340392242,-0.8529175369,2.1574580868\H,0,0.4533949789,-0.51044948
 17,-1.9594090654\H,0,0.7112046419,-1.6650483529,-0.6744253367\H,0,1.10
 40708616,0.4289825383,0.8585222036\H,0,2.0095393927,1.8058283665,-1.69
 19937523\H,0,1.8086838431,2.4626701888,-0.0846006792\H,0,-0.3296023095
 ,1.7891080837,-2.1590752766\H,0,0.0794882285,3.3476335856,-1.471455349
 7\H,0,-2.028600542,2.6803563875,-0.609563402\H,0,-3.155927145,-1.40812
 89743,1.5193456072\H,0,-4.1157763454,-1.4433055247,0.0320570151\H,0,-0
 .585727677,3.8181198016,1.0420927449\H,0,-0.0288005954,2.2565249135,1.
 6739836469\H,0,-1.7324519217,2.7152699363,1.8204549405\H,0,-1.33629158
 36,-2.6425484421,-2.1128808498\H,0,-2.8978647109,-3.183507851,-1.45900
 56163\H,0,-2.7624262304,-1.5955397346,-2.251569961\H,0,-0.751027007,-3
 .2417827534,0.087766653\H,0,3.635662739,0.8753111031,1.2519896059\H,0,
 2.8067376533,-1.523628335,-1.9066524967\H,0,3.3220071937,0.1358887774,
 -2.2612853243\H,0,4.4305759611,-0.9789148421,-1.4488513113\H,0,2.31809
 56642,-2.2018161124,0.6158185462\H,0,4.0293212089,-1.7628513206,0.8025
 327126\H,0,3.1638854401,-1.4345177426,2.8048693353\\Version=ES64L-G09R
 evD.01\State=1-A\HF=-886.9763863\RMSD=5.195e-09\Dipole=1.6871179,-2.16
 5428,-0.9257556\Quadrupole=-12.1237928,6.5532223,5.5705705,-0.8720631,
 9.7305996,0.5067388\PG=C01 [X(C15H24O4)]\\@


 YOU KNOW YOU'RE A TEACHER WHEN YOU SAY 2, WRITE 3, AND MEAN 4.
 -- RONALD ANSTROM, HIGH SCHOOL TEACHER, UNDERWOOD, N.D. 1974
 Job cpu time:       0 days  0 hours 43 minutes 43.9 seconds.
 File lengths (MBytes):  RWF=    277 Int=      0 D2E=      0 Chk=     31 Scr=      1
 Normal termination of Gaussian 09 at Mon Mar 11 00:06:49 2024.
