# Supplementary material for: New patchoulol- and guaiane-type sesquiterpenoids from Sanguisorba officinalis with anti-melanogenic activity
Source: Nat Prod Bioprospect. 2026 May 12;16(1):63. doi: 10.1007/s13659-026-00616-0 (PMC13161421; doi:10.1007/s13659-026-00616-0)
Supplement: Supplementary file 2 — Additional file 2. It includes the calculated NMR data of compound 11. [file 13659_2026_616_MOESM2_ESM.zip › New folder/11R-nmr-33.log]

 Entering Gaussian System, Link 0=/gpfs/home/zhengshan/software/Gaussian/g09/g09
 Input=DY-202A-11R_33-2.gjf
 Output=DY-202A-11R_33-2.log
 Initial command:
 /gpfs/home/zhengshan/software/Gaussian/g09/l1.exe "/gpfs/home/zhengshan/software/Gaussian/g09/scratch/zhengshan/%J/Gau-26759.inp" -scrdir="/gpfs/home/zhengshan/software/Gaussian/g09/scratch/zhengshan/%J/"
 Entering Link 1 = /gpfs/home/zhengshan/software/Gaussian/g09/l1.exe PID=     26760.
  
 Copyright (c) 1988,1990,1992,1993,1995,1998,2003,2009,2013,
            Gaussian, Inc.  All Rights Reserved.
  
 This is part of the Gaussian(R) 09 program.  It is based on
 the Gaussian(R) 03 system (copyright 2003, Gaussian, Inc.),
 the Gaussian(R) 98 system (copyright 1998, Gaussian, Inc.),
 the Gaussian(R) 94 system (copyright 1995, Gaussian, Inc.),
 the Gaussian 92(TM) system (copyright 1992, Gaussian, Inc.),
 the Gaussian 90(TM) system (copyright 1990, Gaussian, Inc.),
 the Gaussian 88(TM) system (copyright 1988, Gaussian, Inc.),
 the Gaussian 86(TM) system (copyright 1986, Carnegie Mellon
 University), and the Gaussian 82(TM) system (copyright 1983,
 Carnegie Mellon University). Gaussian is a federally registered
 trademark of Gaussian, Inc.
  
 This software contains proprietary and confidential information,
 including trade secrets, belonging to Gaussian, Inc.
  
 This software is provided under written license and may be
 used, copied, transmitted, or stored only in accord with that
 written license.
  
 The following legend is applicable only to US Government
 contracts under FAR:
  
                    RESTRICTED RIGHTS LEGEND
  
 Use, reproduction and disclosure by the US Government is
 subject to restrictions as set forth in subparagraphs (a)
 and (c) of the Commercial Computer Software - Restricted
 Rights clause in FAR 52.227-19.
  
 Gaussian, Inc.
 340 Quinnipiac St., Bldg. 40, Wallingford CT 06492
  
  
 ---------------------------------------------------------------
 Warning -- This program may not be used in any manner that
 competes with the business of Gaussian, Inc. or will provide
 assistance to any competitor of Gaussian, Inc.  The licensee
 of this program is prohibited from giving any competitor of
 Gaussian, Inc. access to this program.  By using this program,
 the user acknowledges that Gaussian, Inc. is engaged in the
 business of creating and licensing software in the field of
 computational chemistry and represents and warrants to the
 licensee that it is not a competitor of Gaussian, Inc. and that
 it will not use this program in any manner prohibited above.
 ---------------------------------------------------------------
  

 Cite this work as:
 Gaussian 09, Revision D.01,
 M. J. Frisch, G. W. Trucks, H. B. Schlegel, G. E. Scuseria, 
 M. A. Robb, J. R. Cheeseman, G. Scalmani, V. Barone, B. Mennucci, 
 G. A. Petersson, H. Nakatsuji, M. Caricato, X. Li, H. P. Hratchian, 
 A. F. Izmaylov, J. Bloino, G. Zheng, J. L. Sonnenberg, M. Hada, 
 M. Ehara, K. Toyota, R. Fukuda, J. Hasegawa, M. Ishida, T. Nakajima, 
 Y. Honda, O. Kitao, H. Nakai, T. Vreven, J. A. Montgomery, Jr., 
 J. E. Peralta, F. Ogliaro, M. Bearpark, J. J. Heyd, E. Brothers, 
 K. N. Kudin, V. N. Staroverov, T. Keith, R. Kobayashi, J. Normand, 
 K. Raghavachari, A. Rendell, J. C. Burant, S. S. Iyengar, J. Tomasi, 
 M. Cossi, N. Rega, J. M. Millam, M. Klene, J. E. Knox, J. B. Cross, 
 V. Bakken, C. Adamo, J. Jaramillo, R. Gomperts, R. E. Stratmann, 
 O. Yazyev, A. J. Austin, R. Cammi, C. Pomelli, J. W. Ochterski, 
 R. L. Martin, K. Morokuma, V. G. Zakrzewski, G. A. Voth, 
 P. Salvador, J. J. Dannenberg, S. Dapprich, A. D. Daniels, 
 O. Farkas, J. B. Foresman, J. V. Ortiz, J. Cioslowski, 
 and D. J. Fox, Gaussian, Inc., Wallingford CT, 2013.
 
 ******************************************
 Gaussian 09:  ES64L-G09RevD.01 24-Apr-2013
                10-Mar-2024 
 ******************************************
 %chk=DY-202A-11R_33.chk
 %mem=6GB
 %nprocshared=3
 Will use up to    3 processors via shared memory.
 ----------------------------------------------------------------------
 # mPW1PW91/6-311G(d,p) nmr guess=read geom=check scrf=(solvent=methano
 l,read)
 ----------------------------------------------------------------------
 1/29=2,38=1,40=2/1;
 2/12=2,40=1/2;
 3/5=4,6=6,7=101,11=2,14=-4,16=1,25=1,30=1,70=2203,72=3,74=-7,116=-2/1,2,8,3;
 4/5=1/1;
 5/5=2,38=6,53=3/2;
 8/6=1,10=90,11=11/1;
 10/13=100,45=16/2;
 6/7=2,8=2,9=2,10=2,28=1/1;
 99/9=1/99;
 ----------------------------------------------------------------------
 candidate structure: DY-202A-11R_33, conformer: 1, nmr calculation wit
 h methanol solvation
 ----------------------------------------------------------------------
 Structure from the checkpoint file:  "DY-202A-11R_33.chk"
 Charge =  0 Multiplicity = 1
 Redundant internal coordinates found in file.
 C,0,1.7891844062,0.618538082,0.0554653401
 C,0,1.062857604,-0.488820272,0.3425563532
 C,0,-0.372538167,-0.5661414008,0.7830814266
 C,0,-1.2848330036,0.4964104745,0.1208281374
 C,0,-1.1389982799,1.8981014971,0.7620509176
 C,0,0.2809357496,2.3043497848,1.1990926771
 C,0,1.4213623032,2.0778588262,0.1865595382
 C,0,3.1404439026,0.2162277378,-0.3712073827
 C,0,3.2052493795,-1.2987311375,-0.4438830959
 C,0,1.8723168271,-1.7810066429,0.1711870184
 O,0,4.0725846016,0.9805046638,-0.624594805
 C,0,1.1726980155,2.7429923775,-1.1823890613
 C,0,2.0687089083,-2.5018191332,1.5075878161
 O,0,1.177046219,-2.7196508827,-0.6681733376
 C,0,-2.7720136989,0.0376138485,0.0578781535
 O,0,-3.6046265998,1.1299154839,-0.4105551324
 C,0,-3.3579836953,-0.356568437,1.4141926988
 C,0,-2.9546119893,-1.1033721944,-0.9691504113
 O,0,-4.335525589,-1.3828173802,-1.1909634745
 H,0,-0.421834774,-0.4723016483,1.8777974928
 H,0,-0.7302493863,-1.5747002126,0.5555384309
 H,0,-0.9586937527,0.5793574961,-0.9255048532
 H,0,-1.7812823029,1.9659630756,1.6490238917
 H,0,-1.5260777769,2.640890699,0.0559755533
 H,0,0.5440295575,1.7797062127,2.1268680955
 H,0,0.2555599549,3.3718660228,1.4557795145
 H,0,2.3159967809,2.5649420254,0.6021702423
 H,0,3.2766893259,-1.6067712777,-1.4943537384
 H,0,4.0964478696,-1.6768166337,0.0680324842
 H,0,0.9726984069,3.8141341625,-1.0548854711
 H,0,0.3204462608,2.2993594279,-1.7086763093
 H,0,2.0532422734,2.6417376993,-1.8266496687
 H,0,1.1050471689,-2.7683660492,1.9544722684
 H,0,2.6411703903,-3.4227796044,1.3493049525
 H,0,2.6165880175,-1.8679551888,2.2120886425
 H,0,1.0325387094,-2.2982006714,-1.5337519375
 H,0,-3.2113204173,1.4726148611,-1.2332416218
 H,0,-2.8168940387,-1.2058558376,1.842404583
 H,0,-3.318763429,0.4739709841,2.1260340535
 H,0,-4.4054161193,-0.6505629847,1.294536513
 H,0,-2.4682048343,-0.8105417567,-1.91420635
 H,0,-2.4968203566,-2.0363979773,-0.6291722228
 H,0,-4.7547544216,-0.5060781196,-1.2783479217
 Recover connectivity data from disk.
                          Input orientation:                          
 ---------------------------------------------------------------------
 Center     Atomic      Atomic             Coordinates (Angstroms)
 Number     Number       Type             X           Y           Z
 ---------------------------------------------------------------------
      1          6           0        1.789184    0.618538    0.055465
      2          6           0        1.062858   -0.488820    0.342556
      3          6           0       -0.372538   -0.566141    0.783081
      4          6           0       -1.284833    0.496410    0.120828
      5          6           0       -1.138998    1.898101    0.762051
      6          6           0        0.280936    2.304350    1.199093
      7          6           0        1.421362    2.077859    0.186560
      8          6           0        3.140444    0.216228   -0.371207
      9          6           0        3.205249   -1.298731   -0.443883
     10          6           0        1.872317   -1.781007    0.171187
     11          8           0        4.072585    0.980505   -0.624595
     12          6           0        1.172698    2.742992   -1.182389
     13          6           0        2.068709   -2.501819    1.507588
     14          8           0        1.177046   -2.719651   -0.668173
     15          6           0       -2.772014    0.037614    0.057878
     16          8           0       -3.604627    1.129915   -0.410555
     17          6           0       -3.357984   -0.356568    1.414193
     18          6           0       -2.954612   -1.103372   -0.969150
     19          8           0       -4.335526   -1.382817   -1.190963
     20          1           0       -0.421835   -0.472302    1.877797
     21          1           0       -0.730249   -1.574700    0.555538
     22          1           0       -0.958694    0.579357   -0.925505
     23          1           0       -1.781282    1.965963    1.649024
     24          1           0       -1.526078    2.640891    0.055976
     25          1           0        0.544030    1.779706    2.126868
     26          1           0        0.255560    3.371866    1.455780
     27          1           0        2.315997    2.564942    0.602170
     28          1           0        3.276689   -1.606771   -1.494354
     29          1           0        4.096448   -1.676817    0.068032
     30          1           0        0.972698    3.814134   -1.054885
     31          1           0        0.320446    2.299359   -1.708676
     32          1           0        2.053242    2.641738   -1.826650
     33          1           0        1.105047   -2.768366    1.954472
     34          1           0        2.641170   -3.422780    1.349305
     35          1           0        2.616588   -1.867955    2.212089
     36          1           0        1.032539   -2.298201   -1.533752
     37          1           0       -3.211320    1.472615   -1.233242
     38          1           0       -2.816894   -1.205856    1.842405
     39          1           0       -3.318763    0.473971    2.126034
     40          1           0       -4.405416   -0.650563    1.294537
     41          1           0       -2.468205   -0.810542   -1.914206
     42          1           0       -2.496820   -2.036398   -0.629172
     43          1           0       -4.754754   -0.506078   -1.278348
 ---------------------------------------------------------------------
                    Distance matrix (angstroms):
                    1          2          3          4          5
     1  C    0.000000
     2  C    1.355070   0.000000
     3  C    2.570201   1.503463   0.000000
     4  C    3.077137   2.555679   1.549154   0.000000
     5  C    3.272736   3.274376   2.580774   1.548280   0.000000
     6  C    2.534691   3.024377   2.973182   2.623534   1.540213
     7  C    1.510661   2.596286   3.250331   3.135091   2.630390
     8  C    1.473026   2.307145   3.779620   4.461354   4.735673
     9  C    2.435264   2.421629   3.852622   4.868498   5.526889
    10  C    2.403771   1.534385   2.624821   3.893168   4.790926
    11  O    2.409859   3.486080   4.912513   5.430647   5.470408
    12  C    2.534886   3.575211   4.147432   3.575607   3.136659
    13  C    3.453031   2.534009   3.198663   4.707306   5.495863
    14  O    3.470140   2.451779   3.024063   4.126309   5.360340
    15  C    4.598044   3.881290   2.578357   1.557615   2.573716
    16  O    5.438003   4.997288   3.840283   2.462750   2.836272
    17  C    5.412052   4.550795   3.058612   2.588111   3.229972
    18  C    5.149604   4.270634   3.166392   2.556466   3.911823
    19  O    6.562856   5.682733   4.502120   3.815628   4.979606
    20  H    3.065849   2.135778   1.099836   2.184058   2.716252
    21  H    3.377560   2.107067   1.094040   2.187701   3.502867
    22  H    2.917991   2.614508   2.138928   1.099118   2.149288
    23  H    4.135603   3.977682   3.024230   2.177482   1.097203
    24  H    3.883410   4.071831   3.484880   2.158981   1.095495
    25  H    2.681312   2.932433   2.854621   3.002629   2.170098
    26  H    3.448724   4.098279   4.044123   3.524649   2.144303
    27  H    2.089236   3.311076   4.130936   4.180489   3.522390
    28  H    3.092994   3.086277   4.425662   5.276331   6.072379
    29  H    3.254578   3.269460   4.660121   5.803782   6.377429
    30  H    3.480138   4.525084   4.937064   4.181631   3.381080
    31  H    2.845092   3.540152   3.860075   3.028966   2.897495
    32  H    2.775864   3.935316   4.794330   4.420163   4.176693
    33  H    3.942764   2.792200   2.899174   4.442133   5.313523
    34  H    4.328065   3.480335   4.190875   5.681787   6.553344
    35  H    3.393858   2.794860   3.559727   5.018434   5.512733
    36  H    3.406683   2.606781   3.215896   3.989699   5.253117
    37  H    5.234048   4.959734   4.034944   2.549085   2.908049
    38  H    5.266643   4.220919   2.739758   2.865091   3.690129
    39  H    5.513555   4.827666   3.400823   2.856261   2.939383
    40  H    6.443523   5.552877   4.066057   3.525788   4.177166
    41  H    4.903798   4.202961   3.424458   2.692556   4.033099
    42  H    5.087952   4.001320   2.944264   2.906292   4.388561
    43  H    6.772515   6.039225   4.843234   3.873375   4.797604
                    6          7          8          9         10
     6  C    0.000000
     7  C    1.541783   0.000000
     8  C    3.873356   2.594613   0.000000
     9  C    4.922720   3.870539   1.518085   0.000000
    10  C    4.503246   3.885156   2.427197   1.545189   0.000000
    11  O    4.410783   2.981801   1.231751   2.445372   3.619446
    12  C    2.580524   1.542160   3.303722   4.583905   4.773699
    13  C    5.137174   4.810158   3.473653   2.558786   1.531048
    14  O    5.434177   4.879176   3.544362   2.486549   1.438395
    15  C    3.970008   4.665143   5.930697   6.145344   4.988990
    16  O    4.366676   5.149340   6.806787   7.230065   6.229671
    17  C    4.513146   5.502333   6.763528   6.885938   5.561486
    18  C    5.175192   5.532183   6.264869   6.185302   5.005877
    19  O    6.373326   6.856793   7.688892   7.578159   6.367992
    20  H    2.943522   3.572251   4.268715   4.385080   3.144576
    21  H    4.060011   4.255205   4.364464   4.069785   2.638871
    22  H    3.004363   3.024378   4.152353   4.593212   3.845604
    23  H    2.137683   3.522535   5.600562   6.316960   5.438067
    24  H    2.164549   3.003575   5.276163   6.177049   5.578130
    25  H    1.097833   2.150210   3.927622   4.813276   4.274074
    26  H    1.098236   2.155103   4.649569   5.841563   5.551232
    27  H    2.136749   1.100161   2.672758   4.100362   4.389746
    28  H    5.614807   4.454684   2.145541   1.097033   2.185554
    29  H    5.629131   4.611694   2.165754   1.095099   2.228958
    30  H    2.799715   2.181086   4.255757   5.612397   5.798118
    31  H    2.908042   2.202952   3.752419   4.782055   4.753060
    32  H    3.522786   2.184089   3.030416   4.332027   4.856414
    33  H    5.194440   5.168314   4.296443   3.510382   2.178001
    34  H    6.196231   5.752993   4.056083   2.836422   2.162063
    35  H    4.887695   4.593559   3.360307   2.779339   2.174116
    36  H    5.405258   4.718109   3.480966   2.628198   1.969653
    37  H    4.336345   4.883022   6.531962   7.033905   6.196922
    38  H    4.725669   5.611365   6.512471   6.442201   5.011234
    39  H    4.143349   5.366825   6.929935   7.232544   5.987793
    40  H    5.540985   6.528648   7.775991   7.833547   6.476863
    41  H    5.191623   5.280607   5.906949   5.881179   4.912311
    42  H    5.468142   5.739746   6.076151   5.752572   4.449175
    43  H    6.276495   6.853255   7.979899   8.042779   6.902512
                   11         12         13         14         15
    11  O    0.000000
    12  C    3.439017   0.000000
    13  C    4.548439   5.962119   0.000000
    14  O    4.698637   5.486794   2.361451   0.000000
    15  C    6.942862   4.941466   5.655349   4.870804   0.000000
    16  O    7.681648   5.101037   7.003963   6.144097   1.451136
    17  C    7.820343   6.072610   5.836079   5.521495   1.529160
    18  C    7.337762   5.645766   5.772663   4.446745   1.545956
    19  O    8.752279   6.882071   7.039074   5.696392   2.453936
    20  H    5.345317   4.716502   3.234007   3.753527   3.015868
    21  H    5.566777   5.028327   3.098405   2.538929   2.648778
    22  H    5.056207   3.047972   4.957697   3.938408   2.132758
    23  H    6.356747   4.164934   5.899450   6.006337   2.689205
    24  H    5.879207   2.971088   6.440274   6.047039   2.886072
    25  H    4.545324   3.503474   4.586896   5.334527   4.279223
    26  H    4.961476   2.862963   6.147387   6.516663   4.715673
    27  H    2.664769   2.126849   5.152960   5.553189   5.707144
    28  H    2.843225   4.841957   3.357377   2.515865   6.457572
    29  H    2.746208   5.444867   2.620052   3.186284   7.079205
    30  H    4.221836   1.097088   6.903533   6.548408   5.433527
    31  H    4.122275   1.095501   6.037557   5.196814   4.218947
    32  H    2.877911   1.095757   6.129727   5.554662   5.797931
    33  H    5.432485   6.341888   1.095170   2.624086   5.148028
    34  H    5.033303   6.825147   1.095871   2.590032   6.553218
    35  H    4.275561   5.904925   1.094658   3.330702   6.108097
    36  H    4.562713   5.055366   3.219450   0.973514   4.739613
    37  H    7.325838   4.564654   7.154508   6.095257   1.979699
    38  H    7.637485   6.376490   5.065643   4.954406   2.175492
    39  H    7.902820   6.022238   6.185682   6.182161   2.183257
    40  H    8.844204   6.983318   6.736975   6.268751   2.161230
    41  H    6.903106   5.139974   5.928970   4.299436   2.168129
    42  H    7.229025   6.050949   5.062254   3.737065   2.202111
    43  H    8.975480   6.760204   7.635710   6.360698   2.452012
                   16         17         18         19         20
    16  O    0.000000
    17  C    2.366468   0.000000
    18  C    2.392096   2.529970   0.000000
    19  O    2.730765   2.965740   1.426258   0.000000
    20  H    4.234834   2.974776   3.862424   5.056017   0.000000
    21  H    4.063290   3.020947   2.737629   4.010624   1.748934
    22  H    2.751227   3.479473   2.610972   3.914536   3.041827
    23  H    2.874965   2.816964   4.201471   5.079766   2.800994
    24  H    2.611716   3.766350   4.136556   5.063406   3.772314
    25  H    4.906332   4.505251   5.489805   6.694746   2.463020
    26  H    4.838449   5.192365   6.017744   7.119714   3.926142
    27  H    6.175653   6.433402   6.610968   7.939955   4.283433
    28  H    7.484423   7.351295   6.273625   7.621550   5.132008
    29  H    8.210563   7.689197   7.149967   8.530515   5.014079
    30  H    5.345287   6.499686   6.293885   7.429944   5.377628
    31  H    4.296384   5.507913   4.780323   5.958567   4.593025
    32  H    6.025148   6.983857   6.311874   7.577433   5.435639
    33  H    6.555225   5.101697   5.272628   6.435320   2.758470
    34  H    7.926798   6.737634   6.485959   7.699915   4.285630
    35  H    7.387083   6.214212   6.460893   7.755515   3.360299
    36  H    5.875105   5.633560   4.200448   5.456331   4.133737
    37  H    0.974138   3.221231   2.602182   3.069058   4.608958
    38  H    3.339488   1.094273   2.816791   3.396893   2.505127
    39  H    2.635577   1.094556   3.492962   3.934964   3.057654
    40  H    2.592046   1.094470   2.726563   2.592063   4.029999
    41  H    2.705142   3.475059   1.102485   2.082659   4.322190
    42  H    3.361632   2.781864   1.093479   2.030668   3.610659
    43  H    2.179985   3.036955   1.921686   0.975736   5.360652
                   21         22         23         24         25
    21  H    0.000000
    22  H    2.624050   0.000000
    23  H    3.851841   3.037684   0.000000
    24  H    4.319041   2.352689   1.748845   0.000000
    25  H    3.917257   3.607769   2.381198   3.052143   0.000000
    26  H    5.123551   3.865622   2.482465   2.380758   1.751727
    27  H    5.139886   4.123098   4.271109   3.881447   2.466002
    28  H    4.500960   4.800127   6.944662   6.596418   5.661175
    29  H    4.852329   5.624224   7.093454   7.089114   5.367125
    30  H    5.876481   3.769721   4.279167   2.975634   3.800817
    31  H    4.608575   2.282096   3.975244   2.576876   3.877039
    32  H    5.585785   3.759951   5.219249   4.044232   4.318695
    33  H    2.598108   4.874479   5.553203   6.307707   4.585785
    34  H    3.925804   5.843876   6.977569   7.470392   5.662902
    35  H    3.745861   5.349437   5.861504   6.491548   4.196212
    36  H    2.827722   3.551804   6.019198   5.785186   5.501646
    37  H    4.317589   2.442732   3.255128   2.422187   5.048494
    38  H    2.479144   3.781695   3.342203   4.433395   4.504476
    39  H    3.655669   3.859135   2.194864   3.492049   4.077513
    40  H    3.860958   4.280325   3.722627   4.545139   5.576378
    41  H    3.115135   2.277713   4.569185   4.084312   5.666853
    42  H    2.176575   3.048905   4.660586   4.825847   5.604032
    43  H    4.549916   3.963931   4.849952   4.701934   6.700554
                   26         27         28         29         30
    26  H    0.000000
    27  H    2.371745   0.000000
    28  H    6.528196   4.766711   0.000000
    29  H    6.493648   4.631180   1.765775   0.000000
    30  H    2.648269   2.471996   5.906583   6.416330   0.000000
    31  H    3.341895   3.064762   4.903383   5.764101   1.774096
    32  H    3.813016   2.444198   4.433630   5.139496   1.771358
    33  H    6.218744   5.633764   4.237893   3.701164   7.238996
    34  H    7.202061   6.042910   3.433390   2.609191   7.806206
    35  H    5.796739   4.725756   3.773813   2.612182   6.757339
    36  H    6.456830   5.464392   2.348582   3.512744   6.131356
    37  H    4.780926   5.925635   7.186450   8.063232   4.797972
    38  H    5.526752   6.488734   6.958911   7.152936   6.924998
    39  H    4.650035   6.200391   7.806196   7.990408   6.300126
    40  H    6.158785   7.483063   8.228426   8.650965   7.374105
    41  H    6.022311   6.372961   5.814986   6.911900   5.828025
    42  H    6.416536   6.771392   5.853762   6.639773   6.815242
    43  H    6.900518   7.934925   8.109394   9.029239   7.177596
                   31         32         33         34         35
    31  H    0.000000
    32  H    1.770232   0.000000
    33  H    6.302071   6.668222   0.000000
    34  H    6.890565   6.871006   1.775995   0.000000
    35  H    6.165320   6.079975   1.778162   1.778336   0.000000
    36  H    4.655667   5.052783   3.520514   3.487749   4.089700
    37  H    3.658267   5.425366   6.839479   8.055190   7.549452
    38  H    5.894032   7.210004   4.223224   5.911714   5.486143
    39  H    5.592932   7.012943   5.487466   7.163015   6.381255
    40  H    6.328910   7.892738   5.940186   7.572487   7.185575
    41  H    4.182141   5.689410   5.618530   6.601516   6.633216
    42  H    5.282150   6.634906   4.492710   5.677621   5.852186
    43  H    5.814923   7.520518   7.064442   8.373256   8.268890
                   36         37         38         39         40
    36  H    0.000000
    37  H    5.685041   0.000000
    38  H    5.235435   4.097484   0.000000
    39  H    6.325567   3.506218   1.775989   0.000000
    40  H    6.347068   3.510472   1.769721   1.771095   0.000000
    41  H    3.822706   2.495744   3.793413   4.323999   3.751588
    42  H    3.652832   3.631609   2.626964   3.816897   3.043671
    43  H    6.063802   2.509870   3.739530   3.822615   2.600509
                   41         42         43
    41  H    0.000000
    42  H    1.776191   0.000000
    43  H    2.392765   2.803850   0.000000
 Stoichiometry    C15H24O4
 Framework group  C1[X(C15H24O4)]
 Deg. of freedom   123
 Full point group                 C1      NOp   1
 Largest Abelian subgroup         C1      NOp   1
 Largest concise Abelian subgroup C1      NOp   1
                         Standard orientation:                         
 ---------------------------------------------------------------------
 Center     Atomic      Atomic             Coordinates (Angstroms)
 Number     Number       Type             X           Y           Z
 ---------------------------------------------------------------------
      1          6           0        1.811977    0.636153    0.018960
      2          6           0        1.101592   -0.484016    0.296067
      3          6           0       -0.328562   -0.585148    0.748655
      4          6           0       -1.259620    0.476143    0.110947
      5          6           0       -1.124390    1.869749    0.771815
      6          6           0        0.294684    2.286451    1.201751
      7          6           0        1.428108    2.088828    0.175404
      8          6           0        3.163829    0.256523   -0.426217
      9          6           0        3.245928   -1.256293   -0.522283
     10          6           0        1.924682   -1.763681    0.097779
     11          8           0        4.084396    1.035643   -0.676696
     12          6           0        1.158651    2.771303   -1.181017
     13          6           0        2.142227   -2.501966    1.421303
     14          8           0        1.232711   -2.697966   -0.749138
     15          6           0       -2.741777    0.000505    0.054876
     16          8           0       -3.591685    1.089601   -0.389333
     17          6           0       -3.310194   -0.420906    1.410473
     18          6           0       -2.920504   -1.127122   -0.987474
     19          8           0       -4.300035   -1.419792   -1.200667
     20          1           0       -0.368631   -0.508272    1.845069
     21          1           0       -0.676406   -1.594419    0.509281
     22          1           0       -0.944382    0.578623   -0.936995
     23          1           0       -1.759032    1.916632    1.665620
     24          1           0       -1.526910    2.618299    0.080614
     25          1           0        0.572736    1.751205    2.119048
     26          1           0        0.259060    3.349632    1.474699
     27          1           0        2.320781    2.580360    0.589995
     28          1           0        3.311099   -1.547726   -1.577887
     29          1           0        4.146346   -1.631251   -0.024392
     30          1           0        0.947161    3.837940   -1.035559
     31          1           0        0.306796    2.325375   -1.706005
     32          1           0        2.034213    2.690269   -1.834857
     33          1           0        1.186060   -2.786717    1.873032
     34          1           0        2.724062   -3.413516    1.243882
     35          1           0        2.689168   -1.872162    2.130159
     36          1           0        1.075044   -2.265399   -1.606900
     37          1           0       -3.210260    1.449253   -1.210376
     38          1           0       -2.755040   -1.269934    1.820824
     39          1           0       -3.274118    0.399318    2.134340
     40          1           0       -4.355145   -0.725642    1.296113
     41          1           0       -2.446552   -0.814384   -1.932480
     42          1           0       -2.448477   -2.059556   -0.665831
     43          1           0       -4.730450   -0.546944   -1.270960
 ---------------------------------------------------------------------
 Rotational constants (GHZ):      0.5531434      0.2590799      0.2067608
 Standard basis: 6-311G(d,p) (5D, 7F)
 There are   505 symmetry adapted cartesian basis functions of A   symmetry.
 There are   486 symmetry adapted basis functions of A   symmetry.
   486 basis functions,   800 primitive gaussians,   505 cartesian basis functions
    73 alpha electrons       73 beta electrons
       nuclear repulsion energy      1599.0400638483 Hartrees.
 NAtoms=   43 NActive=   43 NUniq=   43 SFac= 1.00D+00 NAtFMM=   60 NAOKFM=F Big=F
 Integral buffers will be    131072 words long.
 Raffenetti 2 integral format.
 Two-electron integral symmetry is turned on.
 Using the following non-standard input for PCM:
 --- end of non-standard input.
 ------------------------------------------------------------------------------
 Polarizable Continuum Model (PCM)
 =================================
 Model                : PCM (using non-symmetric T matrix).
 Atomic radii         : UFF (Universal Force Field).
 Polarization charges : Total charges.
 Charge compensation  : None.
 Solution method      : On-the-fly selection.
 Cavity type          : Scaled VdW (van der Waals Surface) (Alpha=1.100).
 Cavity algorithm     : GePol (No added spheres)
                        Default sphere list used, NSphG=   43.
                        Lebedev-Laikov grids with approx.  5.0 points / Ang**2.
                        Smoothing algorithm: Karplus/York (Gamma=1.0000).
                        Polarization charges: spherical gaussians, with
                                              point-specific exponents (IZeta= 3).
                        Self-potential: point-specific (ISelfS= 7).
                        Self-field    : sphere-specific E.n sum rule (ISelfD= 2).
 Solvent              : Methanol, Eps=  32.613000 Eps(inf)=   1.765709
 ------------------------------------------------------------------------------
 One-electron integrals computed using PRISM.
 NBasis=   486 RedAO= T EigKep=  3.07D-04  NBF=   486
 NBsUse=   486 1.00D-06 EigRej= -1.00D+00 NBFU=   486
 Initial guess from the checkpoint file:  "DY-202A-11R_33.chk"
 B after Tr=     0.000000    0.000000    0.000000
         Rot=    1.000000    0.000000    0.000000    0.000000 Ang=   0.00 deg.
 Requested convergence on RMS density matrix=1.00D-08 within 128 cycles.
 Requested convergence on MAX density matrix=1.00D-06.
 Requested convergence on             energy=1.00D-06.
 No special actions if energy rises.
 Inv3:  Mode=1 IEnd=    21051603.
 Iteration    1 A*A^-1 deviation from unit magnitude is 6.22D-15 for   2629.
 Iteration    1 A*A^-1 deviation from orthogonality  is 3.92D-15 for   2634   2587.
 Iteration    1 A^-1*A deviation from unit magnitude is 6.88D-15 for   2629.
 Iteration    1 A^-1*A deviation from orthogonality  is 3.55D-12 for   2205   2158.
 Error on total polarization charges =  0.01110
 SCF Done:  E(RmPW1PW91) =  -886.977920481     A.U. after   11 cycles
            NFock= 11  Conv=0.74D-08     -V/T= 2.0045
 DoSCS=F DFT=T ScalE2(SS,OS)=  1.000000  1.000000
 Range of M.O.s used for correlation:     1   486
 NBasis=   486 NAE=    73 NBE=    73 NFC=     0 NFV=     0
 NROrb=    486 NOA=    73 NOB=    73 NVA=   413 NVB=   413
 NEqPCM:  Using equilibrium solvation (IEInf=0, Eps=  32.6130, EpsInf=   1.7657)
          Differentiating once with respect to magnetic field using GIAOs.
          Electric field/nuclear overlap derivatives assumed to be zero.
 FoFJK:  IHMeth= 1 ICntrl=    6127 DoSepK=F KAlg= 0 I1Cent=   0 FoldK=F
 IRaf=         1 NMat=   1 IRICut=       1 DoRegI=T DoRafI=F ISym2E= 0.
          There are     3 degrees of freedom in the 1st order CPHF.  IDoFFX=0 NUNeed=     3.
      3 vectors produced by pass  0 Test12= 1.00D-12 3.33D-08 XBig12= 4.51D+01 1.07D+00.
 AX will form     3 AO Fock derivatives at one time.
      3 vectors produced by pass  1 Test12= 1.00D-12 3.33D-08 XBig12= 1.00D-01 2.04D-01.
      3 vectors produced by pass  2 Test12= 1.00D-12 3.33D-08 XBig12= 1.44D-03 1.83D-02.
      3 vectors produced by pass  3 Test12= 1.00D-12 3.33D-08 XBig12= 7.32D-06 9.58D-04.
      3 vectors produced by pass  4 Test12= 1.00D-12 3.33D-08 XBig12= 3.94D-08 6.84D-05.
      3 vectors produced by pass  5 Test12= 1.00D-12 3.33D-08 XBig12= 1.10D-10 3.06D-06.
      3 vectors produced by pass  6 Test12= 1.00D-12 3.33D-08 XBig12= 6.60D-13 2.00D-07.
 InvSVY:  IOpt=1 It=  1 EMax= 2.66D-15
 Solved reduced A of dimension    21 with     3 vectors.
 Calculating GIAO nuclear magnetic shielding tensors.
 SCF GIAO Magnetic shielding tensor (ppm):
      1  C    Isotropic =    35.5384   Anisotropy =   140.1871
   XX=   -18.4958   YX=    34.0962   ZX=    48.6374
   XY=    20.8720   YY=    11.9314   ZY=    -8.4695
   XZ=    47.4503   YZ=    -0.7863   ZZ=   113.1797
   Eigenvalues:   -47.0623    24.6811   128.9965
      2  C    Isotropic =    -0.8292   Anisotropy =   190.0997
   XX=   -68.5504   YX=    32.6899   ZX=    65.2235
   XY=    34.2090   YY=   -42.8494   ZY=    -3.0329
   XZ=    49.7125   YZ=   -14.4528   ZZ=   108.9121
   Eigenvalues:  -104.8088   -23.5828   125.9039
      3  C    Isotropic =   159.1429   Anisotropy =    17.8468
   XX=   167.7270   YX=    -4.7201   ZX=     3.9991
   XY=    -4.0288   YY=   151.0947   ZY=    -5.6118
   XZ=     1.9208   YZ=   -10.1309   ZZ=   158.6069
   Eigenvalues:   145.9098   160.4781   171.0408
      4  C    Isotropic =   139.4353   Anisotropy =    38.5308
   XX=   164.3748   YX=     5.0062   ZX=     3.3775
   XY=     2.5261   YY=   132.6748   ZY=    -4.7506
   XZ=     4.6215   YZ=    -0.7268   ZZ=   121.2564
   Eigenvalues:   120.1200   133.0635   165.1226
      5  C    Isotropic =   161.5888   Anisotropy =    17.1512
   XX=   167.4438   YX=     4.2513   ZX=    -0.9252
   XY=    -1.3003   YY=   169.4677   ZY=     6.9872
   XZ=     1.0680   YZ=    10.8249   ZZ=   147.8550
   Eigenvalues:   144.6498   167.0937   173.0230
      6  C    Isotropic =   156.7092   Anisotropy =    18.2634
   XX=   162.0460   YX=     3.9546   ZX=   -11.8970
   XY=     0.8972   YY=   152.6795   ZY=     5.1525
   XZ=    -7.2443   YZ=     3.9742   ZZ=   155.4020
   Eigenvalues:   145.1135   156.1292   168.8848
      7  C    Isotropic =   154.8979   Anisotropy =     7.9588
   XX=   152.2964   YX=    -4.6802   ZX=     1.7380
   XY=    -5.0232   YY=   153.1345   ZY=     2.2605
   XZ=    -4.3485   YZ=    -0.4162   ZZ=   159.2630
   Eigenvalues:   147.8354   156.6546   160.2038
      8  C    Isotropic =   -24.2900   Anisotropy =   146.7166
   XX=   -57.3695   YX=    16.1667   ZX=    40.3958
   XY=    21.8204   YY=   -74.1224   ZY=   -15.5814
   XZ=    47.1684   YZ=    -9.2649   ZZ=    58.6220
   Eigenvalues:   -95.1651   -51.2259    73.5211
      9  C    Isotropic =   133.1304   Anisotropy =    33.2814
   XX=   131.7785   YX=    15.6080   ZX=   -13.6993
   XY=    13.0813   YY=   139.9452   ZY=    -7.1613
   XZ=    -5.8708   YZ=    -5.9241   ZZ=   127.6675
   Eigenvalues:   118.2735   125.7997   155.3180
     10  C    Isotropic =   106.6952   Anisotropy =    37.1792
   XX=   106.2062   YX=     7.3605   ZX=     3.7419
   XY=     6.0188   YY=   110.0157   ZY=    17.8167
   XZ=     9.2142   YZ=    23.9750   ZZ=   103.8637
   Eigenvalues:    85.8034   102.8009   131.4814
     11  O    Isotropic =  -233.8599   Anisotropy =   903.8078
   XX=  -518.6716   YX=  -225.5048   ZX=   262.3347
   XY=  -172.4978   YY=  -457.3221   ZY=    13.3898
   XZ=   309.1141   YZ=    30.6789   ZZ=   274.4139
   Eigenvalues:  -745.2091  -325.0493   368.6787
     12  C    Isotropic =   168.9830   Anisotropy =    29.6759
   XX=   155.0108   YX=    -2.1075   ZX=     4.1352
   XY=    -0.9100   YY=   173.8175   ZY=   -10.3431
   XZ=     3.1248   YZ=   -14.0408   ZZ=   178.1209
   Eigenvalues:   154.4443   163.7378   188.7670
     13  C    Isotropic =   161.8656   Anisotropy =    37.2972
   XX=   150.4220   YX=     0.0784   ZX=     8.2528
   XY=     0.8083   YY=   158.2152   ZY=   -16.1043
   XZ=    10.5838   YZ=   -13.0335   ZZ=   176.9595
   Eigenvalues:   144.5843   154.2821   186.7304
     14  O    Isotropic =   249.9843   Anisotropy =    96.2823
   XX=   227.3877   YX=    23.1405   ZX=    11.6984
   XY=    11.0044   YY=   213.6148   ZY=    -9.7208
   XZ=    30.2718   YZ=     9.0427   ZZ=   308.9505
   Eigenvalues:   200.6553   235.1252   314.1725
     15  C    Isotropic =   106.5892   Anisotropy =    42.3593
   XX=   111.9983   YX=   -20.4113   ZX=    13.4162
   XY=   -10.5764   YY=   115.9505   ZY=    -8.4450
   XZ=    10.1511   YZ=   -10.7087   ZZ=    91.8187
   Eigenvalues:    86.1404    98.7985   134.8287
     16  O    Isotropic =   264.7817   Anisotropy =   132.1808
   XX=   228.4167   YX=     7.3893   ZX=   -23.8575
   XY=    -3.3084   YY=   248.6889   ZY=   -48.8630
   XZ=    -7.0638   YZ=   -69.2101   ZZ=   317.2395
   Eigenvalues:   212.2839   229.1590   352.9022
     17  C    Isotropic =   172.5980   Anisotropy =    28.5298
   XX=   162.8307   YX=    -3.8027   ZX=    -9.8223
   XY=    -5.1193   YY=   170.6743   ZY=   -10.5863
   XZ=    -4.5498   YZ=   -12.8160   ZZ=   184.2891
   Eigenvalues:   155.6698   170.5063   191.6179
     18  C    Isotropic =   113.9822   Anisotropy =    41.3738
   XX=   132.9179   YX=    20.3226   ZX=     3.6703
   XY=    14.6921   YY=    99.1003   ZY=    11.9714
   XZ=    -0.2221   YZ=    10.6834   ZZ=   109.9284
   Eigenvalues:    87.3291   113.0528   141.5647
     19  O    Isotropic =   315.6360   Anisotropy =    55.9656
   XX=   317.2038   YX=   -14.6915   ZX=    -0.9237
   XY=   -24.6549   YY=   334.7068   ZY=     9.9000
   XZ=   -34.4187   YZ=     8.8427   ZZ=   294.9974
   Eigenvalues:   285.1855   308.7762   352.9464
     20  H    Isotropic =    29.4612   Anisotropy =     5.1604
   XX=    28.5545   YX=    -1.2745   ZX=     0.7778
   XY=    -1.8409   YY=    27.5376   ZY=    -2.1077
   XZ=    -0.8268   YZ=    -1.3338   ZZ=    32.2914
   Eigenvalues:    26.0744    29.4077    32.9014
     21  H    Isotropic =    29.3650   Anisotropy =     8.8517
   XX=    32.6484   YX=    -2.2654   ZX=     0.6309
   XY=    -2.7136   YY=    32.8911   ZY=     1.2781
   XZ=     0.5029   YZ=     0.4126   ZZ=    22.5553
   Eigenvalues:    22.4258    30.4029    35.2661
     22  H    Isotropic =    30.0417   Anisotropy =     3.0773
   XX=    30.9878   YX=     1.6873   ZX=    -1.2403
   XY=     1.9287   YY=    28.7395   ZY=     0.0582
   XZ=     0.4798   YZ=    -0.3898   ZZ=    30.3977
   Eigenvalues:    27.7341    30.2978    32.0932
     23  H    Isotropic =    30.0356   Anisotropy =     7.3620
   XX=    32.6840   YX=     1.7669   ZX=    -3.7285
   XY=     1.6129   YY=    28.1302   ZY=     3.8444
   XZ=    -3.3558   YZ=     2.9324   ZZ=    29.2926
   Eigenvalues:    23.7848    31.3784    34.9436
     24  H    Isotropic =    29.8209   Anisotropy =     6.7301
   XX=    30.7621   YX=    -0.3968   ZX=     3.0019
   XY=    -0.4588   YY=    33.2254   ZY=    -2.5024
   XZ=     1.9234   YZ=    -2.3220   ZZ=    25.4752
   Eigenvalues:    24.0211    31.1340    34.3077
     25  H    Isotropic =    29.8708   Anisotropy =     6.4370
   XX=    28.6040   YX=     1.1862   ZX=     1.7132
   XY=     0.3567   YY=    27.1402   ZY=    -0.3328
   XZ=     0.8362   YZ=    -0.2327   ZZ=    33.8682
   Eigenvalues:    26.7210    28.7292    34.1622
     26  H    Isotropic =    30.0257   Anisotropy =    10.5069
   XX=    28.5265   YX=     1.6003   ZX=    -0.3768
   XY=     1.4228   YY=    34.0358   ZY=     4.6571
   XZ=    -0.9278   YZ=     5.7338   ZZ=    27.5147
   Eigenvalues:    24.2384    28.8084    37.0303
     27  H    Isotropic =    29.0902   Anisotropy =     8.9177
   XX=    33.5190   YX=     2.8485   ZX=     1.4158
   XY=     2.9109   YY=    26.9921   ZY=     0.6900
   XZ=     1.4032   YZ=     2.4256   ZZ=    26.7595
   Eigenvalues:    25.1575    27.0778    35.0353
     28  H    Isotropic =    29.3427   Anisotropy =     6.3762
   XX=    29.4067   YX=     0.8104   ZX=    -2.9626
   XY=     0.1724   YY=    27.5288   ZY=     0.7035
   XZ=    -3.2995   YZ=     1.9884   ZZ=    31.0926
   Eigenvalues:    25.9996    28.4350    33.5935
     29  H    Isotropic =    29.1827   Anisotropy =     6.0320
   XX=    33.1612   YX=    -0.4036   ZX=    -0.4754
   XY=    -0.5056   YY=    27.5342   ZY=    -1.5243
   XZ=     0.5290   YZ=    -2.5604   ZZ=    26.8528
   Eigenvalues:    25.1136    29.2305    33.2041
     30  H    Isotropic =    30.7157   Anisotropy =    10.8183
   XX=    27.2689   YX=    -0.4045   ZX=    -0.9487
   XY=    -0.3988   YY=    37.1202   ZY=    -2.0620
   XZ=    -0.1010   YZ=    -3.6484   ZZ=    27.7579
   Eigenvalues:    26.4769    27.7423    37.9279
     31  H    Isotropic =    30.8755   Anisotropy =     5.2389
   XX=    31.8881   YX=     2.6859   ZX=     1.4440
   XY=     2.7250   YY=    28.4559   ZY=    -1.6377
   XZ=     2.9130   YZ=    -1.6879   ZZ=    32.2827
   Eigenvalues:    25.9494    32.3091    34.3682
     32  H    Isotropic =    30.4759   Anisotropy =     9.2292
   XX=    31.5290   YX=    -0.2205   ZX=    -3.6666
   XY=     0.4305   YY=    27.8268   ZY=    -2.3871
   XZ=    -4.7604   YZ=    -3.5921   ZZ=    32.0719
   Eigenvalues:    25.4899    29.3091    36.6287
     33  H    Isotropic =    30.3041   Anisotropy =     6.0868
   XX=    31.5869   YX=    -1.1657   ZX=    -1.5647
   XY=     0.3832   YY=    29.0821   ZY=    -3.3484
   XZ=    -2.9167   YZ=    -4.2307   ZZ=    30.2434
   Eigenvalues:    25.3161    31.2342    34.3620
     34  H    Isotropic =    30.1961   Anisotropy =     9.8156
   XX=    29.5840   YX=    -4.3919   ZX=     0.3296
   XY=    -4.2959   YY=    33.2847   ZY=    -1.4020
   XZ=     0.9670   YZ=    -3.2267   ZZ=    27.7196
   Eigenvalues:    26.1800    27.6685    36.7399
     35  H    Isotropic =    30.9638   Anisotropy =     8.5472
   XX=    30.0491   YX=    -0.0099   ZX=     4.0363
   XY=     0.4467   YY=    28.7787   ZY=     0.7083
   XZ=     4.1940   YZ=     0.1073   ZZ=    34.0635
   Eigenvalues:    27.4770    28.7524    36.6619
     36  H    Isotropic =    30.9759   Anisotropy =    14.4648
   XX=    25.9913   YX=    -0.1147   ZX=     3.7443
   XY=    -0.0610   YY=    27.4560   ZY=    -1.1263
   XZ=     4.1065   YZ=    -0.9464   ZZ=    39.4803
   Eigenvalues:    24.9182    27.3902    40.6191
     37  H    Isotropic =    31.7160   Anisotropy =    16.7817
   XX=    28.4478   YX=     0.4970   ZX=    -0.8008
   XY=     0.3040   YY=    30.5375   ZY=    -8.8793
   XZ=    -1.6823   YZ=    -9.1594   ZZ=    36.1627
   Eigenvalues:    23.8645    28.3797    42.9038
     38  H    Isotropic =    31.0148   Anisotropy =     8.4582
   XX=    30.6152   YX=    -1.2341   ZX=    -0.1166
   XY=    -1.8164   YY=    31.9699   ZY=    -4.9525
   XZ=     0.1876   YZ=    -5.3494   ZZ=    30.4594
   Eigenvalues:    25.8074    30.5836    36.6536
     39  H    Isotropic =    30.6225   Anisotropy =     7.4838
   XX=    28.8386   YX=     0.5287   ZX=    -3.0855
   XY=     1.2518   YY=    29.8647   ZY=     2.6542
   XZ=    -2.3418   YZ=     3.5939   ZZ=    33.1643
   Eigenvalues:    26.0410    30.2149    35.6118
     40  H    Isotropic =    30.3182   Anisotropy =     8.7120
   XX=    34.4492   YX=     3.2803   ZX=    -1.4450
   XY=     3.3299   YY=    26.6233   ZY=    -0.2626
   XZ=    -1.9187   YZ=    -0.4896   ZZ=    29.8821
   Eigenvalues:    25.4023    29.4262    36.1262
     41  H    Isotropic =    28.5714   Anisotropy =     5.6974
   XX=    31.7338   YX=     2.2550   ZX=    -1.5433
   XY=     2.1485   YY=    24.2026   ZY=     1.5425
   XZ=     0.0185   YZ=     1.8264   ZZ=    29.7779
   Eigenvalues:    23.1061    30.2385    32.3697
     42  H    Isotropic =    27.9882   Anisotropy =     5.4100
   XX=    30.8020   YX=    -1.5070   ZX=     1.9652
   XY=    -0.4650   YY=    29.3173   ZY=     2.2829
   XZ=     2.6240   YZ=     1.2651   ZZ=    23.8454
   Eigenvalues:    22.5721    29.7977    31.5949
     43  H    Isotropic =    29.7612   Anisotropy =    14.4182
   XX=    31.5135   YX=    -5.0829   ZX=     4.3373
   XY=    -4.3995   YY=    36.0887   ZY=    -0.3115
   XZ=     6.2715   YZ=     1.8150   ZZ=    21.6813
   Eigenvalues:    18.9482    30.9620    39.3733
 End of Minotr F.D. properties file   721 does not exist.
 End of Minotr F.D. properties file   722 does not exist.
 End of Minotr F.D. properties file   788 does not exist.

 **********************************************************************

            Population analysis using the SCF density.

 **********************************************************************

 Orbital symmetries:
       Occupied  (A) (A) (A) (A) (A) (A) (A) (A) (A) (A) (A) (A)
                 (A) (A) (A) (A) (A) (A) (A) (A) (A) (A) (A) (A)
                 (A) (A) (A) (A) (A) (A) (A) (A) (A) (A) (A) (A)
                 (A) (A) (A) (A) (A) (A) (A) (A) (A) (A) (A) (A)
                 (A) (A) (A) (A) (A) (A) (A) (A) (A) (A) (A) (A)
                 (A) (A) (A) (A) (A) (A) (A) (A) (A) (A) (A) (A)
                 (A)
       Virtual   (A) (A) (A) (A) (A) (A) (A) (A) (A) (A) (A) (A)
                 (A) (A) (A) (A) (A) (A) (A) (A) (A) (A) (A) (A)
                 (A) (A) (A) (A) (A) (A) (A) (A) (A) (A) (A) (A)
                 (A) (A) (A) (A) (A) (A) (A) (A) (A) (A) (A) (A)
                 (A) (A) (A) (A) (A) (A) (A) (A) (A) (A) (A) (A)
                 (A) (A) (A) (A) (A) (A) (A) (A) (A) (A) (A) (A)
                 (A) (A) (A) (A) (A) (A) (A) (A) (A) (A) (A) (A)
                 (A) (A) (A) (A) (A) (A) (A) (A) (A) (A) (A) (A)
                 (A) (A) (A) (A) (A) (A) (A) (A) (A) (A) (A) (A)
                 (A) (A) (A) (A) (A) (A) (A) (A) (A) (A) (A) (A)
                 (A) (A) (A) (A) (A) (A) (A) (A) (A) (A) (A) (A)
                 (A) (A) (A) (A) (A) (A) (A) (A) (A) (A) (A) (A)
                 (A) (A) (A) (A) (A) (A) (A) (A) (A) (A) (A) (A)
                 (A) (A) (A) (A) (A) (A) (A) (A) (A) (A) (A) (A)
                 (A) (A) (A) (A) (A) (A) (A) (A) (A) (A) (A) (A)
                 (A) (A) (A) (A) (A) (A) (A) (A) (A) (A) (A) (A)
                 (A) (A) (A) (A) (A) (A) (A) (A) (A) (A) (A) (A)
                 (A) (A) (A) (A) (A) (A) (A) (A) (A) (A) (A) (A)
                 (A) (A) (A) (A) (A) (A) (A) (A) (A) (A) (A) (A)
                 (A) (A) (A) (A) (A) (A) (A) (A) (A) (A) (A) (A)
                 (A) (A) (A) (A) (A) (A) (A) (A) (A) (A) (A) (A)
                 (A) (A) (A) (A) (A) (A) (A) (A) (A) (A) (A) (A)
                 (A) (A) (A) (A) (A) (A) (A) (A) (A) (A) (A) (A)
                 (A) (A) (A) (A) (A) (A) (A) (A) (A) (A) (A) (A)
                 (A) (A) (A) (A) (A) (A) (A) (A) (A) (A) (A) (A)
                 (A) (A) (A) (A) (A) (A) (A) (A) (A) (A) (A) (A)
                 (A) (A) (A) (A) (A) (A) (A) (A) (A) (A) (A) (A)
                 (A) (A) (A) (A) (A) (A) (A) (A) (A) (A) (A) (A)
                 (A) (A) (A) (A) (A) (A) (A) (A) (A) (A) (A) (A)
                 (A) (A) (A) (A) (A) (A) (A) (A) (A) (A) (A) (A)
                 (A) (A) (A) (A) (A) (A) (A) (A) (A) (A) (A) (A)
                 (A) (A) (A) (A) (A) (A) (A) (A) (A) (A) (A) (A)
                 (A) (A) (A) (A) (A) (A) (A) (A) (A) (A) (A) (A)
                 (A) (A) (A) (A) (A) (A) (A) (A) (A) (A) (A) (A)
                 (A) (A) (A) (A) (A)
 The electronic state is 1-A.
 Alpha  occ. eigenvalues --  -19.22221 -19.22051 -19.20799 -19.20040 -10.32253
 Alpha  occ. eigenvalues --  -10.31077 -10.30035 -10.27694 -10.26756 -10.25004
 Alpha  occ. eigenvalues --  -10.24794 -10.24755 -10.24634 -10.24022 -10.23132
 Alpha  occ. eigenvalues --  -10.23048 -10.22926 -10.22296 -10.22188  -1.06765
 Alpha  occ. eigenvalues --   -1.06491  -1.05868  -1.03608  -0.89421  -0.84740
 Alpha  occ. eigenvalues --   -0.82503  -0.77946  -0.77504  -0.75457  -0.72023
 Alpha  occ. eigenvalues --   -0.70691  -0.68878  -0.66220  -0.62767  -0.60156
 Alpha  occ. eigenvalues --   -0.58500  -0.57529  -0.54443  -0.52885  -0.52499
 Alpha  occ. eigenvalues --   -0.50319  -0.49262  -0.48817  -0.47692  -0.47419
 Alpha  occ. eigenvalues --   -0.46684  -0.46022  -0.45408  -0.43865  -0.42787
 Alpha  occ. eigenvalues --   -0.42335  -0.41178  -0.40786  -0.40562  -0.40375
 Alpha  occ. eigenvalues --   -0.40119  -0.39292  -0.38946  -0.38642  -0.37803
 Alpha  occ. eigenvalues --   -0.36853  -0.36761  -0.36176  -0.34825  -0.34345
 Alpha  occ. eigenvalues --   -0.33650  -0.33306  -0.32246  -0.30973  -0.30031
 Alpha  occ. eigenvalues --   -0.28242  -0.27145  -0.26221
 Alpha virt. eigenvalues --   -0.05155   0.03575   0.04413   0.04600   0.05973
 Alpha virt. eigenvalues --    0.06946   0.08206   0.08750   0.09006   0.09910
 Alpha virt. eigenvalues --    0.10526   0.10845   0.11132   0.11969   0.12458
 Alpha virt. eigenvalues --    0.12872   0.13125   0.13584   0.14801   0.15053
 Alpha virt. eigenvalues --    0.15425   0.15881   0.16623   0.17448   0.17737
 Alpha virt. eigenvalues --    0.18147   0.18797   0.19086   0.19955   0.20241
 Alpha virt. eigenvalues --    0.20808   0.21018   0.22602   0.23417   0.23964
 Alpha virt. eigenvalues --    0.24793   0.25999   0.26113   0.27033   0.27351
 Alpha virt. eigenvalues --    0.28657   0.29398   0.30437   0.31435   0.32343
 Alpha virt. eigenvalues --    0.32738   0.33251   0.34056   0.34748   0.35660
 Alpha virt. eigenvalues --    0.36307   0.38219   0.39189   0.39384   0.40002
 Alpha virt. eigenvalues --    0.40815   0.41027   0.42743   0.42877   0.44079
 Alpha virt. eigenvalues --    0.45688   0.46398   0.46612   0.47664   0.48613
 Alpha virt. eigenvalues --    0.49142   0.49379   0.49979   0.50400   0.51777
 Alpha virt. eigenvalues --    0.52400   0.52424   0.54580   0.55033   0.55420
 Alpha virt. eigenvalues --    0.55952   0.56686   0.57081   0.57490   0.57944
 Alpha virt. eigenvalues --    0.58180   0.58564   0.59355   0.59793   0.60246
 Alpha virt. eigenvalues --    0.60373   0.60472   0.61117   0.61762   0.62174
 Alpha virt. eigenvalues --    0.62640   0.62890   0.63369   0.63529   0.64083
 Alpha virt. eigenvalues --    0.64319   0.64717   0.65708   0.66102   0.66857
 Alpha virt. eigenvalues --    0.67694   0.68147   0.69079   0.69494   0.69845
 Alpha virt. eigenvalues --    0.70798   0.71928   0.73145   0.73223   0.74265
 Alpha virt. eigenvalues --    0.74580   0.77991   0.79531   0.80784   0.81944
 Alpha virt. eigenvalues --    0.83336   0.85327   0.86161   0.87439   0.88106
 Alpha virt. eigenvalues --    0.88309   0.90440   0.90853   0.92876   0.93679
 Alpha virt. eigenvalues --    0.95785   0.96974   0.98470   1.00255   1.00606
 Alpha virt. eigenvalues --    1.01185   1.01890   1.02598   1.04209   1.05681
 Alpha virt. eigenvalues --    1.07122   1.08764   1.09419   1.12028   1.12736
 Alpha virt. eigenvalues --    1.14462   1.15059   1.16363   1.18776   1.19001
 Alpha virt. eigenvalues --    1.21452   1.22429   1.24119   1.24338   1.25314
 Alpha virt. eigenvalues --    1.26111   1.27745   1.29721   1.31380   1.32743
 Alpha virt. eigenvalues --    1.34146   1.34508   1.35825   1.37540   1.40378
 Alpha virt. eigenvalues --    1.41566   1.42374   1.42974   1.44102   1.44544
 Alpha virt. eigenvalues --    1.44684   1.45242   1.46323   1.46480   1.47669
 Alpha virt. eigenvalues --    1.48377   1.49484   1.49817   1.49950   1.50210
 Alpha virt. eigenvalues --    1.51268   1.52902   1.53183   1.54025   1.54224
 Alpha virt. eigenvalues --    1.55630   1.55930   1.56423   1.57640   1.58729
 Alpha virt. eigenvalues --    1.59090   1.59857   1.60486   1.61049   1.61951
 Alpha virt. eigenvalues --    1.62653   1.62976   1.63924   1.64514   1.65138
 Alpha virt. eigenvalues --    1.66390   1.66940   1.67319   1.68039   1.69084
 Alpha virt. eigenvalues --    1.69966   1.70462   1.71494   1.72349   1.72975
 Alpha virt. eigenvalues --    1.73429   1.73874   1.74281   1.75224   1.76157
 Alpha virt. eigenvalues --    1.77208   1.77661   1.78585   1.79481   1.79868
 Alpha virt. eigenvalues --    1.81949   1.82605   1.82620   1.84157   1.85139
 Alpha virt. eigenvalues --    1.86742   1.87513   1.88571   1.89071   1.90804
 Alpha virt. eigenvalues --    1.91114   1.92849   1.94101   1.94377   1.95372
 Alpha virt. eigenvalues --    1.97343   1.98981   1.99993   2.01075   2.02410
 Alpha virt. eigenvalues --    2.03403   2.03889   2.04911   2.05950   2.07339
 Alpha virt. eigenvalues --    2.07675   2.08990   2.10115   2.11394   2.13282
 Alpha virt. eigenvalues --    2.13689   2.14937   2.16527   2.17476   2.17876
 Alpha virt. eigenvalues --    2.19566   2.20823   2.22018   2.22358   2.23653
 Alpha virt. eigenvalues --    2.25444   2.28293   2.28611   2.29985   2.31550
 Alpha virt. eigenvalues --    2.32811   2.33507   2.34803   2.38329   2.38714
 Alpha virt. eigenvalues --    2.39227   2.41176   2.41975   2.42391   2.43871
 Alpha virt. eigenvalues --    2.45009   2.45050   2.46079   2.47365   2.48494
 Alpha virt. eigenvalues --    2.49427   2.49796   2.50370   2.51600   2.52390
 Alpha virt. eigenvalues --    2.54867   2.54989   2.56318   2.57300   2.57494
 Alpha virt. eigenvalues --    2.58466   2.59386   2.60116   2.60343   2.60663
 Alpha virt. eigenvalues --    2.62149   2.63139   2.64248   2.65168   2.65517
 Alpha virt. eigenvalues --    2.66099   2.67639   2.68158   2.70115   2.70523
 Alpha virt. eigenvalues --    2.72476   2.74135   2.75013   2.75922   2.78908
 Alpha virt. eigenvalues --    2.80774   2.81666   2.83131   2.84739   2.86221
 Alpha virt. eigenvalues --    2.87986   2.89714   2.90050   2.90282   2.91657
 Alpha virt. eigenvalues --    2.92198   2.93196   2.93631   2.94610   2.98134
 Alpha virt. eigenvalues --    2.99970   3.01635   3.03236   3.04992   3.06044
 Alpha virt. eigenvalues --    3.09647   3.10945   3.11451   3.12942   3.13459
 Alpha virt. eigenvalues --    3.14621   3.15728   3.17471   3.19371   3.19649
 Alpha virt. eigenvalues --    3.20465   3.23068   3.23241   3.25317   3.26678
 Alpha virt. eigenvalues --    3.30603   3.34595   3.36149   3.37356   3.38919
 Alpha virt. eigenvalues --    3.39979   3.43959   3.48152   3.57721   3.57827
 Alpha virt. eigenvalues --    3.60514   3.63959   3.71416   3.76820   3.77922
 Alpha virt. eigenvalues --    3.78026   3.80829   3.81485   3.82362   3.82920
 Alpha virt. eigenvalues --    3.83936   3.84172   3.84335   3.85293   3.86653
 Alpha virt. eigenvalues --    3.89325   3.92270   3.96412   3.98912   4.03334
 Alpha virt. eigenvalues --    4.06960   4.09605   4.10933   4.14342   4.24309
 Alpha virt. eigenvalues --    4.27460   4.28320   4.35372   4.37710   4.41383
 Alpha virt. eigenvalues --    4.48240   4.55015   4.94550   4.95204   4.97907
 Alpha virt. eigenvalues --    5.05222   5.10884   5.30119   5.31919   5.32131
 Alpha virt. eigenvalues --    5.63198   5.63798   5.64928   5.67318  23.64640
 Alpha virt. eigenvalues --   23.79861  23.83554  23.87293  23.91146  23.92355
 Alpha virt. eigenvalues --   23.93928  23.96471  23.97297  24.00402  24.03051
 Alpha virt. eigenvalues --   24.03576  24.05488  24.06403  24.25848  50.00426
 Alpha virt. eigenvalues --   50.02641  50.05311  50.09810
          Condensed to atoms (all electrons):
               1          2          3          4          5          6
     1  C    5.780197   0.341826  -0.040255  -0.015364  -0.001278  -0.063778
     2  C    0.341826   5.472097   0.284877  -0.041200  -0.000480  -0.011480
     3  C   -0.040255   0.284877   5.087278   0.283598  -0.071941  -0.007146
     4  C   -0.015364  -0.041200   0.283598   5.461830   0.291390  -0.055532
     5  C   -0.001278  -0.000480  -0.071941   0.291390   5.000728   0.344878
     6  C   -0.063778  -0.011480  -0.007146  -0.055532   0.344878   5.042867
     7  C    0.258458  -0.045987  -0.004762  -0.002462  -0.073195   0.367254
     8  C    0.181776   0.024653   0.004426  -0.000429  -0.000442   0.005603
     9  C   -0.177183  -0.095304   0.007924  -0.000575   0.000001  -0.000154
    10  C   -0.006954   0.303069  -0.041246   0.005005  -0.000252  -0.000334
    11  O   -0.121010   0.007347  -0.000090  -0.000002  -0.000005   0.000180
    12  C   -0.076112   0.000119   0.001973  -0.005289  -0.001878  -0.070933
    13  C   -0.000629  -0.095229  -0.008010   0.000320  -0.000021   0.000072
    14  O    0.005579  -0.052483  -0.010751  -0.000851  -0.000008   0.000006
    15  C    0.000011   0.004328  -0.042704   0.289573  -0.051885   0.005903
    16  O   -0.000005  -0.000137   0.004581  -0.055617   0.007753   0.000801
    17  C   -0.000078   0.000302  -0.007972  -0.056400  -0.014959  -0.000414
    18  C    0.000033   0.000659  -0.009960  -0.086068   0.008721  -0.000090
    19  O    0.000000   0.000003   0.000017   0.004877  -0.000127   0.000001
    20  H   -0.002862  -0.030521   0.398403  -0.032082  -0.003766  -0.002181
    21  H    0.009536  -0.051540   0.414522  -0.050487   0.005176   0.000057
    22  H   -0.000571  -0.007148  -0.049736   0.419921  -0.039193  -0.005497
    23  H   -0.000350   0.000029  -0.003692  -0.035999   0.410311  -0.038148
    24  H    0.000046  -0.000898   0.009882  -0.039717   0.405743  -0.030325
    25  H   -0.005694  -0.002390   0.006145  -0.007831  -0.035431   0.410043
    26  H    0.009453   0.000308  -0.000334   0.008130  -0.033297   0.409714
    27  H   -0.057318   0.005258  -0.000314  -0.000372   0.006756  -0.038961
    28  H    0.006903   0.001677  -0.000196   0.000060  -0.000001   0.000008
    29  H    0.011525   0.002364  -0.000305   0.000013   0.000000   0.000017
    30  H    0.008803  -0.000169  -0.000066   0.000353  -0.001665  -0.002201
    31  H   -0.004054   0.002677  -0.000491  -0.001643   0.005178  -0.007796
    32  H   -0.014546  -0.000461  -0.000011   0.000098  -0.000393   0.007665
    33  H    0.000300  -0.012706   0.004307   0.000061   0.000010  -0.000020
    34  H   -0.000957   0.011042   0.000000   0.000007   0.000000  -0.000002
    35  H    0.002116   0.002158  -0.000833  -0.000042  -0.000006   0.000026
    36  H    0.001970  -0.000913  -0.001647   0.000173  -0.000005   0.000010
    37  H   -0.000007   0.000000   0.000127   0.004587  -0.004725  -0.000179
    38  H   -0.000029   0.000686   0.004565  -0.008327   0.001195   0.000063
    39  H    0.000008  -0.000085  -0.000925  -0.006820   0.001282  -0.000006
    40  H    0.000000   0.000020  -0.000644   0.011465  -0.000345   0.000020
    41  H   -0.000043   0.000117  -0.000745  -0.001359  -0.000290  -0.000031
    42  H    0.000002   0.000021   0.001561  -0.001729  -0.000684  -0.000027
    43  H    0.000000   0.000012  -0.000179   0.002121  -0.000056  -0.000003
               7          8          9         10         11         12
     1  C    0.258458   0.181776  -0.177183  -0.006954  -0.121010  -0.076112
     2  C   -0.045987   0.024653  -0.095304   0.303069   0.007347   0.000119
     3  C   -0.004762   0.004426   0.007924  -0.041246  -0.000090   0.001973
     4  C   -0.002462  -0.000429  -0.000575   0.005005  -0.000002  -0.005289
     5  C   -0.073195  -0.000442   0.000001  -0.000252  -0.000005  -0.001878
     6  C    0.367254   0.005603  -0.000154  -0.000334   0.000180  -0.070933
     7  C    5.156842  -0.050527   0.009937   0.003089   0.011141   0.342481
     8  C   -0.050527   4.719401   0.369117  -0.086929   0.649933  -0.007345
     9  C    0.009937   0.369117   5.190882   0.288763  -0.071412  -0.001072
    10  C    0.003089  -0.086929   0.288763   5.264464   0.005133   0.000014
    11  O    0.011141   0.649933  -0.071412   0.005133   7.892249  -0.004937
    12  C    0.342481  -0.007345  -0.001072   0.000014  -0.004937   4.947273
    13  C   -0.000340  -0.001551  -0.059337   0.331161   0.000001  -0.000009
    14  O   -0.000101   0.003432  -0.038717   0.234222  -0.000015   0.000010
    15  C   -0.000421  -0.000003   0.000009  -0.000299   0.000000  -0.000066
    16  O   -0.000003   0.000000   0.000000   0.000001   0.000000  -0.000016
    17  C    0.000015   0.000000   0.000000   0.000010   0.000000  -0.000008
    18  C   -0.000002   0.000001  -0.000003  -0.000015   0.000000   0.000003
    19  O    0.000000   0.000000   0.000000   0.000000   0.000000   0.000000
    20  H    0.001380  -0.000185  -0.000096  -0.001224   0.000005  -0.000195
    21  H   -0.000471  -0.000274   0.002171  -0.012163   0.000004   0.000067
    22  H    0.004515  -0.000064  -0.000059   0.000291  -0.000004  -0.001534
    23  H    0.008269   0.000028   0.000000   0.000005   0.000000  -0.000266
    24  H   -0.005965   0.000019  -0.000003   0.000018   0.000000   0.004413
    25  H   -0.044584   0.000280  -0.000104  -0.000064  -0.000019   0.008558
    26  H   -0.033267  -0.000244   0.000008   0.000026  -0.000005  -0.004686
    27  H    0.424751  -0.005303   0.002429  -0.001178   0.014009  -0.039472
    28  H   -0.000301  -0.026507   0.386033  -0.031919   0.000760   0.000123
    29  H   -0.000209  -0.028981   0.385276  -0.028158   0.004045  -0.000013
    30  H   -0.036225  -0.000030   0.000017   0.000012  -0.000106   0.403981
    31  H   -0.033537  -0.000423   0.000075  -0.000211  -0.000063   0.403192
    32  H   -0.024723   0.004943   0.000505  -0.000073   0.009608   0.398503
    33  H    0.000016  -0.000526   0.006830  -0.023619   0.000008   0.000000
    34  H    0.000022   0.000618  -0.007342  -0.030829  -0.000010   0.000000
    35  H   -0.000127  -0.000143  -0.001307  -0.038325  -0.000059   0.000006
    36  H   -0.000068  -0.000563  -0.001627  -0.042956  -0.000032  -0.000015
    37  H   -0.000003   0.000000   0.000000  -0.000001   0.000000   0.000029
    38  H    0.000008   0.000000  -0.000001   0.000026   0.000000   0.000000
    39  H   -0.000002   0.000000   0.000000  -0.000001   0.000000  -0.000001
    40  H    0.000000   0.000000   0.000000   0.000000   0.000000   0.000000
    41  H    0.000010   0.000001  -0.000002   0.000036   0.000000  -0.000023
    42  H    0.000002   0.000001   0.000003  -0.000029   0.000000   0.000002
    43  H    0.000000   0.000000   0.000000   0.000000   0.000000   0.000000
              13         14         15         16         17         18
     1  C   -0.000629   0.005579   0.000011  -0.000005  -0.000078   0.000033
     2  C   -0.095229  -0.052483   0.004328  -0.000137   0.000302   0.000659
     3  C   -0.008010  -0.010751  -0.042704   0.004581  -0.007972  -0.009960
     4  C    0.000320  -0.000851   0.289573  -0.055617  -0.056400  -0.086068
     5  C   -0.000021  -0.000008  -0.051885   0.007753  -0.014959   0.008721
     6  C    0.000072   0.000006   0.005903   0.000801  -0.000414  -0.000090
     7  C   -0.000340  -0.000101  -0.000421  -0.000003   0.000015  -0.000002
     8  C   -0.001551   0.003432  -0.000003   0.000000   0.000000   0.000001
     9  C   -0.059337  -0.038717   0.000009   0.000000   0.000000  -0.000003
    10  C    0.331161   0.234222  -0.000299   0.000001   0.000010  -0.000015
    11  O    0.000001  -0.000015   0.000000   0.000000   0.000000   0.000000
    12  C   -0.000009   0.000010  -0.000066  -0.000016  -0.000008   0.000003
    13  C    4.951942  -0.061347   0.000003   0.000000  -0.000008   0.000004
    14  O   -0.061347   7.990502  -0.000109   0.000000   0.000004  -0.000030
    15  C    0.000003  -0.000109   5.364768   0.212736   0.290145   0.372958
    16  O    0.000000   0.000000   0.212736   8.021440  -0.055170  -0.044747
    17  C   -0.000008   0.000004   0.290145  -0.055170   4.954889  -0.069865
    18  C    0.000004  -0.000030   0.372958  -0.044747  -0.069865   4.762781
    19  O    0.000000   0.000000  -0.037878  -0.012847  -0.004861   0.267395
    20  H    0.001574   0.000251  -0.004486  -0.000116   0.003147  -0.000261
    21  H   -0.004020   0.026621   0.001662   0.000097  -0.004177   0.001700
    22  H    0.000034   0.000437  -0.047838  -0.001609   0.009692  -0.007013
    23  H   -0.000001   0.000001  -0.006782  -0.000271   0.001959   0.000388
    24  H    0.000000   0.000000  -0.007212   0.011100  -0.000154   0.000317
    25  H    0.000028   0.000005  -0.000355  -0.000010  -0.000010  -0.000006
    26  H   -0.000003   0.000000  -0.000278  -0.000015  -0.000005   0.000009
    27  H    0.000131  -0.000001   0.000031   0.000000   0.000000   0.000000
    28  H    0.002035   0.002649   0.000000   0.000000   0.000000  -0.000001
    29  H   -0.000503   0.001740   0.000000   0.000000   0.000000   0.000000
    30  H    0.000000   0.000000  -0.000013  -0.000006   0.000001   0.000000
    31  H    0.000005  -0.000012   0.000395  -0.000059  -0.000012  -0.000046
    32  H   -0.000001   0.000005  -0.000005   0.000000   0.000000   0.000000
    33  H    0.401785   0.000170  -0.000006   0.000000   0.000026  -0.000016
    34  H    0.392695   0.004546   0.000000   0.000000   0.000000   0.000000
    35  H    0.400258   0.004056   0.000001   0.000000   0.000000   0.000000
    36  H    0.009691   0.314563  -0.000087  -0.000001   0.000003   0.000207
    37  H    0.000000   0.000000  -0.052415   0.314514   0.008218   0.002446
    38  H    0.000026  -0.000096  -0.029141   0.003965   0.398861  -0.000485
    39  H    0.000000   0.000000  -0.030591   0.001640   0.404221   0.007286
    40  H    0.000000   0.000000  -0.032445  -0.000773   0.397825  -0.014497
    41  H   -0.000001   0.000037  -0.045329  -0.004215   0.009629   0.394806
    42  H    0.000021   0.000700  -0.030677   0.005210  -0.006133   0.390074
    43  H    0.000000   0.000000  -0.016807   0.032594  -0.001975  -0.050040
              19         20         21         22         23         24
     1  C    0.000000  -0.002862   0.009536  -0.000571  -0.000350   0.000046
     2  C    0.000003  -0.030521  -0.051540  -0.007148   0.000029  -0.000898
     3  C    0.000017   0.398403   0.414522  -0.049736  -0.003692   0.009882
     4  C    0.004877  -0.032082  -0.050487   0.419921  -0.035999  -0.039717
     5  C   -0.000127  -0.003766   0.005176  -0.039193   0.410311   0.405743
     6  C    0.000001  -0.002181   0.000057  -0.005497  -0.038148  -0.030325
     7  C    0.000000   0.001380  -0.000471   0.004515   0.008269  -0.005965
     8  C    0.000000  -0.000185  -0.000274  -0.000064   0.000028   0.000019
     9  C    0.000000  -0.000096   0.002171  -0.000059   0.000000  -0.000003
    10  C    0.000000  -0.001224  -0.012163   0.000291   0.000005   0.000018
    11  O    0.000000   0.000005   0.000004  -0.000004   0.000000   0.000000
    12  C    0.000000  -0.000195   0.000067  -0.001534  -0.000266   0.004413
    13  C    0.000000   0.001574  -0.004020   0.000034  -0.000001   0.000000
    14  O    0.000000   0.000251   0.026621   0.000437   0.000001   0.000000
    15  C   -0.037878  -0.004486   0.001662  -0.047838  -0.006782  -0.007212
    16  O   -0.012847  -0.000116   0.000097  -0.001609  -0.000271   0.011100
    17  C   -0.004861   0.003147  -0.004177   0.009692   0.001959  -0.000154
    18  C    0.267395  -0.000261   0.001700  -0.007013   0.000388   0.000317
    19  O    7.947682   0.000001  -0.000414  -0.000202  -0.000006  -0.000006
    20  H    0.000001   0.506996  -0.021839   0.006878   0.002800   0.000065
    21  H   -0.000414  -0.021839   0.522106  -0.001532  -0.000277  -0.000208
    22  H   -0.000202   0.006878  -0.001532   0.546086   0.007431  -0.009989
    23  H   -0.000006   0.002800  -0.000277   0.007431   0.550246  -0.026195
    24  H   -0.000006   0.000065  -0.000208  -0.009989  -0.026195   0.557478
    25  H    0.000000   0.000362   0.000129  -0.000456  -0.008459   0.007445
    26  H    0.000000  -0.000268   0.000023  -0.000223  -0.002542  -0.008350
    27  H    0.000000   0.000182   0.000000   0.000076  -0.000283  -0.000287
    28  H    0.000000  -0.000036  -0.000127  -0.000018   0.000000   0.000000
    29  H    0.000000   0.000060  -0.000158   0.000006   0.000000   0.000000
    30  H    0.000000   0.000017  -0.000004   0.000015  -0.000076   0.000436
    31  H    0.000001   0.000038  -0.000015   0.004170   0.000041  -0.001553
    32  H    0.000000  -0.000003  -0.000006   0.000059   0.000029  -0.000082
    33  H    0.000000  -0.000252   0.002117   0.000004  -0.000001  -0.000001
    34  H    0.000000   0.000001  -0.000427  -0.000001   0.000000   0.000000
    35  H    0.000000  -0.000165   0.000524   0.000001   0.000000   0.000000
    36  H   -0.000001   0.000079  -0.001612   0.000337   0.000001  -0.000001
    37  H    0.000830   0.000021  -0.000007   0.003752  -0.000129   0.001579
    38  H   -0.000446  -0.001098  -0.000563  -0.000226  -0.000079  -0.000061
    39  H   -0.000181   0.000107   0.000253  -0.000188   0.004368   0.000273
    40  H    0.021580   0.000016  -0.000375  -0.000056  -0.000233  -0.000052
    41  H   -0.031814  -0.000046  -0.001133   0.011809   0.000018  -0.000051
    42  H   -0.025882   0.000331   0.005076  -0.000599  -0.000011  -0.000091
    43  H    0.316452   0.000009  -0.000001  -0.000307  -0.000018  -0.000111
              25         26         27         28         29         30
     1  C   -0.005694   0.009453  -0.057318   0.006903   0.011525   0.008803
     2  C   -0.002390   0.000308   0.005258   0.001677   0.002364  -0.000169
     3  C    0.006145  -0.000334  -0.000314  -0.000196  -0.000305  -0.000066
     4  C   -0.007831   0.008130  -0.000372   0.000060   0.000013   0.000353
     5  C   -0.035431  -0.033297   0.006756  -0.000001   0.000000  -0.001665
     6  C    0.410043   0.409714  -0.038961   0.000008   0.000017  -0.002201
     7  C   -0.044584  -0.033267   0.424751  -0.000301  -0.000209  -0.036225
     8  C    0.000280  -0.000244  -0.005303  -0.026507  -0.028981  -0.000030
     9  C   -0.000104   0.000008   0.002429   0.386033   0.385276   0.000017
    10  C   -0.000064   0.000026  -0.001178  -0.031919  -0.028158   0.000012
    11  O   -0.000019  -0.000005   0.014009   0.000760   0.004045  -0.000106
    12  C    0.008558  -0.004686  -0.039472   0.000123  -0.000013   0.403981
    13  C    0.000028  -0.000003   0.000131   0.002035  -0.000503   0.000000
    14  O    0.000005   0.000000  -0.000001   0.002649   0.001740   0.000000
    15  C   -0.000355  -0.000278   0.000031   0.000000   0.000000  -0.000013
    16  O   -0.000010  -0.000015   0.000000   0.000000   0.000000  -0.000006
    17  C   -0.000010  -0.000005   0.000000   0.000000   0.000000   0.000001
    18  C   -0.000006   0.000009   0.000000  -0.000001   0.000000   0.000000
    19  O    0.000000   0.000000   0.000000   0.000000   0.000000   0.000000
    20  H    0.000362  -0.000268   0.000182  -0.000036   0.000060   0.000017
    21  H    0.000129   0.000023   0.000000  -0.000127  -0.000158  -0.000004
    22  H   -0.000456  -0.000223   0.000076  -0.000018   0.000006   0.000015
    23  H   -0.008459  -0.002542  -0.000283   0.000000   0.000000  -0.000076
    24  H    0.007445  -0.008350  -0.000287   0.000000   0.000000   0.000436
    25  H    0.561039  -0.025714  -0.004636   0.000004  -0.000001   0.000004
    26  H   -0.025714   0.547593  -0.007809   0.000000  -0.000002   0.003280
    27  H   -0.004636  -0.007809   0.554699  -0.000091  -0.000035  -0.005403
    28  H    0.000004   0.000000  -0.000091   0.490072  -0.009725  -0.000004
    29  H   -0.000001  -0.000002  -0.000035  -0.009725   0.497964   0.000001
    30  H    0.000004   0.003280  -0.005403  -0.000004   0.000001   0.548215
    31  H   -0.000256  -0.000687   0.007982  -0.000009   0.000004  -0.026266
    32  H   -0.000374   0.000005  -0.005761  -0.000045  -0.000016  -0.023069
    33  H   -0.000020   0.000000  -0.000005  -0.000378   0.000261   0.000000
    34  H   -0.000001   0.000000  -0.000005   0.000638   0.000773   0.000000
    35  H    0.000103   0.000000  -0.000030   0.000302  -0.001053   0.000000
    36  H   -0.000002   0.000000   0.000010   0.002988   0.000095   0.000001
    37  H    0.000012  -0.000003   0.000000   0.000000   0.000000  -0.000001
    38  H   -0.000026   0.000005   0.000000   0.000000   0.000000   0.000000
    39  H    0.000002   0.000017  -0.000001   0.000000   0.000000   0.000000
    40  H   -0.000004  -0.000001   0.000000   0.000000   0.000000   0.000000
    41  H   -0.000004   0.000000   0.000000  -0.000001   0.000000   0.000001
    42  H    0.000003   0.000000   0.000000  -0.000002   0.000000   0.000000
    43  H    0.000000   0.000000   0.000000   0.000000   0.000000   0.000000
              31         32         33         34         35         36
     1  C   -0.004054  -0.014546   0.000300  -0.000957   0.002116   0.001970
     2  C    0.002677  -0.000461  -0.012706   0.011042   0.002158  -0.000913
     3  C   -0.000491  -0.000011   0.004307   0.000000  -0.000833  -0.001647
     4  C   -0.001643   0.000098   0.000061   0.000007  -0.000042   0.000173
     5  C    0.005178  -0.000393   0.000010   0.000000  -0.000006  -0.000005
     6  C   -0.007796   0.007665  -0.000020  -0.000002   0.000026   0.000010
     7  C   -0.033537  -0.024723   0.000016   0.000022  -0.000127  -0.000068
     8  C   -0.000423   0.004943  -0.000526   0.000618  -0.000143  -0.000563
     9  C    0.000075   0.000505   0.006830  -0.007342  -0.001307  -0.001627
    10  C   -0.000211  -0.000073  -0.023619  -0.030829  -0.038325  -0.042956
    11  O   -0.000063   0.009608   0.000008  -0.000010  -0.000059  -0.000032
    12  C    0.403192   0.398503   0.000000   0.000000   0.000006  -0.000015
    13  C    0.000005  -0.000001   0.401785   0.392695   0.400258   0.009691
    14  O   -0.000012   0.000005   0.000170   0.004546   0.004056   0.314563
    15  C    0.000395  -0.000005  -0.000006   0.000000   0.000001  -0.000087
    16  O   -0.000059   0.000000   0.000000   0.000000   0.000000  -0.000001
    17  C   -0.000012   0.000000   0.000026   0.000000   0.000000   0.000003
    18  C   -0.000046   0.000000  -0.000016   0.000000   0.000000   0.000207
    19  O    0.000001   0.000000   0.000000   0.000000   0.000000  -0.000001
    20  H    0.000038  -0.000003  -0.000252   0.000001  -0.000165   0.000079
    21  H   -0.000015  -0.000006   0.002117  -0.000427   0.000524  -0.001612
    22  H    0.004170   0.000059   0.000004  -0.000001   0.000001   0.000337
    23  H    0.000041   0.000029  -0.000001   0.000000   0.000000   0.000001
    24  H   -0.001553  -0.000082  -0.000001   0.000000   0.000000  -0.000001
    25  H   -0.000256  -0.000374  -0.000020  -0.000001   0.000103  -0.000002
    26  H   -0.000687   0.000005   0.000000   0.000000   0.000000   0.000000
    27  H    0.007982  -0.005761  -0.000005  -0.000005  -0.000030   0.000010
    28  H   -0.000009  -0.000045  -0.000378   0.000638   0.000302   0.002988
    29  H    0.000004  -0.000016   0.000261   0.000773  -0.001053   0.000095
    30  H   -0.026266  -0.023069   0.000000   0.000000   0.000000   0.000001
    31  H    0.557519  -0.027103   0.000000   0.000000  -0.000001   0.000016
    32  H   -0.027103   0.544852   0.000000   0.000000   0.000000  -0.000006
    33  H    0.000000   0.000000   0.531020  -0.023160  -0.022718  -0.000360
    34  H    0.000000   0.000000  -0.023160   0.534644  -0.021117  -0.000496
    35  H   -0.000001   0.000000  -0.022718  -0.021117   0.540839  -0.000603
    36  H    0.000016  -0.000006  -0.000360  -0.000496  -0.000603   0.453091
    37  H    0.000112   0.000000   0.000000   0.000000   0.000000   0.000000
    38  H    0.000000   0.000000   0.000017   0.000001  -0.000004   0.000001
    39  H   -0.000002   0.000000  -0.000002   0.000000   0.000000   0.000000
    40  H    0.000000   0.000000   0.000001   0.000000   0.000000   0.000001
    41  H   -0.000104   0.000002   0.000002   0.000000   0.000000   0.000158
    42  H    0.000014   0.000000  -0.000003   0.000000  -0.000002   0.000117
    43  H    0.000003   0.000000   0.000000   0.000000   0.000000   0.000001
              37         38         39         40         41         42
     1  C   -0.000007  -0.000029   0.000008   0.000000  -0.000043   0.000002
     2  C    0.000000   0.000686  -0.000085   0.000020   0.000117   0.000021
     3  C    0.000127   0.004565  -0.000925  -0.000644  -0.000745   0.001561
     4  C    0.004587  -0.008327  -0.006820   0.011465  -0.001359  -0.001729
     5  C   -0.004725   0.001195   0.001282  -0.000345  -0.000290  -0.000684
     6  C   -0.000179   0.000063  -0.000006   0.000020  -0.000031  -0.000027
     7  C   -0.000003   0.000008  -0.000002   0.000000   0.000010   0.000002
     8  C    0.000000   0.000000   0.000000   0.000000   0.000001   0.000001
     9  C    0.000000  -0.000001   0.000000   0.000000  -0.000002   0.000003
    10  C   -0.000001   0.000026  -0.000001   0.000000   0.000036  -0.000029
    11  O    0.000000   0.000000   0.000000   0.000000   0.000000   0.000000
    12  C    0.000029   0.000000  -0.000001   0.000000  -0.000023   0.000002
    13  C    0.000000   0.000026   0.000000   0.000000  -0.000001   0.000021
    14  O    0.000000  -0.000096   0.000000   0.000000   0.000037   0.000700
    15  C   -0.052415  -0.029141  -0.030591  -0.032445  -0.045329  -0.030677
    16  O    0.314514   0.003965   0.001640  -0.000773  -0.004215   0.005210
    17  C    0.008218   0.398861   0.404221   0.397825   0.009629  -0.006133
    18  C    0.002446  -0.000485   0.007286  -0.014497   0.394806   0.390074
    19  O    0.000830  -0.000446  -0.000181   0.021580  -0.031814  -0.025882
    20  H    0.000021  -0.001098   0.000107   0.000016  -0.000046   0.000331
    21  H   -0.000007  -0.000563   0.000253  -0.000375  -0.001133   0.005076
    22  H    0.003752  -0.000226  -0.000188  -0.000056   0.011809  -0.000599
    23  H   -0.000129  -0.000079   0.004368  -0.000233   0.000018  -0.000011
    24  H    0.001579  -0.000061   0.000273  -0.000052  -0.000051  -0.000091
    25  H    0.000012  -0.000026   0.000002  -0.000004  -0.000004   0.000003
    26  H   -0.000003   0.000005   0.000017  -0.000001   0.000000   0.000000
    27  H    0.000000   0.000000  -0.000001   0.000000   0.000000   0.000000
    28  H    0.000000   0.000000   0.000000   0.000000  -0.000001  -0.000002
    29  H    0.000000   0.000000   0.000000   0.000000   0.000000   0.000000
    30  H   -0.000001   0.000000   0.000000   0.000000   0.000001   0.000000
    31  H    0.000112   0.000000  -0.000002   0.000000  -0.000104   0.000014
    32  H    0.000000   0.000000   0.000000   0.000000   0.000002   0.000000
    33  H    0.000000   0.000017  -0.000002   0.000001   0.000002  -0.000003
    34  H    0.000000   0.000001   0.000000   0.000000   0.000000   0.000000
    35  H    0.000000  -0.000004   0.000000   0.000000   0.000000  -0.000002
    36  H    0.000000   0.000001   0.000000   0.000001   0.000158   0.000117
    37  H    0.450090  -0.000600  -0.000295  -0.000410   0.001848   0.000313
    38  H   -0.000600   0.543350  -0.021393  -0.023085  -0.000153   0.000619
    39  H   -0.000295  -0.021393   0.533562  -0.024599  -0.000438  -0.000142
    40  H   -0.000410  -0.023085  -0.024599   0.537746   0.001356  -0.001613
    41  H    0.001848  -0.000153  -0.000438   0.001356   0.586353  -0.033420
    42  H    0.000313   0.000619  -0.000142  -0.001613  -0.033420   0.559403
    43  H    0.000519  -0.000014  -0.000197   0.000699  -0.004351   0.009023
              43
     1  C    0.000000
     2  C    0.000012
     3  C   -0.000179
     4  C    0.002121
     5  C   -0.000056
     6  C   -0.000003
     7  C    0.000000
     8  C    0.000000
     9  C    0.000000
    10  C    0.000000
    11  O    0.000000
    12  C    0.000000
    13  C    0.000000
    14  O    0.000000
    15  C   -0.016807
    16  O    0.032594
    17  C   -0.001975
    18  C   -0.050040
    19  O    0.316452
    20  H    0.000009
    21  H   -0.000001
    22  H   -0.000307
    23  H   -0.000018
    24  H   -0.000111
    25  H    0.000000
    26  H    0.000000
    27  H    0.000000
    28  H    0.000000
    29  H    0.000000
    30  H    0.000000
    31  H    0.000003
    32  H    0.000000
    33  H    0.000000
    34  H    0.000000
    35  H    0.000000
    36  H    0.000001
    37  H    0.000519
    38  H   -0.000014
    39  H   -0.000197
    40  H    0.000699
    41  H   -0.004351
    42  H    0.009023
    43  H    0.459098
 Mulliken charges:
               1
     1  C   -0.029465
     2  C   -0.016517
     3  C   -0.209233
     4  C   -0.277387
     5  C   -0.152790
     6  C   -0.259945
     7  C   -0.230907
     8  C    0.246236
     9  C   -0.195685
    10  C   -0.088562
    11  O   -0.396658
    12  C   -0.296880
    13  C   -0.260778
    14  O   -0.425014
    15  C   -0.104690
    16  O   -0.440818
    17  C   -0.256746
    18  C    0.073358
    19  O   -0.444175
    20  H    0.178961
    21  H    0.159989
    22  H    0.158551
    23  H    0.137893
    24  H    0.132494
    25  H    0.142287
    26  H    0.139161
    27  H    0.150949
    28  H    0.175109
    29  H    0.165016
    30  H    0.130168
    31  H    0.122919
    32  H    0.130408
    33  H    0.136859
    34  H    0.139358
    35  H    0.136142
    36  H    0.267482
    37  H    0.269778
    38  H    0.132440
    39  H    0.132850
    40  H    0.128402
    41  H    0.117368
    42  H    0.128547
    43  H    0.253526
 Sum of Mulliken charges =   0.00000
 Mulliken charges with hydrogens summed into heavy atoms:
               1
     1  C   -0.029465
     2  C   -0.016517
     3  C    0.129717
     4  C   -0.118836
     5  C    0.117597
     6  C    0.021502
     7  C   -0.079958
     8  C    0.246236
     9  C    0.144440
    10  C   -0.088562
    11  O   -0.396658
    12  C    0.086615
    13  C    0.151581
    14  O   -0.157531
    15  C   -0.104690
    16  O   -0.171040
    17  C    0.136945
    18  C    0.319273
    19  O   -0.190649
 Electronic spatial extent (au):  <R**2>=           5558.3485
 Charge=              0.0000 electrons
 Dipole moment (field-independent basis, Debye):
    X=             -0.9676    Y=              0.5615    Z=              0.3437  Tot=              1.1703
 Quadrupole moment (field-independent basis, Debye-Ang):
   XX=           -147.5793   YY=           -122.5312   ZZ=           -108.0593
   XY=            -16.4121   XZ=              4.4411   YZ=             -2.9903
 Traceless Quadrupole moment (field-independent basis, Debye-Ang):
   XX=            -21.5227   YY=              3.5254   ZZ=             17.9973
   XY=            -16.4121   XZ=              4.4411   YZ=             -2.9903
 Octapole moment (field-independent basis, Debye-Ang**2):
  XXX=            -36.8628  YYY=             27.8616  ZZZ=            -19.4917  XYY=              5.0072
  XXY=            -19.0060  XXZ=             17.8690  XZZ=             -7.9637  YZZ=             -4.7525
  YYZ=              5.1159  XYZ=             24.6701
 Hexadecapole moment (field-independent basis, Debye-Ang**3):
 XXXX=          -5090.9193 YYYY=          -2063.7630 ZZZZ=           -704.2388 XXXY=           -342.0691
 XXXZ=            101.1851 YYYX=            -15.2777 YYYZ=            -15.9799 ZZZX=              9.4992
 ZZZY=             20.4232 XXYY=          -1187.7168 XXZZ=           -838.5645 YYZZ=           -443.8833
 XXYZ=            -49.0191 YYXZ=              7.2583 ZZXY=            -46.3064
 N-N= 1.599040063848D+03 E-N=-5.267263415297D+03  KE= 8.830017063660D+02
 1\1\GINC-SNODE59\SP\RmPW1PW91\6-311G(d,p)\C15H24O4\ROOT\11-Mar-2024\0\
 \# mPW1PW91/6-311G(d,p) nmr guess=read geom=check scrf=(solvent=methan
 ol,read)\\candidate structure: DY-202A-11R_33, conformer: 1, nmr calcu
 lation with methanol solvation\\0,1\C,0,1.7891844062,0.618538082,0.055
 4653401\C,0,1.062857604,-0.488820272,0.3425563532\C,0,-0.372538167,-0.
 5661414008,0.7830814266\C,0,-1.2848330036,0.4964104745,0.1208281374\C,
 0,-1.1389982799,1.8981014971,0.7620509176\C,0,0.2809357496,2.304349784
 8,1.1990926771\C,0,1.4213623032,2.0778588262,0.1865595382\C,0,3.140443
 9026,0.2162277378,-0.3712073827\C,0,3.2052493795,-1.2987311375,-0.4438
 830959\C,0,1.8723168271,-1.7810066429,0.1711870184\O,0,4.0725846016,0.
 9805046638,-0.624594805\C,0,1.1726980155,2.7429923775,-1.1823890613\C,
 0,2.0687089083,-2.5018191332,1.5075878161\O,0,1.177046219,-2.719650882
 7,-0.6681733376\C,0,-2.7720136989,0.0376138485,0.0578781535\O,0,-3.604
 6265998,1.1299154839,-0.4105551324\C,0,-3.3579836953,-0.356568437,1.41
 41926988\C,0,-2.9546119893,-1.1033721944,-0.9691504113\O,0,-4.33552558
 9,-1.3828173802,-1.1909634745\H,0,-0.421834774,-0.4723016483,1.8777974
 928\H,0,-0.7302493863,-1.5747002126,0.5555384309\H,0,-0.9586937527,0.5
 793574961,-0.9255048532\H,0,-1.7812823029,1.9659630756,1.6490238917\H,
 0,-1.5260777769,2.640890699,0.0559755533\H,0,0.5440295575,1.7797062127
 ,2.1268680955\H,0,0.2555599549,3.3718660228,1.4557795145\H,0,2.3159967
 809,2.5649420254,0.6021702423\H,0,3.2766893259,-1.6067712777,-1.494353
 7384\H,0,4.0964478696,-1.6768166337,0.0680324842\H,0,0.9726984069,3.81
 41341625,-1.0548854711\H,0,0.3204462608,2.2993594279,-1.7086763093\H,0
 ,2.0532422734,2.6417376993,-1.8266496687\H,0,1.1050471689,-2.768366049
 2,1.9544722684\H,0,2.6411703903,-3.4227796044,1.3493049525\H,0,2.61658
 80175,-1.8679551888,2.2120886425\H,0,1.0325387094,-2.2982006714,-1.533
 7519375\H,0,-3.2113204173,1.4726148611,-1.2332416218\H,0,-2.8168940387
 ,-1.2058558376,1.842404583\H,0,-3.318763429,0.4739709841,2.1260340535\
 H,0,-4.4054161193,-0.6505629847,1.294536513\H,0,-2.4682048343,-0.81054
 17567,-1.91420635\H,0,-2.4968203566,-2.0363979773,-0.6291722228\H,0,-4
 .7547544216,-0.5060781196,-1.2783479217\\Version=ES64L-G09RevD.01\Stat
 e=1-A\HF=-886.9779205\RMSD=7.390e-09\Dipole=-0.37925,0.2274122,0.12829
 17\Quadrupole=-16.3501891,2.8424779,13.5077112,-11.9067588,3.1790698,-
 2.2140477\PG=C01 [X(C15H24O4)]\\@


 A CHEMICAL PHYSICIST MAKES PRECISE MEASUREMENTS ON IMPURE COMPOUNDS.
 A THEORETICAL PHYSICAL CHEMIST MAKES IMPRECISE
     MEASUREMENTS ON PURE COMPOUNDS.
 AN EXPERIMENTAL PHYSICAL CHEMIST MAKES IMPRECISE
     MEASUREMENTS ON IMPURE COMPOUNDS.
 Job cpu time:       0 days  0 hours 43 minutes 28.2 seconds.
 File lengths (MBytes):  RWF=    278 Int=      0 D2E=      0 Chk=     29 Scr=      1
 Normal termination of Gaussian 09 at Mon Mar 11 00:07:04 2024.
