# Supplementary material for: New patchoulol- and guaiane-type sesquiterpenoids from Sanguisorba officinalis with anti-melanogenic activity
Source: Nat Prod Bioprospect. 2026 May 12;16(1):63. doi: 10.1007/s13659-026-00616-0 (PMC13161421; doi:10.1007/s13659-026-00616-0)
Supplement: Supplementary file 2 — Additional file 2. It includes the calculated NMR data of compound 11. [file 13659_2026_616_MOESM2_ESM.zip › New folder/11R-nmr-34.log]

 Entering Gaussian System, Link 0=/gpfs/home/zhengshan/software/Gaussian/g09/g09
 Input=DY-202A-11R_34-2.gjf
 Output=DY-202A-11R_34-2.log
 Initial command:
 /gpfs/home/zhengshan/software/Gaussian/g09/l1.exe "/gpfs/home/zhengshan/software/Gaussian/g09/scratch/zhengshan/%J/Gau-26789.inp" -scrdir="/gpfs/home/zhengshan/software/Gaussian/g09/scratch/zhengshan/%J/"
 Entering Link 1 = /gpfs/home/zhengshan/software/Gaussian/g09/l1.exe PID=     26790.
  
 Copyright (c) 1988,1990,1992,1993,1995,1998,2003,2009,2013,
            Gaussian, Inc.  All Rights Reserved.
  
 This is part of the Gaussian(R) 09 program.  It is based on
 the Gaussian(R) 03 system (copyright 2003, Gaussian, Inc.),
 the Gaussian(R) 98 system (copyright 1998, Gaussian, Inc.),
 the Gaussian(R) 94 system (copyright 1995, Gaussian, Inc.),
 the Gaussian 92(TM) system (copyright 1992, Gaussian, Inc.),
 the Gaussian 90(TM) system (copyright 1990, Gaussian, Inc.),
 the Gaussian 88(TM) system (copyright 1988, Gaussian, Inc.),
 the Gaussian 86(TM) system (copyright 1986, Carnegie Mellon
 University), and the Gaussian 82(TM) system (copyright 1983,
 Carnegie Mellon University). Gaussian is a federally registered
 trademark of Gaussian, Inc.
  
 This software contains proprietary and confidential information,
 including trade secrets, belonging to Gaussian, Inc.
  
 This software is provided under written license and may be
 used, copied, transmitted, or stored only in accord with that
 written license.
  
 The following legend is applicable only to US Government
 contracts under FAR:
  
                    RESTRICTED RIGHTS LEGEND
  
 Use, reproduction and disclosure by the US Government is
 subject to restrictions as set forth in subparagraphs (a)
 and (c) of the Commercial Computer Software - Restricted
 Rights clause in FAR 52.227-19.
  
 Gaussian, Inc.
 340 Quinnipiac St., Bldg. 40, Wallingford CT 06492
  
  
 ---------------------------------------------------------------
 Warning -- This program may not be used in any manner that
 competes with the business of Gaussian, Inc. or will provide
 assistance to any competitor of Gaussian, Inc.  The licensee
 of this program is prohibited from giving any competitor of
 Gaussian, Inc. access to this program.  By using this program,
 the user acknowledges that Gaussian, Inc. is engaged in the
 business of creating and licensing software in the field of
 computational chemistry and represents and warrants to the
 licensee that it is not a competitor of Gaussian, Inc. and that
 it will not use this program in any manner prohibited above.
 ---------------------------------------------------------------
  

 Cite this work as:
 Gaussian 09, Revision D.01,
 M. J. Frisch, G. W. Trucks, H. B. Schlegel, G. E. Scuseria, 
 M. A. Robb, J. R. Cheeseman, G. Scalmani, V. Barone, B. Mennucci, 
 G. A. Petersson, H. Nakatsuji, M. Caricato, X. Li, H. P. Hratchian, 
 A. F. Izmaylov, J. Bloino, G. Zheng, J. L. Sonnenberg, M. Hada, 
 M. Ehara, K. Toyota, R. Fukuda, J. Hasegawa, M. Ishida, T. Nakajima, 
 Y. Honda, O. Kitao, H. Nakai, T. Vreven, J. A. Montgomery, Jr., 
 J. E. Peralta, F. Ogliaro, M. Bearpark, J. J. Heyd, E. Brothers, 
 K. N. Kudin, V. N. Staroverov, T. Keith, R. Kobayashi, J. Normand, 
 K. Raghavachari, A. Rendell, J. C. Burant, S. S. Iyengar, J. Tomasi, 
 M. Cossi, N. Rega, J. M. Millam, M. Klene, J. E. Knox, J. B. Cross, 
 V. Bakken, C. Adamo, J. Jaramillo, R. Gomperts, R. E. Stratmann, 
 O. Yazyev, A. J. Austin, R. Cammi, C. Pomelli, J. W. Ochterski, 
 R. L. Martin, K. Morokuma, V. G. Zakrzewski, G. A. Voth, 
 P. Salvador, J. J. Dannenberg, S. Dapprich, A. D. Daniels, 
 O. Farkas, J. B. Foresman, J. V. Ortiz, J. Cioslowski, 
 and D. J. Fox, Gaussian, Inc., Wallingford CT, 2013.
 
 ******************************************
 Gaussian 09:  ES64L-G09RevD.01 24-Apr-2013
                10-Mar-2024 
 ******************************************
 %chk=DY-202A-11R_34.chk
 %mem=6GB
 %nprocshared=3
 Will use up to    3 processors via shared memory.
 ----------------------------------------------------------------------
 # mPW1PW91/6-311G(d,p) nmr guess=read geom=check scrf=(solvent=methano
 l,read)
 ----------------------------------------------------------------------
 1/29=2,38=1,40=2/1;
 2/12=2,40=1/2;
 3/5=4,6=6,7=101,11=2,14=-4,16=1,25=1,30=1,70=2203,72=3,74=-7,116=-2/1,2,8,3;
 4/5=1/1;
 5/5=2,38=6,53=3/2;
 8/6=1,10=90,11=11/1;
 10/13=100,45=16/2;
 6/7=2,8=2,9=2,10=2,28=1/1;
 99/9=1/99;
 ----------------------------------------------------------------------
 candidate structure: DY-202A-11R_34, conformer: 1, nmr calculation wit
 h methanol solvation
 ----------------------------------------------------------------------
 Structure from the checkpoint file:  "DY-202A-11R_34.chk"
 Charge =  0 Multiplicity = 1
 Redundant internal coordinates found in file.
 C,0,-1.7873143764,0.5964671125,-0.1705802474
 C,0,-1.0290153852,-0.5228147124,-0.2602282437
 C,0,0.4468110796,-0.6157374832,-0.5323480411
 C,0,1.2752769059,0.5073057393,0.143404349
 C,0,1.1987510867,1.8564293828,-0.6124669531
 C,0,-0.1523380783,2.1956338545,-1.2685283645
 C,0,-1.4144396563,2.0427618634,-0.3971639751
 C,0,-3.176211075,0.2173113144,0.1358517939
 C,0,-3.23811717,-1.2817854334,0.3654388493
 C,0,-1.8552198715,-1.8035589056,-0.0629464048
 O,0,-4.1371360112,0.9856673969,0.1963212503
 C,0,-1.3514529102,2.84041603,0.9210811322
 C,0,-1.90741712,-2.6387382132,-1.3475349173
 O,0,-1.3281348636,-2.5969564874,1.0166731358
 C,0,2.7386171578,0.061490631,0.4317868741
 O,0,2.6158157181,-1.1113961642,1.2773616676
 C,0,3.5157645416,1.1371603275,1.1986980998
 C,0,3.4993003655,-0.3553145237,-0.845451715
 O,0,4.782176763,-0.9200635457,-0.5543541249
 H,0,0.6101115966,-0.6153843783,-1.6197613113
 H,0,0.8019215491,-1.5872723148,-0.1766223582
 H,0,0.8395339903,0.6521358896,1.1400937199
 H,0,1.9542461039,1.8808917764,-1.4081727013
 H,0,1.4694859231,2.6583191371,0.083456137
 H,0,-0.2861562469,1.5851372044,-2.1709612723
 H,0,-0.0988082787,3.2361556938,-1.615593865
 H,0,-2.2488816736,2.4701187185,-0.9729656951
 H,0,-3.3940796045,-1.4720460015,1.4341622193
 H,0,-4.0750859462,-1.7311037387,-0.1784911243
 H,0,-1.1437045506,3.8982849828,0.7175863423
 H,0,-0.5724919513,2.4635031086,1.592615145
 H,0,-2.3077307857,2.782967349,1.4527906312
 H,0,-0.9008677154,-2.9463320731,-1.6560631684
 H,0,-2.5060014681,-3.5410775047,-1.178959735
 H,0,-2.3566152907,-2.0701607081,-2.1692284128
 H,0,-0.5342932043,-3.0562543867,0.6932460083
 H,0,3.4513035727,-1.2130981215,1.7630685085
 H,0,3.6563889802,2.0421586059,0.600240604
 H,0,2.9896284666,1.4075887937,2.1212257001
 H,0,4.5103370258,0.7612453534,1.4660551592
 H,0,2.9018313515,-1.0712314443,-1.4238763588
 H,0,3.694139058,0.5143820816,-1.4791262324
 H,0,4.619471998,-1.7728062065,-0.1170321053
 Recover connectivity data from disk.
                          Input orientation:                          
 ---------------------------------------------------------------------
 Center     Atomic      Atomic             Coordinates (Angstroms)
 Number     Number       Type             X           Y           Z
 ---------------------------------------------------------------------
      1          6           0       -1.787314    0.596467   -0.170580
      2          6           0       -1.029015   -0.522815   -0.260228
      3          6           0        0.446811   -0.615737   -0.532348
      4          6           0        1.275277    0.507306    0.143404
      5          6           0        1.198751    1.856429   -0.612467
      6          6           0       -0.152338    2.195634   -1.268528
      7          6           0       -1.414440    2.042762   -0.397164
      8          6           0       -3.176211    0.217311    0.135852
      9          6           0       -3.238117   -1.281785    0.365439
     10          6           0       -1.855220   -1.803559   -0.062946
     11          8           0       -4.137136    0.985667    0.196321
     12          6           0       -1.351453    2.840416    0.921081
     13          6           0       -1.907417   -2.638738   -1.347535
     14          8           0       -1.328135   -2.596956    1.016673
     15          6           0        2.738617    0.061491    0.431787
     16          8           0        2.615816   -1.111396    1.277362
     17          6           0        3.515765    1.137160    1.198698
     18          6           0        3.499300   -0.355315   -0.845452
     19          8           0        4.782177   -0.920064   -0.554354
     20          1           0        0.610112   -0.615384   -1.619761
     21          1           0        0.801922   -1.587272   -0.176622
     22          1           0        0.839534    0.652136    1.140094
     23          1           0        1.954246    1.880892   -1.408173
     24          1           0        1.469486    2.658319    0.083456
     25          1           0       -0.286156    1.585137   -2.170961
     26          1           0       -0.098808    3.236156   -1.615594
     27          1           0       -2.248882    2.470119   -0.972966
     28          1           0       -3.394080   -1.472046    1.434162
     29          1           0       -4.075086   -1.731104   -0.178491
     30          1           0       -1.143705    3.898285    0.717586
     31          1           0       -0.572492    2.463503    1.592615
     32          1           0       -2.307731    2.782967    1.452791
     33          1           0       -0.900868   -2.946332   -1.656063
     34          1           0       -2.506001   -3.541078   -1.178960
     35          1           0       -2.356615   -2.070161   -2.169228
     36          1           0       -0.534293   -3.056254    0.693246
     37          1           0        3.451304   -1.213098    1.763069
     38          1           0        3.656389    2.042159    0.600241
     39          1           0        2.989628    1.407589    2.121226
     40          1           0        4.510337    0.761245    1.466055
     41          1           0        2.901831   -1.071231   -1.423876
     42          1           0        3.694139    0.514382   -1.479126
     43          1           0        4.619472   -1.772806   -0.117032
 ---------------------------------------------------------------------
                    Distance matrix (angstroms):
                    1          2          3          4          5
     1  C    0.000000
     2  C    1.354934   0.000000
     3  C    2.567417   1.503578   0.000000
     4  C    3.079935   2.556136   1.550556   0.000000
     5  C    3.270987   3.278386   2.585235   1.548332   0.000000
     6  C    2.536922   3.029058   2.967280   2.623374   1.539779
     7  C    1.510677   2.597977   3.248099   3.143949   2.628658
     8  C    1.471969   2.305453   3.777135   4.460930   4.731488
     9  C    2.433100   2.418187   3.850758   4.860131   5.521820
    10  C    2.403398   1.536828   2.632604   3.896497   4.798357
    11  O    2.409928   3.484877   4.909993   5.433769   5.466631
    12  C    2.533181   3.579215   4.158270   3.598318   3.134253
    13  C    3.444735   2.535933   3.209276   4.716994   5.513179
    14  O    3.437786   2.453979   3.078170   4.144490   5.373257
    15  C    4.597075   3.874965   2.576930   1.556689   2.585239
    16  O    4.939725   3.999426   2.867980   2.388116   3.793088
    17  C    5.503628   5.053613   3.935435   2.555415   3.027576
    18  C    5.413837   4.569047   3.079536   2.582292   3.199784
    19  O    6.753174   5.832175   4.346090   3.850013   4.533567
    20  H    3.052271   2.131581   1.099607   2.193543   2.733313
    21  H    3.387167   2.119526   1.093857   2.171115   3.493782
    22  H    2.936205   2.613979   2.135134   1.097377   2.156578
    23  H    4.144956   3.999429   3.045092   2.180626   1.097506
    24  H    3.862967   4.059586   3.484900   2.160595   1.095734
    25  H    2.689325   2.940442   2.840096   2.992671   2.169667
    26  H    3.450663   4.102702   4.038342   3.525451   2.143261
    27  H    2.089841   3.309640   4.121094   4.185524   3.520333
    28  H    3.071749   3.060315   4.399189   5.233238   6.030052
    29  H    3.263671   3.277986   4.670847   5.808655   6.393128
    30  H    3.479235   4.529393   4.946562   4.204747   3.380135
    31  H    2.840858   3.543944   3.877650   3.056333   2.892789
    32  H    2.772535   3.936717   4.804110   4.441967   4.173629
    33  H    3.942572   2.799681   2.917301   4.461088   5.344531
    34  H    4.318867   3.483600   4.206521   5.695272   6.571087
    35  H    3.380769   2.793042   3.557235   5.018191   5.521073
    36  H    3.957099   2.751759   2.901856   4.034331   5.370548
    37  H    5.869978   4.964220   3.827891   3.212194   4.487668
    38  H    5.684901   5.410407   4.318398   2.869524   2.746842
    39  H    5.359988   5.054432   4.195381   2.767903   3.298754
    40  H    6.508928   5.942499   4.733069   3.504212   4.060330
    41  H    5.132257   4.135988   2.651306   2.755690   3.482824
    42  H    5.636077   4.986951   3.566328   2.912653   2.962963
    43  H    6.831049   5.786916   4.349988   4.055907   5.011800
                    6          7          8          9         10
     6  C    0.000000
     7  C    1.541281   0.000000
     8  C    3.876835   2.592338   0.000000
     9  C    4.927913   3.867813   1.517838   0.000000
    10  C    4.510740   3.885894   2.422489   1.538885   0.000000
    11  O    4.414569   2.980394   1.231830   2.445031   3.613052
    12  C    2.578374   1.542073   3.290442   4.567361   4.773740
    13  C    5.143705   4.802361   3.459378   2.558586   1.533107
    14  O    5.438158   4.851121   3.480134   2.408695   1.439749
    15  C    3.975332   4.675519   5.924276   6.126185   4.982621
    16  O    5.008061   5.384766   6.051122   5.926986   4.718652
    17  C    4.545608   5.260590   6.838004   7.222225   6.251964
    18  C    4.474460   5.486034   6.771507   6.907778   5.601840
    19  O    5.879375   6.870306   8.068825   8.080964   6.713947
    20  H    2.933687   3.557990   4.255796   4.381093   3.148538
    21  H    4.051327   4.258878   4.379464   4.087672   2.668352
    22  H    3.027814   3.062254   4.162185   4.579015   3.839198
    23  H    2.134540   3.520850   5.610089   6.333156   5.467800
    24  H    2.161539   2.987797   5.248215   6.145361   5.566279
    25  H    1.097724   2.151465   3.942683   4.833906   4.288234
    26  H    1.098183   2.153984   4.653106   5.847354   5.558275
    27  H    2.134993   1.100216   2.676669   4.104473   4.387189
    28  H    5.591538   4.430192   2.141729   1.096674   2.172401
    29  H    5.656448   4.622653   2.168665   1.094652   2.224052
    30  H    2.797585   2.181498   4.244887   5.598545   5.798837
    31  H    2.904208   2.201163   3.734554   4.758015   4.753324
    32  H    3.520832   2.183622   3.011839   4.309312   4.851644
    33  H    5.210594   5.171039   4.289147   3.509974   2.180537
    34  H    6.201420   5.742993   4.037746   2.832942   2.165173
    35  H    4.885397   4.576466   3.349278   2.796984   2.181490
    36  H    5.619322   5.288064   4.243424   3.250671   1.971274
    37  H    5.813456   6.240408   6.972651   6.834211   5.642886
    38  H    4.245263   5.167990   7.087323   7.657542   6.753310
    39  H    4.688646   5.112881   6.586049   7.007163   6.209238
    40  H    5.592491   6.341676   7.819740   8.088503   7.031101
    41  H    4.474873   5.420451   6.405911   6.398824   5.001797
    42  H    4.203135   5.440971   7.063860   7.394918   6.178495
    43  H    6.312260   7.144587   8.049670   7.887686   6.474991
                   11         12         13         14         15
    11  O    0.000000
    12  C    3.424237   0.000000
    13  C    4.526749   5.956244   0.000000
    14  O    4.625868   5.438263   2.434501   0.000000
    15  C    6.941580   4.968954   5.660641   4.893660   0.000000
    16  O    7.153229   5.610969   5.448164   4.222510   1.451117
    17  C    7.719754   5.164103   7.081780   6.118833   1.532702
    18  C    7.822959   6.071502   5.890561   5.638847   1.543925
    19  O    9.151473   7.344354   6.952240   6.528094   2.472258
    20  H    5.328966   4.716585   3.241299   3.825469   3.032746
    21  H    5.581523   5.044442   3.133230   2.642074   2.615219
    22  H    5.076337   3.104345   4.956197   3.907764   2.111179
    23  H    6.362449   4.156171   5.945013   6.058467   2.703869
    24  H    5.851898   2.948300   6.442827   6.026234   2.911279
    25  H    4.559982   3.503043   4.598656   5.360657   4.271423
    26  H    4.965463   2.856650   6.152829   6.516538   4.724537
    27  H    2.671391   2.128359   5.133938   5.521022   5.714015
    28  H    2.850393   4.799261   3.362912   2.389110   6.400505
    29  H    2.743206   5.433786   2.624738   3.118310   7.071943
    30  H    4.209001   1.097113   6.897873   6.504739   5.465811
    31  H    4.103696   1.095354   6.038160   5.148879   4.252132
    32  H    2.855823   1.095665   6.115306   5.485744   5.823617
    33  H    5.418983   6.350681   1.096789   2.729128   5.162554
    34  H    5.004340   6.816642   1.095873   2.664496   6.563461
    35  H    4.254899   5.888474   1.095554   3.388990   6.104966
    36  H    5.437329   5.957380   2.494910   0.972494   4.527763
    37  H    8.054420   6.340851   6.358002   5.031421   1.976059
    38  H    7.875173   5.081204   7.527321   6.822044   2.189458
    39  H    7.394190   4.726344   7.237825   5.991619   2.174670
    40  H    8.743076   6.243439   7.788693   6.750349   2.167570
    41  H    7.510189   6.236204   5.058832   5.116320   2.180180
    42  H    8.022350   6.052225   6.429379   6.413476   2.183969
    43  H    9.186161   7.616524   6.698079   6.110527   2.683927
                   16         17         18         19         20
    16  O    0.000000
    17  C    2.423242   0.000000
    18  C    2.420442   2.531067   0.000000
    19  O    2.843398   2.984822   1.431590   0.000000
    20  H    3.558398   4.411116   3.002433   4.316717   0.000000
    21  H    2.372918   4.083991   3.039886   4.053428   1.750431
    22  H    2.506804   2.720458   3.468675   4.570273   3.045660
    23  H    4.074746   3.128458   2.775692   4.070817   2.843037
    24  H    4.117066   2.782974   3.750334   4.917880   3.789012
    25  H    5.252015   5.099989   4.455559   5.880259   2.439142
    26  H    5.885540   5.038964   5.141805   6.498031   3.916241
    27  H    6.446433   6.302702   6.406320   7.816927   4.255880
    28  H    6.022748   7.389814   7.345912   8.432678   5.108215
    29  H    6.875443   8.230711   7.727157   8.902256   5.027242
    30  H    6.288422   5.437456   6.487965   7.742763   5.377014
    31  H    4.800479   4.316039   5.519909   6.688085   4.604070
    32  H    6.279980   6.056925   6.989445   8.246688   5.431682
    33  H    4.933461   6.658169   5.170294   6.133231   2.778074
    34  H    6.178178   7.987542   6.806171   7.770289   4.296993
    35  H    6.125625   7.490973   6.243783   7.408974   3.349591
    36  H    3.747913   5.851767   5.092401   5.863844   3.552114
    37  H    0.971748   2.417930   2.746357   2.688409   4.457934
    38  H    3.389129   1.094051   2.804029   3.372721   4.612022
    39  H    2.682746   1.095905   3.488376   3.973654   4.873346
    40  H    2.670506   1.096342   2.758979   2.642489   5.160342
    41  H    2.716635   3.483074   1.097306   2.077166   2.344813
    42  H    3.377005   2.755070   1.093562   2.024022   3.287457
    43  H    2.529118   3.378938   1.947989   0.972056   4.435402
                   21         22         23         24         25
    21  H    0.000000
    22  H    2.598096   0.000000
    23  H    3.856518   3.040738   0.000000
    24  H    4.305616   2.353315   1.750526   0.000000
    25  H    3.901985   3.619497   2.385104   3.052277   0.000000
    26  H    5.113454   3.892487   2.468764   2.383320   1.751969
    27  H    5.138481   4.160336   4.266483   3.870104   2.463874
    28  H    4.496035   4.745746   6.922835   6.522162   5.657073
    29  H    4.879128   5.618895   7.135228   7.076576   5.415107
    30  H    5.888668   3.827431   4.264508   2.961149   3.798651
    31  H    4.629038   2.340864   3.965926   2.546603   3.875309
    32  H    5.605704   3.813594   5.211842   4.019699   4.318928
    33  H    2.633492   4.878162   5.613841   6.329030   4.601870
    34  H    3.970439   5.844113   7.024535   7.471995   5.673611
    35  H    3.765636   5.345828   5.896910   6.486306   4.200953
    36  H    2.167960   3.979853   5.914744   6.086323   5.459649
    37  H    3.304789   3.269333   4.676615   4.662250   6.105352
    38  H    4.682336   3.187205   2.637617   2.330078   4.840671
    39  H    4.362953   2.481176   3.708461   2.833313   5.402329
    40  H    4.686819   3.686862   4.006045   3.841516   6.075610
    41  H    2.496310   3.714432   3.100515   4.270037   4.216360
    42  H    3.805048   3.876604   2.213506   3.462255   4.179462
    43  H    3.822521   4.663544   4.703188   5.440357   6.289642
                   26         27         28         29         30
    26  H    0.000000
    27  H    2.371202   0.000000
    28  H    6.505919   4.758824   0.000000
    29  H    6.523014   4.649353   1.769613   0.000000
    30  H    2.640824   2.473670   5.866696   6.409834   0.000000
    31  H    3.333763   3.064724   4.845102   5.744537   1.774981
    32  H    3.807847   2.446555   4.391542   5.114828   1.771840
    33  H    6.234428   5.623318   4.235460   3.706165   7.248584
    34  H    7.205284   6.020218   3.449345   2.595952   7.797234
    35  H    5.793203   4.696466   3.797170   2.651629   6.739970
    36  H    6.716756   6.021368   3.352171   3.879841   6.981231
    37  H    6.619253   7.317382   6.858171   7.790027   6.952220
    38  H    4.520736   6.126202   7.921753   8.638266   5.147803
    39  H    5.181305   6.176162   7.036766   8.065375   5.025755
    40  H    6.071735   7.386211   8.213916   9.089875   6.509179
    41  H    5.253016   6.266923   6.925860   7.117850   6.756354
    42  H    4.670452   6.276990   7.916817   8.191136   6.299292
    43  H    7.042553   8.118455   8.167844   8.694875   8.128473
                   31         32         33         34         35
    31  H    0.000000
    32  H    1.769933   0.000000
    33  H    6.318865   6.668516   0.000000
    34  H    6.890216   6.852661   1.777021   0.000000
    35  H    6.155377   6.055928   1.774885   1.779479   0.000000
    36  H    5.592678   6.149675   2.380276   2.761855   3.533695
    37  H    5.453199   7.016501   5.799651   7.040206   7.066076
    38  H    4.364146   6.070121   7.123520   8.503713   7.793417
    39  H    3.752744   5.513664   6.954171   8.098300   7.686681
    40  H    5.361795   7.111511   7.264633   8.644946   8.269654
    41  H    5.802111   7.090106   4.246226   5.950192   5.404135
    42  H    5.607032   7.054435   5.755166   7.414755   6.615718
    43  H    6.915613   8.438338   5.849780   7.418008   7.277755
                   36         37         38         39         40
    36  H    0.000000
    37  H    4.519594   0.000000
    38  H    6.600324   3.462792   0.000000
    39  H    5.863706   2.685036   1.777820   0.000000
    40  H    6.373291   2.260044   1.766239   1.777516   0.000000
    41  H    4.497719   3.237076   3.789407   4.326662   3.781133
    42  H    5.945442   3.681709   2.580561   3.775803   3.066140
    43  H    5.372624   2.283127   3.999496   4.216764   2.989898
                   41         42         43
    41  H    0.000000
    42  H    1.773408   0.000000
    43  H    2.269436   2.818292   0.000000
 Stoichiometry    C15H24O4
 Framework group  C1[X(C15H24O4)]
 Deg. of freedom   123
 Full point group                 C1      NOp   1
 Largest Abelian subgroup         C1      NOp   1
 Largest concise Abelian subgroup C1      NOp   1
                         Standard orientation:                         
 ---------------------------------------------------------------------
 Center     Atomic      Atomic             Coordinates (Angstroms)
 Number     Number       Type             X           Y           Z
 ---------------------------------------------------------------------
      1          6           0       -1.823169    0.630281   -0.137383
      2          6           0       -1.095661   -0.509764   -0.220299
      3          6           0        0.371809   -0.645919   -0.518197
      4          6           0        1.241591    0.467319    0.120868
      5          6           0        1.185178    1.804018   -0.658481
      6          6           0       -0.169110    2.166226   -1.295370
      7          6           0       -1.417769    2.062047   -0.397849
      8          6           0       -3.215193    0.292961    0.201997
      9          6           0       -3.311079   -1.199603    0.460633
     10          6           0       -1.950478   -1.764819    0.016266
     11          8           0       -4.154775    1.086989    0.266083
     12          6           0       -1.309088    2.881617    0.903874
     13          6           0       -2.048691   -2.621564   -1.251314
     14          8           0       -1.423287   -2.551892    1.100453
     15          6           0        2.698288   -0.011042    0.390096
     16          8           0        2.561712   -1.164785    1.259558
     17          6           0        3.517312    1.057836    1.122132
     18          6           0        3.423402   -0.470604   -0.893149
     19          8           0        4.696732   -1.063103   -0.615612
     20          1           0        0.514177   -0.669566   -1.608291
     21          1           0        0.708664   -1.619726   -0.151110
     22          1           0        0.828900    0.641505    1.122658
     23          1           0        1.925651    1.794386   -1.468498
     24          1           0        1.489672    2.611118    0.017172
     25          1           0       -0.335813    1.543115   -2.183593
     26          1           0       -0.095600    3.198528   -1.662731
     27          1           0       -2.251876    2.500401   -0.965815
     28          1           0       -3.451338   -1.366298    1.535451
     29          1           0       -4.169566   -1.636839   -0.059067
     30          1           0       -1.078241    3.929860    0.676825
     31          1           0       -0.527305    2.496862    1.567636
     32          1           0       -2.256150    2.858698    1.454358
     33          1           0       -1.056457   -2.960754   -1.572824
     34          1           0       -2.666858   -3.504838   -1.054764
     35          1           0       -2.498849   -2.056534   -2.074928
     36          1           0       -0.647826   -3.037456    0.770860
     37          1           0        3.403481   -1.279313    1.731364
     38          1           0        3.669577    1.947852    0.504366
     39          1           0        3.016070    1.358557    2.049133
     40          1           0        4.506870    0.661133    1.377805
     41          1           0        2.796798   -1.181152   -1.446837
     42          1           0        3.628273    0.382081   -1.546474
     43          1           0        4.520646   -1.903244   -0.159488
 ---------------------------------------------------------------------
 Rotational constants (GHZ):      0.5747516      0.2556406      0.2033982
 Standard basis: 6-311G(d,p) (5D, 7F)
 There are   505 symmetry adapted cartesian basis functions of A   symmetry.
 There are   486 symmetry adapted basis functions of A   symmetry.
   486 basis functions,   800 primitive gaussians,   505 cartesian basis functions
    73 alpha electrons       73 beta electrons
       nuclear repulsion energy      1597.4253072296 Hartrees.
 NAtoms=   43 NActive=   43 NUniq=   43 SFac= 1.00D+00 NAtFMM=   60 NAOKFM=F Big=F
 Integral buffers will be    131072 words long.
 Raffenetti 2 integral format.
 Two-electron integral symmetry is turned on.
 Using the following non-standard input for PCM:
 --- end of non-standard input.
 ------------------------------------------------------------------------------
 Polarizable Continuum Model (PCM)
 =================================
 Model                : PCM (using non-symmetric T matrix).
 Atomic radii         : UFF (Universal Force Field).
 Polarization charges : Total charges.
 Charge compensation  : None.
 Solution method      : On-the-fly selection.
 Cavity type          : Scaled VdW (van der Waals Surface) (Alpha=1.100).
 Cavity algorithm     : GePol (No added spheres)
                        Default sphere list used, NSphG=   43.
                        Lebedev-Laikov grids with approx.  5.0 points / Ang**2.
                        Smoothing algorithm: Karplus/York (Gamma=1.0000).
                        Polarization charges: spherical gaussians, with
                                              point-specific exponents (IZeta= 3).
                        Self-potential: point-specific (ISelfS= 7).
                        Self-field    : sphere-specific E.n sum rule (ISelfD= 2).
 Solvent              : Methanol, Eps=  32.613000 Eps(inf)=   1.765709
 ------------------------------------------------------------------------------
 One-electron integrals computed using PRISM.
 NBasis=   486 RedAO= T EigKep=  3.13D-04  NBF=   486
 NBsUse=   486 1.00D-06 EigRej= -1.00D+00 NBFU=   486
 Initial guess from the checkpoint file:  "DY-202A-11R_34.chk"
 B after Tr=     0.000000    0.000000    0.000000
         Rot=    1.000000    0.000000    0.000000    0.000000 Ang=   0.00 deg.
 Requested convergence on RMS density matrix=1.00D-08 within 128 cycles.
 Requested convergence on MAX density matrix=1.00D-06.
 Requested convergence on             energy=1.00D-06.
 No special actions if energy rises.
 Inv3:  Mode=1 IEnd=    20877132.
 Iteration    1 A*A^-1 deviation from unit magnitude is 4.66D-15 for   2597.
 Iteration    1 A*A^-1 deviation from orthogonality  is 4.00D-15 for   2630   2525.
 Iteration    1 A^-1*A deviation from unit magnitude is 4.44D-15 for   2634.
 Iteration    1 A^-1*A deviation from orthogonality  is 1.25D-12 for   2139   2129.
 Error on total polarization charges =  0.01113
 SCF Done:  E(RmPW1PW91) =  -886.975053266     A.U. after   11 cycles
            NFock= 11  Conv=0.54D-08     -V/T= 2.0045
 DoSCS=F DFT=T ScalE2(SS,OS)=  1.000000  1.000000
 Range of M.O.s used for correlation:     1   486
 NBasis=   486 NAE=    73 NBE=    73 NFC=     0 NFV=     0
 NROrb=    486 NOA=    73 NOB=    73 NVA=   413 NVB=   413
 NEqPCM:  Using equilibrium solvation (IEInf=0, Eps=  32.6130, EpsInf=   1.7657)
          Differentiating once with respect to magnetic field using GIAOs.
          Electric field/nuclear overlap derivatives assumed to be zero.
 FoFJK:  IHMeth= 1 ICntrl=    6127 DoSepK=F KAlg= 0 I1Cent=   0 FoldK=F
 IRaf=         1 NMat=   1 IRICut=       1 DoRegI=T DoRafI=F ISym2E= 0.
          There are     3 degrees of freedom in the 1st order CPHF.  IDoFFX=0 NUNeed=     3.
      3 vectors produced by pass  0 Test12= 1.00D-12 3.33D-08 XBig12= 4.58D+01 1.13D+00.
 AX will form     3 AO Fock derivatives at one time.
      3 vectors produced by pass  1 Test12= 1.00D-12 3.33D-08 XBig12= 1.03D-01 2.12D-01.
      3 vectors produced by pass  2 Test12= 1.00D-12 3.33D-08 XBig12= 1.38D-03 1.75D-02.
      3 vectors produced by pass  3 Test12= 1.00D-12 3.33D-08 XBig12= 7.20D-06 1.24D-03.
      3 vectors produced by pass  4 Test12= 1.00D-12 3.33D-08 XBig12= 3.96D-08 7.77D-05.
      3 vectors produced by pass  5 Test12= 1.00D-12 3.33D-08 XBig12= 1.10D-10 2.70D-06.
      3 vectors produced by pass  6 Test12= 1.00D-12 3.33D-08 XBig12= 6.30D-13 1.89D-07.
 InvSVY:  IOpt=1 It=  1 EMax= 1.78D-15
 Solved reduced A of dimension    21 with     3 vectors.
 Calculating GIAO nuclear magnetic shielding tensors.
 SCF GIAO Magnetic shielding tensor (ppm):
      1  C    Isotropic =    36.4885   Anisotropy =   138.3269
   XX=   -24.6442   YX=   -29.4534   ZX=    36.3364
   XY=   -19.0280   YY=    13.9634   ZY=    17.5231
   XZ=    33.8785   YZ=     8.8061   ZZ=   120.1462
   Eigenvalues:   -44.7907    25.5497   128.7064
      2  C    Isotropic =    -1.7829   Anisotropy =   192.6829
   XX=   -81.0758   YX=   -29.1893   ZX=    48.9715
   XY=   -32.0893   YY=   -41.4906   ZY=    15.7702
   XZ=    32.3955   YZ=    27.4345   ZZ=   117.2177
   Eigenvalues:  -107.2127   -24.8084   126.6723
      3  C    Isotropic =   161.8334   Anisotropy =    15.3174
   XX=   168.0330   YX=     4.7998   ZX=     3.5052
   XY=     0.3701   YY=   154.3404   ZY=     6.9287
   XZ=     1.9400   YZ=    10.8614   ZZ=   163.1267
   Eigenvalues:   148.7818   164.6733   172.0449
      4  C    Isotropic =   137.9713   Anisotropy =    37.8571
   XX=   160.3873   YX=    -8.1066   ZX=     7.2004
   XY=    -2.6457   YY=   129.5915   ZY=     2.5718
   XZ=    10.0145   YZ=    -4.6696   ZZ=   123.9351
   Eigenvalues:   122.0015   128.7031   163.2094
      5  C    Isotropic =   160.1518   Anisotropy =    19.8158
   XX=   165.6732   YX=    -2.5315   ZX=     2.0324
   XY=     1.8806   YY=   166.9959   ZY=    -9.8162
   XZ=     5.0298   YZ=   -14.5565   ZZ=   147.7862
   Eigenvalues:   141.4919   165.6011   173.3623
      6  C    Isotropic =   156.4125   Anisotropy =    16.9625
   XX=   163.7301   YX=    -5.0610   ZX=    -9.7796
   XY=    -0.5153   YY=   152.1500   ZY=    -5.4146
   XZ=    -5.3524   YZ=    -4.1378   ZZ=   153.3573
   Eigenvalues:   145.0621   156.4545   167.7209
      7  C    Isotropic =   154.6255   Anisotropy =     7.3523
   XX=   152.8472   YX=     4.5912   ZX=     0.4559
   XY=     4.5273   YY=   153.0223   ZY=    -0.8571
   XZ=    -5.5242   YZ=     1.5628   ZZ=   158.0070
   Eigenvalues:   147.9442   156.4052   159.5270
      8  C    Isotropic =   -24.5038   Anisotropy =   147.0455
   XX=   -66.2493   YX=   -13.1080   ZX=    28.8408
   XY=   -19.5055   YY=   -69.9823   ZY=    28.8045
   XZ=    35.4770   YZ=    22.6305   ZZ=    62.7203
   Eigenvalues:   -95.0491   -51.9887    73.5266
      9  C    Isotropic =   135.3611   Anisotropy =    31.2776
   XX=   134.7451   YX=   -14.1582   ZX=   -10.5991
   XY=    -9.4660   YY=   147.3590   ZY=     6.3931
   XZ=    -3.8527   YZ=     2.4083   ZZ=   123.9792
   Eigenvalues:   120.2503   129.6201   156.2128
     10  C    Isotropic =   106.8498   Anisotropy =    38.0529
   XX=   104.3602   YX=    -4.0081   ZX=     6.9963
   XY=    -1.3406   YY=   106.5228   ZY=   -19.0406
   XZ=    11.5694   YZ=   -23.6746   ZZ=   109.6665
   Eigenvalues:    85.5680   102.7630   132.2184
     11  O    Isotropic =  -229.5207   Anisotropy =   897.4643
   XX=  -563.6354   YX=   242.8486   ZX=   146.0401
   XY=   192.1029   YY=  -442.8248   ZY=    90.7223
   XZ=   192.1477   YZ=    78.5097   ZZ=   317.8980
   Eigenvalues:  -735.9600  -321.3910   368.7888
     12  C    Isotropic =   169.2643   Anisotropy =    29.4770
   XX=   154.7256   YX=     0.8849   ZX=     1.1287
   XY=     0.2877   YY=   176.8136   ZY=    10.4157
   XZ=     0.3909   YZ=    14.2891   ZZ=   176.2537
   Eigenvalues:   154.6973   164.1799   188.9156
     13  C    Isotropic =   159.7180   Anisotropy =    40.9670
   XX=   144.7556   YX=    -1.3859   ZX=     6.2401
   XY=    -1.5346   YY=   158.0717   ZY=    19.2562
   XZ=    10.0239   YZ=    13.8118   ZZ=   176.3267
   Eigenvalues:   140.2814   151.8433   187.0293
     14  O    Isotropic =   258.6135   Anisotropy =    63.6425
   XX=   267.5556   YX=   -47.1512   ZX=    15.4487
   XY=   -24.1602   YY=   213.8468   ZY=     8.7473
   XZ=     6.1428   YZ=   -10.5566   ZZ=   294.4382
   Eigenvalues:   195.8989   278.8998   301.0419
     15  C    Isotropic =   108.8594   Anisotropy =    40.7622
   XX=    97.9994   YX=    -7.2207   ZX=     1.0583
   XY=     3.8243   YY=   121.8636   ZY=   -21.8869
   XZ=    -4.8978   YZ=   -18.8742   ZZ=   106.7151
   Eigenvalues:    91.5429    99.0010   136.0342
     16  O    Isotropic =   264.2096   Anisotropy =    69.0985
   XX=   259.5527   YX=    19.5898   ZX=    14.0699
   XY=    23.3238   YY=   294.4205   ZY=   -36.1777
   XZ=    34.5871   YZ=   -24.7216   ZZ=   238.6556
   Eigenvalues:   206.8022   275.5514   310.2753
     17  C    Isotropic =   163.2922   Anisotropy =    37.1324
   XX=   155.9078   YX=    18.6944   ZX=     7.1143
   XY=    17.5207   YY=   171.0540   ZY=     4.0536
   XZ=     7.5959   YZ=    12.8970   ZZ=   162.9147
   Eigenvalues:   143.7267   158.1027   188.0471
     18  C    Isotropic =   119.7534   Anisotropy =    43.4861
   XX=   138.8169   YX=   -16.9309   ZX=    -0.2557
   XY=   -22.5959   YY=   104.4798   ZY=     2.3391
   XZ=    12.6974   YZ=    -1.4075   ZZ=   115.9634
   Eigenvalues:    95.0260   115.4900   148.7441
     19  O    Isotropic =   326.3204   Anisotropy =    60.7048
   XX=   310.6236   YX=    13.0290   ZX=    -9.9196
   XY=    21.2832   YY=   344.3373   ZY=   -25.3592
   XZ=    25.3539   YZ=   -32.9565   ZZ=   324.0004
   Eigenvalues:   289.8404   322.3306   366.7903
     20  H    Isotropic =    29.5587   Anisotropy =     5.5817
   XX=    28.6400   YX=     0.9757   ZX=     0.0352
   XY=     0.9336   YY=    27.6922   ZY=     2.6510
   XZ=    -1.3883   YZ=     1.8767   ZZ=    32.3438
   Eigenvalues:    26.2313    29.1649    33.2798
     21  H    Isotropic =    29.1026   Anisotropy =     8.3710
   XX=    32.5928   YX=     2.0923   ZX=     1.8786
   XY=     2.4987   YY=    32.0822   ZY=    -1.3248
   XZ=     1.9344   YZ=    -1.0389   ZZ=    22.6330
   Eigenvalues:    22.0227    30.6019    34.6833
     22  H    Isotropic =    29.6858   Anisotropy =     2.7637
   XX=    30.8986   YX=    -0.9368   ZX=    -1.2596
   XY=    -1.4117   YY=    28.4787   ZY=     0.4771
   XZ=     0.9253   YZ=     1.3900   ZZ=    29.6802
   Eigenvalues:    27.6707    29.8584    31.5283
     23  H    Isotropic =    30.4756   Anisotropy =     7.4167
   XX=    34.0299   YX=    -1.7058   ZX=    -3.2014
   XY=    -1.1256   YY=    28.0220   ZY=    -4.1670
   XZ=    -2.5309   YZ=    -3.4704   ZZ=    29.3750
   Eigenvalues:    23.9540    32.0529    35.4201
     24  H    Isotropic =    29.8325   Anisotropy =     6.1880
   XX=    30.5518   YX=     0.3854   ZX=     3.1715
   XY=     0.5341   YY=    33.1945   ZY=     2.0756
   XZ=     2.6300   YZ=     1.1527   ZZ=    25.7513
   Eigenvalues:    24.2054    31.3344    33.9579
     25  H    Isotropic =    29.9194   Anisotropy =     6.2543
   XX=    28.3963   YX=    -1.0904   ZX=     1.0075
   XY=    -0.6068   YY=    27.4173   ZY=     0.8733
   XZ=     0.2138   YZ=     0.7460   ZZ=    33.9445
   Eigenvalues:    26.7855    28.8837    34.0889
     26  H    Isotropic =    30.0985   Anisotropy =    10.5190
   XX=    28.7576   YX=    -0.9490   ZX=    -0.2319
   XY=    -0.9350   YY=    33.0715   ZY=    -5.3352
   XZ=    -0.6207   YZ=    -6.4089   ZZ=    28.4662
   Eigenvalues:    24.2862    28.8980    37.1112
     27  H    Isotropic =    29.0873   Anisotropy =     8.8595
   XX=    33.0470   YX=    -2.2719   ZX=     2.3655
   XY=    -2.6209   YY=    26.6765   ZY=    -0.9835
   XZ=     2.4385   YZ=    -2.6841   ZZ=    27.5385
   Eigenvalues:    25.1861    27.0823    34.9937
     28  H    Isotropic =    29.1385   Anisotropy =     6.5879
   XX=    29.6377   YX=    -1.0591   ZX=    -3.0370
   XY=    -0.5724   YY=    27.1210   ZY=    -0.3141
   XZ=    -3.6393   YZ=    -1.6110   ZZ=    30.6567
   Eigenvalues:    25.6852    28.1997    33.5304
     29  H    Isotropic =    29.3219   Anisotropy =     6.2018
   XX=    33.2785   YX=     0.2113   ZX=     0.1037
   XY=     1.0101   YY=    28.2948   ZY=     1.6971
   XZ=     1.0559   YZ=     2.2928   ZZ=    26.3925
   Eigenvalues:    25.1302    29.3791    33.4565
     30  H    Isotropic =    30.7364   Anisotropy =    10.8241
   XX=    27.4715   YX=    -0.0154   ZX=    -1.0400
   XY=     0.1987   YY=    37.6380   ZY=     1.0852
   XZ=    -0.0940   YZ=     2.6102   ZZ=    27.0999
   Eigenvalues:    26.4594    27.7974    37.9525
     31  H    Isotropic =    30.8205   Anisotropy =     5.2334
   XX=    31.4099   YX=    -2.5178   ZX=     1.5888
   XY=    -2.4292   YY=    28.7047   ZY=     1.6771
   XZ=     3.1518   YZ=     1.7778   ZZ=    32.3468
   Eigenvalues:    26.0481    32.1039    34.3094
     32  H    Isotropic =    30.4364   Anisotropy =     9.1840
   XX=    32.5284   YX=    -0.4791   ZX=    -3.6270
   XY=    -1.0715   YY=    28.4666   ZY=     2.5793
   XZ=    -4.6090   YZ=     3.8828   ZZ=    30.3143
   Eigenvalues:    25.3703    29.3798    36.5591
     33  H    Isotropic =    30.4016   Anisotropy =     5.8138
   XX=    31.8738   YX=     0.6273   ZX=    -1.2080
   XY=    -1.0697   YY=    29.9015   ZY=     3.1687
   XZ=    -2.4783   YZ=     4.2276   ZZ=    29.4296
   Eigenvalues:    25.7183    31.2091    34.2775
     34  H    Isotropic =    30.1277   Anisotropy =     9.4382
   XX=    29.6757   YX=     3.9497   ZX=     0.1759
   XY=     4.0693   YY=    33.3167   ZY=     1.3849
   XZ=     0.8338   YZ=     3.1019   ZZ=    27.3908
   Eigenvalues:    26.2055    27.7578    36.4199
     35  H    Isotropic =    30.7357   Anisotropy =     8.8688
   XX=    28.9069   YX=     0.2821   ZX=     3.4016
   XY=    -0.0808   YY=    28.3181   ZY=    -0.0739
   XZ=     3.7781   YZ=     0.1909   ZZ=    34.9822
   Eigenvalues:    27.2378    28.3211    36.6482
     36  H    Isotropic =    30.4210   Anisotropy =    14.2522
   XX=    35.3101   YX=    -6.0736   ZX=    -2.7925
   XY=    -6.8255   YY=    30.7866   ZY=    -1.9004
   XZ=    -1.5035   YZ=    -1.5674   ZZ=    25.1661
   Eigenvalues:    22.9621    28.3783    39.9224
     37  H    Isotropic =    30.5031   Anisotropy =    17.4787
   XX=    34.4755   YX=    -3.0110   ZX=     7.0498
   XY=    -3.3274   YY=    26.0158   ZY=    -4.4519
   XZ=     7.1660   YZ=    -6.1283   ZZ=    31.0179
   Eigenvalues:    22.4843    26.8694    42.1555
     38  H    Isotropic =    30.5189   Anisotropy =     8.4379
   XX=    30.3620   YX=     3.1923   ZX=     0.8304
   XY=     2.7106   YY=    34.3663   ZY=    -2.6313
   XZ=     1.4340   YZ=    -1.6666   ZZ=    26.8285
   Eigenvalues:    25.4477    29.9649    36.1442
     39  H    Isotropic =    30.8426   Anisotropy =     7.6424
   XX=    29.3580   YX=     0.1868   ZX=     0.9737
   XY=    -0.1217   YY=    29.3523   ZY=     3.6982
   XZ=    -0.1256   YZ=     3.7219   ZZ=    33.8176
   Eigenvalues:    27.2394    29.3509    35.9376
     40  H    Isotropic =    30.1789   Anisotropy =     8.3779
   XX=    34.5017   YX=    -0.7006   ZX=     2.9776
   XY=     0.4013   YY=    28.1689   ZY=     2.0076
   XZ=     3.2191   YZ=     1.7144   ZZ=    27.8662
   Eigenvalues:    25.4559    29.3167    35.7642
     41  H    Isotropic =    28.0817   Anisotropy =     8.1321
   XX=    33.0612   YX=    -1.2894   ZX=     1.6588
   XY=    -2.2616   YY=    24.4817   ZY=     2.6665
   XZ=     1.0645   YZ=     3.8388   ZZ=    26.7023
   Eigenvalues:    21.7143    29.0278    33.5032
     42  H    Isotropic =    28.3435   Anisotropy =     4.2522
   XX=    29.3744   YX=    -3.2420   ZX=    -1.6632
   XY=    -2.3122   YY=    26.8489   ZY=    -3.1064
   XZ=    -2.2383   YZ=    -2.6616   ZZ=    28.8073
   Eigenvalues:    22.9810    30.8712    31.1784
     43  H    Isotropic =    30.7190   Anisotropy =    17.0290
   XX=    27.9577   YX=    -1.7940   ZX=    -1.4676
   XY=    -3.2349   YY=    38.9868   ZY=    -6.8209
   XZ=    -3.0780   YZ=    -7.1785   ZZ=    25.2124
   Eigenvalues:    20.9228    29.1624    42.0717
 End of Minotr F.D. properties file   721 does not exist.
 End of Minotr F.D. properties file   722 does not exist.
 End of Minotr F.D. properties file   788 does not exist.

 **********************************************************************

            Population analysis using the SCF density.

 **********************************************************************

 Orbital symmetries:
       Occupied  (A) (A) (A) (A) (A) (A) (A) (A) (A) (A) (A) (A)
                 (A) (A) (A) (A) (A) (A) (A) (A) (A) (A) (A) (A)
                 (A) (A) (A) (A) (A) (A) (A) (A) (A) (A) (A) (A)
                 (A) (A) (A) (A) (A) (A) (A) (A) (A) (A) (A) (A)
                 (A) (A) (A) (A) (A) (A) (A) (A) (A) (A) (A) (A)
                 (A) (A) (A) (A) (A) (A) (A) (A) (A) (A) (A) (A)
                 (A)
       Virtual   (A) (A) (A) (A) (A) (A) (A) (A) (A) (A) (A) (A)
                 (A) (A) (A) (A) (A) (A) (A) (A) (A) (A) (A) (A)
                 (A) (A) (A) (A) (A) (A) (A) (A) (A) (A) (A) (A)
                 (A) (A) (A) (A) (A) (A) (A) (A) (A) (A) (A) (A)
                 (A) (A) (A) (A) (A) (A) (A) (A) (A) (A) (A) (A)
                 (A) (A) (A) (A) (A) (A) (A) (A) (A) (A) (A) (A)
                 (A) (A) (A) (A) (A) (A) (A) (A) (A) (A) (A) (A)
                 (A) (A) (A) (A) (A) (A) (A) (A) (A) (A) (A) (A)
                 (A) (A) (A) (A) (A) (A) (A) (A) (A) (A) (A) (A)
                 (A) (A) (A) (A) (A) (A) (A) (A) (A) (A) (A) (A)
                 (A) (A) (A) (A) (A) (A) (A) (A) (A) (A) (A) (A)
                 (A) (A) (A) (A) (A) (A) (A) (A) (A) (A) (A) (A)
                 (A) (A) (A) (A) (A) (A) (A) (A) (A) (A) (A) (A)
                 (A) (A) (A) (A) (A) (A) (A) (A) (A) (A) (A) (A)
                 (A) (A) (A) (A) (A) (A) (A) (A) (A) (A) (A) (A)
                 (A) (A) (A) (A) (A) (A) (A) (A) (A) (A) (A) (A)
                 (A) (A) (A) (A) (A) (A) (A) (A) (A) (A) (A) (A)
                 (A) (A) (A) (A) (A) (A) (A) (A) (A) (A) (A) (A)
                 (A) (A) (A) (A) (A) (A) (A) (A) (A) (A) (A) (A)
                 (A) (A) (A) (A) (A) (A) (A) (A) (A) (A) (A) (A)
                 (A) (A) (A) (A) (A) (A) (A) (A) (A) (A) (A) (A)
                 (A) (A) (A) (A) (A) (A) (A) (A) (A) (A) (A) (A)
                 (A) (A) (A) (A) (A) (A) (A) (A) (A) (A) (A) (A)
                 (A) (A) (A) (A) (A) (A) (A) (A) (A) (A) (A) (A)
                 (A) (A) (A) (A) (A) (A) (A) (A) (A) (A) (A) (A)
                 (A) (A) (A) (A) (A) (A) (A) (A) (A) (A) (A) (A)
                 (A) (A) (A) (A) (A) (A) (A) (A) (A) (A) (A) (A)
                 (A) (A) (A) (A) (A) (A) (A) (A) (A) (A) (A) (A)
                 (A) (A) (A) (A) (A) (A) (A) (A) (A) (A) (A) (A)
                 (A) (A) (A) (A) (A) (A) (A) (A) (A) (A) (A) (A)
                 (A) (A) (A) (A) (A) (A) (A) (A) (A) (A) (A) (A)
                 (A) (A) (A) (A) (A) (A) (A) (A) (A) (A) (A) (A)
                 (A) (A) (A) (A) (A) (A) (A) (A) (A) (A) (A) (A)
                 (A) (A) (A) (A) (A) (A) (A) (A) (A) (A) (A) (A)
                 (A) (A) (A) (A) (A)
 The electronic state is 1-A.
 Alpha  occ. eigenvalues --  -19.21893 -19.21595 -19.21467 -19.19855 -10.32062
 Alpha  occ. eigenvalues --  -10.31001 -10.29824 -10.27662 -10.26596 -10.24820
 Alpha  occ. eigenvalues --  -10.24705 -10.24493 -10.24435 -10.23848 -10.23264
 Alpha  occ. eigenvalues --  -10.23166 -10.23112 -10.22382 -10.22178  -1.06384
 Alpha  occ. eigenvalues --   -1.06321  -1.05735  -1.03873  -0.89303  -0.84829
 Alpha  occ. eigenvalues --   -0.82294  -0.78329  -0.77078  -0.75039  -0.72103
 Alpha  occ. eigenvalues --   -0.70665  -0.68734  -0.66507  -0.63631  -0.60667
 Alpha  occ. eigenvalues --   -0.57961  -0.56355  -0.54663  -0.52859  -0.51540
 Alpha  occ. eigenvalues --   -0.50862  -0.49495  -0.48378  -0.47416  -0.46996
 Alpha  occ. eigenvalues --   -0.46525  -0.46129  -0.45180  -0.44095  -0.43547
 Alpha  occ. eigenvalues --   -0.42896  -0.42266  -0.41328  -0.40899  -0.39731
 Alpha  occ. eigenvalues --   -0.39400  -0.39154  -0.38895  -0.37802  -0.37305
 Alpha  occ. eigenvalues --   -0.37037  -0.36238  -0.35889  -0.35323  -0.34541
 Alpha  occ. eigenvalues --   -0.34012  -0.33044  -0.32108  -0.31343  -0.29482
 Alpha  occ. eigenvalues --   -0.27919  -0.26992  -0.26317
 Alpha virt. eigenvalues --   -0.04858   0.03713   0.04582   0.04798   0.06004
 Alpha virt. eigenvalues --    0.06885   0.08178   0.08231   0.08993   0.09698
 Alpha virt. eigenvalues --    0.10430   0.11105   0.11488   0.12058   0.12360
 Alpha virt. eigenvalues --    0.12573   0.13410   0.13624   0.14024   0.14508
 Alpha virt. eigenvalues --    0.15213   0.16058   0.16344   0.16853   0.17643
 Alpha virt. eigenvalues --    0.17953   0.18895   0.19095   0.19822   0.20815
 Alpha virt. eigenvalues --    0.20943   0.21709   0.22285   0.22875   0.24298
 Alpha virt. eigenvalues --    0.24630   0.25992   0.26061   0.26923   0.27348
 Alpha virt. eigenvalues --    0.29139   0.29356   0.29957   0.31050   0.32529
 Alpha virt. eigenvalues --    0.32627   0.33523   0.33841   0.35044   0.35928
 Alpha virt. eigenvalues --    0.36652   0.38209   0.38754   0.39627   0.39906
 Alpha virt. eigenvalues --    0.40598   0.40915   0.41540   0.42679   0.43960
 Alpha virt. eigenvalues --    0.44976   0.45693   0.46762   0.47540   0.48112
 Alpha virt. eigenvalues --    0.48897   0.49317   0.50729   0.50834   0.51858
 Alpha virt. eigenvalues --    0.52414   0.53547   0.54463   0.54855   0.55424
 Alpha virt. eigenvalues --    0.56216   0.56904   0.57218   0.57759   0.57904
 Alpha virt. eigenvalues --    0.58479   0.59226   0.59501   0.59815   0.60193
 Alpha virt. eigenvalues --    0.60468   0.60700   0.61258   0.61885   0.62228
 Alpha virt. eigenvalues --    0.62649   0.62904   0.63260   0.63960   0.64183
 Alpha virt. eigenvalues --    0.64590   0.65059   0.66134   0.66504   0.67026
 Alpha virt. eigenvalues --    0.67440   0.67754   0.68236   0.68891   0.69184
 Alpha virt. eigenvalues --    0.70660   0.71198   0.72071   0.73210   0.73885
 Alpha virt. eigenvalues --    0.75137   0.76213   0.79072   0.81614   0.82709
 Alpha virt. eigenvalues --    0.84530   0.85946   0.86512   0.87661   0.88626
 Alpha virt. eigenvalues --    0.89663   0.90286   0.92495   0.93506   0.94289
 Alpha virt. eigenvalues --    0.96142   0.97470   0.97869   0.99400   1.00176
 Alpha virt. eigenvalues --    1.00569   1.00951   1.02422   1.03760   1.05683
 Alpha virt. eigenvalues --    1.07004   1.07830   1.08851   1.10569   1.12694
 Alpha virt. eigenvalues --    1.14611   1.16700   1.17537   1.17980   1.19913
 Alpha virt. eigenvalues --    1.21048   1.21504   1.23446   1.24175   1.27066
 Alpha virt. eigenvalues --    1.27337   1.28717   1.30712   1.32347   1.33274
 Alpha virt. eigenvalues --    1.35036   1.35733   1.36888   1.38662   1.39576
 Alpha virt. eigenvalues --    1.41405   1.42010   1.42859   1.43014   1.43346
 Alpha virt. eigenvalues --    1.44318   1.44783   1.45592   1.46025   1.47036
 Alpha virt. eigenvalues --    1.47217   1.48463   1.49806   1.50426   1.50622
 Alpha virt. eigenvalues --    1.51404   1.52383   1.53569   1.54286   1.54474
 Alpha virt. eigenvalues --    1.55127   1.55533   1.56257   1.56596   1.57843
 Alpha virt. eigenvalues --    1.58320   1.59029   1.60776   1.61216   1.62127
 Alpha virt. eigenvalues --    1.62866   1.62928   1.63086   1.64670   1.65511
 Alpha virt. eigenvalues --    1.65729   1.66768   1.66997   1.67979   1.69131
 Alpha virt. eigenvalues --    1.69566   1.70258   1.71070   1.72353   1.72474
 Alpha virt. eigenvalues --    1.73335   1.74056   1.74246   1.74700   1.76472
 Alpha virt. eigenvalues --    1.77107   1.77499   1.78391   1.79212   1.80373
 Alpha virt. eigenvalues --    1.80933   1.82481   1.84120   1.84817   1.85575
 Alpha virt. eigenvalues --    1.86712   1.86922   1.88686   1.89354   1.91154
 Alpha virt. eigenvalues --    1.91635   1.92759   1.94405   1.94671   1.96024
 Alpha virt. eigenvalues --    1.97999   1.98439   2.00210   2.00401   2.01099
 Alpha virt. eigenvalues --    2.03039   2.04835   2.06299   2.06514   2.07097
 Alpha virt. eigenvalues --    2.07752   2.09357   2.09999   2.10741   2.11614
 Alpha virt. eigenvalues --    2.13764   2.14367   2.15918   2.18272   2.18705
 Alpha virt. eigenvalues --    2.19254   2.19978   2.21423   2.21952   2.23314
 Alpha virt. eigenvalues --    2.25571   2.27670   2.29043   2.30023   2.31382
 Alpha virt. eigenvalues --    2.31822   2.34589   2.35894   2.36869   2.39563
 Alpha virt. eigenvalues --    2.40581   2.41162   2.41741   2.42004   2.44022
 Alpha virt. eigenvalues --    2.44344   2.45323   2.46163   2.47447   2.47941
 Alpha virt. eigenvalues --    2.49415   2.50448   2.50714   2.51938   2.52508
 Alpha virt. eigenvalues --    2.53898   2.54687   2.56161   2.56270   2.57208
 Alpha virt. eigenvalues --    2.57977   2.58922   2.59820   2.60111   2.60691
 Alpha virt. eigenvalues --    2.62476   2.63384   2.64822   2.65121   2.66668
 Alpha virt. eigenvalues --    2.67622   2.68848   2.69875   2.70454   2.72016
 Alpha virt. eigenvalues --    2.72370   2.73954   2.76264   2.76622   2.78713
 Alpha virt. eigenvalues --    2.80169   2.81964   2.83383   2.83524   2.85017
 Alpha virt. eigenvalues --    2.86727   2.88521   2.90071   2.90661   2.92091
 Alpha virt. eigenvalues --    2.92546   2.93117   2.93992   2.95623   2.98169
 Alpha virt. eigenvalues --    3.00540   3.01632   3.02061   3.05117   3.06487
 Alpha virt. eigenvalues --    3.08169   3.12039   3.12428   3.13384   3.13888
 Alpha virt. eigenvalues --    3.13994   3.16017   3.16889   3.19122   3.20562
 Alpha virt. eigenvalues --    3.22144   3.22387   3.23415   3.25294   3.28786
 Alpha virt. eigenvalues --    3.30899   3.33898   3.34112   3.36365   3.37520
 Alpha virt. eigenvalues --    3.42567   3.45229   3.49332   3.56486   3.58273
 Alpha virt. eigenvalues --    3.60399   3.64545   3.71280   3.76307   3.77530
 Alpha virt. eigenvalues --    3.78191   3.81575   3.81928   3.82618   3.82751
 Alpha virt. eigenvalues --    3.83207   3.83770   3.84658   3.85802   3.86476
 Alpha virt. eigenvalues --    3.90522   3.92343   3.95058   4.00204   4.02453
 Alpha virt. eigenvalues --    4.06215   4.08506   4.10909   4.13477   4.25103
 Alpha virt. eigenvalues --    4.25707   4.29056   4.34890   4.36772   4.41796
 Alpha virt. eigenvalues --    4.48740   4.55656   4.92352   4.95811   4.96768
 Alpha virt. eigenvalues --    5.00486   5.11151   5.28235   5.30248   5.34074
 Alpha virt. eigenvalues --    5.63942   5.65421   5.65598   5.66443  23.64564
 Alpha virt. eigenvalues --   23.79504  23.83967  23.87378  23.91344  23.93039
 Alpha virt. eigenvalues --   23.94200  23.97020  23.97839  24.00578  24.02611
 Alpha virt. eigenvalues --   24.02782  24.05242  24.06591  24.26118  50.00829
 Alpha virt. eigenvalues --   50.02583  50.05144  50.10026
          Condensed to atoms (all electrons):
               1          2          3          4          5          6
     1  C    5.792395   0.334258  -0.033224  -0.017609   0.000091  -0.064776
     2  C    0.334258   5.453019   0.289421  -0.045411  -0.005686  -0.008865
     3  C   -0.033224   0.289421   5.060298   0.321387  -0.065951  -0.011319
     4  C   -0.017609  -0.045411   0.321387   5.456751   0.282689  -0.043921
     5  C    0.000091  -0.005686  -0.065951   0.282689   5.025502   0.351427
     6  C   -0.064776  -0.008865  -0.011319  -0.043921   0.351427   5.014882
     7  C    0.260383  -0.049851  -0.005788  -0.001847  -0.076889   0.370943
     8  C    0.159806   0.047471   0.004654  -0.000148  -0.000457   0.005620
     9  C   -0.158839  -0.121878   0.007162  -0.000686   0.000005  -0.000145
    10  C    0.006978   0.282491  -0.044054   0.004255  -0.000243  -0.000331
    11  O   -0.121401   0.006916  -0.000102  -0.000001  -0.000005   0.000185
    12  C   -0.076555   0.000141   0.002159  -0.005158  -0.002584  -0.070445
    13  C   -0.004764  -0.088534  -0.006743   0.000261  -0.000022   0.000070
    14  O    0.008176  -0.054298  -0.008427  -0.000973  -0.000006   0.000003
    15  C    0.000089   0.004388  -0.046843   0.276899  -0.044169   0.005156
    16  O    0.000071  -0.000933  -0.013168  -0.074850   0.003368  -0.000060
    17  C   -0.000035  -0.000140   0.009512  -0.067108  -0.008018   0.000344
    18  C   -0.000038   0.000360  -0.012708  -0.085825  -0.002990  -0.000156
    19  O    0.000000  -0.000007  -0.000346   0.005234  -0.000006   0.000000
    20  H   -0.003020  -0.027944   0.393180  -0.034933  -0.002923  -0.001593
    21  H    0.012651  -0.056944   0.398345  -0.049579   0.006454  -0.000313
    22  H    0.002350  -0.009617  -0.049603   0.381754  -0.025834  -0.005679
    23  H   -0.000314  -0.000141  -0.002354  -0.040195   0.409449  -0.032906
    24  H   -0.000069  -0.000480   0.008329  -0.039396   0.413205  -0.032021
    25  H   -0.005078  -0.003096   0.006856  -0.008533  -0.035444   0.410439
    26  H    0.009556   0.000186  -0.000290   0.007772  -0.033689   0.410417
    27  H   -0.058021   0.005928  -0.000315  -0.000363   0.007160  -0.039801
    28  H    0.005284   0.001734  -0.000264   0.000046  -0.000002   0.000016
    29  H    0.012530   0.001486  -0.000302   0.000009   0.000000   0.000013
    30  H    0.008859  -0.000209  -0.000070   0.000319  -0.001841  -0.002078
    31  H   -0.004781   0.003065  -0.000610   0.000350   0.003830  -0.007473
    32  H   -0.014970  -0.000459   0.000034   0.000075  -0.000398   0.007706
    33  H    0.000251  -0.015314   0.005837   0.000095   0.000007  -0.000013
    34  H   -0.001047   0.011616  -0.000111   0.000015   0.000000  -0.000001
    35  H    0.001387   0.003670  -0.000296  -0.000023  -0.000005   0.000009
    36  H   -0.000223  -0.002717   0.002893  -0.000061   0.000003  -0.000002
    37  H   -0.000001   0.000071  -0.000078   0.011641  -0.000467   0.000017
    38  H   -0.000006  -0.000013  -0.000295  -0.007444   0.002114   0.000193
    39  H   -0.000011  -0.000125   0.000211  -0.010421  -0.000717  -0.000123
    40  H   -0.000002   0.000047  -0.000273   0.011585  -0.000399   0.000010
    41  H   -0.000069   0.001055   0.006353  -0.003258  -0.000156   0.000011
    42  H    0.000004  -0.000045  -0.000057   0.003526   0.000853  -0.000014
    43  H    0.000000   0.000004  -0.000071   0.000601  -0.000037   0.000001
               7          8          9         10         11         12
     1  C    0.260383   0.159806  -0.158839   0.006978  -0.121401  -0.076555
     2  C   -0.049851   0.047471  -0.121878   0.282491   0.006916   0.000141
     3  C   -0.005788   0.004654   0.007162  -0.044054  -0.000102   0.002159
     4  C   -0.001847  -0.000148  -0.000686   0.004255  -0.000001  -0.005158
     5  C   -0.076889  -0.000457   0.000005  -0.000243  -0.000005  -0.002584
     6  C    0.370943   0.005620  -0.000145  -0.000331   0.000185  -0.070445
     7  C    5.157943  -0.051218   0.010347   0.004330   0.011388   0.342079
     8  C   -0.051218   4.730253   0.362599  -0.093243   0.653585  -0.007368
     9  C    0.010347   0.362599   5.219521   0.284336  -0.073679  -0.001070
    10  C    0.004330  -0.093243   0.284336   5.287062   0.005710  -0.000059
    11  O    0.011388   0.653585  -0.073679   0.005710   7.893191  -0.005179
    12  C    0.342079  -0.007368  -0.001070  -0.000059  -0.005179   4.948713
    13  C   -0.000501  -0.001208  -0.058472   0.328318   0.000008  -0.000010
    14  O   -0.000050   0.002477  -0.048431   0.238912  -0.000012   0.000013
    15  C   -0.000512   0.000006   0.000007  -0.000310   0.000000  -0.000047
    16  O   -0.000009   0.000000  -0.000002  -0.000177   0.000000   0.000003
    17  C   -0.000038   0.000000   0.000000   0.000003   0.000000  -0.000010
    18  C    0.000012   0.000000   0.000000  -0.000001   0.000000  -0.000006
    19  O    0.000000   0.000000   0.000000   0.000000   0.000000   0.000000
    20  H    0.001432  -0.000325  -0.000034  -0.001269   0.000006  -0.000206
    21  H   -0.000391  -0.000562   0.001716  -0.001344   0.000001   0.000093
    22  H    0.003473  -0.000173  -0.000027  -0.000276  -0.000006  -0.001102
    23  H    0.008142   0.000028   0.000000   0.000003   0.000000  -0.000228
    24  H   -0.006315   0.000020  -0.000003   0.000015   0.000001   0.004988
    25  H   -0.044278   0.000275  -0.000096  -0.000097  -0.000021   0.008530
    26  H   -0.033213  -0.000226   0.000007   0.000028  -0.000006  -0.004860
    27  H    0.424636  -0.005619   0.002522  -0.001281   0.013942  -0.039560
    28  H   -0.000504  -0.022117   0.376027  -0.032300   0.000375   0.000133
    29  H   -0.000198  -0.033996   0.390988  -0.027518   0.004732  -0.000014
    30  H   -0.036288  -0.000047   0.000017   0.000014  -0.000106   0.403867
    31  H   -0.033161  -0.000525   0.000093  -0.000184  -0.000058   0.402697
    32  H   -0.024519   0.005246   0.000527  -0.000090   0.009992   0.398598
    33  H    0.000020  -0.000562   0.007620  -0.020099   0.000006   0.000000
    34  H    0.000018   0.001010  -0.010100  -0.035407  -0.000015   0.000000
    35  H   -0.000056   0.000456  -0.002433  -0.030890  -0.000066   0.000007
    36  H    0.000012  -0.000554   0.007274  -0.038673   0.000007  -0.000003
    37  H    0.000000   0.000000   0.000000  -0.000001   0.000000   0.000000
    38  H    0.000007   0.000000   0.000000   0.000001   0.000000  -0.000007
    39  H    0.000000   0.000000   0.000000   0.000000   0.000000   0.000022
    40  H    0.000001   0.000000   0.000000   0.000000   0.000000   0.000000
    41  H    0.000022   0.000000  -0.000002   0.000001   0.000000  -0.000001
    42  H    0.000004   0.000000   0.000000  -0.000001   0.000000  -0.000001
    43  H    0.000000   0.000000   0.000000   0.000000   0.000000   0.000000
              13         14         15         16         17         18
     1  C   -0.004764   0.008176   0.000089   0.000071  -0.000035  -0.000038
     2  C   -0.088534  -0.054298   0.004388  -0.000933  -0.000140   0.000360
     3  C   -0.006743  -0.008427  -0.046843  -0.013168   0.009512  -0.012708
     4  C    0.000261  -0.000973   0.276899  -0.074850  -0.067108  -0.085825
     5  C   -0.000022  -0.000006  -0.044169   0.003368  -0.008018  -0.002990
     6  C    0.000070   0.000003   0.005156  -0.000060   0.000344  -0.000156
     7  C   -0.000501  -0.000050  -0.000512  -0.000009  -0.000038   0.000012
     8  C   -0.001208   0.002477   0.000006   0.000000   0.000000   0.000000
     9  C   -0.058472  -0.048431   0.000007  -0.000002   0.000000   0.000000
    10  C    0.328318   0.238912  -0.000310  -0.000177   0.000003  -0.000001
    11  O    0.000008  -0.000012   0.000000   0.000000   0.000000   0.000000
    12  C   -0.000010   0.000013  -0.000047   0.000003  -0.000010  -0.000006
    13  C    4.982185  -0.055581  -0.000004   0.000008   0.000000  -0.000003
    14  O   -0.055581   7.990009  -0.000086  -0.000022  -0.000001   0.000001
    15  C   -0.000004  -0.000086   5.336985   0.236124   0.350515   0.275754
    16  O    0.000008  -0.000022   0.236124   8.013288  -0.044164  -0.055347
    17  C    0.000000  -0.000001   0.350515  -0.044164   4.962148  -0.072975
    18  C   -0.000003   0.000001   0.275754  -0.055347  -0.072975   4.889418
    19  O    0.000000   0.000000  -0.038468  -0.004276  -0.008695   0.252259
    20  H    0.001991   0.000239  -0.003703  -0.000266  -0.000224   0.003310
    21  H   -0.001462   0.013129  -0.013182   0.026632   0.001490  -0.001423
    22  H    0.000133   0.001193  -0.027700   0.013519  -0.011629   0.010826
    23  H    0.000000   0.000001  -0.005478   0.000064  -0.003823   0.003591
    24  H    0.000000   0.000000  -0.005623  -0.000138   0.003305  -0.000724
    25  H    0.000002   0.000004  -0.000115  -0.000001   0.000012  -0.000128
    26  H   -0.000003   0.000000  -0.000305   0.000003   0.000000   0.000012
    27  H    0.000142  -0.000001   0.000026   0.000000   0.000001   0.000000
    28  H    0.005309   0.008598  -0.000002   0.000000   0.000000   0.000000
    29  H   -0.000990   0.000844   0.000000   0.000000   0.000000   0.000000
    30  H    0.000000   0.000000  -0.000003   0.000000  -0.000009   0.000001
    31  H    0.000002  -0.000025   0.000023  -0.000141   0.000277  -0.000038
    32  H   -0.000001   0.000006  -0.000001   0.000000  -0.000001   0.000000
    33  H    0.394764  -0.001956   0.000020  -0.000064  -0.000001  -0.000005
    34  H    0.399075   0.005210   0.000000   0.000000   0.000000   0.000000
    35  H    0.382598   0.004541   0.000002   0.000000   0.000000   0.000000
    36  H   -0.005792   0.321392   0.000114   0.000333   0.000000   0.000025
    37  H    0.000000   0.000006  -0.041814   0.319211  -0.007124  -0.001931
    38  H    0.000000   0.000000  -0.025469   0.004539   0.387936   0.000836
    39  H    0.000000  -0.000002  -0.037034   0.002981   0.408147   0.009166
    40  H    0.000000   0.000000  -0.030775  -0.003897   0.393329  -0.016717
    41  H    0.000014  -0.000035  -0.045241  -0.001561   0.007188   0.413288
    42  H    0.000000   0.000000  -0.034315   0.004651  -0.004961   0.381142
    43  H    0.000000   0.000000  -0.003342   0.014528  -0.000172  -0.049560
              19         20         21         22         23         24
     1  C    0.000000  -0.003020   0.012651   0.002350  -0.000314  -0.000069
     2  C   -0.000007  -0.027944  -0.056944  -0.009617  -0.000141  -0.000480
     3  C   -0.000346   0.393180   0.398345  -0.049603  -0.002354   0.008329
     4  C    0.005234  -0.034933  -0.049579   0.381754  -0.040195  -0.039396
     5  C   -0.000006  -0.002923   0.006454  -0.025834   0.409449   0.413205
     6  C    0.000000  -0.001593  -0.000313  -0.005679  -0.032906  -0.032021
     7  C    0.000000   0.001432  -0.000391   0.003473   0.008142  -0.006315
     8  C    0.000000  -0.000325  -0.000562  -0.000173   0.000028   0.000020
     9  C    0.000000  -0.000034   0.001716  -0.000027   0.000000  -0.000003
    10  C    0.000000  -0.001269  -0.001344  -0.000276   0.000003   0.000015
    11  O    0.000000   0.000006   0.000001  -0.000006   0.000000   0.000001
    12  C    0.000000  -0.000206   0.000093  -0.001102  -0.000228   0.004988
    13  C    0.000000   0.001991  -0.001462   0.000133   0.000000   0.000000
    14  O    0.000000   0.000239   0.013129   0.001193   0.000001   0.000000
    15  C   -0.038468  -0.003703  -0.013182  -0.027700  -0.005478  -0.005623
    16  O   -0.004276  -0.000266   0.026632   0.013519   0.000064  -0.000138
    17  C   -0.008695  -0.000224   0.001490  -0.011629  -0.003823   0.003305
    18  C    0.252259   0.003310  -0.001423   0.010826   0.003591  -0.000724
    19  O    7.953131  -0.000106  -0.000066  -0.000239  -0.000211  -0.000004
    20  H   -0.000106   0.514424  -0.022953   0.007274   0.002598   0.000068
    21  H   -0.000066  -0.022953   0.546295  -0.000891  -0.000238  -0.000279
    22  H   -0.000239   0.007274  -0.000891   0.549300   0.007291  -0.011387
    23  H   -0.000211   0.002598  -0.000238   0.007291   0.549274  -0.027888
    24  H   -0.000004   0.000068  -0.000279  -0.011387  -0.027888   0.547071
    25  H    0.000000   0.000078   0.000216  -0.000526  -0.008046   0.007510
    26  H    0.000000  -0.000235   0.000032  -0.000054  -0.002882  -0.008046
    27  H    0.000000   0.000207  -0.000003   0.000036  -0.000280  -0.000293
    28  H    0.000000  -0.000024  -0.000011   0.000051   0.000000   0.000000
    29  H    0.000000   0.000062  -0.000091   0.000006   0.000000   0.000000
    30  H    0.000000   0.000017  -0.000005   0.000094  -0.000077   0.000554
    31  H    0.000000   0.000027  -0.000044   0.001417   0.000033  -0.000973
    32  H    0.000000  -0.000004   0.000000   0.000097   0.000028  -0.000073
    33  H    0.000000  -0.000495   0.001087  -0.000024  -0.000001  -0.000001
    34  H    0.000000  -0.000004  -0.000702  -0.000003   0.000000   0.000000
    35  H    0.000000  -0.000338  -0.000083  -0.000022  -0.000001   0.000000
    36  H    0.000000  -0.000056   0.003367   0.000034   0.000000   0.000000
    37  H    0.005592   0.000004  -0.001414  -0.000565  -0.000008   0.000009
    38  H   -0.000679   0.000013  -0.000231   0.000873   0.000818  -0.001393
    39  H   -0.000344  -0.000010  -0.000026   0.005659   0.000246   0.000118
    40  H    0.019476   0.000031  -0.000118  -0.000665  -0.000263   0.000154
    41  H   -0.026264   0.001784  -0.000127  -0.000196  -0.000367  -0.000090
    42  H   -0.024420  -0.000420   0.000344  -0.000912   0.004185  -0.000023
    43  H    0.314806  -0.000068   0.000343  -0.000142   0.000023   0.000006
              25         26         27         28         29         30
     1  C   -0.005078   0.009556  -0.058021   0.005284   0.012530   0.008859
     2  C   -0.003096   0.000186   0.005928   0.001734   0.001486  -0.000209
     3  C    0.006856  -0.000290  -0.000315  -0.000264  -0.000302  -0.000070
     4  C   -0.008533   0.007772  -0.000363   0.000046   0.000009   0.000319
     5  C   -0.035444  -0.033689   0.007160  -0.000002   0.000000  -0.001841
     6  C    0.410439   0.410417  -0.039801   0.000016   0.000013  -0.002078
     7  C   -0.044278  -0.033213   0.424636  -0.000504  -0.000198  -0.036288
     8  C    0.000275  -0.000226  -0.005619  -0.022117  -0.033996  -0.000047
     9  C   -0.000096   0.000007   0.002522   0.376027   0.390988   0.000017
    10  C   -0.000097   0.000028  -0.001281  -0.032300  -0.027518   0.000014
    11  O   -0.000021  -0.000006   0.013942   0.000375   0.004732  -0.000106
    12  C    0.008530  -0.004860  -0.039560   0.000133  -0.000014   0.403867
    13  C    0.000002  -0.000003   0.000142   0.005309  -0.000990   0.000000
    14  O    0.000004   0.000000  -0.000001   0.008598   0.000844   0.000000
    15  C   -0.000115  -0.000305   0.000026  -0.000002   0.000000  -0.000003
    16  O   -0.000001   0.000003   0.000000   0.000000   0.000000   0.000000
    17  C    0.000012   0.000000   0.000001   0.000000   0.000000  -0.000009
    18  C   -0.000128   0.000012   0.000000   0.000000   0.000000   0.000001
    19  O    0.000000   0.000000   0.000000   0.000000   0.000000   0.000000
    20  H    0.000078  -0.000235   0.000207  -0.000024   0.000062   0.000017
    21  H    0.000216   0.000032  -0.000003  -0.000011  -0.000091  -0.000005
    22  H   -0.000526  -0.000054   0.000036   0.000051   0.000006   0.000094
    23  H   -0.008046  -0.002882  -0.000280   0.000000   0.000000  -0.000077
    24  H    0.007510  -0.008046  -0.000293   0.000000   0.000000   0.000554
    25  H    0.560068  -0.025703  -0.004740   0.000004  -0.000001   0.000001
    26  H   -0.025703   0.547705  -0.007932   0.000000  -0.000001   0.003367
    27  H   -0.004740  -0.007932   0.556623  -0.000076  -0.000039  -0.005440
    28  H    0.000004   0.000000  -0.000076   0.490424  -0.010991  -0.000004
    29  H   -0.000001  -0.000001  -0.000039  -0.010991   0.501407   0.000001
    30  H    0.000001   0.003367  -0.005440  -0.000004   0.000001   0.549909
    31  H   -0.000245  -0.000800   0.008083  -0.000024   0.000004  -0.026679
    32  H   -0.000376   0.000009  -0.005730  -0.000048  -0.000022  -0.023115
    33  H   -0.000020   0.000000  -0.000003  -0.000482   0.000333   0.000000
    34  H   -0.000001   0.000000  -0.000005   0.000461   0.000901   0.000000
    35  H    0.000109   0.000000  -0.000033  -0.000254  -0.000533   0.000000
    36  H   -0.000003   0.000000  -0.000002  -0.000265  -0.000258   0.000000
    37  H    0.000000  -0.000001   0.000000   0.000000   0.000000   0.000000
    38  H   -0.000015   0.000008   0.000000   0.000000   0.000000  -0.000002
    39  H   -0.000002   0.000008  -0.000001   0.000000   0.000000   0.000002
    40  H    0.000001  -0.000002   0.000000   0.000000   0.000000   0.000000
    41  H   -0.000122   0.000009   0.000000   0.000000   0.000000   0.000000
    42  H    0.000016  -0.000008   0.000000   0.000000   0.000000   0.000000
    43  H    0.000001   0.000000   0.000000   0.000000   0.000000   0.000000
              31         32         33         34         35         36
     1  C   -0.004781  -0.014970   0.000251  -0.001047   0.001387  -0.000223
     2  C    0.003065  -0.000459  -0.015314   0.011616   0.003670  -0.002717
     3  C   -0.000610   0.000034   0.005837  -0.000111  -0.000296   0.002893
     4  C    0.000350   0.000075   0.000095   0.000015  -0.000023  -0.000061
     5  C    0.003830  -0.000398   0.000007   0.000000  -0.000005   0.000003
     6  C   -0.007473   0.007706  -0.000013  -0.000001   0.000009  -0.000002
     7  C   -0.033161  -0.024519   0.000020   0.000018  -0.000056   0.000012
     8  C   -0.000525   0.005246  -0.000562   0.001010   0.000456  -0.000554
     9  C    0.000093   0.000527   0.007620  -0.010100  -0.002433   0.007274
    10  C   -0.000184  -0.000090  -0.020099  -0.035407  -0.030890  -0.038673
    11  O   -0.000058   0.009992   0.000006  -0.000015  -0.000066   0.000007
    12  C    0.402697   0.398598   0.000000   0.000000   0.000007  -0.000003
    13  C    0.000002  -0.000001   0.394764   0.399075   0.382598  -0.005792
    14  O   -0.000025   0.000006  -0.001956   0.005210   0.004541   0.321392
    15  C    0.000023  -0.000001   0.000020   0.000000   0.000002   0.000114
    16  O   -0.000141   0.000000  -0.000064   0.000000   0.000000   0.000333
    17  C    0.000277  -0.000001  -0.000001   0.000000   0.000000   0.000000
    18  C   -0.000038   0.000000  -0.000005   0.000000   0.000000   0.000025
    19  O    0.000000   0.000000   0.000000   0.000000   0.000000   0.000000
    20  H    0.000027  -0.000004  -0.000495  -0.000004  -0.000338  -0.000056
    21  H   -0.000044   0.000000   0.001087  -0.000702  -0.000083   0.003367
    22  H    0.001417   0.000097  -0.000024  -0.000003  -0.000022   0.000034
    23  H    0.000033   0.000028  -0.000001   0.000000  -0.000001   0.000000
    24  H   -0.000973  -0.000073  -0.000001   0.000000   0.000000   0.000000
    25  H   -0.000245  -0.000376  -0.000020  -0.000001   0.000109  -0.000003
    26  H   -0.000800   0.000009   0.000000   0.000000   0.000000   0.000000
    27  H    0.008083  -0.005730  -0.000003  -0.000005  -0.000033  -0.000002
    28  H   -0.000024  -0.000048  -0.000482   0.000461  -0.000254  -0.000265
    29  H    0.000004  -0.000022   0.000333   0.000901  -0.000533  -0.000258
    30  H   -0.026679  -0.023115   0.000000   0.000000   0.000000   0.000000
    31  H    0.558124  -0.027183   0.000001   0.000000   0.000001   0.000001
    32  H   -0.027183   0.544489   0.000000   0.000000   0.000000  -0.000002
    33  H    0.000001   0.000000   0.538561  -0.025186  -0.020654   0.003424
    34  H    0.000000   0.000000  -0.025186   0.531094  -0.020098   0.000145
    35  H    0.000001   0.000000  -0.020654  -0.020098   0.546368   0.000082
    36  H    0.000001  -0.000002   0.003424   0.000145   0.000082   0.442971
    37  H    0.000003   0.000000   0.000000   0.000000   0.000000   0.000000
    38  H   -0.000041   0.000000   0.000000   0.000000   0.000000   0.000000
    39  H   -0.000001   0.000001   0.000000   0.000000   0.000000   0.000002
    40  H    0.000007   0.000000   0.000000   0.000000   0.000000   0.000000
    41  H    0.000000   0.000000  -0.000013   0.000003   0.000002   0.000025
    42  H    0.000012   0.000000   0.000000   0.000000   0.000000  -0.000003
    43  H    0.000001   0.000000   0.000000   0.000000   0.000000  -0.000005
              37         38         39         40         41         42
     1  C   -0.000001  -0.000006  -0.000011  -0.000002  -0.000069   0.000004
     2  C    0.000071  -0.000013  -0.000125   0.000047   0.001055  -0.000045
     3  C   -0.000078  -0.000295   0.000211  -0.000273   0.006353  -0.000057
     4  C    0.011641  -0.007444  -0.010421   0.011585  -0.003258   0.003526
     5  C   -0.000467   0.002114  -0.000717  -0.000399  -0.000156   0.000853
     6  C    0.000017   0.000193  -0.000123   0.000010   0.000011  -0.000014
     7  C    0.000000   0.000007   0.000000   0.000001   0.000022   0.000004
     8  C    0.000000   0.000000   0.000000   0.000000   0.000000   0.000000
     9  C    0.000000   0.000000   0.000000   0.000000  -0.000002   0.000000
    10  C   -0.000001   0.000001   0.000000   0.000000   0.000001  -0.000001
    11  O    0.000000   0.000000   0.000000   0.000000   0.000000   0.000000
    12  C    0.000000  -0.000007   0.000022   0.000000  -0.000001  -0.000001
    13  C    0.000000   0.000000   0.000000   0.000000   0.000014   0.000000
    14  O    0.000006   0.000000  -0.000002   0.000000  -0.000035   0.000000
    15  C   -0.041814  -0.025469  -0.037034  -0.030775  -0.045241  -0.034315
    16  O    0.319211   0.004539   0.002981  -0.003897  -0.001561   0.004651
    17  C   -0.007124   0.387936   0.408147   0.393329   0.007188  -0.004961
    18  C   -0.001931   0.000836   0.009166  -0.016717   0.413288   0.381142
    19  O    0.005592  -0.000679  -0.000344   0.019476  -0.026264  -0.024420
    20  H    0.000004   0.000013  -0.000010   0.000031   0.001784  -0.000420
    21  H   -0.001414  -0.000231  -0.000026  -0.000118  -0.000127   0.000344
    22  H   -0.000565   0.000873   0.005659  -0.000665  -0.000196  -0.000912
    23  H   -0.000008   0.000818   0.000246  -0.000263  -0.000367   0.004185
    24  H    0.000009  -0.001393   0.000118   0.000154  -0.000090  -0.000023
    25  H    0.000000  -0.000015  -0.000002   0.000001  -0.000122   0.000016
    26  H   -0.000001   0.000008   0.000008  -0.000002   0.000009  -0.000008
    27  H    0.000000   0.000000  -0.000001   0.000000   0.000000   0.000000
    28  H    0.000000   0.000000   0.000000   0.000000   0.000000   0.000000
    29  H    0.000000   0.000000   0.000000   0.000000   0.000000   0.000000
    30  H    0.000000  -0.000002   0.000002   0.000000   0.000000   0.000000
    31  H    0.000003  -0.000041  -0.000001   0.000007   0.000000   0.000012
    32  H    0.000000   0.000000   0.000001   0.000000   0.000000   0.000000
    33  H    0.000000   0.000000   0.000000   0.000000  -0.000013   0.000000
    34  H    0.000000   0.000000   0.000000   0.000000   0.000003   0.000000
    35  H    0.000000   0.000000   0.000000   0.000000   0.000002   0.000000
    36  H    0.000000   0.000000   0.000002   0.000000   0.000025  -0.000003
    37  H    0.443219   0.000232  -0.000298   0.005835  -0.000439  -0.000134
    38  H    0.000232   0.544995  -0.021382  -0.020781  -0.000195   0.000133
    39  H   -0.000298  -0.021382   0.534534  -0.028124  -0.000360  -0.000307
    40  H    0.005835  -0.020781  -0.028124   0.542205   0.000860  -0.000032
    41  H   -0.000439  -0.000195  -0.000360   0.000860   0.549437  -0.028924
    42  H   -0.000134   0.000133  -0.000307  -0.000032  -0.028924   0.560946
    43  H    0.002382  -0.000268  -0.000175  -0.000074  -0.006076   0.009295
              43
     1  C    0.000000
     2  C    0.000004
     3  C   -0.000071
     4  C    0.000601
     5  C   -0.000037
     6  C    0.000001
     7  C    0.000000
     8  C    0.000000
     9  C    0.000000
    10  C    0.000000
    11  O    0.000000
    12  C    0.000000
    13  C    0.000000
    14  O    0.000000
    15  C   -0.003342
    16  O    0.014528
    17  C   -0.000172
    18  C   -0.049560
    19  O    0.314806
    20  H   -0.000068
    21  H    0.000343
    22  H   -0.000142
    23  H    0.000023
    24  H    0.000006
    25  H    0.000001
    26  H    0.000000
    27  H    0.000000
    28  H    0.000000
    29  H    0.000000
    30  H    0.000000
    31  H    0.000001
    32  H    0.000000
    33  H    0.000000
    34  H    0.000000
    35  H    0.000000
    36  H   -0.000005
    37  H    0.002382
    38  H   -0.000268
    39  H   -0.000175
    40  H   -0.000074
    41  H   -0.006076
    42  H    0.009295
    43  H    0.463903
 Mulliken charges:
               1
     1  C   -0.050266
     2  C    0.045381
     3  C   -0.212965
     4  C   -0.227524
     5  C   -0.197219
     6  C   -0.255428
     7  C   -0.229566
     8  C    0.244841
     9  C   -0.194870
    10  C   -0.114606
    11  O   -0.399389
    12  C   -0.297572
    13  C   -0.270791
    14  O   -0.424849
    15  C   -0.081565
    16  O   -0.440247
    17  C   -0.295082
    18  C    0.060573
    19  O   -0.446368
    20  H    0.174405
    21  H    0.140288
    22  H    0.161891
    23  H    0.139923
    24  H    0.149866
    25  H    0.142564
    26  H    0.139133
    27  H    0.150234
    28  H    0.178905
    29  H    0.161637
    30  H    0.128951
    31  H    0.124939
    32  H    0.130184
    33  H    0.132865
    34  H    0.143132
    35  H    0.136552
    36  H    0.266516
    37  H    0.266051
    38  H    0.135520
    39  H    0.138364
    40  H    0.128580
    41  H    0.133443
    42  H    0.129465
    43  H    0.254100
 Sum of Mulliken charges =   0.00000
 Mulliken charges with hydrogens summed into heavy atoms:
               1
     1  C   -0.050266
     2  C    0.045381
     3  C    0.101729
     4  C   -0.065632
     5  C    0.092570
     6  C    0.026269
     7  C   -0.079332
     8  C    0.244841
     9  C    0.145671
    10  C   -0.114606
    11  O   -0.399389
    12  C    0.086503
    13  C    0.141758
    14  O   -0.158332
    15  C   -0.081565
    16  O   -0.174196
    17  C    0.107383
    18  C    0.323481
    19  O   -0.192268
 Electronic spatial extent (au):  <R**2>=           5601.6613
 Charge=              0.0000 electrons
 Dipole moment (field-independent basis, Debye):
    X=              4.8930    Y=             -2.0880    Z=             -2.0467  Tot=              5.7000
 Quadrupole moment (field-independent basis, Debye-Ang):
   XX=           -139.8341   YY=           -107.7589   ZZ=           -114.8748
   XY=              6.9159   XZ=             10.7713   YZ=              2.3114
 Traceless Quadrupole moment (field-independent basis, Debye-Ang):
   XX=            -19.0115   YY=             13.0637   ZZ=              5.9478
   XY=              6.9159   XZ=             10.7713   YZ=              2.3114
 Octapole moment (field-independent basis, Debye-Ang**2):
  XXX=             67.9626  YYY=            -33.6093  ZZZ=              5.5039  XYY=             34.4028
  XXY=            -61.0542  XXZ=             29.5682  XZZ=             12.4621  YZZ=             -0.7241
  YYZ=             -9.9689  XYZ=            -15.3440
 Hexadecapole moment (field-independent basis, Debye-Ang**3):
 XXXX=          -5385.5725 YYYY=          -1899.3733 ZZZZ=           -637.0885 XXXY=            139.8607
 XXXZ=            237.4220 YYYX=            -77.8006 YYYZ=             -6.5709 ZZZX=             14.9403
 ZZZY=            -12.6683 XXYY=          -1053.8868 XXZZ=           -835.6848 YYZZ=           -453.9724
 XXYZ=            -58.7919 YYXZ=             36.9511 ZZXY=            -21.4709
 N-N= 1.597425307230D+03 E-N=-5.264860326918D+03  KE= 8.830035968524D+02
 1\1\GINC-SNODE59\SP\RmPW1PW91\6-311G(d,p)\C15H24O4\ROOT\11-Mar-2024\0\
 \# mPW1PW91/6-311G(d,p) nmr guess=read geom=check scrf=(solvent=methan
 ol,read)\\candidate structure: DY-202A-11R_34, conformer: 1, nmr calcu
 lation with methanol solvation\\0,1\C,0,-1.7873143764,0.5964671125,-0.
 1705802474\C,0,-1.0290153852,-0.5228147124,-0.2602282437\C,0,0.4468110
 796,-0.6157374832,-0.5323480411\C,0,1.2752769059,0.5073057393,0.143404
 349\C,0,1.1987510867,1.8564293828,-0.6124669531\C,0,-0.1523380783,2.19
 56338545,-1.2685283645\C,0,-1.4144396563,2.0427618634,-0.3971639751\C,
 0,-3.176211075,0.2173113144,0.1358517939\C,0,-3.23811717,-1.2817854334
 ,0.3654388493\C,0,-1.8552198715,-1.8035589056,-0.0629464048\O,0,-4.137
 1360112,0.9856673969,0.1963212503\C,0,-1.3514529102,2.84041603,0.92108
 11322\C,0,-1.90741712,-2.6387382132,-1.3475349173\O,0,-1.3281348636,-2
 .5969564874,1.0166731358\C,0,2.7386171578,0.061490631,0.4317868741\O,0
 ,2.6158157181,-1.1113961642,1.2773616676\C,0,3.5157645416,1.1371603275
 ,1.1986980998\C,0,3.4993003655,-0.3553145237,-0.845451715\O,0,4.782176
 763,-0.9200635457,-0.5543541249\H,0,0.6101115966,-0.6153843783,-1.6197
 613113\H,0,0.8019215491,-1.5872723148,-0.1766223582\H,0,0.8395339903,0
 .6521358896,1.1400937199\H,0,1.9542461039,1.8808917764,-1.4081727013\H
 ,0,1.4694859231,2.6583191371,0.083456137\H,0,-0.2861562469,1.585137204
 4,-2.1709612723\H,0,-0.0988082787,3.2361556938,-1.615593865\H,0,-2.248
 8816736,2.4701187185,-0.9729656951\H,0,-3.3940796045,-1.4720460015,1.4
 341622193\H,0,-4.0750859462,-1.7311037387,-0.1784911243\H,0,-1.1437045
 506,3.8982849828,0.7175863423\H,0,-0.5724919513,2.4635031086,1.5926151
 45\H,0,-2.3077307857,2.782967349,1.4527906312\H,0,-0.9008677154,-2.946
 3320731,-1.6560631684\H,0,-2.5060014681,-3.5410775047,-1.178959735\H,0
 ,-2.3566152907,-2.0701607081,-2.1692284128\H,0,-0.5342932043,-3.056254
 3867,0.6932460083\H,0,3.4513035727,-1.2130981215,1.7630685085\H,0,3.65
 63889802,2.0421586059,0.600240604\H,0,2.9896284666,1.4075887937,2.1212
 257001\H,0,4.5103370258,0.7612453534,1.4660551592\H,0,2.9018313515,-1.
 0712314443,-1.4238763588\H,0,3.694139058,0.5143820816,-1.4791262324\H,
 0,4.619471998,-1.7728062065,-0.1170321053\\Version=ES64L-G09RevD.01\St
 ate=1-A\HF=-886.9750533\RMSD=5.359e-09\Dipole=1.9604774,-0.7567125,-0.
 78296\Quadrupole=-14.6767793,9.8866845,4.7900948,4.3360666,7.6857848,2
 .1066654\PG=C01 [X(C15H24O4)]\\@


 TIMES HAVE CHANGED. IN THE BIBLE WHEN AN ASS
 SPOKE IT WAS CONSIDERED A MIRACLE.
 Job cpu time:       0 days  0 hours 43 minutes 31.5 seconds.
 File lengths (MBytes):  RWF=    277 Int=      0 D2E=      0 Chk=     31 Scr=      1
 Normal termination of Gaussian 09 at Mon Mar 11 00:07:11 2024.
