# Supplementary material for: New patchoulol- and guaiane-type sesquiterpenoids from Sanguisorba officinalis with anti-melanogenic activity
Source: Nat Prod Bioprospect. 2026 May 12;16(1):63. doi: 10.1007/s13659-026-00616-0 (PMC13161421; doi:10.1007/s13659-026-00616-0)
Supplement: Supplementary file 2 — Additional file 2. It includes the calculated NMR data of compound 11. [file 13659_2026_616_MOESM2_ESM.zip › New folder/11R-nmr-35.log]

 Entering Gaussian System, Link 0=/gpfs/home/zhengshan/software/Gaussian/g09/g09
 Input=DY-202A-11R_35-2.gjf
 Output=DY-202A-11R_35-2.log
 Initial command:
 /gpfs/home/zhengshan/software/Gaussian/g09/l1.exe "/gpfs/home/zhengshan/software/Gaussian/g09/scratch/zhengshan/%J/Gau-11793.inp" -scrdir="/gpfs/home/zhengshan/software/Gaussian/g09/scratch/zhengshan/%J/"
 Entering Link 1 = /gpfs/home/zhengshan/software/Gaussian/g09/l1.exe PID=     11794.
  
 Copyright (c) 1988,1990,1992,1993,1995,1998,2003,2009,2013,
            Gaussian, Inc.  All Rights Reserved.
  
 This is part of the Gaussian(R) 09 program.  It is based on
 the Gaussian(R) 03 system (copyright 2003, Gaussian, Inc.),
 the Gaussian(R) 98 system (copyright 1998, Gaussian, Inc.),
 the Gaussian(R) 94 system (copyright 1995, Gaussian, Inc.),
 the Gaussian 92(TM) system (copyright 1992, Gaussian, Inc.),
 the Gaussian 90(TM) system (copyright 1990, Gaussian, Inc.),
 the Gaussian 88(TM) system (copyright 1988, Gaussian, Inc.),
 the Gaussian 86(TM) system (copyright 1986, Carnegie Mellon
 University), and the Gaussian 82(TM) system (copyright 1983,
 Carnegie Mellon University). Gaussian is a federally registered
 trademark of Gaussian, Inc.
  
 This software contains proprietary and confidential information,
 including trade secrets, belonging to Gaussian, Inc.
  
 This software is provided under written license and may be
 used, copied, transmitted, or stored only in accord with that
 written license.
  
 The following legend is applicable only to US Government
 contracts under FAR:
  
                    RESTRICTED RIGHTS LEGEND
  
 Use, reproduction and disclosure by the US Government is
 subject to restrictions as set forth in subparagraphs (a)
 and (c) of the Commercial Computer Software - Restricted
 Rights clause in FAR 52.227-19.
  
 Gaussian, Inc.
 340 Quinnipiac St., Bldg. 40, Wallingford CT 06492
  
  
 ---------------------------------------------------------------
 Warning -- This program may not be used in any manner that
 competes with the business of Gaussian, Inc. or will provide
 assistance to any competitor of Gaussian, Inc.  The licensee
 of this program is prohibited from giving any competitor of
 Gaussian, Inc. access to this program.  By using this program,
 the user acknowledges that Gaussian, Inc. is engaged in the
 business of creating and licensing software in the field of
 computational chemistry and represents and warrants to the
 licensee that it is not a competitor of Gaussian, Inc. and that
 it will not use this program in any manner prohibited above.
 ---------------------------------------------------------------
  

 Cite this work as:
 Gaussian 09, Revision D.01,
 M. J. Frisch, G. W. Trucks, H. B. Schlegel, G. E. Scuseria, 
 M. A. Robb, J. R. Cheeseman, G. Scalmani, V. Barone, B. Mennucci, 
 G. A. Petersson, H. Nakatsuji, M. Caricato, X. Li, H. P. Hratchian, 
 A. F. Izmaylov, J. Bloino, G. Zheng, J. L. Sonnenberg, M. Hada, 
 M. Ehara, K. Toyota, R. Fukuda, J. Hasegawa, M. Ishida, T. Nakajima, 
 Y. Honda, O. Kitao, H. Nakai, T. Vreven, J. A. Montgomery, Jr., 
 J. E. Peralta, F. Ogliaro, M. Bearpark, J. J. Heyd, E. Brothers, 
 K. N. Kudin, V. N. Staroverov, T. Keith, R. Kobayashi, J. Normand, 
 K. Raghavachari, A. Rendell, J. C. Burant, S. S. Iyengar, J. Tomasi, 
 M. Cossi, N. Rega, J. M. Millam, M. Klene, J. E. Knox, J. B. Cross, 
 V. Bakken, C. Adamo, J. Jaramillo, R. Gomperts, R. E. Stratmann, 
 O. Yazyev, A. J. Austin, R. Cammi, C. Pomelli, J. W. Ochterski, 
 R. L. Martin, K. Morokuma, V. G. Zakrzewski, G. A. Voth, 
 P. Salvador, J. J. Dannenberg, S. Dapprich, A. D. Daniels, 
 O. Farkas, J. B. Foresman, J. V. Ortiz, J. Cioslowski, 
 and D. J. Fox, Gaussian, Inc., Wallingford CT, 2013.
 
 ******************************************
 Gaussian 09:  ES64L-G09RevD.01 24-Apr-2013
                10-Mar-2024 
 ******************************************
 %chk=DY-202A-11R_35.chk
 %mem=6GB
 %nprocshared=3
 Will use up to    3 processors via shared memory.
 ----------------------------------------------------------------------
 # mPW1PW91/6-311G(d,p) nmr guess=read geom=check scrf=(solvent=methano
 l,read)
 ----------------------------------------------------------------------
 1/29=2,38=1,40=2/1;
 2/12=2,40=1/2;
 3/5=4,6=6,7=101,11=2,14=-4,16=1,25=1,30=1,70=2203,72=3,74=-7,116=-2/1,2,8,3;
 4/5=1/1;
 5/5=2,38=6,53=3/2;
 8/6=1,10=90,11=11/1;
 10/13=100,45=16/2;
 6/7=2,8=2,9=2,10=2,28=1/1;
 99/9=1/99;
 ----------------------------------------------------------------------
 candidate structure: DY-202A-11R_35, conformer: 1, nmr calculation wit
 h methanol solvation
 ----------------------------------------------------------------------
 Structure from the checkpoint file:  "DY-202A-11R_35.chk"
 Charge =  0 Multiplicity = 1
 Redundant internal coordinates found in file.
 C,0,-1.6885462041,0.6301305012,-0.1816342092
 C,0,-0.9399398855,-0.4993549087,-0.1981358344
 C,0,0.5409705781,-0.6299360192,-0.4284036919
 C,0,1.3724564256,0.5200670412,0.1949135953
 C,0,1.3164113624,1.8289572595,-0.6299829025
 C,0,-0.0157294411,2.1434072077,-1.3337649099
 C,0,-1.2944615393,2.0575821367,-0.4784745452
 C,0,-3.0874880888,0.2819885043,0.1148838041
 C,0,-3.1719616641,-1.2030793091,0.4154923194
 C,0,-1.7871378561,-1.759895244,0.0419950884
 O,0,-4.0404015409,1.0628299852,0.1189527842
 C,0,-1.2406580728,2.923909252,0.7960796326
 C,0,-1.8232180101,-2.6532272067,-1.2037102815
 O,0,-1.2942152729,-2.5091139584,1.1686274546
 C,0,2.837227728,0.1110124582,0.5391685984
 O,0,2.7108724046,-1.0215347759,1.4362116438
 C,0,3.5630168921,1.2474942037,1.2691486508
 C,0,3.6978737791,-0.3521710279,-0.6578422628
 O,0,3.2999946897,-1.6227052534,-1.1676946219
 H,0,0.7366915474,-0.7090887424,-1.5065787294
 H,0,0.8657480124,-1.5811047453,-0.0000881273
 H,0,0.9210904699,0.7212178722,1.1749396928
 H,0,2.0898035683,1.8074524214,-1.4086570068
 H,0,1.575963876,2.6655932438,0.0282673133
 H,0,-0.1397549899,1.4811959698,-2.2004083347
 H,0,0.0589830507,3.1606316182,-1.7409041663
 H,0,-2.1135074649,2.4641328976,-1.0904486004
 H,0,-3.3516042878,-1.3403327644,1.4886058038
 H,0,-4.0028975333,-1.6693197829,-0.1234638248
 H,0,-1.0111461258,3.9661921682,0.5414221213
 H,0,-0.4804339765,2.5708354499,1.5014683828
 H,0,-2.2068900602,2.9114482876,1.3125799741
 H,0,-0.8147838002,-2.9874606725,-1.4760278089
 H,0,-2.4374074758,-3.5393437042,-1.0073966979
 H,0,-2.2466821216,-2.1175572234,-2.0604373074
 H,0,-0.4946262628,-2.9858003569,0.8869567113
 H,0,3.5839163508,-1.1792306974,1.8372340264
 H,0,3.7850854652,2.0849951087,0.6000003674
 H,0,2.9598153622,1.619934059,2.1044999629
 H,0,4.5172441264,0.8850532296,1.671720506
 H,0,3.643685343,0.3584826326,-1.487660089
 H,0,4.7488388579,-0.3934688498,-0.3282875887
 H,0,3.1259017847,-2.1649182658,-0.3760668925
 Recover connectivity data from disk.
                          Input orientation:                          
 ---------------------------------------------------------------------
 Center     Atomic      Atomic             Coordinates (Angstroms)
 Number     Number       Type             X           Y           Z
 ---------------------------------------------------------------------
      1          6           0       -1.688546    0.630131   -0.181634
      2          6           0       -0.939940   -0.499355   -0.198136
      3          6           0        0.540971   -0.629936   -0.428404
      4          6           0        1.372456    0.520067    0.194914
      5          6           0        1.316411    1.828957   -0.629983
      6          6           0       -0.015729    2.143407   -1.333765
      7          6           0       -1.294462    2.057582   -0.478475
      8          6           0       -3.087488    0.281989    0.114884
      9          6           0       -3.171962   -1.203079    0.415492
     10          6           0       -1.787138   -1.759895    0.041995
     11          8           0       -4.040402    1.062830    0.118953
     12          6           0       -1.240658    2.923909    0.796080
     13          6           0       -1.823218   -2.653227   -1.203710
     14          8           0       -1.294215   -2.509114    1.168627
     15          6           0        2.837228    0.111012    0.539169
     16          8           0        2.710872   -1.021535    1.436212
     17          6           0        3.563017    1.247494    1.269149
     18          6           0        3.697874   -0.352171   -0.657842
     19          8           0        3.299995   -1.622705   -1.167695
     20          1           0        0.736692   -0.709089   -1.506579
     21          1           0        0.865748   -1.581105   -0.000088
     22          1           0        0.921090    0.721218    1.174940
     23          1           0        2.089804    1.807452   -1.408657
     24          1           0        1.575964    2.665593    0.028267
     25          1           0       -0.139755    1.481196   -2.200408
     26          1           0        0.058983    3.160632   -1.740904
     27          1           0       -2.113507    2.464133   -1.090449
     28          1           0       -3.351604   -1.340333    1.488606
     29          1           0       -4.002898   -1.669320   -0.123464
     30          1           0       -1.011146    3.966192    0.541422
     31          1           0       -0.480434    2.570835    1.501468
     32          1           0       -2.206890    2.911448    1.312580
     33          1           0       -0.814784   -2.987461   -1.476028
     34          1           0       -2.437407   -3.539344   -1.007397
     35          1           0       -2.246682   -2.117557   -2.060437
     36          1           0       -0.494626   -2.985800    0.886957
     37          1           0        3.583916   -1.179231    1.837234
     38          1           0        3.785085    2.084995    0.600000
     39          1           0        2.959815    1.619934    2.104500
     40          1           0        4.517244    0.885053    1.671721
     41          1           0        3.643685    0.358483   -1.487660
     42          1           0        4.748839   -0.393469   -0.328288
     43          1           0        3.125902   -2.164918   -0.376067
 ---------------------------------------------------------------------
                    Distance matrix (angstroms):
                    1          2          3          4          5
     1  C    0.000000
     2  C    1.355146   0.000000
     3  C    2.572821   1.504384   0.000000
     4  C    3.086039   2.557516   1.549968   0.000000
     5  C    3.266186   3.270879   2.586136   1.548157   0.000000
     6  C    2.532929   3.021260   2.970021   2.626624   1.539086
     7  C    1.510310   2.596575   3.254854   3.151167   2.625239
     8  C    1.471789   2.306608   3.780540   4.467011   4.726761
     9  C    2.432640   2.419440   3.850522   4.865144   5.516499
    10  C    2.402489   1.537651   2.630242   3.899314   4.792018
    11  O    2.410146   3.486234   4.914675   5.440532   5.462902
    12  C    2.533367   3.577378   4.159733   3.601142   3.125888
    13  C    3.441397   2.535848   3.206898   4.715748   5.502401
    14  O    3.439994   2.456152   3.074041   4.151529   5.373010
    15  C    4.612122   3.896558   2.599615   1.559292   2.575098
    16  O    4.969940   4.033881   2.887666   2.389292   3.786685
    17  C    5.483140   5.047873   3.941978   2.545916   2.998672
    18  C    5.495927   4.662865   3.177394   2.625939   3.229467
    19  O    5.561756   4.492105   3.023964   3.188037   4.017177
    20  H    3.070955   2.137078   1.098651   2.193193   2.747030
    21  H    3.383333   2.114217   1.092546   2.170185   3.496911
    22  H    2.942583   2.615066   2.130920   1.097563   2.154324
    23  H    4.143380   3.995756   3.049695   2.177932   1.097694
    24  H    3.852816   4.049435   3.484289   2.161589   1.095728
    25  H    2.683005   2.927793   2.839061   2.991341   2.169699
    26  H    3.447987   4.095544   4.040219   3.527773   2.142108
    27  H    2.090479   3.309946   4.130111   4.193267   3.518497
    28  H    3.072164   3.060795   4.396786   5.239416   6.026872
    29  H    3.262986   3.279650   4.671193   5.812849   6.386670
    30  H    3.480085   4.526934   4.947123   4.204451   3.370087
    31  H    2.838786   3.539190   3.874611   3.057113   2.884809
    32  H    2.775926   3.939670   4.808655   4.447427   4.166412
    33  H    3.940290   2.799883   2.914362   4.458567   5.334385
    34  H    4.315923   3.484084   4.203644   5.695562   6.561422
    35  H    3.375086   2.791831   3.556341   5.014163   5.506070
    36  H    3.955033   2.749207   2.890109   4.031876   5.363101
    37  H    5.928615   5.007019   3.833322   3.236570   4.503103
    38  H    5.717362   5.444424   4.353475   2.904113   2.769976
    39  H    5.273840   5.000161   4.162731   2.715867   3.197165
    40  H    6.481647   5.932437   4.745152   3.493403   4.053902
    41  H    5.496562   4.838221   3.424301   2.831191   2.883420
    42  H    6.519907   5.691252   4.215696   3.536700   4.100214
    43  H    5.570369   4.397366   3.006789   3.257259   4.392012
                    6          7          8          9         10
     6  C    0.000000
     7  C    1.540793   0.000000
     8  C    3.872875   2.592248   0.000000
     9  C    4.921450   3.867311   1.517540   0.000000
    10  C    4.501819   3.884167   2.421882   1.538597   0.000000
    11  O    4.413165   2.981046   1.231980   2.444682   3.612603
    12  C    2.577959   1.542046   3.294625   4.572397   4.775490
    13  C    5.127537   4.795547   3.457248   2.558096   1.533338
    14  O    5.435296   4.854653   3.480870   2.408084   1.440001
    15  C    3.972137   4.679272   5.942349   6.152438   5.013206
    16  O    5.012383   5.402748   6.088191   5.973488   4.766667
    17  C    4.515002   5.225469   6.818632   7.217616   6.258950
    18  C    4.525001   5.546395   6.858600   7.005050   5.705858
    19  O    5.020479   5.926936   6.787695   6.675986   5.230783
    20  H    2.955120   3.582883   4.270331   4.383601   3.141972
    21  H    4.053108   4.258568   4.371774   4.076605   2.659237
    22  H    3.032137   3.070557   4.169573   4.586148   3.843694
    23  H    2.133482   3.518672   5.608259   6.330639   5.464525
    24  H    2.159004   2.977550   5.238020   6.136723   5.558380
    25  H    1.097714   2.151889   3.935455   4.821053   4.271641
    26  H    1.098221   2.154590   4.650894   5.842176   5.549638
    27  H    2.136057   1.100287   2.676419   4.103246   4.385357
    28  H    5.588406   4.432501   2.142147   1.096669   2.171698
    29  H    5.647940   4.620764   2.168499   1.094673   2.223774
    30  H    2.798165   2.182487   4.250469   5.604137   5.799971
    31  H    2.904685   2.201419   3.736063   4.760893   4.753185
    32  H    3.520542   2.183916   3.020594   4.320355   4.859221
    33  H    5.194664   5.165042   4.287830   3.509723   2.181005
    34  H    6.185847   5.736869   4.035430   2.832369   2.165759
    35  H    4.864260   4.565207   3.346161   2.796898   2.181588
    36  H    5.609788   5.285816   4.242343   3.250923   1.971646
    37  H    5.835461   6.295874   7.043386   6.903898   5.692827
    38  H    4.264863   5.192847   7.121688   7.697141   6.792954
    39  H    4.577069   4.996215   6.505271   6.958509   6.181483
    40  H    5.582495   6.306670   7.785845   8.066120   7.028299
    41  H    4.074427   5.318899   6.919732   7.246621   6.026708
    42  H    5.490704   6.523165   7.877859   7.996734   6.687542
    43  H    5.417444   6.113887   6.695864   6.419874   4.947401
                   11         12         13         14         15
    11  O    0.000000
    12  C    3.429385   0.000000
    13  C    4.524867   5.953401   0.000000
    14  O    4.626245   5.446045   2.434871   0.000000
    15  C    6.955884   4.960599   5.691959   4.932555   0.000000
    16  O    7.187451   5.620577   5.494505   4.280797   1.450281
    17  C    7.692140   5.109741   7.095223   6.141247   1.533373
    18  C    7.904843   6.102105   6.006271   5.736667   1.545343
    19  O    7.921425   6.719051   5.225953   5.229807   2.476553
    20  H    5.348146   4.734007   3.228706   3.810696   3.044651
    21  H    5.574483   5.036465   3.135074   2.625364   2.653449
    22  H    5.084114   3.109428   4.957427   3.916971   2.109061
    23  H    6.361405   4.147206   5.937289   6.060258   2.688973
    24  H    5.841287   2.930806   6.431334   6.026271   2.894424
    25  H    4.557358   3.503191   4.573938   5.348435   4.271430
    26  H    4.966366   2.860313   6.134510   6.514794   4.713550
    27  H    2.671932   2.128908   5.126838   5.523391   5.718619
    28  H    2.850541   4.808269   3.362770   2.387736   6.427245
    29  H    2.743140   5.438132   2.624121   3.116362   7.099012
    30  H    4.217153   1.097215   6.893596   6.511767   5.447238
    31  H    4.105947   1.095525   6.034227   5.155474   4.240711
    32  H    2.864245   1.095688   6.119194   5.498745   5.820973
    33  H    5.417880   6.347294   1.096726   2.729995   5.196031
    34  H    5.001825   6.816038   1.095888   2.665210   6.598389
    35  H    4.252297   5.881170   1.095557   3.389302   6.129487
    36  H    5.436337   5.957306   2.499330   0.972580   4.562067
    37  H    8.130778   6.418433   6.376293   5.100176   1.976675
    38  H    7.906610   5.099051   7.560237   6.872297   2.190603
    39  H    7.297657   4.588714   7.216756   6.001806   2.177644
    40  H    8.699195   6.170666   7.809545   6.748817   2.168932
    41  H    7.881783   5.971071   6.248044   6.297764   2.195370
    42  H    8.920290   6.938535   7.004627   6.575349   2.158990
    43  H    7.875234   6.807124   5.041550   4.694889   2.469990
                   16         17         18         19         20
    16  O    0.000000
    17  C    2.429517   0.000000
    18  C    2.409830   2.508069   0.000000
    19  O    2.736567   3.774312   1.425663   0.000000
    20  H    3.557391   4.418257   3.101023   2.742273   0.000000
    21  H    2.404279   4.109403   3.156557   2.700110   1.745446
    22  H    2.511726   2.695481   3.495966   4.079350   3.044720
    23  H    4.059824   3.107178   2.795279   3.645354   2.858930
    24  H    4.106731   2.738461   3.752352   4.774108   3.801133
    25  H    5.254973   5.079662   4.524173   4.746849   2.459046
    26  H    5.883630   4.999877   5.172459   5.806293   3.935598
    27  H    6.465952   6.266645   6.472316   6.783378   4.285573
    28  H    6.071079   7.386271   7.434974   7.167945   5.107226
    29  H    6.922927   8.227408   7.830857   7.377318   5.029787
    30  H    6.287407   5.370649   6.500874   7.262423   5.395136
    31  H    4.805603   4.260833   5.537585   6.245147   4.613854
    32  H    6.298256   6.005202   7.028514   7.552224   5.451662
    33  H    4.977575   6.681016   5.289448   4.346151   2.756626
    34  H    6.230198   8.006346   6.922567   6.051197   4.281872
    35  H    6.164833   7.494152   6.357799   5.639813   3.345304
    36  H    3.799374   5.876336   5.186469   4.525347   3.525418
    37  H    0.973598   2.492419   2.631049   3.050718   4.416877
    38  H    3.391712   1.094752   2.744003   4.136073   4.640828
    39  H    2.736044   1.095616   3.473394   4.619274   4.838028
    40  H    2.636953   1.097259   2.762056   3.979049   5.189938
    41  H    3.365058   2.897731   1.093875   2.036076   3.096882
    42  H    2.767893   2.578902   1.102198   2.077204   4.193484
    43  H    2.182643   3.813445   1.921614   0.975181   3.017585
                   21         22         23         24         25
    21  H    0.000000
    22  H    2.585429   0.000000
    23  H    3.868423   3.036572   0.000000
    24  H    4.305770   2.350386   1.750768   0.000000
    25  H    3.902580   3.618830   2.388356   3.051800   0.000000
    26  H    5.115210   3.898219   2.462867   2.382491   1.752468
    27  H    5.140895   4.168755   4.266182   3.860610   2.468577
    28  H    4.478866   4.754398   6.921821   6.516207   5.646754
    29  H    4.871007   5.625494   7.131667   7.066696   5.400307
    30  H    5.881196   3.829457   4.251924   2.940752   3.801600
    31  H    4.615787   2.343497   3.956982   2.531417   3.873921
    32  H    5.598860   3.821036   5.204374   4.002485   4.319694
    33  H    2.642049   4.878031   5.606457   6.319462   4.577039
    34  H    3.969913   5.847605   7.017470   7.461970   5.648743
    35  H    3.770947   5.344258   5.885204   6.469454   4.172500
    36  H    2.147239   3.978589   5.909686   6.079716   5.441674
    37  H    3.305404   3.337811   4.657087   4.699671   6.102963
    38  H    4.724714   3.223804   2.643050   2.354611   4.859139
    39  H    4.365897   2.414161   3.624135   2.705400   5.306488
    40  H    4.712781   3.634000   4.028897   3.810825   6.085755
    41  H    3.700244   3.825381   2.126101   3.449097   4.010351
    42  H    4.073891   4.260737   3.616866   4.421779   5.560356
    43  H    2.364422   3.949253   4.233140   5.089168   5.223685
                   26         27         28         29         30
    26  H    0.000000
    27  H    2.372323   0.000000
    28  H    6.505422   4.760080   0.000000
    29  H    6.514861   4.646535   1.769515   0.000000
    30  H    2.646340   2.476769   5.876573   6.414955   0.000000
    31  H    3.339433   3.065346   4.851909   5.746918   1.774927
    32  H    3.810517   2.446090   4.406699   5.125554   1.771150
    33  H    6.215518   5.617404   4.235273   3.705536   7.243062
    34  H    7.187466   6.012781   3.449845   2.594048   7.795263
    35  H    5.768663   4.685136   3.797451   2.652749   6.731139
    36  H    6.707515   6.019359   3.351398   3.880984   6.979713
    37  H    6.637969   7.369265   6.946146   7.851386   7.019195
    38  H    4.529974   6.147744   7.965854   8.675884   5.152298
    39  H    5.057243   6.054665   6.998323   8.016382   4.869977
    40  H    6.058082   7.354586   8.179526   9.074157   6.429159
    41  H    4.557001   6.143029   7.789622   8.027655   6.228981
    42  H    6.051600   7.472521   8.355527   8.846617   7.276020
    43  H    6.295256   7.027792   6.790805   7.150469   7.453017
                   31         32         33         34         35
    31  H    0.000000
    32  H    1.769844   0.000000
    33  H    6.314422   6.671688   0.000000
    34  H    6.889009   6.859165   1.776822   0.000000
    35  H    6.147181   6.055553   1.774429   1.779536   0.000000
    36  H    5.590530   6.155530   2.384575   2.769365   3.537044
    37  H    5.540278   7.109315   5.796202   7.065295   7.075887
    38  H    4.386723   6.090531   7.155313   8.540277   7.818030
    39  H    3.619831   5.384235   6.949523   8.089009   7.643504
    40  H    5.277086   7.032015   7.303096   8.667187   8.288267
    41  H    5.553175   6.970524   5.574354   7.239019   6.415238
    42  H    6.283343   7.873823   6.244998   7.873999   7.410137
    43  H    6.241647   7.553787   4.173187   5.765243   5.630631
                   36         37         38         39         40
    36  H    0.000000
    37  H    4.560837   0.000000
    38  H    6.641630   3.496625   0.000000
    39  H    5.884587   2.880322   1.777884   0.000000
    40  H    6.381082   2.271511   1.767626   1.775650   0.000000
    41  H    5.826548   3.663749   2.712778   3.868146   3.319950
    42  H    5.974188   2.581463   2.816615   3.629442   2.385013
    43  H    3.921390   2.465777   4.410101   4.528344   3.928307
                   41         42         43
    41  H    0.000000
    42  H    1.769446   0.000000
    43  H    2.805582   2.402965   0.000000
 Stoichiometry    C15H24O4
 Framework group  C1[X(C15H24O4)]
 Deg. of freedom   123
 Full point group                 C1      NOp   1
 Largest Abelian subgroup         C1      NOp   1
 Largest concise Abelian subgroup C1      NOp   1
                         Standard orientation:                         
 ---------------------------------------------------------------------
 Center     Atomic      Atomic             Coordinates (Angstroms)
 Number     Number       Type             X           Y           Z
 ---------------------------------------------------------------------
      1          6           0       -1.733812    0.663718   -0.151074
      2          6           0       -1.014432   -0.484572   -0.169605
      3          6           0        0.456737   -0.655863   -0.433218
      4          6           0        1.331661    0.480840    0.153991
      5          6           0        1.288604    1.779585   -0.687553
      6          6           0       -0.051828    2.118395   -1.363745
      7          6           0       -1.311280    2.076582   -0.477136
      8          6           0       -3.133488    0.355285    0.183504
      9          6           0       -3.247953   -1.123000    0.506768
     10          6           0       -1.886979   -1.719821    0.108225
     11          8           0       -4.066110    1.160107    0.199345
     12          6           0       -1.204961    2.958224    0.783542
     13          6           0       -1.975567   -2.628522   -1.123659
     14          8           0       -1.385963   -2.466209    1.233165
     15          6           0        2.793583    0.039282    0.468958
     16          8           0        2.660523   -1.077587    1.384498
     17          6           0        3.565112    1.166585    1.165494
     18          6           0        3.613158   -0.461617   -0.741613
     19          8           0        3.171290   -1.728318   -1.224039
     20          1           0        0.624308   -0.754381   -1.514535
     21          1           0        0.767770   -1.609177    0.000497
     22          1           0        0.909295    0.706498    1.141578
     23          1           0        2.042178    1.727996   -1.484043
     24          1           0        1.584915    2.618072   -0.047427
     25          1           0       -0.213346    1.448025   -2.217849
     26          1           0        0.038557    3.127853   -1.786727
     27          1           0       -2.134398    2.495625   -1.075059
     28          1           0       -3.405014   -1.241277    1.585668
     29          1           0       -4.103114   -1.575109   -0.005683
     30          1           0       -0.955558    3.990831    0.508948
     31          1           0       -0.437030    2.595383    1.475497
     32          1           0       -2.158444    2.977263    1.323024
     33          1           0       -0.982719   -2.991921   -1.415211
     34          1           0       -2.606900   -3.496018   -0.900412
     35          1           0       -2.406012   -2.093753   -1.977465
     36          1           0       -0.605637   -2.966812    0.939227
     37          1           0        3.538762   -1.252072    1.766786
     38          1           0        3.791920    1.989142    0.479607
     39          1           0        2.991810    1.565391    2.009682
     40          1           0        4.519379    0.785394    1.550260
     41          1           0        3.556810    0.239026   -1.579758
     42          1           0        4.670408   -0.525236   -0.436629
     43          1           0        3.002804   -2.255292   -0.420989
 ---------------------------------------------------------------------
 Rotational constants (GHZ):      0.5452082      0.2798510      0.2179984
 Standard basis: 6-311G(d,p) (5D, 7F)
 There are   505 symmetry adapted cartesian basis functions of A   symmetry.
 There are   486 symmetry adapted basis functions of A   symmetry.
   486 basis functions,   800 primitive gaussians,   505 cartesian basis functions
    73 alpha electrons       73 beta electrons
       nuclear repulsion energy      1610.6991875516 Hartrees.
 NAtoms=   43 NActive=   43 NUniq=   43 SFac= 1.00D+00 NAtFMM=   60 NAOKFM=F Big=F
 Integral buffers will be    131072 words long.
 Raffenetti 2 integral format.
 Two-electron integral symmetry is turned on.
 Using the following non-standard input for PCM:
 --- end of non-standard input.
 ------------------------------------------------------------------------------
 Polarizable Continuum Model (PCM)
 =================================
 Model                : PCM (using non-symmetric T matrix).
 Atomic radii         : UFF (Universal Force Field).
 Polarization charges : Total charges.
 Charge compensation  : None.
 Solution method      : On-the-fly selection.
 Cavity type          : Scaled VdW (van der Waals Surface) (Alpha=1.100).
 Cavity algorithm     : GePol (No added spheres)
                        Default sphere list used, NSphG=   43.
                        Lebedev-Laikov grids with approx.  5.0 points / Ang**2.
                        Smoothing algorithm: Karplus/York (Gamma=1.0000).
                        Polarization charges: spherical gaussians, with
                                              point-specific exponents (IZeta= 3).
                        Self-potential: point-specific (ISelfS= 7).
                        Self-field    : sphere-specific E.n sum rule (ISelfD= 2).
 Solvent              : Methanol, Eps=  32.613000 Eps(inf)=   1.765709
 ------------------------------------------------------------------------------
 One-electron integrals computed using PRISM.
 NBasis=   486 RedAO= T EigKep=  3.12D-04  NBF=   486
 NBsUse=   486 1.00D-06 EigRej= -1.00D+00 NBFU=   486
 Initial guess from the checkpoint file:  "DY-202A-11R_35.chk"
 B after Tr=     0.000000    0.000000    0.000000
         Rot=    1.000000    0.000000    0.000000    0.000000 Ang=   0.00 deg.
 Requested convergence on RMS density matrix=1.00D-08 within 128 cycles.
 Requested convergence on MAX density matrix=1.00D-06.
 Requested convergence on             energy=1.00D-06.
 No special actions if energy rises.
 Inv3:  Mode=1 IEnd=    20782272.
 Iteration    1 A*A^-1 deviation from unit magnitude is 5.66D-15 for   2629.
 Iteration    1 A*A^-1 deviation from orthogonality  is 5.56D-15 for   2624   2509.
 Iteration    1 A^-1*A deviation from unit magnitude is 5.22D-15 for   2629.
 Iteration    1 A^-1*A deviation from orthogonality  is 2.18D-11 for   2217   2191.
 Error on total polarization charges =  0.01129
 SCF Done:  E(RmPW1PW91) =  -886.976321363     A.U. after   11 cycles
            NFock= 11  Conv=0.56D-08     -V/T= 2.0045
 DoSCS=F DFT=T ScalE2(SS,OS)=  1.000000  1.000000
 Range of M.O.s used for correlation:     1   486
 NBasis=   486 NAE=    73 NBE=    73 NFC=     0 NFV=     0
 NROrb=    486 NOA=    73 NOB=    73 NVA=   413 NVB=   413
 NEqPCM:  Using equilibrium solvation (IEInf=0, Eps=  32.6130, EpsInf=   1.7657)
          Differentiating once with respect to magnetic field using GIAOs.
          Electric field/nuclear overlap derivatives assumed to be zero.
 FoFJK:  IHMeth= 1 ICntrl=    6127 DoSepK=F KAlg= 0 I1Cent=   0 FoldK=F
 IRaf=         1 NMat=   1 IRICut=       1 DoRegI=T DoRafI=F ISym2E= 0.
          There are     3 degrees of freedom in the 1st order CPHF.  IDoFFX=0 NUNeed=     3.
      3 vectors produced by pass  0 Test12= 1.00D-12 3.33D-08 XBig12= 4.75D+01 1.04D+00.
 AX will form     3 AO Fock derivatives at one time.
      3 vectors produced by pass  1 Test12= 1.00D-12 3.33D-08 XBig12= 1.03D-01 2.11D-01.
      3 vectors produced by pass  2 Test12= 1.00D-12 3.33D-08 XBig12= 1.40D-03 1.77D-02.
      3 vectors produced by pass  3 Test12= 1.00D-12 3.33D-08 XBig12= 7.23D-06 1.24D-03.
      3 vectors produced by pass  4 Test12= 1.00D-12 3.33D-08 XBig12= 4.04D-08 7.84D-05.
      3 vectors produced by pass  5 Test12= 1.00D-12 3.33D-08 XBig12= 1.10D-10 2.67D-06.
      3 vectors produced by pass  6 Test12= 1.00D-12 3.33D-08 XBig12= 6.24D-13 1.78D-07.
 InvSVY:  IOpt=1 It=  1 EMax= 1.78D-15
 Solved reduced A of dimension    21 with     3 vectors.
 Calculating GIAO nuclear magnetic shielding tensors.
 SCF GIAO Magnetic shielding tensor (ppm):
      1  C    Isotropic =    36.8986   Anisotropy =   137.6669
   XX=   -25.6527   YX=   -27.1594   ZX=    35.7492
   XY=   -16.7591   YY=    16.4807   ZY=    21.8268
   XZ=    31.7480   YZ=    12.7426   ZZ=   119.8678
   Eigenvalues:   -43.7649    25.7842   128.6765
      2  C    Isotropic =    -2.7948   Anisotropy =   193.2908
   XX=   -83.3123   YX=   -27.7334   ZX=    46.3423
   XY=   -30.2912   YY=   -40.7098   ZY=    22.4330
   XZ=    31.6117   YZ=    33.8130   ZZ=   115.6377
   Eigenvalues:  -108.1088   -26.3414   126.0657
      3  C    Isotropic =   159.7732   Anisotropy =    13.2393
   XX=   166.4440   YX=     1.4286   ZX=     2.5945
   XY=     0.0627   YY=   151.3761   ZY=     7.4531
   XZ=    -0.3880   YZ=    12.8427   ZZ=   161.4995
   Eigenvalues:   145.0974   165.6228   168.5994
      4  C    Isotropic =   138.1752   Anisotropy =    37.3309
   XX=   160.1474   YX=    -6.5507   ZX=     7.4438
   XY=    -2.8181   YY=   130.4850   ZY=     0.9540
   XZ=    11.0949   YZ=    -2.3288   ZZ=   123.8931
   Eigenvalues:   121.6385   129.8246   163.0624
      5  C    Isotropic =   159.4852   Anisotropy =    22.2659
   XX=   164.3446   YX=    -1.3332   ZX=     1.4852
   XY=     0.0442   YY=   166.0672   ZY=   -12.9937
   XZ=     3.6167   YZ=   -15.7091   ZZ=   148.0438
   Eigenvalues:   139.9575   164.1690   174.3292
      6  C    Isotropic =   156.1610   Anisotropy =    16.8937
   XX=   163.4600   YX=    -5.3063   ZX=    -9.4897
   XY=    -0.8966   YY=   151.7309   ZY=    -5.1862
   XZ=    -5.4124   YZ=    -3.9119   ZZ=   153.2920
   Eigenvalues:   144.9382   156.1212   167.4234
      7  C    Isotropic =   154.5909   Anisotropy =     7.2269
   XX=   153.1793   YX=     4.5577   ZX=     0.2994
   XY=     4.2471   YY=   152.8399   ZY=    -0.6931
   XZ=    -5.7835   YZ=     2.0788   ZZ=   157.7536
   Eigenvalues:   147.9985   156.3655   159.4089
      8  C    Isotropic =   -24.6060   Anisotropy =   147.2929
   XX=   -67.3195   YX=   -11.9637   ZX=    28.0376
   XY=   -18.1594   YY=   -67.6112   ZY=    34.1664
   XZ=    34.4695   YZ=    28.1548   ZZ=    61.1128
   Eigenvalues:   -95.0036   -52.4036    73.5893
      9  C    Isotropic =   135.3893   Anisotropy =    31.3342
   XX=   134.7663   YX=   -14.5609   ZX=    -9.9064
   XY=    -9.6344   YY=   147.8704   ZY=     5.3610
   XZ=    -3.2335   YZ=     1.2992   ZZ=   123.5312
   Eigenvalues:   120.2842   129.6049   156.2788
     10  C    Isotropic =   106.7642   Anisotropy =    38.1691
   XX=   103.8606   YX=    -3.3858   ZX=     6.7248
   XY=    -0.6106   YY=   104.7022   ZY=   -18.9766
   XZ=    11.3332   YZ=   -23.6503   ZZ=   111.7298
   Eigenvalues:    85.5076   102.5748   132.2103
     11  O    Isotropic =  -228.6436   Anisotropy =   896.1544
   XX=  -561.9370   YX=   247.8474   ZX=   124.4792
   XY=   199.5892   YY=  -437.0875   ZY=   125.7807
   XZ=   170.8949   YZ=   114.7719   ZZ=   313.0937
   Eigenvalues:  -733.8478  -320.8757   368.7927
     12  C    Isotropic =   169.2170   Anisotropy =    29.3834
   XX=   154.6960   YX=     0.8926   ZX=     1.1281
   XY=     0.3617   YY=   177.9890   ZY=    10.2398
   XZ=     0.5261   YZ=    14.1697   ZZ=   174.9662
   Eigenvalues:   154.6612   164.1839   188.8060
     13  C    Isotropic =   159.6369   Anisotropy =    41.0194
   XX=   144.5126   YX=    -1.1042   ZX=     5.9763
   XY=    -1.0996   YY=   159.3355   ZY=    19.8993
   XZ=     9.7560   YZ=    14.5089   ZZ=   175.0624
   Eigenvalues:   140.3426   151.5849   186.9832
     14  O    Isotropic =   258.7269   Anisotropy =    63.0156
   XX=   267.5280   YX=   -46.6912   ZX=    16.2396
   XY=   -24.5726   YY=   214.2588   ZY=    11.6611
   XZ=     6.7028   YZ=    -8.4812   ZZ=   294.3940
   Eigenvalues:   195.9653   279.4782   300.7374
     15  C    Isotropic =   108.9301   Anisotropy =    48.1941
   XX=    93.4508   YX=    -4.1732   ZX=     2.3517
   XY=    -1.3551   YY=   119.9716   ZY=   -26.5111
   XZ=     1.0365   YZ=   -21.3859   ZZ=   113.3679
   Eigenvalues:    92.2122    93.5186   141.0595
     16  O    Isotropic =   258.8611   Anisotropy =   107.2715
   XX=   293.4875   YX=   -31.3891   ZX=    49.4881
   XY=   -11.7616   YY=   245.7574   ZY=   -35.1212
   XZ=    26.8813   YZ=   -44.3507   ZZ=   237.3383
   Eigenvalues:   198.9430   247.2649   330.3754
     17  C    Isotropic =   160.0632   Anisotropy =    41.5681
   XX=   159.4481   YX=    13.5855   ZX=    11.9513
   XY=     9.3773   YY=   167.5292   ZY=    15.7019
   XZ=    12.2911   YZ=    17.2766   ZZ=   153.2123
   Eigenvalues:   141.0887   151.3255   187.7753
     18  C    Isotropic =   118.8436   Anisotropy =    55.9375
   XX=   114.8098   YX=     9.2547   ZX=     2.3384
   XY=    15.7994   YY=   134.4295   ZY=    30.6814
   XZ=     0.6643   YZ=    27.5265   ZZ=   107.2915
   Eigenvalues:    87.5668   112.8287   156.1353
     19  O    Isotropic =   307.6600   Anisotropy =    53.8825
   XX=   308.7195   YX=    28.8707   ZX=    -9.3203
   XY=    -5.6981   YY=   284.5308   ZY=   -13.2826
   XZ=   -19.1028   YZ=   -19.4533   ZZ=   329.7299
   Eigenvalues:   277.5367   301.8617   343.5817
     20  H    Isotropic =    29.2983   Anisotropy =     5.2261
   XX=    28.9221   YX=     0.1384   ZX=    -0.1205
   XY=     0.6600   YY=    27.6235   ZY=     2.9375
   XZ=    -1.5271   YZ=     2.3058   ZZ=    31.3494
   Eigenvalues:    26.0785    29.0341    32.7824
     21  H    Isotropic =    28.9317   Anisotropy =     8.7453
   XX=    33.6483   YX=     1.7267   ZX=     0.9368
   XY=     2.3244   YY=    31.0543   ZY=    -1.8542
   XZ=     1.2971   YZ=    -1.1804   ZZ=    22.0924
   Eigenvalues:    21.6665    30.3667    34.7619
     22  H    Isotropic =    29.6713   Anisotropy =     2.9466
   XX=    30.8255   YX=    -1.2958   ZX=    -1.0614
   XY=    -1.5778   YY=    28.4850   ZY=     0.7512
   XZ=     1.1167   YZ=     1.5048   ZZ=    29.7034
   Eigenvalues:    27.3423    30.0358    31.6357
     23  H    Isotropic =    30.3311   Anisotropy =     7.0947
   XX=    33.7177   YX=    -1.4439   ZX=    -2.8751
   XY=    -1.3124   YY=    27.6825   ZY=    -3.8553
   XZ=    -2.5090   YZ=    -2.9828   ZZ=    29.5932
   Eigenvalues:    24.2822    31.6503    35.0609
     24  H    Isotropic =    29.8343   Anisotropy =     6.1418
   XX=    30.3570   YX=     0.6121   ZX=     3.4473
   XY=     0.2761   YY=    33.3614   ZY=     1.6478
   XZ=     2.5451   YZ=     1.0039   ZZ=    25.7845
   Eigenvalues:    24.1932    31.3809    33.9288
     25  H    Isotropic =    29.8259   Anisotropy =     6.2038
   XX=    28.2815   YX=    -1.1335   ZX=     1.0863
   XY=    -0.5996   YY=    27.4658   ZY=     1.2023
   XZ=     0.1692   YZ=     1.0192   ZZ=    33.7306
   Eigenvalues:    26.6854    28.8307    33.9618
     26  H    Isotropic =    30.0324   Anisotropy =    10.5902
   XX=    28.6524   YX=    -0.8172   ZX=    -0.2242
   XY=    -0.9434   YY=    32.3911   ZY=    -5.6426
   XZ=    -0.6758   YZ=    -6.6078   ZZ=    29.0538
   Eigenvalues:    24.1950    28.8098    37.0926
     27  H    Isotropic =    29.0634   Anisotropy =     8.9204
   XX=    32.9165   YX=    -2.2361   ZX=     2.5599
   XY=    -2.5900   YY=    26.5095   ZY=    -0.9911
   XZ=     2.6184   YZ=    -2.6604   ZZ=    27.7641
   Eigenvalues:    25.1604    27.0194    35.0103
     28  H    Isotropic =    29.1436   Anisotropy =     6.6333
   XX=    29.7525   YX=    -1.2407   ZX=    -3.0237
   XY=    -0.7654   YY=    27.0297   ZY=    -0.1512
   XZ=    -3.6455   YZ=    -1.4314   ZZ=    30.6486
   Eigenvalues:    25.6530    28.2120    33.5658
     29  H    Isotropic =    29.3254   Anisotropy =     6.2280
   XX=    33.2987   YX=     0.1063   ZX=     0.2081
   XY=     0.9983   YY=    28.4308   ZY=     1.5963
   XZ=     1.1328   YZ=     2.1992   ZZ=    26.2468
   Eigenvalues:    25.1378    29.3611    33.4775
     30  H    Isotropic =    30.7194   Anisotropy =    10.8273
   XX=    27.4566   YX=     0.0190   ZX=    -1.0008
   XY=     0.2554   YY=    37.7733   ZY=     0.5698
   XZ=    -0.0998   YZ=     2.1159   ZZ=    26.9284
   Eigenvalues:    26.4498    27.7709    37.9376
     31  H    Isotropic =    30.7966   Anisotropy =     5.2361
   XX=    31.2596   YX=    -2.5507   ZX=     1.7268
   XY=    -2.4413   YY=    28.8856   ZY=     1.7598
   XZ=     3.2291   YZ=     1.8817   ZZ=    32.2447
   Eigenvalues:    25.9645    32.1381    34.2874
     32  H    Isotropic =    30.4183   Anisotropy =     9.2375
   XX=    32.5795   YX=    -0.8121   ZX=    -3.5153
   XY=    -1.4449   YY=    28.7813   ZY=     2.6831
   XZ=    -4.4857   YZ=     4.0085   ZZ=    29.8941
   Eigenvalues:    25.3794    29.2989    36.5766
     33  H    Isotropic =    30.4047   Anisotropy =     5.6911
   XX=    32.1408   YX=     0.5104   ZX=    -1.1556
   XY=    -1.0793   YY=    30.1029   ZY=     3.0878
   XZ=    -2.3374   YZ=     4.2260   ZZ=    28.9703
   Eigenvalues:    25.6286    31.3867    34.1987
     34  H    Isotropic =    30.1400   Anisotropy =     9.4345
   XX=    29.8339   YX=     3.9392   ZX=     0.0448
   XY=     4.1730   YY=    33.3688   ZY=     1.1716
   XZ=     0.7334   YZ=     2.9132   ZZ=    27.2173
   Eigenvalues:    26.1980    27.7924    36.4297
     35  H    Isotropic =    30.7364   Anisotropy =     8.8576
   XX=    28.8755   YX=     0.3914   ZX=     3.2988
   XY=     0.1374   YY=    28.2821   ZY=     0.1660
   XZ=     3.6821   YZ=     0.4366   ZZ=    35.0515
   Eigenvalues:    27.2891    28.2786    36.6414
     36  H    Isotropic =    30.4001   Anisotropy =    14.3344
   XX=    35.4873   YX=    -6.1656   ZX=    -2.5568
   XY=    -6.8305   YY=    30.4851   ZY=    -2.3365
   XZ=    -1.1675   YZ=    -1.9482   ZZ=    25.2278
   Eigenvalues:    22.7741    28.4698    39.9563
     37  H    Isotropic =    31.2565   Anisotropy =    19.2782
   XX=    36.2954   YX=    -4.0217   ZX=     7.8638
   XY=    -4.4937   YY=    27.8174   ZY=    -5.0147
   XZ=     7.8593   YZ=    -5.5372   ZZ=    29.6568
   Eigenvalues:    22.8878    26.7732    44.1087
     38  H    Isotropic =    30.4758   Anisotropy =     8.0536
   XX=    30.5685   YX=     3.6665   ZX=     1.0304
   XY=     3.0480   YY=    33.5756   ZY=    -2.2197
   XZ=     1.3915   YZ=    -1.4210   ZZ=    27.2832
   Eigenvalues:    25.7089    29.8735    35.8448
     39  H    Isotropic =    30.5554   Anisotropy =     7.8596
   XX=    29.4530   YX=    -0.0314   ZX=     1.1981
   XY=    -1.0456   YY=    29.8145   ZY=     4.9471
   XZ=     0.1894   YZ=     4.0491   ZZ=    32.3988
   Eigenvalues:    26.2051    29.6661    35.7952
     40  H    Isotropic =    31.0473   Anisotropy =     9.9311
   XX=    35.4641   YX=    -0.1424   ZX=     4.2776
   XY=     0.9043   YY=    28.5579   ZY=     1.3389
   XZ=     4.2618   YZ=     0.3459   ZZ=    29.1198
   Eigenvalues:    26.7776    28.6962    37.6680
     41  H    Isotropic =    27.7977   Anisotropy =     3.2632
   XX=    27.2340   YX=    -0.0741   ZX=    -2.1238
   XY=    -0.0789   YY=    28.7578   ZY=    -1.7548
   XZ=    -2.4250   YZ=    -0.1933   ZZ=    27.4013
   Eigenvalues:    24.8999    28.5200    29.9732
     42  H    Isotropic =    28.4783   Anisotropy =     7.8996
   XX=    33.2054   YX=     0.6315   ZX=    -0.0754
   XY=     2.5082   YY=    27.7091   ZY=     3.6811
   XZ=     0.2400   YZ=     3.1890   ZZ=    24.5204
   Eigenvalues:    22.2715    29.4187    33.7446
     43  H    Isotropic =    29.7483   Anisotropy =    12.6722
   XX=    21.9821   YX=    -0.1714   ZX=    -4.4880
   XY=     1.4316   YY=    33.2099   ZY=    -4.2051
   XZ=    -2.5775   YZ=    -3.7035   ZZ=    34.0528
   Eigenvalues:    21.0077    30.0407    38.1964
 End of Minotr F.D. properties file   721 does not exist.
 End of Minotr F.D. properties file   722 does not exist.
 End of Minotr F.D. properties file   788 does not exist.

 **********************************************************************

            Population analysis using the SCF density.

 **********************************************************************

 Orbital symmetries:
       Occupied  (A) (A) (A) (A) (A) (A) (A) (A) (A) (A) (A) (A)
                 (A) (A) (A) (A) (A) (A) (A) (A) (A) (A) (A) (A)
                 (A) (A) (A) (A) (A) (A) (A) (A) (A) (A) (A) (A)
                 (A) (A) (A) (A) (A) (A) (A) (A) (A) (A) (A) (A)
                 (A) (A) (A) (A) (A) (A) (A) (A) (A) (A) (A) (A)
                 (A) (A) (A) (A) (A) (A) (A) (A) (A) (A) (A) (A)
                 (A)
       Virtual   (A) (A) (A) (A) (A) (A) (A) (A) (A) (A) (A) (A)
                 (A) (A) (A) (A) (A) (A) (A) (A) (A) (A) (A) (A)
                 (A) (A) (A) (A) (A) (A) (A) (A) (A) (A) (A) (A)
                 (A) (A) (A) (A) (A) (A) (A) (A) (A) (A) (A) (A)
                 (A) (A) (A) (A) (A) (A) (A) (A) (A) (A) (A) (A)
                 (A) (A) (A) (A) (A) (A) (A) (A) (A) (A) (A) (A)
                 (A) (A) (A) (A) (A) (A) (A) (A) (A) (A) (A) (A)
                 (A) (A) (A) (A) (A) (A) (A) (A) (A) (A) (A) (A)
                 (A) (A) (A) (A) (A) (A) (A) (A) (A) (A) (A) (A)
                 (A) (A) (A) (A) (A) (A) (A) (A) (A) (A) (A) (A)
                 (A) (A) (A) (A) (A) (A) (A) (A) (A) (A) (A) (A)
                 (A) (A) (A) (A) (A) (A) (A) (A) (A) (A) (A) (A)
                 (A) (A) (A) (A) (A) (A) (A) (A) (A) (A) (A) (A)
                 (A) (A) (A) (A) (A) (A) (A) (A) (A) (A) (A) (A)
                 (A) (A) (A) (A) (A) (A) (A) (A) (A) (A) (A) (A)
                 (A) (A) (A) (A) (A) (A) (A) (A) (A) (A) (A) (A)
                 (A) (A) (A) (A) (A) (A) (A) (A) (A) (A) (A) (A)
                 (A) (A) (A) (A) (A) (A) (A) (A) (A) (A) (A) (A)
                 (A) (A) (A) (A) (A) (A) (A) (A) (A) (A) (A) (A)
                 (A) (A) (A) (A) (A) (A) (A) (A) (A) (A) (A) (A)
                 (A) (A) (A) (A) (A) (A) (A) (A) (A) (A) (A) (A)
                 (A) (A) (A) (A) (A) (A) (A) (A) (A) (A) (A) (A)
                 (A) (A) (A) (A) (A) (A) (A) (A) (A) (A) (A) (A)
                 (A) (A) (A) (A) (A) (A) (A) (A) (A) (A) (A) (A)
                 (A) (A) (A) (A) (A) (A) (A) (A) (A) (A) (A) (A)
                 (A) (A) (A) (A) (A) (A) (A) (A) (A) (A) (A) (A)
                 (A) (A) (A) (A) (A) (A) (A) (A) (A) (A) (A) (A)
                 (A) (A) (A) (A) (A) (A) (A) (A) (A) (A) (A) (A)
                 (A) (A) (A) (A) (A) (A) (A) (A) (A) (A) (A) (A)
                 (A) (A) (A) (A) (A) (A) (A) (A) (A) (A) (A) (A)
                 (A) (A) (A) (A) (A) (A) (A) (A) (A) (A) (A) (A)
                 (A) (A) (A) (A) (A) (A) (A) (A) (A) (A) (A) (A)
                 (A) (A) (A) (A) (A) (A) (A) (A) (A) (A) (A) (A)
                 (A) (A) (A) (A) (A) (A) (A) (A) (A) (A) (A) (A)
                 (A) (A) (A) (A) (A)
 The electronic state is 1-A.
 Alpha  occ. eigenvalues --  -19.22286 -19.21862 -19.20915 -19.19794 -10.32000
 Alpha  occ. eigenvalues --  -10.30935 -10.30197 -10.27723 -10.26473 -10.24803
 Alpha  occ. eigenvalues --  -10.24642 -10.24395 -10.24113 -10.23800 -10.23191
 Alpha  occ. eigenvalues --  -10.23110 -10.23054 -10.22810 -10.22157  -1.06827
 Alpha  occ. eigenvalues --   -1.06262  -1.05682  -1.03747  -0.89193  -0.84743
 Alpha  occ. eigenvalues --   -0.82224  -0.78612  -0.77122  -0.75009  -0.72015
 Alpha  occ. eigenvalues --   -0.70116  -0.68797  -0.66548  -0.63714  -0.60852
 Alpha  occ. eigenvalues --   -0.57871  -0.56590  -0.54620  -0.53123  -0.51521
 Alpha  occ. eigenvalues --   -0.50199  -0.49164  -0.47879  -0.47703  -0.47077
 Alpha  occ. eigenvalues --   -0.46660  -0.45675  -0.45060  -0.44324  -0.43466
 Alpha  occ. eigenvalues --   -0.42781  -0.41987  -0.41294  -0.41269  -0.40822
 Alpha  occ. eigenvalues --   -0.39599  -0.39401  -0.39002  -0.38184  -0.37115
 Alpha  occ. eigenvalues --   -0.36557  -0.35933  -0.35842  -0.35126  -0.34908
 Alpha  occ. eigenvalues --   -0.33762  -0.33013  -0.32275  -0.30866  -0.29446
 Alpha  occ. eigenvalues --   -0.28083  -0.26945  -0.26237
 Alpha virt. eigenvalues --   -0.04767   0.03382   0.04607   0.05253   0.06063
 Alpha virt. eigenvalues --    0.06751   0.08219   0.08653   0.09000   0.10093
 Alpha virt. eigenvalues --    0.10635   0.10919   0.11270   0.12180   0.12332
 Alpha virt. eigenvalues --    0.12755   0.13096   0.13970   0.14143   0.15014
 Alpha virt. eigenvalues --    0.15317   0.15902   0.16606   0.17333   0.17442
 Alpha virt. eigenvalues --    0.18164   0.18352   0.19489   0.19888   0.20506
 Alpha virt. eigenvalues --    0.20976   0.21847   0.22193   0.23288   0.23757
 Alpha virt. eigenvalues --    0.24622   0.24909   0.26080   0.26776   0.27437
 Alpha virt. eigenvalues --    0.28678   0.29062   0.30246   0.32095   0.32256
 Alpha virt. eigenvalues --    0.32538   0.33719   0.34842   0.35047   0.35798
 Alpha virt. eigenvalues --    0.36216   0.38250   0.38788   0.39575   0.40058
 Alpha virt. eigenvalues --    0.40449   0.41228   0.42060   0.42663   0.44060
 Alpha virt. eigenvalues --    0.44815   0.45496   0.46177   0.47287   0.48404
 Alpha virt. eigenvalues --    0.49097   0.50182   0.50489   0.50715   0.51637
 Alpha virt. eigenvalues --    0.52364   0.52909   0.54025   0.54688   0.55141
 Alpha virt. eigenvalues --    0.56320   0.56684   0.57346   0.57549   0.57856
 Alpha virt. eigenvalues --    0.59095   0.59286   0.59523   0.59737   0.59960
 Alpha virt. eigenvalues --    0.60286   0.60690   0.60883   0.61421   0.62095
 Alpha virt. eigenvalues --    0.62266   0.62743   0.63181   0.63527   0.64455
 Alpha virt. eigenvalues --    0.64693   0.65187   0.65387   0.66222   0.66708
 Alpha virt. eigenvalues --    0.67449   0.67702   0.68315   0.68950   0.69884
 Alpha virt. eigenvalues --    0.70937   0.71470   0.72044   0.73244   0.73979
 Alpha virt. eigenvalues --    0.75143   0.75922   0.78676   0.81501   0.82401
 Alpha virt. eigenvalues --    0.84772   0.85626   0.86567   0.87461   0.88307
 Alpha virt. eigenvalues --    0.88440   0.90226   0.92201   0.93486   0.94202
 Alpha virt. eigenvalues --    0.96797   0.97856   0.99069   1.00064   1.00472
 Alpha virt. eigenvalues --    1.01224   1.03154   1.03265   1.04359   1.06599
 Alpha virt. eigenvalues --    1.07415   1.08010   1.08822   1.11298   1.14372
 Alpha virt. eigenvalues --    1.15319   1.16995   1.17799   1.18659   1.20092
 Alpha virt. eigenvalues --    1.20910   1.22015   1.22669   1.23501   1.24098
 Alpha virt. eigenvalues --    1.27232   1.29032   1.30796   1.32501   1.34236
 Alpha virt. eigenvalues --    1.35033   1.35694   1.36678   1.37443   1.40145
 Alpha virt. eigenvalues --    1.41682   1.41926   1.42456   1.42856   1.43167
 Alpha virt. eigenvalues --    1.44873   1.45386   1.45989   1.46949   1.48108
 Alpha virt. eigenvalues --    1.48553   1.49300   1.49953   1.50429   1.51327
 Alpha virt. eigenvalues --    1.52003   1.52508   1.53512   1.54323   1.55401
 Alpha virt. eigenvalues --    1.55635   1.55922   1.56750   1.57539   1.58183
 Alpha virt. eigenvalues --    1.58397   1.59401   1.60950   1.61224   1.61697
 Alpha virt. eigenvalues --    1.62327   1.63215   1.64451   1.65110   1.65586
 Alpha virt. eigenvalues --    1.65812   1.66923   1.67389   1.68434   1.68853
 Alpha virt. eigenvalues --    1.69513   1.69815   1.71121   1.72066   1.72165
 Alpha virt. eigenvalues --    1.72595   1.73467   1.74438   1.75627   1.76622
 Alpha virt. eigenvalues --    1.77176   1.77688   1.78107   1.79118   1.79955
 Alpha virt. eigenvalues --    1.80994   1.82930   1.84646   1.85351   1.85673
 Alpha virt. eigenvalues --    1.85823   1.87402   1.88685   1.89980   1.90246
 Alpha virt. eigenvalues --    1.90829   1.92046   1.93919   1.95695   1.96813
 Alpha virt. eigenvalues --    1.97988   1.98299   2.00013   2.00085   2.01736
 Alpha virt. eigenvalues --    2.03662   2.04692   2.05781   2.06694   2.07205
 Alpha virt. eigenvalues --    2.07813   2.09666   2.09976   2.11087   2.12026
 Alpha virt. eigenvalues --    2.13491   2.15553   2.16020   2.17486   2.18439
 Alpha virt. eigenvalues --    2.18706   2.20555   2.21553   2.22747   2.23828
 Alpha virt. eigenvalues --    2.25362   2.27546   2.29072   2.29764   2.31800
 Alpha virt. eigenvalues --    2.32555   2.34092   2.35067   2.35881   2.39381
 Alpha virt. eigenvalues --    2.40668   2.41347   2.41988   2.42230   2.43900
 Alpha virt. eigenvalues --    2.44841   2.45082   2.45936   2.47756   2.48232
 Alpha virt. eigenvalues --    2.49438   2.50316   2.51592   2.52110   2.52916
 Alpha virt. eigenvalues --    2.53398   2.55623   2.56326   2.56862   2.57939
 Alpha virt. eigenvalues --    2.58213   2.58446   2.59305   2.59547   2.60645
 Alpha virt. eigenvalues --    2.61163   2.62796   2.63953   2.64248   2.65191
 Alpha virt. eigenvalues --    2.66792   2.68162   2.69227   2.70367   2.71962
 Alpha virt. eigenvalues --    2.73092   2.74477   2.74724   2.77478   2.78505
 Alpha virt. eigenvalues --    2.80313   2.81490   2.82588   2.84210   2.86487
 Alpha virt. eigenvalues --    2.87768   2.88588   2.90032   2.91213   2.91781
 Alpha virt. eigenvalues --    2.92825   2.93600   2.93878   2.94366   2.97911
 Alpha virt. eigenvalues --    3.00353   3.01924   3.02446   3.04926   3.05512
 Alpha virt. eigenvalues --    3.06057   3.10857   3.12990   3.13445   3.14493
 Alpha virt. eigenvalues --    3.15060   3.16092   3.18087   3.18596   3.19603
 Alpha virt. eigenvalues --    3.22727   3.23167   3.23545   3.24912   3.27367
 Alpha virt. eigenvalues --    3.30727   3.32874   3.34212   3.36108   3.39299
 Alpha virt. eigenvalues --    3.42348   3.47315   3.49731   3.56483   3.58473
 Alpha virt. eigenvalues --    3.60454   3.64630   3.72647   3.76386   3.77703
 Alpha virt. eigenvalues --    3.78503   3.81460   3.81867   3.82636   3.82805
 Alpha virt. eigenvalues --    3.83005   3.83277   3.84742   3.86374   3.87535
 Alpha virt. eigenvalues --    3.89717   3.92231   3.97046   4.01307   4.02484
 Alpha virt. eigenvalues --    4.06898   4.09101   4.11536   4.13534   4.24341
 Alpha virt. eigenvalues --    4.25272   4.28984   4.35853   4.36886   4.42187
 Alpha virt. eigenvalues --    4.48818   4.55895   4.95834   4.96840   4.98308
 Alpha virt. eigenvalues --    5.05322   5.11188   5.30208   5.32279   5.34492
 Alpha virt. eigenvalues --    5.62717   5.65516   5.65659   5.66494  23.64657
 Alpha virt. eigenvalues --   23.79119  23.83846  23.86278  23.91420  23.93396
 Alpha virt. eigenvalues --   23.94477  23.97164  23.98363  24.00609  24.02131
 Alpha virt. eigenvalues --   24.02857  24.05460  24.06715  24.26170  50.01373
 Alpha virt. eigenvalues --   50.02586  50.04294  50.10053
          Condensed to atoms (all electrons):
               1          2          3          4          5          6
     1  C    5.807388   0.320257  -0.030565  -0.017999   0.000901  -0.066174
     2  C    0.320257   5.507139   0.256257  -0.049324  -0.007487  -0.007738
     3  C   -0.030565   0.256257   5.051379   0.336821  -0.063988  -0.012044
     4  C   -0.017999  -0.049324   0.336821   5.406988   0.284493  -0.042323
     5  C    0.000901  -0.007487  -0.063988   0.284493   5.026724   0.351636
     6  C   -0.066174  -0.007738  -0.012044  -0.042323   0.351636   5.011754
     7  C    0.259312  -0.049366  -0.006592  -0.002146  -0.077234   0.372455
     8  C    0.159508   0.047504   0.004464  -0.000132  -0.000450   0.005615
     9  C   -0.159309  -0.120105   0.007522  -0.000663   0.000007  -0.000152
    10  C    0.005187   0.289337  -0.048084   0.004448  -0.000252  -0.000335
    11  O   -0.121725   0.006991  -0.000093  -0.000002  -0.000005   0.000186
    12  C   -0.077021   0.000276   0.002024  -0.004928  -0.003045  -0.070011
    13  C   -0.004733  -0.088820  -0.006144   0.000246  -0.000023   0.000071
    14  O    0.008330  -0.052741  -0.009843  -0.000942  -0.000006   0.000002
    15  C    0.000037   0.005131  -0.049490   0.314896  -0.046599   0.005622
    16  O    0.000075  -0.000675  -0.009328  -0.074880   0.003109  -0.000058
    17  C   -0.000023  -0.000180   0.009599  -0.075456  -0.006499   0.000284
    18  C    0.000016  -0.000924  -0.015350  -0.087076  -0.002340  -0.000359
    19  O   -0.000021   0.001614   0.009276  -0.007021  -0.000166   0.000005
    20  H   -0.003591  -0.031608   0.398150  -0.032795  -0.002013  -0.001970
    21  H    0.013807  -0.054852   0.389583  -0.055768   0.006161  -0.000238
    22  H    0.004145  -0.015224  -0.047600   0.397873  -0.024400  -0.005470
    23  H   -0.000239  -0.000459  -0.002019  -0.043181   0.407812  -0.032639
    24  H   -0.000033  -0.000531   0.008172  -0.038684   0.412805  -0.032540
    25  H   -0.004915  -0.003967   0.007587  -0.008487  -0.035869   0.410367
    26  H    0.009620   0.000184  -0.000247   0.007721  -0.033701   0.410802
    27  H   -0.057996   0.005955  -0.000290  -0.000351   0.007230  -0.039958
    28  H    0.005374   0.001637  -0.000261   0.000043  -0.000002   0.000017
    29  H    0.012460   0.001586  -0.000285   0.000009   0.000000   0.000013
    30  H    0.008895  -0.000217  -0.000062   0.000312  -0.001863  -0.002040
    31  H   -0.004894   0.003190  -0.000641  -0.000073   0.003924  -0.007725
    32  H   -0.014903  -0.000466   0.000037   0.000070  -0.000390   0.007747
    33  H    0.000219  -0.014950   0.005464   0.000094   0.000006  -0.000013
    34  H   -0.001064   0.011502  -0.000039   0.000016   0.000000  -0.000001
    35  H    0.001484   0.003433  -0.000347  -0.000021  -0.000005   0.000012
    36  H   -0.000349  -0.002507   0.003750   0.000179   0.000007  -0.000003
    37  H    0.000000   0.000050  -0.000230   0.010558  -0.000472   0.000015
    38  H   -0.000004  -0.000011  -0.000372  -0.007211   0.002316   0.000210
    39  H   -0.000014  -0.000136   0.000299  -0.007297  -0.001543  -0.000145
    40  H   -0.000001   0.000034  -0.000316   0.009687  -0.000013   0.000005
    41  H   -0.000007  -0.000069  -0.000255  -0.003035  -0.000668  -0.000061
    42  H   -0.000003   0.000108   0.000620   0.008178  -0.000334   0.000023
    43  H   -0.000007  -0.000273   0.000778   0.000324  -0.000016   0.000003
               7          8          9         10         11         12
     1  C    0.259312   0.159508  -0.159309   0.005187  -0.121725  -0.077021
     2  C   -0.049366   0.047504  -0.120105   0.289337   0.006991   0.000276
     3  C   -0.006592   0.004464   0.007522  -0.048084  -0.000093   0.002024
     4  C   -0.002146  -0.000132  -0.000663   0.004448  -0.000002  -0.004928
     5  C   -0.077234  -0.000450   0.000007  -0.000252  -0.000005  -0.003045
     6  C    0.372455   0.005615  -0.000152  -0.000335   0.000186  -0.070011
     7  C    5.158254  -0.051504   0.010312   0.004501   0.011430   0.342158
     8  C   -0.051504   4.730369   0.362391  -0.092313   0.653995  -0.007299
     9  C    0.010312   0.362391   5.220197   0.281892  -0.073802  -0.001066
    10  C    0.004501  -0.092313   0.281892   5.291268   0.005687  -0.000045
    11  O    0.011430   0.653995  -0.073802   0.005687   7.894063  -0.005108
    12  C    0.342158  -0.007299  -0.001066  -0.000045  -0.005108   4.949774
    13  C   -0.000507  -0.001365  -0.058592   0.326807   0.000008  -0.000010
    14  O   -0.000052   0.002425  -0.047897   0.236620  -0.000012   0.000012
    15  C   -0.000467   0.000004   0.000005  -0.000301   0.000000  -0.000070
    16  O   -0.000006   0.000000  -0.000001  -0.000139   0.000000   0.000003
    17  C   -0.000057   0.000000   0.000000   0.000003   0.000000  -0.000010
    18  C   -0.000004   0.000000   0.000000  -0.000012   0.000000  -0.000004
    19  O    0.000002   0.000000   0.000000   0.000010   0.000000   0.000000
    20  H    0.001587  -0.000279  -0.000078  -0.001488   0.000006  -0.000206
    21  H   -0.000374  -0.000689   0.001823  -0.000667   0.000001   0.000111
    22  H    0.003100  -0.000073  -0.000005  -0.000720  -0.000007  -0.001387
    23  H    0.008212   0.000030   0.000000  -0.000002   0.000000  -0.000240
    24  H   -0.006655   0.000021  -0.000003   0.000015   0.000001   0.005054
    25  H   -0.044684   0.000308  -0.000090  -0.000141  -0.000022   0.008507
    26  H   -0.033552  -0.000228   0.000007   0.000029  -0.000006  -0.004717
    27  H    0.424856  -0.005542   0.002515  -0.001287   0.013905  -0.039576
    28  H   -0.000500  -0.022113   0.376116  -0.032464   0.000376   0.000131
    29  H   -0.000198  -0.034035   0.390975  -0.027606   0.004749  -0.000014
    30  H   -0.036458  -0.000048   0.000017   0.000014  -0.000104   0.403854
    31  H   -0.032989  -0.000543   0.000091  -0.000175  -0.000062   0.402822
    32  H   -0.024528   0.005232   0.000525  -0.000091   0.009926   0.398577
    33  H    0.000022  -0.000553   0.007572  -0.020131   0.000006   0.000000
    34  H    0.000018   0.001015  -0.010024  -0.035258  -0.000015   0.000000
    35  H   -0.000063   0.000451  -0.002352  -0.030653  -0.000067   0.000008
    36  H    0.000011  -0.000532   0.007272  -0.039415   0.000007  -0.000003
    37  H    0.000000   0.000000   0.000000  -0.000002   0.000000   0.000000
    38  H    0.000008   0.000000   0.000000   0.000000   0.000000  -0.000008
    39  H    0.000005   0.000000   0.000000   0.000001   0.000000   0.000036
    40  H    0.000000   0.000000   0.000000   0.000000   0.000000   0.000000
    41  H    0.000011   0.000000   0.000000   0.000000   0.000000  -0.000002
    42  H    0.000002   0.000000   0.000000   0.000001   0.000000   0.000000
    43  H   -0.000001   0.000000  -0.000001  -0.000025   0.000000   0.000000
              13         14         15         16         17         18
     1  C   -0.004733   0.008330   0.000037   0.000075  -0.000023   0.000016
     2  C   -0.088820  -0.052741   0.005131  -0.000675  -0.000180  -0.000924
     3  C   -0.006144  -0.009843  -0.049490  -0.009328   0.009599  -0.015350
     4  C    0.000246  -0.000942   0.314896  -0.074880  -0.075456  -0.087076
     5  C   -0.000023  -0.000006  -0.046599   0.003109  -0.006499  -0.002340
     6  C    0.000071   0.000002   0.005622  -0.000058   0.000284  -0.000359
     7  C   -0.000507  -0.000052  -0.000467  -0.000006  -0.000057  -0.000004
     8  C   -0.001365   0.002425   0.000004   0.000000   0.000000   0.000000
     9  C   -0.058592  -0.047897   0.000005  -0.000001   0.000000   0.000000
    10  C    0.326807   0.236620  -0.000301  -0.000139   0.000003  -0.000012
    11  O    0.000008  -0.000012   0.000000   0.000000   0.000000   0.000000
    12  C   -0.000010   0.000012  -0.000070   0.000003  -0.000010  -0.000004
    13  C    4.983523  -0.055783   0.000003   0.000006   0.000000  -0.000002
    14  O   -0.055783   7.989545  -0.000048  -0.000025  -0.000001   0.000002
    15  C    0.000003  -0.000048   5.312788   0.230712   0.352188   0.301976
    16  O    0.000006  -0.000025   0.230712   8.014335  -0.039934  -0.054669
    17  C    0.000000  -0.000001   0.352188  -0.039934   4.947238  -0.066882
    18  C   -0.000002   0.000002   0.301976  -0.054669  -0.066882   4.839379
    19  O   -0.000009   0.000000  -0.035212  -0.011895   0.004040   0.268461
    20  H    0.001797   0.000059  -0.002726  -0.000087  -0.000277   0.001248
    21  H   -0.001421   0.015541  -0.009088   0.018632   0.001682  -0.000046
    22  H    0.000138   0.001070  -0.036776   0.011117  -0.012678   0.010241
    23  H    0.000001   0.000000  -0.004783   0.000064  -0.004026   0.002998
    24  H    0.000000   0.000000  -0.006933  -0.000124   0.003914  -0.000392
    25  H    0.000025   0.000006  -0.000178   0.000000   0.000024   0.000041
    26  H   -0.000003   0.000000  -0.000291   0.000003  -0.000001  -0.000005
    27  H    0.000144  -0.000001   0.000026   0.000000   0.000000   0.000000
    28  H    0.005343   0.008635  -0.000002   0.000000   0.000000   0.000000
    29  H   -0.000955   0.000837   0.000000   0.000000   0.000000   0.000000
    30  H    0.000000   0.000000  -0.000002   0.000000  -0.000010   0.000001
    31  H    0.000002  -0.000022   0.000135  -0.000117   0.000262  -0.000032
    32  H   -0.000001   0.000005  -0.000002   0.000000  -0.000002   0.000000
    33  H    0.395010  -0.001882   0.000003  -0.000049  -0.000001   0.000000
    34  H    0.398783   0.005152   0.000000   0.000000   0.000000   0.000000
    35  H    0.382413   0.004533   0.000001   0.000000   0.000000   0.000000
    36  H   -0.005874   0.321531   0.000010   0.000348  -0.000002   0.000009
    37  H    0.000000   0.000011  -0.044851   0.316085  -0.005472   0.000778
    38  H    0.000000   0.000000  -0.030867   0.004582   0.390952   0.002063
    39  H    0.000000  -0.000002  -0.034612   0.002965   0.402934   0.007829
    40  H    0.000000   0.000000  -0.025432  -0.003738   0.396268  -0.011181
    41  H    0.000001   0.000000  -0.030355   0.004702  -0.000198   0.386156
    42  H    0.000000   0.000000  -0.043648  -0.001234  -0.004229   0.399527
    43  H    0.000021  -0.000081  -0.013051   0.029895   0.000481  -0.051527
              19         20         21         22         23         24
     1  C   -0.000021  -0.003591   0.013807   0.004145  -0.000239  -0.000033
     2  C    0.001614  -0.031608  -0.054852  -0.015224  -0.000459  -0.000531
     3  C    0.009276   0.398150   0.389583  -0.047600  -0.002019   0.008172
     4  C   -0.007021  -0.032795  -0.055768   0.397873  -0.043181  -0.038684
     5  C   -0.000166  -0.002013   0.006161  -0.024400   0.407812   0.412805
     6  C    0.000005  -0.001970  -0.000238  -0.005470  -0.032639  -0.032540
     7  C    0.000002   0.001587  -0.000374   0.003100   0.008212  -0.006655
     8  C    0.000000  -0.000279  -0.000689  -0.000073   0.000030   0.000021
     9  C    0.000000  -0.000078   0.001823  -0.000005   0.000000  -0.000003
    10  C    0.000010  -0.001488  -0.000667  -0.000720  -0.000002   0.000015
    11  O    0.000000   0.000006   0.000001  -0.000007   0.000000   0.000001
    12  C    0.000000  -0.000206   0.000111  -0.001387  -0.000240   0.005054
    13  C   -0.000009   0.001797  -0.001421   0.000138   0.000001   0.000000
    14  O    0.000000   0.000059   0.015541   0.001070   0.000000   0.000000
    15  C   -0.035212  -0.002726  -0.009088  -0.036776  -0.004783  -0.006933
    16  O   -0.011895  -0.000087   0.018632   0.011117   0.000064  -0.000124
    17  C    0.004040  -0.000277   0.001682  -0.012678  -0.004026   0.003914
    18  C    0.268461   0.001248  -0.000046   0.010241   0.002998  -0.000392
    19  O    7.933935   0.008381   0.008759  -0.000538  -0.000644  -0.000022
    20  H    0.008381   0.509763  -0.020906   0.006872   0.002391   0.000041
    21  H    0.008759  -0.020906   0.564075   0.000073  -0.000323  -0.000342
    22  H   -0.000538   0.006872   0.000073   0.545069   0.007781  -0.011093
    23  H   -0.000644   0.002391  -0.000323   0.007781   0.553100  -0.028017
    24  H   -0.000022   0.000041  -0.000342  -0.011093  -0.028017   0.548579
    25  H   -0.000089  -0.000343   0.000142  -0.000387  -0.007739   0.007595
    26  H    0.000001  -0.000236   0.000040  -0.000144  -0.003118  -0.007988
    27  H    0.000000   0.000202  -0.000003   0.000048  -0.000282  -0.000292
    28  H    0.000000  -0.000024  -0.000004   0.000048   0.000000   0.000000
    29  H    0.000000   0.000062  -0.000097   0.000007   0.000000   0.000000
    30  H    0.000000   0.000016  -0.000005   0.000089  -0.000079   0.000587
    31  H    0.000000   0.000041  -0.000087   0.002037   0.000041  -0.001130
    32  H    0.000000  -0.000003   0.000001   0.000072   0.000029  -0.000066
    33  H    0.000048  -0.000328   0.000964  -0.000028  -0.000002  -0.000001
    34  H    0.000000   0.000014  -0.000798  -0.000002   0.000000   0.000000
    35  H    0.000000  -0.000330  -0.000108  -0.000021  -0.000001   0.000000
    36  H   -0.000119  -0.000167   0.002996  -0.000005   0.000001   0.000000
    37  H    0.001053  -0.000051  -0.001427  -0.000371  -0.000001   0.000014
    38  H   -0.000031  -0.000014  -0.000133   0.000647   0.000866  -0.001794
    39  H   -0.000184   0.000023   0.000002   0.005230   0.000151   0.000109
    40  H   -0.000131   0.000023  -0.000072  -0.000438  -0.000202   0.000240
    41  H   -0.026619  -0.001466  -0.000530  -0.000234   0.007728  -0.000075
    42  H   -0.034306   0.000398   0.000153  -0.000612  -0.000704  -0.000047
    43  H    0.317284  -0.001604  -0.000554  -0.000362   0.000059   0.000013
              25         26         27         28         29         30
     1  C   -0.004915   0.009620  -0.057996   0.005374   0.012460   0.008895
     2  C   -0.003967   0.000184   0.005955   0.001637   0.001586  -0.000217
     3  C    0.007587  -0.000247  -0.000290  -0.000261  -0.000285  -0.000062
     4  C   -0.008487   0.007721  -0.000351   0.000043   0.000009   0.000312
     5  C   -0.035869  -0.033701   0.007230  -0.000002   0.000000  -0.001863
     6  C    0.410367   0.410802  -0.039958   0.000017   0.000013  -0.002040
     7  C   -0.044684  -0.033552   0.424856  -0.000500  -0.000198  -0.036458
     8  C    0.000308  -0.000228  -0.005542  -0.022113  -0.034035  -0.000048
     9  C   -0.000090   0.000007   0.002515   0.376116   0.390975   0.000017
    10  C   -0.000141   0.000029  -0.001287  -0.032464  -0.027606   0.000014
    11  O   -0.000022  -0.000006   0.013905   0.000376   0.004749  -0.000104
    12  C    0.008507  -0.004717  -0.039576   0.000131  -0.000014   0.403854
    13  C    0.000025  -0.000003   0.000144   0.005343  -0.000955   0.000000
    14  O    0.000006   0.000000  -0.000001   0.008635   0.000837   0.000000
    15  C   -0.000178  -0.000291   0.000026  -0.000002   0.000000  -0.000002
    16  O    0.000000   0.000003   0.000000   0.000000   0.000000   0.000000
    17  C    0.000024  -0.000001   0.000000   0.000000   0.000000  -0.000010
    18  C    0.000041  -0.000005   0.000000   0.000000   0.000000   0.000001
    19  O   -0.000089   0.000001   0.000000   0.000000   0.000000   0.000000
    20  H   -0.000343  -0.000236   0.000202  -0.000024   0.000062   0.000016
    21  H    0.000142   0.000040  -0.000003  -0.000004  -0.000097  -0.000005
    22  H   -0.000387  -0.000144   0.000048   0.000048   0.000007   0.000089
    23  H   -0.007739  -0.003118  -0.000282   0.000000   0.000000  -0.000079
    24  H    0.007595  -0.007988  -0.000292   0.000000   0.000000   0.000587
    25  H    0.560580  -0.025788  -0.004623   0.000004  -0.000001   0.000004
    26  H   -0.025788   0.548542  -0.007966   0.000000  -0.000002   0.003333
    27  H   -0.004623  -0.007966   0.556862  -0.000075  -0.000040  -0.005348
    28  H    0.000004   0.000000  -0.000075   0.491060  -0.011089  -0.000004
    29  H   -0.000001  -0.000002  -0.000040  -0.011089   0.502024   0.000001
    30  H    0.000004   0.003333  -0.005348  -0.000004   0.000001   0.550339
    31  H   -0.000258  -0.000756   0.008060  -0.000023   0.000004  -0.026746
    32  H   -0.000375   0.000000  -0.005741  -0.000048  -0.000021  -0.023230
    33  H   -0.000022   0.000000  -0.000003  -0.000485   0.000338   0.000000
    34  H   -0.000001   0.000000  -0.000006   0.000454   0.000910   0.000000
    35  H    0.000115   0.000000  -0.000034  -0.000255  -0.000554   0.000000
    36  H   -0.000002   0.000000  -0.000002  -0.000265  -0.000260   0.000000
    37  H    0.000001  -0.000001   0.000000   0.000000   0.000000   0.000000
    38  H   -0.000011   0.000002   0.000000   0.000000   0.000000  -0.000001
    39  H   -0.000009   0.000011   0.000000   0.000000   0.000000  -0.000001
    40  H    0.000002  -0.000002   0.000000   0.000000   0.000000   0.000000
    41  H    0.000120  -0.000002  -0.000001   0.000000   0.000000   0.000000
    42  H   -0.000015  -0.000001   0.000000   0.000000   0.000000   0.000000
    43  H    0.000012  -0.000001   0.000000   0.000000   0.000000   0.000000
              31         32         33         34         35         36
     1  C   -0.004894  -0.014903   0.000219  -0.001064   0.001484  -0.000349
     2  C    0.003190  -0.000466  -0.014950   0.011502   0.003433  -0.002507
     3  C   -0.000641   0.000037   0.005464  -0.000039  -0.000347   0.003750
     4  C   -0.000073   0.000070   0.000094   0.000016  -0.000021   0.000179
     5  C    0.003924  -0.000390   0.000006   0.000000  -0.000005   0.000007
     6  C   -0.007725   0.007747  -0.000013  -0.000001   0.000012  -0.000003
     7  C   -0.032989  -0.024528   0.000022   0.000018  -0.000063   0.000011
     8  C   -0.000543   0.005232  -0.000553   0.001015   0.000451  -0.000532
     9  C    0.000091   0.000525   0.007572  -0.010024  -0.002352   0.007272
    10  C   -0.000175  -0.000091  -0.020131  -0.035258  -0.030653  -0.039415
    11  O   -0.000062   0.009926   0.000006  -0.000015  -0.000067   0.000007
    12  C    0.402822   0.398577   0.000000   0.000000   0.000008  -0.000003
    13  C    0.000002  -0.000001   0.395010   0.398783   0.382413  -0.005874
    14  O   -0.000022   0.000005  -0.001882   0.005152   0.004533   0.321531
    15  C    0.000135  -0.000002   0.000003   0.000000   0.000001   0.000010
    16  O   -0.000117   0.000000  -0.000049   0.000000   0.000000   0.000348
    17  C    0.000262  -0.000002  -0.000001   0.000000   0.000000  -0.000002
    18  C   -0.000032   0.000000   0.000000   0.000000   0.000000   0.000009
    19  O    0.000000   0.000000   0.000048   0.000000   0.000000  -0.000119
    20  H    0.000041  -0.000003  -0.000328   0.000014  -0.000330  -0.000167
    21  H   -0.000087   0.000001   0.000964  -0.000798  -0.000108   0.002996
    22  H    0.002037   0.000072  -0.000028  -0.000002  -0.000021  -0.000005
    23  H    0.000041   0.000029  -0.000002   0.000000  -0.000001   0.000001
    24  H   -0.001130  -0.000066  -0.000001   0.000000   0.000000   0.000000
    25  H   -0.000258  -0.000375  -0.000022  -0.000001   0.000115  -0.000002
    26  H   -0.000756   0.000000   0.000000   0.000000   0.000000   0.000000
    27  H    0.008060  -0.005741  -0.000003  -0.000006  -0.000034  -0.000002
    28  H   -0.000023  -0.000048  -0.000485   0.000454  -0.000255  -0.000265
    29  H    0.000004  -0.000021   0.000338   0.000910  -0.000554  -0.000260
    30  H   -0.026746  -0.023230   0.000000   0.000000   0.000000   0.000000
    31  H    0.557885  -0.027188   0.000001   0.000000   0.000000   0.000003
    32  H   -0.027188   0.544857   0.000000   0.000000   0.000000  -0.000002
    33  H    0.000001   0.000000   0.537865  -0.025175  -0.020613   0.003436
    34  H    0.000000   0.000000  -0.025175   0.532086  -0.020258   0.000250
    35  H    0.000000   0.000000  -0.020613  -0.020258   0.546894   0.000092
    36  H    0.000003  -0.000002   0.003436   0.000250   0.000092   0.443023
    37  H    0.000003   0.000000   0.000000   0.000000   0.000000   0.000000
    38  H   -0.000032   0.000000   0.000000   0.000000   0.000000   0.000000
    39  H    0.000061   0.000001   0.000000   0.000000   0.000000   0.000001
    40  H    0.000003   0.000000   0.000000   0.000000   0.000000   0.000000
    41  H    0.000009   0.000000   0.000003   0.000000   0.000000   0.000001
    42  H    0.000002   0.000000   0.000000   0.000000   0.000000  -0.000003
    43  H    0.000002   0.000000   0.000033   0.000005   0.000002   0.000115
              37         38         39         40         41         42
     1  C    0.000000  -0.000004  -0.000014  -0.000001  -0.000007  -0.000003
     2  C    0.000050  -0.000011  -0.000136   0.000034  -0.000069   0.000108
     3  C   -0.000230  -0.000372   0.000299  -0.000316  -0.000255   0.000620
     4  C    0.010558  -0.007211  -0.007297   0.009687  -0.003035   0.008178
     5  C   -0.000472   0.002316  -0.001543  -0.000013  -0.000668  -0.000334
     6  C    0.000015   0.000210  -0.000145   0.000005  -0.000061   0.000023
     7  C    0.000000   0.000008   0.000005   0.000000   0.000011   0.000002
     8  C    0.000000   0.000000   0.000000   0.000000   0.000000   0.000000
     9  C    0.000000   0.000000   0.000000   0.000000   0.000000   0.000000
    10  C   -0.000002   0.000000   0.000001   0.000000   0.000000   0.000001
    11  O    0.000000   0.000000   0.000000   0.000000   0.000000   0.000000
    12  C    0.000000  -0.000008   0.000036   0.000000  -0.000002   0.000000
    13  C    0.000000   0.000000   0.000000   0.000000   0.000001   0.000000
    14  O    0.000011   0.000000  -0.000002   0.000000   0.000000   0.000000
    15  C   -0.044851  -0.030867  -0.034612  -0.025432  -0.030355  -0.043648
    16  O    0.316085   0.004582   0.002965  -0.003738   0.004702  -0.001234
    17  C   -0.005472   0.390952   0.402934   0.396268  -0.000198  -0.004229
    18  C    0.000778   0.002063   0.007829  -0.011181   0.386156   0.399527
    19  O    0.001053  -0.000031  -0.000184  -0.000131  -0.026619  -0.034306
    20  H   -0.000051  -0.000014   0.000023   0.000023  -0.001466   0.000398
    21  H   -0.001427  -0.000133   0.000002  -0.000072  -0.000530   0.000153
    22  H   -0.000371   0.000647   0.005230  -0.000438  -0.000234  -0.000612
    23  H   -0.000001   0.000866   0.000151  -0.000202   0.007728  -0.000704
    24  H    0.000014  -0.001794   0.000109   0.000240  -0.000075  -0.000047
    25  H    0.000001  -0.000011  -0.000009   0.000002   0.000120  -0.000015
    26  H   -0.000001   0.000002   0.000011  -0.000002  -0.000002  -0.000001
    27  H    0.000000   0.000000   0.000000   0.000000  -0.000001   0.000000
    28  H    0.000000   0.000000   0.000000   0.000000   0.000000   0.000000
    29  H    0.000000   0.000000   0.000000   0.000000   0.000000   0.000000
    30  H    0.000000  -0.000001  -0.000001   0.000000   0.000000   0.000000
    31  H    0.000003  -0.000032   0.000061   0.000003   0.000009   0.000002
    32  H    0.000000   0.000000   0.000001   0.000000   0.000000   0.000000
    33  H    0.000000   0.000000   0.000000   0.000000   0.000003   0.000000
    34  H    0.000000   0.000000   0.000000   0.000000   0.000000   0.000000
    35  H    0.000000   0.000000   0.000000   0.000000   0.000000   0.000000
    36  H    0.000000   0.000000   0.000001   0.000000   0.000001  -0.000003
    37  H    0.443606   0.000177  -0.000725   0.005500  -0.000079   0.001542
    38  H    0.000177   0.541115  -0.021995  -0.021137   0.001119  -0.001196
    39  H   -0.000725  -0.021995   0.532025  -0.024872  -0.000649  -0.000050
    40  H    0.005500  -0.021137  -0.024872   0.539440  -0.000250   0.006929
    41  H   -0.000079   0.001119  -0.000649  -0.000250   0.554228  -0.032917
    42  H    0.001542  -0.001196  -0.000050   0.006929  -0.032917   0.588380
    43  H    0.000828  -0.000180  -0.000087  -0.000040   0.010009  -0.005428
              43
     1  C   -0.000007
     2  C   -0.000273
     3  C    0.000778
     4  C    0.000324
     5  C   -0.000016
     6  C    0.000003
     7  C   -0.000001
     8  C    0.000000
     9  C   -0.000001
    10  C   -0.000025
    11  O    0.000000
    12  C    0.000000
    13  C    0.000021
    14  O   -0.000081
    15  C   -0.013051
    16  O    0.029895
    17  C    0.000481
    18  C   -0.051527
    19  O    0.317284
    20  H   -0.001604
    21  H   -0.000554
    22  H   -0.000362
    23  H    0.000059
    24  H    0.000013
    25  H    0.000012
    26  H   -0.000001
    27  H    0.000000
    28  H    0.000000
    29  H    0.000000
    30  H    0.000000
    31  H    0.000002
    32  H    0.000000
    33  H    0.000033
    34  H    0.000005
    35  H    0.000002
    36  H    0.000115
    37  H    0.000828
    38  H   -0.000180
    39  H   -0.000087
    40  H   -0.000040
    41  H    0.010009
    42  H   -0.005428
    43  H    0.459565
 Mulliken charges:
               1
     1  C   -0.051423
     2  C    0.040444
     3  C   -0.187299
     4  C   -0.223159
     5  C   -0.197750
     6  C   -0.254847
     7  C   -0.228322
     8  C    0.244367
     9  C   -0.195099
    10  C   -0.114213
    11  O   -0.400308
    12  C   -0.298577
    13  C   -0.270097
    14  O   -0.424981
    15  C   -0.107755
    16  O   -0.439673
    17  C   -0.293931
    18  C    0.070080
    19  O   -0.435864
    20  H    0.171521
    21  H    0.123983
    22  H    0.162915
    23  H    0.137436
    24  H    0.149598
    25  H    0.142576
    26  H    0.138459
    27  H    0.149612
    28  H    0.178379
    29  H    0.161181
    30  H    0.128757
    31  H    0.124915
    32  H    0.129979
    33  H    0.133151
    34  H    0.142438
    35  H    0.136243
    36  H    0.266470
    37  H    0.273460
    38  H    0.140942
    39  H    0.140638
    40  H    0.129695
    41  H    0.133386
    42  H    0.118867
    43  H    0.253807
 Sum of Mulliken charges =   0.00000
 Mulliken charges with hydrogens summed into heavy atoms:
               1
     1  C   -0.051423
     2  C    0.040444
     3  C    0.108205
     4  C   -0.060244
     5  C    0.089284
     6  C    0.026187
     7  C   -0.078710
     8  C    0.244367
     9  C    0.144461
    10  C   -0.114213
    11  O   -0.400308
    12  C    0.085073
    13  C    0.141735
    14  O   -0.158511
    15  C   -0.107755
    16  O   -0.166213
    17  C    0.117343
    18  C    0.322333
    19  O   -0.182058
 Electronic spatial extent (au):  <R**2>=           5337.2502
 Charge=              0.0000 electrons
 Dipole moment (field-independent basis, Debye):
    X=              6.9811    Y=             -0.9790    Z=             -0.4958  Tot=              7.0668
 Quadrupole moment (field-independent basis, Debye-Ang):
   XX=           -122.5035   YY=           -110.9594   ZZ=           -118.7709
   XY=             11.5563   XZ=             12.5931   YZ=             -1.2711
 Traceless Quadrupole moment (field-independent basis, Debye-Ang):
   XX=             -5.0922   YY=              6.4519   ZZ=             -1.3596
   XY=             11.5563   XZ=             12.5931   YZ=             -1.2711
 Octapole moment (field-independent basis, Debye-Ang**2):
  XXX=            166.8872  YYY=            -32.0075  ZZZ=              7.2161  XYY=             19.2571
  XXY=            -48.0598  XXZ=             30.9187  XZZ=              3.4912  YZZ=              7.0301
  YYZ=             -0.9626  XYZ=            -23.8186
 Hexadecapole moment (field-independent basis, Debye-Ang**3):
 XXXX=          -4335.7658 YYYY=          -1964.6343 ZZZZ=           -684.1030 XXXY=            166.1155
 XXXZ=            175.0876 YYYX=            -41.2036 YYYZ=            -23.4686 ZZZX=             26.9275
 ZZZY=            -16.1874 XXYY=          -1076.8928 XXZZ=           -790.6987 YYZZ=           -482.6578
 XXYZ=            -68.9341 YYXZ=             57.9537 ZZXY=             -5.1969
 N-N= 1.610699187552D+03 E-N=-5.291596522382D+03  KE= 8.829979480726D+02
 1\1\GINC-SNODE84\SP\RmPW1PW91\6-311G(d,p)\C15H24O4\ROOT\11-Mar-2024\0\
 \# mPW1PW91/6-311G(d,p) nmr guess=read geom=check scrf=(solvent=methan
 ol,read)\\candidate structure: DY-202A-11R_35, conformer: 1, nmr calcu
 lation with methanol solvation\\0,1\C,0,-1.6885462041,0.6301305012,-0.
 1816342092\C,0,-0.9399398855,-0.4993549087,-0.1981358344\C,0,0.5409705
 781,-0.6299360192,-0.4284036919\C,0,1.3724564256,0.5200670412,0.194913
 5953\C,0,1.3164113624,1.8289572595,-0.6299829025\C,0,-0.0157294411,2.1
 434072077,-1.3337649099\C,0,-1.2944615393,2.0575821367,-0.4784745452\C
 ,0,-3.0874880888,0.2819885043,0.1148838041\C,0,-3.1719616641,-1.203079
 3091,0.4154923194\C,0,-1.7871378561,-1.759895244,0.0419950884\O,0,-4.0
 404015409,1.0628299852,0.1189527842\C,0,-1.2406580728,2.923909252,0.79
 60796326\C,0,-1.8232180101,-2.6532272067,-1.2037102815\O,0,-1.29421527
 29,-2.5091139584,1.1686274546\C,0,2.837227728,0.1110124582,0.539168598
 4\O,0,2.7108724046,-1.0215347759,1.4362116438\C,0,3.5630168921,1.24749
 42037,1.2691486508\C,0,3.6978737791,-0.3521710279,-0.6578422628\O,0,3.
 2999946897,-1.6227052534,-1.1676946219\H,0,0.7366915474,-0.7090887424,
 -1.5065787294\H,0,0.8657480124,-1.5811047453,-0.0000881273\H,0,0.92109
 04699,0.7212178722,1.1749396928\H,0,2.0898035683,1.8074524214,-1.40865
 70068\H,0,1.575963876,2.6655932438,0.0282673133\H,0,-0.1397549899,1.48
 11959698,-2.2004083347\H,0,0.0589830507,3.1606316182,-1.7409041663\H,0
 ,-2.1135074649,2.4641328976,-1.0904486004\H,0,-3.3516042878,-1.3403327
 644,1.4886058038\H,0,-4.0028975333,-1.6693197829,-0.1234638248\H,0,-1.
 0111461258,3.9661921682,0.5414221213\H,0,-0.4804339765,2.5708354499,1.
 5014683828\H,0,-2.2068900602,2.9114482876,1.3125799741\H,0,-0.81478380
 02,-2.9874606725,-1.4760278089\H,0,-2.4374074758,-3.5393437042,-1.0073
 966979\H,0,-2.2466821216,-2.1175572234,-2.0604373074\H,0,-0.4946262628
 ,-2.9858003569,0.8869567113\H,0,3.5839163508,-1.1792306974,1.837234026
 4\H,0,3.7850854652,2.0849951087,0.6000003674\H,0,2.9598153622,1.619934
 059,2.1044999629\H,0,4.5172441264,0.8850532296,1.671720506\H,0,3.64368
 5343,0.3584826326,-1.487660089\H,0,4.7488388579,-0.3934688498,-0.32828
 75887\H,0,3.1259017847,-2.1649182658,-0.3760668925\\Version=ES64L-G09R
 evD.01\State=1-A\HF=-886.9763214\RMSD=5.624e-09\Dipole=2.7593571,-0.31
 33067,-0.1338029\Quadrupole=-4.6625491,5.2415629,-0.5790137,8.2459638,
 9.412928,-0.4258665\PG=C01 [X(C15H24O4)]\\@


 EVANS BOLDLY PUT 50 ATM. OF ETHYLENE IN A CELL WITH 25 ATM. OF OXYGEN.
 THE APPARATUS SUBSEQUENTLY BLEW UP, BUT LUCKILY NOT BEFORE HE
 OBTAINED THE SPECTRA SHOWN IN FIGURE 8.
 A.J.MERER AND R.S.MULLIKEN, CHEM.REV. 69, 645 (1969)
 Job cpu time:       0 days  0 hours 44 minutes  5.0 seconds.
 File lengths (MBytes):  RWF=    277 Int=      0 D2E=      0 Chk=     30 Scr=      1
 Normal termination of Gaussian 09 at Mon Mar 11 00:07:56 2024.
