# Supplementary material for: New patchoulol- and guaiane-type sesquiterpenoids from Sanguisorba officinalis with anti-melanogenic activity
Source: Nat Prod Bioprospect. 2026 May 12;16(1):63. doi: 10.1007/s13659-026-00616-0 (PMC13161421; doi:10.1007/s13659-026-00616-0)
Supplement: Supplementary file 2 — Additional file 2. It includes the calculated NMR data of compound 11. [file 13659_2026_616_MOESM2_ESM.zip › New folder/11R-nmr-36.log]

 Entering Gaussian System, Link 0=/gpfs/home/zhengshan/software/Gaussian/g09/g09
 Input=DY-202A-11R_36-2.gjf
 Output=DY-202A-11R_36-2.log
 Initial command:
 /gpfs/home/zhengshan/software/Gaussian/g09/l1.exe "/gpfs/home/zhengshan/software/Gaussian/g09/scratch/zhengshan/%J/Gau-11819.inp" -scrdir="/gpfs/home/zhengshan/software/Gaussian/g09/scratch/zhengshan/%J/"
 Entering Link 1 = /gpfs/home/zhengshan/software/Gaussian/g09/l1.exe PID=     11820.
  
 Copyright (c) 1988,1990,1992,1993,1995,1998,2003,2009,2013,
            Gaussian, Inc.  All Rights Reserved.
  
 This is part of the Gaussian(R) 09 program.  It is based on
 the Gaussian(R) 03 system (copyright 2003, Gaussian, Inc.),
 the Gaussian(R) 98 system (copyright 1998, Gaussian, Inc.),
 the Gaussian(R) 94 system (copyright 1995, Gaussian, Inc.),
 the Gaussian 92(TM) system (copyright 1992, Gaussian, Inc.),
 the Gaussian 90(TM) system (copyright 1990, Gaussian, Inc.),
 the Gaussian 88(TM) system (copyright 1988, Gaussian, Inc.),
 the Gaussian 86(TM) system (copyright 1986, Carnegie Mellon
 University), and the Gaussian 82(TM) system (copyright 1983,
 Carnegie Mellon University). Gaussian is a federally registered
 trademark of Gaussian, Inc.
  
 This software contains proprietary and confidential information,
 including trade secrets, belonging to Gaussian, Inc.
  
 This software is provided under written license and may be
 used, copied, transmitted, or stored only in accord with that
 written license.
  
 The following legend is applicable only to US Government
 contracts under FAR:
  
                    RESTRICTED RIGHTS LEGEND
  
 Use, reproduction and disclosure by the US Government is
 subject to restrictions as set forth in subparagraphs (a)
 and (c) of the Commercial Computer Software - Restricted
 Rights clause in FAR 52.227-19.
  
 Gaussian, Inc.
 340 Quinnipiac St., Bldg. 40, Wallingford CT 06492
  
  
 ---------------------------------------------------------------
 Warning -- This program may not be used in any manner that
 competes with the business of Gaussian, Inc. or will provide
 assistance to any competitor of Gaussian, Inc.  The licensee
 of this program is prohibited from giving any competitor of
 Gaussian, Inc. access to this program.  By using this program,
 the user acknowledges that Gaussian, Inc. is engaged in the
 business of creating and licensing software in the field of
 computational chemistry and represents and warrants to the
 licensee that it is not a competitor of Gaussian, Inc. and that
 it will not use this program in any manner prohibited above.
 ---------------------------------------------------------------
  

 Cite this work as:
 Gaussian 09, Revision D.01,
 M. J. Frisch, G. W. Trucks, H. B. Schlegel, G. E. Scuseria, 
 M. A. Robb, J. R. Cheeseman, G. Scalmani, V. Barone, B. Mennucci, 
 G. A. Petersson, H. Nakatsuji, M. Caricato, X. Li, H. P. Hratchian, 
 A. F. Izmaylov, J. Bloino, G. Zheng, J. L. Sonnenberg, M. Hada, 
 M. Ehara, K. Toyota, R. Fukuda, J. Hasegawa, M. Ishida, T. Nakajima, 
 Y. Honda, O. Kitao, H. Nakai, T. Vreven, J. A. Montgomery, Jr., 
 J. E. Peralta, F. Ogliaro, M. Bearpark, J. J. Heyd, E. Brothers, 
 K. N. Kudin, V. N. Staroverov, T. Keith, R. Kobayashi, J. Normand, 
 K. Raghavachari, A. Rendell, J. C. Burant, S. S. Iyengar, J. Tomasi, 
 M. Cossi, N. Rega, J. M. Millam, M. Klene, J. E. Knox, J. B. Cross, 
 V. Bakken, C. Adamo, J. Jaramillo, R. Gomperts, R. E. Stratmann, 
 O. Yazyev, A. J. Austin, R. Cammi, C. Pomelli, J. W. Ochterski, 
 R. L. Martin, K. Morokuma, V. G. Zakrzewski, G. A. Voth, 
 P. Salvador, J. J. Dannenberg, S. Dapprich, A. D. Daniels, 
 O. Farkas, J. B. Foresman, J. V. Ortiz, J. Cioslowski, 
 and D. J. Fox, Gaussian, Inc., Wallingford CT, 2013.
 
 ******************************************
 Gaussian 09:  ES64L-G09RevD.01 24-Apr-2013
                10-Mar-2024 
 ******************************************
 %chk=DY-202A-11R_36.chk
 %mem=6GB
 %nprocshared=3
 Will use up to    3 processors via shared memory.
 ----------------------------------------------------------------------
 # mPW1PW91/6-311G(d,p) nmr guess=read geom=check scrf=(solvent=methano
 l,read)
 ----------------------------------------------------------------------
 1/29=2,38=1,40=2/1;
 2/12=2,40=1/2;
 3/5=4,6=6,7=101,11=2,14=-4,16=1,25=1,30=1,70=2203,72=3,74=-7,116=-2/1,2,8,3;
 4/5=1/1;
 5/5=2,38=6,53=3/2;
 8/6=1,10=90,11=11/1;
 10/13=100,45=16/2;
 6/7=2,8=2,9=2,10=2,28=1/1;
 99/9=1/99;
 ----------------------------------------------------------------------
 candidate structure: DY-202A-11R_36, conformer: 1, nmr calculation wit
 h methanol solvation
 ----------------------------------------------------------------------
 Structure from the checkpoint file:  "DY-202A-11R_36.chk"
 Charge =  0 Multiplicity = 1
 Redundant internal coordinates found in file.
 C,0,1.7878251484,0.6249169125,0.0555063285
 C,0,1.06054967,-0.4823444783,0.3407570161
 C,0,-0.3737591586,-0.5601614733,0.786401137
 C,0,-1.2875032228,0.499147824,0.1210607089
 C,0,-1.1394963152,1.9030081134,0.757643663
 C,0,0.2786764353,2.3070044685,1.2022601929
 C,0,1.4221928579,2.083961919,0.1928125323
 C,0,3.1361092369,0.2221299508,-0.3800147432
 C,0,3.1956065524,-1.2922916821,-0.4658514327
 C,0,1.866001228,-1.7752280185,0.1559103145
 O,0,4.0696864886,0.9855809808,-0.6309832504
 C,0,1.1768476887,2.7538712261,-1.1744166093
 C,0,2.0709430885,-2.5055822728,1.4858225289
 O,0,1.1623996964,-2.7067133495,-0.6845834621
 C,0,-2.7714102491,0.0364317106,0.0572320361
 O,0,-3.4862417584,1.1354365333,-0.5556462513
 C,0,-3.3905769339,-0.2757350878,1.4241531965
 C,0,-2.9153545792,-1.1835126289,-0.8861386111
 O,0,-4.280818016,-1.4496297587,-1.2206667881
 H,0,-0.4208750275,-0.463038156,1.8809658581
 H,0,-0.7276285613,-1.5705234939,0.5633304194
 H,0,-0.9667781669,0.5798667259,-0.9259410306
 H,0,-1.7855457532,1.9766836434,1.6413733078
 H,0,-1.520388707,2.6422368639,0.0454751343
 H,0,0.5387441348,1.7800758145,2.1297003469
 H,0,0.2523271499,3.373895205,1.46178628
 H,0,2.3162880721,2.5685421396,0.6126104575
 H,0,3.2563538846,-1.5911277021,-1.5196637149
 H,0,4.0898609373,-1.678030326,0.0348618845
 H,0,0.9764388049,3.8246055741,-1.0439585044
 H,0,0.3257474091,2.3118264693,-1.7038134311
 H,0,2.0589105942,2.6546098042,-1.8168473092
 H,0,1.1101624761,-2.7706269457,1.9398062472
 H,0,2.6377309254,-3.4281282288,1.3165234668
 H,0,2.6282528513,-1.8787934138,2.1892424686
 H,0,1.0038857914,-2.2755524358,-1.5429007677
 H,0,-4.4356022119,0.9464231222,-0.4620056414
 H,0,-2.8402842734,-1.0673474879,1.9439919377
 H,0,-3.4134777336,0.6095526452,2.0675592022
 H,0,-4.4223197437,-0.6231164179,1.2919823503
 H,0,-2.33030962,-1.0101052749,-1.8000075421
 H,0,-2.5454775944,-2.0950874059,-0.4094409773
 H,0,-4.5581934961,-0.7616316077,-1.8482889492
 Recover connectivity data from disk.
                          Input orientation:                          
 ---------------------------------------------------------------------
 Center     Atomic      Atomic             Coordinates (Angstroms)
 Number     Number       Type             X           Y           Z
 ---------------------------------------------------------------------
      1          6           0        1.787825    0.624917    0.055506
      2          6           0        1.060550   -0.482344    0.340757
      3          6           0       -0.373759   -0.560161    0.786401
      4          6           0       -1.287503    0.499148    0.121061
      5          6           0       -1.139496    1.903008    0.757644
      6          6           0        0.278676    2.307004    1.202260
      7          6           0        1.422193    2.083962    0.192813
      8          6           0        3.136109    0.222130   -0.380015
      9          6           0        3.195607   -1.292292   -0.465851
     10          6           0        1.866001   -1.775228    0.155910
     11          8           0        4.069686    0.985581   -0.630983
     12          6           0        1.176848    2.753871   -1.174417
     13          6           0        2.070943   -2.505582    1.485823
     14          8           0        1.162400   -2.706713   -0.684583
     15          6           0       -2.771410    0.036432    0.057232
     16          8           0       -3.486242    1.135437   -0.555646
     17          6           0       -3.390577   -0.275735    1.424153
     18          6           0       -2.915355   -1.183513   -0.886139
     19          8           0       -4.280818   -1.449630   -1.220667
     20          1           0       -0.420875   -0.463038    1.880966
     21          1           0       -0.727629   -1.570523    0.563330
     22          1           0       -0.966778    0.579867   -0.925941
     23          1           0       -1.785546    1.976684    1.641373
     24          1           0       -1.520389    2.642237    0.045475
     25          1           0        0.538744    1.780076    2.129700
     26          1           0        0.252327    3.373895    1.461786
     27          1           0        2.316288    2.568542    0.612610
     28          1           0        3.256354   -1.591128   -1.519664
     29          1           0        4.089861   -1.678030    0.034862
     30          1           0        0.976439    3.824606   -1.043959
     31          1           0        0.325747    2.311826   -1.703813
     32          1           0        2.058911    2.654610   -1.816847
     33          1           0        1.110162   -2.770627    1.939806
     34          1           0        2.637731   -3.428128    1.316523
     35          1           0        2.628253   -1.878793    2.189242
     36          1           0        1.003886   -2.275552   -1.542901
     37          1           0       -4.435602    0.946423   -0.462006
     38          1           0       -2.840284   -1.067347    1.943992
     39          1           0       -3.413478    0.609553    2.067559
     40          1           0       -4.422320   -0.623116    1.291982
     41          1           0       -2.330310   -1.010105   -1.800008
     42          1           0       -2.545478   -2.095087   -0.409441
     43          1           0       -4.558193   -0.761632   -1.848289
 ---------------------------------------------------------------------
                    Distance matrix (angstroms):
                    1          2          3          4          5
     1  C    0.000000
     2  C    1.355111   0.000000
     3  C    2.571199   1.503960   0.000000
     4  C    3.078597   2.554397   1.549110   0.000000
     5  C    3.270432   3.271682   2.579609   1.548537   0.000000
     6  C    2.534165   3.022248   2.969722   2.624930   1.540166
     7  C    1.510415   2.595882   3.251027   3.139942   2.629454
     8  C    1.473019   2.307324   3.780434   4.460511   4.732908
     9  C    2.435026   2.421797   3.852859   4.863332   5.522680
    10  C    2.403516   1.534428   2.624963   3.888263   4.787956
    11  O    2.410029   3.486257   4.913503   5.431544   5.468596
    12  C    2.533466   3.575244   4.151144   3.582606   3.134051
    13  C    3.453402   2.534869   3.201628   4.708518   5.502076
    14  O    3.469676   2.451431   3.021798   4.114442   5.350540
    15  C    4.597058   3.877297   2.576110   1.555686   2.576398
    16  O    5.333847   4.908571   3.789946   2.386891   2.796625
    17  C    5.431410   4.585735   3.096581   2.592569   3.202893
    18  C    5.126111   4.219564   3.105747   2.548666   3.922028
    19  O    6.539174   5.648353   4.481583   3.815482   5.002179
    20  H    3.065013   2.137109   1.099875   2.184974   2.715961
    21  H    3.377181   2.105054   1.093533   2.189201   3.503258
    22  H    2.924570   2.615889   2.140900   1.097995   2.148253
    23  H    4.136572   3.979784   3.026500   2.177730   1.097172
    24  H    3.874785   4.063427   3.481248   2.157030   1.094862
    25  H    2.682699   2.931065   2.848478   3.001764   2.171208
    26  H    3.448515   4.096403   4.040412   3.526017   2.143945
    27  H    2.089813   3.310392   4.129812   4.184654   3.522274
    28  H    3.090079   3.084173   4.422505   5.263826   6.059589
    29  H    3.256280   3.271080   4.662440   5.802032   6.379062
    30  H    3.479250   4.524857   4.939578   4.188242   3.378681
    31  H    2.842277   3.539434   3.865073   3.036206   2.893586
    32  H    2.774680   3.936047   4.798910   4.427188   4.174053
    33  H    3.942021   2.792070   2.901469   4.443879   5.319900
    34  H    4.328935   3.480986   4.192295   5.679797   6.557500
    35  H    3.395249   2.797260   3.566347   5.026443   5.526973
    36  H    3.403261   2.601340   3.204079   3.964618   5.229432
    37  H    6.253178   5.735285   4.508535   3.232731   3.642377
    38  H    5.277266   4.257828   2.771462   2.861488   3.622584
    39  H    5.576930   4.918435   3.499927   2.884582   2.925730
    40  H    6.453864   5.566552   4.080492   3.529534   4.176572
    41  H    4.803672   4.044667   3.274149   2.656274   4.055348
    42  H    5.137325   4.020842   2.915887   2.931550   4.395866
    43  H    6.768966   6.036572   4.948906   4.020612   5.057537
                    6          7          8          9         10
     6  C    0.000000
     7  C    1.541545   0.000000
     8  C    3.874947   2.594621   0.000000
     9  C    4.924024   3.870132   1.518019   0.000000
    10  C    4.503229   3.884800   2.426897   1.545207   0.000000
    11  O    4.413468   2.982332   1.231832   2.445401   3.619046
    12  C    2.579728   1.542170   3.298408   4.576995   4.770476
    13  C    5.143308   4.812138   3.472224   2.558510   1.531040
    14  O    5.429412   4.877283   3.544914   2.486436   1.438454
    15  C    3.971098   4.668733   5.926589   6.135504   4.979702
    16  O    4.317107   5.054960   6.687339   7.109784   6.133905
    17  C    4.492572   5.499738   6.789737   6.926999   5.611464
    18  C    5.171746   5.536682   6.233154   6.126363   4.929235
    19  O    6.385285   6.856276   7.649332   7.516078   6.307485
    20  H    2.936520   3.568469   4.270085   4.390234   3.150788
    21  H    4.056612   4.256087   4.362565   4.065514   2.633403
    22  H    3.010549   3.036626   4.154479   4.587168   3.839468
    23  H    2.136105   3.521282   5.602424   6.319689   5.442172
    24  H    2.164987   2.998694   5.265067   6.163001   5.567210
    25  H    1.097923   2.150433   3.933468   4.820296   4.277575
    26  H    1.098319   2.154718   4.652102   5.843970   5.551822
    27  H    2.137276   1.100207   2.676390   4.103939   4.390862
    28  H    5.609890   4.450057   2.145032   1.097048   2.185068
    29  H    5.636351   4.614541   2.166189   1.095079   2.229272
    30  H    2.799193   2.181316   4.252391   5.607277   5.795614
    31  H    2.906459   2.202568   3.743983   4.770567   4.747101
    32  H    3.522084   2.183983   3.023541   4.323806   4.853087
    33  H    5.197854   5.168789   4.294488   3.510234   2.178163
    34  H    6.202414   5.755293   4.055984   2.837232   2.162098
    35  H    4.900566   4.598233   3.357511   2.777661   2.173981
    36  H    5.390887   4.710950   3.483834   2.632580   1.969651
    37  H    5.181253   6.003045   7.606717   7.952811   6.891982
    38  H    4.654496   5.582660   6.540722   6.503070   5.084039
    39  H    4.154767   5.391871   7.002700   7.329064   6.100367
    40  H    5.540128   6.534124   7.787160   7.846692   6.493150
    41  H    5.179154   5.256031   5.780702   5.691691   4.692553
    42  H    5.472827   5.793925   6.136024   5.797216   4.459044
    43  H    6.489814   6.930261   7.894676   7.893931   6.805474
                   11         12         13         14         15
    11  O    0.000000
    12  C    3.433757   0.000000
    13  C    4.545774   5.961387   0.000000
    14  O    4.699811   5.482529   2.361476   0.000000
    15  C    6.940831   4.948755   5.652530   4.852834   0.000000
    16  O    7.557790   4.974597   6.950318   6.032297   1.447210
    17  C    7.840283   6.065678   5.899510   5.575484   1.532739
    18  C    7.318529   5.686142   5.677784   4.357619   1.548849
    19  O    8.718309   6.888953   6.984625   5.612153   2.473806
    20  H    5.345421   4.715568   3.246118   3.758042   3.016702
    21  H    5.565455   5.034599   3.091493   2.533855   2.648676
    22  H    5.061381   3.063196   4.956243   3.923425   2.125711
    23  H    6.358430   4.160345   5.915016   6.002888   2.691841
    24  H    5.869501   2.962378   6.439900   6.028400   2.890573
    25  H    4.551939   3.503233   4.596638   5.332956   4.276978
    26  H    4.965477   2.861596   6.154364   6.512214   4.717459
    27  H    2.669587   2.127472   5.154554   5.553602   5.710053
    28  H    2.844414   4.829343   3.357733   2.515260   6.439681
    29  H    2.745648   5.439646   2.620336   3.185250   7.072264
    30  H    4.218861   1.097112   6.904275   6.543841   5.441439
    31  H    4.114240   1.095462   6.035471   5.188888   4.227421
    32  H    2.869695   1.095721   6.126610   5.552435   5.805087
    33  H    5.429258   6.342153   1.095194   2.625688   5.146870
    34  H    5.032306   6.823202   1.095902   2.588720   6.545823
    35  H    4.270368   5.906129   1.094650   3.330623   6.113094
    36  H    4.567901   5.045869   3.219424   0.973517   4.707288
    37  H    8.507057   5.939191   7.618760   6.688241   1.966527
    38  H    7.654587   6.361095   5.137956   5.061463   2.186992
    39  H    7.963748   6.014948   6.334142   6.285743   2.186809
    40  H    8.854370   6.988408   6.763410   6.279911   2.164512
    41  H    6.805096   5.182570   5.692465   4.040008   2.176958
    42  H    7.300685   6.160624   5.007182   3.768042   2.193673
    43  H    8.886782   6.760441   7.622540   6.153271   2.731393
                   16         17         18         19         20
    16  O    0.000000
    17  C    2.433138   0.000000
    18  C    2.410946   2.527320   0.000000
    19  O    2.784990   3.027479   1.430810   0.000000
    20  H    4.229500   3.010463   3.794520   5.049024   0.000000
    21  H    4.022968   3.083632   2.652712   3.977740   1.748366
    22  H    2.606429   3.482786   2.628315   3.897253   3.043746
    23  H    2.902922   2.774293   4.201384   5.114419   2.805704
    24  H    2.548798   3.730002   4.177343   5.095729   3.771033
    25  H    4.881307   4.490403   5.459756   6.699562   2.452407
    26  H    4.801836   5.156740   6.026353   7.142223   3.918031
    27  H    6.089989   6.427816   6.610163   7.939044   4.276829
    28  H    7.336626   7.387693   6.217515   7.544427   5.134090
    29  H    8.103186   7.736505   7.082784   8.467395   5.023051
    30  H    5.233125   6.478827   6.344463   7.448995   5.375087
    31  H    4.151318   5.503700   4.836396   5.966777   4.594340
    32  H    5.886190   6.984835   6.351434   7.575775   5.435337
    33  H    6.527752   5.171754   5.168141   6.387198   2.769929
    34  H    7.863472   6.803651   6.381754   7.630079   4.297141
    35  H    7.348948   6.275466   6.377536   7.716665   3.375882
    36  H    5.724575   5.666920   4.121205   5.358552   4.127713
    37  H    0.972512   2.478577   2.650975   2.518054   4.857379
    38  H    3.393775   1.095310   2.833508   3.498048   2.494535
    39  H    2.676388   1.094637   3.491066   3.975543   3.184484
    40  H    2.717072   1.096648   2.707249   2.648878   4.047726
    41  H    2.736414   3.472561   1.098865   2.081658   4.182677
    42  H    3.367892   2.717775   1.093169   2.021413   3.524696
    43  H    2.533550   3.508319   1.950035   0.971693   5.577984
                   21         22         23         24         25
    21  H    0.000000
    22  H    2.626652   0.000000
    23  H    3.855392   3.035223   0.000000
    24  H    4.317869   2.345955   1.749331   0.000000
    25  H    3.909441   3.611654   2.383158   3.054070   0.000000
    26  H    5.120040   3.872216   2.477373   2.384069   1.751686
    27  H    5.138066   4.135274   4.270093   3.879067   2.466354
    28  H    4.495710   4.785454   6.938457   6.571781   5.662886
    29  H    4.847581   5.620573   7.103395   7.080941   5.381197
    30  H    5.881721   3.783960   4.272515   2.969682   3.800499
    31  H    4.617595   2.296822   3.969906   2.564644   3.876075
    32  H    5.593013   3.775323   5.215239   4.034821   4.318675
    33  H    2.590832   4.873602   5.568765   6.309309   4.590368
    34  H    3.917096   5.838249   6.991630   7.466917   5.673834
    35  H    3.741732   5.354776   5.886126   6.499745   4.213896
    36  H    2.816277   3.523858   6.000170   5.751483   5.491127
    37  H    4.597326   3.518855   3.536727   3.410541   5.670629
    38  H    2.573466   3.802612   3.235765   4.371213   4.422685
    39  H    3.772164   3.866298   2.168143   3.435755   4.122383
    40  H    3.883202   4.278682   3.719356   4.542853   5.575774
    41  H    2.909987   2.269630   4.589202   4.171496   5.608849
    42  H    2.127446   3.148721   4.621975   4.868264   5.565658
    43  H    4.598200   3.943172   5.231031   4.939729   6.947190
                   26         27         28         29         30
    26  H    0.000000
    27  H    2.372684   0.000000
    28  H    6.524161   4.767931   0.000000
    29  H    6.502671   4.638182   1.766023   0.000000
    30  H    2.646929   2.473280   5.895293   6.413755   0.000000
    31  H    3.339821   3.064959   4.884201   5.754172   1.774066
    32  H    3.811896   2.444569   4.421366   5.130824   1.771438
    33  H    6.222502   5.632310   4.238548   3.701511   7.240016
    34  H    7.209631   6.046394   3.435291   2.610399   7.806018
    35  H    5.810762   4.728835   3.772698   2.611122   6.760979
    36  H    6.442767   5.462040   2.354271   3.517046   6.120590
    37  H    5.618743   7.026670   8.168476   8.934101   6.157336
    38  H    5.433360   6.448450   7.031376   7.214196   6.886685
    39  H    4.631056   6.227739   7.886559   8.103393   6.268132
    40  H    6.152825   7.487127   8.234344   8.668934   7.374649
    41  H    6.043904   6.341791   5.623788   6.710548   5.905982
    42  H    6.421758   6.814015   5.928560   6.663262   6.917317
    43  H    7.155438   8.025246   7.865317   8.898027   7.232750
                   31         32         33         34         35
    31  H    0.000000
    32  H    1.770348   0.000000
    33  H    6.302587   6.666766   0.000000
    34  H    6.885839   6.866786   1.776022   0.000000
    35  H    6.165931   6.076566   1.778253   1.778248   0.000000
    36  H    4.640023   5.049220   3.519324   3.489153   4.089606
    37  H    5.106551   6.850708   7.095116   8.504817   8.056613
    38  H    5.894833   7.211032   4.302000   5.997971   5.533850
    39  H    5.576988   7.015548   5.648474   7.313279   6.535226
    40  H    6.335047   7.900295   5.969911   7.596908   7.217505
    41  H    4.254306   5.718013   5.377964   6.343582   6.423089
    42  H    5.416662   6.763195   4.397615   5.623309   5.793740
    43  H    5.772339   7.446997   7.107460   8.301058   8.318336
                   36         37         38         39         40
    36  H    0.000000
    37  H    6.413851   0.000000
    38  H    5.328773   3.519820   0.000000
    39  H    6.393149   2.748985   1.776461   0.000000
    40  H    6.341200   2.353743   1.767850   1.771653   0.000000
    41  H    3.575517   3.170254   3.779006   4.330660   3.753221
    42  H    3.730319   3.581357   2.584919   3.768824   2.929859
    43  H    5.772516   2.203239   4.174454   4.303997   3.146260
                   41         42         43
    41  H    0.000000
    42  H    1.776840   0.000000
    43  H    2.242217   2.810589   0.000000
 Stoichiometry    C15H24O4
 Framework group  C1[X(C15H24O4)]
 Deg. of freedom   123
 Full point group                 C1      NOp   1
 Largest Abelian subgroup         C1      NOp   1
 Largest concise Abelian subgroup C1      NOp   1
                         Standard orientation:                         
 ---------------------------------------------------------------------
 Center     Atomic      Atomic             Coordinates (Angstroms)
 Number     Number       Type             X           Y           Z
 ---------------------------------------------------------------------
      1          6           0        1.815875    0.631262    0.016837
      2          6           0        1.094662   -0.478507    0.307682
      3          6           0       -0.335359   -0.561190    0.766047
      4          6           0       -1.258335    0.495745    0.109734
      5          6           0       -1.109069    1.899574    0.746092
      6          6           0        0.311738    2.307698    1.178357
      7          6           0        1.446894    2.089040    0.158566
      8          6           0        3.161478    0.233064   -0.431021
      9          6           0        3.224971   -1.281096   -0.518595
     10          6           0        1.902495   -1.768701    0.114622
     11          8           0        4.090371    0.999649   -0.689702
     12          6           0        1.187247    2.759226   -1.205883
     13          6           0        2.121598   -2.499430    1.442068
     14          8           0        1.194353   -2.701753   -0.720303
     15          6           0       -2.741289    0.028402    0.058782
     16          8           0       -3.465018    1.125619   -0.546814
     17          6           0       -3.347243   -0.286769    1.430925
     18          6           0       -2.889810   -1.191263   -0.884241
     19          8           0       -4.257362   -1.461427   -1.206782
     20          1           0       -0.373007   -0.465059    1.861066
     21          1           0       -0.688025   -1.572490    0.545336
     22          1           0       -0.947225    0.578282   -0.940023
     23          1           0       -1.747432    1.970531    1.635611
     24          1           0       -1.498628    2.638147    0.037942
     25          1           0        0.581732    1.780877    2.103018
     26          1           0        0.284350    3.374300    1.438960
     27          1           0        2.343172    2.576114    0.570755
     28          1           0        3.277248   -1.578926   -1.573146
     29          1           0        4.124869   -1.664398   -0.026191
     30          1           0        0.984642    3.829222   -1.072787
     31          1           0        0.332849    2.314908   -1.728016
     32          1           0        2.063847    2.663242   -1.856240
     33          1           0        1.165747   -2.767853    1.904397
     34          1           0        2.689752   -3.420054    1.266981
     35          1           0        2.683191   -1.871429    2.140987
     36          1           0        1.026827   -2.270432   -1.576827
     37          1           0       -4.412905    0.933541   -0.444856
     38          1           0       -2.789844   -1.077043    1.945199
     39          1           0       -3.367185    0.597946    2.075217
     40          1           0       -4.379027   -0.637301    1.307690
     41          1           0       -2.313496   -1.015308   -1.803156
     42          1           0       -2.512826   -2.102034   -0.411591
     43          1           0       -4.542492   -0.773823   -1.831354
 ---------------------------------------------------------------------
 Rotational constants (GHZ):      0.5494586      0.2609229      0.2076491
 Standard basis: 6-311G(d,p) (5D, 7F)
 There are   505 symmetry adapted cartesian basis functions of A   symmetry.
 There are   486 symmetry adapted basis functions of A   symmetry.
   486 basis functions,   800 primitive gaussians,   505 cartesian basis functions
    73 alpha electrons       73 beta electrons
       nuclear repulsion energy      1598.6446012438 Hartrees.
 NAtoms=   43 NActive=   43 NUniq=   43 SFac= 1.00D+00 NAtFMM=   60 NAOKFM=F Big=F
 Integral buffers will be    131072 words long.
 Raffenetti 2 integral format.
 Two-electron integral symmetry is turned on.
 Using the following non-standard input for PCM:
 --- end of non-standard input.
 ------------------------------------------------------------------------------
 Polarizable Continuum Model (PCM)
 =================================
 Model                : PCM (using non-symmetric T matrix).
 Atomic radii         : UFF (Universal Force Field).
 Polarization charges : Total charges.
 Charge compensation  : None.
 Solution method      : On-the-fly selection.
 Cavity type          : Scaled VdW (van der Waals Surface) (Alpha=1.100).
 Cavity algorithm     : GePol (No added spheres)
                        Default sphere list used, NSphG=   43.
                        Lebedev-Laikov grids with approx.  5.0 points / Ang**2.
                        Smoothing algorithm: Karplus/York (Gamma=1.0000).
                        Polarization charges: spherical gaussians, with
                                              point-specific exponents (IZeta= 3).
                        Self-potential: point-specific (ISelfS= 7).
                        Self-field    : sphere-specific E.n sum rule (ISelfD= 2).
 Solvent              : Methanol, Eps=  32.613000 Eps(inf)=   1.765709
 ------------------------------------------------------------------------------
 One-electron integrals computed using PRISM.
 NBasis=   486 RedAO= T EigKep=  3.07D-04  NBF=   486
 NBsUse=   486 1.00D-06 EigRej= -1.00D+00 NBFU=   486
 Initial guess from the checkpoint file:  "DY-202A-11R_36.chk"
 B after Tr=     0.000000    0.000000    0.000000
         Rot=    1.000000    0.000000    0.000000    0.000000 Ang=   0.00 deg.
 Requested convergence on RMS density matrix=1.00D-08 within 128 cycles.
 Requested convergence on MAX density matrix=1.00D-06.
 Requested convergence on             energy=1.00D-06.
 No special actions if energy rises.
 Inv3:  Mode=1 IEnd=    21115227.
 Iteration    1 A*A^-1 deviation from unit magnitude is 6.22D-15 for    875.
 Iteration    1 A*A^-1 deviation from orthogonality  is 6.41D-15 for   2630   2567.
 Iteration    1 A^-1*A deviation from unit magnitude is 5.77D-15 for   2647.
 Iteration    1 A^-1*A deviation from orthogonality  is 8.87D-11 for   2187   2163.
 Error on total polarization charges =  0.01110
 SCF Done:  E(RmPW1PW91) =  -886.975420951     A.U. after   11 cycles
            NFock= 11  Conv=0.66D-08     -V/T= 2.0045
 DoSCS=F DFT=T ScalE2(SS,OS)=  1.000000  1.000000
 Range of M.O.s used for correlation:     1   486
 NBasis=   486 NAE=    73 NBE=    73 NFC=     0 NFV=     0
 NROrb=    486 NOA=    73 NOB=    73 NVA=   413 NVB=   413

 **** Warning!!: The largest alpha MO coefficient is  0.10191274D+02

 NEqPCM:  Using equilibrium solvation (IEInf=0, Eps=  32.6130, EpsInf=   1.7657)
          Differentiating once with respect to magnetic field using GIAOs.
          Electric field/nuclear overlap derivatives assumed to be zero.
 FoFJK:  IHMeth= 1 ICntrl=    6127 DoSepK=F KAlg= 0 I1Cent=   0 FoldK=F
 IRaf=         1 NMat=   1 IRICut=       1 DoRegI=T DoRafI=F ISym2E= 0.
          There are     3 degrees of freedom in the 1st order CPHF.  IDoFFX=0 NUNeed=     3.
      3 vectors produced by pass  0 Test12= 1.00D-12 3.33D-08 XBig12= 4.40D+01 1.05D+00.
 AX will form     3 AO Fock derivatives at one time.
      3 vectors produced by pass  1 Test12= 1.00D-12 3.33D-08 XBig12= 1.01D-01 2.05D-01.
      3 vectors produced by pass  2 Test12= 1.00D-12 3.33D-08 XBig12= 1.42D-03 1.80D-02.
      3 vectors produced by pass  3 Test12= 1.00D-12 3.33D-08 XBig12= 7.31D-06 1.06D-03.
      3 vectors produced by pass  4 Test12= 1.00D-12 3.33D-08 XBig12= 3.91D-08 7.40D-05.
      3 vectors produced by pass  5 Test12= 1.00D-12 3.33D-08 XBig12= 1.04D-10 3.20D-06.
      3 vectors produced by pass  6 Test12= 1.00D-12 3.33D-08 XBig12= 6.33D-13 2.14D-07.
 InvSVY:  IOpt=1 It=  1 EMax= 8.88D-16
 Solved reduced A of dimension    21 with     3 vectors.
 Calculating GIAO nuclear magnetic shielding tensors.
 SCF GIAO Magnetic shielding tensor (ppm):
      1  C    Isotropic =    35.4630   Anisotropy =   140.3292
   XX=   -17.6368   YX=    34.8408   ZX=    48.7888
   XY=    21.6133   YY=    11.2236   ZY=    -8.0313
   XZ=    48.0327   YZ=    -0.3732   ZZ=   112.8023
   Eigenvalues:   -47.2047    24.5779   129.0158
      2  C    Isotropic =    -1.0292   Anisotropy =   190.3112
   XX=   -67.2259   YX=    33.7057   ZX=    65.9174
   XY=    34.9784   YY=   -44.3768   ZY=    -2.6090
   XZ=    49.6897   YZ=   -13.9909   ZZ=   108.5152
   Eigenvalues:  -105.0523   -23.8801   125.8449
      3  C    Isotropic =   160.0769   Anisotropy =    17.4891
   XX=   168.3440   YX=    -4.6541   ZX=     4.1666
   XY=    -4.3848   YY=   151.5528   ZY=    -5.2129
   XZ=     1.5231   YZ=    -9.8076   ZZ=   160.3340
   Eigenvalues:   146.9327   161.5617   171.7363
      4  C    Isotropic =   140.5489   Anisotropy =    35.6959
   XX=   163.5406   YX=     6.1787   ZX=     2.3890
   XY=     1.7064   YY=   135.6714   ZY=    -4.2140
   XZ=     4.5486   YZ=     2.0662   ZZ=   122.4346
   Eigenvalues:   121.9969   135.3036   164.3461
      5  C    Isotropic =   161.3617   Anisotropy =    18.5295
   XX=   166.9144   YX=     4.3504   ZX=    -1.0898
   XY=    -1.0986   YY=   170.3001   ZY=     7.4583
   XZ=     0.4097   YZ=    10.7237   ZZ=   146.8706
   Eigenvalues:   143.7258   166.6446   173.7147
      6  C    Isotropic =   156.5922   Anisotropy =    18.2028
   XX=   162.1871   YX=     3.6925   ZX=   -11.8637
   XY=     0.6748   YY=   152.8023   ZY=     5.2759
   XZ=    -7.1067   YZ=     4.4022   ZZ=   154.7871
   Eigenvalues:   144.8528   156.1964   168.7273
      7  C    Isotropic =   154.7914   Anisotropy =     7.9031
   XX=   152.2062   YX=    -4.5548   ZX=     1.7919
   XY=    -5.0343   YY=   153.0804   ZY=     2.2503
   XZ=    -4.2736   YZ=    -0.2172   ZZ=   159.0875
   Eigenvalues:   147.8241   156.4899   160.0601
      8  C    Isotropic =   -24.3314   Anisotropy =   146.7933
   XX=   -56.6873   YX=    15.9640   ZX=    40.4561
   XY=    21.7494   YY=   -74.8370   ZY=   -15.3782
   XZ=    47.2279   YZ=    -9.1414   ZZ=    58.5301
   Eigenvalues:   -95.1055   -51.4195    73.5308
      9  C    Isotropic =   133.0652   Anisotropy =    33.3197
   XX=   131.9342   YX=    15.5409   ZX=   -14.0236
   XY=    12.9635   YY=   139.4832   ZY=    -7.3128
   XZ=    -6.0490   YZ=    -6.0816   ZZ=   127.7782
   Eigenvalues:   118.2372   125.6801   155.2783
     10  C    Isotropic =   106.6251   Anisotropy =    37.1955
   XX=   106.4402   YX=     7.6806   ZX=     3.7520
   XY=     6.2735   YY=   110.0908   ZY=    17.7609
   XZ=     9.3398   YZ=    23.7925   ZZ=   103.3445
   Eigenvalues:    85.6573   102.7960   131.4222
     11  O    Isotropic =  -233.4715   Anisotropy =   903.1885
   XX=  -520.6299   YX=  -222.9043   ZX=   266.5352
   XY=  -169.6153   YY=  -451.7575   ZY=    15.3614
   XZ=   313.5713   YZ=    32.3327   ZZ=   271.9729
   Eigenvalues:  -744.5162  -324.5525   368.6542
     12  C    Isotropic =   169.0077   Anisotropy =    29.6840
   XX=   154.8821   YX=    -1.9013   ZX=     3.9147
   XY=    -0.7481   YY=   173.6650   ZY=   -10.2965
   XZ=     2.9006   YZ=   -13.9714   ZZ=   178.4760
   Eigenvalues:   154.3884   163.8377   188.7970
     13  C    Isotropic =   161.8678   Anisotropy =    37.3084
   XX=   150.6111   YX=     0.2002   ZX=     8.2947
   XY=     0.8857   YY=   157.9468   ZY=   -16.0632
   XZ=    10.6629   YZ=   -13.0298   ZZ=   177.0455
   Eigenvalues:   144.5333   154.3300   186.7401
     14  O    Isotropic =   249.5667   Anisotropy =    95.4333
   XX=   227.8633   YX=    22.5233   ZX=    12.1772
   XY=    10.7485   YY=   213.3232   ZY=    -8.9920
   XZ=    31.0596   YZ=     9.3115   ZZ=   307.5135
   Eigenvalues:   201.0366   234.4745   313.1889
     15  C    Isotropic =   108.8116   Anisotropy =    40.6822
   XX=   110.9966   YX=   -19.5236   ZX=    15.3719
   XY=    -9.3760   YY=   115.0568   ZY=   -11.1239
   XZ=    10.2916   YZ=   -12.0548   ZZ=   100.3814
   Eigenvalues:    91.5757    98.9261   135.9330
     16  O    Isotropic =   267.7739   Anisotropy =    72.6698
   XX=   278.6320   YX=     8.2857   ZX=    -0.9639
   XY=    -4.6443   YY=   243.0318   ZY=   -34.5118
   XZ=     5.9931   YZ=   -66.0162   ZZ=   281.6579
   Eigenvalues:   208.3764   278.7249   316.2204
     17  C    Isotropic =   169.9600   Anisotropy =    33.1911
   XX=   158.9291   YX=    -4.8147   ZX=   -12.7895
   XY=    -6.7902   YY=   166.2029   ZY=   -10.9138
   XZ=    -5.0131   YZ=   -14.3917   ZZ=   184.7478
   Eigenvalues:   149.7850   168.0075   192.0873
     18  C    Isotropic =   113.4024   Anisotropy =    41.0687
   XX=   134.3725   YX=    15.1937   ZX=     4.7080
   XY=     8.2706   YY=   104.3216   ZY=    17.0168
   XZ=     2.3092   YZ=    17.4492   ZZ=   101.5132
   Eigenvalues:    84.9990   114.4268   140.7815
     19  O    Isotropic =   319.3663   Anisotropy =    39.5440
   XX=   318.2635   YX=     2.7349   ZX=     6.2584
   XY=   -24.6097   YY=   323.2248   ZY=   -18.4068
   XZ=   -15.4408   YZ=   -30.6163   ZZ=   316.6105
   Eigenvalues:   290.9491   321.4207   345.7290
     20  H    Isotropic =    29.5359   Anisotropy =     5.2197
   XX=    28.4763   YX=    -1.1783   ZX=     0.7269
   XY=    -1.8366   YY=    27.6234   ZY=    -1.9976
   XZ=    -0.7863   YZ=    -1.1737   ZZ=    32.5079
   Eigenvalues:    26.2110    29.3810    33.0157
     21  H    Isotropic =    29.4406   Anisotropy =     8.6442
   XX=    32.7628   YX=    -2.0014   ZX=     0.7965
   XY=    -2.5871   YY=    33.0460   ZY=     1.1733
   XZ=     0.8109   YZ=     0.1673   ZZ=    22.5129
   Eigenvalues:    22.3799    30.7384    35.2033
     22  H    Isotropic =    29.9064   Anisotropy =     3.0694
   XX=    30.7529   YX=     1.5908   ZX=    -1.3879
   XY=     2.0340   YY=    28.6004   ZY=     0.0395
   XZ=     0.3834   YZ=    -0.3615   ZZ=    30.3659
   Eigenvalues:    27.5645    30.2021    31.9527
     23  H    Isotropic =    30.0984   Anisotropy =     7.5111
   XX=    32.9607   YX=     1.8307   ZX=    -3.7776
   XY=     1.4646   YY=    28.3344   ZY=     3.9625
   XZ=    -3.4049   YZ=     2.9877   ZZ=    29.0003
   Eigenvalues:    23.7040    31.4855    35.1058
     24  H    Isotropic =    29.6522   Anisotropy =     6.9156
   XX=    30.5303   YX=    -0.3292   ZX=     2.8968
   XY=    -0.5293   YY=    33.0818   ZY=    -2.6865
   XZ=     1.9577   YZ=    -2.5186   ZZ=    25.3446
   Eigenvalues:    23.8183    30.8757    34.2626
     25  H    Isotropic =    29.8844   Anisotropy =     6.3521
   XX=    28.6194   YX=     1.2342   ZX=     1.6303
   XY=     0.3937   YY=    27.1824   ZY=    -0.2587
   XZ=     0.7969   YZ=    -0.1167   ZZ=    33.8513
   Eigenvalues:    26.7474    28.7865    34.1191
     26  H    Isotropic =    30.0566   Anisotropy =    10.5150
   XX=    28.5767   YX=     1.6464   ZX=    -0.4033
   XY=     1.4468   YY=    34.1680   ZY=     4.5821
   XZ=    -0.9047   YZ=     5.6759   ZZ=    27.4250
   Eigenvalues:    24.2537    28.8495    37.0666
     27  H    Isotropic =    29.0941   Anisotropy =     8.9033
   XX=    33.5484   YX=     2.8296   ZX=     1.3774
   XY=     2.8685   YY=    26.9914   ZY=     0.6892
   XZ=     1.4022   YZ=     2.4169   ZZ=    26.7425
   Eigenvalues:    25.1597    27.0930    35.0296
     28  H    Isotropic =    29.3388   Anisotropy =     6.3573
   XX=    29.3782   YX=     0.7903   ZX=    -2.9565
   XY=     0.1303   YY=    27.5385   ZY=     0.7438
   XZ=    -3.2504   YZ=     2.0334   ZZ=    31.0996
   Eigenvalues:    26.0068    28.4325    33.5770
     29  H    Isotropic =    29.1863   Anisotropy =     6.0328
   XX=    33.1551   YX=    -0.4673   ZX=    -0.5463
   XY=    -0.5902   YY=    27.5306   ZY=    -1.5272
   XZ=     0.4578   YZ=    -2.5655   ZZ=    26.8733
   Eigenvalues:    25.1117    29.2392    33.2082
     30  H    Isotropic =    30.7231   Anisotropy =    10.8457
   XX=    27.2535   YX=    -0.3234   ZX=    -0.9975
   XY=    -0.3184   YY=    37.0912   ZY=    -2.1597
   XZ=    -0.1390   YZ=    -3.7435   ZZ=    27.8246
   Eigenvalues:    26.4566    27.7591    37.9536
     31  H    Isotropic =    30.8419   Anisotropy =     5.1639
   XX=    31.8450   YX=     2.6522   ZX=     1.3634
   XY=     2.7077   YY=    28.3899   ZY=    -1.5698
   XZ=     2.8564   YZ=    -1.6542   ZZ=    32.2909
   Eigenvalues:    25.9738    32.2675    34.2846
     32  H    Isotropic =    30.4791   Anisotropy =     9.2130
   XX=    31.5358   YX=    -0.2990   ZX=    -3.7041
   XY=     0.3312   YY=    27.8057   ZY=    -2.3048
   XZ=    -4.8038   YZ=    -3.5068   ZZ=    32.0959
   Eigenvalues:    25.4883    29.3279    36.6211
     33  H    Isotropic =    30.3162   Anisotropy =     6.0896
   XX=    31.5681   YX=    -1.2101   ZX=    -1.5908
   XY=     0.3046   YY=    29.0143   ZY=    -3.3237
   XZ=    -2.9473   YZ=    -4.1930   ZZ=    30.3663
   Eigenvalues:    25.3283    31.2443    34.3760
     34  H    Isotropic =    30.2016   Anisotropy =     9.8037
   XX=    29.5017   YX=    -4.3419   ZX=     0.3377
   XY=    -4.2473   YY=    33.3562   ZY=    -1.4211
   XZ=     0.9647   YZ=    -3.2584   ZZ=    27.7469
   Eigenvalues:    26.1997    27.6677    36.7374
     35  H    Isotropic =    30.9680   Anisotropy =     8.5655
   XX=    30.1416   YX=     0.0500   ZX=     4.0695
   XY=     0.4886   YY=    28.7699   ZY=     0.6897
   XZ=     4.2492   YZ=     0.0809   ZZ=    33.9925
   Eigenvalues:    27.4834    28.7424    36.6784
     36  H    Isotropic =    30.9684   Anisotropy =    14.3468
   XX=    26.1487   YX=    -0.1128   ZX=     3.9084
   XY=    -0.1158   YY=    27.4882   ZY=    -1.0893
   XZ=     4.3309   YZ=    -0.9474   ZZ=    39.2684
   Eigenvalues:    24.9504    27.4219    40.5330
     37  H    Isotropic =    30.5958   Anisotropy =    17.5211
   XX=    42.1365   YX=    -1.2071   ZX=     1.4698
   XY=    -0.9556   YY=    27.1198   ZY=    -1.4226
   XZ=     0.6600   YZ=     0.0642   ZZ=    22.5311
   Eigenvalues:    22.3912    27.1198    42.2765
     38  H    Isotropic =    30.9157   Anisotropy =     8.5898
   XX=    30.3979   YX=    -0.9032   ZX=    -0.1365
   XY=    -1.6833   YY=    30.8441   ZY=    -5.0530
   XZ=     0.3722   YZ=    -5.5560   ZZ=    31.5052
   Eigenvalues:    25.6988    30.4061    36.6422
     39  H    Isotropic =    30.5858   Anisotropy =     7.3131
   XX=    29.2453   YX=     0.0789   ZX=    -3.2539
   XY=     0.9109   YY=    30.3322   ZY=     2.9004
   XZ=    -2.5814   YZ=     3.8029   ZZ=    32.1799
   Eigenvalues:    26.0588    30.2373    35.4612
     40  H    Isotropic =    30.3685   Anisotropy =     8.3293
   XX=    34.1960   YX=     3.1325   ZX=    -1.4602
   XY=     3.2407   YY=    27.1120   ZY=    -0.1344
   XZ=    -2.1190   YZ=    -0.3193   ZZ=    29.7973
   Eigenvalues:    25.8389    29.3451    35.9213
     41  H    Isotropic =    28.4201   Anisotropy =     6.6618
   XX=    32.5029   YX=     1.6750   ZX=    -1.1760
   XY=     1.7417   YY=    24.2514   ZY=     2.8675
   XZ=     0.5639   YZ=     2.8174   ZZ=    28.5061
   Eigenvalues:    22.5491    29.8500    32.8613
     42  H    Isotropic =    28.1148   Anisotropy =     5.4626
   XX=    30.5847   YX=    -1.2211   ZX=     2.9178
   XY=    -0.1713   YY=    30.1346   ZY=     1.7448
   XZ=     3.2126   YZ=     1.1578   ZZ=    23.6250
   Eigenvalues:    22.1455    30.4423    31.7565
     43  H    Isotropic =    30.4713   Anisotropy =    17.4189
   XX=    28.9813   YX=    -2.2073   ZX=     7.4536
   XY=    -1.6695   YY=    30.5855   ZY=    -6.8998
   XZ=     9.2919   YZ=    -5.4262   ZZ=    31.8472
   Eigenvalues:    21.0920    28.2382    42.0839
 End of Minotr F.D. properties file   721 does not exist.
 End of Minotr F.D. properties file   722 does not exist.
 End of Minotr F.D. properties file   788 does not exist.

 **********************************************************************

            Population analysis using the SCF density.

 **********************************************************************

 Orbital symmetries:
       Occupied  (A) (A) (A) (A) (A) (A) (A) (A) (A) (A) (A) (A)
                 (A) (A) (A) (A) (A) (A) (A) (A) (A) (A) (A) (A)
                 (A) (A) (A) (A) (A) (A) (A) (A) (A) (A) (A) (A)
                 (A) (A) (A) (A) (A) (A) (A) (A) (A) (A) (A) (A)
                 (A) (A) (A) (A) (A) (A) (A) (A) (A) (A) (A) (A)
                 (A) (A) (A) (A) (A) (A) (A) (A) (A) (A) (A) (A)
                 (A)
       Virtual   (A) (A) (A) (A) (A) (A) (A) (A) (A) (A) (A) (A)
                 (A) (A) (A) (A) (A) (A) (A) (A) (A) (A) (A) (A)
                 (A) (A) (A) (A) (A) (A) (A) (A) (A) (A) (A) (A)
                 (A) (A) (A) (A) (A) (A) (A) (A) (A) (A) (A) (A)
                 (A) (A) (A) (A) (A) (A) (A) (A) (A) (A) (A) (A)
                 (A) (A) (A) (A) (A) (A) (A) (A) (A) (A) (A) (A)
                 (A) (A) (A) (A) (A) (A) (A) (A) (A) (A) (A) (A)
                 (A) (A) (A) (A) (A) (A) (A) (A) (A) (A) (A) (A)
                 (A) (A) (A) (A) (A) (A) (A) (A) (A) (A) (A) (A)
                 (A) (A) (A) (A) (A) (A) (A) (A) (A) (A) (A) (A)
                 (A) (A) (A) (A) (A) (A) (A) (A) (A) (A) (A) (A)
                 (A) (A) (A) (A) (A) (A) (A) (A) (A) (A) (A) (A)
                 (A) (A) (A) (A) (A) (A) (A) (A) (A) (A) (A) (A)
                 (A) (A) (A) (A) (A) (A) (A) (A) (A) (A) (A) (A)
                 (A) (A) (A) (A) (A) (A) (A) (A) (A) (A) (A) (A)
                 (A) (A) (A) (A) (A) (A) (A) (A) (A) (A) (A) (A)
                 (A) (A) (A) (A) (A) (A) (A) (A) (A) (A) (A) (A)
                 (A) (A) (A) (A) (A) (A) (A) (A) (A) (A) (A) (A)
                 (A) (A) (A) (A) (A) (A) (A) (A) (A) (A) (A) (A)
                 (A) (A) (A) (A) (A) (A) (A) (A) (A) (A) (A) (A)
                 (A) (A) (A) (A) (A) (A) (A) (A) (A) (A) (A) (A)
                 (A) (A) (A) (A) (A) (A) (A) (A) (A) (A) (A) (A)
                 (A) (A) (A) (A) (A) (A) (A) (A) (A) (A) (A) (A)
                 (A) (A) (A) (A) (A) (A) (A) (A) (A) (A) (A) (A)
                 (A) (A) (A) (A) (A) (A) (A) (A) (A) (A) (A) (A)
                 (A) (A) (A) (A) (A) (A) (A) (A) (A) (A) (A) (A)
                 (A) (A) (A) (A) (A) (A) (A) (A) (A) (A) (A) (A)
                 (A) (A) (A) (A) (A) (A) (A) (A) (A) (A) (A) (A)
                 (A) (A) (A) (A) (A) (A) (A) (A) (A) (A) (A) (A)
                 (A) (A) (A) (A) (A) (A) (A) (A) (A) (A) (A) (A)
                 (A) (A) (A) (A) (A) (A) (A) (A) (A) (A) (A) (A)
                 (A) (A) (A) (A) (A) (A) (A) (A) (A) (A) (A) (A)
                 (A) (A) (A) (A) (A) (A) (A) (A) (A) (A) (A) (A)
                 (A) (A) (A) (A) (A) (A) (A) (A) (A) (A) (A) (A)
                 (A) (A) (A) (A) (A)
 The electronic state is 1-A.
 Alpha  occ. eigenvalues --  -19.22019 -19.21677 -19.21377 -19.19993 -10.32205
 Alpha  occ. eigenvalues --  -10.31033 -10.29699 -10.27726 -10.26686 -10.24699
 Alpha  occ. eigenvalues --  -10.24691 -10.24671 -10.24471 -10.23981 -10.22969
 Alpha  occ. eigenvalues --  -10.22905 -10.22669 -10.22261 -10.22196  -1.06508
 Alpha  occ. eigenvalues --   -1.06444  -1.05832  -1.03822  -0.89331  -0.84615
 Alpha  occ. eigenvalues --   -0.82403  -0.77765  -0.77338  -0.75352  -0.71897
 Alpha  occ. eigenvalues --   -0.70686  -0.68963  -0.66114  -0.63070  -0.59847
 Alpha  occ. eigenvalues --   -0.58418  -0.56439  -0.54239  -0.52830  -0.52543
 Alpha  occ. eigenvalues --   -0.51083  -0.49174  -0.49028  -0.47884  -0.47145
 Alpha  occ. eigenvalues --   -0.46856  -0.45480  -0.44748  -0.43607  -0.43593
 Alpha  occ. eigenvalues --   -0.42320  -0.41577  -0.40857  -0.40499  -0.40166
 Alpha  occ. eigenvalues --   -0.39746  -0.39149  -0.38692  -0.37844  -0.37538
 Alpha  occ. eigenvalues --   -0.37220  -0.36638  -0.36028  -0.34980  -0.34188
 Alpha  occ. eigenvalues --   -0.33206  -0.32689  -0.32182  -0.31441  -0.30157
 Alpha  occ. eigenvalues --   -0.27964  -0.27104  -0.26170
 Alpha virt. eigenvalues --   -0.05096   0.03999   0.04336   0.04531   0.06024
 Alpha virt. eigenvalues --    0.06881   0.07869   0.08707   0.09448   0.09621
 Alpha virt. eigenvalues --    0.10523   0.10770   0.11160   0.11912   0.12556
 Alpha virt. eigenvalues --    0.12898   0.13381   0.13532   0.14065   0.14874
 Alpha virt. eigenvalues --    0.15631   0.15826   0.16300   0.17425   0.17729
 Alpha virt. eigenvalues --    0.18327   0.18795   0.19209   0.20179   0.20253
 Alpha virt. eigenvalues --    0.20873   0.21601   0.22916   0.23272   0.24413
 Alpha virt. eigenvalues --    0.25226   0.26088   0.26284   0.27160   0.28410
 Alpha virt. eigenvalues --    0.28950   0.29614   0.30554   0.31709   0.32482
 Alpha virt. eigenvalues --    0.32796   0.33109   0.34601   0.35221   0.35676
 Alpha virt. eigenvalues --    0.36290   0.37826   0.38889   0.39210   0.40070
 Alpha virt. eigenvalues --    0.40550   0.40966   0.41709   0.42651   0.43948
 Alpha virt. eigenvalues --    0.46003   0.46462   0.46750   0.48419   0.48820
 Alpha virt. eigenvalues --    0.48942   0.49784   0.50174   0.50498   0.51882
 Alpha virt. eigenvalues --    0.52623   0.53388   0.54174   0.55087   0.55404
 Alpha virt. eigenvalues --    0.55925   0.56895   0.57245   0.57879   0.57945
 Alpha virt. eigenvalues --    0.58293   0.58808   0.59243   0.59672   0.60020
 Alpha virt. eigenvalues --    0.60486   0.61010   0.61121   0.61657   0.62248
 Alpha virt. eigenvalues --    0.62666   0.62909   0.63332   0.63507   0.63967
 Alpha virt. eigenvalues --    0.64470   0.64752   0.65608   0.66354   0.66684
 Alpha virt. eigenvalues --    0.67723   0.67958   0.69108   0.69452   0.69827
 Alpha virt. eigenvalues --    0.70937   0.72099   0.73281   0.73799   0.74146
 Alpha virt. eigenvalues --    0.74858   0.77979   0.79323   0.80686   0.82092
 Alpha virt. eigenvalues --    0.85132   0.86004   0.86302   0.86693   0.87241
 Alpha virt. eigenvalues --    0.88430   0.90678   0.90831   0.93471   0.94245
 Alpha virt. eigenvalues --    0.95420   0.96996   0.97678   1.00125   1.00494
 Alpha virt. eigenvalues --    1.01570   1.02281   1.02972   1.03175   1.06383
 Alpha virt. eigenvalues --    1.07130   1.08440   1.09819   1.11408   1.13378
 Alpha virt. eigenvalues --    1.14407   1.16275   1.16286   1.16817   1.20133
 Alpha virt. eigenvalues --    1.21871   1.22257   1.23667   1.24916   1.26054
 Alpha virt. eigenvalues --    1.28205   1.28336   1.30421   1.32147   1.33999
 Alpha virt. eigenvalues --    1.34623   1.36180   1.36251   1.37429   1.39734
 Alpha virt. eigenvalues --    1.41558   1.42153   1.42880   1.43133   1.44211
 Alpha virt. eigenvalues --    1.45025   1.45200   1.46084   1.46208   1.46644
 Alpha virt. eigenvalues --    1.48197   1.48780   1.49172   1.50186   1.50885
 Alpha virt. eigenvalues --    1.51242   1.52131   1.53303   1.54278   1.54898
 Alpha virt. eigenvalues --    1.55459   1.55980   1.56341   1.57505   1.57869
 Alpha virt. eigenvalues --    1.58702   1.59297   1.60486   1.61368   1.62009
 Alpha virt. eigenvalues --    1.62540   1.62729   1.63596   1.64450   1.65018
 Alpha virt. eigenvalues --    1.66663   1.66852   1.67919   1.68467   1.69447
 Alpha virt. eigenvalues --    1.69626   1.70642   1.70858   1.71205   1.72627
 Alpha virt. eigenvalues --    1.73147   1.74186   1.74347   1.75893   1.76052
 Alpha virt. eigenvalues --    1.76876   1.77914   1.78692   1.80495   1.80918
 Alpha virt. eigenvalues --    1.81777   1.82216   1.83341   1.84302   1.85071
 Alpha virt. eigenvalues --    1.85753   1.88072   1.88529   1.88849   1.90424
 Alpha virt. eigenvalues --    1.91367   1.91565   1.94155   1.95370   1.96380
 Alpha virt. eigenvalues --    1.96941   1.99675   2.00226   2.00429   2.01746
 Alpha virt. eigenvalues --    2.03470   2.03961   2.05446   2.06497   2.07248
 Alpha virt. eigenvalues --    2.08466   2.09303   2.09899   2.11332   2.13761
 Alpha virt. eigenvalues --    2.14439   2.15959   2.16736   2.17049   2.17220
 Alpha virt. eigenvalues --    2.19196   2.20624   2.21197   2.22511   2.23723
 Alpha virt. eigenvalues --    2.25163   2.28542   2.29294   2.30855   2.31399
 Alpha virt. eigenvalues --    2.32632   2.33106   2.34763   2.37579   2.38519
 Alpha virt. eigenvalues --    2.39843   2.41171   2.42179   2.42402   2.43620
 Alpha virt. eigenvalues --    2.44535   2.45117   2.45869   2.47585   2.48239
 Alpha virt. eigenvalues --    2.48800   2.49756   2.50623   2.51080   2.52085
 Alpha virt. eigenvalues --    2.53840   2.54783   2.56810   2.57173   2.57725
 Alpha virt. eigenvalues --    2.57967   2.59527   2.59916   2.59999   2.61355
 Alpha virt. eigenvalues --    2.62679   2.63063   2.64057   2.65441   2.66247
 Alpha virt. eigenvalues --    2.66590   2.67932   2.68734   2.69631   2.71864
 Alpha virt. eigenvalues --    2.72741   2.74219   2.74769   2.76689   2.79263
 Alpha virt. eigenvalues --    2.80123   2.81665   2.83522   2.84986   2.86904
 Alpha virt. eigenvalues --    2.87906   2.89475   2.90100   2.90718   2.91450
 Alpha virt. eigenvalues --    2.92922   2.93578   2.93756   2.94650   2.97873
 Alpha virt. eigenvalues --    2.99326   3.00455   3.03413   3.05658   3.06019
 Alpha virt. eigenvalues --    3.08736   3.10675   3.11844   3.12074   3.13769
 Alpha virt. eigenvalues --    3.14341   3.16933   3.17740   3.18584   3.19836
 Alpha virt. eigenvalues --    3.20185   3.21519   3.23178   3.24629   3.27622
 Alpha virt. eigenvalues --    3.30065   3.34573   3.35224   3.36153   3.37030
 Alpha virt. eigenvalues --    3.41187   3.45121   3.48703   3.57688   3.58035
 Alpha virt. eigenvalues --    3.59782   3.63935   3.71787   3.76415   3.77575
 Alpha virt. eigenvalues --    3.78121   3.80481   3.82136   3.82479   3.82854
 Alpha virt. eigenvalues --    3.83827   3.84007   3.84654   3.86122   3.86724
 Alpha virt. eigenvalues --    3.89044   3.92434   3.94914   3.99001   4.03406
 Alpha virt. eigenvalues --    4.07155   4.09428   4.11112   4.14116   4.24463
 Alpha virt. eigenvalues --    4.25470   4.28517   4.35440   4.37723   4.42040
 Alpha virt. eigenvalues --    4.48356   4.55053   4.92953   4.95335   4.98022
 Alpha virt. eigenvalues --    5.02108   5.10927   5.28129   5.32139   5.33998
 Alpha virt. eigenvalues --    5.63605   5.63902   5.66119   5.67338  23.64785
 Alpha virt. eigenvalues --   23.80223  23.83590  23.87524  23.91383  23.92696
 Alpha virt. eigenvalues --   23.94159  23.96584  23.97812  24.00592  24.02678
 Alpha virt. eigenvalues --   24.03412  24.05609  24.06623  24.25908  50.01073
 Alpha virt. eigenvalues --   50.02646  50.04471  50.09851
          Condensed to atoms (all electrons):
               1          2          3          4          5          6
     1  C    5.779074   0.341163  -0.039128  -0.014789  -0.001111  -0.064040
     2  C    0.341163   5.461245   0.294999  -0.043845  -0.001379  -0.011217
     3  C   -0.039128   0.294999   5.092168   0.276029  -0.070609  -0.007877
     4  C   -0.014789  -0.043845   0.276029   5.475422   0.296404  -0.053600
     5  C   -0.001111  -0.001379  -0.070609   0.296404   4.984323   0.349430
     6  C   -0.064040  -0.011217  -0.007877  -0.053600   0.349430   5.039497
     7  C    0.259302  -0.045881  -0.004468  -0.002003  -0.074190   0.367414
     8  C    0.180604   0.024724   0.004451  -0.000460  -0.000430   0.005645
     9  C   -0.176504  -0.095411   0.008012  -0.000604   0.000003  -0.000162
    10  C   -0.007110   0.304473  -0.041825   0.004994  -0.000253  -0.000328
    11  O   -0.121191   0.007352  -0.000089  -0.000002  -0.000005   0.000185
    12  C   -0.076304   0.000109   0.001949  -0.005123  -0.002306  -0.070407
    13  C   -0.000761  -0.094952  -0.007782   0.000333  -0.000022   0.000072
    14  O    0.005693  -0.051430  -0.011724  -0.000831  -0.000008   0.000006
    15  C    0.000092   0.003441  -0.037039   0.267738  -0.044771   0.006163
    16  O   -0.000004  -0.000097   0.003546  -0.068479   0.003172   0.000521
    17  C   -0.000050   0.000342  -0.004033  -0.074745  -0.012688  -0.000226
    18  C    0.000031   0.000702  -0.011214  -0.079338   0.007933  -0.000062
    19  O    0.000000   0.000000   0.000103   0.004192  -0.000133   0.000001
    20  H   -0.002892  -0.029930   0.395100  -0.030635  -0.003782  -0.001940
    21  H    0.009666  -0.050909   0.409994  -0.045202   0.004941   0.000007
    22  H   -0.000491  -0.006348  -0.052077   0.420388  -0.034869  -0.005355
    23  H   -0.000345   0.000081  -0.003743  -0.034957   0.409206  -0.037758
    24  H   -0.000091  -0.000789   0.009661  -0.041275   0.410119  -0.034103
    25  H   -0.005824  -0.002319   0.005970  -0.007665  -0.034905   0.409206
    26  H    0.009488   0.000314  -0.000346   0.008087  -0.033976   0.410132
    27  H   -0.057185   0.005260  -0.000331  -0.000364   0.006797  -0.039132
    28  H    0.006833   0.001678  -0.000196   0.000062  -0.000002   0.000008
    29  H    0.011563   0.002383  -0.000301   0.000013   0.000000   0.000017
    30  H    0.008812  -0.000169  -0.000065   0.000351  -0.001665  -0.002247
    31  H   -0.003868   0.002699  -0.000612  -0.001580   0.005096  -0.007541
    32  H   -0.014666  -0.000466  -0.000011   0.000094  -0.000380   0.007700
    33  H    0.000306  -0.012590   0.004297   0.000012   0.000012  -0.000021
    34  H   -0.000962   0.011030  -0.000004   0.000008   0.000000  -0.000002
    35  H    0.002125   0.002057  -0.000815  -0.000040  -0.000006   0.000023
    36  H    0.001904  -0.000749  -0.001836   0.000296  -0.000005   0.000010
    37  H    0.000001   0.000029  -0.000581   0.012996  -0.000310   0.000037
    38  H   -0.000011   0.000466   0.001811  -0.005953   0.001513   0.000021
    39  H    0.000007  -0.000117   0.000056  -0.010816   0.001526   0.000045
    40  H    0.000000   0.000015  -0.000764   0.011847  -0.000293   0.000011
    41  H    0.000042   0.000159  -0.001389   0.002617  -0.000007  -0.000028
    42  H   -0.000036   0.000214   0.001388   0.000878  -0.000741  -0.000010
    43  H    0.000000   0.000002   0.000017   0.000108  -0.000054  -0.000002
               7          8          9         10         11         12
     1  C    0.259302   0.180604  -0.176504  -0.007110  -0.121191  -0.076304
     2  C   -0.045881   0.024724  -0.095411   0.304473   0.007352   0.000109
     3  C   -0.004468   0.004451   0.008012  -0.041825  -0.000089   0.001949
     4  C   -0.002003  -0.000460  -0.000604   0.004994  -0.000002  -0.005123
     5  C   -0.074190  -0.000430   0.000003  -0.000253  -0.000005  -0.002306
     6  C    0.367414   0.005645  -0.000162  -0.000328   0.000185  -0.070407
     7  C    5.154978  -0.050550   0.009955   0.003175   0.011251   0.342501
     8  C   -0.050550   4.721232   0.368399  -0.086733   0.649912  -0.007437
     9  C    0.009955   0.368399   5.191328   0.288323  -0.071401  -0.001090
    10  C    0.003175  -0.086733   0.288323   5.265869   0.005117   0.000019
    11  O    0.011251   0.649912  -0.071401   0.005117   7.892937  -0.005023
    12  C    0.342501  -0.007437  -0.001090   0.000019  -0.005023   4.948138
    13  C   -0.000345  -0.001659  -0.059147   0.331135   0.000002  -0.000009
    14  O   -0.000099   0.003477  -0.038660   0.232588  -0.000015   0.000010
    15  C   -0.000448  -0.000005   0.000014  -0.000323   0.000000  -0.000094
    16  O   -0.000004   0.000000   0.000000   0.000001   0.000000  -0.000026
    17  C    0.000021   0.000000   0.000000   0.000002   0.000000  -0.000009
    18  C   -0.000007   0.000001  -0.000005  -0.000025   0.000000   0.000002
    19  O    0.000000   0.000000   0.000000   0.000000   0.000000   0.000000
    20  H    0.001420  -0.000184  -0.000102  -0.001136   0.000005  -0.000198
    21  H   -0.000456  -0.000280   0.002274  -0.012599   0.000004   0.000067
    22  H    0.004684  -0.000093  -0.000067   0.000269  -0.000003  -0.001424
    23  H    0.008448   0.000030   0.000000   0.000006   0.000000  -0.000255
    24  H   -0.006012   0.000011  -0.000002   0.000016   0.000001   0.004594
    25  H   -0.045145   0.000274  -0.000107  -0.000049  -0.000019   0.008644
    26  H   -0.033324  -0.000248   0.000008   0.000026  -0.000005  -0.004811
    27  H    0.424637  -0.005358   0.002417  -0.001186   0.013865  -0.039633
    28  H   -0.000306  -0.026441   0.385982  -0.031947   0.000736   0.000126
    29  H   -0.000216  -0.029043   0.385320  -0.028273   0.004099  -0.000014
    30  H   -0.036238  -0.000025   0.000017   0.000012  -0.000105   0.403843
    31  H   -0.033478  -0.000410   0.000079  -0.000209  -0.000072   0.403357
    32  H   -0.024861   0.004992   0.000506  -0.000070   0.009733   0.398401
    33  H    0.000017  -0.000528   0.006796  -0.023621   0.000008   0.000000
    34  H    0.000022   0.000628  -0.007337  -0.030834  -0.000010   0.000000
    35  H   -0.000123  -0.000120  -0.001345  -0.038248  -0.000060   0.000006
    36  H   -0.000070  -0.000557  -0.001584  -0.043102  -0.000031  -0.000015
    37  H    0.000000   0.000000   0.000000   0.000000   0.000000   0.000000
    38  H    0.000002   0.000000  -0.000001   0.000005   0.000000   0.000000
    39  H   -0.000005   0.000000   0.000000  -0.000001   0.000000  -0.000001
    40  H    0.000000   0.000000   0.000000   0.000000   0.000000   0.000000
    41  H    0.000006   0.000002   0.000000   0.000011   0.000000  -0.000024
    42  H    0.000004   0.000001  -0.000001   0.000070   0.000000   0.000001
    43  H    0.000000   0.000000   0.000000   0.000000   0.000000   0.000000
              13         14         15         16         17         18
     1  C   -0.000761   0.005693   0.000092  -0.000004  -0.000050   0.000031
     2  C   -0.094952  -0.051430   0.003441  -0.000097   0.000342   0.000702
     3  C   -0.007782  -0.011724  -0.037039   0.003546  -0.004033  -0.011214
     4  C    0.000333  -0.000831   0.267738  -0.068479  -0.074745  -0.079338
     5  C   -0.000022  -0.000008  -0.044771   0.003172  -0.012688   0.007933
     6  C    0.000072   0.000006   0.006163   0.000521  -0.000226  -0.000062
     7  C   -0.000345  -0.000099  -0.000448  -0.000004   0.000021  -0.000007
     8  C   -0.001659   0.003477  -0.000005   0.000000   0.000000   0.000001
     9  C   -0.059147  -0.038660   0.000014   0.000000   0.000000  -0.000005
    10  C    0.331135   0.232588  -0.000323   0.000001   0.000002  -0.000025
    11  O    0.000002  -0.000015   0.000000   0.000000   0.000000   0.000000
    12  C   -0.000009   0.000010  -0.000094  -0.000026  -0.000009   0.000002
    13  C    4.950550  -0.061062   0.000000   0.000000  -0.000005   0.000006
    14  O   -0.061062   7.991055  -0.000101   0.000000   0.000003   0.000018
    15  C    0.000000  -0.000101   5.355366   0.223645   0.322575   0.309579
    16  O    0.000000   0.000000   0.223645   8.019906  -0.045017  -0.041448
    17  C   -0.000005   0.000003   0.322575  -0.045017   4.980261  -0.067344
    18  C    0.000006   0.000018   0.309579  -0.041448  -0.067344   4.834456
    19  O    0.000000   0.000000  -0.040263  -0.006560  -0.010541   0.254701
    20  H    0.001490   0.000243  -0.004061  -0.000128   0.002717  -0.000300
    21  H   -0.004238   0.027831  -0.003295   0.000030  -0.002475   0.002476
    22  H    0.000033   0.000309  -0.049417   0.003337   0.009766  -0.008805
    23  H   -0.000001   0.000001  -0.007574  -0.000797   0.001766   0.000215
    24  H    0.000001   0.000000  -0.006016   0.013457   0.000783   0.000536
    25  H    0.000026   0.000005  -0.000319  -0.000010  -0.000018  -0.000006
    26  H   -0.000003   0.000000  -0.000298  -0.000018  -0.000008   0.000008
    27  H    0.000132  -0.000001   0.000032   0.000000   0.000000   0.000000
    28  H    0.002096   0.002682   0.000000   0.000000   0.000000  -0.000001
    29  H   -0.000454   0.001723   0.000000   0.000000   0.000000   0.000000
    30  H    0.000000   0.000000  -0.000015  -0.000009   0.000001   0.000000
    31  H    0.000005  -0.000010   0.000433  -0.000102  -0.000019  -0.000030
    32  H   -0.000001   0.000005  -0.000006  -0.000001   0.000000   0.000000
    33  H    0.402001   0.000008   0.000019   0.000000   0.000012  -0.000022
    34  H    0.392671   0.004519   0.000000   0.000000   0.000000   0.000000
    35  H    0.400320   0.004067   0.000000   0.000000   0.000001   0.000000
    36  H    0.009646   0.314750  -0.000141  -0.000001   0.000002   0.000319
    37  H    0.000000   0.000000  -0.043359   0.315129  -0.008078  -0.004179
    38  H    0.000015  -0.000060  -0.026710   0.004796   0.386217   0.000630
    39  H    0.000000   0.000000  -0.032315   0.003176   0.408362   0.008196
    40  H    0.000000   0.000000  -0.030990  -0.003323   0.391657  -0.015782
    41  H    0.000000   0.000278  -0.054185  -0.000335   0.008384   0.409577
    42  H    0.000026   0.000185  -0.038176   0.004754  -0.004475   0.387368
    43  H    0.000000   0.000000  -0.005610   0.012853   0.000267  -0.041813
              19         20         21         22         23         24
     1  C    0.000000  -0.002892   0.009666  -0.000491  -0.000345  -0.000091
     2  C    0.000000  -0.029930  -0.050909  -0.006348   0.000081  -0.000789
     3  C    0.000103   0.395100   0.409994  -0.052077  -0.003743   0.009661
     4  C    0.004192  -0.030635  -0.045202   0.420388  -0.034957  -0.041275
     5  C   -0.000133  -0.003782   0.004941  -0.034869   0.409206   0.410119
     6  C    0.000001  -0.001940   0.000007  -0.005355  -0.037758  -0.034103
     7  C    0.000000   0.001420  -0.000456   0.004684   0.008448  -0.006012
     8  C    0.000000  -0.000184  -0.000280  -0.000093   0.000030   0.000011
     9  C    0.000000  -0.000102   0.002274  -0.000067   0.000000  -0.000002
    10  C    0.000000  -0.001136  -0.012599   0.000269   0.000006   0.000016
    11  O    0.000000   0.000005   0.000004  -0.000003   0.000000   0.000001
    12  C    0.000000  -0.000198   0.000067  -0.001424  -0.000255   0.004594
    13  C    0.000000   0.001490  -0.004238   0.000033  -0.000001   0.000001
    14  O    0.000000   0.000243   0.027831   0.000309   0.000001   0.000000
    15  C   -0.040263  -0.004061  -0.003295  -0.049417  -0.007574  -0.006016
    16  O   -0.006560  -0.000128   0.000030   0.003337  -0.000797   0.013457
    17  C   -0.010541   0.002717  -0.002475   0.009766   0.001766   0.000783
    18  C    0.254701  -0.000300   0.002476  -0.008805   0.000215   0.000536
    19  O    7.955546   0.000004  -0.000284  -0.000136  -0.000004  -0.000010
    20  H    0.000004   0.509867  -0.021803   0.006852   0.002940   0.000058
    21  H   -0.000284  -0.021803   0.523314  -0.001126  -0.000287  -0.000268
    22  H   -0.000136   0.006852  -0.001126   0.543050   0.007357  -0.009187
    23  H   -0.000004   0.002940  -0.000287   0.007357   0.557543  -0.026650
    24  H   -0.000010   0.000058  -0.000268  -0.009187  -0.026650   0.548381
    25  H    0.000000   0.000349   0.000127  -0.000432  -0.008477   0.007473
    26  H    0.000000  -0.000277   0.000022  -0.000231  -0.002748  -0.008120
    27  H    0.000000   0.000184  -0.000001   0.000060  -0.000294  -0.000301
    28  H    0.000000  -0.000035  -0.000140  -0.000012   0.000000   0.000000
    29  H    0.000000   0.000060  -0.000164   0.000006   0.000000   0.000000
    30  H    0.000000   0.000018  -0.000004   0.000014  -0.000074   0.000400
    31  H    0.000001   0.000041  -0.000012   0.004096   0.000044  -0.001350
    32  H    0.000000  -0.000003  -0.000006   0.000049   0.000029  -0.000080
    33  H    0.000000  -0.000269   0.002245  -0.000002  -0.000001   0.000000
    34  H    0.000000   0.000002  -0.000453   0.000000   0.000000   0.000000
    35  H    0.000000  -0.000154   0.000560   0.000002   0.000000   0.000000
    36  H   -0.000004   0.000082  -0.001661   0.000306   0.000001  -0.000002
    37  H    0.010461   0.000016  -0.000009  -0.000378  -0.000321  -0.000534
    38  H   -0.000543  -0.000604   0.000027  -0.000588   0.000039  -0.000214
    39  H   -0.000491  -0.000007   0.000186  -0.000288   0.003702   0.000458
    40  H    0.019099   0.000038  -0.000219  -0.000152  -0.000077  -0.000128
    41  H   -0.027593   0.000003  -0.000151   0.009410   0.000022   0.000044
    42  H   -0.024416   0.000262   0.003274   0.000662   0.000002  -0.000053
    43  H    0.314755   0.000004   0.000004   0.000068   0.000000  -0.000018
              25         26         27         28         29         30
     1  C   -0.005824   0.009488  -0.057185   0.006833   0.011563   0.008812
     2  C   -0.002319   0.000314   0.005260   0.001678   0.002383  -0.000169
     3  C    0.005970  -0.000346  -0.000331  -0.000196  -0.000301  -0.000065
     4  C   -0.007665   0.008087  -0.000364   0.000062   0.000013   0.000351
     5  C   -0.034905  -0.033976   0.006797  -0.000002   0.000000  -0.001665
     6  C    0.409206   0.410132  -0.039132   0.000008   0.000017  -0.002247
     7  C   -0.045145  -0.033324   0.424637  -0.000306  -0.000216  -0.036238
     8  C    0.000274  -0.000248  -0.005358  -0.026441  -0.029043  -0.000025
     9  C   -0.000107   0.000008   0.002417   0.385982   0.385320   0.000017
    10  C   -0.000049   0.000026  -0.001186  -0.031947  -0.028273   0.000012
    11  O   -0.000019  -0.000005   0.013865   0.000736   0.004099  -0.000105
    12  C    0.008644  -0.004811  -0.039633   0.000126  -0.000014   0.403843
    13  C    0.000026  -0.000003   0.000132   0.002096  -0.000454   0.000000
    14  O    0.000005   0.000000  -0.000001   0.002682   0.001723   0.000000
    15  C   -0.000319  -0.000298   0.000032   0.000000   0.000000  -0.000015
    16  O   -0.000010  -0.000018   0.000000   0.000000   0.000000  -0.000009
    17  C   -0.000018  -0.000008   0.000000   0.000000   0.000000   0.000001
    18  C   -0.000006   0.000008   0.000000  -0.000001   0.000000   0.000000
    19  O    0.000000   0.000000   0.000000   0.000000   0.000000   0.000000
    20  H    0.000349  -0.000277   0.000184  -0.000035   0.000060   0.000018
    21  H    0.000127   0.000022  -0.000001  -0.000140  -0.000164  -0.000004
    22  H   -0.000432  -0.000231   0.000060  -0.000012   0.000006   0.000014
    23  H   -0.008477  -0.002748  -0.000294   0.000000   0.000000  -0.000074
    24  H    0.007473  -0.008120  -0.000301   0.000000   0.000000   0.000400
    25  H    0.564456  -0.026074  -0.004682   0.000005  -0.000001   0.000003
    26  H   -0.026074   0.549936  -0.007790   0.000000  -0.000001   0.003313
    27  H   -0.004682  -0.007790   0.556395  -0.000091  -0.000033  -0.005375
    28  H    0.000005   0.000000  -0.000091   0.490263  -0.009800  -0.000005
    29  H   -0.000001  -0.000001  -0.000033  -0.009800   0.498637   0.000001
    30  H    0.000003   0.003313  -0.005375  -0.000005   0.000001   0.549174
    31  H   -0.000252  -0.000706   0.008013  -0.000012   0.000004  -0.026170
    32  H   -0.000378   0.000005  -0.005817  -0.000046  -0.000017  -0.023225
    33  H   -0.000021   0.000000  -0.000004  -0.000375   0.000270   0.000000
    34  H   -0.000001   0.000000  -0.000005   0.000631   0.000757   0.000000
    35  H    0.000100   0.000000  -0.000030   0.000300  -0.001085   0.000000
    36  H   -0.000002   0.000000   0.000010   0.003004   0.000097   0.000001
    37  H    0.000003  -0.000005   0.000000   0.000000   0.000000   0.000000
    38  H   -0.000032   0.000008   0.000000   0.000000   0.000000   0.000000
    39  H    0.000007   0.000019  -0.000001   0.000000   0.000000   0.000000
    40  H   -0.000006  -0.000001   0.000000   0.000000   0.000000   0.000000
    41  H   -0.000004   0.000000   0.000000  -0.000004   0.000000   0.000000
    42  H    0.000004   0.000000   0.000000  -0.000001   0.000000   0.000000
    43  H    0.000000   0.000000   0.000000   0.000000   0.000000   0.000000
              31         32         33         34         35         36
     1  C   -0.003868  -0.014666   0.000306  -0.000962   0.002125   0.001904
     2  C    0.002699  -0.000466  -0.012590   0.011030   0.002057  -0.000749
     3  C   -0.000612  -0.000011   0.004297  -0.000004  -0.000815  -0.001836
     4  C   -0.001580   0.000094   0.000012   0.000008  -0.000040   0.000296
     5  C    0.005096  -0.000380   0.000012   0.000000  -0.000006  -0.000005
     6  C   -0.007541   0.007700  -0.000021  -0.000002   0.000023   0.000010
     7  C   -0.033478  -0.024861   0.000017   0.000022  -0.000123  -0.000070
     8  C   -0.000410   0.004992  -0.000528   0.000628  -0.000120  -0.000557
     9  C    0.000079   0.000506   0.006796  -0.007337  -0.001345  -0.001584
    10  C   -0.000209  -0.000070  -0.023621  -0.030834  -0.038248  -0.043102
    11  O   -0.000072   0.009733   0.000008  -0.000010  -0.000060  -0.000031
    12  C    0.403357   0.398401   0.000000   0.000000   0.000006  -0.000015
    13  C    0.000005  -0.000001   0.402001   0.392671   0.400320   0.009646
    14  O   -0.000010   0.000005   0.000008   0.004519   0.004067   0.314750
    15  C    0.000433  -0.000006   0.000019   0.000000   0.000000  -0.000141
    16  O   -0.000102  -0.000001   0.000000   0.000000   0.000000  -0.000001
    17  C   -0.000019   0.000000   0.000012   0.000000   0.000001   0.000002
    18  C   -0.000030   0.000000  -0.000022   0.000000   0.000000   0.000319
    19  O    0.000001   0.000000   0.000000   0.000000   0.000000  -0.000004
    20  H    0.000041  -0.000003  -0.000269   0.000002  -0.000154   0.000082
    21  H   -0.000012  -0.000006   0.002245  -0.000453   0.000560  -0.001661
    22  H    0.004096   0.000049  -0.000002   0.000000   0.000002   0.000306
    23  H    0.000044   0.000029  -0.000001   0.000000   0.000000   0.000001
    24  H   -0.001350  -0.000080   0.000000   0.000000   0.000000  -0.000002
    25  H   -0.000252  -0.000378  -0.000021  -0.000001   0.000100  -0.000002
    26  H   -0.000706   0.000005   0.000000   0.000000   0.000000   0.000000
    27  H    0.008013  -0.005817  -0.000004  -0.000005  -0.000030   0.000010
    28  H   -0.000012  -0.000046  -0.000375   0.000631   0.000300   0.003004
    29  H    0.000004  -0.000017   0.000270   0.000757  -0.001085   0.000097
    30  H   -0.026170  -0.023225   0.000000   0.000000   0.000000   0.000001
    31  H    0.555360  -0.027209   0.000000   0.000000  -0.000001   0.000020
    32  H   -0.027209   0.546196   0.000000   0.000000   0.000000  -0.000006
    33  H    0.000000   0.000000   0.531284  -0.023183  -0.022816  -0.000361
    34  H    0.000000   0.000000  -0.023183   0.535107  -0.021176  -0.000490
    35  H   -0.000001   0.000000  -0.022816  -0.021176   0.541150  -0.000603
    36  H    0.000020  -0.000006  -0.000361  -0.000490  -0.000603   0.452923
    37  H    0.000005   0.000000   0.000000   0.000000   0.000000   0.000000
    38  H    0.000001   0.000000   0.000003   0.000001  -0.000002   0.000003
    39  H   -0.000001   0.000000  -0.000001   0.000000   0.000000  -0.000001
    40  H    0.000000   0.000000   0.000000   0.000000   0.000000   0.000001
    41  H   -0.000079   0.000001   0.000002  -0.000001   0.000000   0.000364
    42  H    0.000005   0.000000   0.000001   0.000002  -0.000002   0.000048
    43  H    0.000001   0.000000   0.000000   0.000000   0.000000  -0.000001
              37         38         39         40         41         42
     1  C    0.000001  -0.000011   0.000007   0.000000   0.000042  -0.000036
     2  C    0.000029   0.000466  -0.000117   0.000015   0.000159   0.000214
     3  C   -0.000581   0.001811   0.000056  -0.000764  -0.001389   0.001388
     4  C    0.012996  -0.005953  -0.010816   0.011847   0.002617   0.000878
     5  C   -0.000310   0.001513   0.001526  -0.000293  -0.000007  -0.000741
     6  C    0.000037   0.000021   0.000045   0.000011  -0.000028  -0.000010
     7  C    0.000000   0.000002  -0.000005   0.000000   0.000006   0.000004
     8  C    0.000000   0.000000   0.000000   0.000000   0.000002   0.000001
     9  C    0.000000  -0.000001   0.000000   0.000000   0.000000  -0.000001
    10  C    0.000000   0.000005  -0.000001   0.000000   0.000011   0.000070
    11  O    0.000000   0.000000   0.000000   0.000000   0.000000   0.000000
    12  C    0.000000   0.000000  -0.000001   0.000000  -0.000024   0.000001
    13  C    0.000000   0.000015   0.000000   0.000000   0.000000   0.000026
    14  O    0.000000  -0.000060   0.000000   0.000000   0.000278   0.000185
    15  C   -0.043359  -0.026710  -0.032315  -0.030990  -0.054185  -0.038176
    16  O    0.315129   0.004796   0.003176  -0.003323  -0.000335   0.004754
    17  C   -0.008078   0.386217   0.408362   0.391657   0.008384  -0.004475
    18  C   -0.004179   0.000630   0.008196  -0.015782   0.409577   0.387368
    19  O    0.010461  -0.000543  -0.000491   0.019099  -0.027593  -0.024416
    20  H    0.000016  -0.000604  -0.000007   0.000038   0.000003   0.000262
    21  H   -0.000009   0.000027   0.000186  -0.000219  -0.000151   0.003274
    22  H   -0.000378  -0.000588  -0.000288  -0.000152   0.009410   0.000662
    23  H   -0.000321   0.000039   0.003702  -0.000077   0.000022   0.000002
    24  H   -0.000534  -0.000214   0.000458  -0.000128   0.000044  -0.000053
    25  H    0.000003  -0.000032   0.000007  -0.000006  -0.000004   0.000004
    26  H   -0.000005   0.000008   0.000019  -0.000001   0.000000   0.000000
    27  H    0.000000   0.000000  -0.000001   0.000000   0.000000   0.000000
    28  H    0.000000   0.000000   0.000000   0.000000  -0.000004  -0.000001
    29  H    0.000000   0.000000   0.000000   0.000000   0.000000   0.000000
    30  H    0.000000   0.000000   0.000000   0.000000   0.000000   0.000000
    31  H    0.000005   0.000001  -0.000001   0.000000  -0.000079   0.000005
    32  H    0.000000   0.000000   0.000000   0.000000   0.000001   0.000000
    33  H    0.000000   0.000003  -0.000001   0.000000   0.000002   0.000001
    34  H    0.000000   0.000001   0.000000   0.000000  -0.000001   0.000002
    35  H    0.000000  -0.000002   0.000000   0.000000   0.000000  -0.000002
    36  H    0.000000   0.000003  -0.000001   0.000001   0.000364   0.000048
    37  H    0.452820   0.000031  -0.000750   0.005807  -0.000268   0.000150
    38  H    0.000031   0.551944  -0.020580  -0.022115  -0.000425  -0.000392
    39  H   -0.000750  -0.020580   0.533653  -0.028783  -0.000449  -0.000265
    40  H    0.005807  -0.022115  -0.028783   0.544843   0.001117  -0.000304
    41  H   -0.000268  -0.000425  -0.000449   0.001117   0.562149  -0.031094
    42  H    0.000150  -0.000392  -0.000265  -0.000304  -0.031094   0.562447
    43  H    0.002530  -0.000223  -0.000089  -0.000636  -0.007936   0.009045
              43
     1  C    0.000000
     2  C    0.000002
     3  C    0.000017
     4  C    0.000108
     5  C   -0.000054
     6  C   -0.000002
     7  C    0.000000
     8  C    0.000000
     9  C    0.000000
    10  C    0.000000
    11  O    0.000000
    12  C    0.000000
    13  C    0.000000
    14  O    0.000000
    15  C   -0.005610
    16  O    0.012853
    17  C    0.000267
    18  C   -0.041813
    19  O    0.314755
    20  H    0.000004
    21  H    0.000004
    22  H    0.000068
    23  H    0.000000
    24  H   -0.000018
    25  H    0.000000
    26  H    0.000000
    27  H    0.000000
    28  H    0.000000
    29  H    0.000000
    30  H    0.000000
    31  H    0.000001
    32  H    0.000000
    33  H    0.000000
    34  H    0.000000
    35  H    0.000000
    36  H   -0.000001
    37  H    0.002530
    38  H   -0.000223
    39  H   -0.000089
    40  H   -0.000636
    41  H   -0.007936
    42  H    0.009045
    43  H    0.458337
 Mulliken charges:
               1
     1  C   -0.029343
     2  C   -0.016342
     3  C   -0.210692
     4  C   -0.260562
     5  C   -0.161578
     6  C   -0.260091
     7  C   -0.229607
     8  C    0.246179
     9  C   -0.195901
    10  C   -0.088239
    11  O   -0.397176
    12  C   -0.297566
    13  C   -0.260118
    14  O   -0.425454
    15  C   -0.063565
    16  O   -0.441965
    17  C   -0.283407
    18  C    0.053628
    19  O   -0.447885
    20  H    0.176685
    21  H    0.158992
    22  H    0.160760
    23  H    0.132929
    24  H    0.139211
    25  H    0.140097
    26  H    0.137624
    27  H    0.149812
    28  H    0.175008
    29  H    0.164450
    30  H    0.129431
    31  H    0.124463
    32  H    0.129538
    33  H    0.136524
    34  H    0.139082
    35  H    0.135915
    36  H    0.267433
    37  H    0.258758
    38  H    0.130919
    39  H    0.135567
    40  H    0.129136
    41  H    0.129785
    42  H    0.129177
    43  H    0.258389
 Sum of Mulliken charges =   0.00000
 Mulliken charges with hydrogens summed into heavy atoms:
               1
     1  C   -0.029343
     2  C   -0.016342
     3  C    0.124984
     4  C   -0.099802
     5  C    0.110562
     6  C    0.017629
     7  C   -0.079795
     8  C    0.246179
     9  C    0.143557
    10  C   -0.088239
    11  O   -0.397176
    12  C    0.085865
    13  C    0.151403
    14  O   -0.158021
    15  C   -0.063565
    16  O   -0.183208
    17  C    0.112216
    18  C    0.312590
    19  O   -0.189496
 Electronic spatial extent (au):  <R**2>=           5544.5324
 Charge=              0.0000 electrons
 Dipole moment (field-independent basis, Debye):
    X=             -3.3862    Y=             -0.8014    Z=              1.0340  Tot=              3.6301
 Quadrupole moment (field-independent basis, Debye-Ang):
   XX=           -130.6184   YY=           -124.9974   ZZ=           -108.1233
   XY=            -13.6781   XZ=              4.5052   YZ=              1.1665
 Traceless Quadrupole moment (field-independent basis, Debye-Ang):
   XX=             -9.3721   YY=             -3.7510   ZZ=             13.1231
   XY=            -13.6781   XZ=              4.5052   YZ=              1.1665
 Octapole moment (field-independent basis, Debye-Ang**2):
  XXX=           -138.0303  YYY=             22.4523  ZZZ=            -24.3922  XYY=             10.0447
  XXY=            -18.1170  XXZ=              8.4576  XZZ=            -14.0045  YZZ=            -13.1385
  YYZ=              9.6254  XYZ=             10.3929
 Hexadecapole moment (field-independent basis, Debye-Ang**3):
 XXXX=          -4578.3159 YYYY=          -2089.6725 ZZZZ=           -695.5390 XXXY=           -377.7300
 XXXZ=            184.3909 YYYX=             -1.0705 YYYZ=             -8.4631 ZZZX=             39.5938
 ZZZY=             34.1236 XXYY=          -1182.6115 XXZZ=           -797.2073 YYZZ=           -452.6586
 XXYZ=              0.2453 YYXZ=             -7.4158 ZZXY=            -16.7223
 N-N= 1.598644601244D+03 E-N=-5.267058871903D+03  KE= 8.829987510602D+02
 1\1\GINC-SNODE84\SP\RmPW1PW91\6-311G(d,p)\C15H24O4\ROOT\11-Mar-2024\0\
 \# mPW1PW91/6-311G(d,p) nmr guess=read geom=check scrf=(solvent=methan
 ol,read)\\candidate structure: DY-202A-11R_36, conformer: 1, nmr calcu
 lation with methanol solvation\\0,1\C,0,1.7878251484,0.6249169125,0.05
 55063285\C,0,1.06054967,-0.4823444783,0.3407570161\C,0,-0.3737591586,-
 0.5601614733,0.786401137\C,0,-1.2875032228,0.499147824,0.1210607089\C,
 0,-1.1394963152,1.9030081134,0.757643663\C,0,0.2786764353,2.3070044685
 ,1.2022601929\C,0,1.4221928579,2.083961919,0.1928125323\C,0,3.13610923
 69,0.2221299508,-0.3800147432\C,0,3.1956065524,-1.2922916821,-0.465851
 4327\C,0,1.866001228,-1.7752280185,0.1559103145\O,0,4.0696864886,0.985
 5809808,-0.6309832504\C,0,1.1768476887,2.7538712261,-1.1744166093\C,0,
 2.0709430885,-2.5055822728,1.4858225289\O,0,1.1623996964,-2.7067133495
 ,-0.6845834621\C,0,-2.7714102491,0.0364317106,0.0572320361\O,0,-3.4862
 417584,1.1354365333,-0.5556462513\C,0,-3.3905769339,-0.2757350878,1.42
 41531965\C,0,-2.9153545792,-1.1835126289,-0.8861386111\O,0,-4.28081801
 6,-1.4496297587,-1.2206667881\H,0,-0.4208750275,-0.463038156,1.8809658
 581\H,0,-0.7276285613,-1.5705234939,0.5633304194\H,0,-0.9667781669,0.5
 798667259,-0.9259410306\H,0,-1.7855457532,1.9766836434,1.6413733078\H,
 0,-1.520388707,2.6422368639,0.0454751343\H,0,0.5387441348,1.7800758145
 ,2.1297003469\H,0,0.2523271499,3.373895205,1.46178628\H,0,2.3162880721
 ,2.5685421396,0.6126104575\H,0,3.2563538846,-1.5911277021,-1.519663714
 9\H,0,4.0898609373,-1.678030326,0.0348618845\H,0,0.9764388049,3.824605
 5741,-1.0439585044\H,0,0.3257474091,2.3118264693,-1.7038134311\H,0,2.0
 589105942,2.6546098042,-1.8168473092\H,0,1.1101624761,-2.7706269457,1.
 9398062472\H,0,2.6377309254,-3.4281282288,1.3165234668\H,0,2.628252851
 3,-1.8787934138,2.1892424686\H,0,1.0038857914,-2.2755524358,-1.5429007
 677\H,0,-4.4356022119,0.9464231222,-0.4620056414\H,0,-2.8402842734,-1.
 0673474879,1.9439919377\H,0,-3.4134777336,0.6095526452,2.0675592022\H,
 0,-4.4223197437,-0.6231164179,1.2919823503\H,0,-2.33030962,-1.01010527
 49,-1.8000075421\H,0,-2.5454775944,-2.0950874059,-0.4094409773\H,0,-4.
 5581934961,-0.7616316077,-1.8482889492\\Version=ES64L-G09RevD.01\State
 =1-A\HF=-886.975421\RMSD=6.551e-09\Dipole=-1.3367815,-0.3107708,0.3951
 541\Quadrupole=-7.0904917,-2.7234598,9.8139514,-10.1606053,3.2099607,0
 .7760524\PG=C01 [X(C15H24O4)]\\@


 IT IS IMPOSSIBLE TO MEDITATE ON TIME AND THE MYSTERY 
 OF NATURE WITHOUT AN OVERWHELMING EMOTION AT THE
 LIMITATIONS OF HUMAN INTELLIGENCE.

                                         -- ALFRED NORTH WHITEHEAD
 Job cpu time:       0 days  0 hours 43 minutes 50.0 seconds.
 File lengths (MBytes):  RWF=    278 Int=      0 D2E=      0 Chk=     29 Scr=      1
 Normal termination of Gaussian 09 at Mon Mar 11 00:07:53 2024.
