# Supplementary material for: New patchoulol- and guaiane-type sesquiterpenoids from Sanguisorba officinalis with anti-melanogenic activity
Source: Nat Prod Bioprospect. 2026 May 12;16(1):63. doi: 10.1007/s13659-026-00616-0 (PMC13161421; doi:10.1007/s13659-026-00616-0)
Supplement: Supplementary file 2 — Additional file 2. It includes the calculated NMR data of compound 11. [file 13659_2026_616_MOESM2_ESM.zip › New folder/11R-nmr-37.log]

 Entering Gaussian System, Link 0=/gpfs/home/zhengshan/software/Gaussian/g09/g09
 Input=DY-202A-11R_37-2.gjf
 Output=DY-202A-11R_37-2.log
 Initial command:
 /gpfs/home/zhengshan/software/Gaussian/g09/l1.exe "/gpfs/home/zhengshan/software/Gaussian/g09/scratch/zhengshan/%J/Gau-6118.inp" -scrdir="/gpfs/home/zhengshan/software/Gaussian/g09/scratch/zhengshan/%J/"
 Entering Link 1 = /gpfs/home/zhengshan/software/Gaussian/g09/l1.exe PID=      6119.
  
 Copyright (c) 1988,1990,1992,1993,1995,1998,2003,2009,2013,
            Gaussian, Inc.  All Rights Reserved.
  
 This is part of the Gaussian(R) 09 program.  It is based on
 the Gaussian(R) 03 system (copyright 2003, Gaussian, Inc.),
 the Gaussian(R) 98 system (copyright 1998, Gaussian, Inc.),
 the Gaussian(R) 94 system (copyright 1995, Gaussian, Inc.),
 the Gaussian 92(TM) system (copyright 1992, Gaussian, Inc.),
 the Gaussian 90(TM) system (copyright 1990, Gaussian, Inc.),
 the Gaussian 88(TM) system (copyright 1988, Gaussian, Inc.),
 the Gaussian 86(TM) system (copyright 1986, Carnegie Mellon
 University), and the Gaussian 82(TM) system (copyright 1983,
 Carnegie Mellon University). Gaussian is a federally registered
 trademark of Gaussian, Inc.
  
 This software contains proprietary and confidential information,
 including trade secrets, belonging to Gaussian, Inc.
  
 This software is provided under written license and may be
 used, copied, transmitted, or stored only in accord with that
 written license.
  
 The following legend is applicable only to US Government
 contracts under FAR:
  
                    RESTRICTED RIGHTS LEGEND
  
 Use, reproduction and disclosure by the US Government is
 subject to restrictions as set forth in subparagraphs (a)
 and (c) of the Commercial Computer Software - Restricted
 Rights clause in FAR 52.227-19.
  
 Gaussian, Inc.
 340 Quinnipiac St., Bldg. 40, Wallingford CT 06492
  
  
 ---------------------------------------------------------------
 Warning -- This program may not be used in any manner that
 competes with the business of Gaussian, Inc. or will provide
 assistance to any competitor of Gaussian, Inc.  The licensee
 of this program is prohibited from giving any competitor of
 Gaussian, Inc. access to this program.  By using this program,
 the user acknowledges that Gaussian, Inc. is engaged in the
 business of creating and licensing software in the field of
 computational chemistry and represents and warrants to the
 licensee that it is not a competitor of Gaussian, Inc. and that
 it will not use this program in any manner prohibited above.
 ---------------------------------------------------------------
  

 Cite this work as:
 Gaussian 09, Revision D.01,
 M. J. Frisch, G. W. Trucks, H. B. Schlegel, G. E. Scuseria, 
 M. A. Robb, J. R. Cheeseman, G. Scalmani, V. Barone, B. Mennucci, 
 G. A. Petersson, H. Nakatsuji, M. Caricato, X. Li, H. P. Hratchian, 
 A. F. Izmaylov, J. Bloino, G. Zheng, J. L. Sonnenberg, M. Hada, 
 M. Ehara, K. Toyota, R. Fukuda, J. Hasegawa, M. Ishida, T. Nakajima, 
 Y. Honda, O. Kitao, H. Nakai, T. Vreven, J. A. Montgomery, Jr., 
 J. E. Peralta, F. Ogliaro, M. Bearpark, J. J. Heyd, E. Brothers, 
 K. N. Kudin, V. N. Staroverov, T. Keith, R. Kobayashi, J. Normand, 
 K. Raghavachari, A. Rendell, J. C. Burant, S. S. Iyengar, J. Tomasi, 
 M. Cossi, N. Rega, J. M. Millam, M. Klene, J. E. Knox, J. B. Cross, 
 V. Bakken, C. Adamo, J. Jaramillo, R. Gomperts, R. E. Stratmann, 
 O. Yazyev, A. J. Austin, R. Cammi, C. Pomelli, J. W. Ochterski, 
 R. L. Martin, K. Morokuma, V. G. Zakrzewski, G. A. Voth, 
 P. Salvador, J. J. Dannenberg, S. Dapprich, A. D. Daniels, 
 O. Farkas, J. B. Foresman, J. V. Ortiz, J. Cioslowski, 
 and D. J. Fox, Gaussian, Inc., Wallingford CT, 2013.
 
 ******************************************
 Gaussian 09:  ES64L-G09RevD.01 24-Apr-2013
                10-Mar-2024 
 ******************************************
 %chk=DY-202A-11R_37.chk
 %mem=6GB
 %nprocshared=3
 Will use up to    3 processors via shared memory.
 ----------------------------------------------------------------------
 # mPW1PW91/6-311G(d,p) nmr guess=read geom=check scrf=(solvent=methano
 l,read)
 ----------------------------------------------------------------------
 1/29=2,38=1,40=2/1;
 2/12=2,40=1/2;
 3/5=4,6=6,7=101,11=2,14=-4,16=1,25=1,30=1,70=2203,72=3,74=-7,116=-2/1,2,8,3;
 4/5=1/1;
 5/5=2,38=6,53=3/2;
 8/6=1,10=90,11=11/1;
 10/13=100,45=16/2;
 6/7=2,8=2,9=2,10=2,28=1/1;
 99/9=1/99;
 ----------------------------------------------------------------------
 candidate structure: DY-202A-11R_37, conformer: 1, nmr calculation wit
 h methanol solvation
 ----------------------------------------------------------------------
 Structure from the checkpoint file:  "DY-202A-11R_37.chk"
 Charge =  0 Multiplicity = 1
 Redundant internal coordinates found in file.
 C,0,1.792739795,0.4598359757,0.2087756777
 C,0,0.8446266395,-0.4507172214,0.53509644
 C,0,-0.5134267061,-0.1225096504,1.069499973
 C,0,-1.335851426,0.6329873988,-0.0171455069
 C,0,-0.98285246,2.1334168622,-0.0250879776
 C,0,0.4489379008,2.4917812549,-0.4712770806
 C,0,1.6112788995,1.9558239713,0.4091970677
 C,0,2.9302707533,-0.2485055739,-0.4132907517
 C,0,2.5685790022,-1.7243226661,-0.5440780781
 C,0,1.2327202272,-1.8848077703,0.2073513539
 O,0,4.0032667257,0.2221294738,-0.7897229619
 C,0,2.8773133142,2.8005548649,0.1957787212
 C,0,1.3571390612,-2.7559376541,1.4616937282
 O,0,0.1829415373,-2.4059760463,-0.6437963249
 C,0,-2.8685476177,0.3622758413,0.0766875195
 O,0,-3.511216456,1.0078443911,-1.0459849631
 C,0,-3.5232867232,0.9373563824,1.3306745682
 C,0,-3.1910733705,-1.14549532,-0.0256138379
 O,0,-2.6109751476,-1.7594040755,-1.1769828352
 H,0,-0.426237731,0.5122749275,1.9612657859
 H,0,-1.0137873377,-1.0400505571,1.3830147769
 H,0,-1.0441713333,0.2230741317,-0.9929975199
 H,0,-1.1494264531,2.549098922,0.9785917387
 H,0,-1.6786488285,2.6500371178,-0.6959597924
 H,0,0.519263637,3.5879898211,-0.4795271699
 H,0,0.6095772456,2.1664277509,-1.5088107239
 H,0,1.3089599199,2.0968016222,1.4585697238
 H,0,2.4364347099,-1.9611629842,-1.6061680557
 H,0,3.3793189474,-2.3525079266,-0.1604938464
 H,0,2.6723925826,3.8374121743,0.4872643558
 H,0,3.1968167859,2.8048261913,-0.8517443667
 H,0,3.7163580731,2.4417056919,0.8006578464
 H,0,0.4157750802,-2.7795387041,2.0206190689
 H,0,1.6147986786,-3.7841144742,1.1775770135
 H,0,2.1460756598,-2.379174736,2.1214264749
 H,0,0.3086372194,-3.3677498609,-0.7212614387
 H,0,-3.2415390617,0.5045855476,-1.8358159763
 H,0,-3.0464682755,0.5526632833,2.2384709632
 H,0,-3.4544421206,2.0297517407,1.3442243661
 H,0,-4.5857555495,0.6686225575,1.3631292621
 H,0,-2.9077808815,-1.6818930279,0.8884492503
 H,0,-4.2767026237,-1.2395638143,-0.1376356731
 H,0,-1.6736322922,-1.9620458329,-0.9731207949
 Recover connectivity data from disk.
                          Input orientation:                          
 ---------------------------------------------------------------------
 Center     Atomic      Atomic             Coordinates (Angstroms)
 Number     Number       Type             X           Y           Z
 ---------------------------------------------------------------------
      1          6           0        1.792740    0.459836    0.208776
      2          6           0        0.844627   -0.450717    0.535096
      3          6           0       -0.513427   -0.122510    1.069500
      4          6           0       -1.335851    0.632987   -0.017146
      5          6           0       -0.982852    2.133417   -0.025088
      6          6           0        0.448938    2.491781   -0.471277
      7          6           0        1.611279    1.955824    0.409197
      8          6           0        2.930271   -0.248506   -0.413291
      9          6           0        2.568579   -1.724323   -0.544078
     10          6           0        1.232720   -1.884808    0.207351
     11          8           0        4.003267    0.222129   -0.789723
     12          6           0        2.877313    2.800555    0.195779
     13          6           0        1.357139   -2.755938    1.461694
     14          8           0        0.182942   -2.405976   -0.643796
     15          6           0       -2.868548    0.362276    0.076688
     16          8           0       -3.511216    1.007844   -1.045985
     17          6           0       -3.523287    0.937356    1.330675
     18          6           0       -3.191073   -1.145495   -0.025614
     19          8           0       -2.610975   -1.759404   -1.176983
     20          1           0       -0.426238    0.512275    1.961266
     21          1           0       -1.013787   -1.040051    1.383015
     22          1           0       -1.044171    0.223074   -0.992998
     23          1           0       -1.149426    2.549099    0.978592
     24          1           0       -1.678649    2.650037   -0.695960
     25          1           0        0.519264    3.587990   -0.479527
     26          1           0        0.609577    2.166428   -1.508811
     27          1           0        1.308960    2.096802    1.458570
     28          1           0        2.436435   -1.961163   -1.606168
     29          1           0        3.379319   -2.352508   -0.160494
     30          1           0        2.672393    3.837412    0.487264
     31          1           0        3.196817    2.804826   -0.851744
     32          1           0        3.716358    2.441706    0.800658
     33          1           0        0.415775   -2.779539    2.020619
     34          1           0        1.614799   -3.784114    1.177577
     35          1           0        2.146076   -2.379175    2.121426
     36          1           0        0.308637   -3.367750   -0.721261
     37          1           0       -3.241539    0.504586   -1.835816
     38          1           0       -3.046468    0.552663    2.238471
     39          1           0       -3.454442    2.029752    1.344224
     40          1           0       -4.585756    0.668623    1.363129
     41          1           0       -2.907781   -1.681893    0.888449
     42          1           0       -4.276703   -1.239564   -0.137636
     43          1           0       -1.673632   -1.962046   -0.973121
 ---------------------------------------------------------------------
                    Distance matrix (angstroms):
                    1          2          3          4          5
     1  C    0.000000
     2  C    1.354441   0.000000
     3  C    2.529501   1.495866   0.000000
     4  C    3.141513   2.496772   1.558190   0.000000
     5  C    3.249535   3.214224   2.551017   1.541415   0.000000
     6  C    2.529244   3.134909   3.183498   2.616643   1.541925
     7  C    1.520223   2.528843   3.044642   3.258411   2.636221
     8  C    1.477393   2.300052   3.751479   4.374215   4.597476
     9  C    2.437061   2.399729   3.829908   4.591203   5.269172
    10  C    2.410597   1.521397   2.626409   3.603783   4.594444
    11  O    2.437198   3.490684   4.896530   5.410348   5.394355
    12  C    2.579813   3.849379   4.561229   4.742831   3.923612
    13  C    3.478613   2.536788   3.253886   4.574273   5.620664
    14  O    3.395763   2.377110   2.938457   3.454667   4.727363
    15  C    4.664179   3.828676   2.601401   1.559246   2.589043
    16  O    5.477836   4.858044   3.839234   2.435414   2.949876
    17  C    5.454065   4.651705   3.201685   2.587302   3.118086
    18  C    5.241223   4.133278   3.068479   2.570004   3.953164
    19  O    5.122310   4.072476   3.482215   2.948678   4.373980
    20  H    2.828044   2.139254   1.098089   2.180844   2.623647
    21  H    3.391916   2.126025   1.091116   2.205273   3.471974
    22  H    3.090045   2.521235   2.157548   1.097904   2.142433
    23  H    3.689713   3.629302   2.747772   2.167425   1.099050
    24  H    4.203102   4.182953   3.487349   2.155641   1.095946
    25  H    3.446861   4.176898   4.151354   3.519558   2.139778
    26  H    2.694890   3.329002   3.626025   2.891573   2.176776
    27  H    2.115581   2.749229   2.897898   3.363854   2.730382
    28  H    3.093477   3.065993   4.386517   4.846107   5.563895
    29  H    3.250057   3.244275   4.651800   5.582702   6.258626
    30  H    3.501338   4.661660   5.115606   5.156432   4.065332
    31  H    2.931742   4.249081   5.101606   5.094950   4.313211
    32  H    2.824613   4.084541   4.953641   5.428175   4.781159
    33  H    3.958833   2.795371   2.971169   4.343503   5.502564
    34  H    4.356760   3.481018   4.236552   5.444675   6.573536
    35  H    3.441375   2.815877   3.643081   5.076458   5.895863
    36  H    4.209269   3.220994   3.796604   4.382467   5.693456
    37  H    5.433813   4.819811   4.034440   2.637365   3.321670
    38  H    5.248449   4.364502   2.870305   2.832043   3.446881
    39  H    5.593460   5.028857   3.654760   2.879706   2.827458
    40  H    6.485470   5.606033   4.158842   3.531049   4.129610
    41  H    5.209976   3.964999   2.863108   2.941043   4.369953
    42  H    6.312376   5.225214   4.106974   3.488491   4.715837
    43  H    4.390686   3.301585   2.983667   2.786069   4.260136
                    6          7          8          9         10
     6  C    0.000000
     7  C    1.553551   0.000000
     8  C    3.697235   2.697275   0.000000
     9  C    4.719503   3.920285   1.525111   0.000000
    10  C    4.497709   3.864518   2.438106   1.541078   0.000000
    11  O    4.229182   3.188214   1.230658   2.430503   3.620673
    12  C    2.537186   1.536867   3.109749   4.595348   4.965626
    13  C    5.665665   4.834567   3.503930   2.560261   1.532228
    14  O    4.908008   4.708953   3.500804   2.483115   1.448483
    15  C    3.980046   4.766425   5.851447   5.856756   4.678339
    16  O    4.267925   5.408898   6.593290   6.684352   5.695895
    17  C    4.630533   5.315088   6.789410   6.907247   5.643232
    18  C    5.165083   5.733222   6.198850   5.811836   4.491192
    19  O    5.285231   5.843485   5.794087   5.218197   4.087310
    20  H    3.256016   2.940106   4.181322   4.499783   3.402112
    21  H    4.248741   4.100556   4.405548   4.124956   2.672563
    22  H    2.765610   3.466985   4.044087   4.128662   3.326896
    23  H    2.158744   2.880569   5.138858   5.865511   5.092049
    24  H    2.145263   3.539340   5.451935   6.098937   5.464143
    25  H    1.098493   2.155526   4.531671   5.694254   5.561685
    26  H    1.099152   2.174055   3.523874   4.461652   4.443650
    27  H    2.149408   1.101115   3.410715   4.494244   4.174275
    28  H    5.006679   4.481670   2.144767   1.096171   2.177983
    29  H    5.670173   4.691720   2.166189   1.095013   2.227541
    30  H    2.770068   2.161581   4.191924   5.657503   5.907183
    31  H    2.791700   2.196522   3.096147   4.582852   5.193460
    32  H    3.506617   2.195605   3.054315   4.525650   5.023862
    33  H    5.830734   5.142915   4.318881   3.510800   2.180799
    34  H    6.592785   5.791141   4.094125   2.848953   2.166723
    35  H    5.773093   4.691476   3.402867   2.777095   2.177682
    36  H    5.866539   5.596003   4.086257   2.799926   1.978729
    37  H    4.408008   5.540399   6.378241   6.355635   5.468339
    38  H    4.829159   5.197087   6.587497   6.667533   5.327116
    39  H    4.329653   5.151822   7.003133   7.344082   6.211743
    40  H    5.660132   6.400790   7.777367   7.781268   6.458366
    41  H    5.525936   5.821045   6.150770   5.660782   4.201050
    42  H    6.030417   6.721447   7.280017   6.874450   5.557796
    43  H    4.959206   5.296333   4.944244   4.270474   3.137892
                   11         12         13         14         15
    11  O    0.000000
    12  C    2.981151   0.000000
    13  C    4.575997   5.898142   0.000000
    14  O    4.639301   5.922203   2.436042   0.000000
    15  C    6.927636   6.242940   5.431199   4.182571   0.000000
    16  O    7.559793   6.750489   6.644952   5.046061   1.445744
    17  C    7.852174   6.762187   6.121776   5.367731   1.527051
    18  C    7.362934   7.241936   5.048945   3.654441   1.545271
    19  O    6.915536   7.266293   4.868431   2.916901   2.477813
    20  H    5.222321   4.389376   3.756490   3.958994   3.088529
    21  H    5.611125   5.594680   2.927755   2.721374   2.667048
    22  H    5.051530   4.840934   4.546022   2.922268   2.119423
    23  H    5.923848   4.109825   5.887246   5.381460   2.924210
    24  H    6.179619   4.644851   6.564757   5.388090   2.691969
    25  H    4.854226   2.576139   6.686987   6.005641   4.710825
    26  H    3.976746   2.906952   5.797622   4.673023   4.226833
    27  H    3.978505   2.132989   4.852979   5.095377   4.729667
    28  H    2.808614   5.110317   3.347883   2.490432   6.031021
    29  H    2.722866   5.189701   2.623635   3.233152   6.816314
    30  H    4.058595   1.096371   6.793502   6.815905   6.553409
    31  H    2.706387   1.095174   6.297500   6.023217   6.604293
    32  H    2.745568   1.094828   5.746162   6.170211   6.943281
    33  H    5.456934   6.366055   1.095044   2.700531   4.943343
    34  H    5.062118   6.776116   1.097387   2.695715   6.205232
    35  H    4.323278   5.574265   1.095271   3.391323   6.069840
    36  H    5.151913   6.744408   2.497792   0.973041   4.964304
    37  H    7.325388   6.843917   6.530882   4.649661   1.953726
    38  H    7.679712   6.657086   5.562552   5.243100   2.177432
    39  H    7.964838   6.481064   6.787336   6.071117   2.174948
    40  H    8.865970   7.848901   6.859688   6.018420   2.167391
    41  H    7.362346   7.351153   4.435282   3.524860   2.199801
    42  H    8.433247   8.222753   6.049580   4.637364   2.143531
    43  H    6.085346   6.690276   3.967891   1.937110   2.816450
                   16         17         18         19         20
    16  O    0.000000
    17  C    2.377735   0.000000
    18  C    2.404271   2.507619   0.000000
    19  O    2.912947   3.793834   1.427953   0.000000
    20  H    4.336616   3.189052   3.786847   4.447719   0.000000
    21  H    4.041171   3.195382   2.595367   3.101946   1.757641
    22  H    2.589398   3.472127   2.723601   2.533564   3.032021
    23  H    3.471661   2.890828   4.338983   5.034464   2.374300
    24  H    2.485482   3.231596   4.140393   4.532525   3.633099
    25  H    4.819003   5.161870   6.031461   6.235340   4.038745
    26  H    4.305516   5.162737   5.254869   5.088637   3.981277
    27  H    5.540101   4.971044   5.741567   6.097733   2.402985
    28  H    6.671084   7.248775   5.901891   5.069640   5.199940
    29  H    7.717224   7.790556   6.681701   6.104805   5.214509
    30  H    6.970963   6.892612   7.711851   7.874519   4.778151
    31  H    6.947272   7.308227   7.555969   7.393810   5.127898
    32  H    7.596307   7.413261   7.827090   7.848282   4.714956
    33  H    6.258562   5.459628   4.457188   4.519574   3.398315
    34  H    7.360919   6.979660   5.613055   5.244098   4.820680
    35  H    7.315008   6.615613   5.883613   5.821783   3.873361
    36  H    5.817435   6.117845   4.203607   3.364312   4.773949
    37  H    0.974591   3.208323   2.449928   2.440762   4.726924
    38  H    3.348258   1.095189   2.833855   4.147365   2.635163
    39  H    2.600119   1.094646   3.468143   4.628782   3.442891
    40  H    2.659612   1.096408   2.676709   4.030787   4.205211
    41  H    3.367619   2.726697   1.097036   2.088088   3.481862
    42  H    2.542029   2.731767   1.095440   2.031040   4.722331
    43  H    3.493175   4.139472   1.966507   0.980426   4.035949
                   21         22         23         24         25
    21  H    0.000000
    22  H    2.691067   0.000000
    23  H    3.614409   3.051005   0.000000
    24  H    4.287298   2.526053   1.759087   0.000000
    25  H    5.219010   3.745749   2.447434   2.399462   0.000000
    26  H    4.612968   2.603377   3.070456   2.476001   1.757390
    27  H    3.903935   3.880498   2.545312   3.724765   2.569724
    28  H    4.657005   4.154695   6.315208   6.247044   5.978124
    29  H    4.837804   5.185938   6.769993   7.134088   6.600849
    30  H    6.178991   5.391425   4.062937   4.662772   2.373365
    31  H    6.124248   4.967029   4.722855   4.880409   2.814459
    32  H    5.902207   5.549970   4.870221   5.602621   3.629635
    33  H    2.340087   4.497667   5.650669   6.422360   6.841554
    34  H    3.805464   5.276275   6.913040   7.466943   7.635058
    35  H    3.510447   5.162268   6.037739   6.918031   6.709585
    36  H    3.405139   3.846810   6.326496   6.337484   6.963125
    37  H    4.208283   2.370236   4.059293   2.888747   5.048816
    38  H    2.720356   3.815784   3.028501   3.857563   5.414348
    39  H    3.921988   3.812623   2.390922   2.774986   4.641607
    40  H    3.959661   4.276993   3.936041   4.076410   6.162735
    41  H    2.060041   3.262174   4.582710   4.773545   6.433324
    42  H    3.605385   3.649687   5.037835   4.710690   6.813476
    43  H    2.614736   2.274064   4.943116   4.620406   5.987931
                   26         27         28         29         30
    26  H    0.000000
    27  H    3.049480   0.000000
    28  H    4.514852   5.208732   0.000000
    29  H    5.469023   5.167602   1.769790   0.000000
    30  H    3.321402   2.414976   6.169409   6.263741   0.000000
    31  H    2.744649   3.066407   4.884873   5.206652   1.770367
    32  H    3.880916   2.519399   5.178443   4.901213   1.770897
    33  H    6.079228   4.989226   4.231594   3.704349   7.157342
    34  H    6.605763   5.895563   3.427459   2.636942   7.725458
    35  H    6.016806   4.601576   3.762181   2.593985   6.449298
    36  H    5.598028   5.967716   2.699827   3.282417   7.678687
    37  H    4.207107   5.839107   6.194517   7.403070   7.174888
    38  H    5.478414   4.686402   7.152817   7.448879   6.823611
    39  H    4.967368   4.765246   7.702899   8.256432   6.445163
    40  H    6.122331   6.066010   8.064965   8.653963   7.968004
    41  H    5.738313   5.690736   5.904384   6.409183   7.858881
    42  H    6.112007   6.699167   6.909668   7.736526   8.628795
    43  H    4.748084   5.593140   4.158533   5.132752   7.392859
                   31         32         33         34         35
    31  H    0.000000
    32  H    1.769806   0.000000
    33  H    6.868027   6.296312   0.000000
    34  H    7.073547   6.581752   1.776950   0.000000
    35  H    6.067756   5.239380   1.778874   1.773968   0.000000
    36  H    6.816106   6.904967   2.806311   2.342009   3.526235
    37  H    6.907382   7.688677   6.247680   7.145453   7.280263
    38  H    7.321221   7.167399   4.810214   6.454498   5.964217
    39  H    7.047146   7.203162   6.210102   7.715310   7.169970
    40  H    8.368839   8.507954   6.110435   7.635979   7.428434
    41  H    7.773354   7.803268   3.678676   4.995664   5.248609
    42  H    8.527634   8.849924   5.389706   6.550901   6.903199
    43  H    6.816089   7.182709   3.741176   4.331191   4.933598
                   36         37         38         39         40
    36  H    0.000000
    37  H    5.370378   0.000000
    38  H    5.948646   4.079237   0.000000
    39  H    6.896377   3.533287   1.774235   0.000000
    40  H    6.677729   3.473770   1.774563   1.770000   0.000000
    41  H    3.972232   3.509089   2.614390   3.779269   2.926746
    42  H    5.088726   2.645267   3.220472   3.682451   2.447240
    43  H    2.443119   3.047433   4.303808   4.947304   4.567159
                   41         42         43
    41  H    0.000000
    42  H    1.767046   0.000000
    43  H    2.251011   2.827718   0.000000
 Stoichiometry    C15H24O4
 Framework group  C1[X(C15H24O4)]
 Deg. of freedom   123
 Full point group                 C1      NOp   1
 Largest Abelian subgroup         C1      NOp   1
 Largest concise Abelian subgroup C1      NOp   1
                         Standard orientation:                         
 ---------------------------------------------------------------------
 Center     Atomic      Atomic             Coordinates (Angstroms)
 Number     Number       Type             X           Y           Z
 ---------------------------------------------------------------------
      1          6           0        1.808164    0.445349    0.196898
      2          6           0        0.855219   -0.461392    0.519740
      3          6           0       -0.504436   -0.127629    1.046578
      4          6           0       -1.318595    0.628973   -0.045510
      5          6           0       -0.960353    2.128156   -0.053996
      6          6           0        0.474964    2.480845   -0.493324
      7          6           0        1.630863    1.942275    0.394009
      8          6           0        2.946435   -0.267923   -0.418143
      9          6           0        2.580304   -1.742686   -0.548468
     10          6           0        1.240023   -1.897341    0.196280
     11          8           0        4.022993    0.198391   -0.789753
     12          6           0        2.900910    2.782273    0.185820
     13          6           0        1.354921   -2.766889    1.452627
     14          8           0        0.192863   -2.416231   -0.659472
     15          6           0       -2.852687    0.363721    0.040806
     16          8           0       -3.487290    1.009715   -1.086202
     17          6           0       -3.511910    0.943072    1.290471
     18          6           0       -3.179912   -1.143085   -0.060780
     19          8           0       -2.595995   -1.760841   -1.208155
     20          1           0       -0.419662    0.508276    1.937778
     21          1           0       -1.009595   -1.042929    1.358946
     22          1           0       -1.023291    0.216491   -1.019187
     23          1           0       -1.130678    2.546018    0.948148
     24          1           0       -1.650869    2.646109   -0.729282
     25          1           0        0.549136    3.576789   -0.502944
     26          1           0        0.639842    2.153278   -1.529495
     27          1           0        1.323606    2.085977    1.441577
     28          1           0        2.452839   -1.980766   -1.610853
     29          1           0        3.386861   -2.373060   -0.159694
     30          1           0        2.698084    3.820299    0.474599
     31          1           0        3.225846    2.783762   -0.860039
     32          1           0        3.735561    2.421489    0.795607
     33          1           0        0.410600   -2.786335    2.006702
     34          1           0        1.610477   -3.796405    1.171476
     35          1           0        2.141734   -2.391805    2.115843
     36          1           0        0.315618   -3.378557   -0.734763
     37          1           0       -3.215275    0.504262   -1.873828
     38          1           0       -3.041137    0.558182    2.201334
     39          1           0       -3.439345    2.035242    1.302650
     40          1           0       -4.575459    0.678071    1.317844
     41          1           0       -2.903219   -1.678998    0.855586
     42          1           0       -4.265266   -1.233573   -0.178279
     43          1           0       -1.660429   -1.966401   -0.999117
 ---------------------------------------------------------------------
 Rotational constants (GHZ):      0.5386141      0.2983781      0.2212140
 Standard basis: 6-311G(d,p) (5D, 7F)
 There are   505 symmetry adapted cartesian basis functions of A   symmetry.
 There are   486 symmetry adapted basis functions of A   symmetry.
   486 basis functions,   800 primitive gaussians,   505 cartesian basis functions
    73 alpha electrons       73 beta electrons
       nuclear repulsion energy      1623.0866723280 Hartrees.
 NAtoms=   43 NActive=   43 NUniq=   43 SFac= 1.00D+00 NAtFMM=   60 NAOKFM=F Big=F
 Integral buffers will be    131072 words long.
 Raffenetti 2 integral format.
 Two-electron integral symmetry is turned on.
 Using the following non-standard input for PCM:
 --- end of non-standard input.
 ------------------------------------------------------------------------------
 Polarizable Continuum Model (PCM)
 =================================
 Model                : PCM (using non-symmetric T matrix).
 Atomic radii         : UFF (Universal Force Field).
 Polarization charges : Total charges.
 Charge compensation  : None.
 Solution method      : On-the-fly selection.
 Cavity type          : Scaled VdW (van der Waals Surface) (Alpha=1.100).
 Cavity algorithm     : GePol (No added spheres)
                        Default sphere list used, NSphG=   43.
                        Lebedev-Laikov grids with approx.  5.0 points / Ang**2.
                        Smoothing algorithm: Karplus/York (Gamma=1.0000).
                        Polarization charges: spherical gaussians, with
                                              point-specific exponents (IZeta= 3).
                        Self-potential: point-specific (ISelfS= 7).
                        Self-field    : sphere-specific E.n sum rule (ISelfD= 2).
 Solvent              : Methanol, Eps=  32.613000 Eps(inf)=   1.765709
 ------------------------------------------------------------------------------
 One-electron integrals computed using PRISM.
 NBasis=   486 RedAO= T EigKep=  3.35D-04  NBF=   486
 NBsUse=   486 1.00D-06 EigRej= -1.00D+00 NBFU=   486
 Initial guess from the checkpoint file:  "DY-202A-11R_37.chk"
 B after Tr=     0.000000    0.000000    0.000000
         Rot=    1.000000    0.000000    0.000000    0.000000 Ang=   0.00 deg.
 Requested convergence on RMS density matrix=1.00D-08 within 128 cycles.
 Requested convergence on MAX density matrix=1.00D-06.
 Requested convergence on             energy=1.00D-06.
 No special actions if energy rises.
 Inv3:  Mode=1 IEnd=    19969200.
 Iteration    1 A*A^-1 deviation from unit magnitude is 3.66D-15 for   2542.
 Iteration    1 A*A^-1 deviation from orthogonality  is 3.56D-15 for   1783   1032.
 Iteration    1 A^-1*A deviation from unit magnitude is 3.66D-15 for   2102.
 Iteration    1 A^-1*A deviation from orthogonality  is 2.50D-10 for   2195   1966.
 Iteration    2 A*A^-1 deviation from unit magnitude is 2.66D-15 for    503.
 Iteration    2 A*A^-1 deviation from orthogonality  is 3.52D-15 for   1492    486.
 Iteration    2 A^-1*A deviation from unit magnitude is 8.88D-16 for    371.
 Iteration    2 A^-1*A deviation from orthogonality  is 4.45D-16 for    568    551.
 Error on total polarization charges =  0.01172
 SCF Done:  E(RmPW1PW91) =  -886.980113204     A.U. after   11 cycles
            NFock= 11  Conv=0.52D-08     -V/T= 2.0045
 DoSCS=F DFT=T ScalE2(SS,OS)=  1.000000  1.000000
 Range of M.O.s used for correlation:     1   486
 NBasis=   486 NAE=    73 NBE=    73 NFC=     0 NFV=     0
 NROrb=    486 NOA=    73 NOB=    73 NVA=   413 NVB=   413
 NEqPCM:  Using equilibrium solvation (IEInf=0, Eps=  32.6130, EpsInf=   1.7657)
          Differentiating once with respect to magnetic field using GIAOs.
          Electric field/nuclear overlap derivatives assumed to be zero.
 FoFJK:  IHMeth= 1 ICntrl=    6127 DoSepK=F KAlg= 0 I1Cent=   0 FoldK=F
 IRaf=         1 NMat=   1 IRICut=       1 DoRegI=T DoRafI=F ISym2E= 0.
          There are     3 degrees of freedom in the 1st order CPHF.  IDoFFX=0 NUNeed=     3.
      3 vectors produced by pass  0 Test12= 1.00D-12 3.33D-08 XBig12= 4.38D+01 8.44D-01.
 AX will form     3 AO Fock derivatives at one time.
      3 vectors produced by pass  1 Test12= 1.00D-12 3.33D-08 XBig12= 1.12D-01 2.28D-01.
      3 vectors produced by pass  2 Test12= 1.00D-12 3.33D-08 XBig12= 1.69D-03 1.92D-02.
      3 vectors produced by pass  3 Test12= 1.00D-12 3.33D-08 XBig12= 8.30D-06 7.03D-04.
      3 vectors produced by pass  4 Test12= 1.00D-12 3.33D-08 XBig12= 4.09D-08 4.83D-05.
      3 vectors produced by pass  5 Test12= 1.00D-12 3.33D-08 XBig12= 1.00D-10 1.97D-06.
      3 vectors produced by pass  6 Test12= 1.00D-12 3.33D-08 XBig12= 4.66D-13 1.45D-07.
 InvSVY:  IOpt=1 It=  1 EMax= 2.66D-15
 Solved reduced A of dimension    21 with     3 vectors.
 Calculating GIAO nuclear magnetic shielding tensors.
 SCF GIAO Magnetic shielding tensor (ppm):
      1  C    Isotropic =    36.9158   Anisotropy =   147.5873
   XX=     9.7268   YX=    36.6354   ZX=    62.3073
   XY=    28.7556   YY=    -2.7181   ZY=   -28.9130
   XZ=    62.8222   YZ=   -18.0325   ZZ=   103.7389
   Eigenvalues:   -53.0396    28.4798   135.3074
      2  C    Isotropic =    -4.1578   Anisotropy =   200.5788
   XX=   -40.9054   YX=    39.0175   ZX=    79.3190
   XY=    32.7745   YY=   -71.1523   ZY=   -35.7653
   XZ=    55.6257   YZ=   -42.9215   ZZ=    99.5843
   Eigenvalues:  -118.7549   -23.2799   129.5614
      3  C    Isotropic =   155.7457   Anisotropy =    31.6089
   XX=   155.7524   YX=    -7.6252   ZX=    13.2730
   XY=    -9.7548   YY=   146.4568   ZY=    -5.8615
   XZ=     7.8082   YZ=   -11.8609   ZZ=   165.0277
   Eigenvalues:   140.9292   149.4895   176.8183
      4  C    Isotropic =   143.8717   Anisotropy =    20.1971
   XX=   155.8367   YX=    -6.7265   ZX=     3.5884
   XY=    -6.7250   YY=   126.6620   ZY=    -2.0870
   XZ=    -7.0982   YZ=   -10.0924   ZZ=   149.1165
   Eigenvalues:   123.6173   150.6614   157.3365
      5  C    Isotropic =   152.8545   Anisotropy =     9.3390
   XX=   151.3009   YX=     2.8114   ZX=    -6.1963
   XY=     2.6272   YY=   158.0090   ZY=     3.0633
   XZ=     3.0498   YZ=    -4.1085   ZZ=   149.2535
   Eigenvalues:   148.3114   151.1716   159.0805
      6  C    Isotropic =   149.1305   Anisotropy =    24.8857
   XX=   160.0607   YX=     1.2123   ZX=     6.7246
   XY=     1.5078   YY=   144.7789   ZY=    -7.0514
   XZ=    16.1788   YZ=     1.5975   ZZ=   142.5518
   Eigenvalues:   135.8515   145.8190   165.7210
      7  C    Isotropic =   150.0593   Anisotropy =    12.2008
   XX=   153.6907   YX=    -2.5128   ZX=     3.8238
   XY=    -0.7041   YY=   149.9729   ZY=    -1.8864
   XZ=    10.4301   YZ=     3.4905   ZZ=   146.5142
   Eigenvalues:   141.8349   150.1498   158.1932
      8  C    Isotropic =   -23.7277   Anisotropy =   133.8300
   XX=   -31.1023   YX=     9.0365   ZX=    42.3984
   XY=    11.3403   YY=   -79.7009   ZY=   -33.3970
   XZ=    45.8908   YZ=   -33.2265   ZZ=    39.6202
   Eigenvalues:   -96.4843   -40.1910    65.4924
      9  C    Isotropic =   131.5345   Anisotropy =    35.8045
   XX=   137.6161   YX=    15.4049   ZX=   -16.8883
   XY=    14.2905   YY=   131.7323   ZY=    -5.3541
   XZ=    -7.8873   YZ=    -5.1255   ZZ=   125.2551
   Eigenvalues:   116.0960   123.1034   155.4042
     10  C    Isotropic =   106.6714   Anisotropy =    41.1749
   XX=   113.1404   YX=    11.3216   ZX=     9.9190
   XY=    10.4995   YY=    98.0914   ZY=    15.0634
   XZ=    16.3108   YZ=    16.9182   ZZ=   108.7825
   Eigenvalues:    86.4979    99.3950   134.1213
     11  O    Isotropic =  -244.6638   Anisotropy =   905.6235
   XX=  -575.1075   YX=  -180.3165   ZX=   359.4263
   XY=  -153.0415   YY=  -333.4209   ZY=   -71.0913
   XZ=   402.6847   YZ=   -70.7622   ZZ=   174.5370
   Eigenvalues:  -772.4393  -320.6372   359.0852
     12  C    Isotropic =   167.3940   Anisotropy =    24.6818
   XX=   181.0620   YX=     3.9565   ZX=     4.9513
   XY=     9.4633   YY=   167.5867   ZY=    -2.8726
   XZ=    -1.3767   YZ=    -2.2437   ZZ=   153.5331
   Eigenvalues:   152.7492   165.5842   183.8485
     13  C    Isotropic =   160.5613   Anisotropy =    40.6466
   XX=   150.7089   YX=     2.4017   ZX=     8.1412
   XY=     1.9229   YY=   156.7859   ZY=   -20.4271
   XZ=    12.2577   YZ=   -16.9655   ZZ=   174.1892
   Eigenvalues:   139.5250   154.5000   187.6590
     14  O    Isotropic =   246.9144   Anisotropy =    63.2981
   XX=   235.8143   YX=     6.2360   ZX=    20.9676
   XY=    12.7666   YY=   248.0995   ZY=    21.0988
   XZ=    34.9759   YZ=    21.5473   ZZ=   256.8293
   Eigenvalues:   215.6525   235.9775   289.1131
     15  C    Isotropic =   108.7646   Anisotropy =    39.7832
   XX=   111.0081   YX=    -9.4659   ZX=    13.6420
   XY=    -7.9903   YY=   102.0827   ZY=   -11.9672
   XZ=    16.0907   YZ=   -16.8551   ZZ=   113.2029
   Eigenvalues:    92.0405    98.9665   135.2867
     16  O    Isotropic =   266.8568   Anisotropy =    71.9298
   XX=   273.5899   YX=   -13.8014   ZX=    22.4079
   XY=     1.8356   YY=   222.9832   ZY=     9.4935
   XZ=    19.6945   YZ=     1.3653   ZZ=   303.9971
   Eigenvalues:   221.4650   264.2953   314.8100
     17  C    Isotropic =   170.7908   Anisotropy =    30.6585
   XX=   165.1142   YX=    -7.3841   ZX=   -11.0573
   XY=    -4.4632   YY=   163.2811   ZY=     8.1909
   XZ=    -6.3520   YZ=     9.3792   ZZ=   183.9771
   Eigenvalues:   158.1273   163.0153   191.2298
     18  C    Isotropic =   115.5295   Anisotropy =    51.2386
   XX=   105.5315   YX=    -2.7539   ZX=   -16.1540
   XY=    -6.5371   YY=   128.3395   ZY=    21.2892
   XZ=   -24.2368   YZ=    22.5679   ZZ=   112.7175
   Eigenvalues:    85.3677   111.5322   149.6886
     19  O    Isotropic =   316.6099   Anisotropy =    61.2648
   XX=   354.6617   YX=   -10.4794   ZX=    -0.0403
   XY=    10.9934   YY=   302.9020   ZY=    -3.7727
   XZ=    27.0064   YZ=    -2.3865   ZZ=   292.2661
   Eigenvalues:   288.8093   303.5673   357.4531
     20  H    Isotropic =    29.4806   Anisotropy =     4.9767
   XX=    28.2153   YX=     0.4903   ZX=     1.6150
   XY=     0.5859   YY=    28.1084   ZY=    -0.1492
   XZ=     0.6657   YZ=     2.5904   ZZ=    32.1182
   Eigenvalues:    27.6113    28.0322    32.7984
     21  H    Isotropic =    29.2850   Anisotropy =     5.9559
   XX=    30.1029   YX=    -1.2112   ZX=     0.2092
   XY=    -1.1365   YY=    31.6026   ZY=    -2.1879
   XZ=    -0.3650   YZ=    -3.7483   ZZ=    26.1494
   Eigenvalues:    24.7886    29.8107    33.2556
     22  H    Isotropic =    30.4226   Anisotropy =     2.6275
   XX=    31.4868   YX=     0.2845   ZX=     0.0347
   XY=     0.2856   YY=    30.5163   ZY=     1.9809
   XZ=     0.7984   YZ=     1.7192   ZZ=    29.2647
   Eigenvalues:    27.9290    31.1645    32.1743
     23  H    Isotropic =    30.1638   Anisotropy =     5.1884
   XX=    31.0648   YX=     0.8468   ZX=    -3.5020
   XY=     0.8928   YY=    31.0370   ZY=     3.7775
   XZ=    -1.7505   YZ=     2.8289   ZZ=    28.3895
   Eigenvalues:    24.9770    31.8916    33.6227
     24  H    Isotropic =    29.4415   Anisotropy =     7.0955
   XX=    32.5090   YX=    -0.0482   ZX=     2.6172
   XY=    -0.1268   YY=    30.5169   ZY=    -3.5544
   XZ=     2.6458   YZ=    -4.4605   ZZ=    25.2986
   Eigenvalues:    22.5958    31.5569    34.1718
     25  H    Isotropic =    30.1756   Anisotropy =     8.2421
   XX=    31.2323   YX=     1.0110   ZX=     0.2762
   XY=     1.3613   YY=    34.9046   ZY=    -1.9358
   XZ=    -0.1264   YZ=    -2.6037   ZZ=    24.3900
   Eigenvalues:    23.9074    30.9492    35.6704
     26  H    Isotropic =    30.4542   Anisotropy =     5.2244
   XX=    30.5489   YX=     0.3856   ZX=    -0.8360
   XY=     1.1073   YY=    27.5124   ZY=    -1.5255
   XZ=    -0.7795   YZ=    -1.4500   ZZ=    33.3014
   Eigenvalues:    27.0666    30.3589    33.9372
     27  H    Isotropic =    29.0732   Anisotropy =     3.8032
   XX=    29.3179   YX=     3.7933   ZX=    -0.3654
   XY=     2.2463   YY=    27.2637   ZY=     0.6360
   XZ=    -1.6342   YZ=     1.1178   ZZ=    30.6378
   Eigenvalues:    24.8125    30.7983    31.6086
     28  H    Isotropic =    29.0666   Anisotropy =     5.8456
   XX=    29.1881   YX=     0.6753   ZX=    -2.2964
   XY=    -0.2333   YY=    26.8866   ZY=     1.1340
   XZ=    -2.3913   YZ=     2.1905   ZZ=    31.1250
   Eigenvalues:    25.9275    28.3086    32.9636
     29  H    Isotropic =    29.2154   Anisotropy =     6.0408
   XX=    32.5424   YX=    -1.7449   ZX=    -1.3657
   XY=    -1.8785   YY=    28.3817   ZY=    -1.1618
   XZ=    -0.6658   YZ=    -2.2239   ZZ=    26.7220
   Eigenvalues:    25.2002    29.2033    33.2426
     30  H    Isotropic =    30.8830   Anisotropy =     9.5765
   XX=    29.9110   YX=     2.3609   ZX=    -0.0548
   XY=     1.8513   YY=    36.0738   ZY=     2.5499
   XZ=     0.1383   YZ=     2.4306   ZZ=    26.6642
   Eigenvalues:    25.9840    29.3977    37.2673
     31  H    Isotropic =    30.2384   Anisotropy =     8.2910
   XX=    31.3459   YX=     1.4208   ZX=    -4.4435
   XY=     1.8485   YY=    28.7314   ZY=    -1.0230
   XZ=    -4.1802   YZ=    -0.6553   ZZ=    30.6378
   Eigenvalues:    26.5348    28.4146    35.7657
     32  H    Isotropic =    30.2372   Anisotropy =     9.9387
   XX=    35.6084   YX=     0.1349   ZX=     3.7158
   XY=     0.7241   YY=    28.3110   ZY=    -0.2246
   XZ=     3.3095   YZ=     0.6341   ZZ=    26.7922
   Eigenvalues:    25.5629    28.2858    36.8630
     33  H    Isotropic =    30.0960   Anisotropy =     5.9536
   XX=    30.5896   YX=    -2.0031   ZX=    -2.0927
   XY=    -0.1453   YY=    29.0635   ZY=    -3.0284
   XZ=    -3.5253   YZ=    -3.3623   ZZ=    30.6348
   Eigenvalues:    25.2409    30.9820    34.0650
     34  H    Isotropic =    30.2324   Anisotropy =     9.2531
   XX=    27.7421   YX=    -2.7116   ZX=     0.1267
   XY=    -2.5413   YY=    35.2267   ZY=    -0.8408
   XZ=     0.1217   YZ=    -2.7036   ZZ=    27.7285
   Eigenvalues:    26.6771    27.6191    36.4011
     35  H    Isotropic =    30.7471   Anisotropy =     9.7234
   XX=    30.9885   YX=    -0.5697   ZX=     4.6806
   XY=    -0.1389   YY=    28.1089   ZY=    -1.0267
   XZ=     5.1022   YZ=    -1.4451   ZZ=    33.1438
   Eigenvalues:    26.8386    28.1733    37.2293
     36  H    Isotropic =    30.0330   Anisotropy =    16.4364
   XX=    26.2497   YX=     0.2753   ZX=     2.5788
   XY=    -1.0355   YY=    39.8153   ZY=     3.9541
   XZ=     2.1992   YZ=     4.9582   ZZ=    24.0340
   Eigenvalues:    21.6124    27.4960    40.9906
     37  H    Isotropic =    30.1202   Anisotropy =    14.9746
   XX=    23.7713   YX=    -2.3499   ZX=     0.2360
   XY=    -3.5355   YY=    27.7007   ZY=     3.3850
   XZ=     0.5305   YZ=     4.3202   ZZ=    38.8884
   Eigenvalues:    21.8998    28.3575    40.1032
     38  H    Isotropic =    31.0814   Anisotropy =     7.6541
   XX=    30.1369   YX=    -1.2620   ZX=    -0.7268
   XY=    -1.1121   YY=    27.0012   ZY=    -0.7158
   XZ=     0.2214   YZ=    -0.9384   ZZ=    36.1061
   Eigenvalues:    26.5245    30.5355    36.1842
     39  H    Isotropic =    30.6531   Anisotropy =     8.0455
   XX=    29.8972   YX=    -1.5982   ZX=    -2.5464
   XY=    -0.4288   YY=    34.4482   ZY=     2.2523
   XZ=    -2.2609   YZ=     3.4159   ZZ=    27.6138
   Eigenvalues:    25.6547    30.2878    36.0167
     40  H    Isotropic =    31.0819   Anisotropy =    10.3330
   XX=    36.8442   YX=     0.6163   ZX=    -2.9715
   XY=     0.1836   YY=    27.8703   ZY=     0.8319
   XZ=    -3.5486   YZ=     1.1257   ZZ=    28.5311
   Eigenvalues:    26.5565    28.7186    37.9705
     41  H    Isotropic =    27.6741   Anisotropy =     3.4914
   XX=    26.1471   YX=     0.0971   ZX=    -1.9070
   XY=     0.3449   YY=    28.6862   ZY=    -0.6057
   XZ=    -1.0878   YZ=    -1.7553   ZZ=    28.1891
   Eigenvalues:    25.3136    27.7071    30.0017
     42  H    Isotropic =    28.5397   Anisotropy =     6.8512
   XX=    31.9907   YX=     2.2211   ZX=    -1.9389
   XY=     1.2249   YY=    27.9571   ZY=     2.1181
   XZ=    -3.3120   YZ=     2.4392   ZZ=    25.6713
   Eigenvalues:    23.1502    29.3618    33.1072
     43  H    Isotropic =    28.2694   Anisotropy =    27.3339
   XX=    43.8909   YX=    -7.6499   ZX=     3.9004
   XY=    -6.8163   YY=    21.6868   ZY=     3.1121
   XZ=     4.9398   YZ=     2.2207   ZZ=    19.2303
   Eigenvalues:    15.3566    22.9595    46.4920
 End of Minotr F.D. properties file   721 does not exist.
 End of Minotr F.D. properties file   722 does not exist.
 End of Minotr F.D. properties file   788 does not exist.

 **********************************************************************

            Population analysis using the SCF density.

 **********************************************************************

 Orbital symmetries:
       Occupied  (A) (A) (A) (A) (A) (A) (A) (A) (A) (A) (A) (A)
                 (A) (A) (A) (A) (A) (A) (A) (A) (A) (A) (A) (A)
                 (A) (A) (A) (A) (A) (A) (A) (A) (A) (A) (A) (A)
                 (A) (A) (A) (A) (A) (A) (A) (A) (A) (A) (A) (A)
                 (A) (A) (A) (A) (A) (A) (A) (A) (A) (A) (A) (A)
                 (A) (A) (A) (A) (A) (A) (A) (A) (A) (A) (A) (A)
                 (A)
       Virtual   (A) (A) (A) (A) (A) (A) (A) (A) (A) (A) (A) (A)
                 (A) (A) (A) (A) (A) (A) (A) (A) (A) (A) (A) (A)
                 (A) (A) (A) (A) (A) (A) (A) (A) (A) (A) (A) (A)
                 (A) (A) (A) (A) (A) (A) (A) (A) (A) (A) (A) (A)
                 (A) (A) (A) (A) (A) (A) (A) (A) (A) (A) (A) (A)
                 (A) (A) (A) (A) (A) (A) (A) (A) (A) (A) (A) (A)
                 (A) (A) (A) (A) (A) (A) (A) (A) (A) (A) (A) (A)
                 (A) (A) (A) (A) (A) (A) (A) (A) (A) (A) (A) (A)
                 (A) (A) (A) (A) (A) (A) (A) (A) (A) (A) (A) (A)
                 (A) (A) (A) (A) (A) (A) (A) (A) (A) (A) (A) (A)
                 (A) (A) (A) (A) (A) (A) (A) (A) (A) (A) (A) (A)
                 (A) (A) (A) (A) (A) (A) (A) (A) (A) (A) (A) (A)
                 (A) (A) (A) (A) (A) (A) (A) (A) (A) (A) (A) (A)
                 (A) (A) (A) (A) (A) (A) (A) (A) (A) (A) (A) (A)
                 (A) (A) (A) (A) (A) (A) (A) (A) (A) (A) (A) (A)
                 (A) (A) (A) (A) (A) (A) (A) (A) (A) (A) (A) (A)
                 (A) (A) (A) (A) (A) (A) (A) (A) (A) (A) (A) (A)
                 (A) (A) (A) (A) (A) (A) (A) (A) (A) (A) (A) (A)
                 (A) (A) (A) (A) (A) (A) (A) (A) (A) (A) (A) (A)
                 (A) (A) (A) (A) (A) (A) (A) (A) (A) (A) (A) (A)
                 (A) (A) (A) (A) (A) (A) (A) (A) (A) (A) (A) (A)
                 (A) (A) (A) (A) (A) (A) (A) (A) (A) (A) (A) (A)
                 (A) (A) (A) (A) (A) (A) (A) (A) (A) (A) (A) (A)
                 (A) (A) (A) (A) (A) (A) (A) (A) (A) (A) (A) (A)
                 (A) (A) (A) (A) (A) (A) (A) (A) (A) (A) (A) (A)
                 (A) (A) (A) (A) (A) (A) (A) (A) (A) (A) (A) (A)
                 (A) (A) (A) (A) (A) (A) (A) (A) (A) (A) (A) (A)
                 (A) (A) (A) (A) (A) (A) (A) (A) (A) (A) (A) (A)
                 (A) (A) (A) (A) (A) (A) (A) (A) (A) (A) (A) (A)
                 (A) (A) (A) (A) (A) (A) (A) (A) (A) (A) (A) (A)
                 (A) (A) (A) (A) (A) (A) (A) (A) (A) (A) (A) (A)
                 (A) (A) (A) (A) (A) (A) (A) (A) (A) (A) (A) (A)
                 (A) (A) (A) (A) (A) (A) (A) (A) (A) (A) (A) (A)
                 (A) (A) (A) (A) (A) (A) (A) (A) (A) (A) (A) (A)
                 (A) (A) (A) (A) (A)
 The electronic state is 1-A.
 Alpha  occ. eigenvalues --  -19.23430 -19.20718 -19.20676 -19.19857 -10.32517
 Alpha  occ. eigenvalues --  -10.31608 -10.29344 -10.27457 -10.26720 -10.25004
 Alpha  occ. eigenvalues --  -10.24951 -10.24535 -10.24441 -10.23965 -10.23480
 Alpha  occ. eigenvalues --  -10.23182 -10.22790 -10.22287 -10.21779  -1.07078
 Alpha  occ. eigenvalues --   -1.06243  -1.05546  -1.03214  -0.89784  -0.84503
 Alpha  occ. eigenvalues --   -0.82297  -0.78205  -0.77513  -0.75607  -0.71721
 Alpha  occ. eigenvalues --   -0.69905  -0.68720  -0.66283  -0.63174  -0.60709
 Alpha  occ. eigenvalues --   -0.58435  -0.57098  -0.53715  -0.53336  -0.52547
 Alpha  occ. eigenvalues --   -0.50447  -0.49865  -0.49111  -0.47746  -0.46608
 Alpha  occ. eigenvalues --   -0.46392  -0.45157  -0.44690  -0.44188  -0.43524
 Alpha  occ. eigenvalues --   -0.42956  -0.41287  -0.41140  -0.40852  -0.40442
 Alpha  occ. eigenvalues --   -0.39980  -0.39561  -0.38860  -0.38315  -0.37172
 Alpha  occ. eigenvalues --   -0.36718  -0.35962  -0.35114  -0.34669  -0.34365
 Alpha  occ. eigenvalues --   -0.33963  -0.33197  -0.32874  -0.31559  -0.30749
 Alpha  occ. eigenvalues --   -0.27378  -0.26645  -0.25989
 Alpha virt. eigenvalues --   -0.05280   0.04004   0.04389   0.06017   0.06661
 Alpha virt. eigenvalues --    0.06986   0.08304   0.08479   0.09371   0.09604
 Alpha virt. eigenvalues --    0.10306   0.10854   0.11014   0.12180   0.12695
 Alpha virt. eigenvalues --    0.12803   0.13562   0.13806   0.14300   0.14597
 Alpha virt. eigenvalues --    0.15279   0.16028   0.16604   0.16941   0.17533
 Alpha virt. eigenvalues --    0.17865   0.18223   0.18916   0.19740   0.20181
 Alpha virt. eigenvalues --    0.21182   0.21918   0.22785   0.23513   0.24234
 Alpha virt. eigenvalues --    0.24364   0.25544   0.26632   0.26949   0.27790
 Alpha virt. eigenvalues --    0.28484   0.29419   0.30048   0.31361   0.32605
 Alpha virt. eigenvalues --    0.33506   0.33993   0.34558   0.35203   0.35897
 Alpha virt. eigenvalues --    0.36421   0.37461   0.38455   0.38952   0.40162
 Alpha virt. eigenvalues --    0.40533   0.42078   0.42817   0.43255   0.44140
 Alpha virt. eigenvalues --    0.44824   0.45654   0.46639   0.46834   0.47983
 Alpha virt. eigenvalues --    0.49280   0.50500   0.50709   0.51268   0.52213
 Alpha virt. eigenvalues --    0.52465   0.53803   0.54726   0.55668   0.56263
 Alpha virt. eigenvalues --    0.56490   0.56904   0.57135   0.57440   0.58045
 Alpha virt. eigenvalues --    0.58209   0.59110   0.59390   0.59862   0.60357
 Alpha virt. eigenvalues --    0.60379   0.60810   0.61450   0.61798   0.62543
 Alpha virt. eigenvalues --    0.62769   0.62941   0.63073   0.63398   0.63528
 Alpha virt. eigenvalues --    0.64126   0.64938   0.65314   0.66095   0.66368
 Alpha virt. eigenvalues --    0.66458   0.67624   0.69077   0.69455   0.69999
 Alpha virt. eigenvalues --    0.70733   0.71313   0.72937   0.73792   0.74550
 Alpha virt. eigenvalues --    0.76475   0.77804   0.78829   0.79616   0.82254
 Alpha virt. eigenvalues --    0.83512   0.85567   0.85944   0.86822   0.89733
 Alpha virt. eigenvalues --    0.91498   0.91878   0.92404   0.93547   0.95461
 Alpha virt. eigenvalues --    0.96090   0.97575   0.98311   0.99445   0.99978
 Alpha virt. eigenvalues --    1.01081   1.02831   1.03592   1.06451   1.07846
 Alpha virt. eigenvalues --    1.09726   1.10465   1.11985   1.13512   1.13627
 Alpha virt. eigenvalues --    1.15362   1.17476   1.17907   1.18700   1.21452
 Alpha virt. eigenvalues --    1.22476   1.23286   1.25618   1.27241   1.27801
 Alpha virt. eigenvalues --    1.29705   1.31725   1.31941   1.33202   1.33713
 Alpha virt. eigenvalues --    1.34867   1.36766   1.37041   1.38250   1.40030
 Alpha virt. eigenvalues --    1.41559   1.42102   1.43138   1.43753   1.44598
 Alpha virt. eigenvalues --    1.45245   1.46290   1.46890   1.47040   1.47987
 Alpha virt. eigenvalues --    1.48352   1.48860   1.49305   1.50486   1.51285
 Alpha virt. eigenvalues --    1.51543   1.52373   1.52702   1.53491   1.54536
 Alpha virt. eigenvalues --    1.54972   1.55839   1.56710   1.57750   1.58338
 Alpha virt. eigenvalues --    1.59352   1.59640   1.60064   1.60585   1.61765
 Alpha virt. eigenvalues --    1.62315   1.62448   1.63473   1.63784   1.65285
 Alpha virt. eigenvalues --    1.65665   1.66780   1.67206   1.67793   1.69143
 Alpha virt. eigenvalues --    1.69805   1.71565   1.71830   1.72186   1.72588
 Alpha virt. eigenvalues --    1.73145   1.74406   1.75218   1.75877   1.77162
 Alpha virt. eigenvalues --    1.77613   1.78216   1.79274   1.81131   1.82161
 Alpha virt. eigenvalues --    1.82979   1.83447   1.84837   1.85450   1.86207
 Alpha virt. eigenvalues --    1.87401   1.88041   1.89215   1.89803   1.90714
 Alpha virt. eigenvalues --    1.91083   1.93155   1.93606   1.94882   1.96465
 Alpha virt. eigenvalues --    1.97413   1.97663   1.99055   2.00523   2.01784
 Alpha virt. eigenvalues --    2.03222   2.04783   2.05822   2.06464   2.08767
 Alpha virt. eigenvalues --    2.10079   2.10556   2.11718   2.12516   2.13462
 Alpha virt. eigenvalues --    2.15039   2.15810   2.16737   2.17402   2.19287
 Alpha virt. eigenvalues --    2.20320   2.22805   2.23476   2.23686   2.25412
 Alpha virt. eigenvalues --    2.26684   2.27460   2.28343   2.30932   2.32074
 Alpha virt. eigenvalues --    2.32593   2.34144   2.36876   2.38131   2.39875
 Alpha virt. eigenvalues --    2.40702   2.41403   2.42092   2.43322   2.44836
 Alpha virt. eigenvalues --    2.45306   2.46077   2.46638   2.47468   2.49212
 Alpha virt. eigenvalues --    2.50056   2.51566   2.51948   2.52544   2.53811
 Alpha virt. eigenvalues --    2.54360   2.54913   2.55663   2.57216   2.57992
 Alpha virt. eigenvalues --    2.59044   2.59505   2.60089   2.60674   2.61747
 Alpha virt. eigenvalues --    2.62852   2.63356   2.64054   2.65696   2.65896
 Alpha virt. eigenvalues --    2.66263   2.66982   2.68768   2.69347   2.69919
 Alpha virt. eigenvalues --    2.73641   2.74458   2.75247   2.77046   2.79297
 Alpha virt. eigenvalues --    2.80597   2.81802   2.83995   2.85034   2.86172
 Alpha virt. eigenvalues --    2.86771   2.88196   2.89674   2.90387   2.91369
 Alpha virt. eigenvalues --    2.92602   2.93698   2.94192   2.97449   2.98330
 Alpha virt. eigenvalues --    3.00252   3.01076   3.01660   3.03175   3.06596
 Alpha virt. eigenvalues --    3.07522   3.12236   3.12573   3.14141   3.15257
 Alpha virt. eigenvalues --    3.15791   3.16283   3.16625   3.18795   3.19525
 Alpha virt. eigenvalues --    3.20936   3.25093   3.26125   3.27018   3.28657
 Alpha virt. eigenvalues --    3.31694   3.33540   3.34566   3.34769   3.38155
 Alpha virt. eigenvalues --    3.38438   3.45711   3.50365   3.56082   3.58692
 Alpha virt. eigenvalues --    3.62564   3.66121   3.74990   3.76682   3.77877
 Alpha virt. eigenvalues --    3.79630   3.80788   3.81508   3.81662   3.82208
 Alpha virt. eigenvalues --    3.83120   3.84233   3.85581   3.86542   3.87225
 Alpha virt. eigenvalues --    3.88765   3.90470   3.99300   4.00604   4.03351
 Alpha virt. eigenvalues --    4.04123   4.09213   4.13185   4.15813   4.26613
 Alpha virt. eigenvalues --    4.27566   4.31146   4.34195   4.35077   4.41371
 Alpha virt. eigenvalues --    4.48482   4.55723   4.95696   4.96840   4.99480
 Alpha virt. eigenvalues --    5.01400   5.14858   5.29967   5.32106   5.39741
 Alpha virt. eigenvalues --    5.63284   5.64336   5.67663   5.74457  23.63716
 Alpha virt. eigenvalues --   23.81692  23.83415  23.88045  23.90537  23.92341
 Alpha virt. eigenvalues --   23.95753  23.96921  23.98703  23.99645  24.02503
 Alpha virt. eigenvalues --   24.03086  24.04551  24.08472  24.27711  50.01117
 Alpha virt. eigenvalues --   50.01890  50.06861  50.09904
          Condensed to atoms (all electrons):
               1          2          3          4          5          6
     1  C    5.739010   0.356525  -0.049821  -0.006130  -0.002280  -0.097456
     2  C    0.356525   5.440708   0.287099  -0.064933  -0.000717  -0.004241
     3  C   -0.049821   0.287099   5.109442   0.262369  -0.063663  -0.007070
     4  C   -0.006130  -0.064933   0.262369   5.479400   0.301586  -0.050628
     5  C   -0.002280  -0.000717  -0.063663   0.301586   5.023142   0.357044
     6  C   -0.097456  -0.004241  -0.007070  -0.050628   0.357044   5.002431
     7  C    0.311964  -0.082002  -0.007716  -0.002788  -0.057762   0.364477
     8  C    0.124874   0.057145   0.006809  -0.000426   0.000117   0.000145
     9  C   -0.198907  -0.078952   0.008963  -0.000755  -0.000021  -0.000485
    10  C    0.017531   0.281139  -0.049438   0.001069   0.000170   0.000024
    11  O   -0.098759   0.006076  -0.000076  -0.000001   0.000002  -0.000467
    12  C   -0.057017   0.008175  -0.000062  -0.000121   0.006442  -0.063827
    13  C   -0.002518  -0.086151  -0.010655   0.000642  -0.000007  -0.000036
    14  O    0.002068  -0.065464   0.003251  -0.000703   0.000054  -0.000017
    15  C   -0.000340   0.008332  -0.043203   0.273448  -0.047668   0.005245
    16  O    0.000003  -0.000191   0.004795  -0.063531  -0.008549  -0.000145
    17  C    0.000013  -0.000338  -0.002714  -0.077095  -0.009027   0.000018
    18  C    0.000088  -0.000070  -0.008353  -0.075044   0.008572  -0.000227
    19  O    0.000001  -0.000357  -0.000412  -0.002196   0.000525  -0.000015
    20  H   -0.007060  -0.031493   0.407474  -0.032091  -0.007699  -0.002007
    21  H    0.007450  -0.037688   0.416487  -0.039171   0.005776  -0.000293
    22  H    0.003759  -0.010477  -0.044154   0.403763  -0.032792  -0.004788
    23  H    0.001115  -0.000590  -0.006475  -0.045920   0.410282  -0.037499
    24  H   -0.000618  -0.000974   0.009917  -0.043096   0.403190  -0.029218
    25  H    0.010386  -0.000028  -0.000603   0.007856  -0.034441   0.412327
    26  H   -0.006041  -0.000368  -0.000264  -0.005903  -0.036801   0.404370
    27  H   -0.051551  -0.007362  -0.000381  -0.003783  -0.001397  -0.047119
    28  H    0.007704  -0.001570  -0.000496   0.000184   0.000003   0.000073
    29  H    0.012424   0.001262  -0.000424  -0.000009   0.000001  -0.000009
    30  H    0.010097  -0.000447   0.000031   0.000020   0.000064  -0.008440
    31  H   -0.008170  -0.000015   0.000029  -0.000051   0.000162  -0.004482
    32  H   -0.006034   0.000455   0.000008   0.000029  -0.000431   0.007349
    33  H    0.001050  -0.012558   0.000959  -0.000121  -0.000002   0.000001
    34  H   -0.000646   0.009889   0.000067  -0.000002   0.000000   0.000001
    35  H    0.001289  -0.000739   0.000478  -0.000047  -0.000003   0.000012
    36  H   -0.000705   0.012685  -0.000207   0.000007  -0.000009  -0.000001
    37  H   -0.000002  -0.000008  -0.000267  -0.003010  -0.000190   0.000047
    38  H    0.000007   0.000399   0.002404  -0.004554  -0.000042  -0.000020
    39  H   -0.000005  -0.000017   0.000064  -0.008892   0.002058   0.000107
    40  H    0.000000   0.000019  -0.000630   0.010145  -0.000145   0.000008
    41  H   -0.000077   0.000033  -0.004709  -0.004465  -0.000425  -0.000001
    42  H    0.000000   0.000028  -0.000339   0.012171  -0.000270   0.000011
    43  H    0.000234  -0.002743   0.000260   0.002821  -0.000062   0.000012
               7          8          9         10         11         12
     1  C    0.311964   0.124874  -0.198907   0.017531  -0.098759  -0.057017
     2  C   -0.082002   0.057145  -0.078952   0.281139   0.006076   0.008175
     3  C   -0.007716   0.006809   0.008963  -0.049438  -0.000076  -0.000062
     4  C   -0.002788  -0.000426  -0.000755   0.001069  -0.000001  -0.000121
     5  C   -0.057762   0.000117  -0.000021   0.000170   0.000002   0.006442
     6  C    0.364477   0.000145  -0.000485   0.000024  -0.000467  -0.063827
     7  C    5.218055  -0.059510  -0.002503   0.009046  -0.013355   0.369562
     8  C   -0.059510   4.752361   0.406577  -0.110876   0.653792  -0.009301
     9  C   -0.002503   0.406577   5.180405   0.272698  -0.072308   0.000846
    10  C    0.009046  -0.110876   0.272698   5.284966   0.006307  -0.000462
    11  O   -0.013355   0.653792  -0.072308   0.006307   7.887490   0.004782
    12  C    0.369562  -0.009301   0.000846  -0.000462   0.004782   4.876456
    13  C   -0.000305   0.000534  -0.054363   0.338276   0.000007   0.000013
    14  O    0.000002   0.003138  -0.041948   0.214014  -0.000017   0.000001
    15  C   -0.000052  -0.000003   0.000011  -0.000303   0.000000   0.000006
    16  O   -0.000019   0.000000   0.000000  -0.000002   0.000000   0.000000
    17  C   -0.000035   0.000000   0.000000  -0.000039   0.000000   0.000000
    18  C   -0.000003   0.000000   0.000000   0.000572   0.000000   0.000000
    19  O    0.000000   0.000003  -0.000025   0.000246   0.000000   0.000000
    20  H    0.000510  -0.000156  -0.000234   0.003245   0.000002  -0.000122
    21  H   -0.000155  -0.000329   0.001151  -0.007581   0.000003   0.000008
    22  H   -0.001499  -0.000187  -0.000203  -0.002569  -0.000005  -0.000081
    23  H   -0.008255  -0.000021   0.000005  -0.000097   0.000000  -0.000117
    24  H    0.006227   0.000017  -0.000007   0.000016   0.000000  -0.000349
    25  H   -0.042404  -0.000127   0.000030   0.000014   0.000006  -0.006671
    26  H   -0.043334   0.001265  -0.000158  -0.000107   0.000023  -0.002539
    27  H    0.423316   0.001447  -0.000499   0.000047  -0.000430  -0.037796
    28  H   -0.000003  -0.022503   0.379008  -0.031307   0.000527  -0.000030
    29  H    0.000057  -0.031975   0.386032  -0.028474   0.004149  -0.000027
    30  H   -0.034248   0.000698   0.000043   0.000002   0.000628   0.398125
    31  H   -0.035255   0.001576   0.000276  -0.000062   0.006554   0.405830
    32  H   -0.031580  -0.000424   0.000236  -0.000094   0.004743   0.407317
    33  H    0.000044  -0.000778   0.007596  -0.027337   0.000007   0.000000
    34  H    0.000006   0.000512  -0.008530  -0.027243  -0.000009   0.000000
    35  H   -0.000077  -0.000036  -0.001124  -0.030503  -0.000057  -0.000005
    36  H    0.000008   0.000059  -0.002735  -0.037444   0.000003   0.000000
    37  H    0.000004   0.000001   0.000001  -0.000006   0.000000   0.000000
    38  H    0.000000   0.000000   0.000000  -0.000007   0.000000   0.000000
    39  H   -0.000008   0.000000   0.000000   0.000002   0.000000   0.000000
    40  H    0.000000   0.000000   0.000000   0.000001   0.000000   0.000000
    41  H    0.000009   0.000000   0.000014   0.000142   0.000000   0.000000
    42  H    0.000000   0.000000   0.000000   0.000010   0.000000   0.000000
    43  H    0.000018  -0.000140   0.000743  -0.002143   0.000000   0.000000
              13         14         15         16         17         18
     1  C   -0.002518   0.002068  -0.000340   0.000003   0.000013   0.000088
     2  C   -0.086151  -0.065464   0.008332  -0.000191  -0.000338  -0.000070
     3  C   -0.010655   0.003251  -0.043203   0.004795  -0.002714  -0.008353
     4  C    0.000642  -0.000703   0.273448  -0.063531  -0.077095  -0.075044
     5  C   -0.000007   0.000054  -0.047668  -0.008549  -0.009027   0.008572
     6  C   -0.000036  -0.000017   0.005245  -0.000145   0.000018  -0.000227
     7  C   -0.000305   0.000002  -0.000052  -0.000019  -0.000035  -0.000003
     8  C    0.000534   0.003138  -0.000003   0.000000   0.000000   0.000000
     9  C   -0.054363  -0.041948   0.000011   0.000000   0.000000   0.000000
    10  C    0.338276   0.214014  -0.000303  -0.000002  -0.000039   0.000572
    11  O    0.000007  -0.000017   0.000000   0.000000   0.000000   0.000000
    12  C    0.000013   0.000001   0.000006   0.000000   0.000000   0.000000
    13  C    4.941130  -0.048180   0.000007   0.000000   0.000000  -0.000045
    14  O   -0.048180   8.028972  -0.000896   0.000000   0.000001   0.001439
    15  C    0.000007  -0.000896   5.405673   0.223695   0.299263   0.309429
    16  O    0.000000   0.000000   0.223695   8.014002  -0.049525  -0.040942
    17  C    0.000000   0.000001   0.299263  -0.049525   4.952674  -0.059970
    18  C   -0.000045   0.001439   0.309429  -0.040942  -0.059970   4.865610
    19  O   -0.000053  -0.009929  -0.062913  -0.003330   0.004405   0.264935
    20  H   -0.000027   0.000225  -0.002506  -0.000110   0.001846  -0.000300
    21  H   -0.000793   0.002331  -0.010505   0.000167   0.001339   0.002702
    22  H    0.000305   0.003718  -0.050000  -0.000117   0.010623  -0.011037
    23  H    0.000004  -0.000003  -0.006117  -0.000224   0.003292  -0.000404
    24  H    0.000000   0.000000  -0.010702   0.025925  -0.002293   0.001123
    25  H    0.000001  -0.000001  -0.000237  -0.000051   0.000009   0.000009
    26  H    0.000008  -0.000028  -0.000318   0.000025  -0.000029  -0.000004
    27  H    0.000125  -0.000017  -0.000011   0.000000  -0.000054   0.000007
    28  H    0.004421   0.008185  -0.000002   0.000000   0.000000  -0.000005
    29  H   -0.000717   0.001585   0.000000   0.000000   0.000000   0.000000
    30  H   -0.000001   0.000000   0.000000   0.000000   0.000000   0.000000
    31  H    0.000000   0.000001   0.000000   0.000000   0.000000   0.000000
    32  H    0.000002   0.000000  -0.000001   0.000000   0.000000   0.000000
    33  H    0.404565   0.001886   0.000026   0.000000  -0.000009   0.000075
    34  H    0.394306  -0.002224   0.000000   0.000000   0.000000  -0.000002
    35  H    0.389580   0.004621  -0.000004   0.000000   0.000001   0.000003
    36  H   -0.006349   0.315281   0.000036   0.000000  -0.000002   0.000187
    37  H    0.000000  -0.000023  -0.050455   0.316273   0.009962  -0.010326
    38  H    0.000000  -0.000013  -0.033453   0.004025   0.399649  -0.000920
    39  H    0.000000   0.000000  -0.026319   0.002034   0.401442   0.006206
    40  H    0.000000   0.000000  -0.031995   0.001845   0.399699  -0.007446
    41  H    0.000063   0.001005  -0.052804   0.005204   0.003620   0.393643
    42  H   -0.000003  -0.000023  -0.045991   0.003998  -0.008205   0.405489
    43  H    0.000988   0.040428   0.001611   0.000394  -0.000711  -0.042699
              19         20         21         22         23         24
     1  C    0.000001  -0.007060   0.007450   0.003759   0.001115  -0.000618
     2  C   -0.000357  -0.031493  -0.037688  -0.010477  -0.000590  -0.000974
     3  C   -0.000412   0.407474   0.416487  -0.044154  -0.006475   0.009917
     4  C   -0.002196  -0.032091  -0.039171   0.403763  -0.045920  -0.043096
     5  C    0.000525  -0.007699   0.005776  -0.032792   0.410282   0.403190
     6  C   -0.000015  -0.002007  -0.000293  -0.004788  -0.037499  -0.029218
     7  C    0.000000   0.000510  -0.000155  -0.001499  -0.008255   0.006227
     8  C    0.000003  -0.000156  -0.000329  -0.000187  -0.000021   0.000017
     9  C   -0.000025  -0.000234   0.001151  -0.000203   0.000005  -0.000007
    10  C    0.000246   0.003245  -0.007581  -0.002569  -0.000097   0.000016
    11  O    0.000000   0.000002   0.000003  -0.000005   0.000000   0.000000
    12  C    0.000000  -0.000122   0.000008  -0.000081  -0.000117  -0.000349
    13  C   -0.000053  -0.000027  -0.000793   0.000305   0.000004   0.000000
    14  O   -0.009929   0.000225   0.002331   0.003718  -0.000003   0.000000
    15  C   -0.062913  -0.002506  -0.010505  -0.050000  -0.006117  -0.010702
    16  O   -0.003330  -0.000110   0.000167  -0.000117  -0.000224   0.025925
    17  C    0.004405   0.001846   0.001339   0.010623   0.003292  -0.002293
    18  C    0.264935  -0.000300   0.002702  -0.011037  -0.000404   0.001123
    19  O    7.961952   0.000015   0.000089   0.019379  -0.000014  -0.000104
    20  H    0.000015   0.508194  -0.023521   0.005641   0.004603   0.000192
    21  H    0.000089  -0.023521   0.516412   0.002675   0.000314  -0.000288
    22  H    0.019379   0.005641   0.002675   0.542256   0.007295  -0.004367
    23  H   -0.000014   0.004603   0.000314   0.007295   0.563952  -0.026718
    24  H   -0.000104   0.000192  -0.000288  -0.004367  -0.026718   0.546997
    25  H    0.000000   0.000084   0.000031   0.000072  -0.005163  -0.006410
    26  H   -0.000053   0.000189  -0.000016   0.004086   0.008226  -0.004741
    27  H    0.000000   0.004493  -0.000059   0.000287   0.005969   0.000074
    28  H   -0.000004  -0.000013  -0.000053   0.000325   0.000000   0.000001
    29  H    0.000001   0.000037  -0.000053   0.000017   0.000000   0.000000
    30  H    0.000000   0.000004   0.000000   0.000004   0.000051  -0.000045
    31  H    0.000000  -0.000014   0.000001   0.000000   0.000017   0.000010
    32  H    0.000000  -0.000005   0.000000   0.000001  -0.000023   0.000017
    33  H   -0.000026  -0.000091   0.003693  -0.000105   0.000002  -0.000001
    34  H    0.000001   0.000020  -0.000326  -0.000001   0.000000   0.000000
    35  H    0.000001  -0.000004   0.000222  -0.000033  -0.000001   0.000000
    36  H    0.000822   0.000032  -0.000532  -0.000276   0.000000   0.000001
    37  H    0.017973  -0.000001   0.000051   0.006957  -0.000058  -0.001079
    38  H   -0.000117   0.000372   0.000562   0.000004  -0.000094  -0.000006
    39  H   -0.000193  -0.000056  -0.000106  -0.000563  -0.000208   0.002290
    40  H    0.000045   0.000001  -0.000226  -0.000309   0.000050  -0.000317
    41  H   -0.029927   0.000011   0.002474   0.001297  -0.000016  -0.000217
    42  H   -0.028346  -0.000008  -0.000022   0.000089   0.000003  -0.000136
    43  H    0.327033   0.000096  -0.000179   0.000376  -0.000001  -0.000007
              25         26         27         28         29         30
     1  C    0.010386  -0.006041  -0.051551   0.007704   0.012424   0.010097
     2  C   -0.000028  -0.000368  -0.007362  -0.001570   0.001262  -0.000447
     3  C   -0.000603  -0.000264  -0.000381  -0.000496  -0.000424   0.000031
     4  C    0.007856  -0.005903  -0.003783   0.000184  -0.000009   0.000020
     5  C   -0.034441  -0.036801  -0.001397   0.000003   0.000001   0.000064
     6  C    0.412327   0.404370  -0.047119   0.000073  -0.000009  -0.008440
     7  C   -0.042404  -0.043334   0.423316  -0.000003   0.000057  -0.034248
     8  C   -0.000127   0.001265   0.001447  -0.022503  -0.031975   0.000698
     9  C    0.000030  -0.000158  -0.000499   0.379008   0.386032   0.000043
    10  C    0.000014  -0.000107   0.000047  -0.031307  -0.028474   0.000002
    11  O    0.000006   0.000023  -0.000430   0.000527   0.004149   0.000628
    12  C   -0.006671  -0.002539  -0.037796  -0.000030  -0.000027   0.398125
    13  C    0.000001   0.000008   0.000125   0.004421  -0.000717  -0.000001
    14  O   -0.000001  -0.000028  -0.000017   0.008185   0.001585   0.000000
    15  C   -0.000237  -0.000318  -0.000011  -0.000002   0.000000   0.000000
    16  O   -0.000051   0.000025   0.000000   0.000000   0.000000   0.000000
    17  C    0.000009  -0.000029  -0.000054   0.000000   0.000000   0.000000
    18  C    0.000009  -0.000004   0.000007  -0.000005   0.000000   0.000000
    19  O    0.000000  -0.000053   0.000000  -0.000004   0.000001   0.000000
    20  H    0.000084   0.000189   0.004493  -0.000013   0.000037   0.000004
    21  H    0.000031  -0.000016  -0.000059  -0.000053  -0.000053   0.000000
    22  H    0.000072   0.004086   0.000287   0.000325   0.000017   0.000004
    23  H   -0.005163   0.008226   0.005969   0.000000   0.000000   0.000051
    24  H   -0.006410  -0.004741   0.000074   0.000001   0.000000  -0.000045
    25  H    0.557071  -0.027451  -0.003618  -0.000006   0.000000   0.004604
    26  H   -0.027451   0.566210   0.008613   0.000014   0.000007  -0.000370
    27  H   -0.003618   0.008613   0.554492   0.000007   0.000059  -0.007888
    28  H   -0.000006   0.000014   0.000007   0.490440  -0.011145  -0.000001
    29  H    0.000000   0.000007   0.000059  -0.011145   0.504844  -0.000002
    30  H    0.004604  -0.000370  -0.007888  -0.000001  -0.000002   0.568093
    31  H   -0.000915   0.003933   0.007655  -0.000013   0.000001  -0.027856
    32  H    0.000498  -0.000457  -0.005031   0.000008  -0.000017  -0.025648
    33  H    0.000000   0.000001   0.000009  -0.000440   0.000210   0.000000
    34  H    0.000000  -0.000001  -0.000004   0.000270   0.000719   0.000000
    35  H    0.000000   0.000000  -0.000033  -0.000243  -0.001284   0.000000
    36  H    0.000000   0.000003   0.000002  -0.000089   0.000631   0.000000
    37  H    0.000002  -0.000081   0.000000  -0.000001   0.000000   0.000000
    38  H    0.000004  -0.000001  -0.000001   0.000000   0.000000   0.000000
    39  H   -0.000004  -0.000001  -0.000009   0.000000   0.000000   0.000000
    40  H   -0.000001   0.000002   0.000001   0.000000   0.000000   0.000000
    41  H    0.000001  -0.000004   0.000001  -0.000003   0.000000   0.000000
    42  H    0.000000  -0.000001   0.000000   0.000000   0.000000   0.000000
    43  H    0.000000   0.000007   0.000000   0.000058  -0.000034   0.000000
              31         32         33         34         35         36
     1  C   -0.008170  -0.006034   0.001050  -0.000646   0.001289  -0.000705
     2  C   -0.000015   0.000455  -0.012558   0.009889  -0.000739   0.012685
     3  C    0.000029   0.000008   0.000959   0.000067   0.000478  -0.000207
     4  C   -0.000051   0.000029  -0.000121  -0.000002  -0.000047   0.000007
     5  C    0.000162  -0.000431  -0.000002   0.000000  -0.000003  -0.000009
     6  C   -0.004482   0.007349   0.000001   0.000001   0.000012  -0.000001
     7  C   -0.035255  -0.031580   0.000044   0.000006  -0.000077   0.000008
     8  C    0.001576  -0.000424  -0.000778   0.000512  -0.000036   0.000059
     9  C    0.000276   0.000236   0.007596  -0.008530  -0.001124  -0.002735
    10  C   -0.000062  -0.000094  -0.027337  -0.027243  -0.030503  -0.037444
    11  O    0.006554   0.004743   0.000007  -0.000009  -0.000057   0.000003
    12  C    0.405830   0.407317   0.000000   0.000000  -0.000005   0.000000
    13  C    0.000000   0.000002   0.404565   0.394306   0.389580  -0.006349
    14  O    0.000001   0.000000   0.001886  -0.002224   0.004621   0.315281
    15  C    0.000000  -0.000001   0.000026   0.000000  -0.000004   0.000036
    16  O    0.000000   0.000000   0.000000   0.000000   0.000000   0.000000
    17  C    0.000000   0.000000  -0.000009   0.000000   0.000001  -0.000002
    18  C    0.000000   0.000000   0.000075  -0.000002   0.000003   0.000187
    19  O    0.000000   0.000000  -0.000026   0.000001   0.000001   0.000822
    20  H   -0.000014  -0.000005  -0.000091   0.000020  -0.000004   0.000032
    21  H    0.000001   0.000000   0.003693  -0.000326   0.000222  -0.000532
    22  H    0.000000   0.000001  -0.000105  -0.000001  -0.000033  -0.000276
    23  H    0.000017  -0.000023   0.000002   0.000000  -0.000001   0.000000
    24  H    0.000010   0.000017  -0.000001   0.000000   0.000000   0.000001
    25  H   -0.000915   0.000498   0.000000   0.000000   0.000000   0.000000
    26  H    0.003933  -0.000457   0.000001  -0.000001   0.000000   0.000003
    27  H    0.007655  -0.005031   0.000009  -0.000004  -0.000033   0.000002
    28  H   -0.000013   0.000008  -0.000440   0.000270  -0.000243  -0.000089
    29  H    0.000001  -0.000017   0.000210   0.000719  -0.001284   0.000631
    30  H   -0.027856  -0.025648   0.000000   0.000000   0.000000   0.000000
    31  H    0.553266  -0.026661   0.000000   0.000000  -0.000001   0.000000
    32  H   -0.026661   0.551113  -0.000001   0.000000   0.000004   0.000000
    33  H    0.000000  -0.000001   0.528308  -0.024514  -0.021175  -0.000605
    34  H    0.000000   0.000000  -0.024514   0.533043  -0.020329   0.004102
    35  H   -0.000001   0.000004  -0.021175  -0.020329   0.538603   0.000104
    36  H    0.000000   0.000000  -0.000605   0.004102   0.000104   0.426607
    37  H    0.000000   0.000000   0.000000   0.000000   0.000000  -0.000008
    38  H    0.000000   0.000000  -0.000017   0.000000  -0.000001   0.000000
    39  H    0.000000   0.000000   0.000000   0.000000   0.000000   0.000000
    40  H    0.000000   0.000000   0.000001   0.000000   0.000000   0.000000
    41  H    0.000000   0.000000   0.000153   0.000007   0.000005  -0.000152
    42  H    0.000000   0.000000  -0.000002   0.000000   0.000000   0.000001
    43  H    0.000000   0.000000   0.000277  -0.000093  -0.000047  -0.002816
              37         38         39         40         41         42
     1  C   -0.000002   0.000007  -0.000005   0.000000  -0.000077   0.000000
     2  C   -0.000008   0.000399  -0.000017   0.000019   0.000033   0.000028
     3  C   -0.000267   0.002404   0.000064  -0.000630  -0.004709  -0.000339
     4  C   -0.003010  -0.004554  -0.008892   0.010145  -0.004465   0.012171
     5  C   -0.000190  -0.000042   0.002058  -0.000145  -0.000425  -0.000270
     6  C    0.000047  -0.000020   0.000107   0.000008  -0.000001   0.000011
     7  C    0.000004   0.000000  -0.000008   0.000000   0.000009   0.000000
     8  C    0.000001   0.000000   0.000000   0.000000   0.000000   0.000000
     9  C    0.000001   0.000000   0.000000   0.000000   0.000014   0.000000
    10  C   -0.000006  -0.000007   0.000002   0.000001   0.000142   0.000010
    11  O    0.000000   0.000000   0.000000   0.000000   0.000000   0.000000
    12  C    0.000000   0.000000   0.000000   0.000000   0.000000   0.000000
    13  C    0.000000   0.000000   0.000000   0.000000   0.000063  -0.000003
    14  O   -0.000023  -0.000013   0.000000   0.000000   0.001005  -0.000023
    15  C   -0.050455  -0.033453  -0.026319  -0.031995  -0.052804  -0.045991
    16  O    0.316273   0.004025   0.002034   0.001845   0.005204   0.003998
    17  C    0.009962   0.399649   0.401442   0.399699   0.003620  -0.008205
    18  C   -0.010326  -0.000920   0.006206  -0.007446   0.393643   0.405489
    19  O    0.017973  -0.000117  -0.000193   0.000045  -0.029927  -0.028346
    20  H   -0.000001   0.000372  -0.000056   0.000001   0.000011  -0.000008
    21  H    0.000051   0.000562  -0.000106  -0.000226   0.002474  -0.000022
    22  H    0.006957   0.000004  -0.000563  -0.000309   0.001297   0.000089
    23  H   -0.000058  -0.000094  -0.000208   0.000050  -0.000016   0.000003
    24  H   -0.001079  -0.000006   0.002290  -0.000317  -0.000217  -0.000136
    25  H    0.000002   0.000004  -0.000004  -0.000001   0.000001   0.000000
    26  H   -0.000081  -0.000001  -0.000001   0.000002  -0.000004  -0.000001
    27  H    0.000000  -0.000001  -0.000009   0.000001   0.000001   0.000000
    28  H   -0.000001   0.000000   0.000000   0.000000  -0.000003   0.000000
    29  H    0.000000   0.000000   0.000000   0.000000   0.000000   0.000000
    30  H    0.000000   0.000000   0.000000   0.000000   0.000000   0.000000
    31  H    0.000000   0.000000   0.000000   0.000000   0.000000   0.000000
    32  H    0.000000   0.000000   0.000000   0.000000   0.000000   0.000000
    33  H    0.000000  -0.000017   0.000000   0.000001   0.000153  -0.000002
    34  H    0.000000   0.000000   0.000000   0.000000   0.000007   0.000000
    35  H    0.000000  -0.000001   0.000000   0.000000   0.000005   0.000000
    36  H   -0.000008   0.000000   0.000000   0.000000  -0.000152   0.000001
    37  H    0.456872  -0.000531  -0.000385  -0.000262   0.001621  -0.001569
    38  H   -0.000531   0.542074  -0.020871  -0.023452   0.002500  -0.000072
    39  H   -0.000385  -0.020871   0.531840  -0.025431  -0.000293  -0.000466
    40  H   -0.000262  -0.023452  -0.025431   0.542702  -0.000491   0.006780
    41  H    0.001621   0.002500  -0.000293  -0.000491   0.592770  -0.029206
    42  H   -0.001569  -0.000072  -0.000466   0.006780  -0.029206   0.546310
    43  H   -0.000638  -0.000025   0.000044  -0.000029  -0.006963   0.004722
              43
     1  C    0.000234
     2  C   -0.002743
     3  C    0.000260
     4  C    0.002821
     5  C   -0.000062
     6  C    0.000012
     7  C    0.000018
     8  C   -0.000140
     9  C    0.000743
    10  C   -0.002143
    11  O    0.000000
    12  C    0.000000
    13  C    0.000988
    14  O    0.040428
    15  C    0.001611
    16  O    0.000394
    17  C   -0.000711
    18  C   -0.042699
    19  O    0.327033
    20  H    0.000096
    21  H   -0.000179
    22  H    0.000376
    23  H   -0.000001
    24  H   -0.000007
    25  H    0.000000
    26  H    0.000007
    27  H    0.000000
    28  H    0.000058
    29  H   -0.000034
    30  H    0.000000
    31  H    0.000000
    32  H    0.000000
    33  H    0.000277
    34  H   -0.000093
    35  H   -0.000047
    36  H   -0.002816
    37  H   -0.000638
    38  H   -0.000025
    39  H    0.000044
    40  H   -0.000029
    41  H   -0.006963
    42  H    0.004722
    43  H    0.403068
 Mulliken charges:
               1
     1  C   -0.013456
     2  C    0.020524
     3  C   -0.218776
     4  C   -0.220048
     5  C   -0.214788
     6  C   -0.195214
     7  C   -0.280439
     8  C    0.225722
     9  C   -0.180879
    10  C   -0.073440
    11  O   -0.389619
    12  C   -0.299033
    13  C   -0.264774
    14  O   -0.462718
    15  C   -0.049984
    16  O   -0.435648
    17  C   -0.277810
    18  C   -0.002292
    19  O   -0.459410
    20  H    0.170232
    21  H    0.157959
    22  H    0.150634
    23  H    0.132834
    24  H    0.135693
    25  H    0.135127
    26  H    0.132086
    27  H    0.160442
    28  H    0.176698
    29  H    0.162133
    30  H    0.122480
    31  H    0.124182
    32  H    0.124624
    33  H    0.138920
    34  H    0.140982
    35  H    0.140821
    36  H    0.291360
    37  H    0.259134
    38  H    0.132197
    39  H    0.137738
    40  H    0.129436
    41  H    0.125181
    42  H    0.135047
    43  H    0.276144
 Sum of Mulliken charges =   0.00000
 Mulliken charges with hydrogens summed into heavy atoms:
               1
     1  C   -0.013456
     2  C    0.020524
     3  C    0.109415
     4  C   -0.069413
     5  C    0.053739
     6  C    0.071999
     7  C   -0.119997
     8  C    0.225722
     9  C    0.157952
    10  C   -0.073440
    11  O   -0.389619
    12  C    0.072253
    13  C    0.155949
    14  O   -0.171358
    15  C   -0.049984
    16  O   -0.176514
    17  C    0.121560
    18  C    0.257936
    19  O   -0.183266
 Electronic spatial extent (au):  <R**2>=           5218.7499
 Charge=              0.0000 electrons
 Dipole moment (field-independent basis, Debye):
    X=             -0.5372    Y=             -3.7543    Z=              4.1182  Tot=              5.5985
 Quadrupole moment (field-independent basis, Debye-Ang):
   XX=           -146.3922   YY=           -102.8048   ZZ=           -114.0564
   XY=             -6.5091   XZ=             -1.7040   YZ=             -0.8113
 Traceless Quadrupole moment (field-independent basis, Debye-Ang):
   XX=            -25.3078   YY=             18.2797   ZZ=              7.0281
   XY=             -6.5091   XZ=             -1.7040   YZ=             -0.8113
 Octapole moment (field-independent basis, Debye-Ang**2):
  XXX=            -76.8923  YYY=            -62.2977  ZZZ=            -14.8568  XYY=             31.2564
  XXY=            -36.9099  XXZ=             45.4224  XZZ=             -5.6970  YZZ=             -3.6416
  YYZ=              2.7887  XYZ=              6.9043
 Hexadecapole moment (field-independent basis, Debye-Ang**3):
 XXXX=          -4592.7374 YYYY=          -1981.7500 ZZZZ=           -582.3410 XXXY=            -14.5062
 XXXZ=             49.6386 YYYX=            -62.8791 YYYZ=             33.1647 ZZZX=             26.8790
 ZZZY=              1.2194 XXYY=          -1067.0790 XXZZ=           -782.7445 YYZZ=           -468.3788
 XXYZ=              3.0199 YYXZ=            -25.7530 ZZXY=            -18.6208
 N-N= 1.623086672328D+03 E-N=-5.316022117334D+03  KE= 8.829877523867D+02
 1\1\GINC-SNODE68\SP\RmPW1PW91\6-311G(d,p)\C15H24O4\ROOT\11-Mar-2024\0\
 \# mPW1PW91/6-311G(d,p) nmr guess=read geom=check scrf=(solvent=methan
 ol,read)\\candidate structure: DY-202A-11R_37, conformer: 1, nmr calcu
 lation with methanol solvation\\0,1\C,0,1.792739795,0.4598359757,0.208
 7756777\C,0,0.8446266395,-0.4507172214,0.53509644\C,0,-0.5134267061,-0
 .1225096504,1.069499973\C,0,-1.335851426,0.6329873988,-0.0171455069\C,
 0,-0.98285246,2.1334168622,-0.0250879776\C,0,0.4489379008,2.4917812549
 ,-0.4712770806\C,0,1.6112788995,1.9558239713,0.4091970677\C,0,2.930270
 7533,-0.2485055739,-0.4132907517\C,0,2.5685790022,-1.7243226661,-0.544
 0780781\C,0,1.2327202272,-1.8848077703,0.2073513539\O,0,4.0032667257,0
 .2221294738,-0.7897229619\C,0,2.8773133142,2.8005548649,0.1957787212\C
 ,0,1.3571390612,-2.7559376541,1.4616937282\O,0,0.1829415373,-2.4059760
 463,-0.6437963249\C,0,-2.8685476177,0.3622758413,0.0766875195\O,0,-3.5
 11216456,1.0078443911,-1.0459849631\C,0,-3.5232867232,0.9373563824,1.3
 306745682\C,0,-3.1910733705,-1.14549532,-0.0256138379\O,0,-2.610975147
 6,-1.7594040755,-1.1769828352\H,0,-0.426237731,0.5122749275,1.96126578
 59\H,0,-1.0137873377,-1.0400505571,1.3830147769\H,0,-1.0441713333,0.22
 30741317,-0.9929975199\H,0,-1.1494264531,2.549098922,0.9785917387\H,0,
 -1.6786488285,2.6500371178,-0.6959597924\H,0,0.519263637,3.5879898211,
 -0.4795271699\H,0,0.6095772456,2.1664277509,-1.5088107239\H,0,1.308959
 9199,2.0968016222,1.4585697238\H,0,2.4364347099,-1.9611629842,-1.60616
 80557\H,0,3.3793189474,-2.3525079266,-0.1604938464\H,0,2.6723925826,3.
 8374121743,0.4872643558\H,0,3.1968167859,2.8048261913,-0.8517443667\H,
 0,3.7163580731,2.4417056919,0.8006578464\H,0,0.4157750802,-2.779538704
 1,2.0206190689\H,0,1.6147986786,-3.7841144742,1.1775770135\H,0,2.14607
 56598,-2.379174736,2.1214264749\H,0,0.3086372194,-3.3677498609,-0.7212
 614387\H,0,-3.2415390617,0.5045855476,-1.8358159763\H,0,-3.0464682755,
 0.5526632833,2.2384709632\H,0,-3.4544421206,2.0297517407,1.3442243661\
 H,0,-4.5857555495,0.6686225575,1.3631292621\H,0,-2.9077808815,-1.68189
 30279,0.8884492503\H,0,-4.2767026237,-1.2395638143,-0.1376356731\H,0,-
 1.6736322922,-1.9620458329,-0.9731207949\\Version=ES64L-G09RevD.01\Sta
 te=1-A\HF=-886.9801132\RMSD=5.191e-09\Dipole=-0.1978465,-1.4803374,1.6
 189503\Quadrupole=-18.7942781,13.558415,5.235863,-4.9527345,-1.1480895
 ,-0.5687383\PG=C01 [X(C15H24O4)]\\@


 WE TEND TO MEET ANY NEW SITUATION BY REORGANIZING. IT CAN BE A
 WONDERFUL METHOD FOR CREATING THE ILLUSION OF PROGRESS WHILE PRODUCING
 CONFUSION, INEFFICIENCY, AND DEMORALIZATION.
     -- PETRONIUS ARBITER, 210 B.C.
 Job cpu time:       0 days  0 hours 45 minutes 31.4 seconds.
 File lengths (MBytes):  RWF=    272 Int=      0 D2E=      0 Chk=     30 Scr=      1
 Normal termination of Gaussian 09 at Mon Mar 11 00:08:37 2024.
