# Supplementary material for: New patchoulol- and guaiane-type sesquiterpenoids from Sanguisorba officinalis with anti-melanogenic activity
Source: Nat Prod Bioprospect. 2026 May 12;16(1):63. doi: 10.1007/s13659-026-00616-0 (PMC13161421; doi:10.1007/s13659-026-00616-0)
Supplement: Supplementary file 2 — Additional file 2. It includes the calculated NMR data of compound 11. [file 13659_2026_616_MOESM2_ESM.zip › New folder/11R-nmr-38.log]

 Entering Gaussian System, Link 0=/gpfs/home/zhengshan/software/Gaussian/g09/g09
 Input=DY-202A-11R_38-2.gjf
 Output=DY-202A-11R_38-2.log
 Initial command:
 /gpfs/home/zhengshan/software/Gaussian/g09/l1.exe "/gpfs/home/zhengshan/software/Gaussian/g09/scratch/zhengshan/%J/Gau-6157.inp" -scrdir="/gpfs/home/zhengshan/software/Gaussian/g09/scratch/zhengshan/%J/"
 Entering Link 1 = /gpfs/home/zhengshan/software/Gaussian/g09/l1.exe PID=      6158.
  
 Copyright (c) 1988,1990,1992,1993,1995,1998,2003,2009,2013,
            Gaussian, Inc.  All Rights Reserved.
  
 This is part of the Gaussian(R) 09 program.  It is based on
 the Gaussian(R) 03 system (copyright 2003, Gaussian, Inc.),
 the Gaussian(R) 98 system (copyright 1998, Gaussian, Inc.),
 the Gaussian(R) 94 system (copyright 1995, Gaussian, Inc.),
 the Gaussian 92(TM) system (copyright 1992, Gaussian, Inc.),
 the Gaussian 90(TM) system (copyright 1990, Gaussian, Inc.),
 the Gaussian 88(TM) system (copyright 1988, Gaussian, Inc.),
 the Gaussian 86(TM) system (copyright 1986, Carnegie Mellon
 University), and the Gaussian 82(TM) system (copyright 1983,
 Carnegie Mellon University). Gaussian is a federally registered
 trademark of Gaussian, Inc.
  
 This software contains proprietary and confidential information,
 including trade secrets, belonging to Gaussian, Inc.
  
 This software is provided under written license and may be
 used, copied, transmitted, or stored only in accord with that
 written license.
  
 The following legend is applicable only to US Government
 contracts under FAR:
  
                    RESTRICTED RIGHTS LEGEND
  
 Use, reproduction and disclosure by the US Government is
 subject to restrictions as set forth in subparagraphs (a)
 and (c) of the Commercial Computer Software - Restricted
 Rights clause in FAR 52.227-19.
  
 Gaussian, Inc.
 340 Quinnipiac St., Bldg. 40, Wallingford CT 06492
  
  
 ---------------------------------------------------------------
 Warning -- This program may not be used in any manner that
 competes with the business of Gaussian, Inc. or will provide
 assistance to any competitor of Gaussian, Inc.  The licensee
 of this program is prohibited from giving any competitor of
 Gaussian, Inc. access to this program.  By using this program,
 the user acknowledges that Gaussian, Inc. is engaged in the
 business of creating and licensing software in the field of
 computational chemistry and represents and warrants to the
 licensee that it is not a competitor of Gaussian, Inc. and that
 it will not use this program in any manner prohibited above.
 ---------------------------------------------------------------
  

 Cite this work as:
 Gaussian 09, Revision D.01,
 M. J. Frisch, G. W. Trucks, H. B. Schlegel, G. E. Scuseria, 
 M. A. Robb, J. R. Cheeseman, G. Scalmani, V. Barone, B. Mennucci, 
 G. A. Petersson, H. Nakatsuji, M. Caricato, X. Li, H. P. Hratchian, 
 A. F. Izmaylov, J. Bloino, G. Zheng, J. L. Sonnenberg, M. Hada, 
 M. Ehara, K. Toyota, R. Fukuda, J. Hasegawa, M. Ishida, T. Nakajima, 
 Y. Honda, O. Kitao, H. Nakai, T. Vreven, J. A. Montgomery, Jr., 
 J. E. Peralta, F. Ogliaro, M. Bearpark, J. J. Heyd, E. Brothers, 
 K. N. Kudin, V. N. Staroverov, T. Keith, R. Kobayashi, J. Normand, 
 K. Raghavachari, A. Rendell, J. C. Burant, S. S. Iyengar, J. Tomasi, 
 M. Cossi, N. Rega, J. M. Millam, M. Klene, J. E. Knox, J. B. Cross, 
 V. Bakken, C. Adamo, J. Jaramillo, R. Gomperts, R. E. Stratmann, 
 O. Yazyev, A. J. Austin, R. Cammi, C. Pomelli, J. W. Ochterski, 
 R. L. Martin, K. Morokuma, V. G. Zakrzewski, G. A. Voth, 
 P. Salvador, J. J. Dannenberg, S. Dapprich, A. D. Daniels, 
 O. Farkas, J. B. Foresman, J. V. Ortiz, J. Cioslowski, 
 and D. J. Fox, Gaussian, Inc., Wallingford CT, 2013.
 
 ******************************************
 Gaussian 09:  ES64L-G09RevD.01 24-Apr-2013
                10-Mar-2024 
 ******************************************
 %chk=DY-202A-11R_38.chk
 %mem=6GB
 %nprocshared=3
 Will use up to    3 processors via shared memory.
 ----------------------------------------------------------------------
 # mPW1PW91/6-311G(d,p) nmr guess=read geom=check scrf=(solvent=methano
 l,read)
 ----------------------------------------------------------------------
 1/29=2,38=1,40=2/1;
 2/12=2,40=1/2;
 3/5=4,6=6,7=101,11=2,14=-4,16=1,25=1,30=1,70=2203,72=3,74=-7,116=-2/1,2,8,3;
 4/5=1/1;
 5/5=2,38=6,53=3/2;
 8/6=1,10=90,11=11/1;
 10/13=100,45=16/2;
 6/7=2,8=2,9=2,10=2,28=1/1;
 99/9=1/99;
 ----------------------------------------------------------------------
 candidate structure: DY-202A-11R_38, conformer: 1, nmr calculation wit
 h methanol solvation
 ----------------------------------------------------------------------
 Structure from the checkpoint file:  "DY-202A-11R_38.chk"
 Charge =  0 Multiplicity = 1
 Redundant internal coordinates found in file.
 C,0,1.7869137415,0.6032867711,0.0456283855
 C,0,1.0591474511,-0.5013235478,0.3405567397
 C,0,-0.3758070418,-0.5640284588,0.7873513084
 C,0,-1.2798222354,0.4975064947,0.1108992079
 C,0,-1.1298827789,1.9019019702,0.745156215
 C,0,0.2900517738,2.3032395589,1.1860504945
 C,0,1.429635952,2.0656749441,0.1756049396
 C,0,3.1309380851,0.1935015986,-0.3939312648
 C,0,3.1734569943,-1.3198836898,-0.4946174752
 C,0,1.8754095286,-1.7945960232,0.1827491844
 O,0,4.0710309594,0.9492308117,-0.6443742743
 C,0,1.1871887972,2.7331912397,-1.1931034987
 C,0,2.1288813187,-2.461942611,1.5397342701
 O,0,1.2188501775,-2.719320439,-0.7038015433
 C,0,-2.7734382308,0.0531876908,0.0388032561
 O,0,-3.5616918566,1.1313216117,-0.5278694807
 C,0,-3.364365794,-0.3548076818,1.3918341361
 C,0,-2.9567396549,-1.0671010783,-1.0043101778
 O,0,-4.3324886021,-1.3908514501,-1.1981225587
 H,0,-0.4211555489,-0.45687009,1.881004525
 H,0,-0.7517855853,-1.5699360038,0.5765588078
 H,0,-0.9483579409,0.5744178736,-0.9326724089
 H,0,-1.7734606321,1.9795036405,1.6319110352
 H,0,-1.5094717205,2.6397141594,0.0297119009
 H,0,0.5476498789,1.7802730533,2.1163084967
 H,0,0.2701644412,3.3718221818,1.4386760471
 H,0,2.327836713,2.5454161776,0.5924151486
 H,0,3.1613768287,-1.603998644,-1.5540696126
 H,0,4.0878290559,-1.7252716147,-0.0501271702
 H,0,0.9967602042,3.8060739881,-1.0650733671
 H,0,0.3309950494,2.2971193252,-1.719061804
 H,0,2.0667550358,2.6243681229,-1.8374399445
 H,0,1.1839607839,-2.7269733712,2.0296183546
 H,0,2.7118586299,-3.3788368174,1.3966062721
 H,0,2.6840052686,-1.7956665361,2.2085928664
 H,0,0.5770406604,-3.2340576857,-0.1860382665
 H,0,-3.7812478479,1.7552166082,0.183767386
 H,0,-2.8210633598,-1.1997494049,1.8274235419
 H,0,-3.332046267,0.4734715933,2.10905505
 H,0,-4.4093365603,-0.6540894392,1.2657767027
 H,0,-2.5042741736,-0.7398992619,-1.9530309882
 H,0,-2.4612911319,-1.9892652857,-0.6908231359
 H,0,-4.7795103661,-0.5333702811,-1.3194273007
 Recover connectivity data from disk.
                          Input orientation:                          
 ---------------------------------------------------------------------
 Center     Atomic      Atomic             Coordinates (Angstroms)
 Number     Number       Type             X           Y           Z
 ---------------------------------------------------------------------
      1          6           0        1.786914    0.603287    0.045628
      2          6           0        1.059147   -0.501324    0.340557
      3          6           0       -0.375807   -0.564028    0.787351
      4          6           0       -1.279822    0.497506    0.110899
      5          6           0       -1.129883    1.901902    0.745156
      6          6           0        0.290052    2.303240    1.186050
      7          6           0        1.429636    2.065675    0.175605
      8          6           0        3.130938    0.193502   -0.393931
      9          6           0        3.173457   -1.319884   -0.494617
     10          6           0        1.875410   -1.794596    0.182749
     11          8           0        4.071031    0.949231   -0.644374
     12          6           0        1.187189    2.733191   -1.193103
     13          6           0        2.128881   -2.461943    1.539734
     14          8           0        1.218850   -2.719320   -0.703802
     15          6           0       -2.773438    0.053188    0.038803
     16          8           0       -3.561692    1.131322   -0.527869
     17          6           0       -3.364366   -0.354808    1.391834
     18          6           0       -2.956740   -1.067101   -1.004310
     19          8           0       -4.332489   -1.390851   -1.198123
     20          1           0       -0.421156   -0.456870    1.881005
     21          1           0       -0.751786   -1.569936    0.576559
     22          1           0       -0.948358    0.574418   -0.932672
     23          1           0       -1.773461    1.979504    1.631911
     24          1           0       -1.509472    2.639714    0.029712
     25          1           0        0.547650    1.780273    2.116308
     26          1           0        0.270164    3.371822    1.438676
     27          1           0        2.327837    2.545416    0.592415
     28          1           0        3.161377   -1.603999   -1.554070
     29          1           0        4.087829   -1.725272   -0.050127
     30          1           0        0.996760    3.806074   -1.065073
     31          1           0        0.330995    2.297119   -1.719062
     32          1           0        2.066755    2.624368   -1.837440
     33          1           0        1.183961   -2.726973    2.029618
     34          1           0        2.711859   -3.378837    1.396606
     35          1           0        2.684005   -1.795667    2.208593
     36          1           0        0.577041   -3.234058   -0.186038
     37          1           0       -3.781248    1.755217    0.183767
     38          1           0       -2.821063   -1.199749    1.827424
     39          1           0       -3.332046    0.473472    2.109055
     40          1           0       -4.409337   -0.654089    1.265777
     41          1           0       -2.504274   -0.739899   -1.953031
     42          1           0       -2.461291   -1.989265   -0.690823
     43          1           0       -4.779510   -0.533370   -1.319427
 ---------------------------------------------------------------------
                    Distance matrix (angstroms):
                    1          2          3          4          5
     1  C    0.000000
     2  C    1.355282   0.000000
     3  C    2.567127   1.504211   0.000000
     4  C    3.069254   2.553661   1.549738   0.000000
     5  C    3.268554   3.275828   2.578997   1.548254   0.000000
     6  C    2.535941   3.028521   2.970447   2.623190   1.540024
     7  C    1.511000   2.598837   3.247953   3.131214   2.627232
     8  C    1.472256   2.305335   3.777108   4.449953   4.729772
     9  C    2.431656   2.416167   3.848641   4.847809   5.516854
    10  C    2.403430   1.537446   2.635871   3.900562   4.797101
    11  O    2.411011   3.485059   4.910617   5.422741   5.466981
    12  C    2.535867   3.581982   4.151724   3.575591   3.133163
    13  C    3.427087   2.535031   3.231350   4.734888   5.504002
    14  O    3.453123   2.456766   3.067858   4.153923   5.382539
    15  C    4.593415   3.884231   2.586487   1.559970   2.572538
    16  O    5.405118   4.977133   3.841078   2.452891   2.850979
    17  C    5.409796   4.549079   3.056249   2.590860   3.240964
    18  C    5.137588   4.272718   3.181878   2.550243   3.900387
    19  O    6.555196   5.677018   4.503451   3.820760   4.987509
    20  H    3.060737   2.136879   1.099826   2.186645   2.712241
    21  H    3.383752   2.115918   1.094369   2.184028   3.496433
    22  H    2.905102   2.609293   2.140644   1.097646   2.147155
    23  H    4.133586   3.980674   3.022627   2.180246   1.098430
    24  H    3.874719   4.069465   3.481836   2.156011   1.095589
    25  H    2.684919   2.936087   2.848622   3.001135   2.170016
    26  H    3.450493   4.102392   4.041339   3.525215   2.145173
    27  H    2.088885   3.309929   4.125086   4.176242   3.520407
    28  H    3.052915   3.037247   4.367546   5.187745   5.999391
    29  H    3.274991   3.289923   4.687633   5.811915   6.404169
    30  H    3.480783   4.531375   4.940973   4.184777   3.380150
    31  H    2.846559   3.550143   3.868830   3.030197   2.891839
    32  H    2.776514   3.940671   4.798074   4.418048   4.172560
    33  H    3.923060   2.796788   2.941842   4.488762   5.331998
    34  H    4.305575   3.482352   4.222324   5.710744   6.562741
    35  H    3.352337   2.793751   3.591561   5.036952   5.509937
    36  H    4.030220   2.824458   2.997409   4.178598   5.491702
    37  H    5.687745   5.342844   4.164161   2.800763   2.714113
    38  H    5.259200   4.213622   2.732246   2.864011   3.694812
    39  H    5.520719   4.833259   3.400391   2.864407   2.958066
    40  H    6.439198   5.548305   4.062802   3.528991   4.190341
    41  H    4.920679   4.244460   3.474334   2.700049   4.018492
    42  H    5.030997   3.958687   2.926695   2.867518   4.356130
    43  H    6.802447   6.070132   4.881809   3.918719   4.849004
                    6          7          8          9         10
     6  C    0.000000
     7  C    1.541457   0.000000
     8  C    3.875303   2.593036   0.000000
     9  C    4.926022   3.866797   1.517327   0.000000
    10  C    4.506909   3.885931   2.421042   1.539190   0.000000
    11  O    4.413570   2.982580   1.231918   2.444779   3.610190
    12  C    2.578776   1.541986   3.296492   4.567336   4.781995
    13  C    5.119897   4.780075   3.434321   2.556174   1.533300
    14  O    5.446129   4.869699   3.498090   2.413021   1.439499
    15  C    3.970375   4.662044   5.921875   6.126616   5.004679
    16  O    4.375710   5.126524   6.759345   7.167408   6.215146
    17  C    4.523531   5.506396   6.758593   6.872641   5.566877
    18  C    5.167062   5.517860   6.246719   6.156541   5.028720
    19  O    6.379535   6.858337   7.672003   7.539176   6.372426
    20  H    2.933766   3.563292   4.267984   4.394270   3.154012
    21  H    4.056895   4.258759   4.373455   4.076454   2.666029
    22  H    3.001911   3.017778   4.132311   4.557371   3.850981
    23  H    2.135809   3.519671   5.598836   6.315067   5.445930
    24  H    2.165322   2.998193   5.262778   6.154930   5.580676
    25  H    1.097830   2.150740   3.936055   4.829365   4.275662
    26  H    1.098219   2.155399   4.652332   5.846267   5.553921
    27  H    2.136263   1.100294   2.673827   4.103323   4.382719
    28  H    5.569495   4.411032   2.139592   1.096953   2.169465
    29  H    5.672755   4.635539   2.171528   1.094526   2.225722
    30  H    2.797411   2.180746   4.249215   5.598113   5.804876
    31  H    2.905407   2.202349   3.744444   4.760416   4.769092
    32  H    3.521547   2.184126   3.020814   4.311042   4.862615
    33  H    5.178197   5.144628   4.265382   3.508527   2.181365
    34  H    6.180249   5.725177   4.017867   2.833565   2.164004
    35  H    4.855681   4.540533   3.306005   2.788060   2.181254
    36  H    5.711974   5.380044   4.279460   3.240472   1.973275
    37  H    4.228520   5.220130   7.109923   7.634420   6.678244
    38  H    4.728777   5.608917   6.503990   6.429664   5.011552
    39  H    4.161680   5.380238   6.936389   7.233036   5.997698
    40  H    5.553053   6.532931   7.767161   7.812876   6.478560
    41  H    5.188717   5.279961   5.920950   5.890669   4.985536
    42  H    5.433060   5.686172   6.010461   5.677760   4.428092
    43  H    6.326471   6.895191   7.997505   8.034215   6.937952
                   11         12         13         14         15
    11  O    0.000000
    12  C    3.435137   0.000000
    13  C    4.492035   5.945133   0.000000
    14  O    4.647229   5.474514   2.434718   0.000000
    15  C    6.936597   4.938277   5.710640   4.916974   0.000000
    16  O    7.635783   5.055728   7.040537   6.141008   1.450805
    17  C    7.818682   6.077359   5.885376   5.566730   1.531779
    18  C    7.320158   5.625834   5.855022   4.500632   1.541665
    19  O    8.740810   6.890181   7.098760   5.729445   2.458836
    20  H    5.341760   4.713110   3.261820   3.806511   3.031023
    21  H    5.576418   5.040658   3.165695   2.616068   2.647790
    22  H    5.041613   3.047735   4.980129   3.949416   2.132220
    23  H    6.356180   4.161033   5.912970   6.040565   2.692330
    24  H    5.869765   2.962430   6.445516   6.058138   2.878856
    25  H    4.552605   3.502752   4.563894   5.352558   4.281177
    26  H    4.965343   2.859204   6.123549   6.526273   4.715559
    27  H    2.667617   2.127067   5.100063   5.534210   5.704445
    28  H    2.859020   4.779009   3.372497   2.395894   6.364396
    29  H    2.739776   5.440404   2.628273   3.105876   7.088569
    30  H    4.217782   1.097147   6.881479   6.539160   5.432964
    31  H    4.118207   1.095381   6.041591   5.194584   4.214597
    32  H    2.871692   1.095741   6.105712   5.528027   5.792990
    33  H    5.385154   6.340295   1.096860   2.733653   5.230071
    34  H    4.974447   6.810881   1.095921   2.660028   6.611422
    35  H    4.194964   5.858545   1.095198   3.388489   6.157105
    36  H    5.469730   6.082312   2.445948   0.972087   4.699175
    37  H    7.936858   5.247625   7.385980   6.768326   1.983330
    38  H    7.630784   6.376338   5.116429   5.003708   2.184326
    39  H    7.912855   6.036064   6.225955   6.230308   2.185091
    40  H    8.839454   6.988623   6.789085   6.310381   2.163762
    41  H    6.913782   5.125109   6.052353   4.397765   2.160750
    42  H    7.162971   5.988763   5.125280   3.751878   2.191211
    43  H    8.999216   6.803520   7.721403   6.413868   2.492622
                   16         17         18         19         20
    16  O    0.000000
    17  C    2.435730   0.000000
    18  C    2.329383   2.532791   0.000000
    19  O    2.721162   2.952715   1.426556   0.000000
    20  H    4.264739   2.985329   3.889294   5.064768   0.000000
    21  H    4.051188   2.994459   2.759314   4.000375   1.746371
    22  H    2.702503   3.479064   2.594863   3.922383   3.042741
    23  H    2.929477   2.835071   4.199001   5.090875   2.797623
    24  H    2.607250   3.776661   4.111480   5.071732   3.768362
    25  H    4.929453   4.515230   5.488765   6.697554   2.449237
    26  H    4.854922   5.205744   6.007090   7.128828   3.915669
    27  H    6.159647   6.438287   6.597466   7.941043   4.269794
    28  H    7.330397   7.268022   6.166186   7.505341   5.094132
    29  H    8.179458   7.713147   7.139300   8.504792   5.066464
    30  H    5.312473   6.509128   6.275483   7.444906   5.372388
    31  H    4.234505   5.510543   4.757946   5.968298   4.594634
    32  H    5.968549   6.985755   6.289400   7.581625   5.432362
    33  H    6.629359   5.169257   5.394933   6.529529   2.784215
    34  H    7.962573   6.787141   6.575829   7.765792   4.311416
    35  H    7.420527   6.271042   6.532347   7.810299   3.397310
    36  H    6.025155   5.129761   4.225266   5.340899   3.603031
    37  H    0.971533   2.466864   3.171249   3.480119   4.366253
    38  H    3.395560   1.094917   2.838084   3.387456   2.512827
    39  H    2.727430   1.096128   3.493889   3.926068   3.064446
    40  H    2.668962   1.094269   2.726520   2.572843   4.040172
    41  H    2.578892   3.475079   1.100844   2.082305   4.372564
    42  H    3.312929   2.797223   1.092763   2.028998   3.622801
    43  H    2.209263   3.063569   1.925269   0.974586   5.407760
                   21         22         23         24         25
    21  H    0.000000
    22  H    2.629577   0.000000
    23  H    3.841368   3.038445   0.000000
    24  H    4.312109   2.346589   1.752886   0.000000
    25  H    3.909381   3.603944   2.379472   3.053567   0.000000
    26  H    5.119434   3.864397   2.480382   2.385009   1.751917
    27  H    5.140083   4.116331   4.268659   3.879493   2.465109
    28  H    4.455735   4.692713   6.880740   6.506480   5.635294
    29  H    4.882493   5.606303   7.135077   7.098539   5.432785
    30  H    5.886752   3.774204   4.276004   2.973239   3.798258
    31  H    4.625625   2.285356   3.969714   2.561815   3.876098
    32  H    5.600335   3.756568   5.215314   4.034339   4.318831
    33  H    2.682766   4.921497   5.572741   6.328945   4.552766
    34  H    3.992672   5.869493   6.991800   7.477365   5.640761
    35  H    3.810400   5.355269   5.869708   6.481155   4.166518
    36  H    2.261998   4.169987   6.000918   6.237089   5.517715
    37  H    4.515370   3.265883   2.485686   2.442752   4.740749
    38  H    2.446142   3.777939   3.353110   4.437738   4.506908
    39  H    3.630675   3.865781   2.219231   3.512556   4.093877
    40  H    3.832946   4.280278   3.744023   4.559190   5.587597
    41  H    3.187319   2.278033   4.558624   4.042609   5.676710
    42  H    2.168987   2.986625   4.649659   4.780437   5.580603
    43  H    4.570755   4.006807   4.905229   4.752031   6.748027
                   26         27         28         29         30
    26  H    0.000000
    27  H    2.373419   0.000000
    28  H    6.486480   4.745506   0.000000
    29  H    6.539990   4.663605   1.770555   0.000000
    30  H    2.642967   2.471496   5.847527   6.417212   0.000000
    31  H    3.336165   3.064629   4.822552   5.751415   1.774229
    32  H    3.810428   2.445116   4.376937   5.118456   1.771403
    33  H    6.195123   5.583198   4.244298   3.709609   7.231381
    34  H    7.178791   5.990907   3.472550   2.592414   7.786165
    35  H    5.755201   4.645846   3.797664   2.660356   6.703968
    36  H    6.809664   6.088809   3.347745   3.823682   7.107202
    37  H    4.538959   6.173518   7.905975   8.607606   5.347427
    38  H    5.532276   6.485575   6.883858   7.178730   6.928245
    39  H    4.671805   6.215097   7.739439   8.034369   6.318219
    40  H    6.175402   7.488642   8.134468   8.664921   7.385919
    41  H    6.008947   6.373530   5.745036   6.931654   5.806168
    42  H    6.382545   6.719061   5.701580   6.585678   6.759004
    43  H    6.953911   7.977998   8.016171   9.036673   7.229161
                   31         32         33         34         35
    31  H    0.000000
    32  H    1.770302   0.000000
    33  H    6.326268   6.661105   0.000000
    34  H    6.898723   6.849356   1.777668   0.000000
    35  H    6.141175   6.023959   1.774682   1.779474   0.000000
    36  H    5.744965   6.266381   2.352577   2.661423   3.498932
    37  H    4.563437   6.248187   6.939055   8.365998   7.649064
    38  H    5.894160   7.207348   4.291097   5.962152   5.550332
    39  H    5.603396   7.024830   5.535655   7.202545   6.430534
    40  H    6.331638   7.894175   6.013757   7.625797   7.246213
    41  H    4.161367   5.676792   5.780401   6.737366   6.734389
    42  H    5.217972   6.565329   4.607915   5.748891   5.909160
    43  H    5.855651   7.557182   7.182687   8.461331   8.351310
                   36         37         38         39         40
    36  H    0.000000
    37  H    6.635080   0.000000
    38  H    4.442921   3.515023   0.000000
    39  H    5.856124   2.356138   1.772029   0.000000
    40  H    5.798962   2.714774   1.770820   1.772870   0.000000
    41  H    4.340229   3.524510   3.821473   4.319493   3.741303
    42  H    3.322014   4.065506   2.663520   3.829178   3.066897
    43  H    6.104992   2.914404   3.765932   3.855305   2.614361
                   41         42         43
    41  H    0.000000
    42  H    1.776494   0.000000
    43  H    2.370824   2.808721   0.000000
 Stoichiometry    C15H24O4
 Framework group  C1[X(C15H24O4)]
 Deg. of freedom   123
 Full point group                 C1      NOp   1
 Largest Abelian subgroup         C1      NOp   1
 Largest concise Abelian subgroup C1      NOp   1
                         Standard orientation:                         
 ---------------------------------------------------------------------
 Center     Atomic      Atomic             Coordinates (Angstroms)
 Number     Number       Type             X           Y           Z
 ---------------------------------------------------------------------
      1          6           0        1.803276    0.643084    0.010553
      2          6           0        1.102008   -0.482085    0.291636
      3          6           0       -0.326552   -0.583634    0.751587
      4          6           0       -1.259708    0.471085    0.104689
      5          6           0       -1.132669    1.866110    0.764126
      6          6           0        0.283062    2.289064    1.198279
      7          6           0        1.416735    2.094851    0.172046
      8          6           0        3.150934    0.270268   -0.450279
      9          6           0        3.224181   -1.239703   -0.580292
     10          6           0        1.943562   -1.754546    0.100925
     11          8           0        4.072266    1.050359   -0.695694
     12          6           0        1.145990    2.782816   -1.181143
     13          6           0        2.225203   -2.441887    1.442286
     14          8           0        1.297322   -2.676069   -0.796475
     15          6           0       -2.744333   -0.003364    0.039170
     16          8           0       -3.560958    1.068327   -0.498824
     17          6           0       -3.312349   -0.449289    1.390042
     18          6           0       -2.914977   -1.107380   -1.023263
     19          8           0       -4.285576   -1.456510   -1.209354
     20          1           0       -0.362681   -0.498143    1.847490
     21          1           0       -0.683503   -1.593125    0.525409
     22          1           0       -0.940885    0.574710   -0.940509
     23          1           0       -1.768409    1.913279    1.658642
     24          1           0       -1.535151    2.609092    0.066774
     25          1           0        0.561323    1.754195    2.115730
     26          1           0        0.243377    3.352021    1.471467
     27          1           0        2.308977    2.585569    0.588876
     28          1           0        3.206973   -1.503942   -1.644804
     29          1           0        4.151475   -1.633936   -0.152866
     30          1           0        0.934415    3.848810   -1.030721
     31          1           0        0.293683    2.338703   -1.706685
     32          1           0        2.020849    2.704862   -1.836272
     33          1           0        1.291244   -2.736103    1.936512
     34          1           0        2.825783   -3.343345    1.275794
     35          1           0        2.773184   -1.776745    2.118127
     36          1           0        0.671929   -3.213990   -0.282202
     37          1           0       -3.786104    1.673869    0.226782
     38          1           0       -2.746881   -1.290599    1.803908
     39          1           0       -3.289925    0.365791    2.122599
     40          1           0       -4.352065   -0.768226    1.268825
     41          1           0       -2.479451   -0.752791   -1.970068
     42          1           0       -2.397007   -2.024589   -0.732464
     43          1           0       -4.751760   -0.606562   -1.309739
 ---------------------------------------------------------------------
 Rotational constants (GHZ):      0.5516015      0.2587068      0.2065955
 Standard basis: 6-311G(d,p) (5D, 7F)
 There are   505 symmetry adapted cartesian basis functions of A   symmetry.
 There are   486 symmetry adapted basis functions of A   symmetry.
   486 basis functions,   800 primitive gaussians,   505 cartesian basis functions
    73 alpha electrons       73 beta electrons
       nuclear repulsion energy      1597.8243836661 Hartrees.
 NAtoms=   43 NActive=   43 NUniq=   43 SFac= 1.00D+00 NAtFMM=   60 NAOKFM=F Big=F
 Integral buffers will be    131072 words long.
 Raffenetti 2 integral format.
 Two-electron integral symmetry is turned on.
 Using the following non-standard input for PCM:
 --- end of non-standard input.
 ------------------------------------------------------------------------------
 Polarizable Continuum Model (PCM)
 =================================
 Model                : PCM (using non-symmetric T matrix).
 Atomic radii         : UFF (Universal Force Field).
 Polarization charges : Total charges.
 Charge compensation  : None.
 Solution method      : On-the-fly selection.
 Cavity type          : Scaled VdW (van der Waals Surface) (Alpha=1.100).
 Cavity algorithm     : GePol (No added spheres)
                        Default sphere list used, NSphG=   43.
                        Lebedev-Laikov grids with approx.  5.0 points / Ang**2.
                        Smoothing algorithm: Karplus/York (Gamma=1.0000).
                        Polarization charges: spherical gaussians, with
                                              point-specific exponents (IZeta= 3).
                        Self-potential: point-specific (ISelfS= 7).
                        Self-field    : sphere-specific E.n sum rule (ISelfD= 2).
 Solvent              : Methanol, Eps=  32.613000 Eps(inf)=   1.765709
 ------------------------------------------------------------------------------
 One-electron integrals computed using PRISM.
 NBasis=   486 RedAO= T EigKep=  3.13D-04  NBF=   486
 NBsUse=   486 1.00D-06 EigRej= -1.00D+00 NBFU=   486
 Initial guess from the checkpoint file:  "DY-202A-11R_38.chk"
 B after Tr=     0.000000    0.000000    0.000000
         Rot=    1.000000    0.000000    0.000000    0.000000 Ang=   0.00 deg.
 Requested convergence on RMS density matrix=1.00D-08 within 128 cycles.
 Requested convergence on MAX density matrix=1.00D-06.
 Requested convergence on             energy=1.00D-06.
 No special actions if energy rises.
 Inv3:  Mode=1 IEnd=    20877132.
 Iteration    1 A*A^-1 deviation from unit magnitude is 7.44D-15 for   2629.
 Iteration    1 A*A^-1 deviation from orthogonality  is 3.51D-15 for   2616   2548.
 Iteration    1 A^-1*A deviation from unit magnitude is 7.66D-15 for   2629.
 Iteration    1 A^-1*A deviation from orthogonality  is 4.90D-11 for   1362   1342.
 Error on total polarization charges =  0.01106
 SCF Done:  E(RmPW1PW91) =  -886.976782727     A.U. after   11 cycles
            NFock= 11  Conv=0.50D-08     -V/T= 2.0045
 DoSCS=F DFT=T ScalE2(SS,OS)=  1.000000  1.000000
 Range of M.O.s used for correlation:     1   486
 NBasis=   486 NAE=    73 NBE=    73 NFC=     0 NFV=     0
 NROrb=    486 NOA=    73 NOB=    73 NVA=   413 NVB=   413
 NEqPCM:  Using equilibrium solvation (IEInf=0, Eps=  32.6130, EpsInf=   1.7657)
          Differentiating once with respect to magnetic field using GIAOs.
          Electric field/nuclear overlap derivatives assumed to be zero.
 FoFJK:  IHMeth= 1 ICntrl=    6127 DoSepK=F KAlg= 0 I1Cent=   0 FoldK=F
 IRaf=         1 NMat=   1 IRICut=       1 DoRegI=T DoRafI=F ISym2E= 0.
          There are     3 degrees of freedom in the 1st order CPHF.  IDoFFX=0 NUNeed=     3.
      3 vectors produced by pass  0 Test12= 1.00D-12 3.33D-08 XBig12= 4.55D+01 1.08D+00.
 AX will form     3 AO Fock derivatives at one time.
      3 vectors produced by pass  1 Test12= 1.00D-12 3.33D-08 XBig12= 9.95D-02 2.05D-01.
      3 vectors produced by pass  2 Test12= 1.00D-12 3.33D-08 XBig12= 1.38D-03 1.80D-02.
      3 vectors produced by pass  3 Test12= 1.00D-12 3.33D-08 XBig12= 7.35D-06 9.12D-04.
      3 vectors produced by pass  4 Test12= 1.00D-12 3.33D-08 XBig12= 3.91D-08 5.92D-05.
      3 vectors produced by pass  5 Test12= 1.00D-12 3.33D-08 XBig12= 1.19D-10 2.23D-06.
      3 vectors produced by pass  6 Test12= 1.00D-12 3.33D-08 XBig12= 6.42D-13 1.71D-07.
 InvSVY:  IOpt=1 It=  1 EMax= 1.78D-15
 Solved reduced A of dimension    21 with     3 vectors.
 Calculating GIAO nuclear magnetic shielding tensors.
 SCF GIAO Magnetic shielding tensor (ppm):
      1  C    Isotropic =    36.4704   Anisotropy =   138.4097
   XX=   -15.8767   YX=    33.7544   ZX=    48.8825
   XY=    20.7290   YY=    12.7192   ZY=    -8.7415
   XZ=    47.1483   YZ=     0.8263   ZZ=   112.5686
   Eigenvalues:   -44.6681    25.3357   128.7435
      2  C    Isotropic =    -1.1555   Anisotropy =   191.2156
   XX=   -70.6109   YX=    32.2944   ZX=    66.0153
   XY=    34.5374   YY=   -42.5666   ZY=    -2.1263
   XZ=    48.3372   YZ=   -14.6666   ZZ=   109.7109
   Eigenvalues:  -105.9255   -23.8626   126.3216
      3  C    Isotropic =   159.1620   Anisotropy =    18.0634
   XX=   167.5211   YX=    -4.5832   ZX=     4.8288
   XY=    -3.8139   YY=   151.3769   ZY=    -5.4269
   XZ=     2.3288   YZ=    -9.8626   ZZ=   158.5881
   Eigenvalues:   146.3939   159.8879   171.2043
      4  C    Isotropic =   139.8441   Anisotropy =    38.6777
   XX=   164.9621   YX=     3.5233   ZX=     3.8102
   XY=     1.4858   YY=   133.2642   ZY=    -5.4190
   XZ=     5.9129   YZ=    -2.4905   ZZ=   121.3060
   Eigenvalues:   119.4798   134.4232   165.6293
      5  C    Isotropic =   162.4738   Anisotropy =    18.2392
   XX=   166.8497   YX=     4.7440   ZX=    -1.1933
   XY=    -1.0843   YY=   170.9168   ZY=     6.9766
   XZ=     1.4418   YZ=    11.0845   ZZ=   149.6548
   Eigenvalues:   146.3241   166.4640   174.6333
      6  C    Isotropic =   156.8165   Anisotropy =    18.1836
   XX=   161.9897   YX=     4.0969   ZX=   -11.8751
   XY=     0.8354   YY=   152.8639   ZY=     5.1624
   XZ=    -7.3247   YZ=     3.8749   ZZ=   155.5961
   Eigenvalues:   145.2435   156.2672   168.9389
      7  C    Isotropic =   154.7908   Anisotropy =     7.6149
   XX=   152.4520   YX=    -4.6810   ZX=     1.7091
   XY=    -4.9627   YY=   153.1840   ZY=     2.1792
   XZ=    -4.4448   YZ=    -0.4267   ZZ=   158.7363
   Eigenvalues:   147.9665   156.5385   159.8673
      8  C    Isotropic =   -24.1298   Anisotropy =   147.7347
   XX=   -57.5135   YX=    14.6815   ZX=    41.9402
   XY=    20.9322   YY=   -73.4973   ZY=   -18.8822
   XZ=    47.2985   YZ=   -12.4904   ZZ=    58.6213
   Eigenvalues:   -95.2501   -51.4993    74.3600
      9  C    Isotropic =   134.9330   Anisotropy =    31.5859
   XX=   131.4831   YX=    12.2208   ZX=   -14.0859
   XY=     6.7848   YY=   146.3757   ZY=   -10.2263
   XZ=    -5.8838   YZ=    -6.3727   ZZ=   126.9401
   Eigenvalues:   118.9557   129.8529   155.9903
     10  C    Isotropic =   106.9407   Anisotropy =    39.0183
   XX=   107.4573   YX=     7.2895   ZX=     5.5857
   XY=     5.0839   YY=   111.9272   ZY=    19.7944
   XZ=    10.7106   YZ=    23.7686   ZZ=   101.4375
   Eigenvalues:    83.9679   103.9012   132.9529
     11  O    Isotropic =  -230.4140   Anisotropy =   899.9075
   XX=  -512.6620   YX=  -227.7305   ZX=   265.2319
   XY=  -173.8270   YY=  -451.1038   ZY=    -0.3716
   XZ=   306.8673   YZ=    15.8181   ZZ=   272.5239
   Eigenvalues:  -737.5277  -323.2385   369.5244
     12  C    Isotropic =   169.1690   Anisotropy =    29.4403
   XX=   155.1746   YX=    -2.3742   ZX=     3.9506
   XY=    -1.0878   YY=   174.1000   ZY=   -10.2158
   XZ=     2.9362   YZ=   -13.8546   ZZ=   178.2326
   Eigenvalues:   154.6713   164.0400   188.7959
     13  C    Isotropic =   159.4883   Anisotropy =    41.7531
   XX=   146.4719   YX=     1.1878   ZX=    10.9475
   XY=     0.6505   YY=   154.7223   ZY=   -16.8955
   XZ=    14.9165   YZ=   -11.5547   ZZ=   177.2706
   Eigenvalues:   138.9749   152.1662   187.3237
     14  O    Isotropic =   258.1439   Anisotropy =    68.4288
   XX=   262.8512   YX=    56.0236   ZX=    14.2636
   XY=    28.7570   YY=   219.0356   ZY=    -1.4970
   XZ=     9.5783   YZ=    12.3478   ZZ=   292.5449
   Eigenvalues:   193.2016   277.4670   303.7631
     15  C    Isotropic =   107.2543   Anisotropy =    41.7281
   XX=   114.0509   YX=   -17.4702   ZX=    13.1600
   XY=    -8.5075   YY=   118.1886   ZY=   -11.3562
   XZ=     8.1934   YZ=   -13.1590   ZZ=    89.5233
   Eigenvalues:    83.7215   102.9683   135.0730
     16  O    Isotropic =   261.9132   Anisotropy =    70.2949
   XX=   215.0909   YX=    -9.3284   ZX=    -8.4646
   XY=   -30.7308   YY=   276.4057   ZY=   -22.6333
   XZ=     1.6590   YZ=   -19.0586   ZZ=   294.2429
   Eigenvalues:   208.0845   268.8786   308.7764
     17  C    Isotropic =   170.5442   Anisotropy =    32.3573
   XX=   159.9759   YX=    -4.5390   ZX=   -10.8036
   XY=    -7.1089   YY=   168.5287   ZY=   -11.9227
   XZ=    -4.1493   YZ=   -16.3465   ZZ=   183.1279
   Eigenvalues:   150.9463   168.5706   192.1157
     18  C    Isotropic =   115.8554   Anisotropy =    47.4726
   XX=   138.7248   YX=    19.9193   ZX=     4.3556
   XY=    17.4578   YY=    99.9080   ZY=    12.9073
   XZ=     0.8043   YZ=    10.4818   ZZ=   108.9332
   Eigenvalues:    87.6180   112.4443   147.5038
     19  O    Isotropic =   316.4447   Anisotropy =    50.9949
   XX=   319.2008   YX=   -14.3605   ZX=    -2.0665
   XY=   -26.6601   YY=   330.8836   ZY=     6.2911
   XZ=   -28.4433   YZ=     6.3271   ZZ=   299.2497
   Eigenvalues:   290.3781   308.5147   350.4413
     20  H    Isotropic =    29.4886   Anisotropy =     5.0145
   XX=    28.4913   YX=    -1.1260   ZX=     0.9137
   XY=    -1.7659   YY=    27.6690   ZY=    -1.9692
   XZ=    -0.7690   YZ=    -1.1176   ZZ=    32.3055
   Eigenvalues:    26.3283    29.3059    32.8316
     21  H    Isotropic =    29.8125   Anisotropy =     8.7372
   XX=    33.1187   YX=    -2.1701   ZX=     0.7221
   XY=    -2.6135   YY=    33.3621   ZY=     1.2770
   XZ=     0.5181   YZ=     0.3427   ZZ=    22.9568
   Eigenvalues:    22.8283    30.9720    35.6373
     22  H    Isotropic =    29.8799   Anisotropy =     3.3292
   XX=    30.8185   YX=     1.9219   ZX=    -1.3275
   XY=     2.1047   YY=    28.5719   ZY=     0.1181
   XZ=     0.4433   YZ=    -0.2979   ZZ=    30.2493
   Eigenvalues:    27.3821    30.1582    32.0994
     23  H    Isotropic =    30.2085   Anisotropy =     7.2775
   XX=    32.9342   YX=     1.7521   ZX=    -3.6169
   XY=     1.4973   YY=    28.3104   ZY=     3.8213
   XZ=    -3.2697   YZ=     2.9424   ZZ=    29.3808
   Eigenvalues:    24.0226    31.5427    35.0601
     24  H    Isotropic =    29.7330   Anisotropy =     6.6718
   XX=    30.7967   YX=    -0.4060   ZX=     2.6773
   XY=    -0.4733   YY=    33.0013   ZY=    -2.6628
   XZ=     1.8200   YZ=    -2.4725   ZZ=    25.4012
   Eigenvalues:    24.0029    31.0153    34.1809
     25  H    Isotropic =    29.8672   Anisotropy =     6.3476
   XX=    28.6212   YX=     1.2113   ZX=     1.6604
   XY=     0.3747   YY=    27.1708   ZY=    -0.3464
   XZ=     0.8518   YZ=    -0.2126   ZZ=    33.8095
   Eigenvalues:    26.7333    28.7693    34.0989
     26  H    Isotropic =    30.0097   Anisotropy =    10.5509
   XX=    28.5121   YX=     1.5937   ZX=    -0.4276
   XY=     1.4171   YY=    34.0596   ZY=     4.6653
   XZ=    -0.9270   YZ=     5.7548   ZZ=    27.4575
   Eigenvalues:    24.1817    28.8039    37.0437
     27  H    Isotropic =    29.0743   Anisotropy =     8.9183
   XX=    33.4929   YX=     2.8493   ZX=     1.3877
   XY=     2.9352   YY=    27.0070   ZY=     0.6999
   XZ=     1.4042   YZ=     2.4477   ZZ=    26.7229
   Eigenvalues:    25.1308    27.0721    35.0198
     28  H    Isotropic =    29.1132   Anisotropy =     6.5521
   XX=    28.7423   YX=     0.9057   ZX=    -2.9297
   XY=     0.3216   YY=    27.3009   ZY=     0.5469
   XZ=    -3.3512   YZ=     1.8577   ZZ=    31.2963
   Eigenvalues:    25.7173    28.1410    33.4813
     29  H    Isotropic =    29.3077   Anisotropy =     6.1747
   XX=    33.2791   YX=    -0.5318   ZX=    -0.8262
   XY=    -1.2584   YY=    27.9017   ZY=    -1.6608
   XZ=     0.1691   YZ=    -2.3260   ZZ=    26.7422
   Eigenvalues:    25.1664    29.3324    33.4242
     30  H    Isotropic =    30.7217   Anisotropy =    10.8370
   XX=    27.2716   YX=    -0.4345   ZX=    -0.9897
   XY=    -0.3999   YY=    37.1646   ZY=    -2.0295
   XZ=    -0.1401   YZ=    -3.5995   ZZ=    27.7287
   Eigenvalues:    26.4356    27.7830    37.9463
     31  H    Isotropic =    30.8161   Anisotropy =     5.1719
   XX=    31.8119   YX=     2.6758   ZX=     1.4186
   XY=     2.7288   YY=    28.4214   ZY=    -1.6181
   XZ=     2.8678   YZ=    -1.6862   ZZ=    32.2151
   Eigenvalues:    25.9218    32.2625    34.2641
     32  H    Isotropic =    30.4536   Anisotropy =     9.2412
   XX=    31.5073   YX=    -0.2470   ZX=    -3.7103
   XY=     0.4110   YY=    27.8500   ZY=    -2.4046
   XZ=    -4.7906   YZ=    -3.5927   ZZ=    32.0035
   Eigenvalues:    25.4382    29.3082    36.6144
     33  H    Isotropic =    30.4126   Anisotropy =     5.8091
   XX=    31.2686   YX=    -1.2935   ZX=    -1.2251
   XY=     0.3183   YY=    29.0314   ZY=    -3.1173
   XZ=    -2.6954   YZ=    -4.0682   ZZ=    30.9379
   Eigenvalues:    25.7934    31.1591    34.2853
     34  H    Isotropic =    30.1334   Anisotropy =     9.4982
   XX=    29.8951   YX=    -4.3082   ZX=     0.4869
   XY=    -4.1976   YY=    32.7270   ZY=    -1.4350
   XZ=     1.2125   YZ=    -3.2805   ZZ=    27.7780
   Eigenvalues:    26.2878    27.6468    36.4655
     35  H    Isotropic =    30.7472   Anisotropy =     8.7969
   XX=    29.9303   YX=     0.3023   ZX=     4.0731
   XY=     0.6562   YY=    28.5274   ZY=     0.8541
   XZ=     4.4207   YZ=     0.5707   ZZ=    33.7839
   Eigenvalues:    27.1933    28.4365    36.6118
     36  H    Isotropic =    30.4542   Anisotropy =    14.1685
   XX=    32.3011   YX=     6.1622   ZX=    -4.2919
   XY=     7.0962   YY=    32.7163   ZY=    -0.5488
   XZ=    -3.0492   YZ=    -1.1700   ZZ=    26.3453
   Eigenvalues:    23.7443    27.7185    39.8999
     37  H    Isotropic =    30.7460   Anisotropy =    14.7939
   XX=    29.0779   YX=    -6.3827   ZX=    -1.0016
   XY=    -5.1885   YY=    33.4293   ZY=     5.8957
   XZ=    -1.4078   YZ=     6.4569   ZZ=    29.7307
   Eigenvalues:    23.4430    28.1863    40.6086
     38  H    Isotropic =    30.8481   Anisotropy =     8.6723
   XX=    30.4367   YX=    -1.2298   ZX=    -0.0676
   XY=    -1.8909   YY=    31.8483   ZY=    -4.9308
   XZ=     0.3631   YZ=    -5.5663   ZZ=    30.2593
   Eigenvalues:    25.5715    30.3431    36.6296
     39  H    Isotropic =    30.7530   Anisotropy =     6.9961
   XX=    29.0962   YX=     0.4168   ZX=    -2.9910
   XY=     1.1926   YY=    29.9881   ZY=     2.2767
   XZ=    -2.3312   YZ=     3.2903   ZZ=    33.1747
   Eigenvalues:    26.4822    30.3598    35.4171
     40  H    Isotropic =    30.1960   Anisotropy =     8.3359
   XX=    34.0976   YX=     3.3096   ZX=    -1.2768
   XY=     3.3519   YY=    26.8171   ZY=    -0.0353
   XZ=    -1.7384   YZ=    -0.3868   ZZ=    29.6732
   Eigenvalues:    25.4925    29.3422    35.7532
     41  H    Isotropic =    28.3077   Anisotropy =     5.4062
   XX=    31.0579   YX=     2.6676   ZX=    -1.5086
   XY=     2.3993   YY=    24.0800   ZY=     1.3122
   XZ=     0.0680   YZ=     1.5790   ZZ=    29.7851
   Eigenvalues:    22.8869    30.1243    31.9118
     42  H    Isotropic =    28.1637   Anisotropy =     6.1746
   XX=    31.4889   YX=    -1.8302   ZX=     2.1148
   XY=    -0.3343   YY=    29.1457   ZY=     2.7010
   XZ=     2.7573   YZ=     1.4929   ZZ=    23.8565
   Eigenvalues:    22.3530    29.8580    32.2801
     43  H    Isotropic =    29.8668   Anisotropy =    14.9150
   XX=    32.5170   YX=    -5.4020   ZX=     4.7170
   XY=    -4.8260   YY=    35.2869   ZY=    -0.5762
   XZ=     6.4145   YZ=     1.1979   ZZ=    21.7965
   Eigenvalues:    19.0779    30.7124    39.8101
 End of Minotr F.D. properties file   721 does not exist.
 End of Minotr F.D. properties file   722 does not exist.
 End of Minotr F.D. properties file   788 does not exist.

 **********************************************************************

            Population analysis using the SCF density.

 **********************************************************************

 Orbital symmetries:
       Occupied  (A) (A) (A) (A) (A) (A) (A) (A) (A) (A) (A) (A)
                 (A) (A) (A) (A) (A) (A) (A) (A) (A) (A) (A) (A)
                 (A) (A) (A) (A) (A) (A) (A) (A) (A) (A) (A) (A)
                 (A) (A) (A) (A) (A) (A) (A) (A) (A) (A) (A) (A)
                 (A) (A) (A) (A) (A) (A) (A) (A) (A) (A) (A) (A)
                 (A) (A) (A) (A) (A) (A) (A) (A) (A) (A) (A) (A)
                 (A)
       Virtual   (A) (A) (A) (A) (A) (A) (A) (A) (A) (A) (A) (A)
                 (A) (A) (A) (A) (A) (A) (A) (A) (A) (A) (A) (A)
                 (A) (A) (A) (A) (A) (A) (A) (A) (A) (A) (A) (A)
                 (A) (A) (A) (A) (A) (A) (A) (A) (A) (A) (A) (A)
                 (A) (A) (A) (A) (A) (A) (A) (A) (A) (A) (A) (A)
                 (A) (A) (A) (A) (A) (A) (A) (A) (A) (A) (A) (A)
                 (A) (A) (A) (A) (A) (A) (A) (A) (A) (A) (A) (A)
                 (A) (A) (A) (A) (A) (A) (A) (A) (A) (A) (A) (A)
                 (A) (A) (A) (A) (A) (A) (A) (A) (A) (A) (A) (A)
                 (A) (A) (A) (A) (A) (A) (A) (A) (A) (A) (A) (A)
                 (A) (A) (A) (A) (A) (A) (A) (A) (A) (A) (A) (A)
                 (A) (A) (A) (A) (A) (A) (A) (A) (A) (A) (A) (A)
                 (A) (A) (A) (A) (A) (A) (A) (A) (A) (A) (A) (A)
                 (A) (A) (A) (A) (A) (A) (A) (A) (A) (A) (A) (A)
                 (A) (A) (A) (A) (A) (A) (A) (A) (A) (A) (A) (A)
                 (A) (A) (A) (A) (A) (A) (A) (A) (A) (A) (A) (A)
                 (A) (A) (A) (A) (A) (A) (A) (A) (A) (A) (A) (A)
                 (A) (A) (A) (A) (A) (A) (A) (A) (A) (A) (A) (A)
                 (A) (A) (A) (A) (A) (A) (A) (A) (A) (A) (A) (A)
                 (A) (A) (A) (A) (A) (A) (A) (A) (A) (A) (A) (A)
                 (A) (A) (A) (A) (A) (A) (A) (A) (A) (A) (A) (A)
                 (A) (A) (A) (A) (A) (A) (A) (A) (A) (A) (A) (A)
                 (A) (A) (A) (A) (A) (A) (A) (A) (A) (A) (A) (A)
                 (A) (A) (A) (A) (A) (A) (A) (A) (A) (A) (A) (A)
                 (A) (A) (A) (A) (A) (A) (A) (A) (A) (A) (A) (A)
                 (A) (A) (A) (A) (A) (A) (A) (A) (A) (A) (A) (A)
                 (A) (A) (A) (A) (A) (A) (A) (A) (A) (A) (A) (A)
                 (A) (A) (A) (A) (A) (A) (A) (A) (A) (A) (A) (A)
                 (A) (A) (A) (A) (A) (A) (A) (A) (A) (A) (A) (A)
                 (A) (A) (A) (A) (A) (A) (A) (A) (A) (A) (A) (A)
                 (A) (A) (A) (A) (A) (A) (A) (A) (A) (A) (A) (A)
                 (A) (A) (A) (A) (A) (A) (A) (A) (A) (A) (A) (A)
                 (A) (A) (A) (A) (A) (A) (A) (A) (A) (A) (A) (A)
                 (A) (A) (A) (A) (A) (A) (A) (A) (A) (A) (A) (A)
                 (A) (A) (A) (A) (A)
 The electronic state is 1-A.
 Alpha  occ. eigenvalues --  -19.22039 -19.21940 -19.20779 -19.19921 -10.32127
 Alpha  occ. eigenvalues --  -10.31147 -10.30005 -10.27648 -10.26722 -10.24870
 Alpha  occ. eigenvalues --  -10.24800 -10.24755 -10.24602 -10.23904 -10.23276
 Alpha  occ. eigenvalues --  -10.23207 -10.23184 -10.22484 -10.22207  -1.06525
 Alpha  occ. eigenvalues --   -1.06390  -1.05855  -1.03597  -0.89445  -0.84797
 Alpha  occ. eigenvalues --   -0.82473  -0.77936  -0.77462  -0.75259  -0.72000
 Alpha  occ. eigenvalues --   -0.71041  -0.68982  -0.66331  -0.63478  -0.60769
 Alpha  occ. eigenvalues --   -0.58086  -0.57051  -0.54552  -0.52750  -0.51120
 Alpha  occ. eigenvalues --   -0.50715  -0.49432  -0.48662  -0.47849  -0.46980
 Alpha  occ. eigenvalues --   -0.46753  -0.45445  -0.45300  -0.44073  -0.43695
 Alpha  occ. eigenvalues --   -0.43099  -0.42165  -0.41509  -0.40947  -0.39810
 Alpha  occ. eigenvalues --   -0.39759  -0.39267  -0.38967  -0.38545  -0.37501
 Alpha  occ. eigenvalues --   -0.36718  -0.36310  -0.35871  -0.35531  -0.35261
 Alpha  occ. eigenvalues --   -0.33427  -0.33123  -0.32328  -0.30431  -0.29326
 Alpha  occ. eigenvalues --   -0.28577  -0.26993  -0.26333
 Alpha virt. eigenvalues --   -0.04946   0.03504   0.04492   0.04939   0.06113
 Alpha virt. eigenvalues --    0.06848   0.08063   0.08287   0.09624   0.10006
 Alpha virt. eigenvalues --    0.10341   0.10876   0.11486   0.11588   0.12554
 Alpha virt. eigenvalues --    0.12664   0.12981   0.13696   0.14505   0.15143
 Alpha virt. eigenvalues --    0.15260   0.15803   0.16300   0.16873   0.17488
 Alpha virt. eigenvalues --    0.18157   0.18657   0.19046   0.19785   0.20013
 Alpha virt. eigenvalues --    0.20398   0.21397   0.22454   0.23722   0.23970
 Alpha virt. eigenvalues --    0.24683   0.25868   0.26771   0.27012   0.27807
 Alpha virt. eigenvalues --    0.28688   0.29348   0.30386   0.31643   0.32162
 Alpha virt. eigenvalues --    0.32406   0.33849   0.34761   0.35090   0.35502
 Alpha virt. eigenvalues --    0.36179   0.37411   0.37795   0.38525   0.39984
 Alpha virt. eigenvalues --    0.40207   0.40891   0.42836   0.43515   0.44092
 Alpha virt. eigenvalues --    0.45186   0.45896   0.47284   0.47934   0.48361
 Alpha virt. eigenvalues --    0.48759   0.49983   0.50308   0.50610   0.51671
 Alpha virt. eigenvalues --    0.52248   0.53612   0.54237   0.54724   0.55236
 Alpha virt. eigenvalues --    0.55892   0.56370   0.57073   0.57551   0.57696
 Alpha virt. eigenvalues --    0.58132   0.58925   0.59149   0.59678   0.59948
 Alpha virt. eigenvalues --    0.60389   0.60862   0.61123   0.61432   0.62050
 Alpha virt. eigenvalues --    0.62447   0.62984   0.63203   0.63803   0.64133
 Alpha virt. eigenvalues --    0.64404   0.64872   0.65567   0.66422   0.67330
 Alpha virt. eigenvalues --    0.67718   0.67852   0.68872   0.69225   0.70134
 Alpha virt. eigenvalues --    0.70412   0.71913   0.73374   0.73715   0.74060
 Alpha virt. eigenvalues --    0.75071   0.77408   0.79072   0.81615   0.82670
 Alpha virt. eigenvalues --    0.82846   0.85180   0.85337   0.86648   0.88875
 Alpha virt. eigenvalues --    0.90281   0.91489   0.92327   0.93624   0.93940
 Alpha virt. eigenvalues --    0.95237   0.96945   0.97588   0.99289   0.99840
 Alpha virt. eigenvalues --    1.01043   1.01745   1.02744   1.04076   1.04423
 Alpha virt. eigenvalues --    1.06962   1.07481   1.09231   1.10292   1.12367
 Alpha virt. eigenvalues --    1.15255   1.16048   1.17405   1.18199   1.20378
 Alpha virt. eigenvalues --    1.21649   1.22160   1.23737   1.24342   1.24811
 Alpha virt. eigenvalues --    1.26833   1.28828   1.29982   1.32085   1.33164
 Alpha virt. eigenvalues --    1.34806   1.34867   1.37801   1.39040   1.40227
 Alpha virt. eigenvalues --    1.41503   1.42190   1.42783   1.43108   1.43297
 Alpha virt. eigenvalues --    1.43949   1.45647   1.45851   1.46437   1.47610
 Alpha virt. eigenvalues --    1.48634   1.49364   1.49717   1.50292   1.50485
 Alpha virt. eigenvalues --    1.51207   1.51858   1.53523   1.54283   1.54919
 Alpha virt. eigenvalues --    1.55080   1.55583   1.56327   1.57143   1.57949
 Alpha virt. eigenvalues --    1.58630   1.59874   1.60287   1.60961   1.61750
 Alpha virt. eigenvalues --    1.62233   1.62500   1.62879   1.64383   1.65131
 Alpha virt. eigenvalues --    1.66068   1.66399   1.67366   1.67833   1.68620
 Alpha virt. eigenvalues --    1.69382   1.69965   1.70798   1.71338   1.72093
 Alpha virt. eigenvalues --    1.73020   1.73828   1.74630   1.75878   1.76450
 Alpha virt. eigenvalues --    1.76847   1.77620   1.78871   1.79805   1.81195
 Alpha virt. eigenvalues --    1.81585   1.82431   1.82992   1.83857   1.85244
 Alpha virt. eigenvalues --    1.85907   1.87200   1.88874   1.89692   1.90370
 Alpha virt. eigenvalues --    1.91260   1.92020   1.93611   1.94687   1.96604
 Alpha virt. eigenvalues --    1.97272   1.98411   2.00146   2.00320   2.01155
 Alpha virt. eigenvalues --    2.02252   2.04611   2.05735   2.07079   2.07261
 Alpha virt. eigenvalues --    2.08026   2.09180   2.10460   2.12625   2.12807
 Alpha virt. eigenvalues --    2.13126   2.15832   2.16082   2.17495   2.17680
 Alpha virt. eigenvalues --    2.19258   2.20472   2.21771   2.22204   2.23728
 Alpha virt. eigenvalues --    2.25411   2.27890   2.29277   2.29904   2.31510
 Alpha virt. eigenvalues --    2.31911   2.32897   2.34484   2.37164   2.38209
 Alpha virt. eigenvalues --    2.39397   2.40850   2.41493   2.42294   2.44361
 Alpha virt. eigenvalues --    2.44866   2.45436   2.46738   2.46812   2.48696
 Alpha virt. eigenvalues --    2.49434   2.50070   2.51232   2.52498   2.52860
 Alpha virt. eigenvalues --    2.53457   2.55141   2.55660   2.56247   2.57147
 Alpha virt. eigenvalues --    2.58098   2.58544   2.59800   2.60309   2.60969
 Alpha virt. eigenvalues --    2.62071   2.63436   2.64149   2.65861   2.66670
 Alpha virt. eigenvalues --    2.67233   2.67733   2.69119   2.70391   2.72229
 Alpha virt. eigenvalues --    2.73110   2.73881   2.74293   2.76012   2.77932
 Alpha virt. eigenvalues --    2.79906   2.82265   2.83694   2.84849   2.85944
 Alpha virt. eigenvalues --    2.87726   2.89294   2.90224   2.90804   2.91552
 Alpha virt. eigenvalues --    2.92353   2.92822   2.93423   2.93935   2.98142
 Alpha virt. eigenvalues --    3.00354   3.01028   3.03197   3.04809   3.05588
 Alpha virt. eigenvalues --    3.09008   3.11051   3.12735   3.13104   3.13220
 Alpha virt. eigenvalues --    3.14226   3.15701   3.16981   3.18067   3.19823
 Alpha virt. eigenvalues --    3.22534   3.22824   3.23970   3.24941   3.27636
 Alpha virt. eigenvalues --    3.32333   3.33165   3.34537   3.37072   3.38067
 Alpha virt. eigenvalues --    3.40863   3.44671   3.48768   3.56412   3.58799
 Alpha virt. eigenvalues --    3.60663   3.64467   3.71040   3.76110   3.77289
 Alpha virt. eigenvalues --    3.78690   3.81292   3.82101   3.82282   3.82606
 Alpha virt. eigenvalues --    3.83120   3.83695   3.84047   3.84841   3.86385
 Alpha virt. eigenvalues --    3.89745   3.92400   3.96408   3.98797   4.02647
 Alpha virt. eigenvalues --    4.06807   4.09150   4.10703   4.13976   4.25016
 Alpha virt. eigenvalues --    4.27492   4.30015   4.33281   4.36400   4.41062
 Alpha virt. eigenvalues --    4.48358   4.55216   4.95066   4.95902   4.97188
 Alpha virt. eigenvalues --    5.02252   5.11018   5.29665   5.30322   5.32604
 Alpha virt. eigenvalues --    5.63219   5.65583   5.66129   5.66762  23.64616
 Alpha virt. eigenvalues --   23.79381  23.83470  23.87457  23.91414  23.92766
 Alpha virt. eigenvalues --   23.94151  23.96931  23.97464  24.00632  24.02481
 Alpha virt. eigenvalues --   24.02923  24.05287  24.06456  24.25946  50.00378
 Alpha virt. eigenvalues --   50.02642  50.05559  50.09941
          Condensed to atoms (all electrons):
               1          2          3          4          5          6
     1  C    5.780394   0.342813  -0.034306  -0.014391  -0.002443  -0.063193
     2  C    0.342813   5.453115   0.296831  -0.043223  -0.001083  -0.012931
     3  C   -0.034306   0.296831   5.073690   0.275264  -0.067836  -0.004372
     4  C   -0.014391  -0.043223   0.275264   5.504341   0.276706  -0.050648
     5  C   -0.002443  -0.001083  -0.067836   0.276706   5.040432   0.339514
     6  C   -0.063193  -0.012931  -0.004372  -0.050648   0.339514   5.028150
     7  C    0.262006  -0.050393  -0.005762  -0.003082  -0.074916   0.370129
     8  C    0.153848   0.051108   0.004152  -0.000079  -0.000495   0.005773
     9  C   -0.155525  -0.126284   0.007037  -0.000702   0.000010  -0.000180
    10  C    0.006291   0.274203  -0.041890   0.003841  -0.000207  -0.000380
    11  O   -0.121021   0.006776  -0.000101  -0.000002  -0.000006   0.000182
    12  C   -0.076614   0.000132   0.002157  -0.005564  -0.001879  -0.070653
    13  C   -0.005954  -0.089019  -0.005159   0.000196  -0.000033   0.000089
    14  O    0.007145  -0.058351  -0.007275  -0.001056  -0.000011   0.000001
    15  C    0.000144   0.003537  -0.033625   0.242004  -0.034924   0.005555
    16  O    0.000004  -0.000162   0.004408  -0.064676   0.003589   0.000761
    17  C   -0.000067   0.000534  -0.005110  -0.073175  -0.012600  -0.000258
    18  C    0.000019   0.000445  -0.010564  -0.081910   0.007914  -0.000089
    19  O    0.000000   0.000002   0.000034   0.004710  -0.000134   0.000001
    20  H   -0.003562  -0.027557   0.392094  -0.029157  -0.003902  -0.001750
    21  H    0.012047  -0.061495   0.405867  -0.051624   0.005734   0.000078
    22  H   -0.000152  -0.005496  -0.056144   0.421167  -0.034035  -0.004749
    23  H   -0.000267  -0.000166  -0.002911  -0.045430   0.410607  -0.033284
    24  H   -0.000127  -0.000885   0.010561  -0.046064   0.404780  -0.027022
    25  H   -0.005628  -0.002263   0.005908  -0.007851  -0.035281   0.410242
    26  H    0.009457   0.000202  -0.000302   0.007937  -0.032836   0.409729
    27  H   -0.057741   0.005908  -0.000269  -0.000358   0.007076  -0.039946
    28  H    0.005208   0.001111  -0.000248   0.000045  -0.000003   0.000017
    29  H    0.012647   0.002025  -0.000288   0.000010   0.000000   0.000013
    30  H    0.008853  -0.000180  -0.000091   0.000374  -0.001668  -0.002231
    31  H   -0.004117   0.002658  -0.000570  -0.001422   0.005355  -0.007964
    32  H   -0.014903  -0.000468   0.000022   0.000078  -0.000369   0.007708
    33  H    0.000454  -0.015278   0.004427   0.000036   0.000015  -0.000024
    34  H   -0.001024   0.011856  -0.000139   0.000014   0.000000  -0.000001
    35  H    0.001647   0.003396  -0.000244  -0.000017  -0.000003   0.000010
    36  H   -0.000359  -0.000347   0.001937   0.000130   0.000000  -0.000001
    37  H    0.000001   0.000031  -0.000615  -0.003068   0.007208  -0.000060
    38  H   -0.000036   0.000555   0.001793  -0.002313   0.000712  -0.000029
    39  H    0.000012  -0.000134  -0.000330  -0.008519   0.001334  -0.000168
    40  H   -0.000001   0.000029  -0.000803   0.012761  -0.000654   0.000016
    41  H   -0.000034   0.000106  -0.000212  -0.004393  -0.000082  -0.000014
    42  H    0.000040   0.000308   0.000493  -0.001589  -0.000388  -0.000004
    43  H    0.000000   0.000009  -0.000101   0.002204  -0.000140  -0.000003
               7          8          9         10         11         12
     1  C    0.262006   0.153848  -0.155525   0.006291  -0.121021  -0.076614
     2  C   -0.050393   0.051108  -0.126284   0.274203   0.006776   0.000132
     3  C   -0.005762   0.004152   0.007037  -0.041890  -0.000101   0.002157
     4  C   -0.003082  -0.000079  -0.000702   0.003841  -0.000002  -0.005564
     5  C   -0.074916  -0.000495   0.000010  -0.000207  -0.000006  -0.001879
     6  C    0.370129   0.005773  -0.000180  -0.000380   0.000182  -0.070653
     7  C    5.156124  -0.050650   0.010353   0.004219   0.011302   0.342367
     8  C   -0.050650   4.740467   0.354122  -0.093724   0.653456  -0.007162
     9  C    0.010353   0.354122   5.229751   0.287605  -0.073367  -0.001075
    10  C    0.004219  -0.093724   0.287605   5.275154   0.005620  -0.000026
    11  O    0.011302   0.653456  -0.073367   0.005620   7.891956  -0.005014
    12  C    0.342367  -0.007162  -0.001075  -0.000026  -0.005014   4.947730
    13  C   -0.000530  -0.001779  -0.057324   0.332006   0.000027  -0.000010
    14  O   -0.000037   0.002782  -0.049818   0.245773  -0.000012   0.000010
    15  C   -0.000429   0.000004   0.000006  -0.000300   0.000000  -0.000068
    16  O   -0.000003   0.000000   0.000000   0.000000   0.000000  -0.000036
    17  C    0.000017   0.000000   0.000000   0.000019   0.000000  -0.000010
    18  C   -0.000004   0.000000  -0.000003  -0.000061   0.000000   0.000000
    19  O    0.000000   0.000000   0.000000   0.000000   0.000000   0.000000
    20  H    0.001439  -0.000328   0.000003  -0.001116   0.000006  -0.000207
    21  H   -0.000404  -0.000718   0.002233  -0.000508   0.000002   0.000100
    22  H    0.004536  -0.000250  -0.000001   0.000051  -0.000005  -0.001641
    23  H    0.008225   0.000028   0.000000   0.000003   0.000000  -0.000262
    24  H   -0.005634   0.000013  -0.000004   0.000022   0.000001   0.004306
    25  H   -0.044454   0.000282  -0.000103  -0.000055  -0.000021   0.008583
    26  H   -0.033389  -0.000231   0.000007   0.000028  -0.000005  -0.004712
    27  H    0.424968  -0.005626   0.002599  -0.001321   0.014174  -0.039573
    28  H   -0.000525  -0.021754   0.376376  -0.032533   0.000226   0.000139
    29  H   -0.000203  -0.034228   0.391417  -0.027811   0.004975  -0.000014
    30  H   -0.036410  -0.000063   0.000018   0.000013  -0.000106   0.403912
    31  H   -0.033086  -0.000440   0.000098  -0.000192  -0.000058   0.403494
    32  H   -0.024609   0.005336   0.000477  -0.000078   0.009620   0.398392
    33  H    0.000025  -0.000604   0.007565  -0.021008   0.000006   0.000000
    34  H    0.000018   0.001117  -0.010562  -0.036324  -0.000019   0.000000
    35  H   -0.000057   0.000492  -0.002859  -0.029856  -0.000072   0.000008
    36  H    0.000014  -0.000505   0.006977  -0.038565   0.000006  -0.000002
    37  H   -0.000003   0.000000   0.000000   0.000000   0.000000   0.000003
    38  H    0.000002   0.000001  -0.000002  -0.000035   0.000000   0.000000
    39  H   -0.000005   0.000000   0.000000   0.000000   0.000000   0.000000
    40  H    0.000000   0.000000   0.000000   0.000001   0.000000   0.000000
    41  H    0.000013  -0.000001  -0.000002   0.000024   0.000000  -0.000025
    42  H    0.000001  -0.000002   0.000004  -0.000070   0.000000   0.000001
    43  H    0.000000   0.000000   0.000000   0.000000   0.000000   0.000000
              13         14         15         16         17         18
     1  C   -0.005954   0.007145   0.000144   0.000004  -0.000067   0.000019
     2  C   -0.089019  -0.058351   0.003537  -0.000162   0.000534   0.000445
     3  C   -0.005159  -0.007275  -0.033625   0.004408  -0.005110  -0.010564
     4  C    0.000196  -0.001056   0.242004  -0.064676  -0.073175  -0.081910
     5  C   -0.000033  -0.000011  -0.034924   0.003589  -0.012600   0.007914
     6  C    0.000089   0.000001   0.005555   0.000761  -0.000258  -0.000089
     7  C   -0.000530  -0.000037  -0.000429  -0.000003   0.000017  -0.000004
     8  C   -0.001779   0.002782   0.000004   0.000000   0.000000   0.000000
     9  C   -0.057324  -0.049818   0.000006   0.000000   0.000000  -0.000003
    10  C    0.332006   0.245773  -0.000300   0.000000   0.000019  -0.000061
    11  O    0.000027  -0.000012   0.000000   0.000000   0.000000   0.000000
    12  C   -0.000010   0.000010  -0.000068  -0.000036  -0.000010   0.000000
    13  C    4.982453  -0.055338   0.000004   0.000000  -0.000006   0.000000
    14  O   -0.055338   7.987541  -0.000090   0.000000   0.000003  -0.000008
    15  C    0.000004  -0.000090   5.363723   0.224759   0.310215   0.358374
    16  O    0.000000   0.000000   0.224759   8.023881  -0.053085  -0.058727
    17  C   -0.000006   0.000003   0.310215  -0.053085   4.980867  -0.069379
    18  C    0.000000  -0.000008   0.358374  -0.058727  -0.069379   4.780953
    19  O    0.000000   0.000000  -0.040069  -0.008487  -0.005748   0.269438
    20  H    0.001901   0.000173  -0.004001  -0.000130   0.002410  -0.000104
    21  H   -0.002107   0.015625  -0.000443   0.000165  -0.003839   0.001110
    22  H    0.000087   0.000884  -0.046073   0.001652   0.009816  -0.006848
    23  H   -0.000001   0.000001  -0.003431  -0.000785   0.001476   0.000403
    24  H    0.000000  -0.000001  -0.006418   0.014244   0.001114   0.000115
    25  H    0.000008   0.000005  -0.000353  -0.000010  -0.000008  -0.000009
    26  H   -0.000004   0.000000  -0.000279  -0.000018  -0.000013   0.000010
    27  H    0.000149   0.000000   0.000028   0.000000   0.000000   0.000000
    28  H    0.005549   0.008188  -0.000002   0.000000   0.000000   0.000000
    29  H   -0.001324   0.000867   0.000000   0.000000   0.000000   0.000000
    30  H    0.000000   0.000000  -0.000011  -0.000010   0.000000   0.000000
    31  H    0.000002  -0.000017   0.000443  -0.000116  -0.000019  -0.000024
    32  H   -0.000001   0.000005  -0.000005  -0.000001   0.000000   0.000000
    33  H    0.396713  -0.002110   0.000000   0.000000   0.000018  -0.000014
    34  H    0.399738   0.004800   0.000000   0.000000   0.000000   0.000000
    35  H    0.383282   0.004461   0.000001   0.000000   0.000000   0.000000
    36  H   -0.006798   0.321697  -0.000028   0.000000   0.000004   0.000147
    37  H    0.000000   0.000000  -0.038021   0.323459  -0.003229   0.006816
    38  H    0.000009  -0.000063  -0.026756   0.004491   0.386676  -0.001667
    39  H    0.000000   0.000000  -0.028235  -0.002683   0.401553   0.007534
    40  H    0.000000   0.000000  -0.038474   0.001244   0.399517  -0.015959
    41  H   -0.000001   0.000011  -0.045718  -0.001589   0.010116   0.400098
    42  H    0.000039   0.000753  -0.029194   0.004267  -0.006713   0.394298
    43  H    0.000000   0.000000  -0.013169   0.029043  -0.000754  -0.053387
              19         20         21         22         23         24
     1  C    0.000000  -0.003562   0.012047  -0.000152  -0.000267  -0.000127
     2  C    0.000002  -0.027557  -0.061495  -0.005496  -0.000166  -0.000885
     3  C    0.000034   0.392094   0.405867  -0.056144  -0.002911   0.010561
     4  C    0.004710  -0.029157  -0.051624   0.421167  -0.045430  -0.046064
     5  C   -0.000134  -0.003902   0.005734  -0.034035   0.410607   0.404780
     6  C    0.000001  -0.001750   0.000078  -0.004749  -0.033284  -0.027022
     7  C    0.000000   0.001439  -0.000404   0.004536   0.008225  -0.005634
     8  C    0.000000  -0.000328  -0.000718  -0.000250   0.000028   0.000013
     9  C    0.000000   0.000003   0.002233  -0.000001   0.000000  -0.000004
    10  C    0.000000  -0.001116  -0.000508   0.000051   0.000003   0.000022
    11  O    0.000000   0.000006   0.000002  -0.000005   0.000000   0.000001
    12  C    0.000000  -0.000207   0.000100  -0.001641  -0.000262   0.004306
    13  C    0.000000   0.001901  -0.002107   0.000087  -0.000001   0.000000
    14  O    0.000000   0.000173   0.015625   0.000884   0.000001  -0.000001
    15  C   -0.040069  -0.004001  -0.000443  -0.046073  -0.003431  -0.006418
    16  O   -0.008487  -0.000130   0.000165   0.001652  -0.000785   0.014244
    17  C   -0.005748   0.002410  -0.003839   0.009816   0.001476   0.001114
    18  C    0.269438  -0.000104   0.001110  -0.006848   0.000403   0.000115
    19  O    7.943824   0.000004  -0.000491  -0.000080  -0.000007  -0.000009
    20  H    0.000004   0.509378  -0.023779   0.006757   0.002681   0.000043
    21  H   -0.000491  -0.023779   0.559014  -0.000929  -0.000270  -0.000276
    22  H   -0.000080   0.006757  -0.000929   0.540285   0.007278  -0.008520
    23  H   -0.000007   0.002681  -0.000270   0.007278   0.556381  -0.028747
    24  H   -0.000009   0.000043  -0.000276  -0.008520  -0.028747   0.547021
    25  H    0.000000   0.000265   0.000179  -0.000467  -0.008711   0.007286
    26  H    0.000000  -0.000275   0.000033  -0.000249  -0.002634  -0.008193
    27  H    0.000000   0.000205   0.000003   0.000105  -0.000290  -0.000253
    28  H    0.000000  -0.000022  -0.000015   0.000048   0.000000   0.000000
    29  H    0.000000   0.000059  -0.000114   0.000006   0.000000   0.000000
    30  H    0.000000   0.000018  -0.000006   0.000018  -0.000074   0.000392
    31  H    0.000001   0.000038  -0.000028   0.003969   0.000056  -0.001345
    32  H    0.000000  -0.000004   0.000000   0.000029   0.000029  -0.000101
    33  H    0.000000  -0.000266   0.002017  -0.000005  -0.000001   0.000000
    34  H    0.000000  -0.000007  -0.000731  -0.000002   0.000000   0.000000
    35  H    0.000000  -0.000373   0.000012  -0.000015  -0.000001   0.000000
    36  H    0.000000  -0.000064   0.001722  -0.000035   0.000000   0.000000
    37  H    0.000023   0.000004   0.000009  -0.001059  -0.000144  -0.001127
    38  H   -0.000302  -0.000863  -0.000880  -0.000476   0.000026  -0.000293
    39  H   -0.000145   0.000005   0.000282  -0.000189   0.004746   0.000077
    40  H    0.022766   0.000059  -0.000498  -0.000027  -0.000247  -0.000124
    41  H   -0.030760  -0.000069  -0.000950   0.011195   0.000022   0.000206
    42  H   -0.024187   0.000309   0.005414  -0.000620  -0.000012  -0.000009
    43  H    0.318482   0.000011   0.000010  -0.000142  -0.000027  -0.000047
              25         26         27         28         29         30
     1  C   -0.005628   0.009457  -0.057741   0.005208   0.012647   0.008853
     2  C   -0.002263   0.000202   0.005908   0.001111   0.002025  -0.000180
     3  C    0.005908  -0.000302  -0.000269  -0.000248  -0.000288  -0.000091
     4  C   -0.007851   0.007937  -0.000358   0.000045   0.000010   0.000374
     5  C   -0.035281  -0.032836   0.007076  -0.000003   0.000000  -0.001668
     6  C    0.410242   0.409729  -0.039946   0.000017   0.000013  -0.002231
     7  C   -0.044454  -0.033389   0.424968  -0.000525  -0.000203  -0.036410
     8  C    0.000282  -0.000231  -0.005626  -0.021754  -0.034228  -0.000063
     9  C   -0.000103   0.000007   0.002599   0.376376   0.391417   0.000018
    10  C   -0.000055   0.000028  -0.001321  -0.032533  -0.027811   0.000013
    11  O   -0.000021  -0.000005   0.014174   0.000226   0.004975  -0.000106
    12  C    0.008583  -0.004712  -0.039573   0.000139  -0.000014   0.403912
    13  C    0.000008  -0.000004   0.000149   0.005549  -0.001324   0.000000
    14  O    0.000005   0.000000   0.000000   0.008188   0.000867   0.000000
    15  C   -0.000353  -0.000279   0.000028  -0.000002   0.000000  -0.000011
    16  O   -0.000010  -0.000018   0.000000   0.000000   0.000000  -0.000010
    17  C   -0.000008  -0.000013   0.000000   0.000000   0.000000   0.000000
    18  C   -0.000009   0.000010   0.000000   0.000000   0.000000   0.000000
    19  O    0.000000   0.000000   0.000000   0.000000   0.000000   0.000000
    20  H    0.000265  -0.000275   0.000205  -0.000022   0.000059   0.000018
    21  H    0.000179   0.000033   0.000003  -0.000015  -0.000114  -0.000006
    22  H   -0.000467  -0.000249   0.000105   0.000048   0.000006   0.000018
    23  H   -0.008711  -0.002634  -0.000290   0.000000   0.000000  -0.000074
    24  H    0.007286  -0.008193  -0.000253   0.000000   0.000000   0.000392
    25  H    0.561102  -0.025543  -0.004710   0.000004  -0.000001   0.000005
    26  H   -0.025543   0.546869  -0.007803   0.000000  -0.000001   0.003331
    27  H   -0.004710  -0.007803   0.555612  -0.000071  -0.000040  -0.005441
    28  H    0.000004   0.000000  -0.000071   0.490173  -0.011324  -0.000005
    29  H   -0.000001  -0.000001  -0.000040  -0.011324   0.501946   0.000001
    30  H    0.000005   0.003331  -0.005441  -0.000005   0.000001   0.549414
    31  H   -0.000256  -0.000682   0.007927  -0.000022   0.000004  -0.026286
    32  H   -0.000375   0.000002  -0.005736  -0.000054  -0.000022  -0.023148
    33  H   -0.000018   0.000000  -0.000004  -0.000470   0.000330   0.000000
    34  H   -0.000001   0.000000  -0.000006   0.000401   0.000971   0.000000
    35  H    0.000124   0.000000  -0.000038  -0.000249  -0.000442   0.000000
    36  H   -0.000003   0.000000  -0.000002  -0.000340  -0.000206   0.000000
    37  H    0.000019   0.000005   0.000000   0.000000   0.000000   0.000000
    38  H   -0.000026   0.000007   0.000000   0.000000   0.000000   0.000000
    39  H   -0.000008   0.000023  -0.000001   0.000000   0.000000   0.000000
    40  H   -0.000004  -0.000001   0.000000   0.000000   0.000000   0.000000
    41  H   -0.000003   0.000000   0.000000   0.000002   0.000000   0.000000
    42  H    0.000003   0.000000   0.000000   0.000003   0.000000   0.000000
    43  H    0.000000   0.000000   0.000000   0.000000   0.000000   0.000000
              31         32         33         34         35         36
     1  C   -0.004117  -0.014903   0.000454  -0.001024   0.001647  -0.000359
     2  C    0.002658  -0.000468  -0.015278   0.011856   0.003396  -0.000347
     3  C   -0.000570   0.000022   0.004427  -0.000139  -0.000244   0.001937
     4  C   -0.001422   0.000078   0.000036   0.000014  -0.000017   0.000130
     5  C    0.005355  -0.000369   0.000015   0.000000  -0.000003   0.000000
     6  C   -0.007964   0.007708  -0.000024  -0.000001   0.000010  -0.000001
     7  C   -0.033086  -0.024609   0.000025   0.000018  -0.000057   0.000014
     8  C   -0.000440   0.005336  -0.000604   0.001117   0.000492  -0.000505
     9  C    0.000098   0.000477   0.007565  -0.010562  -0.002859   0.006977
    10  C   -0.000192  -0.000078  -0.021008  -0.036324  -0.029856  -0.038565
    11  O   -0.000058   0.009620   0.000006  -0.000019  -0.000072   0.000006
    12  C    0.403494   0.398392   0.000000   0.000000   0.000008  -0.000002
    13  C    0.000002  -0.000001   0.396713   0.399738   0.383282  -0.006798
    14  O   -0.000017   0.000005  -0.002110   0.004800   0.004461   0.321697
    15  C    0.000443  -0.000005   0.000000   0.000000   0.000001  -0.000028
    16  O   -0.000116  -0.000001   0.000000   0.000000   0.000000   0.000000
    17  C   -0.000019   0.000000   0.000018   0.000000   0.000000   0.000004
    18  C   -0.000024   0.000000  -0.000014   0.000000   0.000000   0.000147
    19  O    0.000001   0.000000   0.000000   0.000000   0.000000   0.000000
    20  H    0.000038  -0.000004  -0.000266  -0.000007  -0.000373  -0.000064
    21  H   -0.000028   0.000000   0.002017  -0.000731   0.000012   0.001722
    22  H    0.003969   0.000029  -0.000005  -0.000002  -0.000015  -0.000035
    23  H    0.000056   0.000029  -0.000001   0.000000  -0.000001   0.000000
    24  H   -0.001345  -0.000101   0.000000   0.000000   0.000000   0.000000
    25  H   -0.000256  -0.000375  -0.000018  -0.000001   0.000124  -0.000003
    26  H   -0.000682   0.000002   0.000000   0.000000   0.000000   0.000000
    27  H    0.007927  -0.005736  -0.000004  -0.000006  -0.000038  -0.000002
    28  H   -0.000022  -0.000054  -0.000470   0.000401  -0.000249  -0.000340
    29  H    0.000004  -0.000022   0.000330   0.000971  -0.000442  -0.000206
    30  H   -0.026286  -0.023148   0.000000   0.000000   0.000000   0.000000
    31  H    0.554653  -0.026878   0.000000   0.000000   0.000000   0.000002
    32  H   -0.026878   0.544753   0.000000   0.000000   0.000001  -0.000002
    33  H    0.000000   0.000000   0.536035  -0.025556  -0.020669   0.003423
    34  H    0.000000   0.000000  -0.025556   0.528615  -0.019567   0.000378
    35  H    0.000000   0.000001  -0.020669  -0.019567   0.542190   0.000185
    36  H    0.000002  -0.000002   0.003423   0.000378   0.000185   0.440766
    37  H    0.000012   0.000000   0.000000   0.000000   0.000000   0.000000
    38  H    0.000002   0.000000   0.000015   0.000004   0.000004   0.000022
    39  H    0.000000   0.000000  -0.000001   0.000000   0.000000   0.000000
    40  H    0.000000   0.000000   0.000000   0.000000   0.000000   0.000002
    41  H   -0.000106   0.000001   0.000001   0.000000   0.000000   0.000024
    42  H    0.000005   0.000000  -0.000025  -0.000001  -0.000004   0.000133
    43  H    0.000002   0.000000   0.000000   0.000000   0.000000   0.000000
              37         38         39         40         41         42
     1  C    0.000001  -0.000036   0.000012  -0.000001  -0.000034   0.000040
     2  C    0.000031   0.000555  -0.000134   0.000029   0.000106   0.000308
     3  C   -0.000615   0.001793  -0.000330  -0.000803  -0.000212   0.000493
     4  C   -0.003068  -0.002313  -0.008519   0.012761  -0.004393  -0.001589
     5  C    0.007208   0.000712   0.001334  -0.000654  -0.000082  -0.000388
     6  C   -0.000060  -0.000029  -0.000168   0.000016  -0.000014  -0.000004
     7  C   -0.000003   0.000002  -0.000005   0.000000   0.000013   0.000001
     8  C    0.000000   0.000001   0.000000   0.000000  -0.000001  -0.000002
     9  C    0.000000  -0.000002   0.000000   0.000000  -0.000002   0.000004
    10  C    0.000000  -0.000035   0.000000   0.000001   0.000024  -0.000070
    11  O    0.000000   0.000000   0.000000   0.000000   0.000000   0.000000
    12  C    0.000003   0.000000   0.000000   0.000000  -0.000025   0.000001
    13  C    0.000000   0.000009   0.000000   0.000000  -0.000001   0.000039
    14  O    0.000000  -0.000063   0.000000   0.000000   0.000011   0.000753
    15  C   -0.038021  -0.026756  -0.028235  -0.038474  -0.045718  -0.029194
    16  O    0.323459   0.004491  -0.002683   0.001244  -0.001589   0.004267
    17  C   -0.003229   0.386676   0.401553   0.399517   0.010116  -0.006713
    18  C    0.006816  -0.001667   0.007534  -0.015959   0.400098   0.394298
    19  O    0.000023  -0.000302  -0.000145   0.022766  -0.030760  -0.024187
    20  H    0.000004  -0.000863   0.000005   0.000059  -0.000069   0.000309
    21  H    0.000009  -0.000880   0.000282  -0.000498  -0.000950   0.005414
    22  H   -0.001059  -0.000476  -0.000189  -0.000027   0.011195  -0.000620
    23  H   -0.000144   0.000026   0.004746  -0.000247   0.000022  -0.000012
    24  H   -0.001127  -0.000293   0.000077  -0.000124   0.000206  -0.000009
    25  H    0.000019  -0.000026  -0.000008  -0.000004  -0.000003   0.000003
    26  H    0.000005   0.000007   0.000023  -0.000001   0.000000   0.000000
    27  H    0.000000   0.000000  -0.000001   0.000000   0.000000   0.000000
    28  H    0.000000   0.000000   0.000000   0.000000   0.000002   0.000003
    29  H    0.000000   0.000000   0.000000   0.000000   0.000000   0.000000
    30  H    0.000000   0.000000   0.000000   0.000000   0.000000   0.000000
    31  H    0.000012   0.000002   0.000000   0.000000  -0.000106   0.000005
    32  H    0.000000   0.000000   0.000000   0.000000   0.000001   0.000000
    33  H    0.000000   0.000015  -0.000001   0.000000   0.000001  -0.000025
    34  H    0.000000   0.000004   0.000000   0.000000   0.000000  -0.000001
    35  H    0.000000   0.000004   0.000000   0.000000   0.000000  -0.000004
    36  H    0.000000   0.000022   0.000000   0.000002   0.000024   0.000133
    37  H    0.432780   0.000296   0.003286  -0.000285  -0.000710  -0.000454
    38  H    0.000296   0.547199  -0.021047  -0.020670  -0.000385   0.000766
    39  H    0.003286  -0.021047   0.538526  -0.026264  -0.000386  -0.000014
    40  H   -0.000285  -0.020670  -0.026264   0.533089   0.001263  -0.001234
    41  H   -0.000710  -0.000385  -0.000386   0.001263   0.575993  -0.032457
    42  H   -0.000454   0.000766  -0.000014  -0.001234  -0.032457   0.552428
    43  H   -0.000834  -0.000072  -0.000238   0.000635  -0.004553   0.008606
              43
     1  C    0.000000
     2  C    0.000009
     3  C   -0.000101
     4  C    0.002204
     5  C   -0.000140
     6  C   -0.000003
     7  C    0.000000
     8  C    0.000000
     9  C    0.000000
    10  C    0.000000
    11  O    0.000000
    12  C    0.000000
    13  C    0.000000
    14  O    0.000000
    15  C   -0.013169
    16  O    0.029043
    17  C   -0.000754
    18  C   -0.053387
    19  O    0.318482
    20  H    0.000011
    21  H    0.000010
    22  H   -0.000142
    23  H   -0.000027
    24  H   -0.000047
    25  H    0.000000
    26  H    0.000000
    27  H    0.000000
    28  H    0.000000
    29  H    0.000000
    30  H    0.000000
    31  H    0.000002
    32  H    0.000000
    33  H    0.000000
    34  H    0.000000
    35  H    0.000000
    36  H    0.000000
    37  H   -0.000834
    38  H   -0.000072
    39  H   -0.000238
    40  H    0.000635
    41  H   -0.004553
    42  H    0.008606
    43  H    0.457257
 Mulliken charges:
               1
     1  C   -0.041565
     2  C    0.038022
     3  C   -0.207410
     4  C   -0.211508
     5  C   -0.205059
     6  C   -0.258016
     7  C   -0.231174
     8  C    0.245656
     9  C   -0.198849
    10  C   -0.108814
    11  O   -0.398526
    12  C   -0.296787
    13  C   -0.276865
    14  O   -0.426540
    15  C   -0.118682
    16  O   -0.445448
    17  C   -0.270344
    18  C    0.071080
    19  O   -0.448865
    20  H    0.179674
    21  H    0.138449
    22  H    0.160322
    23  H    0.135735
    24  H    0.145020
    25  H    0.142145
    26  H    0.139529
    27  H    0.150472
    28  H    0.180147
    29  H    0.160745
    30  H    0.129378
    31  H    0.124903
    32  H    0.130302
    33  H    0.134971
    34  H    0.146027
    35  H    0.138654
    36  H    0.269687
    37  H    0.275658
    38  H    0.133333
    39  H    0.130990
    40  H    0.133863
    41  H    0.123374
    42  H    0.129107
    43  H    0.257208
 Sum of Mulliken charges =   0.00000
 Mulliken charges with hydrogens summed into heavy atoms:
               1
     1  C   -0.041565
     2  C    0.038022
     3  C    0.110713
     4  C   -0.051186
     5  C    0.075696
     6  C    0.023658
     7  C   -0.080702
     8  C    0.245656
     9  C    0.142042
    10  C   -0.108814
    11  O   -0.398526
    12  C    0.087797
    13  C    0.142787
    14  O   -0.156853
    15  C   -0.118682
    16  O   -0.169790
    17  C    0.127842
    18  C    0.323561
    19  O   -0.191657
 Electronic spatial extent (au):  <R**2>=           5567.3231
 Charge=              0.0000 electrons
 Dipole moment (field-independent basis, Debye):
    X=             -3.0619    Y=             -0.6596    Z=              5.3910  Tot=              6.2349
 Quadrupole moment (field-independent basis, Debye-Ang):
   XX=           -140.1244   YY=           -111.8659   ZZ=           -115.9020
   XY=            -18.5725   XZ=             -1.3814   YZ=             -3.4138
 Traceless Quadrupole moment (field-independent basis, Debye-Ang):
   XX=            -17.4936   YY=             10.7648   ZZ=              6.7288
   XY=            -18.5725   XZ=             -1.3814   YZ=             -3.4138
 Octapole moment (field-independent basis, Debye-Ang**2):
  XXX=            -86.6166  YYY=             -9.2355  ZZZ=             -5.2888  XYY=             -3.5767
  XXY=              1.3312  XXZ=             49.2917  XZZ=             -4.8924  YZZ=              1.7011
  YYZ=             23.2371  XYZ=              2.8975
 Hexadecapole moment (field-independent basis, Debye-Ang**3):
 XXXX=          -4861.0947 YYYY=          -1904.7244 ZZZZ=           -724.9303 XXXY=           -424.5343
 XXXZ=             15.0298 YYYX=            -47.2949 YYYZ=            -22.1873 ZZZX=              7.7670
 ZZZY=              5.1694 XXYY=          -1158.1930 XXZZ=           -871.3448 YYZZ=           -479.2736
 XXYZ=             -0.4426 YYXZ=             -4.9205 ZZXY=            -18.0975
 N-N= 1.597824383666D+03 E-N=-5.265263786642D+03  KE= 8.830003504754D+02
 1\1\GINC-SNODE68\SP\RmPW1PW91\6-311G(d,p)\C15H24O4\ROOT\11-Mar-2024\0\
 \# mPW1PW91/6-311G(d,p) nmr guess=read geom=check scrf=(solvent=methan
 ol,read)\\candidate structure: DY-202A-11R_38, conformer: 1, nmr calcu
 lation with methanol solvation\\0,1\C,0,1.7869137415,0.6032867711,0.04
 56283855\C,0,1.0591474511,-0.5013235478,0.3405567397\C,0,-0.3758070418
 ,-0.5640284588,0.7873513084\C,0,-1.2798222354,0.4975064947,0.110899207
 9\C,0,-1.1298827789,1.9019019702,0.745156215\C,0,0.2900517738,2.303239
 5589,1.1860504945\C,0,1.429635952,2.0656749441,0.1756049396\C,0,3.1309
 380851,0.1935015986,-0.3939312648\C,0,3.1734569943,-1.3198836898,-0.49
 46174752\C,0,1.8754095286,-1.7945960232,0.1827491844\O,0,4.0710309594,
 0.9492308117,-0.6443742743\C,0,1.1871887972,2.7331912397,-1.1931034987
 \C,0,2.1288813187,-2.461942611,1.5397342701\O,0,1.2188501775,-2.719320
 439,-0.7038015433\C,0,-2.7734382308,0.0531876908,0.0388032561\O,0,-3.5
 616918566,1.1313216117,-0.5278694807\C,0,-3.364365794,-0.3548076818,1.
 3918341361\C,0,-2.9567396549,-1.0671010783,-1.0043101778\O,0,-4.332488
 6021,-1.3908514501,-1.1981225587\H,0,-0.4211555489,-0.45687009,1.88100
 4525\H,0,-0.7517855853,-1.5699360038,0.5765588078\H,0,-0.9483579409,0.
 5744178736,-0.9326724089\H,0,-1.7734606321,1.9795036405,1.6319110352\H
 ,0,-1.5094717205,2.6397141594,0.0297119009\H,0,0.5476498789,1.78027305
 33,2.1163084967\H,0,0.2701644412,3.3718221818,1.4386760471\H,0,2.32783
 6713,2.5454161776,0.5924151486\H,0,3.1613768287,-1.603998644,-1.554069
 6126\H,0,4.0878290559,-1.7252716147,-0.0501271702\H,0,0.9967602042,3.8
 060739881,-1.0650733671\H,0,0.3309950494,2.2971193252,-1.719061804\H,0
 ,2.0667550358,2.6243681229,-1.8374399445\H,0,1.1839607839,-2.726973371
 2,2.0296183546\H,0,2.7118586299,-3.3788368174,1.3966062721\H,0,2.68400
 52686,-1.7956665361,2.2085928664\H,0,0.5770406604,-3.2340576857,-0.186
 0382665\H,0,-3.7812478479,1.7552166082,0.183767386\H,0,-2.8210633598,-
 1.1997494049,1.8274235419\H,0,-3.332046267,0.4734715933,2.10905505\H,0
 ,-4.4093365603,-0.6540894392,1.2657767027\H,0,-2.5042741736,-0.7398992
 619,-1.9530309882\H,0,-2.4612911319,-1.9892652857,-0.6908231359\H,0,-4
 .7795103661,-0.5333702811,-1.3194273007\\Version=ES64L-G09RevD.01\Stat
 e=1-A\HF=-886.9767827\RMSD=4.962e-09\Dipole=-1.2312018,-0.1935602,2.11
 27759\Quadrupole=-13.558462,8.4768369,5.081625,-13.3461017,-1.0128057,
 -2.7170176\PG=C01 [X(C15H24O4)]\\@


 REALITY IS FOR PEOPLE WHO CAN'T FACE SCIENCE FICTION.
 Job cpu time:       0 days  0 hours 44 minutes 36.5 seconds.
 File lengths (MBytes):  RWF=    277 Int=      0 D2E=      0 Chk=     30 Scr=      1
 Normal termination of Gaussian 09 at Mon Mar 11 00:08:20 2024.
