# Supplementary material for: New patchoulol- and guaiane-type sesquiterpenoids from Sanguisorba officinalis with anti-melanogenic activity
Source: Nat Prod Bioprospect. 2026 May 12;16(1):63. doi: 10.1007/s13659-026-00616-0 (PMC13161421; doi:10.1007/s13659-026-00616-0)
Supplement: Supplementary file 2 — Additional file 2. It includes the calculated NMR data of compound 11. [file 13659_2026_616_MOESM2_ESM.zip › New folder/11R-nmr-39.log]

 Entering Gaussian System, Link 0=/gpfs/home/zhengshan/software/Gaussian/g09/g09
 Input=DY-202A-11R_39-2.gjf
 Output=DY-202A-11R_39-2.log
 Initial command:
 /gpfs/home/zhengshan/software/Gaussian/g09/l1.exe "/gpfs/home/zhengshan/software/Gaussian/g09/scratch/zhengshan/%J/Gau-6226.inp" -scrdir="/gpfs/home/zhengshan/software/Gaussian/g09/scratch/zhengshan/%J/"
 Entering Link 1 = /gpfs/home/zhengshan/software/Gaussian/g09/l1.exe PID=      6227.
  
 Copyright (c) 1988,1990,1992,1993,1995,1998,2003,2009,2013,
            Gaussian, Inc.  All Rights Reserved.
  
 This is part of the Gaussian(R) 09 program.  It is based on
 the Gaussian(R) 03 system (copyright 2003, Gaussian, Inc.),
 the Gaussian(R) 98 system (copyright 1998, Gaussian, Inc.),
 the Gaussian(R) 94 system (copyright 1995, Gaussian, Inc.),
 the Gaussian 92(TM) system (copyright 1992, Gaussian, Inc.),
 the Gaussian 90(TM) system (copyright 1990, Gaussian, Inc.),
 the Gaussian 88(TM) system (copyright 1988, Gaussian, Inc.),
 the Gaussian 86(TM) system (copyright 1986, Carnegie Mellon
 University), and the Gaussian 82(TM) system (copyright 1983,
 Carnegie Mellon University). Gaussian is a federally registered
 trademark of Gaussian, Inc.
  
 This software contains proprietary and confidential information,
 including trade secrets, belonging to Gaussian, Inc.
  
 This software is provided under written license and may be
 used, copied, transmitted, or stored only in accord with that
 written license.
  
 The following legend is applicable only to US Government
 contracts under FAR:
  
                    RESTRICTED RIGHTS LEGEND
  
 Use, reproduction and disclosure by the US Government is
 subject to restrictions as set forth in subparagraphs (a)
 and (c) of the Commercial Computer Software - Restricted
 Rights clause in FAR 52.227-19.
  
 Gaussian, Inc.
 340 Quinnipiac St., Bldg. 40, Wallingford CT 06492
  
  
 ---------------------------------------------------------------
 Warning -- This program may not be used in any manner that
 competes with the business of Gaussian, Inc. or will provide
 assistance to any competitor of Gaussian, Inc.  The licensee
 of this program is prohibited from giving any competitor of
 Gaussian, Inc. access to this program.  By using this program,
 the user acknowledges that Gaussian, Inc. is engaged in the
 business of creating and licensing software in the field of
 computational chemistry and represents and warrants to the
 licensee that it is not a competitor of Gaussian, Inc. and that
 it will not use this program in any manner prohibited above.
 ---------------------------------------------------------------
  

 Cite this work as:
 Gaussian 09, Revision D.01,
 M. J. Frisch, G. W. Trucks, H. B. Schlegel, G. E. Scuseria, 
 M. A. Robb, J. R. Cheeseman, G. Scalmani, V. Barone, B. Mennucci, 
 G. A. Petersson, H. Nakatsuji, M. Caricato, X. Li, H. P. Hratchian, 
 A. F. Izmaylov, J. Bloino, G. Zheng, J. L. Sonnenberg, M. Hada, 
 M. Ehara, K. Toyota, R. Fukuda, J. Hasegawa, M. Ishida, T. Nakajima, 
 Y. Honda, O. Kitao, H. Nakai, T. Vreven, J. A. Montgomery, Jr., 
 J. E. Peralta, F. Ogliaro, M. Bearpark, J. J. Heyd, E. Brothers, 
 K. N. Kudin, V. N. Staroverov, T. Keith, R. Kobayashi, J. Normand, 
 K. Raghavachari, A. Rendell, J. C. Burant, S. S. Iyengar, J. Tomasi, 
 M. Cossi, N. Rega, J. M. Millam, M. Klene, J. E. Knox, J. B. Cross, 
 V. Bakken, C. Adamo, J. Jaramillo, R. Gomperts, R. E. Stratmann, 
 O. Yazyev, A. J. Austin, R. Cammi, C. Pomelli, J. W. Ochterski, 
 R. L. Martin, K. Morokuma, V. G. Zakrzewski, G. A. Voth, 
 P. Salvador, J. J. Dannenberg, S. Dapprich, A. D. Daniels, 
 O. Farkas, J. B. Foresman, J. V. Ortiz, J. Cioslowski, 
 and D. J. Fox, Gaussian, Inc., Wallingford CT, 2013.
 
 ******************************************
 Gaussian 09:  ES64L-G09RevD.01 24-Apr-2013
                10-Mar-2024 
 ******************************************
 %chk=DY-202A-11R_39.chk
 %mem=6GB
 %nprocshared=3
 Will use up to    3 processors via shared memory.
 ----------------------------------------------------------------------
 # mPW1PW91/6-311G(d,p) nmr guess=read geom=check scrf=(solvent=methano
 l,read)
 ----------------------------------------------------------------------
 1/29=2,38=1,40=2/1;
 2/12=2,40=1/2;
 3/5=4,6=6,7=101,11=2,14=-4,16=1,25=1,30=1,70=2203,72=3,74=-7,116=-2/1,2,8,3;
 4/5=1/1;
 5/5=2,38=6,53=3/2;
 8/6=1,10=90,11=11/1;
 10/13=100,45=16/2;
 6/7=2,8=2,9=2,10=2,28=1/1;
 99/9=1/99;
 ----------------------------------------------------------------------
 candidate structure: DY-202A-11R_39, conformer: 1, nmr calculation wit
 h methanol solvation
 ----------------------------------------------------------------------
 Structure from the checkpoint file:  "DY-202A-11R_39.chk"
 Charge =  0 Multiplicity = 1
 Redundant internal coordinates found in file.
 C,0,1.7631935677,0.7230314041,0.1138815974
 C,0,1.1531571075,-0.4750100889,0.2811304172
 C,0,-0.2761647381,-0.7397188358,0.6669029031
 C,0,-1.2843888489,0.2337233707,0.0007956906
 C,0,-1.3201406914,1.6042666325,0.7260570623
 C,0,0.0131160553,2.1218964826,1.2968510669
 C,0,1.2282882772,2.1154094621,0.3493417426
 C,0,3.1600595248,0.5066941974,-0.2986052382
 C,0,3.3870785219,-0.9806498449,-0.5026056978
 C,0,2.1030034628,-1.6508168583,0.034969323
 O,0,4.0124471859,1.383394096,-0.4480259575
 C,0,0.9768415616,2.8691180469,-0.9722981596
 C,0,2.3529214247,-2.4474520442,1.322669855
 O,0,1.47378786,-2.4967125609,-0.9445842933
 C,0,-2.6998745593,-0.4030267367,-0.130544069
 O,0,-3.1258789735,-0.7938593433,1.1903478266
 C,0,-2.6941029786,-1.6384909057,-1.047894957
 C,0,-3.7304433928,0.617157409,-0.665780806
 O,0,-5.0644782672,0.0951706941,-0.5885705485
 H,0,-0.3779557839,-0.6843782762,1.7598664162
 H,0,-0.5020794901,-1.7742175685,0.4015766301
 H,0,-0.9396169262,0.3973263676,-1.0280895015
 H,0,-2.0276377868,1.541018064,1.5628008835
 H,0,-1.722220428,2.3573549364,0.0385295037
 H,0,0.2769822804,1.5514166453,2.1966809394
 H,0,-0.1523011969,3.1534789231,1.6352313597
 H,0,2.0362864265,2.6584151001,0.8622037304
 H,0,3.4934192304,-1.1819552784,-1.5752648754
 H,0,4.3082659298,-1.3065833699,-0.0082665734
 H,0,0.6457641786,3.8951620118,-0.769092597
 H,0,0.2115228071,2.3796702608,-1.5845239154
 H,0,1.895678621,2.9265551321,-1.5665466182
 H,0,1.4145859154,-2.844119748,1.7245649056
 H,0,3.0209208049,-3.2927784128,1.1139172993
 H,0,2.8250491862,-1.822745457,2.0886855531
 H,0,1.9980144723,-3.3142630334,-0.9995514058
 H,0,-4.0917061594,-0.9133222063,1.1225357552
 H,0,-2.3340383047,-1.3857293192,-2.052224127
 H,0,-2.0663789263,-2.4391595358,-0.6486844339
 H,0,-3.7069901484,-2.0470188292,-1.1428806854
 H,0,-3.7446566411,1.5091664919,-0.0382482876
 H,0,-3.4842281436,0.9167757949,-1.6927212332
 H,0,-5.1885020168,-0.5313932701,-1.3204364796
 Recover connectivity data from disk.
                          Input orientation:                          
 ---------------------------------------------------------------------
 Center     Atomic      Atomic             Coordinates (Angstroms)
 Number     Number       Type             X           Y           Z
 ---------------------------------------------------------------------
      1          6           0        1.763194    0.723031    0.113882
      2          6           0        1.153157   -0.475010    0.281130
      3          6           0       -0.276165   -0.739719    0.666903
      4          6           0       -1.284389    0.233723    0.000796
      5          6           0       -1.320141    1.604267    0.726057
      6          6           0        0.013116    2.121896    1.296851
      7          6           0        1.228288    2.115409    0.349342
      8          6           0        3.160060    0.506694   -0.298605
      9          6           0        3.387079   -0.980650   -0.502606
     10          6           0        2.103003   -1.650817    0.034969
     11          8           0        4.012447    1.383394   -0.448026
     12          6           0        0.976842    2.869118   -0.972298
     13          6           0        2.352921   -2.447452    1.322670
     14          8           0        1.473788   -2.496713   -0.944584
     15          6           0       -2.699875   -0.403027   -0.130544
     16          8           0       -3.125879   -0.793859    1.190348
     17          6           0       -2.694103   -1.638491   -1.047895
     18          6           0       -3.730443    0.617157   -0.665781
     19          8           0       -5.064478    0.095171   -0.588571
     20          1           0       -0.377956   -0.684378    1.759866
     21          1           0       -0.502079   -1.774218    0.401577
     22          1           0       -0.939617    0.397326   -1.028090
     23          1           0       -2.027638    1.541018    1.562801
     24          1           0       -1.722220    2.357355    0.038530
     25          1           0        0.276982    1.551417    2.196681
     26          1           0       -0.152301    3.153479    1.635231
     27          1           0        2.036286    2.658415    0.862204
     28          1           0        3.493419   -1.181955   -1.575265
     29          1           0        4.308266   -1.306583   -0.008267
     30          1           0        0.645764    3.895162   -0.769093
     31          1           0        0.211523    2.379670   -1.584524
     32          1           0        1.895679    2.926555   -1.566547
     33          1           0        1.414586   -2.844120    1.724565
     34          1           0        3.020921   -3.292778    1.113917
     35          1           0        2.825049   -1.822745    2.088686
     36          1           0        1.998014   -3.314263   -0.999551
     37          1           0       -4.091706   -0.913322    1.122536
     38          1           0       -2.334038   -1.385729   -2.052224
     39          1           0       -2.066379   -2.439160   -0.648684
     40          1           0       -3.706990   -2.047019   -1.142881
     41          1           0       -3.744657    1.509166   -0.038248
     42          1           0       -3.484228    0.916776   -1.692721
     43          1           0       -5.188502   -0.531393   -1.320436
 ---------------------------------------------------------------------
                    Distance matrix (angstroms):
                    1          2          3          4          5
     1  C    0.000000
     2  C    1.354777   0.000000
     3  C    2.569913   1.503946   0.000000
     4  C    3.088684   2.553923   1.551710   0.000000
     5  C    3.264703   3.261680   2.566642   1.551023   0.000000
     6  C    2.533577   3.012525   2.944378   2.632200   1.539909
     7  C    1.510060   2.592406   3.242835   3.158445   2.626342
     8  C    1.472475   2.308136   3.780660   4.462877   4.725123
     9  C    2.433020   2.420810   3.852940   4.852909   5.509022
    10  C    2.399344   1.531445   2.624858   3.876479   4.774001
    11  O    2.410593   3.487245   4.913539   5.438718   5.464773
    12  C    2.530578   3.575663   4.157007   3.606297   3.124162
    13  C    3.443968   2.532739   3.202886   4.708087   5.501250
    14  O    3.401596   2.385888   2.957406   3.994567   5.235944
    15  C    4.609417   3.875630   2.573646   1.557659   2.581987
    16  O    5.230943   4.386170   2.897895   2.421166   3.037641
    17  C    5.176293   4.233368   3.097539   2.567534   3.943368
    18  C    5.549696   5.093037   3.943247   2.564084   2.953160
    19  O    6.892369   6.304005   5.020080   3.828267   4.245666
    20  H    3.045421   2.138879   1.099087   2.181481   2.682232
    21  H    3.383856   2.107666   1.091615   2.191908   3.491227
    22  H    2.952180   2.618154   2.146169   1.097378   2.162992
    23  H    4.139912   3.978003   3.011985   2.168248   1.097585
    24  H    3.850299   4.043383   3.475312   2.168624   1.096131
    25  H    2.689442   2.922913   2.809892   2.999351   2.171711
    26  H    3.448289   4.087021   4.013725   3.532418   2.142547
    27  H    2.092911   3.306950   4.114959   4.200957   3.520706
    28  H    3.078290   3.069658   4.408248   5.226429   6.019092
    29  H    3.257553   3.275664   4.668425   5.800898   6.378969
    30  H    3.477169   4.523143   4.939044   4.210030   3.368747
    31  H    2.834910   3.537872   3.877802   3.058771   2.878546
    32  H    2.774330   3.941560   4.811109   4.452048   4.164850
    33  H    3.929427   2.786490   2.899274   4.441730   5.316379
    34  H    4.325353   3.481651   4.193889   5.675469   6.555631
    35  H    3.392399   2.806932   3.579377   5.047359   5.548312
    36  H    4.194594   3.227272   3.818015   4.935896   6.178981
    37  H    6.162377   5.329979   3.846569   3.233426   3.765239
    38  H    5.091777   4.293540   3.470710   2.817673   4.205581
    39  H    5.024598   3.884308   2.797094   2.859657   4.335445
    40  H    6.259037   5.302834   4.093277   3.518349   4.745721
    41  H    5.565749   5.294104   4.193466   2.771497   2.543911
    42  H    5.553088   5.228623   4.313174   2.858995   3.317590
    43  H    7.208115   6.541012   5.303204   4.192035   4.869640
                    6          7          8          9         10
     6  C    0.000000
     7  C    1.540928   0.000000
     8  C    3.880414   2.596062   0.000000
     9  C    4.924171   3.869338   1.518337   0.000000
    10  C    4.493700   3.879229   2.425591   1.544979   0.000000
    11  O    4.425453   2.987170   1.231866   2.445970   3.617416
    12  C    2.576072   1.542088   3.286541   4.566242   4.765778
    13  C    5.133644   4.799153   3.465110   2.559809   1.534685
    14  O    5.337522   4.796476   3.504462   2.480821   1.439089
    15  C    3.971525   4.690765   5.932509   6.125608   4.965079
    16  O    4.285588   5.303764   6.589495   6.731983   5.423144
    17  C    5.193013   5.606174   6.279687   6.140917   4.917822
    18  C    4.486692   5.278660   6.901163   7.296488   6.297925
    19  O    5.783113   6.675324   8.239930   8.520187   7.403382
    20  H    2.870975   3.522557   4.263040   4.402504   3.172449
    21  H    4.030713   4.257476   4.370821   4.070976   2.633645
    22  H    3.047489   3.090136   4.165508   4.571132   3.818707
    23  H    2.138417   3.521855   5.607750   6.320116   5.439143
    24  H    2.156434   2.976683   5.232137   6.126993   5.540559
    25  H    1.097619   2.153075   3.953484   4.834274   4.273365
    26  H    1.098192   2.153399   4.660142   5.847100   5.543329
    27  H    2.137753   1.100338   2.690771   4.114625   4.388422
    28  H    5.592584   4.439318   2.143018   1.096554   2.178518
    29  H    5.648550   4.617811   2.165791   1.095075   2.232386
    30  H    2.795145   2.181226   4.245557   5.599943   5.790332
    31  H    2.899678   2.200791   3.722297   4.748310   4.737645
    32  H    3.520023   2.184947   3.010326   4.315379   4.853882
    33  H    5.177680   5.150036   4.285773   3.510489   2.180051
    34  H    6.196697   5.748618   4.055930   2.844847   2.168580
    35  H    4.908581   4.591735   3.352265   2.782048   2.183726
    36  H    6.226164   5.647418   4.054798   2.760834   1.961711
    37  H    5.108082   6.170363   7.524905   7.653616   6.332545
    38  H    5.387845   5.542171   6.069725   5.941093   4.910600
    39  H    5.377047   5.709202   6.009681   5.647016   4.297978
    40  H    6.096830   6.626425   7.375000   7.202285   5.941408
    41  H    4.034698   5.024733   6.981965   7.568121   6.647254
    42  H    4.756183   5.273951   6.801344   7.227133   6.387065
    43  H    6.398982   7.139252   8.474683   8.626196   7.500419
                   11         12         13         14         15
    11  O    0.000000
    12  C    3.420108   0.000000
    13  C    4.534840   5.952007   0.000000
    14  O    4.663324   5.388865   2.432230   0.000000
    15  C    6.953226   4.993368   5.641122   4.739793   0.000000
    16  O    7.640707   5.909886   5.724433   5.349260   1.441869
    17  C    7.380342   5.813784   5.634399   4.256587   1.538810
    18  C    7.783758   5.227218   7.095991   6.071074   1.545745
    19  O    9.168961   6.658797   8.070662   7.042267   2.459541
    20  H    5.331614   4.682685   3.279826   3.745339   3.007344
    21  H    5.574342   5.063132   3.074522   2.497639   2.644545
    22  H    5.082494   3.128207   4.945669   3.769212   2.131821
    23  H    6.367959   4.149394   5.929153   5.903408   2.664325
    24  H    5.837101   2.927219   6.429772   5.894315   2.933275
    25  H    4.580000   3.502652   4.589594   5.261867   4.254116
    26  H    4.981796   2.855702   6.143636   6.420614   4.717714
    27  H    2.692135   2.128900   5.136357   5.491469   5.726185
    28  H    2.849750   4.807071   3.361583   2.491035   6.407093
    29  H    2.741692   5.428096   2.626089   3.213622   7.067206
    30  H    4.212673   1.097119   6.893374   6.447673   5.484111
    31  H    4.090381   1.095487   6.028140   5.077592   4.281786
    32  H    2.848358   1.095761   6.118545   5.475095   5.853830
    33  H    5.416725   6.332912   1.095143   2.692314   5.131194
    34  H    5.028855   6.819056   1.097441   2.695324   6.528924
    35  H    4.257247   5.899074   1.095419   3.388342   6.120896
    36  H    5.141021   6.267195   2.504003   0.972740   5.594697
    37  H    8.568481   6.662234   6.627732   6.144496   1.941084
    38  H    7.107698   5.498354   5.872372   4.118336   2.189154
    39  H    7.183614   6.127294   4.839062   3.552978   2.194453
    40  H    8.475864   6.792332   6.554526   5.204038   2.177571
    41  H    7.768938   5.001446   7.395092   6.640834   2.180956
    42  H    7.613615   4.922580   7.381255   6.065767   2.190317
    43  H    9.438484   7.049549   8.217686   6.956281   2.761447
                   16         17         18         19         20
    16  O    0.000000
    17  C    2.430959   0.000000
    18  C    2.408668   2.511566   0.000000
    19  O    2.777245   2.972413   1.434601   0.000000
    20  H    2.808455   3.762764   4.337849   5.299655   0.000000
    21  H    2.909912   2.631417   4.156953   5.028965   1.745883
    22  H    3.334686   2.687595   2.822819   4.159201   3.042737
    23  H    2.607011   4.167636   2.952904   3.992652   2.777170
    24  H    3.636907   4.253429   2.749054   4.084289   3.744621
    25  H    4.253527   5.434163   5.012583   6.197538   2.370344
    26  H    4.962012   6.051686   4.952846   6.199034   3.846505
    27  H    6.218829   6.669967   6.305287   7.687381   4.220027
    28  H    7.184312   6.226715   7.499877   8.708744   5.134027
    29  H    7.547587   7.086901   8.291800   9.494735   5.047188
    30  H    6.328635   6.469448   5.468746   6.861442   5.330650
    31  H    5.376751   4.987610   4.414707   5.834985   4.573929
    32  H    6.830666   6.494208   6.148003   7.577398   5.410478
    33  H    5.010467   5.101117   6.645714   7.481196   2.806944
    34  H    6.635781   6.330213   8.002240   8.930305   4.332824
    35  H    6.105666   6.350837   7.517626   8.549313   3.415149
    36  H    6.115748   4.982621   6.955767   7.853149   4.491761
    37  H    0.975547   2.681405   2.381377   2.211612   3.774990
    38  H    3.389925   1.096454   2.807798   3.433751   4.341680
    39  H    2.685441   1.092921   3.480011   3.926200   3.425076
    40  H    2.711467   1.096293   2.706660   2.595960   4.622251
    41  H    2.682585   3.468544   1.090724   2.011012   4.402219
    42  H    3.371465   2.751270   1.097725   2.095561   4.912533
    43  H    3.259960   2.742621   1.968166   0.971387   5.714283
                   21         22         23         24         25
    21  H    0.000000
    22  H    2.636473   0.000000
    23  H    3.829694   3.033897   0.000000
    24  H    4.323244   2.364711   1.755873   0.000000
    25  H    3.858650   3.634719   2.390227   3.050240   0.000000
    26  H    5.091801   3.912738   2.474301   2.376535   1.751032
    27  H    5.128714   4.188285   4.272574   3.859462   2.470106
    28  H    4.496964   4.737651   6.909711   6.506454   5.660774
    29  H    4.850369   5.611027   7.121851   7.056444   5.411211
    30  H    5.901684   3.849074   4.257558   2.936742   3.798020
    31  H    4.659250   2.358904   3.952573   2.524711   3.871408
    32  H    5.632053   3.837426   5.206241   3.998681   4.321234
    33  H    2.562927   4.860694   5.577141   6.303777   4.564841
    34  H    3.901921   5.821591   7.003930   7.455056   5.671667
    35  H    3.730747   5.368027   5.927903   6.507998   4.229572
    36  H    3.253517   4.733539   6.807737   6.861852   6.070642
    37  H    3.761162   4.034682   3.236974   4.181729   5.129733
    38  H    3.086768   2.484462   4.661345   4.330849   5.787698
    39  H    1.998056   3.075580   4.553458   4.857701   5.432508
    40  H    3.568084   3.694097   4.797389   4.973284   6.322456
    41  H    4.635554   3.175566   2.347877   2.194440   4.601117
    42  H    4.529982   2.680785   3.620740   2.859575   5.447653
    43  H    5.145143   4.359015   4.753842   4.712405   6.824934
                   26         27         28         29         30
    26  H    0.000000
    27  H    2.373305   0.000000
    28  H    6.511110   4.776289   0.000000
    29  H    6.518428   4.651970   1.770591   0.000000
    30  H    2.639654   2.474717   5.876749   6.407100   0.000000
    31  H    3.331362   3.064953   4.843150   5.732047   1.774883
    32  H    3.807505   2.447549   4.408255   5.115494   1.770994
    33  H    6.199541   5.604290   4.239483   3.706765   7.226848
    34  H    7.203842   6.037348   3.451164   2.619451   7.800871
    35  H    5.816618   4.712452   3.779135   2.619840   6.753565
    36  H    7.307368   6.256235   2.667287   3.217248   7.338767
    37  H    5.685124   7.097702   8.055087   8.484863   7.010236
    38  H    6.241932   6.629384   5.850494   6.950125   6.197860
    39  H    6.337000   6.715647   5.774987   6.506071   6.891578
    40  H    6.884686   7.690689   7.265066   8.128956   7.375344
    41  H    4.290608   5.962457   7.873646   8.531056   5.050040
    42  H    5.213429   6.327482   7.287388   8.276695   5.175008
    43  H    6.904895   8.193678   8.709990   9.618280   7.344184
                   31         32         33         34         35
    31  H    0.000000
    32  H    1.770815   0.000000
    33  H    6.299636   6.660597   0.000000
    34  H    6.881205   6.865214   1.776090   0.000000
    35  H    6.163058   6.064677   1.779100   1.774693   0.000000
    36  H    5.996217   6.267357   2.825285   2.348095   3.527863
    37  H    6.057207   7.604249   5.865976   7.500090   7.042869
    38  H    4.569120   6.059883   5.517538   6.506679   6.629804
    39  H    5.411631   6.732850   4.232425   5.451243   5.639081
    40  H    5.928353   7.503721   5.923526   7.204848   7.291149
    41  H    4.335908   6.013158   6.976847   8.376109   7.667237
    42  H    3.976222   5.744435   7.058368   8.241027   7.849267
    43  H    6.140383   7.886925   7.630302   8.996997   8.803789
                   36         37         38         39         40
    36  H    0.000000
    37  H    6.881313   0.000000
    38  H    4.857370   3.659462   0.000000
    39  H    4.172314   3.093113   1.775185   0.000000
    40  H    5.845813   2.562301   1.774600   1.757728   0.000000
    41  H    7.560942   2.708563   3.798205   4.333420   3.723988
    42  H    6.959681   3.412325   2.598790   3.789804   3.022586
    43  H    7.713193   2.704985   3.068121   3.720010   2.126858
                   41         42         43
    41  H    0.000000
    42  H    1.776522   0.000000
    43  H    2.809374   2.267232   0.000000
 Stoichiometry    C15H24O4
 Framework group  C1[X(C15H24O4)]
 Deg. of freedom   123
 Full point group                 C1      NOp   1
 Largest Abelian subgroup         C1      NOp   1
 Largest concise Abelian subgroup C1      NOp   1
                         Standard orientation:                         
 ---------------------------------------------------------------------
 Center     Atomic      Atomic             Coordinates (Angstroms)
 Number     Number       Type             X           Y           Z
 ---------------------------------------------------------------------
      1          6           0        1.792109    0.741686    0.069893
      2          6           0        1.197470   -0.461306    0.255999
      3          6           0       -0.221570   -0.737829    0.670380
      4          6           0       -1.251967    0.221272    0.017531
      5          6           0       -1.287868    1.595944    0.734930
      6          6           0        0.050627    2.130453    1.277195
      7          6           0        1.247705    2.130114    0.306905
      8          6           0        3.183055    0.536705   -0.367636
      9          6           0        3.421197   -0.949558   -0.566783
     10          6           0        2.154330   -1.629102   -0.000895
     11          8           0        4.023572    1.420910   -0.538537
     12          6           0        0.963761    2.872912   -1.014329
     13          6           0        2.436539   -2.415054    1.286698
     14          8           0        1.515317   -2.487407   -0.963159
     15          6           0       -2.663175   -0.430394   -0.083080
     16          8           0       -3.060206   -0.817110    1.248010
     17          6           0       -2.662237   -1.671509   -0.992790
     18          6           0       -3.713914    0.576049   -0.604947
     19          8           0       -5.040913    0.041268   -0.499296
     20          1           0       -0.303271   -0.676606    1.764715
     21          1           0       -0.441991   -1.776187    0.415721
     22          1           0       -0.928344    0.381808   -1.018680
     23          1           0       -1.978773    1.530921    1.585292
     24          1           0       -1.710437    2.340623    0.050538
     25          1           0        0.337177    1.568331    2.175346
     26          1           0       -0.118787    3.162449    1.612321
     27          1           0        2.059712    2.684388    0.801040
     28          1           0        3.509303   -1.156562   -1.640010
     29          1           0        4.354794   -1.263149   -0.087987
     30          1           0        0.626230    3.896863   -0.811181
     31          1           0        0.192007    2.371991   -1.608945
     32          1           0        1.870592    2.935766   -1.626210
     33          1           0        1.510010   -2.818523    1.708710
     34          1           0        3.108985   -3.254971    1.070517
     35          1           0        2.916705   -1.780839    2.039796
     36          1           0        2.046645   -3.300014   -1.023033
     37          1           0       -4.025885   -0.946635    1.199231
     38          1           0       -2.323762   -1.421513   -2.005287
     39          1           0       -2.019036   -2.463333   -0.600640
     40          1           0       -3.672558   -2.090720   -1.066076
     41          1           0       -3.725291    1.471818    0.017265
     42          1           0       -3.490162    0.871619   -1.638182
     43          1           0       -5.172391   -0.591113   -1.224830
 ---------------------------------------------------------------------
 Rotational constants (GHZ):      0.5973854      0.2469072      0.1994994
 Standard basis: 6-311G(d,p) (5D, 7F)
 There are   505 symmetry adapted cartesian basis functions of A   symmetry.
 There are   486 symmetry adapted basis functions of A   symmetry.
   486 basis functions,   800 primitive gaussians,   505 cartesian basis functions
    73 alpha electrons       73 beta electrons
       nuclear repulsion energy      1595.7422725949 Hartrees.
 NAtoms=   43 NActive=   43 NUniq=   43 SFac= 1.00D+00 NAtFMM=   60 NAOKFM=F Big=F
 Integral buffers will be    131072 words long.
 Raffenetti 2 integral format.
 Two-electron integral symmetry is turned on.
 Using the following non-standard input for PCM:
 --- end of non-standard input.
 ------------------------------------------------------------------------------
 Polarizable Continuum Model (PCM)
 =================================
 Model                : PCM (using non-symmetric T matrix).
 Atomic radii         : UFF (Universal Force Field).
 Polarization charges : Total charges.
 Charge compensation  : None.
 Solution method      : On-the-fly selection.
 Cavity type          : Scaled VdW (van der Waals Surface) (Alpha=1.100).
 Cavity algorithm     : GePol (No added spheres)
                        Default sphere list used, NSphG=   43.
                        Lebedev-Laikov grids with approx.  5.0 points / Ang**2.
                        Smoothing algorithm: Karplus/York (Gamma=1.0000).
                        Polarization charges: spherical gaussians, with
                                              point-specific exponents (IZeta= 3).
                        Self-potential: point-specific (ISelfS= 7).
                        Self-field    : sphere-specific E.n sum rule (ISelfD= 2).
 Solvent              : Methanol, Eps=  32.613000 Eps(inf)=   1.765709
 ------------------------------------------------------------------------------
 One-electron integrals computed using PRISM.
 NBasis=   486 RedAO= T EigKep=  3.17D-04  NBF=   486
 NBsUse=   486 1.00D-06 EigRej= -1.00D+00 NBFU=   486
 Initial guess from the checkpoint file:  "DY-202A-11R_39.chk"
 B after Tr=     0.000000    0.000000    0.000000
         Rot=    1.000000    0.000000    0.000000    0.000000 Ang=   0.00 deg.
 Requested convergence on RMS density matrix=1.00D-08 within 128 cycles.
 Requested convergence on MAX density matrix=1.00D-06.
 Requested convergence on             energy=1.00D-06.
 No special actions if energy rises.
 Inv3:  Mode=1 IEnd=    21099312.
 Iteration    1 A*A^-1 deviation from unit magnitude is 4.44D-15 for   2637.
 Iteration    1 A*A^-1 deviation from orthogonality  is 4.31D-15 for   2345   1141.
 Iteration    1 A^-1*A deviation from unit magnitude is 4.22D-15 for   2637.
 Iteration    1 A^-1*A deviation from orthogonality  is 3.42D-10 for   2200   2160.
 Iteration    2 A*A^-1 deviation from unit magnitude is 2.44D-15 for     25.
 Iteration    2 A*A^-1 deviation from orthogonality  is 2.55D-15 for   1555    512.
 Iteration    2 A^-1*A deviation from unit magnitude is 8.88D-16 for     20.
 Iteration    2 A^-1*A deviation from orthogonality  is 3.98D-16 for   2642    859.
 Error on total polarization charges =  0.01109
 SCF Done:  E(RmPW1PW91) =  -886.975922666     A.U. after   11 cycles
            NFock= 11  Conv=0.56D-08     -V/T= 2.0045
 DoSCS=F DFT=T ScalE2(SS,OS)=  1.000000  1.000000
 Range of M.O.s used for correlation:     1   486
 NBasis=   486 NAE=    73 NBE=    73 NFC=     0 NFV=     0
 NROrb=    486 NOA=    73 NOB=    73 NVA=   413 NVB=   413
 NEqPCM:  Using equilibrium solvation (IEInf=0, Eps=  32.6130, EpsInf=   1.7657)
          Differentiating once with respect to magnetic field using GIAOs.
          Electric field/nuclear overlap derivatives assumed to be zero.
 FoFJK:  IHMeth= 1 ICntrl=    6127 DoSepK=F KAlg= 0 I1Cent=   0 FoldK=F
 IRaf=         1 NMat=   1 IRICut=       1 DoRegI=T DoRafI=F ISym2E= 0.
          There are     3 degrees of freedom in the 1st order CPHF.  IDoFFX=0 NUNeed=     3.
      3 vectors produced by pass  0 Test12= 1.00D-12 3.33D-08 XBig12= 4.51D+01 1.18D+00.
 AX will form     3 AO Fock derivatives at one time.
      3 vectors produced by pass  1 Test12= 1.00D-12 3.33D-08 XBig12= 9.04D-02 2.04D-01.
      3 vectors produced by pass  2 Test12= 1.00D-12 3.33D-08 XBig12= 1.21D-03 1.59D-02.
      3 vectors produced by pass  3 Test12= 1.00D-12 3.33D-08 XBig12= 5.68D-06 6.14D-04.
      3 vectors produced by pass  4 Test12= 1.00D-12 3.33D-08 XBig12= 2.89D-08 3.68D-05.
      3 vectors produced by pass  5 Test12= 1.00D-12 3.33D-08 XBig12= 7.41D-11 1.71D-06.
      3 vectors produced by pass  6 Test12= 1.00D-12 3.33D-08 XBig12= 3.40D-13 1.28D-07.
 InvSVY:  IOpt=1 It=  1 EMax= 2.66D-15
 Solved reduced A of dimension    21 with     3 vectors.
 Calculating GIAO nuclear magnetic shielding tensors.
 SCF GIAO Magnetic shielding tensor (ppm):
      1  C    Isotropic =    35.2000   Anisotropy =   140.9945
   XX=   -25.8866   YX=    28.0555   ZX=    49.1158
   XY=    15.0955   YY=    17.2645   ZY=    -9.9398
   XZ=    47.2428   YZ=    -1.8005   ZZ=   114.2222
   Eigenvalues:   -48.4534    24.8571   129.1964
      2  C    Isotropic =    -1.7625   Anisotropy =   191.4143
   XX=   -75.6214   YX=    29.3528   ZX=    64.4108
   XY=    30.1744   YY=   -39.2340   ZY=    -7.9839
   XZ=    49.6012   YZ=   -18.6550   ZZ=   109.5677
   Eigenvalues:  -107.1203   -24.0143   125.8470
      3  C    Isotropic =   160.4901   Anisotropy =    17.6199
   XX=   168.4083   YX=    -2.6641   ZX=     5.4700
   XY=    -0.9475   YY=   152.3860   ZY=    -3.6843
   XZ=     5.0358   YZ=    -9.5492   ZZ=   160.6760
   Eigenvalues:   148.6710   160.5626   172.2367
      4  C    Isotropic =   141.8209   Anisotropy =    31.9034
   XX=   160.0598   YX=    10.9976   ZX=     0.0092
   XY=     4.9262   YY=   140.3484   ZY=    -3.4194
   XZ=     6.3841   YZ=     2.5053   ZZ=   125.0545
   Eigenvalues:   124.6662   137.7067   163.0898
      5  C    Isotropic =   161.3354   Anisotropy =    15.7236
   XX=   168.1445   YX=     3.2339   ZX=     1.7292
   XY=    -2.7405   YY=   168.3117   ZY=     7.5140
   XZ=    -0.8699   YZ=    10.8139   ZZ=   147.5501
   Eigenvalues:   144.0798   168.1087   171.8178
      6  C    Isotropic =   156.3820   Anisotropy =    16.7531
   XX=   162.1563   YX=     6.2952   ZX=   -10.6020
   XY=     2.0259   YY=   153.0838   ZY=     3.9477
   XZ=    -6.0826   YZ=     3.1329   ZZ=   153.9060
   Eigenvalues:   145.2247   156.3706   167.5508
      7  C    Isotropic =   154.4949   Anisotropy =     7.1717
   XX=   153.5632   YX=    -4.6555   ZX=     1.0820
   XY=    -4.5842   YY=   151.8280   ZY=     1.6360
   XZ=    -4.7195   YZ=    -1.5841   ZZ=   158.0935
   Eigenvalues:   147.8650   156.3437   159.2760
      8  C    Isotropic =   -24.8375   Anisotropy =   145.0509
   XX=   -63.6773   YX=    14.0504   ZX=    39.9468
   XY=    20.0550   YY=   -68.0444   ZY=   -20.2818
   XZ=    46.1083   YZ=   -13.9585   ZZ=    57.2091
   Eigenvalues:   -94.9940   -51.3816    71.8630
      9  C    Isotropic =   132.4262   Anisotropy =    33.5017
   XX=   129.2467   YX=    15.2947   ZX=   -12.3551
   XY=    12.0797   YY=   142.6600   ZY=    -8.3446
   XZ=    -4.8209   YZ=    -4.8980   ZZ=   125.3718
   Eigenvalues:   117.6373   124.8806   154.7606
     10  C    Isotropic =   106.7551   Anisotropy =    37.7319
   XX=   102.6531   YX=     8.6161   ZX=     0.8996
   XY=     7.9505   YY=   108.6445   ZY=    18.4409
   XZ=     6.3894   YZ=    22.8751   ZZ=   108.9676
   Eigenvalues:    87.3420   101.0136   131.9097
     11  O    Isotropic =  -230.3496   Anisotropy =   893.7858
   XX=  -483.3345   YX=  -243.5725   ZX=   225.9086
   XY=  -192.2745   YY=  -493.4484   ZY=   -19.3231
   XZ=   272.0815   YZ=     0.0967   ZZ=   285.7343
   Eigenvalues:  -735.8347  -320.7216   365.5076
     12  C    Isotropic =   169.0571   Anisotropy =    29.5627
   XX=   155.1039   YX=    -4.0577   ZX=     3.9087
   XY=    -3.2477   YY=   175.1594   ZY=    -9.9497
   XZ=     3.3169   YZ=   -13.8843   ZZ=   176.9081
   Eigenvalues:   154.3165   164.0894   188.7656
     13  C    Isotropic =   159.1304   Anisotropy =    41.3311
   XX=   145.0402   YX=    -0.5966   ZX=    11.5627
   XY=    -1.3354   YY=   156.9178   ZY=   -17.1841
   XZ=    13.7578   YZ=   -11.9055   ZZ=   175.4333
   Eigenvalues:   139.1929   151.5138   186.6845
     14  O    Isotropic =   246.2188   Anisotropy =    60.4360
   XX=   228.7851   YX=    -6.3654   ZX=     3.4859
   XY=     3.3667   YY=   241.0723   ZY=    22.6154
   XZ=    16.5775   YZ=    31.7527   ZZ=   268.7990
   Eigenvalues:   219.4028   232.7442   286.5094
     15  C    Isotropic =   109.2522   Anisotropy =    30.5624
   XX=   101.6672   YX=     6.9179   ZX=   -10.3906
   XY=     7.1178   YY=   101.5284   ZY=    -8.9702
   XZ=    -5.4044   YZ=    -4.3485   ZZ=   124.5610
   Eigenvalues:    94.5494   103.5801   129.6271
     16  O    Isotropic =   283.7091   Anisotropy =    53.9636
   XX=   284.3254   YX=    -5.2226   ZX=   -11.5808
   XY=    -8.9098   YY=   257.4738   ZY=    32.6586
   XZ=   -10.8816   YZ=     3.4865   ZZ=   309.3282
   Eigenvalues:   251.4207   280.0218   319.6849
     17  C    Isotropic =   165.4277   Anisotropy =    41.2266
   XX=   143.6805   YX=     2.8735   ZX=    -5.8107
   XY=     2.0027   YY=   169.8486   ZY=    17.9626
   XZ=    -7.9999   YZ=    11.7616   ZZ=   182.7540
   Eigenvalues:   141.4724   161.8986   192.9121
     18  C    Isotropic =   116.1896   Anisotropy =    42.8835
   XX=   141.4313   YX=     6.0708   ZX=     8.8173
   XY=    14.7228   YY=   112.2669   ZY=    -6.1186
   XZ=    -0.5633   YZ=   -13.2585   ZZ=    94.8704
   Eigenvalues:    89.2652   114.5249   144.7786
     19  O    Isotropic =   319.0281   Anisotropy =    56.7382
   XX=   292.5633   YX=    -6.8638   ZX=    -5.3223
   XY=    25.2564   YY=   335.5203   ZY=    21.0556
   XZ=    -4.0542   YZ=    27.2200   ZZ=   329.0008
   Eigenvalues:   287.7855   312.4454   356.8536
     20  H    Isotropic =    29.3190   Anisotropy =     5.3181
   XX=    28.1568   YX=    -1.2366   ZX=     0.5918
   XY=    -1.4337   YY=    27.4259   ZY=    -1.8258
   XZ=    -0.4703   YZ=    -1.2864   ZZ=    32.3744
   Eigenvalues:    26.1623    28.9304    32.8644
     21  H    Isotropic =    28.6792   Anisotropy =     7.8627
   XX=    32.4692   YX=    -1.6095   ZX=     0.7140
   XY=    -1.9252   YY=    31.7636   ZY=     1.7518
   XZ=     1.1393   YZ=     1.0287   ZZ=    21.8048
   Eigenvalues:    21.4894    30.6272    33.9210
     22  H    Isotropic =    30.0584   Anisotropy =     3.5160
   XX=    30.5053   YX=     1.3906   ZX=    -1.3506
   XY=     2.6286   YY=    29.1073   ZY=    -0.3038
   XZ=     0.0091   YZ=    -1.0095   ZZ=    30.5626
   Eigenvalues:    27.6706    30.1021    32.4024
     23  H    Isotropic =    29.9626   Anisotropy =     7.0226
   XX=    33.0234   YX=     1.9869   ZX=    -3.2446
   XY=     1.8013   YY=    28.3167   ZY=     3.5432
   XZ=    -3.0284   YZ=     3.1132   ZZ=    28.5476
   Eigenvalues:    23.7355    31.5079    34.6443
     24  H    Isotropic =    30.0584   Anisotropy =     6.8798
   XX=    31.6024   YX=    -0.5487   ZX=     3.3628
   XY=    -0.8989   YY=    33.4442   ZY=    -2.1027
   XZ=     2.3296   YZ=    -1.8531   ZZ=    25.1286
   Eigenvalues:    23.7858    31.7446    34.6449
     25  H    Isotropic =    29.8292   Anisotropy =     6.2594
   XX=    28.1273   YX=     1.1383   ZX=     1.5267
   XY=     0.5774   YY=    27.5693   ZY=    -0.5362
   XZ=     0.6119   YZ=    -0.4239   ZZ=    33.7908
   Eigenvalues:    26.7947    28.6907    34.0021
     26  H    Isotropic =    30.0659   Anisotropy =    10.4786
   XX=    28.4866   YX=     0.8006   ZX=    -0.7585
   XY=     0.6365   YY=    33.6418   ZY=     5.0555
   XZ=    -1.4170   YZ=     6.0127   ZZ=    28.0694
   Eigenvalues:    24.2582    28.8879    37.0517
     27  H    Isotropic =    29.0866   Anisotropy =     8.9245
   XX=    32.6157   YX=     3.3002   ZX=     1.8505
   XY=     3.4414   YY=    27.5382   ZY=     1.0592
   XZ=     1.6329   YZ=     2.7439   ZZ=    27.1058
   Eigenvalues:    25.1896    27.0339    35.0362
     28  H    Isotropic =    29.1668   Anisotropy =     6.2361
   XX=    29.0029   YX=     1.1559   ZX=    -2.8889
   XY=     0.4874   YY=    27.4938   ZY=    -0.0088
   XZ=    -3.4425   YZ=     1.3935   ZZ=    31.0036
   Eigenvalues:    25.9423    28.2339    33.3242
     29  H    Isotropic =    29.2736   Anisotropy =     5.8959
   XX=    33.1889   YX=     0.3058   ZX=    -0.1853
   XY=    -0.0166   YY=    28.0081   ZY=    -1.4513
   XZ=     0.8040   YZ=    -2.2621   ZZ=    26.6238
   Eigenvalues:    25.3200    29.2966    33.2042
     30  H    Isotropic =    30.7611   Anisotropy =    10.8270
   XX=    27.6328   YX=    -1.2941   ZX=    -0.8488
   XY=    -1.4320   YY=    37.3168   ZY=    -1.5692
   XZ=     0.1678   YZ=    -3.0518   ZZ=    27.3337
   Eigenvalues:    26.4498    27.8543    37.9791
     31  H    Isotropic =    30.9373   Anisotropy =     5.0957
   XX=    31.2221   YX=     2.7446   ZX=     1.6955
   XY=     2.7532   YY=    29.2937   ZY=    -1.4996
   XZ=     3.1536   YZ=    -1.5330   ZZ=    32.2960
   Eigenvalues:    26.1739    32.3035    34.3344
     32  H    Isotropic =    30.4310   Anisotropy =     9.2282
   XX=    31.8378   YX=     0.4897   ZX=    -3.3854
   XY=     1.1768   YY=    28.4014   ZY=    -2.9649
   XZ=    -4.3708   YZ=    -4.3826   ZZ=    31.0539
   Eigenvalues:    25.3333    29.3766    36.5832
     33  H    Isotropic =    30.0820   Anisotropy =     5.7324
   XX=    31.2646   YX=    -0.9326   ZX=    -1.1380
   XY=     0.7078   YY=    29.3687   ZY=    -3.3202
   XZ=    -2.3440   YZ=    -4.3740   ZZ=    29.6128
   Eigenvalues:    25.3509    30.9915    33.9036
     34  H    Isotropic =    30.3164   Anisotropy =     9.2332
   XX=    30.4987   YX=    -4.3526   ZX=     0.4339
   XY=    -4.2971   YY=    32.5776   ZY=    -1.0421
   XZ=     1.1376   YZ=    -2.9116   ZZ=    27.8730
   Eigenvalues:    26.6297    27.8477    36.4719
     35  H    Isotropic =    30.7517   Anisotropy =     8.9291
   XX=    29.6013   YX=    -0.0766   ZX=     3.9973
   XY=     0.2498   YY=    28.4048   ZY=     0.6766
   XZ=     4.2805   YZ=     0.4285   ZZ=    34.2489
   Eigenvalues:    27.1446    28.4061    36.7044
     36  H    Isotropic =    30.4010   Anisotropy =    16.4939
   XX=    28.1292   YX=    -5.0954   ZX=     0.5527
   XY=    -5.7629   YY=    37.3741   ZY=     4.8731
   XZ=    -0.2292   YZ=     5.8932   ZZ=    25.6997
   Eigenvalues:    22.5069    27.2992    41.3969
     37  H    Isotropic =    29.5321   Anisotropy =    17.8832
   XX=    40.7481   YX=     3.3342   ZX=    -0.9533
   XY=     2.7357   YY=    21.4312   ZY=    -4.4296
   XZ=    -1.7541   YZ=    -2.5734   ZZ=    26.4171
   Eigenvalues:    19.4161    27.7260    41.4543
     38  H    Isotropic =    31.1522   Anisotropy =     9.5986
   XX=    28.8088   YX=     0.2747   ZX=    -1.1501
   XY=     0.2254   YY=    27.6981   ZY=     2.5952
   XZ=    -1.3234   YZ=     1.5747   ZZ=    36.9497
   Eigenvalues:    27.0899    28.8155    37.5513
     39  H    Isotropic =    30.1519   Anisotropy =     6.3845
   XX=    30.8497   YX=    -1.2730   ZX=     2.1279
   XY=    -2.5133   YY=    33.3902   ZY=     0.4118
   XZ=     2.4436   YZ=     1.4798   ZZ=    26.2159
   Eigenvalues:    24.9661    31.0814    34.4083
     40  H    Isotropic =    30.5584   Anisotropy =     7.8609
   XX=    32.8561   YX=     1.8446   ZX=     1.2550
   XY=     2.8776   YY=    31.7599   ZY=     2.6978
   XZ=     1.8099   YZ=     3.0978   ZZ=    27.0594
   Eigenvalues:    25.6566    30.2197    35.7991
     41  H    Isotropic =    28.1216   Anisotropy =     8.6887
   XX=    32.4299   YX=     1.8606   ZX=     2.9195
   XY=     0.9090   YY=    30.2838   ZY=     1.9952
   XZ=     2.4387   YZ=     1.3392   ZZ=    21.6510
   Eigenvalues:    20.8364    29.6144    33.9140
     42  H    Isotropic =    28.2546   Anisotropy =     4.7718
   XX=    29.8738   YX=     1.6516   ZX=     0.3454
   XY=     0.7357   YY=    26.5102   ZY=    -3.8134
   XZ=     1.5992   YZ=    -3.9451   ZZ=    28.3797
   Eigenvalues:    23.1046    30.2233    31.4358
     43  H    Isotropic =    30.6681   Anisotropy =    18.1390
   XX=    30.6374   YX=     3.4546   ZX=     3.8007
   XY=     2.7460   YY=    29.8475   ZY=     9.6726
   XZ=     5.7745   YZ=     9.1704   ZZ=    31.5194
   Eigenvalues:    21.1113    28.1323    42.7607
 End of Minotr F.D. properties file   721 does not exist.
 End of Minotr F.D. properties file   722 does not exist.
 End of Minotr F.D. properties file   788 does not exist.

 **********************************************************************

            Population analysis using the SCF density.

 **********************************************************************

 Orbital symmetries:
       Occupied  (A) (A) (A) (A) (A) (A) (A) (A) (A) (A) (A) (A)
                 (A) (A) (A) (A) (A) (A) (A) (A) (A) (A) (A) (A)
                 (A) (A) (A) (A) (A) (A) (A) (A) (A) (A) (A) (A)
                 (A) (A) (A) (A) (A) (A) (A) (A) (A) (A) (A) (A)
                 (A) (A) (A) (A) (A) (A) (A) (A) (A) (A) (A) (A)
                 (A) (A) (A) (A) (A) (A) (A) (A) (A) (A) (A) (A)
                 (A)
       Virtual   (A) (A) (A) (A) (A) (A) (A) (A) (A) (A) (A) (A)
                 (A) (A) (A) (A) (A) (A) (A) (A) (A) (A) (A) (A)
                 (A) (A) (A) (A) (A) (A) (A) (A) (A) (A) (A) (A)
                 (A) (A) (A) (A) (A) (A) (A) (A) (A) (A) (A) (A)
                 (A) (A) (A) (A) (A) (A) (A) (A) (A) (A) (A) (A)
                 (A) (A) (A) (A) (A) (A) (A) (A) (A) (A) (A) (A)
                 (A) (A) (A) (A) (A) (A) (A) (A) (A) (A) (A) (A)
                 (A) (A) (A) (A) (A) (A) (A) (A) (A) (A) (A) (A)
                 (A) (A) (A) (A) (A) (A) (A) (A) (A) (A) (A) (A)
                 (A) (A) (A) (A) (A) (A) (A) (A) (A) (A) (A) (A)
                 (A) (A) (A) (A) (A) (A) (A) (A) (A) (A) (A) (A)
                 (A) (A) (A) (A) (A) (A) (A) (A) (A) (A) (A) (A)
                 (A) (A) (A) (A) (A) (A) (A) (A) (A) (A) (A) (A)
                 (A) (A) (A) (A) (A) (A) (A) (A) (A) (A) (A) (A)
                 (A) (A) (A) (A) (A) (A) (A) (A) (A) (A) (A) (A)
                 (A) (A) (A) (A) (A) (A) (A) (A) (A) (A) (A) (A)
                 (A) (A) (A) (A) (A) (A) (A) (A) (A) (A) (A) (A)
                 (A) (A) (A) (A) (A) (A) (A) (A) (A) (A) (A) (A)
                 (A) (A) (A) (A) (A) (A) (A) (A) (A) (A) (A) (A)
                 (A) (A) (A) (A) (A) (A) (A) (A) (A) (A) (A) (A)
                 (A) (A) (A) (A) (A) (A) (A) (A) (A) (A) (A) (A)
                 (A) (A) (A) (A) (A) (A) (A) (A) (A) (A) (A) (A)
                 (A) (A) (A) (A) (A) (A) (A) (A) (A) (A) (A) (A)
                 (A) (A) (A) (A) (A) (A) (A) (A) (A) (A) (A) (A)
                 (A) (A) (A) (A) (A) (A) (A) (A) (A) (A) (A) (A)
                 (A) (A) (A) (A) (A) (A) (A) (A) (A) (A) (A) (A)
                 (A) (A) (A) (A) (A) (A) (A) (A) (A) (A) (A) (A)
                 (A) (A) (A) (A) (A) (A) (A) (A) (A) (A) (A) (A)
                 (A) (A) (A) (A) (A) (A) (A) (A) (A) (A) (A) (A)
                 (A) (A) (A) (A) (A) (A) (A) (A) (A) (A) (A) (A)
                 (A) (A) (A) (A) (A) (A) (A) (A) (A) (A) (A) (A)
                 (A) (A) (A) (A) (A) (A) (A) (A) (A) (A) (A) (A)
                 (A) (A) (A) (A) (A) (A) (A) (A) (A) (A) (A) (A)
                 (A) (A) (A) (A) (A) (A) (A) (A) (A) (A) (A) (A)
                 (A) (A) (A) (A) (A)
 The electronic state is 1-A.
 Alpha  occ. eigenvalues --  -19.22324 -19.21721 -19.20614 -19.19845 -10.32073
 Alpha  occ. eigenvalues --  -10.30914 -10.29579 -10.27916 -10.26607 -10.24722
 Alpha  occ. eigenvalues --  -10.24638 -10.24468 -10.23951 -10.23709 -10.23068
 Alpha  occ. eigenvalues --  -10.23000 -10.22838 -10.22295 -10.22157  -1.06590
 Alpha  occ. eigenvalues --   -1.06290  -1.05647  -1.03676  -0.89239  -0.84479
 Alpha  occ. eigenvalues --   -0.82183  -0.77862  -0.77093  -0.75110  -0.71711
 Alpha  occ. eigenvalues --   -0.71287  -0.68446  -0.66447  -0.63137  -0.59712
 Alpha  occ. eigenvalues --   -0.58356  -0.56694  -0.54221  -0.52497  -0.52126
 Alpha  occ. eigenvalues --   -0.51117  -0.48969  -0.48488  -0.47769  -0.46547
 Alpha  occ. eigenvalues --   -0.46043  -0.45501  -0.45208  -0.44323  -0.43581
 Alpha  occ. eigenvalues --   -0.43069  -0.41815  -0.41491  -0.40753  -0.39887
 Alpha  occ. eigenvalues --   -0.39788  -0.39496  -0.38825  -0.37584  -0.36667
 Alpha  occ. eigenvalues --   -0.36370  -0.36081  -0.35835  -0.35323  -0.34263
 Alpha  occ. eigenvalues --   -0.33472  -0.32863  -0.32109  -0.30915  -0.30288
 Alpha  occ. eigenvalues --   -0.27876  -0.26949  -0.26038
 Alpha virt. eigenvalues --   -0.04858   0.03769   0.04610   0.05047   0.06211
 Alpha virt. eigenvalues --    0.06654   0.08432   0.08988   0.09600   0.09722
 Alpha virt. eigenvalues --    0.10358   0.11011   0.11365   0.11765   0.12246
 Alpha virt. eigenvalues --    0.12834   0.13589   0.13693   0.14165   0.14334
 Alpha virt. eigenvalues --    0.15403   0.15553   0.17075   0.17394   0.17602
 Alpha virt. eigenvalues --    0.18054   0.18465   0.18785   0.20015   0.20966
 Alpha virt. eigenvalues --    0.21499   0.21822   0.22480   0.22976   0.24239
 Alpha virt. eigenvalues --    0.24527   0.25189   0.26340   0.27025   0.27722
 Alpha virt. eigenvalues --    0.28706   0.29240   0.31024   0.32051   0.32526
 Alpha virt. eigenvalues --    0.32868   0.34060   0.34301   0.34340   0.35839
 Alpha virt. eigenvalues --    0.36461   0.38304   0.38338   0.39101   0.39873
 Alpha virt. eigenvalues --    0.40705   0.41221   0.41583   0.42663   0.44193
 Alpha virt. eigenvalues --    0.44786   0.46328   0.46690   0.46911   0.48169
 Alpha virt. eigenvalues --    0.48872   0.50534   0.50670   0.51227   0.51825
 Alpha virt. eigenvalues --    0.52378   0.53596   0.53920   0.55416   0.55562
 Alpha virt. eigenvalues --    0.56326   0.56721   0.57193   0.57855   0.58085
 Alpha virt. eigenvalues --    0.58667   0.59037   0.59442   0.59605   0.59954
 Alpha virt. eigenvalues --    0.60235   0.60689   0.60823   0.61469   0.61939
 Alpha virt. eigenvalues --    0.62657   0.62897   0.63436   0.63668   0.64017
 Alpha virt. eigenvalues --    0.64347   0.65316   0.65599   0.66530   0.67209
 Alpha virt. eigenvalues --    0.67697   0.68489   0.68946   0.69202   0.69845
 Alpha virt. eigenvalues --    0.71279   0.72269   0.72856   0.73809   0.74549
 Alpha virt. eigenvalues --    0.75504   0.77889   0.78802   0.80764   0.82466
 Alpha virt. eigenvalues --    0.84686   0.86410   0.86942   0.88170   0.88580
 Alpha virt. eigenvalues --    0.89418   0.90717   0.91735   0.93279   0.94608
 Alpha virt. eigenvalues --    0.95791   0.97371   0.98242   0.98430   0.99650
 Alpha virt. eigenvalues --    1.00602   1.02082   1.03216   1.04989   1.06006
 Alpha virt. eigenvalues --    1.08238   1.09566   1.10057   1.11782   1.13520
 Alpha virt. eigenvalues --    1.14923   1.16552   1.18428   1.18865   1.21483
 Alpha virt. eigenvalues --    1.22049   1.23142   1.23560   1.25120   1.25754
 Alpha virt. eigenvalues --    1.27084   1.29973   1.30794   1.31463   1.33392
 Alpha virt. eigenvalues --    1.34442   1.36228   1.36577   1.37310   1.38584
 Alpha virt. eigenvalues --    1.40115   1.41219   1.42330   1.43321   1.43755
 Alpha virt. eigenvalues --    1.44485   1.45445   1.45863   1.46452   1.47773
 Alpha virt. eigenvalues --    1.47855   1.48483   1.50466   1.50676   1.51138
 Alpha virt. eigenvalues --    1.51981   1.52419   1.52808   1.53942   1.55343
 Alpha virt. eigenvalues --    1.55831   1.56250   1.56652   1.57575   1.58178
 Alpha virt. eigenvalues --    1.58734   1.59542   1.60389   1.60872   1.61801
 Alpha virt. eigenvalues --    1.62422   1.63575   1.64079   1.65007   1.65336
 Alpha virt. eigenvalues --    1.65735   1.66315   1.67495   1.68209   1.68944
 Alpha virt. eigenvalues --    1.69455   1.70115   1.70912   1.71465   1.72140
 Alpha virt. eigenvalues --    1.73017   1.74206   1.74778   1.75391   1.76726
 Alpha virt. eigenvalues --    1.77836   1.77920   1.78335   1.80149   1.81131
 Alpha virt. eigenvalues --    1.81713   1.82757   1.84184   1.85235   1.86156
 Alpha virt. eigenvalues --    1.87065   1.87606   1.88771   1.89730   1.90805
 Alpha virt. eigenvalues --    1.91272   1.92465   1.94929   1.95655   1.96736
 Alpha virt. eigenvalues --    1.98240   1.99173   2.00186   2.01467   2.02084
 Alpha virt. eigenvalues --    2.02884   2.03375   2.04577   2.06197   2.07989
 Alpha virt. eigenvalues --    2.08869   2.09378   2.11016   2.11616   2.13046
 Alpha virt. eigenvalues --    2.14041   2.14137   2.15234   2.17571   2.18025
 Alpha virt. eigenvalues --    2.19496   2.20589   2.21838   2.24117   2.24501
 Alpha virt. eigenvalues --    2.25479   2.26791   2.28767   2.30652   2.31975
 Alpha virt. eigenvalues --    2.33076   2.33540   2.34307   2.34559   2.38305
 Alpha virt. eigenvalues --    2.39661   2.41086   2.42077   2.42491   2.43073
 Alpha virt. eigenvalues --    2.44786   2.45103   2.46318   2.47950   2.49329
 Alpha virt. eigenvalues --    2.50120   2.50507   2.51142   2.51729   2.53381
 Alpha virt. eigenvalues --    2.54153   2.55223   2.56437   2.56949   2.57340
 Alpha virt. eigenvalues --    2.57986   2.58517   2.59739   2.59999   2.62049
 Alpha virt. eigenvalues --    2.62857   2.63036   2.63965   2.64571   2.66178
 Alpha virt. eigenvalues --    2.66948   2.68912   2.70251   2.70507   2.71794
 Alpha virt. eigenvalues --    2.74050   2.74233   2.75808   2.77740   2.78467
 Alpha virt. eigenvalues --    2.80401   2.83028   2.84157   2.85078   2.85838
 Alpha virt. eigenvalues --    2.87585   2.88487   2.89634   2.90609   2.91298
 Alpha virt. eigenvalues --    2.92053   2.93992   2.94348   2.96680   2.98403
 Alpha virt. eigenvalues --    2.99136   3.02036   3.04262   3.05602   3.06586
 Alpha virt. eigenvalues --    3.08886   3.10644   3.11191   3.13396   3.13429
 Alpha virt. eigenvalues --    3.15676   3.16423   3.16895   3.18767   3.20902
 Alpha virt. eigenvalues --    3.22017   3.23837   3.24707   3.26367   3.29191
 Alpha virt. eigenvalues --    3.30390   3.31935   3.33877   3.35594   3.37976
 Alpha virt. eigenvalues --    3.38461   3.43545   3.48755   3.56957   3.58860
 Alpha virt. eigenvalues --    3.61853   3.64377   3.72858   3.75609   3.77897
 Alpha virt. eigenvalues --    3.78258   3.80800   3.81596   3.82368   3.83355
 Alpha virt. eigenvalues --    3.83475   3.83804   3.84497   3.87295   3.88012
 Alpha virt. eigenvalues --    3.90344   3.91473   3.95554   4.01778   4.04186
 Alpha virt. eigenvalues --    4.06419   4.08572   4.12370   4.13219   4.25454
 Alpha virt. eigenvalues --    4.25881   4.28667   4.34212   4.35249   4.42281
 Alpha virt. eigenvalues --    4.48579   4.56693   4.95136   4.95609   4.97814
 Alpha virt. eigenvalues --    5.00793   5.11160   5.28004   5.33122   5.35430
 Alpha virt. eigenvalues --    5.63933   5.64501   5.65111   5.66777  23.65266
 Alpha virt. eigenvalues --   23.80110  23.83146  23.88764  23.91280  23.92368
 Alpha virt. eigenvalues --   23.94225  23.96526  23.97218  24.00641  24.02400
 Alpha virt. eigenvalues --   24.03015  24.05729  24.07422  24.26220  50.00710
 Alpha virt. eigenvalues --   50.03047  50.05436  50.09995
          Condensed to atoms (all electrons):
               1          2          3          4          5          6
     1  C    5.739183   0.399295  -0.038023  -0.014487   0.000903  -0.066266
     2  C    0.399295   5.406653   0.282164  -0.055016  -0.004141  -0.009161
     3  C   -0.038023   0.282164   5.029004   0.308941  -0.068485  -0.010488
     4  C   -0.014487  -0.055016   0.308941   5.412103   0.298132  -0.045485
     5  C    0.000903  -0.004141  -0.068485   0.298132   5.038157   0.353965
     6  C   -0.066266  -0.009161  -0.010488  -0.045485   0.353965   5.017962
     7  C    0.265036  -0.054262  -0.006577  -0.001022  -0.078147   0.369801
     8  C    0.172855   0.034921   0.004578  -0.000286  -0.000402   0.005485
     9  C   -0.174666  -0.105282   0.006937  -0.000605  -0.000001  -0.000174
    10  C   -0.000850   0.309373  -0.044347   0.004544  -0.000238  -0.000535
    11  O   -0.121268   0.006478  -0.000091  -0.000001  -0.000006   0.000183
    12  C   -0.077557   0.000512   0.002092  -0.004439  -0.003391  -0.070305
    13  C   -0.004931  -0.087912  -0.007005   0.000259  -0.000033   0.000089
    14  O    0.002785  -0.064404  -0.005089  -0.000807  -0.000005  -0.000001
    15  C    0.000190   0.003272  -0.046248   0.270863  -0.044317   0.005515
    16  O    0.000002   0.000922   0.007453  -0.070354  -0.003205  -0.000718
    17  C    0.000071   0.000538  -0.020952  -0.080605   0.008876  -0.000193
    18  C   -0.000034   0.000003   0.007882  -0.065291  -0.012124   0.000514
    19  O    0.000000   0.000001  -0.000123   0.005678  -0.000308  -0.000001
    20  H   -0.003284  -0.034904   0.403509  -0.037673  -0.002936  -0.003358
    21  H    0.008065  -0.053897   0.415329  -0.039235   0.005513  -0.000190
    22  H    0.000884  -0.005134  -0.049085   0.412846  -0.031768  -0.004547
    23  H   -0.000123  -0.000194  -0.002101  -0.050355   0.409829  -0.034491
    24  H   -0.000260  -0.000319   0.007642  -0.039902   0.410082  -0.030514
    25  H   -0.005649  -0.002705   0.006048  -0.007495  -0.037571   0.411840
    26  H    0.009472   0.000300  -0.000281   0.008041  -0.033821   0.410561
    27  H   -0.056899   0.005557  -0.000213  -0.000405   0.007255  -0.039745
    28  H    0.007315  -0.000781  -0.000330   0.000049  -0.000003   0.000019
    29  H    0.011950   0.003210  -0.000328   0.000014   0.000000   0.000017
    30  H    0.008790  -0.000231  -0.000061   0.000308  -0.001928  -0.001855
    31  H   -0.003770   0.002617  -0.000494  -0.001565   0.005256  -0.008123
    32  H   -0.015067  -0.000431   0.000005   0.000096  -0.000430   0.007760
    33  H    0.000649  -0.013712   0.003647   0.000029   0.000012  -0.000022
    34  H   -0.000585   0.009950  -0.000053   0.000006   0.000000  -0.000001
    35  H    0.002187   0.000021  -0.000265  -0.000046   0.000000  -0.000010
    36  H   -0.000640   0.011651  -0.000128   0.000044   0.000000   0.000000
    37  H   -0.000004   0.000040  -0.000934   0.014343  -0.000728   0.000045
    38  H   -0.000020   0.000305   0.000423  -0.001252  -0.000358   0.000010
    39  H    0.000014   0.000334  -0.001151  -0.008486  -0.000138  -0.000021
    40  H   -0.000003   0.000033  -0.000314   0.012000  -0.000385   0.000014
    41  H    0.000008  -0.000048  -0.000268  -0.012439   0.007286   0.000333
    42  H   -0.000010  -0.000037  -0.000386   0.006248  -0.002125  -0.000093
    43  H    0.000000  -0.000002   0.000020  -0.000626   0.000054   0.000002
               7          8          9         10         11         12
     1  C    0.265036   0.172855  -0.174666  -0.000850  -0.121268  -0.077557
     2  C   -0.054262   0.034921  -0.105282   0.309373   0.006478   0.000512
     3  C   -0.006577   0.004578   0.006937  -0.044347  -0.000091   0.002092
     4  C   -0.001022  -0.000286  -0.000605   0.004544  -0.000001  -0.004439
     5  C   -0.078147  -0.000402  -0.000001  -0.000238  -0.000006  -0.003391
     6  C    0.369801   0.005485  -0.000174  -0.000535   0.000183  -0.070305
     7  C    5.156484  -0.050637   0.010304   0.005121   0.011661   0.341736
     8  C   -0.050637   4.719773   0.370170  -0.092824   0.653181  -0.007572
     9  C    0.010304   0.370170   5.199957   0.286089  -0.072838  -0.001170
    10  C    0.005121  -0.092824   0.286089   5.268986   0.005539  -0.000099
    11  O    0.011661   0.653181  -0.072838   0.005539   7.894113  -0.005251
    12  C    0.341736  -0.007572  -0.001170  -0.000099  -0.005251   4.952710
    13  C   -0.000445  -0.001795  -0.054636   0.324797   0.000008  -0.000010
    14  O   -0.000049   0.003501  -0.045923   0.235821  -0.000017   0.000009
    15  C   -0.000569   0.000009   0.000007  -0.000352   0.000000   0.000030
    16  O   -0.000002   0.000000   0.000000   0.000005   0.000000   0.000000
    17  C   -0.000010   0.000001  -0.000003  -0.000046   0.000000  -0.000003
    18  C   -0.000029   0.000000   0.000000   0.000004   0.000000  -0.000006
    19  O    0.000000   0.000000   0.000000   0.000000   0.000000   0.000000
    20  H    0.001597  -0.000263  -0.000089  -0.000141   0.000006  -0.000213
    21  H   -0.000253  -0.000478   0.001950  -0.008583   0.000004   0.000059
    22  H    0.004471  -0.000282   0.000002   0.000189  -0.000003  -0.001177
    23  H    0.007531   0.000029   0.000000   0.000009   0.000000  -0.000173
    24  H   -0.006575   0.000022  -0.000002   0.000022   0.000001   0.005130
    25  H   -0.044439   0.000284  -0.000106  -0.000117  -0.000019   0.008598
    26  H   -0.033269  -0.000253   0.000007   0.000026  -0.000003  -0.004988
    27  H    0.424536  -0.005017   0.002408  -0.001248   0.013164  -0.039947
    28  H   -0.000473  -0.021706   0.377711  -0.033345   0.000247   0.000149
    29  H   -0.000213  -0.030182   0.383203  -0.029203   0.004199  -0.000016
    30  H   -0.036416  -0.000027   0.000019   0.000018  -0.000106   0.403625
    31  H   -0.033640  -0.000376   0.000081  -0.000194  -0.000072   0.403194
    32  H   -0.024481   0.005080   0.000566  -0.000111   0.010245   0.398502
    33  H    0.000013  -0.000618   0.007456  -0.027914   0.000008  -0.000001
    34  H    0.000013   0.000637  -0.008965  -0.026891  -0.000014   0.000000
    35  H   -0.000049  -0.000162  -0.000659  -0.029581  -0.000053   0.000007
    36  H    0.000015  -0.000211  -0.000379  -0.041800   0.000006  -0.000002
    37  H    0.000001   0.000000   0.000000   0.000001   0.000000   0.000000
    38  H    0.000012  -0.000004   0.000001   0.000000   0.000000  -0.000009
    39  H    0.000005  -0.000002   0.000006   0.000109   0.000000   0.000000
    40  H    0.000000   0.000000   0.000000  -0.000001   0.000000   0.000000
    41  H   -0.000012   0.000000   0.000000   0.000000   0.000000  -0.000023
    42  H    0.000006   0.000000   0.000000   0.000000   0.000000   0.000004
    43  H    0.000000   0.000000   0.000000   0.000000   0.000000   0.000000
              13         14         15         16         17         18
     1  C   -0.004931   0.002785   0.000190   0.000002   0.000071  -0.000034
     2  C   -0.087912  -0.064404   0.003272   0.000922   0.000538   0.000003
     3  C   -0.007005  -0.005089  -0.046248   0.007453  -0.020952   0.007882
     4  C    0.000259  -0.000807   0.270863  -0.070354  -0.080605  -0.065291
     5  C   -0.000033  -0.000005  -0.044317  -0.003205   0.008876  -0.012124
     6  C    0.000089  -0.000001   0.005515  -0.000718  -0.000193   0.000514
     7  C   -0.000445  -0.000049  -0.000569  -0.000002  -0.000010  -0.000029
     8  C   -0.001795   0.003501   0.000009   0.000000   0.000001   0.000000
     9  C   -0.054636  -0.045923   0.000007   0.000000  -0.000003   0.000000
    10  C    0.324797   0.235821  -0.000352   0.000005  -0.000046   0.000004
    11  O    0.000008  -0.000017   0.000000   0.000000   0.000000   0.000000
    12  C   -0.000010   0.000009   0.000030   0.000000  -0.000003  -0.000006
    13  C    4.978241  -0.051678  -0.000011   0.000000   0.000003   0.000000
    14  O   -0.051678   8.001811  -0.000174   0.000000   0.000014  -0.000001
    15  C   -0.000011  -0.000174   5.404097   0.189091   0.328724   0.330617
    16  O    0.000000   0.000000   0.189091   8.040353  -0.046070  -0.027716
    17  C    0.000003   0.000014   0.328724  -0.046070   4.948651  -0.064507
    18  C    0.000000  -0.000001   0.330617  -0.027716  -0.064507   4.827973
    19  O    0.000000   0.000000  -0.051209  -0.009664  -0.007735   0.251937
    20  H    0.001532  -0.000022  -0.003986   0.007349   0.000841   0.000153
    21  H   -0.001938   0.018330  -0.003986   0.000726  -0.001117   0.000392
    22  H    0.000122   0.000991  -0.038860   0.003855  -0.001673  -0.004174
    23  H   -0.000002   0.000001  -0.009144   0.019244   0.001467  -0.003851
    24  H    0.000000   0.000000  -0.007717   0.000121  -0.000416   0.002916
    25  H    0.000018   0.000005  -0.000336  -0.000103  -0.000028   0.000005
    26  H   -0.000003   0.000000  -0.000291  -0.000028   0.000009   0.000005
    27  H    0.000146   0.000000   0.000026   0.000000   0.000000   0.000001
    28  H    0.005582   0.009622  -0.000002   0.000000   0.000001   0.000000
    29  H   -0.001467   0.001730   0.000000   0.000000   0.000000   0.000000
    30  H    0.000000   0.000000  -0.000007   0.000000   0.000000  -0.000005
    31  H    0.000003  -0.000017   0.000241  -0.000001  -0.000016   0.000049
    32  H   -0.000001   0.000008  -0.000001   0.000000  -0.000001  -0.000001
    33  H    0.404317   0.002166   0.000001  -0.000023  -0.000021  -0.000001
    34  H    0.392564  -0.001876   0.000000   0.000000   0.000000   0.000000
    35  H    0.382236   0.004842   0.000002   0.000000  -0.000001   0.000000
    36  H   -0.006428   0.320256   0.000000   0.000000   0.000012   0.000000
    37  H    0.000000   0.000000  -0.055722   0.319685  -0.003844  -0.012595
    38  H    0.000003   0.000174  -0.035515   0.004976   0.389343  -0.001834
    39  H    0.000053   0.001293  -0.026087   0.001991   0.404996   0.007221
    40  H    0.000000  -0.000003  -0.035837  -0.000850   0.388999  -0.010227
    41  H    0.000000   0.000000  -0.032638   0.000422   0.007469   0.406141
    42  H    0.000000  -0.000001  -0.056765   0.004943  -0.005629   0.398886
    43  H    0.000000   0.000000   0.000702   0.000657   0.005322  -0.040198
              19         20         21         22         23         24
     1  C    0.000000  -0.003284   0.008065   0.000884  -0.000123  -0.000260
     2  C    0.000001  -0.034904  -0.053897  -0.005134  -0.000194  -0.000319
     3  C   -0.000123   0.403509   0.415329  -0.049085  -0.002101   0.007642
     4  C    0.005678  -0.037673  -0.039235   0.412846  -0.050355  -0.039902
     5  C   -0.000308  -0.002936   0.005513  -0.031768   0.409829   0.410082
     6  C   -0.000001  -0.003358  -0.000190  -0.004547  -0.034491  -0.030514
     7  C    0.000000   0.001597  -0.000253   0.004471   0.007531  -0.006575
     8  C    0.000000  -0.000263  -0.000478  -0.000282   0.000029   0.000022
     9  C    0.000000  -0.000089   0.001950   0.000002   0.000000  -0.000002
    10  C    0.000000  -0.000141  -0.008583   0.000189   0.000009   0.000022
    11  O    0.000000   0.000006   0.000004  -0.000003   0.000000   0.000001
    12  C    0.000000  -0.000213   0.000059  -0.001177  -0.000173   0.005130
    13  C    0.000000   0.001532  -0.001938   0.000122  -0.000002   0.000000
    14  O    0.000000  -0.000022   0.018330   0.000991   0.000001   0.000000
    15  C   -0.051209  -0.003986  -0.003986  -0.038860  -0.009144  -0.007717
    16  O   -0.009664   0.007349   0.000726   0.003855   0.019244   0.000121
    17  C   -0.007735   0.000841  -0.001117  -0.001673   0.001467  -0.000416
    18  C    0.251937   0.000153   0.000392  -0.004174  -0.003851   0.002916
    19  O    7.951157   0.000000  -0.000016  -0.000137  -0.000161  -0.000003
    20  H    0.000000   0.513785  -0.021367   0.007127   0.003883   0.000174
    21  H   -0.000016  -0.021367   0.516210  -0.000791  -0.000228  -0.000305
    22  H   -0.000137   0.007127  -0.000791   0.535601   0.007931  -0.009602
    23  H   -0.000161   0.003883  -0.000228   0.007931   0.546631  -0.029653
    24  H   -0.000003   0.000174  -0.000305  -0.009602  -0.029653   0.555730
    25  H    0.000000   0.000076   0.000120  -0.000448  -0.008273   0.007748
    26  H    0.000000  -0.000273   0.000023  -0.000235  -0.002904  -0.008269
    27  H    0.000000   0.000207   0.000001   0.000081  -0.000294  -0.000281
    28  H    0.000000  -0.000021  -0.000030   0.000055   0.000000   0.000000
    29  H    0.000000   0.000061  -0.000158   0.000005   0.000000   0.000000
    30  H    0.000000   0.000020  -0.000003   0.000039  -0.000048   0.000588
    31  H    0.000000   0.000036  -0.000016   0.003783   0.000039  -0.001243
    32  H    0.000000  -0.000004  -0.000003   0.000026   0.000024  -0.000060
    33  H    0.000000  -0.000356   0.002694  -0.000005  -0.000001  -0.000001
    34  H    0.000000   0.000024  -0.000393  -0.000001   0.000000   0.000000
    35  H    0.000000  -0.000332   0.000441  -0.000015   0.000000   0.000000
    36  H    0.000000   0.000010  -0.001117  -0.000018   0.000000   0.000000
    37  H    0.030161  -0.000216  -0.000344  -0.000389  -0.000900  -0.000002
    38  H    0.000080  -0.000113  -0.000136   0.001339  -0.000180  -0.000027
    39  H   -0.000053   0.000503   0.005698  -0.000018  -0.000003  -0.000007
    40  H    0.010762  -0.000060  -0.000326   0.000014  -0.000086   0.000012
    41  H   -0.025309   0.000008   0.000003   0.000036   0.003166  -0.001498
    42  H   -0.027246  -0.000031  -0.000058   0.003753   0.000512   0.000546
    43  H    0.319080  -0.000004   0.000007  -0.000065  -0.000016  -0.000023
              25         26         27         28         29         30
     1  C   -0.005649   0.009472  -0.056899   0.007315   0.011950   0.008790
     2  C   -0.002705   0.000300   0.005557  -0.000781   0.003210  -0.000231
     3  C    0.006048  -0.000281  -0.000213  -0.000330  -0.000328  -0.000061
     4  C   -0.007495   0.008041  -0.000405   0.000049   0.000014   0.000308
     5  C   -0.037571  -0.033821   0.007255  -0.000003   0.000000  -0.001928
     6  C    0.411840   0.410561  -0.039745   0.000019   0.000017  -0.001855
     7  C   -0.044439  -0.033269   0.424536  -0.000473  -0.000213  -0.036416
     8  C    0.000284  -0.000253  -0.005017  -0.021706  -0.030182  -0.000027
     9  C   -0.000106   0.000007   0.002408   0.377711   0.383203   0.000019
    10  C   -0.000117   0.000026  -0.001248  -0.033345  -0.029203   0.000018
    11  O   -0.000019  -0.000003   0.013164   0.000247   0.004199  -0.000106
    12  C    0.008598  -0.004988  -0.039947   0.000149  -0.000016   0.403625
    13  C    0.000018  -0.000003   0.000146   0.005582  -0.001467   0.000000
    14  O    0.000005   0.000000   0.000000   0.009622   0.001730   0.000000
    15  C   -0.000336  -0.000291   0.000026  -0.000002   0.000000  -0.000007
    16  O   -0.000103  -0.000028   0.000000   0.000000   0.000000   0.000000
    17  C   -0.000028   0.000009   0.000000   0.000001   0.000000   0.000000
    18  C    0.000005   0.000005   0.000001   0.000000   0.000000  -0.000005
    19  O    0.000000   0.000000   0.000000   0.000000   0.000000   0.000000
    20  H    0.000076  -0.000273   0.000207  -0.000021   0.000061   0.000020
    21  H    0.000120   0.000023   0.000001  -0.000030  -0.000158  -0.000003
    22  H   -0.000448  -0.000235   0.000081   0.000055   0.000005   0.000039
    23  H   -0.008273  -0.002904  -0.000294   0.000000   0.000000  -0.000048
    24  H    0.007748  -0.008269  -0.000281   0.000000   0.000000   0.000588
    25  H    0.561662  -0.026113  -0.004672   0.000004  -0.000001  -0.000004
    26  H   -0.026113   0.549075  -0.007786   0.000000  -0.000001   0.003379
    27  H   -0.004672  -0.007786   0.557182  -0.000073  -0.000032  -0.005386
    28  H    0.000004   0.000000  -0.000073   0.494945  -0.011548  -0.000005
    29  H   -0.000001  -0.000001  -0.000032  -0.011548   0.508966   0.000001
    30  H   -0.000004   0.003379  -0.005386  -0.000005   0.000001   0.550310
    31  H   -0.000256  -0.000662   0.008018  -0.000024   0.000005  -0.026556
    32  H   -0.000373   0.000003  -0.005730  -0.000037  -0.000017  -0.023270
    33  H   -0.000015   0.000000  -0.000004  -0.000468   0.000175   0.000000
    34  H    0.000000   0.000000  -0.000006   0.000140   0.001088   0.000000
    35  H    0.000100   0.000000  -0.000036  -0.000356  -0.001074   0.000000
    36  H   -0.000001   0.000000  -0.000001  -0.000040   0.000552   0.000000
    37  H   -0.000008  -0.000001   0.000000   0.000000   0.000000   0.000000
    38  H   -0.000001   0.000001   0.000000   0.000002   0.000000   0.000000
    39  H   -0.000004   0.000000   0.000000  -0.000001   0.000000   0.000000
    40  H    0.000000  -0.000001   0.000000   0.000000   0.000000   0.000000
    41  H   -0.000027   0.000002   0.000000   0.000000   0.000000  -0.000003
    42  H    0.000007  -0.000001   0.000000   0.000000   0.000000   0.000001
    43  H    0.000000   0.000000   0.000000   0.000000   0.000000   0.000000
              31         32         33         34         35         36
     1  C   -0.003770  -0.015067   0.000649  -0.000585   0.002187  -0.000640
     2  C    0.002617  -0.000431  -0.013712   0.009950   0.000021   0.011651
     3  C   -0.000494   0.000005   0.003647  -0.000053  -0.000265  -0.000128
     4  C   -0.001565   0.000096   0.000029   0.000006  -0.000046   0.000044
     5  C    0.005256  -0.000430   0.000012   0.000000   0.000000   0.000000
     6  C   -0.008123   0.007760  -0.000022  -0.000001  -0.000010   0.000000
     7  C   -0.033640  -0.024481   0.000013   0.000013  -0.000049   0.000015
     8  C   -0.000376   0.005080  -0.000618   0.000637  -0.000162  -0.000211
     9  C    0.000081   0.000566   0.007456  -0.008965  -0.000659  -0.000379
    10  C   -0.000194  -0.000111  -0.027914  -0.026891  -0.029581  -0.041800
    11  O   -0.000072   0.010245   0.000008  -0.000014  -0.000053   0.000006
    12  C    0.403194   0.398502  -0.000001   0.000000   0.000007  -0.000002
    13  C    0.000003  -0.000001   0.404317   0.392564   0.382236  -0.006428
    14  O   -0.000017   0.000008   0.002166  -0.001876   0.004842   0.320256
    15  C    0.000241  -0.000001   0.000001   0.000000   0.000002   0.000000
    16  O   -0.000001   0.000000  -0.000023   0.000000   0.000000   0.000000
    17  C   -0.000016  -0.000001  -0.000021   0.000000  -0.000001   0.000012
    18  C    0.000049  -0.000001  -0.000001   0.000000   0.000000   0.000000
    19  O    0.000000   0.000000   0.000000   0.000000   0.000000   0.000000
    20  H    0.000036  -0.000004  -0.000356   0.000024  -0.000332   0.000010
    21  H   -0.000016  -0.000003   0.002694  -0.000393   0.000441  -0.001117
    22  H    0.003783   0.000026  -0.000005  -0.000001  -0.000015  -0.000018
    23  H    0.000039   0.000024  -0.000001   0.000000   0.000000   0.000000
    24  H   -0.001243  -0.000060  -0.000001   0.000000   0.000000   0.000000
    25  H   -0.000256  -0.000373  -0.000015   0.000000   0.000100  -0.000001
    26  H   -0.000662   0.000003   0.000000   0.000000   0.000000   0.000000
    27  H    0.008018  -0.005730  -0.000004  -0.000006  -0.000036  -0.000001
    28  H   -0.000024  -0.000037  -0.000468   0.000140  -0.000356  -0.000040
    29  H    0.000005  -0.000017   0.000175   0.001088  -0.001074   0.000552
    30  H   -0.026556  -0.023270   0.000000   0.000000   0.000000   0.000000
    31  H    0.556193  -0.027091   0.000001   0.000000   0.000000   0.000000
    32  H   -0.027091   0.544686  -0.000001   0.000000   0.000000  -0.000001
    33  H    0.000001  -0.000001   0.529189  -0.024864  -0.021261  -0.000311
    34  H    0.000000   0.000000  -0.024864   0.538636  -0.020652   0.004209
    35  H    0.000000   0.000000  -0.021261  -0.020652   0.549263  -0.000084
    36  H    0.000000  -0.000001  -0.000311   0.004209  -0.000084   0.443490
    37  H    0.000000   0.000000   0.000000   0.000000   0.000000   0.000000
    38  H   -0.000018   0.000001   0.000000   0.000000   0.000000   0.000001
    39  H    0.000002   0.000000   0.000014   0.000000  -0.000004   0.000016
    40  H    0.000002   0.000000   0.000001   0.000000   0.000000  -0.000001
    41  H   -0.000007   0.000000   0.000000   0.000000   0.000000   0.000000
    42  H    0.000075   0.000000   0.000000   0.000000   0.000000   0.000000
    43  H    0.000000   0.000000   0.000000   0.000000   0.000000   0.000000
              37         38         39         40         41         42
     1  C   -0.000004  -0.000020   0.000014  -0.000003   0.000008  -0.000010
     2  C    0.000040   0.000305   0.000334   0.000033  -0.000048  -0.000037
     3  C   -0.000934   0.000423  -0.001151  -0.000314  -0.000268  -0.000386
     4  C    0.014343  -0.001252  -0.008486   0.012000  -0.012439   0.006248
     5  C   -0.000728  -0.000358  -0.000138  -0.000385   0.007286  -0.002125
     6  C    0.000045   0.000010  -0.000021   0.000014   0.000333  -0.000093
     7  C    0.000001   0.000012   0.000005   0.000000  -0.000012   0.000006
     8  C    0.000000  -0.000004  -0.000002   0.000000   0.000000   0.000000
     9  C    0.000000   0.000001   0.000006   0.000000   0.000000   0.000000
    10  C    0.000001   0.000000   0.000109  -0.000001   0.000000   0.000000
    11  O    0.000000   0.000000   0.000000   0.000000   0.000000   0.000000
    12  C    0.000000  -0.000009   0.000000   0.000000  -0.000023   0.000004
    13  C    0.000000   0.000003   0.000053   0.000000   0.000000   0.000000
    14  O    0.000000   0.000174   0.001293  -0.000003   0.000000  -0.000001
    15  C   -0.055722  -0.035515  -0.026087  -0.035837  -0.032638  -0.056765
    16  O    0.319685   0.004976   0.001991  -0.000850   0.000422   0.004943
    17  C   -0.003844   0.389343   0.404996   0.388999   0.007469  -0.005629
    18  C   -0.012595  -0.001834   0.007221  -0.010227   0.406141   0.398886
    19  O    0.030161   0.000080  -0.000053   0.010762  -0.025309  -0.027246
    20  H   -0.000216  -0.000113   0.000503  -0.000060   0.000008  -0.000031
    21  H   -0.000344  -0.000136   0.005698  -0.000326   0.000003  -0.000058
    22  H   -0.000389   0.001339  -0.000018   0.000014   0.000036   0.003753
    23  H   -0.000900  -0.000180  -0.000003  -0.000086   0.003166   0.000512
    24  H   -0.000002  -0.000027  -0.000007   0.000012  -0.001498   0.000546
    25  H   -0.000008  -0.000001  -0.000004   0.000000  -0.000027   0.000007
    26  H   -0.000001   0.000001   0.000000  -0.000001   0.000002  -0.000001
    27  H    0.000000   0.000000   0.000000   0.000000   0.000000   0.000000
    28  H    0.000000   0.000002  -0.000001   0.000000   0.000000   0.000000
    29  H    0.000000   0.000000   0.000000   0.000000   0.000000   0.000000
    30  H    0.000000   0.000000   0.000000   0.000000  -0.000003   0.000001
    31  H    0.000000  -0.000018   0.000002   0.000002  -0.000007   0.000075
    32  H    0.000000   0.000001   0.000000   0.000000   0.000000   0.000000
    33  H    0.000000   0.000000   0.000014   0.000001   0.000000   0.000000
    34  H    0.000000   0.000000   0.000000   0.000000   0.000000   0.000000
    35  H    0.000000   0.000000  -0.000004   0.000000   0.000000   0.000000
    36  H    0.000000   0.000001   0.000016  -0.000001   0.000000   0.000000
    37  H    0.450568  -0.000331  -0.000702   0.004417  -0.001265   0.002161
    38  H   -0.000331   0.556417  -0.021084  -0.023529  -0.000298  -0.000106
    39  H   -0.000702  -0.021084   0.528157  -0.023578  -0.000346  -0.000382
    40  H    0.004417  -0.023529  -0.023578   0.564169   0.000348   0.000550
    41  H   -0.001265  -0.000298  -0.000346   0.000348   0.525420  -0.028267
    42  H    0.002161  -0.000106  -0.000382   0.000550  -0.028267   0.576570
    43  H   -0.001967  -0.000148  -0.000180   0.003829   0.006382  -0.009453
              43
     1  C    0.000000
     2  C   -0.000002
     3  C    0.000020
     4  C   -0.000626
     5  C    0.000054
     6  C    0.000002
     7  C    0.000000
     8  C    0.000000
     9  C    0.000000
    10  C    0.000000
    11  O    0.000000
    12  C    0.000000
    13  C    0.000000
    14  O    0.000000
    15  C    0.000702
    16  O    0.000657
    17  C    0.005322
    18  C   -0.040198
    19  O    0.319080
    20  H   -0.000004
    21  H    0.000007
    22  H   -0.000065
    23  H   -0.000016
    24  H   -0.000023
    25  H    0.000000
    26  H    0.000000
    27  H    0.000000
    28  H    0.000000
    29  H    0.000000
    30  H    0.000000
    31  H    0.000000
    32  H    0.000000
    33  H    0.000000
    34  H    0.000000
    35  H    0.000000
    36  H    0.000000
    37  H   -0.001967
    38  H   -0.000148
    39  H   -0.000180
    40  H    0.003829
    41  H    0.006382
    42  H   -0.009453
    43  H    0.445570
 Mulliken charges:
               1
     1  C   -0.045258
     2  C    0.014423
     3  C   -0.181854
     4  C   -0.216666
     5  C   -0.218325
     6  C   -0.257817
     7  C   -0.226779
     8  C    0.242573
     9  C   -0.181377
    10  C   -0.102229
    11  O   -0.399300
    12  C   -0.300008
    13  C   -0.271678
    14  O   -0.433289
    15  C   -0.083610
    16  O   -0.443061
    17  C   -0.252469
    18  C    0.007895
    19  O   -0.446892
    20  H    0.168744
    21  H    0.159407
    22  H    0.165277
    23  H    0.142886
    24  H    0.145945
    25  H    0.142249
    26  H    0.138279
    27  H    0.149196
    28  H    0.173402
    29  H    0.159065
    30  H    0.128813
    31  H    0.124546
    32  H    0.130107
    33  H    0.139228
    34  H    0.137034
    35  H    0.135542
    36  H    0.270902
    37  H    0.258532
    38  H    0.131877
    39  H    0.131833
    40  H    0.110049
    41  H    0.145423
    42  H    0.136329
    43  H    0.271056
 Sum of Mulliken charges =   0.00000
 Mulliken charges with hydrogens summed into heavy atoms:
               1
     1  C   -0.045258
     2  C    0.014423
     3  C    0.146297
     4  C   -0.051389
     5  C    0.070506
     6  C    0.022711
     7  C   -0.077583
     8  C    0.242573
     9  C    0.151090
    10  C   -0.102229
    11  O   -0.399300
    12  C    0.083458
    13  C    0.140125
    14  O   -0.162387
    15  C   -0.083610
    16  O   -0.184529
    17  C    0.121291
    18  C    0.289647
    19  O   -0.175835
 Electronic spatial extent (au):  <R**2>=           5673.2730
 Charge=              0.0000 electrons
 Dipole moment (field-independent basis, Debye):
    X=             -2.2644    Y=             -3.8552    Z=             -0.9620  Tot=              4.5734
 Quadrupole moment (field-independent basis, Debye-Ang):
   XX=           -127.4915   YY=           -107.7892   ZZ=           -114.0379
   XY=            -14.3228   XZ=             12.9631   YZ=              3.2204
 Traceless Quadrupole moment (field-independent basis, Debye-Ang):
   XX=            -11.0520   YY=              8.6504   ZZ=              2.4016
   XY=            -14.3228   XZ=             12.9631   YZ=              3.2204
 Octapole moment (field-independent basis, Debye-Ang**2):
  XXX=            -77.2746  YYY=            -41.6366  ZZZ=             -9.9062  XYY=             -1.3575
  XXY=           -109.3051  XXZ=            -22.9419  XZZ=            -13.6122  YZZ=             -4.5811
  YYZ=             -0.6057  XYZ=              0.9421
 Hexadecapole moment (field-independent basis, Debye-Ang**3):
 XXXX=          -5157.0700 YYYY=          -1789.4235 ZZZZ=           -623.6566 XXXY=            -81.1693
 XXXZ=            181.0778 YYYX=           -117.0918 YYYZ=             42.6384 ZZZX=             12.5040
 ZZZY=              9.3721 XXYY=          -1063.7274 XXZZ=           -816.9936 YYZZ=           -428.8607
 XXYZ=             76.5781 YYXZ=             -5.4569 ZZXY=             -1.6539
 N-N= 1.595742272595D+03 E-N=-5.262043189713D+03  KE= 8.830001349472D+02
 1\1\GINC-SNODE68\SP\RmPW1PW91\6-311G(d,p)\C15H24O4\ROOT\11-Mar-2024\0\
 \# mPW1PW91/6-311G(d,p) nmr guess=read geom=check scrf=(solvent=methan
 ol,read)\\candidate structure: DY-202A-11R_39, conformer: 1, nmr calcu
 lation with methanol solvation\\0,1\C,0,1.7631935677,0.7230314041,0.11
 38815974\C,0,1.1531571075,-0.4750100889,0.2811304172\C,0,-0.2761647381
 ,-0.7397188358,0.6669029031\C,0,-1.2843888489,0.2337233707,0.000795690
 6\C,0,-1.3201406914,1.6042666325,0.7260570623\C,0,0.0131160553,2.12189
 64826,1.2968510669\C,0,1.2282882772,2.1154094621,0.3493417426\C,0,3.16
 00595248,0.5066941974,-0.2986052382\C,0,3.3870785219,-0.9806498449,-0.
 5026056978\C,0,2.1030034628,-1.6508168583,0.034969323\O,0,4.0124471859
 ,1.383394096,-0.4480259575\C,0,0.9768415616,2.8691180469,-0.9722981596
 \C,0,2.3529214247,-2.4474520442,1.322669855\O,0,1.47378786,-2.49671256
 09,-0.9445842933\C,0,-2.6998745593,-0.4030267367,-0.130544069\O,0,-3.1
 258789735,-0.7938593433,1.1903478266\C,0,-2.6941029786,-1.6384909057,-
 1.047894957\C,0,-3.7304433928,0.617157409,-0.665780806\O,0,-5.06447826
 72,0.0951706941,-0.5885705485\H,0,-0.3779557839,-0.6843782762,1.759866
 4162\H,0,-0.5020794901,-1.7742175685,0.4015766301\H,0,-0.9396169262,0.
 3973263676,-1.0280895015\H,0,-2.0276377868,1.541018064,1.5628008835\H,
 0,-1.722220428,2.3573549364,0.0385295037\H,0,0.2769822804,1.5514166453
 ,2.1966809394\H,0,-0.1523011969,3.1534789231,1.6352313597\H,0,2.036286
 4265,2.6584151001,0.8622037304\H,0,3.4934192304,-1.1819552784,-1.57526
 48754\H,0,4.3082659298,-1.3065833699,-0.0082665734\H,0,0.6457641786,3.
 8951620118,-0.769092597\H,0,0.2115228071,2.3796702608,-1.5845239154\H,
 0,1.895678621,2.9265551321,-1.5665466182\H,0,1.4145859154,-2.844119748
 ,1.7245649056\H,0,3.0209208049,-3.2927784128,1.1139172993\H,0,2.825049
 1862,-1.822745457,2.0886855531\H,0,1.9980144723,-3.3142630334,-0.99955
 14058\H,0,-4.0917061594,-0.9133222063,1.1225357552\H,0,-2.3340383047,-
 1.3857293192,-2.052224127\H,0,-2.0663789263,-2.4391595358,-0.648684433
 9\H,0,-3.7069901484,-2.0470188292,-1.1428806854\H,0,-3.7446566411,1.50
 91664919,-0.0382482876\H,0,-3.4842281436,0.9167757949,-1.6927212332\H,
 0,-5.1885020168,-0.5313932701,-1.3204364796\\Version=ES64L-G09RevD.01\
 State=1-A\HF=-886.9759227\RMSD=5.649e-09\Dipole=-0.8986623,-1.5053373,
 -0.4048019\Quadrupole=-8.7902087,6.6166369,2.1735717,-10.5996317,9.396
 1238,2.1260835\PG=C01 [X(C15H24O4)]\\@


 EVERYTHING'S GOT A MORAL, IF ONLY YOU CAN FIND IT.

                                    -- LEWIS CARROL, ALICE IN WONDERLAND
 Job cpu time:       0 days  0 hours 44 minutes  9.5 seconds.
 File lengths (MBytes):  RWF=    278 Int=      0 D2E=      0 Chk=     29 Scr=      1
 Normal termination of Gaussian 09 at Mon Mar 11 00:08:15 2024.
