# Supplementary material for: New patchoulol- and guaiane-type sesquiterpenoids from Sanguisorba officinalis with anti-melanogenic activity
Source: Nat Prod Bioprospect. 2026 May 12;16(1):63. doi: 10.1007/s13659-026-00616-0 (PMC13161421; doi:10.1007/s13659-026-00616-0)
Supplement: Supplementary file 2 — Additional file 2. It includes the calculated NMR data of compound 11. [file 13659_2026_616_MOESM2_ESM.zip › New folder/11R-nmr-4.log]

 Entering Gaussian System, Link 0=/gpfs/home/zhengshan/software/Gaussian/g09/g09
 Input=DY-202A-11R_4-2.gjf
 Output=DY-202A-11R_4-2.log
 Initial command:
 /gpfs/home/zhengshan/software/Gaussian/g09/l1.exe "/gpfs/home/zhengshan/software/Gaussian/g09/scratch/zhengshan/%J/Gau-3995.inp" -scrdir="/gpfs/home/zhengshan/software/Gaussian/g09/scratch/zhengshan/%J/"
 Entering Link 1 = /gpfs/home/zhengshan/software/Gaussian/g09/l1.exe PID=      3996.
  
 Copyright (c) 1988,1990,1992,1993,1995,1998,2003,2009,2013,
            Gaussian, Inc.  All Rights Reserved.
  
 This is part of the Gaussian(R) 09 program.  It is based on
 the Gaussian(R) 03 system (copyright 2003, Gaussian, Inc.),
 the Gaussian(R) 98 system (copyright 1998, Gaussian, Inc.),
 the Gaussian(R) 94 system (copyright 1995, Gaussian, Inc.),
 the Gaussian 92(TM) system (copyright 1992, Gaussian, Inc.),
 the Gaussian 90(TM) system (copyright 1990, Gaussian, Inc.),
 the Gaussian 88(TM) system (copyright 1988, Gaussian, Inc.),
 the Gaussian 86(TM) system (copyright 1986, Carnegie Mellon
 University), and the Gaussian 82(TM) system (copyright 1983,
 Carnegie Mellon University). Gaussian is a federally registered
 trademark of Gaussian, Inc.
  
 This software contains proprietary and confidential information,
 including trade secrets, belonging to Gaussian, Inc.
  
 This software is provided under written license and may be
 used, copied, transmitted, or stored only in accord with that
 written license.
  
 The following legend is applicable only to US Government
 contracts under FAR:
  
                    RESTRICTED RIGHTS LEGEND
  
 Use, reproduction and disclosure by the US Government is
 subject to restrictions as set forth in subparagraphs (a)
 and (c) of the Commercial Computer Software - Restricted
 Rights clause in FAR 52.227-19.
  
 Gaussian, Inc.
 340 Quinnipiac St., Bldg. 40, Wallingford CT 06492
  
  
 ---------------------------------------------------------------
 Warning -- This program may not be used in any manner that
 competes with the business of Gaussian, Inc. or will provide
 assistance to any competitor of Gaussian, Inc.  The licensee
 of this program is prohibited from giving any competitor of
 Gaussian, Inc. access to this program.  By using this program,
 the user acknowledges that Gaussian, Inc. is engaged in the
 business of creating and licensing software in the field of
 computational chemistry and represents and warrants to the
 licensee that it is not a competitor of Gaussian, Inc. and that
 it will not use this program in any manner prohibited above.
 ---------------------------------------------------------------
  

 Cite this work as:
 Gaussian 09, Revision D.01,
 M. J. Frisch, G. W. Trucks, H. B. Schlegel, G. E. Scuseria, 
 M. A. Robb, J. R. Cheeseman, G. Scalmani, V. Barone, B. Mennucci, 
 G. A. Petersson, H. Nakatsuji, M. Caricato, X. Li, H. P. Hratchian, 
 A. F. Izmaylov, J. Bloino, G. Zheng, J. L. Sonnenberg, M. Hada, 
 M. Ehara, K. Toyota, R. Fukuda, J. Hasegawa, M. Ishida, T. Nakajima, 
 Y. Honda, O. Kitao, H. Nakai, T. Vreven, J. A. Montgomery, Jr., 
 J. E. Peralta, F. Ogliaro, M. Bearpark, J. J. Heyd, E. Brothers, 
 K. N. Kudin, V. N. Staroverov, T. Keith, R. Kobayashi, J. Normand, 
 K. Raghavachari, A. Rendell, J. C. Burant, S. S. Iyengar, J. Tomasi, 
 M. Cossi, N. Rega, J. M. Millam, M. Klene, J. E. Knox, J. B. Cross, 
 V. Bakken, C. Adamo, J. Jaramillo, R. Gomperts, R. E. Stratmann, 
 O. Yazyev, A. J. Austin, R. Cammi, C. Pomelli, J. W. Ochterski, 
 R. L. Martin, K. Morokuma, V. G. Zakrzewski, G. A. Voth, 
 P. Salvador, J. J. Dannenberg, S. Dapprich, A. D. Daniels, 
 O. Farkas, J. B. Foresman, J. V. Ortiz, J. Cioslowski, 
 and D. J. Fox, Gaussian, Inc., Wallingford CT, 2013.
 
 ******************************************
 Gaussian 09:  ES64L-G09RevD.01 24-Apr-2013
                10-Mar-2024 
 ******************************************
 %chk=DY-202A-11R_4.chk
 %mem=6GB
 %nprocshared=3
 Will use up to    3 processors via shared memory.
 ----------------------------------------------------------------------
 # mPW1PW91/6-311G(d,p) nmr guess=read geom=check scrf=(solvent=methano
 l,read)
 ----------------------------------------------------------------------
 1/29=2,38=1,40=2/1;
 2/12=2,40=1/2;
 3/5=4,6=6,7=101,11=2,14=-4,16=1,25=1,30=1,70=2203,72=3,74=-7,116=-2/1,2,8,3;
 4/5=1/1;
 5/5=2,38=6,53=3/2;
 8/6=1,10=90,11=11/1;
 10/13=100,45=16/2;
 6/7=2,8=2,9=2,10=2,28=1/1;
 99/9=1/99;
 ----------------------------------------------------------------------
 candidate structure: DY-202A-11R_4, conformer: 1, nmr calculation with
  methanol solvation
 ----------------------------------------------------------------------
 Structure from the checkpoint file:  "DY-202A-11R_4.chk"
 Charge =  0 Multiplicity = 1
 Redundant internal coordinates found in file.
 C,0,-1.7870132998,0.5971173838,-0.170150673
 C,0,-1.0214079667,-0.5170343991,-0.2623850741
 C,0,0.4558537635,-0.5988712086,-0.5305171491
 C,0,1.2747555012,0.5231655219,0.1550083267
 C,0,1.1920841606,1.8785364778,-0.589670389
 C,0,-0.1569610789,2.2120681993,-1.2523414824
 C,0,-1.4227761761,2.0467902616,-0.3888308885
 C,0,-3.1744064709,0.2081841254,0.1307149899
 C,0,-3.2275867564,-1.2920860412,0.3546205234
 C,0,-1.8399091296,-1.8035823181,-0.0710167062
 O,0,-4.1402764953,0.9703418236,0.1910426036
 C,0,-1.3712783005,2.8388782508,0.9332587937
 C,0,-1.8827333171,-2.6362452303,-1.3574489366
 O,0,-1.311043098,-2.5961423707,1.0083711574
 C,0,2.7400318732,0.0887712361,0.4432824155
 O,0,2.6483320779,-1.0637309276,1.3097628006
 C,0,3.5151501372,1.1865913679,1.1893510542
 C,0,3.5009122358,-0.3508632877,-0.8193860375
 O,0,4.7485144664,-0.9184640451,-0.3869682272
 H,0,0.6230384539,-0.5915061806,-1.6175231094
 H,0,0.8191252748,-1.5674422505,-0.175023461
 H,0,0.8357569829,0.6581344163,1.1523070002
 H,0,1.9529504258,1.9140972075,-1.3799621652
 H,0,1.4525044239,2.6773889363,0.1134354179
 H,0,-0.2813868508,1.6050438523,-2.158479552
 H,0,-0.1082518848,3.2546088756,-1.5940671107
 H,0,-2.2570921176,2.471209829,-0.9670346118
 H,0,-3.3857215943,-1.4870639533,1.422176467
 H,0,-4.0599378572,-1.7447921039,-0.1935457195
 H,0,-1.1688939367,3.8988854292,0.7354899016
 H,0,-0.5931906529,2.4637362773,1.6068621922
 H,0,-2.3297601933,2.7732489,1.4599968462
 H,0,-0.8732178764,-2.9370873694,-1.6629574503
 H,0,-2.4763889428,-3.5425904084,-1.1929255991
 H,0,-2.3325304036,-2.0687557217,-2.1795865318
 H,0,-0.511118204,-3.0465607649,0.6874073479
 H,0,3.5219536347,-1.4939368152,1.2462701727
 H,0,3.6795833872,2.0719534391,0.5668648313
 H,0,2.9680812687,1.4900729392,2.0892141926
 H,0,4.4948098102,0.8085539909,1.500258252
 H,0,2.9227065616,-1.1039880317,-1.3659428529
 H,0,3.6829108445,0.4996844544,-1.4887162808
 H,0,5.0500273194,-1.5302197677,-1.0774152785
 Recover connectivity data from disk.
                          Input orientation:                          
 ---------------------------------------------------------------------
 Center     Atomic      Atomic             Coordinates (Angstroms)
 Number     Number       Type             X           Y           Z
 ---------------------------------------------------------------------
      1          6           0       -1.787013    0.597117   -0.170151
      2          6           0       -1.021408   -0.517034   -0.262385
      3          6           0        0.455854   -0.598871   -0.530517
      4          6           0        1.274756    0.523166    0.155008
      5          6           0        1.192084    1.878536   -0.589670
      6          6           0       -0.156961    2.212068   -1.252341
      7          6           0       -1.422776    2.046790   -0.388831
      8          6           0       -3.174406    0.208184    0.130715
      9          6           0       -3.227587   -1.292086    0.354621
     10          6           0       -1.839909   -1.803582   -0.071017
     11          8           0       -4.140276    0.970342    0.191043
     12          6           0       -1.371278    2.838878    0.933259
     13          6           0       -1.882733   -2.636245   -1.357449
     14          8           0       -1.311043   -2.596142    1.008371
     15          6           0        2.740032    0.088771    0.443282
     16          8           0        2.648332   -1.063731    1.309763
     17          6           0        3.515150    1.186591    1.189351
     18          6           0        3.500912   -0.350863   -0.819386
     19          8           0        4.748514   -0.918464   -0.386968
     20          1           0        0.623038   -0.591506   -1.617523
     21          1           0        0.819125   -1.567442   -0.175023
     22          1           0        0.835757    0.658134    1.152307
     23          1           0        1.952950    1.914097   -1.379962
     24          1           0        1.452504    2.677389    0.113435
     25          1           0       -0.281387    1.605044   -2.158480
     26          1           0       -0.108252    3.254609   -1.594067
     27          1           0       -2.257092    2.471210   -0.967035
     28          1           0       -3.385722   -1.487064    1.422176
     29          1           0       -4.059938   -1.744792   -0.193546
     30          1           0       -1.168894    3.898885    0.735490
     31          1           0       -0.593191    2.463736    1.606862
     32          1           0       -2.329760    2.773249    1.459997
     33          1           0       -0.873218   -2.937087   -1.662957
     34          1           0       -2.476389   -3.542590   -1.192926
     35          1           0       -2.332530   -2.068756   -2.179587
     36          1           0       -0.511118   -3.046561    0.687407
     37          1           0        3.521954   -1.493937    1.246270
     38          1           0        3.679583    2.071953    0.566865
     39          1           0        2.968081    1.490073    2.089214
     40          1           0        4.494810    0.808554    1.500258
     41          1           0        2.922707   -1.103988   -1.365943
     42          1           0        3.682911    0.499684   -1.488716
     43          1           0        5.050027   -1.530220   -1.077415
 ---------------------------------------------------------------------
                    Distance matrix (angstroms):
                    1          2          3          4          5
     1  C    0.000000
     2  C    1.354988   0.000000
     3  C    2.567237   1.503627   0.000000
     4  C    3.079874   2.555112   1.549036   0.000000
     5  C    3.270023   3.278021   2.585166   1.548681   0.000000
     6  C    2.536981   3.029073   2.966134   2.623516   1.539578
     7  C    1.510643   2.598130   3.247899   3.145452   2.627954
     8  C    1.471954   2.305618   3.777215   4.460364   4.730251
     9  C    2.433049   2.418393   3.851201   4.858608   5.520690
    10  C    2.403328   1.536806   2.633058   3.894352   4.797915
    11  O    2.409897   3.485000   4.909938   5.433584   5.465199
    12  C    2.532951   3.579682   4.159227   3.601346   3.132475
    13  C    3.445791   2.536159   3.209937   4.715839   5.516089
    14  O    3.436913   2.453854   3.078830   4.140612   5.370487
    15  C    4.596613   3.874712   2.576550   1.555260   2.581936
    16  O    4.961940   4.029580   2.899946   2.395498   3.792815
    17  C    5.505330   5.058679   3.937654   2.555263   3.006716
    18  C    5.411315   4.559522   3.068768   2.582469   3.217713
    19  O    6.712460   5.785211   4.306934   3.799873   4.529072
    20  H    3.052223   2.132170   1.099812   2.192965   2.735216
    21  H    3.387816   2.120979   1.093834   2.164985   3.490816
    22  H    2.937948   2.613702   2.134546   1.097971   2.156580
    23  H    4.145529   4.000773   3.045959   2.179627   1.097608
    24  H    3.860366   4.057810   3.484518   2.161944   1.095601
    25  H    2.690033   2.940412   2.837433   2.990697   2.169580
    26  H    3.450803   4.102746   4.037160   3.526012   2.143190
    27  H    2.090029   3.309539   4.120197   4.186622   3.520012
    28  H    3.071675   3.060831   4.399955   5.231327   6.027528
    29  H    3.263629   3.277925   4.671087   5.807243   6.392899
    30  H    3.479070   4.529664   4.946958   4.207596   3.378177
    31  H    2.840291   3.544355   3.879233   3.059888   2.890401
    32  H    2.772635   3.937556   4.805516   4.445043   4.171934
    33  H    3.943868   2.800039   2.918237   4.460060   5.348612
    34  H    4.319547   3.483800   4.207412   5.693714   6.573449
    35  H    3.382647   2.793303   3.557397   5.018057   5.525564
    36  H    3.954707   2.749728   2.899924   4.026877   5.365483
    37  H    5.879106   4.885951   3.655008   3.210834   4.491386
    38  H    5.709817   5.430454   4.327815   2.889908   2.750025
    39  H    5.339759   5.047229   4.187836   2.746528   3.237513
    40  H    6.503558   5.940771   4.734771   3.501413   4.052241
    41  H    5.148314   4.137438   2.653006   2.770679   3.534559
    42  H    5.627449   4.966711   3.541026   2.915749   2.985588
    43  H    7.217605   6.209118   4.719421   4.470787   5.171193
                    6          7          8          9         10
     6  C    0.000000
     7  C    1.541186   0.000000
     8  C    3.877289   2.592028   0.000000
     9  C    4.928505   3.867578   1.517818   0.000000
    10  C    4.511462   3.885920   2.422557   1.538975   0.000000
    11  O    4.414979   2.979900   1.231840   2.445064   3.613173
    12  C    2.577655   1.542069   3.288753   4.565695   4.772905
    13  C    5.147376   4.804228   3.460322   2.558628   1.532994
    14  O    5.437059   4.849895   3.479461   2.408546   1.439767
    15  C    3.971914   4.674957   5.923896   6.125937   4.982104
    16  O    5.016464   5.397637   6.075542   5.957421   4.753761
    17  C    4.527457   5.254876   6.843110   7.232228   6.261495
    18  C    4.487327   5.493344   6.765730   6.894700   5.585233
    19  O    5.883264   6.846719   8.019352   8.019211   6.655117
    20  H    2.932880   3.557478   4.256340   4.382634   3.150702
    21  H    4.049452   4.258464   4.381167   4.090504   2.671525
    22  H    3.030270   3.066666   4.162633   4.577164   3.836113
    23  H    2.134666   3.520721   5.610889   6.334537   5.469942
    24  H    2.161539   2.986162   5.244576   6.141511   5.563552
    25  H    1.097746   2.151643   3.944768   4.836231   4.290131
    26  H    1.098199   2.153925   4.653695   5.848082   5.559102
    27  H    2.135206   1.100243   2.677276   4.105000   4.387566
    28  H    5.591200   4.429563   2.141587   1.096676   2.172406
    29  H    5.657828   4.622646   2.168739   1.094640   2.224185
    30  H    2.796575   2.181470   4.243714   5.597273   5.798177
    31  H    2.903219   2.201101   3.732185   4.755455   4.751799
    32  H    3.520335   2.183696   3.009979   4.307540   4.850911
    33  H    5.214924   5.173437   4.290159   3.509943   2.180275
    34  H    6.204786   5.744375   4.038262   2.832661   2.165164
    35  H    4.890638   4.579539   3.351224   2.797597   2.181527
    36  H    5.616158   5.285039   4.242213   3.250866   1.971266
    37  H    5.788950   6.297671   6.998780   6.811173   5.529982
    38  H    4.248319   5.191152   7.116252   7.685754   6.774324
    39  H    4.631756   5.072501   6.573364   7.009674   6.215427
    40  H    5.584410   6.334012   7.813640   8.084589   7.029995
    41  H    4.526973   5.455765   6.413780   6.389196   4.984854
    42  H    4.211027   5.447139   7.051974   7.373148   6.149508
    43  H    6.414674   7.427404   8.492522   8.403947   6.968414
                   11         12         13         14         15
    11  O    0.000000
    12  C    3.421939   0.000000
    13  C    4.527891   5.957005   0.000000
    14  O    4.625192   5.435873   2.434244   0.000000
    15  C    6.941141   4.970517   5.660239   4.892780   0.000000
    16  O    7.174552   5.615103   5.487930   4.256263   1.444804
    17  C    7.723273   5.164573   7.087836   6.134653   1.537087
    18  C    7.820122   6.081485   5.873340   5.615771   1.538359
    19  O    9.105619   7.301540   6.918530   6.440482   2.395379
    20  H    5.329113   4.717131   3.244609   3.828127   3.031725
    21  H    5.583012   5.043988   3.136959   2.645045   2.610599
    22  H    5.077638   3.110407   4.953988   3.901254   2.110250
    23  H    6.362872   4.154119   5.951352   6.058057   2.697320
    24  H    5.848011   2.944815   6.443758   6.020651   2.909891
    25  H    4.562251   3.502721   4.603748   5.360886   4.265820
    26  H    4.966056   2.855774   6.156861   6.515419   4.720809
    27  H    2.672102   2.128605   5.136016   5.520443   5.712815
    28  H    2.850243   4.796957   3.362426   2.388636   6.400496
    29  H    2.743413   5.432183   2.624801   3.118625   7.071569
    30  H    4.207363   1.097127   6.899123   6.502312   5.466448
    31  H    4.100804   1.095396   6.038201   5.145471   4.254968
    32  H    2.852839   1.095649   6.115592   5.483805   5.826055
    33  H    5.420239   6.352179   1.096797   2.728357   5.162135
    34  H    5.005042   6.816529   1.095882   2.664489   6.563156
    35  H    4.257222   5.890559   1.095569   3.388901   6.104527
    36  H    5.436237   5.953042   2.496222   0.972509   4.523260
    37  H    8.117632   6.543316   6.106952   4.962793   1.939370
    38  H    7.906010   5.121877   7.537207   6.847802   2.197963
    39  H    7.375766   4.688875   7.241298   6.014672   2.173648
    40  H    8.735270   6.233353   7.791418   6.748469   2.171297
    41  H    7.524146   6.266644   5.043822   5.078241   2.174705
    42  H    8.015321   6.073106   6.389654   6.384291   2.188719
    43  H    9.608511   8.022780   7.026015   6.778637   3.204642
                   16         17         18         19         20
    16  O    0.000000
    17  C    2.414503   0.000000
    18  C    2.401739   2.529623   0.000000
    19  O    2.703843   2.904691   1.437243   0.000000
    20  H    3.590796   4.405052   2.996179   4.317490   0.000000
    21  H    2.409214   4.088370   3.014506   3.988257   1.752628
    22  H    2.505003   2.731261   3.465357   4.490512   3.046114
    23  H    4.072547   3.093720   2.800085   4.101782   2.846603
    24  H    4.105750   2.763074   3.773121   4.903493   3.790766
    25  H    5.266338   5.079052   4.463690   5.899682   2.436278
    26  H    5.888891   5.015292   5.160003   6.516119   3.915091
    27  H    6.460867   6.294364   6.414087   7.804158   4.254235
    28  H    6.049930   7.404368   7.330844   8.352371   5.109986
    29  H    6.908304   8.239379   7.713700   8.849241   5.028722
    30  H    6.287175   5.431648   6.502699   7.712489   5.376924
    31  H    4.799871   4.322485   5.529044   6.629363   4.605473
    32  H    6.287001   6.062484   6.996599   8.194022   5.432470
    33  H    4.974721   6.663195   5.151037   6.107934   2.782552
    34  H    6.218598   7.996183   6.786367   7.728831   4.300655
    35  H    6.163978   7.492823   6.231401   7.394447   3.351652
    36  H    3.781675   5.863647   5.062964   5.774670   3.553352
    37  H    0.975870   2.681141   2.360931   2.122048   4.173656
    38  H    3.383474   1.094712   2.797080   3.315872   4.605218
    39  H    2.689182   1.095965   3.483233   3.886190   4.855111
    40  H    2.636517   1.095129   2.777198   2.570716   5.164431
    41  H    2.690038   3.482423   1.095556   2.079996   2.369473
    42  H    3.368398   2.769843   1.097524   2.088182   3.251170
    43  H    3.418241   3.856830   1.963980   0.970501   4.557536
                   21         22         23         24         25
    21  H    0.000000
    22  H    2.591385   0.000000
    23  H    3.854679   3.039400   0.000000
    24  H    4.301508   2.353087   1.750228   0.000000
    25  H    3.899986   3.620215   2.386182   3.052524   0.000000
    26  H    5.111349   3.895562   2.468070   2.384263   1.752028
    27  H    5.138201   4.164681   4.266772   3.869242   2.464385
    28  H    4.498694   4.742951   6.922521   6.516433   5.658544
    29  H    4.882320   5.617224   7.137918   7.073680   5.418470
    30  H    5.887444   3.833383   4.261506   2.958164   3.797952
    31  H    4.628191   2.347064   3.963087   2.541818   3.874580
    32  H    5.606280   3.819539   5.210098   4.015961   4.319017
    33  H    2.637025   4.875646   5.621504   6.331422   4.607251
    34  H    3.974638   5.840934   7.030609   7.472009   5.678773
    35  H    3.768623   5.345605   5.904902   6.489247   4.207664
    36  H    2.168208   3.969253   5.912172   6.078557   5.457955
    37  H    3.054629   3.443239   4.579690   4.792274   5.971717
    38  H    4.688051   3.229392   2.606974   2.352027   4.830610
    39  H    4.369575   2.473201   3.639433   2.758694   5.349314
    40  H    4.686425   3.678636   3.997367   3.830332   6.069004
    41  H    2.461327   3.715107   3.170089   4.318433   4.270033
    42  H    3.768298   3.886695   2.237220   3.504854   4.169659
    43  H    4.326226   5.246011   4.641847   5.662532   6.278738
                   26         27         28         29         30
    26  H    0.000000
    27  H    2.371581   0.000000
    28  H    6.505613   4.759208   0.000000
    29  H    6.524668   4.650076   1.769618   0.000000
    30  H    2.639487   2.474070   5.864667   6.408770   0.000000
    31  H    3.332656   3.064893   4.841607   5.742083   1.774930
    32  H    3.807114   2.446833   4.389391   5.112770   1.771886
    33  H    6.239152   5.625753   4.234772   3.706201   7.250552
    34  H    7.209085   6.022035   3.448309   2.595856   7.797685
    35  H    5.799005   4.699709   3.797404   2.652027   6.742734
    36  H    6.713581   6.019252   3.351904   3.881340   6.976690
    37  H    6.617748   7.349726   6.909918   7.721469   7.165716
    38  H    4.518406   6.144621   7.957179   8.662907   5.183999
    39  H    5.113118   6.132351   7.048340   8.066498   4.974888
    40  H    6.061865   7.378356   8.208455   9.086928   6.497119
    41  H    5.313767   6.306464   6.907722   7.109323   6.796025
    42  H    4.687603   6.280342   7.898483   8.164977   6.327849
    43  H    7.054740   8.331724   8.798391   9.155257   8.452029
                   31         32         33         34         35
    31  H    0.000000
    32  H    1.770040   0.000000
    33  H    6.319734   6.669505   0.000000
    34  H    6.889210   6.851958   1.776998   0.000000
    35  H    6.156783   6.057358   1.774964   1.779434   0.000000
    36  H    5.587084   6.146099   2.380612   2.764776   3.534586
    37  H    5.720805   7.245489   5.464780   6.791669   6.807488
    38  H    4.414939   6.115694   7.126752   8.515630   7.799614
    39  H    3.723351   5.487220   6.959463   8.108169   7.680131
    40  H    5.351518   7.101859   7.269903   8.647734   8.272409
    41  H    5.824754   7.113881   4.225815   5.926799   5.404656
    42  H    5.632508   7.072214   5.709647   7.373225   6.577212
    43  H    7.416397   8.911766   6.116124   7.791657   7.483780
                   36         37         38         39         40
    36  H    0.000000
    37  H    4.357595   0.000000
    38  H    6.616321   3.633457   0.000000
    39  H    5.886505   3.149864   1.778305   0.000000
    40  H    6.370397   2.512454   1.769744   1.772636   0.000000
    41  H    4.447582   2.708286   3.794102   4.320801   3.787405
    42  H    5.907728   3.388301   2.587944   3.780666   3.112643
    43  H    6.028286   2.781338   4.190158   4.846051   3.524561
                   41         42         43
    41  H    0.000000
    42  H    1.778974   0.000000
    43  H    2.188702   2.481670   0.000000
 Stoichiometry    C15H24O4
 Framework group  C1[X(C15H24O4)]
 Deg. of freedom   123
 Full point group                 C1      NOp   1
 Largest Abelian subgroup         C1      NOp   1
 Largest concise Abelian subgroup C1      NOp   1
                         Standard orientation:                         
 ---------------------------------------------------------------------
 Center     Atomic      Atomic             Coordinates (Angstroms)
 Number     Number       Type             X           Y           Z
 ---------------------------------------------------------------------
      1          6           0       -1.827780    0.625143   -0.140503
      2          6           0       -1.095823   -0.512413   -0.219230
      3          6           0        0.372400   -0.643278   -0.516026
      4          6           0        1.237060    0.472306    0.122212
      5          6           0        1.176184    1.809754   -0.656209
      6          6           0       -0.177075    2.164375   -1.299041
      7          6           0       -1.427969    2.057687   -0.405097
      8          6           0       -3.218650    0.283871    0.199592
      9          6           0       -3.308901   -1.207973    0.464225
     10          6           0       -1.945643   -1.769699    0.023274
     11          8           0       -4.161285    1.074582    0.259956
     12          6           0       -1.325639    2.881940    0.894177
     13          6           0       -2.039666   -2.633821   -1.239470
     14          8           0       -1.415841   -2.548821    1.111947
     15          6           0        2.695526    0.003889    0.391095
     16          8           0        2.590461   -1.122712    1.289532
     17          6           0        3.517067    1.098091    1.091401
     18          6           0        3.416214   -0.489812   -0.875166
     19          8           0        4.656546   -1.081394   -0.454127
     20          1           0        0.516083   -0.668826   -1.606113
     21          1           0        0.716070   -1.612293   -0.142699
     22          1           0        0.823768    0.645515    1.124574
     23          1           0        1.920407    1.803123   -1.462950
     24          1           0        1.474054    2.618783    0.019874
     25          1           0       -0.338079    1.537896   -2.185973
     26          1           0       -0.106655    3.195906   -1.669208
     27          1           0       -2.262445    2.490629   -0.976713
     28          1           0       -3.449209   -1.370661    1.539653
     29          1           0       -4.165296   -1.650784   -0.054179
     30          1           0       -1.098025    3.930267    0.664199
     31          1           0       -0.543906    2.502312    1.561013
     32          1           0       -2.273918    2.857341    1.442456
     33          1           0       -1.045833   -2.971151   -1.558009
     34          1           0       -2.654730   -3.518297   -1.038582
     35          1           0       -2.491159   -2.075201   -2.066736
     36          1           0       -0.635986   -3.030036    0.786319
     37          1           0        3.450122   -1.579168    1.219147
     38          1           0        3.692646    1.961991    0.442370
     39          1           0        2.998370    1.440249    1.994186
     40          1           0        4.492289    0.700431    1.391597
     41          1           0        2.805436   -1.240028   -1.389335
     42          1           0        3.607356    0.337586   -1.570461
     43          1           0        4.925765   -1.719171   -1.134300
 ---------------------------------------------------------------------
 Rotational constants (GHZ):      0.5759288      0.2560898      0.2032477
 Standard basis: 6-311G(d,p) (5D, 7F)
 There are   505 symmetry adapted cartesian basis functions of A   symmetry.
 There are   486 symmetry adapted basis functions of A   symmetry.
   486 basis functions,   800 primitive gaussians,   505 cartesian basis functions
    73 alpha electrons       73 beta electrons
       nuclear repulsion energy      1598.1624487600 Hartrees.
 NAtoms=   43 NActive=   43 NUniq=   43 SFac= 1.00D+00 NAtFMM=   60 NAOKFM=F Big=F
 Integral buffers will be    131072 words long.
 Raffenetti 2 integral format.
 Two-electron integral symmetry is turned on.
 Using the following non-standard input for PCM:
 --- end of non-standard input.
 ------------------------------------------------------------------------------
 Polarizable Continuum Model (PCM)
 =================================
 Model                : PCM (using non-symmetric T matrix).
 Atomic radii         : UFF (Universal Force Field).
 Polarization charges : Total charges.
 Charge compensation  : None.
 Solution method      : On-the-fly selection.
 Cavity type          : Scaled VdW (van der Waals Surface) (Alpha=1.100).
 Cavity algorithm     : GePol (No added spheres)
                        Default sphere list used, NSphG=   43.
                        Lebedev-Laikov grids with approx.  5.0 points / Ang**2.
                        Smoothing algorithm: Karplus/York (Gamma=1.0000).
                        Polarization charges: spherical gaussians, with
                                              point-specific exponents (IZeta= 3).
                        Self-potential: point-specific (ISelfS= 7).
                        Self-field    : sphere-specific E.n sum rule (ISelfD= 2).
 Solvent              : Methanol, Eps=  32.613000 Eps(inf)=   1.765709
 ------------------------------------------------------------------------------
 One-electron integrals computed using PRISM.
 NBasis=   486 RedAO= T EigKep=  3.12D-04  NBF=   486
 NBsUse=   486 1.00D-06 EigRej= -1.00D+00 NBFU=   486
 Initial guess from the checkpoint file:  "DY-202A-11R_4.chk"
 B after Tr=     0.000000    0.000000    0.000000
         Rot=    1.000000    0.000000    0.000000    0.000000 Ang=   0.00 deg.
 Requested convergence on RMS density matrix=1.00D-08 within 128 cycles.
 Requested convergence on MAX density matrix=1.00D-06.
 Requested convergence on             energy=1.00D-06.
 No special actions if energy rises.
 Inv3:  Mode=1 IEnd=    20766483.
 Iteration    1 A*A^-1 deviation from unit magnitude is 4.44D-15 for   2628.
 Iteration    1 A*A^-1 deviation from orthogonality  is 4.75D-15 for   2605   1486.
 Iteration    1 A^-1*A deviation from unit magnitude is 7.33D-15 for    864.
 Iteration    1 A^-1*A deviation from orthogonality  is 6.33D-13 for   2146   2124.
 Error on total polarization charges =  0.01117
 SCF Done:  E(RmPW1PW91) =  -886.976727370     A.U. after   11 cycles
            NFock= 11  Conv=0.53D-08     -V/T= 2.0045
 DoSCS=F DFT=T ScalE2(SS,OS)=  1.000000  1.000000
 Range of M.O.s used for correlation:     1   486
 NBasis=   486 NAE=    73 NBE=    73 NFC=     0 NFV=     0
 NROrb=    486 NOA=    73 NOB=    73 NVA=   413 NVB=   413
 NEqPCM:  Using equilibrium solvation (IEInf=0, Eps=  32.6130, EpsInf=   1.7657)
          Differentiating once with respect to magnetic field using GIAOs.
          Electric field/nuclear overlap derivatives assumed to be zero.
 FoFJK:  IHMeth= 1 ICntrl=    6127 DoSepK=F KAlg= 0 I1Cent=   0 FoldK=F
 IRaf=         1 NMat=   1 IRICut=       1 DoRegI=T DoRafI=F ISym2E= 0.
          There are     3 degrees of freedom in the 1st order CPHF.  IDoFFX=0 NUNeed=     3.
      3 vectors produced by pass  0 Test12= 1.00D-12 3.33D-08 XBig12= 4.48D+01 1.09D+00.
 AX will form     3 AO Fock derivatives at one time.
      3 vectors produced by pass  1 Test12= 1.00D-12 3.33D-08 XBig12= 1.02D-01 2.13D-01.
      3 vectors produced by pass  2 Test12= 1.00D-12 3.33D-08 XBig12= 1.38D-03 1.75D-02.
      3 vectors produced by pass  3 Test12= 1.00D-12 3.33D-08 XBig12= 7.18D-06 1.03D-03.
      3 vectors produced by pass  4 Test12= 1.00D-12 3.33D-08 XBig12= 4.00D-08 6.30D-05.
      3 vectors produced by pass  5 Test12= 1.00D-12 3.33D-08 XBig12= 1.09D-10 2.12D-06.
      3 vectors produced by pass  6 Test12= 1.00D-12 3.33D-08 XBig12= 6.24D-13 1.80D-07.
 InvSVY:  IOpt=1 It=  1 EMax= 3.55D-15
 Solved reduced A of dimension    21 with     3 vectors.
 Calculating GIAO nuclear magnetic shielding tensors.
 SCF GIAO Magnetic shielding tensor (ppm):
      1  C    Isotropic =    36.4243   Anisotropy =   138.4180
   XX=   -24.4108   YX=   -29.4675   ZX=    36.2800
   XY=   -19.1392   YY=    13.6751   ZY=    18.1013
   XZ=    34.1428   YZ=     9.3694   ZZ=   120.0084
   Eigenvalues:   -44.8578    25.4277   128.7029
      2  C    Isotropic =    -1.8022   Anisotropy =   192.8884
   XX=   -80.8920   YX=   -29.0300   ZX=    48.9829
   XY=   -32.2136   YY=   -41.7492   ZY=    16.6133
   XZ=    32.3742   YZ=    27.6576   ZZ=   117.2346
   Eigenvalues:  -107.2179   -24.9788   126.7900
      3  C    Isotropic =   161.6819   Anisotropy =    16.3157
   XX=   167.5487   YX=     4.7208   ZX=     3.5874
   XY=     0.8452   YY=   154.3895   ZY=     7.6068
   XZ=     2.5364   YZ=    11.4428   ZZ=   163.1074
   Eigenvalues:   148.2480   164.2386   172.5590
      4  C    Isotropic =   139.0977   Anisotropy =    37.6227
   XX=   161.5133   YX=    -4.9525   ZX=     8.7445
   XY=    -1.1030   YY=   132.6043   ZY=     2.6767
   XZ=    11.1653   YZ=    -0.8453   ZZ=   123.1756
   Eigenvalues:   120.5277   132.5860   164.1795
      5  C    Isotropic =   160.5464   Anisotropy =    18.7303
   XX=   166.4439   YX=    -2.4857   ZX=     2.4066
   XY=     2.1093   YY=   166.7550   ZY=    -9.2505
   XZ=     5.3488   YZ=   -14.1884   ZZ=   148.4403
   Eigenvalues:   142.2440   166.3619   173.0333
      6  C    Isotropic =   156.3614   Anisotropy =    16.7600
   XX=   163.6496   YX=    -5.2731   ZX=    -9.6717
   XY=    -0.5612   YY=   152.0301   ZY=    -5.3276
   XZ=    -5.1081   YZ=    -3.7880   ZZ=   153.4045
   Eigenvalues:   145.2455   156.3040   167.5347
      7  C    Isotropic =   154.5977   Anisotropy =     7.2908
   XX=   152.8117   YX=     4.5325   ZX=     0.4560
   XY=     4.4722   YY=   153.0164   ZY=    -0.7953
   XZ=    -5.5175   YZ=     1.5432   ZZ=   157.9650
   Eigenvalues:   147.9709   156.3640   159.4583
      8  C    Isotropic =   -24.5423   Anisotropy =   147.0717
   XX=   -66.2081   YX=   -12.8963   ZX=    28.6750
   XY=   -19.3060   YY=   -69.9453   ZY=    29.4390
   XZ=    35.4364   YZ=    23.2561   ZZ=    62.5265
   Eigenvalues:   -95.0184   -52.1140    73.5055
      9  C    Isotropic =   135.3580   Anisotropy =    31.2886
   XX=   134.8771   YX=   -14.2656   ZX=   -10.5490
   XY=    -9.5538   YY=   147.2760   ZY=     6.2536
   XZ=    -3.8178   YZ=     2.2877   ZZ=   123.9210
   Eigenvalues:   120.2496   129.6073   156.2171
     10  C    Isotropic =   106.8318   Anisotropy =    38.0552
   XX=   104.3614   YX=    -3.9871   ZX=     7.0727
   XY=    -1.2719   YY=   106.2656   ZY=   -18.9828
   XZ=    11.6895   YZ=   -23.6298   ZZ=   109.8685
   Eigenvalues:    85.5463   102.7473   132.2019
     11  O    Isotropic =  -229.2597   Anisotropy =   897.0970
   XX=  -565.1148   YX=   242.8209   ZX=   144.1219
   XY=   192.2360   YY=  -440.1172   ZY=    94.3916
   XZ=   190.5133   YZ=    82.2900   ZZ=   317.4530
   Eigenvalues:  -735.4974  -321.0866   368.8050
     12  C    Isotropic =   169.2559   Anisotropy =    29.4850
   XX=   154.6739   YX=     0.7565   ZX=     0.9972
   XY=     0.2138   YY=   176.9073   ZY=    10.4108
   XZ=     0.2417   YZ=    14.2746   ZZ=   176.1864
   Eigenvalues:   154.6550   164.2001   188.9126
     13  C    Isotropic =   159.7302   Anisotropy =    40.9377
   XX=   144.8074   YX=    -1.4247   ZX=     6.1049
   XY=    -1.5372   YY=   158.2235   ZY=    19.3809
   XZ=     9.9356   YZ=    13.9507   ZZ=   176.1598
   Eigenvalues:   140.3328   151.8358   187.0220
     14  O    Isotropic =   258.5024   Anisotropy =    63.2999
   XX=   267.8602   YX=   -46.7410   ZX=    15.5486
   XY=   -23.8361   YY=   213.4963   ZY=     9.1114
   XZ=     6.0888   YZ=   -10.1326   ZZ=   294.1508
   Eigenvalues:   195.9426   278.8624   300.7024
     15  C    Isotropic =   109.9712   Anisotropy =    41.0549
   XX=   100.6688   YX=    -1.8368   ZX=     7.0242
   XY=     6.8459   YY=   120.0602   ZY=   -23.4251
   XZ=     1.5960   YZ=   -20.6649   ZZ=   109.1846
   Eigenvalues:    89.6934   102.8790   137.3411
     16  O    Isotropic =   268.3471   Anisotropy =    56.6591
   XX=   260.7824   YX=     8.7756   ZX=    -9.7696
   XY=     6.0337   YY=   299.5936   ZY=   -24.0736
   XZ=     2.9607   YZ=   -10.8912   ZZ=   244.6653
   Eigenvalues:   239.5024   259.4191   306.1198
     17  C    Isotropic =   163.0893   Anisotropy =    35.9738
   XX=   155.9499   YX=    18.4606   ZX=     5.2769
   XY=    17.5820   YY=   171.0822   ZY=     4.3523
   XZ=     5.6222   YZ=    12.3712   ZZ=   162.2358
   Eigenvalues:   143.9704   158.2257   187.0719
     18  C    Isotropic =   119.8335   Anisotropy =    45.2791
   XX=   142.1375   YX=   -15.0345   ZX=    -1.8705
   XY=   -18.9242   YY=   105.8415   ZY=    -4.4304
   XZ=    11.4930   YZ=    -7.7245   ZZ=   111.5215
   Eigenvalues:    97.9472   111.5337   150.0196
     19  O    Isotropic =   324.7474   Anisotropy =    84.3991
   XX=   315.6336   YX=   -18.5161   ZX=    -1.2593
   XY=   -14.2331   YY=   318.5084   ZY=    39.6753
   XZ=   -27.6644   YZ=    46.9458   ZZ=   340.1002
   Eigenvalues:   284.0636   309.1652   381.0134
     20  H    Isotropic =    29.6303   Anisotropy =     5.6762
   XX=    28.6756   YX=     0.9208   ZX=     0.0182
   XY=     0.8343   YY=    27.7472   ZY=     2.7215
   XZ=    -1.2446   YZ=     1.8750   ZZ=    32.4680
   Eigenvalues:    26.3442    29.1322    33.4144
     21  H    Isotropic =    29.0071   Anisotropy =     8.2426
   XX=    32.5500   YX=     1.9734   ZX=     1.7449
   XY=     2.5079   YY=    31.8681   ZY=    -1.3842
   XZ=     1.8543   YZ=    -1.1475   ZZ=    22.6033
   Eigenvalues:    22.0066    30.5126    34.5022
     22  H    Isotropic =    29.7326   Anisotropy =     2.8146
   XX=    30.8839   YX=    -1.0857   ZX=    -1.2979
   XY=    -1.3182   YY=    28.5687   ZY=     0.4624
   XZ=     0.8141   YZ=     1.4698   ZZ=    29.7453
   Eigenvalues:    27.7285    29.8602    31.6090
     23  H    Isotropic =    30.4370   Anisotropy =     7.4210
   XX=    33.9858   YX=    -1.6820   ZX=    -3.2516
   XY=    -1.1688   YY=    27.9528   ZY=    -4.1608
   XZ=    -2.4703   YZ=    -3.6242   ZZ=    29.3723
   Eigenvalues:    23.8450    32.0816    35.3844
     24  H    Isotropic =    29.8295   Anisotropy =     6.1968
   XX=    30.5438   YX=     0.3670   ZX=     3.1374
   XY=     0.4812   YY=    33.1867   ZY=     2.1190
   XZ=     2.6869   YZ=     1.2207   ZZ=    25.7579
   Eigenvalues:    24.1822    31.3456    33.9607
     25  H    Isotropic =    29.9296   Anisotropy =     6.2810
   XX=    28.3983   YX=    -1.1153   ZX=     0.9701
   XY=    -0.6328   YY=    27.4219   ZY=     0.9284
   XZ=     0.2223   YZ=     0.7586   ZZ=    33.9684
   Eigenvalues:    26.7619    28.9099    34.1169
     26  H    Isotropic =    30.0884   Anisotropy =    10.4848
   XX=    28.7537   YX=    -0.9846   ZX=    -0.2066
   XY=    -0.9548   YY=    33.0179   ZY=    -5.3255
   XZ=    -0.5675   YZ=    -6.3950   ZZ=    28.4936
   Eigenvalues:    24.3039    28.8831    37.0783
     27  H    Isotropic =    29.0802   Anisotropy =     8.8630
   XX=    33.0465   YX=    -2.2474   ZX=     2.3790
   XY=    -2.5892   YY=    26.6364   ZY=    -0.9646
   XZ=     2.4792   YZ=    -2.6755   ZZ=    27.5578
   Eigenvalues:    25.1837    27.0682    34.9889
     28  H    Isotropic =    29.1363   Anisotropy =     6.6038
   XX=    29.6512   YX=    -1.0801   ZX=    -3.0459
   XY=    -0.5720   YY=    27.1006   ZY=    -0.3028
   XZ=    -3.6373   YZ=    -1.6046   ZZ=    30.6570
   Eigenvalues:    25.6771    28.1930    33.5388
     29  H    Isotropic =    29.3235   Anisotropy =     6.2021
   XX=    33.2785   YX=     0.2144   ZX=     0.0903
   XY=     1.0328   YY=    28.3158   ZY=     1.6983
   XZ=     1.0460   YZ=     2.2938   ZZ=    26.3761
   Eigenvalues:    25.1239    29.3883    33.4582
     30  H    Isotropic =    30.7329   Anisotropy =    10.8266
   XX=    27.4645   YX=    -0.0780   ZX=    -1.0567
   XY=     0.1509   YY=    37.6440   ZY=     1.0640
   XZ=    -0.1056   YZ=     2.5838   ZZ=    27.0903
   Eigenvalues:    26.4524    27.7957    37.9506
     31  H    Isotropic =    30.8086   Anisotropy =     5.2209
   XX=    31.3914   YX=    -2.5169   ZX=     1.5660
   XY=    -2.4090   YY=    28.6739   ZY=     1.7160
   XZ=     3.1433   YZ=     1.8224   ZZ=    32.3604
   Eigenvalues:    26.0174    32.1191    34.2891
     32  H    Isotropic =    30.4277   Anisotropy =     9.2029
   XX=    32.5424   YX=    -0.4950   ZX=    -3.6408
   XY=    -1.0715   YY=    28.4751   ZY=     2.5813
   XZ=    -4.6224   YZ=     3.8786   ZZ=    30.2658
   Eigenvalues:    25.3500    29.3703    36.5630
     33  H    Isotropic =    30.4047   Anisotropy =     5.8395
   XX=    31.9045   YX=     0.6021   ZX=    -1.2482
   XY=    -1.0677   YY=    29.9279   ZY=     3.1689
   XZ=    -2.4783   YZ=     4.2312   ZZ=    29.3815
   Eigenvalues:    25.6993    31.2170    34.2977
     34  H    Isotropic =    30.1294   Anisotropy =     9.4226
   XX=    29.6586   YX=     3.9190   ZX=     0.1321
   XY=     4.0611   YY=    33.3627   ZY=     1.3622
   XZ=     0.7953   YZ=     3.0796   ZZ=    27.3669
   Eigenvalues:    26.1968    27.7803    36.4111
     35  H    Isotropic =    30.7367   Anisotropy =     8.8655
   XX=    28.9110   YX=     0.2874   ZX=     3.3771
   XY=    -0.0554   YY=    28.3098   ZY=    -0.0123
   XZ=     3.7771   YZ=     0.2531   ZZ=    34.9893
   Eigenvalues:    27.2535    28.3096    36.6470
     36  H    Isotropic =    30.4185   Anisotropy =    14.2892
   XX=    35.4408   YX=    -6.0762   ZX=    -2.7867
   XY=    -6.7907   YY=    30.6429   ZY=    -1.9588
   XZ=    -1.4721   YZ=    -1.6446   ZZ=    25.1717
   Eigenvalues:    22.9147    28.3961    39.9446
     37  H    Isotropic =    28.8730   Anisotropy =    17.3014
   XX=    34.6267   YX=    -8.2474   ZX=    -1.3372
   XY=    -8.9000   YY=    27.5056   ZY=    -3.3795
   XZ=    -1.8619   YZ=    -4.7515   ZZ=    24.4868
   Eigenvalues:    18.6424    27.5694    40.4073
     38  H    Isotropic =    30.5827   Anisotropy =     8.5283
   XX=    30.5418   YX=     3.3743   ZX=     0.5341
   XY=     2.8899   YY=    34.2069   ZY=    -2.7465
   XZ=     1.2176   YZ=    -1.7787   ZZ=    26.9995
   Eigenvalues:    25.6327    29.8473    36.2682
     39  H    Isotropic =    30.8405   Anisotropy =     7.6084
   XX=    29.5502   YX=     0.0972   ZX=     1.0171
   XY=    -0.1537   YY=    29.5186   ZY=     3.9470
   XZ=    -0.0268   YZ=     3.9271   ZZ=    33.4527
   Eigenvalues:    27.0519    29.5569    35.9128
     40  H    Isotropic =    30.1745   Anisotropy =     8.4434
   XX=    34.2421   YX=    -0.5398   ZX=     3.3588
   XY=     0.4427   YY=    28.3420   ZY=     2.2309
   XZ=     3.4291   YZ=     1.7908   ZZ=    27.9396
   Eigenvalues:    25.2985    29.4217    35.8035
     41  H    Isotropic =    28.1409   Anisotropy =     8.0530
   XX=    33.0646   YX=    -0.9244   ZX=     1.7090
   XY=    -2.2738   YY=    24.8349   ZY=     2.9091
   XZ=     1.2856   YZ=     3.0781   ZZ=    26.5233
   Eigenvalues:    22.1341    28.7791    33.5096
     42  H    Isotropic =    27.9923   Anisotropy =     4.4425
   XX=    29.0884   YX=    -3.2795   ZX=    -1.3945
   XY=    -2.0656   YY=    26.5645   ZY=    -3.4152
   XZ=    -1.9778   YZ=    -2.9909   ZZ=    28.3240
   Eigenvalues:    22.5946    30.4284    30.9540
     43  H    Isotropic =    30.5354   Anisotropy =    21.7359
   XX=    28.7787   YX=    -7.3574   ZX=    -4.3308
   XY=    -7.9401   YY=    31.3201   ZY=     9.6510
   XZ=    -3.4699   YZ=     9.2283   ZZ=    31.5074
   Eigenvalues:    20.5217    26.0585    45.0260
 End of Minotr F.D. properties file   721 does not exist.
 End of Minotr F.D. properties file   722 does not exist.
 End of Minotr F.D. properties file   788 does not exist.

 **********************************************************************

            Population analysis using the SCF density.

 **********************************************************************

 Orbital symmetries:
       Occupied  (A) (A) (A) (A) (A) (A) (A) (A) (A) (A) (A) (A)
                 (A) (A) (A) (A) (A) (A) (A) (A) (A) (A) (A) (A)
                 (A) (A) (A) (A) (A) (A) (A) (A) (A) (A) (A) (A)
                 (A) (A) (A) (A) (A) (A) (A) (A) (A) (A) (A) (A)
                 (A) (A) (A) (A) (A) (A) (A) (A) (A) (A) (A) (A)
                 (A) (A) (A) (A) (A) (A) (A) (A) (A) (A) (A) (A)
                 (A)
       Virtual   (A) (A) (A) (A) (A) (A) (A) (A) (A) (A) (A) (A)
                 (A) (A) (A) (A) (A) (A) (A) (A) (A) (A) (A) (A)
                 (A) (A) (A) (A) (A) (A) (A) (A) (A) (A) (A) (A)
                 (A) (A) (A) (A) (A) (A) (A) (A) (A) (A) (A) (A)
                 (A) (A) (A) (A) (A) (A) (A) (A) (A) (A) (A) (A)
                 (A) (A) (A) (A) (A) (A) (A) (A) (A) (A) (A) (A)
                 (A) (A) (A) (A) (A) (A) (A) (A) (A) (A) (A) (A)
                 (A) (A) (A) (A) (A) (A) (A) (A) (A) (A) (A) (A)
                 (A) (A) (A) (A) (A) (A) (A) (A) (A) (A) (A) (A)
                 (A) (A) (A) (A) (A) (A) (A) (A) (A) (A) (A) (A)
                 (A) (A) (A) (A) (A) (A) (A) (A) (A) (A) (A) (A)
                 (A) (A) (A) (A) (A) (A) (A) (A) (A) (A) (A) (A)
                 (A) (A) (A) (A) (A) (A) (A) (A) (A) (A) (A) (A)
                 (A) (A) (A) (A) (A) (A) (A) (A) (A) (A) (A) (A)
                 (A) (A) (A) (A) (A) (A) (A) (A) (A) (A) (A) (A)
                 (A) (A) (A) (A) (A) (A) (A) (A) (A) (A) (A) (A)
                 (A) (A) (A) (A) (A) (A) (A) (A) (A) (A) (A) (A)
                 (A) (A) (A) (A) (A) (A) (A) (A) (A) (A) (A) (A)
                 (A) (A) (A) (A) (A) (A) (A) (A) (A) (A) (A) (A)
                 (A) (A) (A) (A) (A) (A) (A) (A) (A) (A) (A) (A)
                 (A) (A) (A) (A) (A) (A) (A) (A) (A) (A) (A) (A)
                 (A) (A) (A) (A) (A) (A) (A) (A) (A) (A) (A) (A)
                 (A) (A) (A) (A) (A) (A) (A) (A) (A) (A) (A) (A)
                 (A) (A) (A) (A) (A) (A) (A) (A) (A) (A) (A) (A)
                 (A) (A) (A) (A) (A) (A) (A) (A) (A) (A) (A) (A)
                 (A) (A) (A) (A) (A) (A) (A) (A) (A) (A) (A) (A)
                 (A) (A) (A) (A) (A) (A) (A) (A) (A) (A) (A) (A)
                 (A) (A) (A) (A) (A) (A) (A) (A) (A) (A) (A) (A)
                 (A) (A) (A) (A) (A) (A) (A) (A) (A) (A) (A) (A)
                 (A) (A) (A) (A) (A) (A) (A) (A) (A) (A) (A) (A)
                 (A) (A) (A) (A) (A) (A) (A) (A) (A) (A) (A) (A)
                 (A) (A) (A) (A) (A) (A) (A) (A) (A) (A) (A) (A)
                 (A) (A) (A) (A) (A) (A) (A) (A) (A) (A) (A) (A)
                 (A) (A) (A) (A) (A) (A) (A) (A) (A) (A) (A) (A)
                 (A) (A) (A) (A) (A)
 The electronic state is 1-A.
 Alpha  occ. eigenvalues --  -19.22172 -19.21869 -19.20497 -19.19838 -10.32043
 Alpha  occ. eigenvalues --  -10.30977 -10.29642 -10.28044 -10.26569 -10.24737
 Alpha  occ. eigenvalues --  -10.24681 -10.24466 -10.24325 -10.23832 -10.23200
 Alpha  occ. eigenvalues --  -10.23129 -10.23101 -10.22158 -10.21885  -1.06576
 Alpha  occ. eigenvalues --   -1.06305  -1.05712  -1.03509  -0.89264  -0.84735
 Alpha  occ. eigenvalues --   -0.82208  -0.78230  -0.77016  -0.75011  -0.71969
 Alpha  occ. eigenvalues --   -0.70727  -0.68674  -0.66449  -0.63447  -0.60198
 Alpha  occ. eigenvalues --   -0.57897  -0.55508  -0.54592  -0.54233  -0.51711
 Alpha  occ. eigenvalues --   -0.50568  -0.49121  -0.48585  -0.47267  -0.47081
 Alpha  occ. eigenvalues --   -0.46502  -0.45606  -0.45199  -0.44849  -0.43387
 Alpha  occ. eigenvalues --   -0.42832  -0.41704  -0.41240  -0.40776  -0.39807
 Alpha  occ. eigenvalues --   -0.39488  -0.39281  -0.38987  -0.37897  -0.37078
 Alpha  occ. eigenvalues --   -0.36870  -0.36085  -0.35849  -0.35106  -0.34562
 Alpha  occ. eigenvalues --   -0.33649  -0.33069  -0.32327  -0.30135  -0.29455
 Alpha  occ. eigenvalues --   -0.28361  -0.27000  -0.26306
 Alpha virt. eigenvalues --   -0.04835   0.03913   0.04558   0.04890   0.06041
 Alpha virt. eigenvalues --    0.06744   0.08074   0.08363   0.09043   0.10142
 Alpha virt. eigenvalues --    0.10424   0.10995   0.11710   0.12116   0.12362
 Alpha virt. eigenvalues --    0.12737   0.13359   0.13773   0.14097   0.14659
 Alpha virt. eigenvalues --    0.15301   0.16037   0.16467   0.17188   0.17606
 Alpha virt. eigenvalues --    0.18002   0.19009   0.19218   0.19810   0.20611
 Alpha virt. eigenvalues --    0.21159   0.21835   0.22170   0.22916   0.23761
 Alpha virt. eigenvalues --    0.24482   0.25486   0.26070   0.26686   0.27266
 Alpha virt. eigenvalues --    0.29100   0.29713   0.30010   0.30944   0.32632
 Alpha virt. eigenvalues --    0.32779   0.33270   0.33652   0.35115   0.35958
 Alpha virt. eigenvalues --    0.36367   0.38284   0.38665   0.39356   0.39900
 Alpha virt. eigenvalues --    0.40451   0.42351   0.42618   0.43522   0.44106
 Alpha virt. eigenvalues --    0.45027   0.45369   0.46441   0.47459   0.48127
 Alpha virt. eigenvalues --    0.48875   0.49473   0.50836   0.50883   0.51776
 Alpha virt. eigenvalues --    0.52320   0.53535   0.54579   0.54790   0.55577
 Alpha virt. eigenvalues --    0.56186   0.56855   0.57333   0.57700   0.58054
 Alpha virt. eigenvalues --    0.58414   0.59426   0.59654   0.59907   0.60282
 Alpha virt. eigenvalues --    0.60677   0.60761   0.61341   0.61786   0.62035
 Alpha virt. eigenvalues --    0.62739   0.62981   0.63393   0.63849   0.64246
 Alpha virt. eigenvalues --    0.64761   0.65314   0.66160   0.66593   0.67161
 Alpha virt. eigenvalues --    0.67361   0.67950   0.68589   0.68751   0.69700
 Alpha virt. eigenvalues --    0.70897   0.71677   0.72297   0.73275   0.73920
 Alpha virt. eigenvalues --    0.75199   0.76733   0.78705   0.81525   0.81956
 Alpha virt. eigenvalues --    0.84291   0.85578   0.86347   0.87993   0.88731
 Alpha virt. eigenvalues --    0.90232   0.91705   0.92016   0.93703   0.94678
 Alpha virt. eigenvalues --    0.95321   0.97189   0.98181   0.99872   1.00712
 Alpha virt. eigenvalues --    1.01365   1.01696   1.02740   1.04533   1.05030
 Alpha virt. eigenvalues --    1.06352   1.06879   1.08470   1.11631   1.12517
 Alpha virt. eigenvalues --    1.16067   1.16465   1.18108   1.18955   1.20068
 Alpha virt. eigenvalues --    1.20630   1.22722   1.23723   1.24141   1.25840
 Alpha virt. eigenvalues --    1.27869   1.28064   1.29626   1.31361   1.33669
 Alpha virt. eigenvalues --    1.35548   1.36088   1.37627   1.38586   1.39672
 Alpha virt. eigenvalues --    1.40897   1.41246   1.42259   1.42513   1.43825
 Alpha virt. eigenvalues --    1.44365   1.45585   1.46120   1.46562   1.47074
 Alpha virt. eigenvalues --    1.47941   1.48905   1.49767   1.50505   1.51506
 Alpha virt. eigenvalues --    1.52122   1.52934   1.53272   1.54764   1.55210
 Alpha virt. eigenvalues --    1.56027   1.56177   1.56686   1.57393   1.57967
 Alpha virt. eigenvalues --    1.58911   1.59156   1.61195   1.61320   1.61792
 Alpha virt. eigenvalues --    1.62251   1.62774   1.63638   1.64851   1.65371
 Alpha virt. eigenvalues --    1.65976   1.66301   1.67796   1.68023   1.68674
 Alpha virt. eigenvalues --    1.70062   1.70470   1.71243   1.72197   1.72662
 Alpha virt. eigenvalues --    1.73262   1.74088   1.74630   1.75015   1.75541
 Alpha virt. eigenvalues --    1.77071   1.77535   1.78100   1.79143   1.79814
 Alpha virt. eigenvalues --    1.81638   1.82359   1.84217   1.84976   1.85219
 Alpha virt. eigenvalues --    1.86041   1.88135   1.89226   1.89622   1.90518
 Alpha virt. eigenvalues --    1.91595   1.92946   1.94190   1.95152   1.96592
 Alpha virt. eigenvalues --    1.97990   1.99712   1.99893   2.00328   2.01343
 Alpha virt. eigenvalues --    2.03828   2.03926   2.06080   2.06484   2.06988
 Alpha virt. eigenvalues --    2.07851   2.08780   2.09862   2.10875   2.11600
 Alpha virt. eigenvalues --    2.14090   2.15618   2.16390   2.17826   2.18725
 Alpha virt. eigenvalues --    2.19299   2.20092   2.21427   2.22305   2.23683
 Alpha virt. eigenvalues --    2.25577   2.28616   2.29190   2.30062   2.30937
 Alpha virt. eigenvalues --    2.32321   2.34559   2.35983   2.37036   2.40416
 Alpha virt. eigenvalues --    2.41167   2.41400   2.41864   2.42423   2.44093
 Alpha virt. eigenvalues --    2.44474   2.45424   2.46186   2.47399   2.48140
 Alpha virt. eigenvalues --    2.49509   2.49959   2.50655   2.52017   2.52894
 Alpha virt. eigenvalues --    2.53517   2.55157   2.55813   2.56748   2.57386
 Alpha virt. eigenvalues --    2.57973   2.58679   2.59629   2.59944   2.60226
 Alpha virt. eigenvalues --    2.62086   2.63199   2.63715   2.64691   2.65990
 Alpha virt. eigenvalues --    2.67186   2.68152   2.69199   2.70854   2.72123
 Alpha virt. eigenvalues --    2.72420   2.73978   2.76266   2.77577   2.78677
 Alpha virt. eigenvalues --    2.79955   2.82164   2.83452   2.83816   2.85062
 Alpha virt. eigenvalues --    2.86824   2.88316   2.90184   2.90444   2.91416
 Alpha virt. eigenvalues --    2.92695   2.93432   2.94303   2.96154   2.98897
 Alpha virt. eigenvalues --    3.00387   3.02017   3.02593   3.05610   3.07612
 Alpha virt. eigenvalues --    3.09400   3.09950   3.12829   3.13278   3.14132
 Alpha virt. eigenvalues --    3.14545   3.15991   3.17458   3.18959   3.22013
 Alpha virt. eigenvalues --    3.22496   3.23682   3.24961   3.25793   3.28615
 Alpha virt. eigenvalues --    3.29166   3.33228   3.33780   3.34623   3.37037
 Alpha virt. eigenvalues --    3.42132   3.44986   3.49205   3.56446   3.57650
 Alpha virt. eigenvalues --    3.60354   3.64585   3.76182   3.76848   3.77811
 Alpha virt. eigenvalues --    3.78799   3.81069   3.81650   3.82631   3.82811
 Alpha virt. eigenvalues --    3.83225   3.83633   3.84689   3.85413   3.86434
 Alpha virt. eigenvalues --    3.86925   3.91911   3.95000   4.00440   4.02521
 Alpha virt. eigenvalues --    4.06316   4.08678   4.10876   4.13529   4.25112
 Alpha virt. eigenvalues --    4.26273   4.29461   4.35184   4.36816   4.41909
 Alpha virt. eigenvalues --    4.48867   4.55716   4.94077   4.95601   4.96743
 Alpha virt. eigenvalues --    5.01293   5.11176   5.29737   5.30266   5.34987
 Alpha virt. eigenvalues --    5.64014   5.65543   5.65937   5.66461  23.64646
 Alpha virt. eigenvalues --   23.80019  23.84015  23.86865  23.91320  23.92974
 Alpha virt. eigenvalues --   23.94261  23.96998  23.97570  24.00566  24.02712
 Alpha virt. eigenvalues --   24.03242  24.05291  24.06690  24.26125  50.00216
 Alpha virt. eigenvalues --   50.02607  50.06826  50.10042
          Condensed to atoms (all electrons):
               1          2          3          4          5          6
     1  C    5.793354   0.334417  -0.033297  -0.017676   0.000333  -0.064688
     2  C    0.334417   5.445975   0.295039  -0.047470  -0.005845  -0.008721
     3  C   -0.033297   0.295039   5.056397   0.324015  -0.066095  -0.012101
     4  C   -0.017676  -0.047470   0.324015   5.385810   0.283390  -0.044367
     5  C    0.000333  -0.005845  -0.066095   0.283390   5.030663   0.351565
     6  C   -0.064688  -0.008721  -0.012101  -0.044367   0.351565   5.015307
     7  C    0.260300  -0.049755  -0.005620  -0.001735  -0.077165   0.370824
     8  C    0.159329   0.047565   0.004666  -0.000144  -0.000439   0.005622
     9  C   -0.158679  -0.121962   0.007192  -0.000694   0.000003  -0.000145
    10  C    0.006388   0.282371  -0.043015   0.004469  -0.000256  -0.000314
    11  O   -0.121529   0.006905  -0.000102  -0.000001  -0.000005   0.000187
    12  C   -0.076607   0.000181   0.002112  -0.005021  -0.002720  -0.070426
    13  C   -0.004674  -0.088188  -0.007125   0.000252  -0.000021   0.000068
    14  O    0.008156  -0.054208  -0.008354  -0.000995  -0.000007   0.000003
    15  C    0.000090   0.006454  -0.046262   0.318261  -0.046294   0.005527
    16  O    0.000085  -0.000790  -0.013854  -0.061900   0.003296  -0.000062
    17  C   -0.000029  -0.000171   0.009580  -0.072579  -0.006817   0.000269
    18  C   -0.000042   0.000257  -0.014875  -0.074252  -0.004049  -0.000049
    19  O    0.000000  -0.000011  -0.000560   0.004179   0.000045   0.000000
    20  H   -0.003112  -0.027712   0.393353  -0.035620  -0.003060  -0.001621
    21  H    0.012882  -0.057236   0.396382  -0.057202   0.007142  -0.000472
    22  H    0.002033  -0.007474  -0.051496   0.402640  -0.028505  -0.004687
    23  H   -0.000247  -0.000308  -0.002285  -0.041713   0.409763  -0.033002
    24  H   -0.000086  -0.000457   0.008215  -0.038115   0.412647  -0.032485
    25  H   -0.005122  -0.003011   0.006770  -0.008397  -0.035481   0.410383
    26  H    0.009547   0.000178  -0.000231   0.007785  -0.033847   0.410696
    27  H   -0.057904   0.005926  -0.000317  -0.000354   0.007176  -0.039827
    28  H    0.005280   0.001739  -0.000273   0.000047  -0.000002   0.000016
    29  H    0.012530   0.001498  -0.000300   0.000009   0.000000   0.000013
    30  H    0.008855  -0.000207  -0.000071   0.000315  -0.001861  -0.002036
    31  H   -0.004610   0.002913  -0.000489  -0.000175   0.004078  -0.007744
    32  H   -0.015003  -0.000452   0.000030   0.000074  -0.000402   0.007719
    33  H    0.000248  -0.015400   0.006007   0.000115   0.000006  -0.000010
    34  H   -0.001049   0.011632  -0.000120   0.000015   0.000000  -0.000001
    35  H    0.001370   0.003685  -0.000280  -0.000023  -0.000005   0.000009
    36  H   -0.000231  -0.002751   0.002856   0.000001   0.000002  -0.000002
    37  H    0.000000   0.000012  -0.000222   0.012870  -0.000456   0.000021
    38  H   -0.000007   0.000000  -0.000446  -0.003790   0.001836   0.000314
    39  H   -0.000019  -0.000091   0.000191  -0.007317  -0.001590  -0.000100
    40  H   -0.000002   0.000039  -0.000320   0.009601  -0.000258   0.000007
    41  H   -0.000069   0.000964   0.007081  -0.004791   0.000046   0.000006
    42  H    0.000007  -0.000107  -0.000410   0.002008   0.000073  -0.000117
    43  H    0.000000  -0.000002   0.000001  -0.000543  -0.000003  -0.000001
               7          8          9         10         11         12
     1  C    0.260300   0.159329  -0.158679   0.006388  -0.121529  -0.076607
     2  C   -0.049755   0.047565  -0.121962   0.282371   0.006905   0.000181
     3  C   -0.005620   0.004666   0.007192  -0.043015  -0.000102   0.002112
     4  C   -0.001735  -0.000144  -0.000694   0.004469  -0.000001  -0.005021
     5  C   -0.077165  -0.000439   0.000003  -0.000256  -0.000005  -0.002720
     6  C    0.370824   0.005622  -0.000145  -0.000314   0.000187  -0.070426
     7  C    5.157667  -0.051337   0.010364   0.004297   0.011455   0.342183
     8  C   -0.051337   4.730649   0.362733  -0.093209   0.653620  -0.007415
     9  C    0.010364   0.362733   5.219370   0.284419  -0.073682  -0.001072
    10  C    0.004297  -0.093209   0.284419   5.287667   0.005705  -0.000060
    11  O    0.011455   0.653620  -0.073682   0.005705   7.893433  -0.005214
    12  C    0.342183  -0.007415  -0.001072  -0.000060  -0.005214   4.948866
    13  C   -0.000497  -0.001192  -0.058608   0.328011   0.000007  -0.000010
    14  O   -0.000050   0.002459  -0.048453   0.238800  -0.000012   0.000013
    15  C   -0.000434   0.000004   0.000008  -0.000345   0.000000  -0.000067
    16  O   -0.000005   0.000000  -0.000002  -0.000212   0.000000   0.000002
    17  C   -0.000039   0.000000   0.000000   0.000002   0.000000  -0.000010
    18  C    0.000015   0.000000   0.000000   0.000001   0.000000  -0.000007
    19  O    0.000000   0.000000   0.000000   0.000000   0.000000   0.000000
    20  H    0.001504  -0.000336  -0.000028  -0.001335   0.000006  -0.000207
    21  H   -0.000407  -0.000584   0.001643  -0.002260   0.000001   0.000094
    22  H    0.003666  -0.000155  -0.000020  -0.000229  -0.000006  -0.001191
    23  H    0.008081   0.000031   0.000000   0.000001   0.000000  -0.000230
    24  H   -0.006365   0.000019  -0.000003   0.000016   0.000001   0.004986
    25  H   -0.044408   0.000271  -0.000097  -0.000091  -0.000021   0.008545
    26  H   -0.033314  -0.000226   0.000007   0.000028  -0.000006  -0.004866
    27  H    0.424621  -0.005654   0.002516  -0.001283   0.013916  -0.039608
    28  H   -0.000503  -0.022123   0.375996  -0.032278   0.000378   0.000134
    29  H   -0.000200  -0.034014   0.390931  -0.027522   0.004732  -0.000014
    30  H   -0.036353  -0.000045   0.000017   0.000014  -0.000106   0.403838
    31  H   -0.033210  -0.000541   0.000092  -0.000188  -0.000058   0.402996
    32  H   -0.024526   0.005249   0.000531  -0.000090   0.010044   0.398592
    33  H    0.000020  -0.000557   0.007651  -0.019843   0.000006   0.000000
    34  H    0.000018   0.001007  -0.010105  -0.035417  -0.000015   0.000000
    35  H   -0.000057   0.000457  -0.002407  -0.030953  -0.000066   0.000007
    36  H    0.000012  -0.000552   0.007285  -0.038642   0.000007  -0.000003
    37  H   -0.000001   0.000000   0.000000  -0.000002   0.000000   0.000000
    38  H    0.000004   0.000000   0.000000   0.000001   0.000000  -0.000007
    39  H    0.000008   0.000000   0.000000   0.000001   0.000000   0.000019
    40  H    0.000001   0.000000   0.000000   0.000000   0.000000   0.000000
    41  H    0.000021   0.000000  -0.000002  -0.000010   0.000000  -0.000001
    42  H   -0.000001   0.000000   0.000000  -0.000002   0.000000  -0.000001
    43  H    0.000000   0.000000   0.000000   0.000000   0.000000   0.000000
              13         14         15         16         17         18
     1  C   -0.004674   0.008156   0.000090   0.000085  -0.000029  -0.000042
     2  C   -0.088188  -0.054208   0.006454  -0.000790  -0.000171   0.000257
     3  C   -0.007125  -0.008354  -0.046262  -0.013854   0.009580  -0.014875
     4  C    0.000252  -0.000995   0.318261  -0.061900  -0.072579  -0.074252
     5  C   -0.000021  -0.000007  -0.046294   0.003296  -0.006817  -0.004049
     6  C    0.000068   0.000003   0.005527  -0.000062   0.000269  -0.000049
     7  C   -0.000497  -0.000050  -0.000434  -0.000005  -0.000039   0.000015
     8  C   -0.001192   0.002459   0.000004   0.000000   0.000000   0.000000
     9  C   -0.058608  -0.048453   0.000008  -0.000002   0.000000   0.000000
    10  C    0.328011   0.238800  -0.000345  -0.000212   0.000002   0.000001
    11  O    0.000007  -0.000012   0.000000   0.000000   0.000000   0.000000
    12  C   -0.000010   0.000013  -0.000067   0.000002  -0.000010  -0.000007
    13  C    4.982310  -0.055578  -0.000004   0.000010   0.000000  -0.000003
    14  O   -0.055578   7.990033  -0.000082  -0.000011  -0.000001   0.000002
    15  C   -0.000004  -0.000082   5.307581   0.216061   0.346515   0.295324
    16  O    0.000010  -0.000011   0.216061   8.022102  -0.049381  -0.036237
    17  C    0.000000  -0.000001   0.346515  -0.049381   4.941339  -0.072789
    18  C   -0.000003   0.000002   0.295324  -0.036237  -0.072789   4.873122
    19  O    0.000000   0.000000  -0.058871  -0.008082  -0.006959   0.240103
    20  H    0.001996   0.000244  -0.003059  -0.000216  -0.000248   0.003025
    21  H   -0.001234   0.013080  -0.010972   0.031414   0.001770  -0.000621
    22  H    0.000127   0.001216  -0.035213   0.007670  -0.012005   0.010619
    23  H    0.000001   0.000000  -0.005900   0.000118  -0.004598   0.004171
    24  H    0.000000   0.000000  -0.006098  -0.000091   0.003311  -0.000591
    25  H    0.000001   0.000004  -0.000220   0.000001   0.000017  -0.000103
    26  H   -0.000003   0.000000  -0.000318   0.000003   0.000014   0.000003
    27  H    0.000142  -0.000001   0.000028   0.000000   0.000000   0.000000
    28  H    0.005303   0.008624  -0.000002   0.000000   0.000000   0.000000
    29  H   -0.000968   0.000844   0.000000   0.000000   0.000000   0.000000
    30  H    0.000000   0.000000  -0.000005   0.000000  -0.000008   0.000001
    31  H    0.000002  -0.000026   0.000215  -0.000087   0.000234  -0.000028
    32  H   -0.000001   0.000006  -0.000002   0.000000  -0.000001   0.000000
    33  H    0.394479  -0.001969   0.000009  -0.000072  -0.000001  -0.000002
    34  H    0.399087   0.005234   0.000000   0.000000   0.000000   0.000000
    35  H    0.382572   0.004549   0.000002   0.000000   0.000000   0.000000
    36  H   -0.005741   0.321414   0.000068   0.000315   0.000001   0.000027
    37  H    0.000001  -0.000005  -0.057204   0.321650  -0.001847  -0.013195
    38  H    0.000000   0.000000  -0.029335   0.004891   0.385311  -0.001423
    39  H    0.000000  -0.000001  -0.035475   0.002594   0.406106   0.008583
    40  H    0.000000   0.000000  -0.028935   0.000269   0.397058  -0.012171
    41  H    0.000021  -0.000041  -0.037007   0.000102   0.007271   0.408674
    42  H    0.000000   0.000000  -0.042952   0.004712  -0.004457   0.389790
    43  H    0.000000   0.000000   0.008206   0.000277  -0.000170  -0.030859
              19         20         21         22         23         24
     1  C    0.000000  -0.003112   0.012882   0.002033  -0.000247  -0.000086
     2  C   -0.000011  -0.027712  -0.057236  -0.007474  -0.000308  -0.000457
     3  C   -0.000560   0.393353   0.396382  -0.051496  -0.002285   0.008215
     4  C    0.004179  -0.035620  -0.057202   0.402640  -0.041713  -0.038115
     5  C    0.000045  -0.003060   0.007142  -0.028505   0.409763   0.412647
     6  C    0.000000  -0.001621  -0.000472  -0.004687  -0.033002  -0.032485
     7  C    0.000000   0.001504  -0.000407   0.003666   0.008081  -0.006365
     8  C    0.000000  -0.000336  -0.000584  -0.000155   0.000031   0.000019
     9  C    0.000000  -0.000028   0.001643  -0.000020   0.000000  -0.000003
    10  C    0.000000  -0.001335  -0.002260  -0.000229   0.000001   0.000016
    11  O    0.000000   0.000006   0.000001  -0.000006   0.000000   0.000001
    12  C    0.000000  -0.000207   0.000094  -0.001191  -0.000230   0.004986
    13  C    0.000000   0.001996  -0.001234   0.000127   0.000001   0.000000
    14  O    0.000000   0.000244   0.013080   0.001216   0.000000   0.000000
    15  C   -0.058871  -0.003059  -0.010972  -0.035213  -0.005900  -0.006098
    16  O   -0.008082  -0.000216   0.031414   0.007670   0.000118  -0.000091
    17  C   -0.006959  -0.000248   0.001770  -0.012005  -0.004598   0.003311
    18  C    0.240103   0.003025  -0.000621   0.010619   0.004171  -0.000591
    19  O    7.983265  -0.000111  -0.000235  -0.000153  -0.000308  -0.000005
    20  H   -0.000111   0.516335  -0.022839   0.007237   0.002512   0.000065
    21  H   -0.000235  -0.022839   0.550876  -0.000450  -0.000229  -0.000307
    22  H   -0.000153   0.007237  -0.000450   0.542847   0.007146  -0.011341
    23  H   -0.000308   0.002512  -0.000229   0.007146   0.551473  -0.027865
    24  H   -0.000005   0.000065  -0.000307  -0.011341  -0.027865   0.547075
    25  H    0.000000   0.000077   0.000217  -0.000535  -0.008010   0.007526
    26  H    0.000000  -0.000244   0.000040  -0.000127  -0.002982  -0.007963
    27  H    0.000000   0.000210  -0.000006   0.000054  -0.000284  -0.000291
    28  H    0.000000  -0.000024  -0.000009   0.000049   0.000000   0.000000
    29  H    0.000000   0.000063  -0.000089   0.000006   0.000000   0.000000
    30  H    0.000000   0.000017  -0.000005   0.000073  -0.000078   0.000560
    31  H    0.000000   0.000035  -0.000054   0.002130   0.000045  -0.001039
    32  H    0.000000  -0.000004   0.000000   0.000084   0.000027  -0.000071
    33  H    0.000000  -0.000511   0.000775  -0.000025  -0.000001  -0.000001
    34  H    0.000000  -0.000004  -0.000687  -0.000003   0.000000   0.000000
    35  H    0.000000  -0.000338  -0.000074  -0.000022  -0.000001   0.000000
    36  H    0.000000  -0.000062   0.003426  -0.000001   0.000000   0.000000
    37  H    0.032760  -0.000072  -0.001709  -0.001039   0.000049   0.000022
    38  H   -0.000276   0.000008  -0.000254   0.000655   0.000707  -0.001783
    39  H   -0.000229  -0.000009  -0.000033   0.005326   0.000237   0.000166
    40  H    0.013680   0.000025  -0.000180  -0.000187  -0.000270   0.000176
    41  H   -0.026107   0.001138   0.000254  -0.000298  -0.000488  -0.000091
    42  H   -0.030076  -0.000372   0.000349  -0.000807   0.006432   0.000041
    43  H    0.317718  -0.000001   0.000033   0.000037   0.000034   0.000000
              25         26         27         28         29         30
     1  C   -0.005122   0.009547  -0.057904   0.005280   0.012530   0.008855
     2  C   -0.003011   0.000178   0.005926   0.001739   0.001498  -0.000207
     3  C    0.006770  -0.000231  -0.000317  -0.000273  -0.000300  -0.000071
     4  C   -0.008397   0.007785  -0.000354   0.000047   0.000009   0.000315
     5  C   -0.035481  -0.033847   0.007176  -0.000002   0.000000  -0.001861
     6  C    0.410383   0.410696  -0.039827   0.000016   0.000013  -0.002036
     7  C   -0.044408  -0.033314   0.424621  -0.000503  -0.000200  -0.036353
     8  C    0.000271  -0.000226  -0.005654  -0.022123  -0.034014  -0.000045
     9  C   -0.000097   0.000007   0.002516   0.375996   0.390931   0.000017
    10  C   -0.000091   0.000028  -0.001283  -0.032278  -0.027522   0.000014
    11  O   -0.000021  -0.000006   0.013916   0.000378   0.004732  -0.000106
    12  C    0.008545  -0.004866  -0.039608   0.000134  -0.000014   0.403838
    13  C    0.000001  -0.000003   0.000142   0.005303  -0.000968   0.000000
    14  O    0.000004   0.000000  -0.000001   0.008624   0.000844   0.000000
    15  C   -0.000220  -0.000318   0.000028  -0.000002   0.000000  -0.000005
    16  O    0.000001   0.000003   0.000000   0.000000   0.000000   0.000000
    17  C    0.000017   0.000014   0.000000   0.000000   0.000000  -0.000008
    18  C   -0.000103   0.000003   0.000000   0.000000   0.000000   0.000001
    19  O    0.000000   0.000000   0.000000   0.000000   0.000000   0.000000
    20  H    0.000077  -0.000244   0.000210  -0.000024   0.000063   0.000017
    21  H    0.000217   0.000040  -0.000006  -0.000009  -0.000089  -0.000005
    22  H   -0.000535  -0.000127   0.000054   0.000049   0.000006   0.000073
    23  H   -0.008010  -0.002982  -0.000284   0.000000   0.000000  -0.000078
    24  H    0.007526  -0.007963  -0.000291   0.000000   0.000000   0.000560
    25  H    0.560766  -0.025750  -0.004743   0.000004  -0.000001   0.000002
    26  H   -0.025750   0.548111  -0.007899   0.000000  -0.000001   0.003357
    27  H   -0.004743  -0.007899   0.556940  -0.000076  -0.000039  -0.005426
    28  H    0.000004   0.000000  -0.000076   0.490462  -0.010991  -0.000004
    29  H   -0.000001  -0.000001  -0.000039  -0.010991   0.501638   0.000001
    30  H    0.000002   0.003357  -0.005426  -0.000004   0.000001   0.550131
    31  H   -0.000249  -0.000732   0.008045  -0.000024   0.000004  -0.026631
    32  H   -0.000377   0.000005  -0.005725  -0.000049  -0.000022  -0.023143
    33  H   -0.000020   0.000000  -0.000003  -0.000483   0.000331   0.000000
    34  H   -0.000001   0.000000  -0.000005   0.000464   0.000898   0.000000
    35  H    0.000107   0.000000  -0.000033  -0.000254  -0.000539   0.000000
    36  H   -0.000003   0.000000  -0.000002  -0.000265  -0.000260   0.000000
    37  H    0.000001  -0.000001   0.000000   0.000000   0.000000   0.000000
    38  H   -0.000019  -0.000007   0.000000   0.000000   0.000000  -0.000002
    39  H   -0.000003   0.000006   0.000000   0.000000   0.000000   0.000001
    40  H    0.000002  -0.000002   0.000000   0.000000   0.000000   0.000000
    41  H   -0.000103   0.000009   0.000000   0.000000   0.000000   0.000000
    42  H    0.000024   0.000002   0.000000   0.000000   0.000000   0.000000
    43  H    0.000000   0.000000   0.000000   0.000000   0.000000   0.000000
              31         32         33         34         35         36
     1  C   -0.004610  -0.015003   0.000248  -0.001049   0.001370  -0.000231
     2  C    0.002913  -0.000452  -0.015400   0.011632   0.003685  -0.002751
     3  C   -0.000489   0.000030   0.006007  -0.000120  -0.000280   0.002856
     4  C   -0.000175   0.000074   0.000115   0.000015  -0.000023   0.000001
     5  C    0.004078  -0.000402   0.000006   0.000000  -0.000005   0.000002
     6  C   -0.007744   0.007719  -0.000010  -0.000001   0.000009  -0.000002
     7  C   -0.033210  -0.024526   0.000020   0.000018  -0.000057   0.000012
     8  C   -0.000541   0.005249  -0.000557   0.001007   0.000457  -0.000552
     9  C    0.000092   0.000531   0.007651  -0.010105  -0.002407   0.007285
    10  C   -0.000188  -0.000090  -0.019843  -0.035417  -0.030953  -0.038642
    11  O   -0.000058   0.010044   0.000006  -0.000015  -0.000066   0.000007
    12  C    0.402996   0.398592   0.000000   0.000000   0.000007  -0.000003
    13  C    0.000002  -0.000001   0.394479   0.399087   0.382572  -0.005741
    14  O   -0.000026   0.000006  -0.001969   0.005234   0.004549   0.321414
    15  C    0.000215  -0.000002   0.000009   0.000000   0.000002   0.000068
    16  O   -0.000087   0.000000  -0.000072   0.000000   0.000000   0.000315
    17  C    0.000234  -0.000001  -0.000001   0.000000   0.000000   0.000001
    18  C   -0.000028   0.000000  -0.000002   0.000000   0.000000   0.000027
    19  O    0.000000   0.000000   0.000000   0.000000   0.000000   0.000000
    20  H    0.000035  -0.000004  -0.000511  -0.000004  -0.000338  -0.000062
    21  H   -0.000054   0.000000   0.000775  -0.000687  -0.000074   0.003426
    22  H    0.002130   0.000084  -0.000025  -0.000003  -0.000022  -0.000001
    23  H    0.000045   0.000027  -0.000001   0.000000  -0.000001   0.000000
    24  H   -0.001039  -0.000071  -0.000001   0.000000   0.000000   0.000000
    25  H   -0.000249  -0.000377  -0.000020  -0.000001   0.000107  -0.000003
    26  H   -0.000732   0.000005   0.000000   0.000000   0.000000   0.000000
    27  H    0.008045  -0.005725  -0.000003  -0.000005  -0.000033  -0.000002
    28  H   -0.000024  -0.000049  -0.000483   0.000464  -0.000254  -0.000265
    29  H    0.000004  -0.000022   0.000331   0.000898  -0.000539  -0.000260
    30  H   -0.026631  -0.023143   0.000000   0.000000   0.000000   0.000000
    31  H    0.557057  -0.027133   0.000001   0.000000   0.000001   0.000002
    32  H   -0.027133   0.544551   0.000000   0.000000   0.000000  -0.000002
    33  H    0.000001   0.000000   0.539178  -0.025235  -0.020691   0.003440
    34  H    0.000000   0.000000  -0.025235   0.531327  -0.020135   0.000135
    35  H    0.000001   0.000000  -0.020691  -0.020135   0.546731   0.000080
    36  H    0.000002  -0.000002   0.003440   0.000135   0.000080   0.442877
    37  H    0.000003   0.000000   0.000001   0.000000   0.000000   0.000004
    38  H   -0.000025   0.000000   0.000000   0.000000   0.000000   0.000000
    39  H    0.000061   0.000001   0.000000   0.000000   0.000000   0.000001
    40  H   -0.000002   0.000000   0.000000   0.000000   0.000000   0.000000
    41  H    0.000002   0.000000  -0.000014   0.000004   0.000003   0.000024
    42  H    0.000010   0.000000  -0.000001   0.000000   0.000000  -0.000002
    43  H    0.000000   0.000000   0.000000   0.000000   0.000000   0.000000
              37         38         39         40         41         42
     1  C    0.000000  -0.000007  -0.000019  -0.000002  -0.000069   0.000007
     2  C    0.000012   0.000000  -0.000091   0.000039   0.000964  -0.000107
     3  C   -0.000222  -0.000446   0.000191  -0.000320   0.007081  -0.000410
     4  C    0.012870  -0.003790  -0.007317   0.009601  -0.004791   0.002008
     5  C   -0.000456   0.001836  -0.001590  -0.000258   0.000046   0.000073
     6  C    0.000021   0.000314  -0.000100   0.000007   0.000006  -0.000117
     7  C   -0.000001   0.000004   0.000008   0.000001   0.000021  -0.000001
     8  C    0.000000   0.000000   0.000000   0.000000   0.000000   0.000000
     9  C    0.000000   0.000000   0.000000   0.000000  -0.000002   0.000000
    10  C   -0.000002   0.000001   0.000001   0.000000  -0.000010  -0.000002
    11  O    0.000000   0.000000   0.000000   0.000000   0.000000   0.000000
    12  C    0.000000  -0.000007   0.000019   0.000000  -0.000001  -0.000001
    13  C    0.000001   0.000000   0.000000   0.000000   0.000021   0.000000
    14  O   -0.000005   0.000000  -0.000001   0.000000  -0.000041   0.000000
    15  C   -0.057204  -0.029335  -0.035475  -0.028935  -0.037007  -0.042952
    16  O    0.321650   0.004891   0.002594   0.000269   0.000102   0.004712
    17  C   -0.001847   0.385311   0.406106   0.397058   0.007271  -0.004457
    18  C   -0.013195  -0.001423   0.008583  -0.012171   0.408674   0.389790
    19  O    0.032760  -0.000276  -0.000229   0.013680  -0.026107  -0.030076
    20  H   -0.000072   0.000008  -0.000009   0.000025   0.001138  -0.000372
    21  H   -0.001709  -0.000254  -0.000033  -0.000180   0.000254   0.000349
    22  H   -0.001039   0.000655   0.005326  -0.000187  -0.000298  -0.000807
    23  H    0.000049   0.000707   0.000237  -0.000270  -0.000488   0.006432
    24  H    0.000022  -0.001783   0.000166   0.000176  -0.000091   0.000041
    25  H    0.000001  -0.000019  -0.000003   0.000002  -0.000103   0.000024
    26  H   -0.000001  -0.000007   0.000006  -0.000002   0.000009   0.000002
    27  H    0.000000   0.000000   0.000000   0.000000   0.000000   0.000000
    28  H    0.000000   0.000000   0.000000   0.000000   0.000000   0.000000
    29  H    0.000000   0.000000   0.000000   0.000000   0.000000   0.000000
    30  H    0.000000  -0.000002   0.000001   0.000000   0.000000   0.000000
    31  H    0.000003  -0.000025   0.000061  -0.000002   0.000002   0.000010
    32  H    0.000000   0.000000   0.000001   0.000000   0.000000   0.000000
    33  H    0.000001   0.000000   0.000000   0.000000  -0.000014  -0.000001
    34  H    0.000000   0.000000   0.000000   0.000000   0.000004   0.000000
    35  H    0.000000   0.000000   0.000000   0.000000   0.000003   0.000000
    36  H    0.000004   0.000000   0.000001   0.000000   0.000024  -0.000002
    37  H    0.447386  -0.000286  -0.000942   0.003772  -0.000911   0.002260
    38  H   -0.000286   0.561301  -0.023796  -0.020525  -0.000246  -0.000280
    39  H   -0.000942  -0.023796   0.542296  -0.025155  -0.000389  -0.000353
    40  H    0.003772  -0.020525  -0.025155   0.535701   0.000570  -0.000510
    41  H   -0.000911  -0.000246  -0.000389   0.000570   0.543696  -0.030447
    42  H    0.002260  -0.000280  -0.000353  -0.000510  -0.030447   0.576393
    43  H   -0.001339  -0.000015   0.000039  -0.000553  -0.007642  -0.000228
              43
     1  C    0.000000
     2  C   -0.000002
     3  C    0.000001
     4  C   -0.000543
     5  C   -0.000003
     6  C   -0.000001
     7  C    0.000000
     8  C    0.000000
     9  C    0.000000
    10  C    0.000000
    11  O    0.000000
    12  C    0.000000
    13  C    0.000000
    14  O    0.000000
    15  C    0.008206
    16  O    0.000277
    17  C   -0.000170
    18  C   -0.030859
    19  O    0.317718
    20  H   -0.000001
    21  H    0.000033
    22  H    0.000037
    23  H    0.000034
    24  H    0.000000
    25  H    0.000000
    26  H    0.000000
    27  H    0.000000
    28  H    0.000000
    29  H    0.000000
    30  H    0.000000
    31  H    0.000000
    32  H    0.000000
    33  H    0.000000
    34  H    0.000000
    35  H    0.000000
    36  H    0.000000
    37  H   -0.001339
    38  H   -0.000015
    39  H    0.000039
    40  H   -0.000553
    41  H   -0.007642
    42  H   -0.000228
    43  H    0.431805
 Mulliken charges:
               1
     1  C   -0.050521
     2  C    0.044576
     3  C   -0.211364
     4  C   -0.230982
     5  C   -0.196879
     6  C   -0.255577
     7  C   -0.229077
     8  C    0.244840
     9  C   -0.194799
    10  C   -0.114632
    11  O   -0.399580
    12  C   -0.297809
    13  C   -0.270542
    14  O   -0.424885
    15  C   -0.059298
    16  O   -0.444570
    17  C   -0.266687
    18  C    0.027581
    19  O   -0.459770
    20  H    0.173296
    21  H    0.137772
    22  H    0.162356
    23  H    0.137971
    24  H    0.150223
    25  H    0.142049
    26  H    0.138726
    27  H    0.149909
    28  H    0.178865
    29  H    0.161461
    30  H    0.128798
    31  H    0.125122
    32  H    0.130089
    33  H    0.132572
    34  H    0.142957
    35  H    0.136307
    36  H    0.266541
    37  H    0.258421
    38  H    0.127496
    39  H    0.129868
    40  H    0.128170
    41  H    0.138774
    42  H    0.129023
    43  H    0.283207
 Sum of Mulliken charges =   0.00000
 Mulliken charges with hydrogens summed into heavy atoms:
               1
     1  C   -0.050521
     2  C    0.044576
     3  C    0.099704
     4  C   -0.068626
     5  C    0.091315
     6  C    0.025198
     7  C   -0.079168
     8  C    0.244840
     9  C    0.145527
    10  C   -0.114632
    11  O   -0.399580
    12  C    0.086200
    13  C    0.141295
    14  O   -0.158344
    15  C   -0.059298
    16  O   -0.186149
    17  C    0.118848
    18  C    0.295378
    19  O   -0.176563
 Electronic spatial extent (au):  <R**2>=           5599.1123
 Charge=              0.0000 electrons
 Dipole moment (field-independent basis, Debye):
    X=              5.9338    Y=             -2.5960    Z=             -5.3770  Tot=              8.4179
 Quadrupole moment (field-independent basis, Debye-Ang):
   XX=           -130.6588   YY=           -107.3582   ZZ=           -115.2226
   XY=              3.5677   XZ=             -4.7306   YZ=              7.1382
 Traceless Quadrupole moment (field-independent basis, Debye-Ang):
   XX=            -12.9123   YY=             10.3883   ZZ=              2.5240
   XY=              3.5677   XZ=             -4.7306   YZ=              7.1382
 Octapole moment (field-independent basis, Debye-Ang**2):
  XXX=            135.4541  YYY=            -35.0934  ZZZ=             -6.7067  XYY=             37.3636
  XXY=            -81.3743  XXZ=            -42.2851  XZZ=             16.3841  YZZ=             -3.1557
  YYZ=            -16.8035  XYZ=              7.7698
 Hexadecapole moment (field-independent basis, Debye-Ang**3):
 XXXX=          -4975.7417 YYYY=          -1909.5668 ZZZZ=           -640.3877 XXXY=             13.5632
 XXXZ=           -108.3275 YYYX=            -85.5745 YYYZ=              3.9708 ZZZX=            -34.0437
 ZZZY=              4.5110 XXYY=          -1033.2840 XXZZ=           -797.8150 YYZZ=           -447.0906
 XXYZ=             54.2949 YYXZ=              1.0581 ZZXY=            -38.9452
 N-N= 1.598162448760D+03 E-N=-5.266710732712D+03  KE= 8.830050633772D+02
 1\1\GINC-SNODE68\SP\RmPW1PW91\6-311G(d,p)\C15H24O4\ROOT\10-Mar-2024\0\
 \# mPW1PW91/6-311G(d,p) nmr guess=read geom=check scrf=(solvent=methan
 ol,read)\\candidate structure: DY-202A-11R_4, conformer: 1, nmr calcul
 ation with methanol solvation\\0,1\C,0,-1.7870132998,0.5971173838,-0.1
 70150673\C,0,-1.0214079667,-0.5170343991,-0.2623850741\C,0,0.455853763
 5,-0.5988712086,-0.5305171491\C,0,1.2747555012,0.5231655219,0.15500832
 67\C,0,1.1920841606,1.8785364778,-0.589670389\C,0,-0.1569610789,2.2120
 681993,-1.2523414824\C,0,-1.4227761761,2.0467902616,-0.3888308885\C,0,
 -3.1744064709,0.2081841254,0.1307149899\C,0,-3.2275867564,-1.292086041
 2,0.3546205234\C,0,-1.8399091296,-1.8035823181,-0.0710167062\O,0,-4.14
 02764953,0.9703418236,0.1910426036\C,0,-1.3712783005,2.8388782508,0.93
 32587937\C,0,-1.8827333171,-2.6362452303,-1.3574489366\O,0,-1.31104309
 8,-2.5961423707,1.0083711574\C,0,2.7400318732,0.0887712361,0.443282415
 5\O,0,2.6483320779,-1.0637309276,1.3097628006\C,0,3.5151501372,1.18659
 13679,1.1893510542\C,0,3.5009122358,-0.3508632877,-0.8193860375\O,0,4.
 7485144664,-0.9184640451,-0.3869682272\H,0,0.6230384539,-0.5915061806,
 -1.6175231094\H,0,0.8191252748,-1.5674422505,-0.175023461\H,0,0.835756
 9829,0.6581344163,1.1523070002\H,0,1.9529504258,1.9140972075,-1.379962
 1652\H,0,1.4525044239,2.6773889363,0.1134354179\H,0,-0.2813868508,1.60
 50438523,-2.158479552\H,0,-0.1082518848,3.2546088756,-1.5940671107\H,0
 ,-2.2570921176,2.471209829,-0.9670346118\H,0,-3.3857215943,-1.48706395
 33,1.422176467\H,0,-4.0599378572,-1.7447921039,-0.1935457195\H,0,-1.16
 88939367,3.8988854292,0.7354899016\H,0,-0.5931906529,2.4637362773,1.60
 68621922\H,0,-2.3297601933,2.7732489,1.4599968462\H,0,-0.8732178764,-2
 .9370873694,-1.6629574503\H,0,-2.4763889428,-3.5425904084,-1.192925599
 1\H,0,-2.3325304036,-2.0687557217,-2.1795865318\H,0,-0.511118204,-3.04
 65607649,0.6874073479\H,0,3.5219536347,-1.4939368152,1.2462701727\H,0,
 3.6795833872,2.0719534391,0.5668648313\H,0,2.9680812687,1.4900729392,2
 .0892141926\H,0,4.4948098102,0.8085539909,1.500258252\H,0,2.9227065616
 ,-1.1039880317,-1.3659428529\H,0,3.6829108445,0.4996844544,-1.48871628
 08\H,0,5.0500273194,-1.5302197677,-1.0774152785\\Version=ES64L-G09RevD
 .01\State=1-A\HF=-886.9767274\RMSD=5.297e-09\Dipole=2.4065902,-0.89925
 36,-2.0899975\Quadrupole=-9.5782901,7.5783555,1.9999346,2.1471554,-3.8
 518778,5.4038752\PG=C01 [X(C15H24O4)]\\@


 You can't act like a skunk without someone's getting wind of it.
 -- Lorene Workman
 Job cpu time:       0 days  0 hours 44 minutes  3.4 seconds.
 File lengths (MBytes):  RWF=    276 Int=      0 D2E=      0 Chk=     30 Scr=      1
 Normal termination of Gaussian 09 at Sun Mar 10 23:53:05 2024.
