# Supplementary material for: New patchoulol- and guaiane-type sesquiterpenoids from Sanguisorba officinalis with anti-melanogenic activity
Source: Nat Prod Bioprospect. 2026 May 12;16(1):63. doi: 10.1007/s13659-026-00616-0 (PMC13161421; doi:10.1007/s13659-026-00616-0)
Supplement: Supplementary file 2 — Additional file 2. It includes the calculated NMR data of compound 11. [file 13659_2026_616_MOESM2_ESM.zip › New folder/11R-nmr-40.log]

 Entering Gaussian System, Link 0=/gpfs/home/zhengshan/software/Gaussian/g09/g09
 Input=DY-202A-11R_40-2.gjf
 Output=DY-202A-11R_40-2.log
 Initial command:
 /gpfs/home/zhengshan/software/Gaussian/g09/l1.exe "/gpfs/home/zhengshan/software/Gaussian/g09/scratch/zhengshan/%J/Gau-6248.inp" -scrdir="/gpfs/home/zhengshan/software/Gaussian/g09/scratch/zhengshan/%J/"
 Entering Link 1 = /gpfs/home/zhengshan/software/Gaussian/g09/l1.exe PID=      6249.
  
 Copyright (c) 1988,1990,1992,1993,1995,1998,2003,2009,2013,
            Gaussian, Inc.  All Rights Reserved.
  
 This is part of the Gaussian(R) 09 program.  It is based on
 the Gaussian(R) 03 system (copyright 2003, Gaussian, Inc.),
 the Gaussian(R) 98 system (copyright 1998, Gaussian, Inc.),
 the Gaussian(R) 94 system (copyright 1995, Gaussian, Inc.),
 the Gaussian 92(TM) system (copyright 1992, Gaussian, Inc.),
 the Gaussian 90(TM) system (copyright 1990, Gaussian, Inc.),
 the Gaussian 88(TM) system (copyright 1988, Gaussian, Inc.),
 the Gaussian 86(TM) system (copyright 1986, Carnegie Mellon
 University), and the Gaussian 82(TM) system (copyright 1983,
 Carnegie Mellon University). Gaussian is a federally registered
 trademark of Gaussian, Inc.
  
 This software contains proprietary and confidential information,
 including trade secrets, belonging to Gaussian, Inc.
  
 This software is provided under written license and may be
 used, copied, transmitted, or stored only in accord with that
 written license.
  
 The following legend is applicable only to US Government
 contracts under FAR:
  
                    RESTRICTED RIGHTS LEGEND
  
 Use, reproduction and disclosure by the US Government is
 subject to restrictions as set forth in subparagraphs (a)
 and (c) of the Commercial Computer Software - Restricted
 Rights clause in FAR 52.227-19.
  
 Gaussian, Inc.
 340 Quinnipiac St., Bldg. 40, Wallingford CT 06492
  
  
 ---------------------------------------------------------------
 Warning -- This program may not be used in any manner that
 competes with the business of Gaussian, Inc. or will provide
 assistance to any competitor of Gaussian, Inc.  The licensee
 of this program is prohibited from giving any competitor of
 Gaussian, Inc. access to this program.  By using this program,
 the user acknowledges that Gaussian, Inc. is engaged in the
 business of creating and licensing software in the field of
 computational chemistry and represents and warrants to the
 licensee that it is not a competitor of Gaussian, Inc. and that
 it will not use this program in any manner prohibited above.
 ---------------------------------------------------------------
  

 Cite this work as:
 Gaussian 09, Revision D.01,
 M. J. Frisch, G. W. Trucks, H. B. Schlegel, G. E. Scuseria, 
 M. A. Robb, J. R. Cheeseman, G. Scalmani, V. Barone, B. Mennucci, 
 G. A. Petersson, H. Nakatsuji, M. Caricato, X. Li, H. P. Hratchian, 
 A. F. Izmaylov, J. Bloino, G. Zheng, J. L. Sonnenberg, M. Hada, 
 M. Ehara, K. Toyota, R. Fukuda, J. Hasegawa, M. Ishida, T. Nakajima, 
 Y. Honda, O. Kitao, H. Nakai, T. Vreven, J. A. Montgomery, Jr., 
 J. E. Peralta, F. Ogliaro, M. Bearpark, J. J. Heyd, E. Brothers, 
 K. N. Kudin, V. N. Staroverov, T. Keith, R. Kobayashi, J. Normand, 
 K. Raghavachari, A. Rendell, J. C. Burant, S. S. Iyengar, J. Tomasi, 
 M. Cossi, N. Rega, J. M. Millam, M. Klene, J. E. Knox, J. B. Cross, 
 V. Bakken, C. Adamo, J. Jaramillo, R. Gomperts, R. E. Stratmann, 
 O. Yazyev, A. J. Austin, R. Cammi, C. Pomelli, J. W. Ochterski, 
 R. L. Martin, K. Morokuma, V. G. Zakrzewski, G. A. Voth, 
 P. Salvador, J. J. Dannenberg, S. Dapprich, A. D. Daniels, 
 O. Farkas, J. B. Foresman, J. V. Ortiz, J. Cioslowski, 
 and D. J. Fox, Gaussian, Inc., Wallingford CT, 2013.
 
 ******************************************
 Gaussian 09:  ES64L-G09RevD.01 24-Apr-2013
                10-Mar-2024 
 ******************************************
 %chk=DY-202A-11R_40.chk
 %mem=6GB
 %nprocshared=3
 Will use up to    3 processors via shared memory.
 ----------------------------------------------------------------------
 # mPW1PW91/6-311G(d,p) nmr guess=read geom=check scrf=(solvent=methano
 l,read)
 ----------------------------------------------------------------------
 1/29=2,38=1,40=2/1;
 2/12=2,40=1/2;
 3/5=4,6=6,7=101,11=2,14=-4,16=1,25=1,30=1,70=2203,72=3,74=-7,116=-2/1,2,8,3;
 4/5=1/1;
 5/5=2,38=6,53=3/2;
 8/6=1,10=90,11=11/1;
 10/13=100,45=16/2;
 6/7=2,8=2,9=2,10=2,28=1/1;
 99/9=1/99;
 ----------------------------------------------------------------------
 candidate structure: DY-202A-11R_40, conformer: 1, nmr calculation wit
 h methanol solvation
 ----------------------------------------------------------------------
 Structure from the checkpoint file:  "DY-202A-11R_40.chk"
 Charge =  0 Multiplicity = 1
 Redundant internal coordinates found in file.
 C,0,-1.704216936,0.6581843749,-0.1652489848
 C,0,-0.966373292,-0.4781125864,-0.1768797366
 C,0,0.5120390306,-0.6314062787,-0.4098205369
 C,0,1.3687233904,0.5199367341,0.1698817314
 C,0,1.3077098871,1.8171190094,-0.6743025367
 C,0,-0.0323494058,2.1364866392,-1.3604889492
 C,0,-1.2970308865,2.076990206,-0.4826374001
 C,0,-3.1062867517,0.3288424159,0.1414851017
 C,0,-3.2090466754,-1.1561112853,0.4369138664
 C,0,-1.8234560931,-1.7261894762,0.0608347646
 O,0,-4.0469060809,1.1242738263,0.1509459105
 C,0,-1.2105996414,2.954840142,0.7821508293
 C,0,-1.8763843325,-2.6093388644,-1.1937668578
 O,0,-1.219885324,-2.4565222177,1.1431439808
 C,0,2.8404534159,0.0866430481,0.4879464588
 O,0,2.811423232,-0.9863499806,1.4516256475
 C,0,3.6057712677,1.236623194,1.1526384804
 C,0,3.6501738735,-0.4120985832,-0.7256021675
 O,0,3.204224077,-1.7314497979,-1.0752253794
 H,0,0.6991837023,-0.748243803,-1.4870281219
 H,0,0.8138423632,-1.5752785847,0.0500159156
 H,0,0.9470961583,0.7421121603,1.1588731939
 H,0,2.0675453063,1.7779436505,-1.4659452511
 H,0,1.5874169675,2.6609920548,-0.0335857761
 H,0,-0.1785405749,1.4625404136,-2.2147090971
 H,0,0.0457496387,3.1467264532,-1.7843690447
 H,0,-2.121427278,2.4879683779,-1.0843582996
 H,0,-3.3910698421,-1.2963092434,1.5091547045
 H,0,-4.0465368426,-1.6060751138,-0.1065346847
 H,0,-0.9716024659,3.9914302785,0.5133854919
 H,0,-0.4435588695,2.5985145114,1.4783841109
 H,0,-2.1683137533,2.9603693478,1.3144806052
 H,0,-0.8727227921,-2.9402133674,-1.480926463
 H,0,-2.4883428398,-3.4989156799,-0.9973036117
 H,0,-2.3218865515,-2.0706055724,-2.0372587806
 H,0,-1.6869764475,-3.3069489731,1.2130879522
 H,0,2.8421872632,-1.806579125,0.9228468937
 H,0,3.8091597688,2.0515765776,0.450974318
 H,0,3.0370899921,1.6437362261,1.9966237815
 H,0,4.5641347434,0.8680595754,1.5340147225
 H,0,3.5427668742,0.2681253328,-1.5795209267
 H,0,4.7109263843,-0.4445421936,-0.4494246925
 H,0,3.9577963402,-2.2077438228,-1.4590711625
 Recover connectivity data from disk.
                          Input orientation:                          
 ---------------------------------------------------------------------
 Center     Atomic      Atomic             Coordinates (Angstroms)
 Number     Number       Type             X           Y           Z
 ---------------------------------------------------------------------
      1          6           0       -1.704217    0.658184   -0.165249
      2          6           0       -0.966373   -0.478113   -0.176880
      3          6           0        0.512039   -0.631406   -0.409821
      4          6           0        1.368723    0.519937    0.169882
      5          6           0        1.307710    1.817119   -0.674303
      6          6           0       -0.032349    2.136487   -1.360489
      7          6           0       -1.297031    2.076990   -0.482637
      8          6           0       -3.106287    0.328842    0.141485
      9          6           0       -3.209047   -1.156111    0.436914
     10          6           0       -1.823456   -1.726189    0.060835
     11          8           0       -4.046906    1.124274    0.150946
     12          6           0       -1.210600    2.954840    0.782151
     13          6           0       -1.876384   -2.609339   -1.193767
     14          8           0       -1.219885   -2.456522    1.143144
     15          6           0        2.840453    0.086643    0.487946
     16          8           0        2.811423   -0.986350    1.451626
     17          6           0        3.605771    1.236623    1.152638
     18          6           0        3.650174   -0.412099   -0.725602
     19          8           0        3.204224   -1.731450   -1.075225
     20          1           0        0.699184   -0.748244   -1.487028
     21          1           0        0.813842   -1.575279    0.050016
     22          1           0        0.947096    0.742112    1.158873
     23          1           0        2.067545    1.777944   -1.465945
     24          1           0        1.587417    2.660992   -0.033586
     25          1           0       -0.178541    1.462540   -2.214709
     26          1           0        0.045750    3.146726   -1.784369
     27          1           0       -2.121427    2.487968   -1.084358
     28          1           0       -3.391070   -1.296309    1.509155
     29          1           0       -4.046537   -1.606075   -0.106535
     30          1           0       -0.971602    3.991430    0.513385
     31          1           0       -0.443559    2.598515    1.478384
     32          1           0       -2.168314    2.960369    1.314481
     33          1           0       -0.872723   -2.940213   -1.480926
     34          1           0       -2.488343   -3.498916   -0.997304
     35          1           0       -2.321887   -2.070606   -2.037259
     36          1           0       -1.686976   -3.306949    1.213088
     37          1           0        2.842187   -1.806579    0.922847
     38          1           0        3.809160    2.051577    0.450974
     39          1           0        3.037090    1.643736    1.996624
     40          1           0        4.564135    0.868060    1.534015
     41          1           0        3.542767    0.268125   -1.579521
     42          1           0        4.710926   -0.444542   -0.449425
     43          1           0        3.957796   -2.207744   -1.459071
 ---------------------------------------------------------------------
                    Distance matrix (angstroms):
                    1          2          3          4          5
     1  C    0.000000
     2  C    1.354887   0.000000
     3  C    2.575781   1.504481   0.000000
     4  C    3.094251   2.563010   1.547758   0.000000
     5  C    3.267104   3.269093   2.588111   1.548887   0.000000
     6  C    2.531623   3.018188   2.976804   2.630261   1.539028
     7  C    1.509817   2.594489   3.257829   3.155383   2.624680
     8  C    1.472532   2.309061   3.783953   4.479178   4.729043
     9  C    2.432855   2.421984   3.852110   4.882256   5.520506
    10  C    2.398035   1.532578   2.621947   3.904739   4.785359
    11  O    2.409442   3.487806   4.917403   5.449277   5.461958
    12  C    2.532953   3.572751   4.153245   3.599519   3.123708
    13  C    3.429898   2.530673   3.198649   4.709844   5.477392
    14  O    3.412897   2.391827   2.956740   4.062935   5.287330
    15  C    4.626808   3.905493   2.596747   1.566811   2.587407
    16  O    5.070482   4.145127   2.979620   2.448091   3.826247
    17  C    5.501581   5.060874   3.937257   2.546337   2.992620
    18  C    5.488989   4.649512   3.161598   2.622136   3.234066
    19  O    5.534546   4.446545   2.983407   3.160395   4.043494
    20  H    3.082446   2.136244   1.099568   2.191327   2.758970
    21  H    3.372732   2.103431   1.092442   2.170757   3.503841
    22  H    2.964760   2.633353   2.129936   1.097832   2.155508
    23  H    4.143895   3.994514   3.056136   2.178730   1.097990
    24  H    3.855312   4.049241   3.483946   2.161792   1.095845
    25  H    2.678612   2.922253   2.849410   2.994796   2.169682
    26  H    3.446270   4.092416   4.047357   3.531201   2.143046
    27  H    2.089721   3.309880   4.137710   4.198502   3.518120
    28  H    3.077198   3.064525   4.399866   5.267640   6.044787
    29  H    3.258340   3.280953   4.671464   5.824206   6.380327
    30  H    3.479626   4.522533   4.942076   4.200760   3.366526
    31  H    2.838251   3.532544   3.861460   3.052381   2.882981
    32  H    2.775796   3.935985   4.801912   4.447072   4.164735
    33  H    3.920568   2.787696   2.897486   4.440933   5.295011
    34  H    4.311456   3.480623   4.191663   5.691261   6.540227
    35  H    3.366338   2.799011   3.570852   5.020257   5.490539
    36  H    4.197903   3.233202   3.824661   5.007059   6.227878
    37  H    5.284771   4.180832   2.930294   2.854948   4.246963
    38  H    5.720017   5.440519   4.337092   2.894938   2.752902
    39  H    5.303301   5.025344   4.164508   2.717234   3.186638
    40  H    6.497983   5.943556   4.737760   3.491805   4.047429
    41  H    5.448225   4.780860   3.370856   2.801836   2.866057
    42  H    6.515430   5.683937   4.203230   3.533282   4.092379
    43  H    6.476567   5.374299   3.931795   4.098418   4.882452
                    6          7          8          9         10
     6  C    0.000000
     7  C    1.540644   0.000000
     8  C    3.869444   2.592095   0.000000
     9  C    4.915614   3.867082   1.517539   0.000000
    10  C    4.488707   3.877713   2.423905   1.544761   0.000000
    11  O    4.407457   2.978407   1.231895   2.446210   3.616212
    12  C    2.578542   1.542005   3.301507   4.583983   4.775765
    13  C    5.094224   4.775252   3.453761   2.558706   1.535181
    14  O    5.364154   4.816830   3.509998   2.479232   1.438429
    15  C    3.983914   4.692791   5.961746   6.176042   5.022035
    16  O    5.074164   5.477666   6.202055   6.107742   4.895280
    17  C    4.512370   5.236202   6.848228   7.258043   6.280669
    18  C    4.523201   5.543413   6.852050   6.996707   5.683832
    19  O    5.051506   5.925932   6.748906   6.614198   5.154438
    20  H    2.978728   3.602169   4.277122   4.375177   3.117045
    21  H    4.059897   4.251890   4.359066   4.063130   2.641635
    22  H    3.041509   3.084244   4.199498   4.625797   3.869646
    23  H    2.132893   3.518053   5.608232   6.330243   5.454347
    24  H    2.158569   2.977036   5.244085   6.147984   5.557907
    25  H    1.097847   2.151428   3.925382   4.803375   4.248746
    26  H    1.098343   2.154507   4.645936   5.834570   5.535704
    27  H    2.136360   1.100273   2.671042   4.095913   4.377143
    28  H    5.594635   4.442002   2.143068   1.096580   2.177117
    29  H    5.629642   4.611530   2.165523   1.095077   2.232606
    30  H    2.799003   2.182440   4.255554   5.613305   5.798416
    31  H    2.905471   2.201365   3.745508   4.778054   4.755694
    32  H    3.520879   2.183833   3.029958   4.335742   4.863578
    33  H    5.147195   5.133123   4.278756   3.509920   2.180545
    34  H    6.158049   5.724931   4.041092   2.839917   2.168937
    35  H    4.837316   4.546397   3.334600   2.782963   2.183816
    36  H    6.244364   5.658122   4.047438   2.746861   1.960896
    37  H    5.387425   5.847275   6.368272   6.105462   4.745288
    38  H    4.248035   5.190902   7.133512   7.716520   6.793386
    39  H    4.575420   5.011891   6.550692   7.020403   6.223230
    40  H    5.578057   6.315193   7.814426   8.106988   7.049944
    41  H    4.039827   5.281930   6.868440   7.188981   5.955200
    42  H    5.476350   6.515733   7.877571   8.001119   6.678408
    43  H    5.899434   6.850225   7.674459   7.487612   5.997073
                   11         12         13         14         15
    11  O    0.000000
    12  C    3.434243   0.000000
    13  C    4.523194   5.942021   0.000000
    14  O    4.668897   5.423398   2.432179   0.000000
    15  C    6.973232   4.972338   5.687270   4.835631   0.000000
    16  O    7.292680   5.670789   5.622076   4.302094   1.442510
    17  C    7.718775   5.127081   7.095849   6.076708   1.532965
    18  C    7.897710   6.102189   5.965726   5.602621   1.541782
    19  O    7.889077   6.700883   5.157259   5.001963   2.425139
    20  H    5.358605   4.744394   3.191117   3.676798   3.030280
    21  H    5.560993   5.015612   3.139044   2.471349   2.657239
    22  H    5.109014   3.113477   4.973850   3.863589   2.112956
    23  H    6.358312   4.145510   5.905668   5.961984   2.697328
    24  H    5.843043   2.929278   6.412513   5.954376   2.910218
    25  H    4.546977   3.503323   4.528266   5.264848   4.279225
    26  H    4.958386   2.863958   6.097188   6.447368   4.726298
    27  H    2.663289   2.128716   5.104367   5.497502   5.732257
    28  H    2.852030   4.832728   3.365131   2.488795   6.464310
    29  H    2.742463   5.443735   2.626437   3.205451   7.116835
    30  H    4.220123   1.097212   6.877729   6.483389   5.457085
    31  H    4.113343   1.095473   6.026202   5.125277   4.251494
    32  H    2.873007   1.095729   6.115405   5.501962   5.833456
    33  H    5.409113   6.323554   1.095114   2.690767   5.179382
    34  H    5.012133   6.815427   1.097469   2.697607   6.592289
    35  H    4.239244   5.868486   1.095529   3.387964   6.138415
    36  H    5.131583   6.294652   2.513063   0.972775   5.704377
    37  H    7.526310   6.254278   5.233488   4.119635   1.942532
    38  H    7.916292   5.111120   7.533573   6.789208   2.191055
    39  H    7.338894   4.608341   7.239439   5.971799   2.176996
    40  H    8.725168   6.186074   7.811106   6.682852   2.162394
    41  H    7.831388   5.948985   6.147829   6.125313   2.191027
    42  H    8.917469   6.938087   6.973740   6.462110   2.158586
    43  H    8.818716   7.641182   5.854001   5.800155   3.209913
                   16         17         18         19         20
    16  O    0.000000
    17  C    2.379494   0.000000
    18  C    2.402829   2.499609   0.000000
    19  O    2.663539   3.732837   1.435895   0.000000
    20  H    3.626836   4.399521   3.066122   2.722408   0.000000
    21  H    2.510314   4.113081   3.162174   2.646598   1.749182
    22  H    2.559102   2.704281   3.491429   4.025460   3.046870
    23  H    4.087407   3.084825   2.801626   3.709521   2.873061
    24  H    4.123972   2.740385   3.765334   4.795062   3.811081
    25  H    5.327190   5.070610   4.515613   4.789895   2.487466
    26  H    5.933206   4.994823   5.174756   5.854524   3.960578
    27  H    6.544854   6.274617   6.469194   6.794567   4.311735
    28  H    6.210500   7.449741   7.440099   7.096920   5.099771
    29  H    7.059996   8.259798   7.813333   7.316257   5.016323
    30  H    6.322173   5.380516   6.502843   7.260342   5.409038
    31  H    4.842198   4.284616   5.538952   6.210945   4.615227
    32  H    6.355563   6.028064   7.027822   7.522501   5.461209
    33  H    5.098076   6.666224   5.236265   4.271674   2.697343
    34  H    6.355923   8.011604   6.876311   5.961151   4.238673
    35  H    6.300698   7.500022   6.335345   5.619469   3.343390
    36  H    5.067315   6.975735   6.373684   5.625159   4.419430
    37  H    0.976386   3.145941   2.305386   2.031996   3.394118
    38  H    3.350489   1.094463   2.734832   4.123896   4.611594
    39  H    2.695422   1.096107   3.465955   4.566845   4.829410
    40  H    2.552963   1.095330   2.753180   3.926186   5.164977
    41  H    3.361015   2.899423   1.097004   2.089791   3.021180
    42  H    2.741470   2.571826   1.096596   2.077958   4.154869
    43  H    3.358293   4.336890   1.963912   0.970600   3.570641
                   21         22         23         24         25
    21  H    0.000000
    22  H    2.572474   0.000000
    23  H    3.887674   3.036120   0.000000
    24  H    4.307133   2.348206   1.749843   0.000000
    25  H    3.916905   3.628654   2.388520   3.051588   0.000000
    26  H    5.123697   3.906056   2.462238   2.382838   1.752707
    27  H    5.139318   4.182815   4.265822   3.858703   2.470628
    28  H    4.459618   4.805990   6.935325   6.544128   5.639039
    29  H    4.862997   5.661414   7.119100   7.067858   5.368631
    30  H    5.864365   3.828332   4.248964   2.935613   3.803516
    31  H    4.587139   2.341418   3.955762   2.532749   3.872933
    32  H    5.573529   3.827618   5.203018   4.001553   4.319476
    33  H    2.655435   4.882602   5.559353   6.286540   4.517141
    34  H    3.962535   5.868361   6.987202   7.448828   5.606542
    35  H    3.799324   5.367764   5.865564   6.456421   4.136247
    36  H    3.256611   4.830753   6.865114   6.920417   6.064091
    37  H    2.220252   3.184793   4.376666   4.737975   5.445750
    38  H    4.720887   3.226023   2.604357   2.354215   4.832658
    39  H    4.369687   2.425454   3.598251   2.694088   5.301739
    40  H    4.715596   3.638621   4.007569   3.812195   6.074480
    41  H    3.674310   3.802759   2.113937   3.455303   3.959573
    42  H    4.088431   4.261595   3.600031   4.424203   5.537155
    43  H    3.544263   4.961814   4.411213   5.599580   5.581331
                   26         27         28         29         30
    26  H    0.000000
    27  H    2.370787   0.000000
    28  H    6.511497   4.760153   0.000000
    29  H    6.492385   4.628540   1.770888   0.000000
    30  H    2.651076   2.476950   5.899624   6.416509   0.000000
    31  H    3.344476   3.065145   4.884508   5.759513   1.774899
    32  H    3.813093   2.445361   4.433096   5.138037   1.771146
    33  H    6.163319   5.584056   4.240882   3.707017   7.213511
    34  H    7.155813   5.998749   3.456693   2.608502   7.790248
    35  H    5.734999   4.661416   3.784143   2.630191   6.713965
    36  H    7.323730   6.248846   2.652218   3.194041   7.366660
    37  H    6.299549   6.863635   6.281531   6.968095   6.951947
    38  H    4.512136   6.141624   8.010705   8.683387   5.159711
    39  H    5.050050   6.067576   7.085389   8.072318   4.876605
    40  H    6.051429   7.360484   8.244416   9.108041   6.437508
    41  H    4.534031   6.103768   7.750191   7.954863   6.214723
    42  H    6.036817   7.462159   8.378776   8.840808   7.272963
    43  H    6.639298   7.690714   7.977901   8.140068   8.162066
                   31         32         33         34         35
    31  H    0.000000
    32  H    1.769910   0.000000
    33  H    6.294379   6.656556   0.000000
    34  H    6.891214   6.867978   1.776589   0.000000
    35  H    6.139099   6.047185   1.779269   1.774622   0.000000
    36  H    6.040775   6.286592   2.838172   2.358998   3.535026
    37  H    5.523550   6.926925   4.567692   5.913166   5.958154
    38  H    4.409119   6.107515   7.111275   8.518451   7.795731
    39  H    3.646243   5.412492   6.956478   8.120399   7.667279
    40  H    5.298544   7.053497   7.290558   8.672686   8.295001
    41  H    5.538257   6.945492   5.458911   7.134694   6.330351
    42  H    6.288510   7.875832   6.202379   7.839569   7.390924
    43  H    7.148475   8.481227   4.885786   6.590377   6.307735
                   36         37         38         39         40
    36  H    0.000000
    37  H    4.780029   0.000000
    38  H    7.713762   4.005380   0.000000
    39  H    6.887671   3.618793   1.775235   0.000000
    40  H    7.523967   3.239185   1.773042   1.774133   0.000000
    41  H    6.923152   3.325215   2.715617   3.864819   3.331249
    42  H    7.203505   2.688951   2.802590   3.625712   2.382961
    43  H    6.341305   2.660648   4.670351   5.255799   4.334371
                   41         42         43
    41  H    0.000000
    42  H    1.774714   0.000000
    43  H    2.513302   2.166904   0.000000
 Stoichiometry    C15H24O4
 Framework group  C1[X(C15H24O4)]
 Deg. of freedom   123
 Full point group                 C1      NOp   1
 Largest Abelian subgroup         C1      NOp   1
 Largest concise Abelian subgroup C1      NOp   1
                         Standard orientation:                         
 ---------------------------------------------------------------------
 Center     Atomic      Atomic             Coordinates (Angstroms)
 Number     Number       Type             X           Y           Z
 ---------------------------------------------------------------------
      1          6           0       -1.743443    0.658461   -0.144548
      2          6           0       -1.014073   -0.483350   -0.146964
      3          6           0        0.461464   -0.650574   -0.388395
      4          6           0        1.330722    0.501605    0.170558
      5          6           0        1.273193    1.788422   -0.689584
      6          6           0       -0.069369    2.109045   -1.370272
      7          6           0       -1.328127    2.070069   -0.482808
      8          6           0       -3.145660    0.343466    0.176260
      9          6           0       -3.257211   -1.136826    0.491248
     10          6           0       -1.878579   -1.721909    0.112646
     11          8           0       -4.080316    1.145930    0.182271
     12          6           0       -1.226179    2.963182    0.770084
     13          6           0       -1.946992   -2.620441   -1.130230
     14          8           0       -1.272648   -2.442962    1.199847
     15          6           0        2.801470    0.061432    0.483679
     16          8           0        2.771466   -0.999038    1.461092
     17          6           0        3.579966    1.214003    1.128276
     18          6           0        3.598781   -0.458632   -0.729136
     19          8           0        3.140651   -1.778947   -1.058806
     20          1           0        0.640016   -0.782419   -1.465329
     21          1           0        0.759612   -1.590773    0.081248
     22          1           0        0.917841    0.739405    1.159606
     23          1           0        2.027024    1.733583   -1.486022
     24          1           0        1.563681    2.638229   -0.061634
     25          1           0       -0.226631    1.425452   -2.214806
     26          1           0        0.013112    3.113232   -1.807493
     27          1           0       -2.153773    2.479525   -1.083852
     28          1           0       -3.432566   -1.262090    1.566445
     29          1           0       -4.101860   -1.587385   -0.040500
     30          1           0       -0.981503    3.994482    0.486487
     31          1           0       -0.456805    2.609996    1.465342
     32          1           0       -2.179985    2.982570    1.309064
     33          1           0       -0.947874   -2.962380   -1.420258
     34          1           0       -2.564047   -3.502884   -0.918156
     35          1           0       -2.394559   -2.089122   -1.977324
     36          1           0       -1.745463   -3.288937    1.283892
     37          1           0        2.792408   -1.826097    0.942571
     38          1           0        3.784302    2.018479    0.414894
     39          1           0        3.020359    1.635980    1.971025
     40          1           0        4.538305    0.843174    1.507512
     41          1           0        3.490256    0.211515   -1.590846
     42          1           0        4.661220   -0.495471   -0.460082
     43          1           0        3.887931   -2.265652   -1.441894
 ---------------------------------------------------------------------
 Rotational constants (GHZ):      0.5464485      0.2792919      0.2168401
 Standard basis: 6-311G(d,p) (5D, 7F)
 There are   505 symmetry adapted cartesian basis functions of A   symmetry.
 There are   486 symmetry adapted basis functions of A   symmetry.
   486 basis functions,   800 primitive gaussians,   505 cartesian basis functions
    73 alpha electrons       73 beta electrons
       nuclear repulsion energy      1609.2580484242 Hartrees.
 NAtoms=   43 NActive=   43 NUniq=   43 SFac= 1.00D+00 NAtFMM=   60 NAOKFM=F Big=F
 Integral buffers will be    131072 words long.
 Raffenetti 2 integral format.
 Two-electron integral symmetry is turned on.
 Using the following non-standard input for PCM:
 --- end of non-standard input.
 ------------------------------------------------------------------------------
 Polarizable Continuum Model (PCM)
 =================================
 Model                : PCM (using non-symmetric T matrix).
 Atomic radii         : UFF (Universal Force Field).
 Polarization charges : Total charges.
 Charge compensation  : None.
 Solution method      : On-the-fly selection.
 Cavity type          : Scaled VdW (van der Waals Surface) (Alpha=1.100).
 Cavity algorithm     : GePol (No added spheres)
                        Default sphere list used, NSphG=   43.
                        Lebedev-Laikov grids with approx.  5.0 points / Ang**2.
                        Smoothing algorithm: Karplus/York (Gamma=1.0000).
                        Polarization charges: spherical gaussians, with
                                              point-specific exponents (IZeta= 3).
                        Self-potential: point-specific (ISelfS= 7).
                        Self-field    : sphere-specific E.n sum rule (ISelfD= 2).
 Solvent              : Methanol, Eps=  32.613000 Eps(inf)=   1.765709
 ------------------------------------------------------------------------------
 One-electron integrals computed using PRISM.
 NBasis=   486 RedAO= T EigKep=  3.12D-04  NBF=   486
 NBsUse=   486 1.00D-06 EigRej= -1.00D+00 NBFU=   486
 Initial guess from the checkpoint file:  "DY-202A-11R_40.chk"
 B after Tr=     0.000000    0.000000    0.000000
         Rot=    1.000000    0.000000    0.000000    0.000000 Ang=   0.00 deg.
 Requested convergence on RMS density matrix=1.00D-08 within 128 cycles.
 Requested convergence on MAX density matrix=1.00D-06.
 Requested convergence on             energy=1.00D-06.
 No special actions if energy rises.
 Inv3:  Mode=1 IEnd=    21051603.
 Iteration    1 A*A^-1 deviation from unit magnitude is 5.55D-15 for   2621.
 Iteration    1 A*A^-1 deviation from orthogonality  is 8.41D-15 for   2640   2531.
 Iteration    1 A^-1*A deviation from unit magnitude is 6.88D-15 for    878.
 Iteration    1 A^-1*A deviation from orthogonality  is 1.24D-12 for   2556   2136.
 Error on total polarization charges =  0.01127
 SCF Done:  E(RmPW1PW91) =  -886.975520258     A.U. after   11 cycles
            NFock= 11  Conv=0.55D-08     -V/T= 2.0045
 DoSCS=F DFT=T ScalE2(SS,OS)=  1.000000  1.000000
 Range of M.O.s used for correlation:     1   486
 NBasis=   486 NAE=    73 NBE=    73 NFC=     0 NFV=     0
 NROrb=    486 NOA=    73 NOB=    73 NVA=   413 NVB=   413
 NEqPCM:  Using equilibrium solvation (IEInf=0, Eps=  32.6130, EpsInf=   1.7657)
          Differentiating once with respect to magnetic field using GIAOs.
          Electric field/nuclear overlap derivatives assumed to be zero.
 FoFJK:  IHMeth= 1 ICntrl=    6127 DoSepK=F KAlg= 0 I1Cent=   0 FoldK=F
 IRaf=         1 NMat=   1 IRICut=       1 DoRegI=T DoRafI=F ISym2E= 0.
          There are     3 degrees of freedom in the 1st order CPHF.  IDoFFX=0 NUNeed=     3.
      3 vectors produced by pass  0 Test12= 1.00D-12 3.33D-08 XBig12= 4.67D+01 9.93D-01.
 AX will form     3 AO Fock derivatives at one time.
      3 vectors produced by pass  1 Test12= 1.00D-12 3.33D-08 XBig12= 1.02D-01 2.19D-01.
      3 vectors produced by pass  2 Test12= 1.00D-12 3.33D-08 XBig12= 1.42D-03 1.74D-02.
      3 vectors produced by pass  3 Test12= 1.00D-12 3.33D-08 XBig12= 6.72D-06 8.30D-04.
      3 vectors produced by pass  4 Test12= 1.00D-12 3.33D-08 XBig12= 3.45D-08 4.67D-05.
      3 vectors produced by pass  5 Test12= 1.00D-12 3.33D-08 XBig12= 8.57D-11 1.54D-06.
      3 vectors produced by pass  6 Test12= 1.00D-12 3.33D-08 XBig12= 4.04D-13 1.27D-07.
 InvSVY:  IOpt=1 It=  1 EMax= 1.78D-15
 Solved reduced A of dimension    21 with     3 vectors.
 Calculating GIAO nuclear magnetic shielding tensors.
 SCF GIAO Magnetic shielding tensor (ppm):
      1  C    Isotropic =    35.3778   Anisotropy =   139.7776
   XX=   -29.3551   YX=   -29.0424   ZX=    35.4889
   XY=   -16.5799   YY=    15.5875   ZY=    23.0042
   XZ=    31.3334   YZ=    13.0850   ZZ=   119.9009
   Eigenvalues:   -47.4466    25.0171   128.5629
      2  C    Isotropic =    -2.4622   Anisotropy =   191.4698
   XX=   -79.8427   YX=   -31.3972   ZX=    43.7466
   XY=   -31.7462   YY=   -42.5134   ZY=    24.8926
   XZ=    30.7291   YZ=    33.9893   ZZ=   114.9697
   Eigenvalues:  -107.7706   -24.8003   125.1844
      3  C    Isotropic =   159.8149   Anisotropy =    13.0455
   XX=   167.6965   YX=     0.9217   ZX=     1.3498
   XY=     0.9872   YY=   151.2310   ZY=     7.1052
   XZ=     0.0878   YZ=    13.0279   ZZ=   160.5172
   Eigenvalues:   144.7808   166.1520   168.5119
      4  C    Isotropic =   136.2792   Anisotropy =    39.9327
   XX=   159.2146   YX=    -8.8658   ZX=     8.3582
   XY=    -4.3092   YY=   127.6535   ZY=    -0.8345
   XZ=    10.6585   YZ=    -4.4337   ZZ=   121.9695
   Eigenvalues:   119.5326   126.4041   162.9010
      5  C    Isotropic =   159.3410   Anisotropy =    22.1008
   XX=   164.6523   YX=    -1.6911   ZX=     2.0178
   XY=    -0.1008   YY=   165.1327   ZY=   -13.2467
   XZ=     4.1066   YZ=   -15.8373   ZZ=   148.2381
   Eigenvalues:   139.6717   164.2764   174.0749
      6  C    Isotropic =   155.8316   Anisotropy =    16.4285
   XX=   163.0427   YX=    -5.4637   ZX=    -9.2408
   XY=    -0.7686   YY=   151.5537   ZY=    -5.2034
   XZ=    -5.0627   YZ=    -3.4222   ZZ=   152.8983
   Eigenvalues:   144.9752   155.7356   166.7839
      7  C    Isotropic =   154.5031   Anisotropy =     7.1672
   XX=   152.9086   YX=     4.5089   ZX=     0.3005
   XY=     4.3393   YY=   152.7773   ZY=    -0.6378
   XZ=    -5.6003   YZ=     2.1066   ZZ=   157.8235
   Eigenvalues:   147.8381   156.3900   159.2812
      8  C    Isotropic =   -24.8347   Anisotropy =   145.7618
   XX=   -67.6817   YX=   -12.3742   ZX=    26.2168
   XY=   -18.7098   YY=   -67.5153   ZY=    33.2632
   XZ=    32.4847   YZ=    28.3509   ZZ=    60.6929
   Eigenvalues:   -94.7800   -52.0639    72.3398
      9  C    Isotropic =   132.5485   Anisotropy =    33.6197
   XX=   133.9240   YX=   -17.7888   ZX=   -11.2038
   XY=   -14.1207   YY=   140.3966   ZY=     4.4329
   XZ=    -3.4455   YZ=     1.3924   ZZ=   123.3248
   Eigenvalues:   117.5727   125.1111   154.9616
     10  C    Isotropic =   106.8583   Anisotropy =    37.5161
   XX=   102.8476   YX=    -6.4872   ZX=     2.0477
   XY=    -5.9263   YY=   104.4108   ZY=   -18.3964
   XZ=     8.2935   YZ=   -22.3208   ZZ=   113.3166
   Eigenvalues:    87.8360   100.8698   131.8691
     11  O    Isotropic =  -228.9201   Anisotropy =   891.1617
   XX=  -564.1283   YX=   246.4854   ZX=   113.3082
   XY=   196.9672   YY=  -435.1804   ZY=   126.3087
   XZ=   163.2518   YZ=   117.3284   ZZ=   312.5485
   Eigenvalues:  -732.0046  -319.9433   365.1878
     12  C    Isotropic =   169.0888   Anisotropy =    29.5272
   XX=   154.6545   YX=     0.6211   ZX=     1.2101
   XY=     0.1825   YY=   178.1224   ZY=    10.3281
   XZ=     0.6306   YZ=    14.2925   ZZ=   174.4894
   Eigenvalues:   154.6101   163.8826   188.7736
     13  C    Isotropic =   158.6786   Anisotropy =    41.5310
   XX=   142.6730   YX=    -1.3997   ZX=     6.4274
   XY=    -0.7912   YY=   158.7365   ZY=    19.7244
   XZ=     8.8582   YZ=    14.5489   ZZ=   174.6265
   Eigenvalues:   139.0389   150.6310   186.3660
     14  O    Isotropic =   246.5335   Anisotropy =    59.3267
   XX=   228.5639   YX=     8.5657   ZX=    -0.2124
   XY=    -1.4884   YY=   237.0454   ZY=   -20.1088
   XZ=    13.0998   YZ=   -27.8083   ZZ=   273.9913
   Eigenvalues:   220.5718   232.9441   286.0847
     15  C    Isotropic =   111.9947   Anisotropy =    47.7542
   XX=   104.3116   YX=     1.1238   ZX=     6.8250
   XY=     0.8207   YY=   117.4308   ZY=   -30.2343
   XZ=     6.2615   YZ=   -24.9282   ZZ=   114.2417
   Eigenvalues:    86.5296   105.6236   143.8308
     16  O    Isotropic =   273.3516   Anisotropy =    52.8930
   XX=   268.3010   YX=   -25.0178   ZX=    13.9687
   XY=   -15.1455   YY=   275.2665   ZY=   -12.5803
   XZ=     0.1730   YZ=   -34.0776   ZZ=   276.4871
   Eigenvalues:   246.5307   264.9104   308.6136
     17  C    Isotropic =   161.5590   Anisotropy =    39.7206
   XX=   163.9729   YX=    10.6439   ZX=    12.6980
   XY=     9.0019   YY=   168.3756   ZY=    16.2113
   XZ=    11.9608   YZ=    16.6265   ZZ=   152.3286
   Eigenvalues:   140.5136   156.1241   188.0394
     18  C    Isotropic =   119.5070   Anisotropy =    59.7916
   XX=   105.3673   YX=    14.4064   ZX=     0.7721
   XY=    21.5322   YY=   139.5771   ZY=    26.1491
   XZ=    -0.6409   YZ=    24.1043   ZZ=   113.5767
   Eigenvalues:    90.5472   108.6058   159.3681
     19  O    Isotropic =   314.5853   Anisotropy =    92.4732
   XX=   336.8528   YX=   -24.6064   ZX=   -31.9015
   XY=   -19.2717   YY=   297.8144   ZY=    22.1361
   XZ=   -26.2876   YZ=    55.3916   ZZ=   309.0887
   Eigenvalues:   264.1731   303.3488   376.2341
     20  H    Isotropic =    29.3957   Anisotropy =     4.9326
   XX=    29.2230   YX=     0.2972   ZX=    -0.4019
   XY=     0.6949   YY=    27.9138   ZY=     2.9394
   XZ=    -1.4126   YZ=     2.4433   ZZ=    31.0503
   Eigenvalues:    26.1132    29.3897    32.6841
     21  H    Isotropic =    28.5340   Anisotropy =     8.7048
   XX=    33.2567   YX=     1.6721   ZX=     0.6218
   XY=     2.3605   YY=    30.5587   ZY=    -2.2834
   XZ=     1.1145   YZ=    -1.8319   ZZ=    21.7866
   Eigenvalues:    21.1871    30.0776    34.3372
     22  H    Isotropic =    29.7745   Anisotropy =     2.8197
   XX=    30.8770   YX=    -1.2024   ZX=    -0.9697
   XY=    -1.5566   YY=    28.7624   ZY=     0.7534
   XZ=     1.2592   YZ=     1.6172   ZZ=    29.6841
   Eigenvalues:    27.4919    30.1773    31.6543
     23  H    Isotropic =    30.3967   Anisotropy =     6.8564
   XX=    33.7632   YX=    -1.4172   ZX=    -2.6164
   XY=    -1.3097   YY=    27.7083   ZY=    -3.7284
   XZ=    -2.3881   YZ=    -3.0129   ZZ=    29.7185
   Eigenvalues:    24.4613    31.7611    34.9676
     24  H    Isotropic =    29.8616   Anisotropy =     6.0007
   XX=    30.4619   YX=     0.4865   ZX=     3.4725
   XY=     0.2957   YY=    33.3491   ZY=     1.6794
   XZ=     2.5022   YZ=     0.8314   ZZ=    25.7739
   Eigenvalues:    24.2191    31.5037    33.8621
     25  H    Isotropic =    29.8545   Anisotropy =     6.1154
   XX=    28.3334   YX=    -1.0289   ZX=     1.1227
   XY=    -0.5462   YY=    27.5710   ZY=     1.3193
   XZ=     0.1366   YZ=     1.1029   ZZ=    33.6590
   Eigenvalues:    26.8068    28.8251    33.9314
     26  H    Isotropic =    30.0393   Anisotropy =    10.5281
   XX=    28.6873   YX=    -0.8718   ZX=    -0.0992
   XY=    -0.9428   YY=    32.2563   ZY=    -5.6334
   XZ=    -0.5863   YZ=    -6.6088   ZZ=    29.1742
   Eigenvalues:    24.2480    28.8118    37.0580
     27  H    Isotropic =    29.0716   Anisotropy =     8.9149
   XX=    32.9670   YX=    -2.1594   ZX=     2.6116
   XY=    -2.4790   YY=    26.4593   ZY=    -0.8962
   XZ=     2.6734   YZ=    -2.6326   ZZ=    27.7885
   Eigenvalues:    25.2028    26.9972    35.0149
     28  H    Isotropic =    29.1628   Anisotropy =     6.3429
   XX=    29.7760   YX=    -1.1059   ZX=    -3.0065
   XY=    -0.5745   YY=    27.1719   ZY=    -0.0559
   XZ=    -3.4136   YZ=    -1.5723   ZZ=    30.5404
   Eigenvalues:    25.8733    28.2237    33.3914
     29  H    Isotropic =    29.2744   Anisotropy =     5.9240
   XX=    33.1036   YX=    -0.0199   ZX=     0.2790
   XY=     0.5214   YY=    28.3052   ZY=     1.3073
   XZ=     1.1743   YZ=     2.1704   ZZ=    26.4143
   Eigenvalues:    25.3484    29.2511    33.2237
     30  H    Isotropic =    30.7126   Anisotropy =    10.8219
   XX=    27.4761   YX=    -0.0748   ZX=    -0.9853
   XY=     0.2247   YY=    37.7812   ZY=     0.5101
   XZ=    -0.0901   YZ=     2.0299   ZZ=    26.8806
   Eigenvalues:    26.4481    27.7626    37.9272
     31  H    Isotropic =    30.7758   Anisotropy =     5.2579
   XX=    31.2985   YX=    -2.5668   ZX=     1.7448
   XY=    -2.4036   YY=    28.8638   ZY=     1.8378
   XZ=     3.2645   YZ=     1.9243   ZZ=    32.1652
   Eigenvalues:    25.9083    32.1380    34.2811
     32  H    Isotropic =    30.4198   Anisotropy =     9.2415
   XX=    32.6033   YX=    -0.8587   ZX=    -3.4937
   XY=    -1.4722   YY=    28.8132   ZY=     2.7055
   XZ=    -4.4629   YZ=     4.0157   ZZ=    29.8428
   Eigenvalues:    25.3768    29.3017    36.5808
     33  H    Isotropic =    30.1088   Anisotropy =     5.5941
   XX=    31.9844   YX=     0.6426   ZX=    -1.2892
   XY=    -0.8709   YY=    29.8816   ZY=     2.9737
   XZ=    -2.5589   YZ=     4.0975   ZZ=    28.4604
   Eigenvalues:    25.2562    31.2321    33.8382
     34  H    Isotropic =    30.3209   Anisotropy =     9.2175
   XX=    29.6979   YX=     3.7749   ZX=     0.1692
   XY=     4.0217   YY=    33.6068   ZY=     1.0920
   XZ=     0.7340   YZ=     3.0301   ZZ=    27.6582
   Eigenvalues:    26.5662    27.9307    36.4660
     35  H    Isotropic =    30.7649   Anisotropy =     8.7392
   XX=    28.9120   YX=     0.4743   ZX=     3.3839
   XY=     0.2553   YY=    28.4118   ZY=     0.1850
   XZ=     3.6060   YZ=     0.4642   ZZ=    34.9710
   Eigenvalues:    27.2813    28.4224    36.5911
     36  H    Isotropic =    30.4324   Anisotropy =    16.5461
   XX=    27.2688   YX=     4.9191   ZX=     0.5118
   XY=     5.5246   YY=    37.2673   ZY=    -5.2612
   XZ=    -0.1199   YZ=    -6.4480   ZZ=    26.7610
   Eigenvalues:    22.5875    27.2466    41.4631
     37  H    Isotropic =    27.9632   Anisotropy =    15.0440
   XX=    20.0979   YX=    -0.9592   ZX=    -1.4057
   XY=    -0.6551   YY=    36.4030   ZY=     3.8942
   XZ=     0.1059   YZ=     4.1546   ZZ=    27.3888
   Eigenvalues:    20.0262    25.8710    37.9926
     38  H    Isotropic =    30.6014   Anisotropy =     7.7345
   XX=    30.7264   YX=     3.4446   ZX=     1.1703
   XY=     2.9573   YY=    33.5716   ZY=    -2.1160
   XZ=     1.2975   YZ=    -1.6360   ZZ=    27.5062
   Eigenvalues:    25.8888    30.1577    35.7578
     39  H    Isotropic =    30.5773   Anisotropy =     8.0292
   XX=    29.4991   YX=     0.0015   ZX=     1.1810
   XY=    -0.9268   YY=    30.0552   ZY=     5.1978
   XZ=     0.2620   YZ=     4.1683   ZZ=    32.1777
   Eigenvalues:    26.1193    29.6826    35.9302
     40  H    Isotropic =    30.9169   Anisotropy =    10.3658
   XX=    35.6796   YX=    -0.1786   ZX=     4.4508
   XY=     0.7846   YY=    28.2454   ZY=     1.5177
   XZ=     4.2164   YZ=     0.3956   ZZ=    28.8255
   Eigenvalues:    26.4283    28.4950    37.8274
     41  H    Isotropic =    27.6226   Anisotropy =     3.5614
   XX=    26.2030   YX=    -0.0043   ZX=    -2.1907
   XY=    -0.4676   YY=    29.0213   ZY=    -1.8438
   XZ=    -2.3602   YZ=    -0.3885   ZZ=    27.6436
   Eigenvalues:    24.3770    28.4940    29.9969
     42  H    Isotropic =    28.4162   Anisotropy =     7.6970
   XX=    32.6286   YX=     1.1921   ZX=    -0.7259
   XY=     2.9186   YY=    28.3265   ZY=     3.9828
   XZ=    -0.1452   YZ=     2.7159   ZZ=    24.2934
   Eigenvalues:    22.2092    29.4919    33.5475
     43  H    Isotropic =    30.4593   Anisotropy =    22.9237
   XX=    34.0342   YX=    -7.6912   ZX=    -7.0869
   XY=    -7.8263   YY=    32.4901   ZY=     7.0706
   XZ=    -7.5907   YZ=     6.1887   ZZ=    24.8537
   Eigenvalues:    20.1711    25.4651    45.7417
 End of Minotr F.D. properties file   721 does not exist.
 End of Minotr F.D. properties file   722 does not exist.
 End of Minotr F.D. properties file   788 does not exist.

 **********************************************************************

            Population analysis using the SCF density.

 **********************************************************************

 Orbital symmetries:
       Occupied  (A) (A) (A) (A) (A) (A) (A) (A) (A) (A) (A) (A)
                 (A) (A) (A) (A) (A) (A) (A) (A) (A) (A) (A) (A)
                 (A) (A) (A) (A) (A) (A) (A) (A) (A) (A) (A) (A)
                 (A) (A) (A) (A) (A) (A) (A) (A) (A) (A) (A) (A)
                 (A) (A) (A) (A) (A) (A) (A) (A) (A) (A) (A) (A)
                 (A) (A) (A) (A) (A) (A) (A) (A) (A) (A) (A) (A)
                 (A)
       Virtual   (A) (A) (A) (A) (A) (A) (A) (A) (A) (A) (A) (A)
                 (A) (A) (A) (A) (A) (A) (A) (A) (A) (A) (A) (A)
                 (A) (A) (A) (A) (A) (A) (A) (A) (A) (A) (A) (A)
                 (A) (A) (A) (A) (A) (A) (A) (A) (A) (A) (A) (A)
                 (A) (A) (A) (A) (A) (A) (A) (A) (A) (A) (A) (A)
                 (A) (A) (A) (A) (A) (A) (A) (A) (A) (A) (A) (A)
                 (A) (A) (A) (A) (A) (A) (A) (A) (A) (A) (A) (A)
                 (A) (A) (A) (A) (A) (A) (A) (A) (A) (A) (A) (A)
                 (A) (A) (A) (A) (A) (A) (A) (A) (A) (A) (A) (A)
                 (A) (A) (A) (A) (A) (A) (A) (A) (A) (A) (A) (A)
                 (A) (A) (A) (A) (A) (A) (A) (A) (A) (A) (A) (A)
                 (A) (A) (A) (A) (A) (A) (A) (A) (A) (A) (A) (A)
                 (A) (A) (A) (A) (A) (A) (A) (A) (A) (A) (A) (A)
                 (A) (A) (A) (A) (A) (A) (A) (A) (A) (A) (A) (A)
                 (A) (A) (A) (A) (A) (A) (A) (A) (A) (A) (A) (A)
                 (A) (A) (A) (A) (A) (A) (A) (A) (A) (A) (A) (A)
                 (A) (A) (A) (A) (A) (A) (A) (A) (A) (A) (A) (A)
                 (A) (A) (A) (A) (A) (A) (A) (A) (A) (A) (A) (A)
                 (A) (A) (A) (A) (A) (A) (A) (A) (A) (A) (A) (A)
                 (A) (A) (A) (A) (A) (A) (A) (A) (A) (A) (A) (A)
                 (A) (A) (A) (A) (A) (A) (A) (A) (A) (A) (A) (A)
                 (A) (A) (A) (A) (A) (A) (A) (A) (A) (A) (A) (A)
                 (A) (A) (A) (A) (A) (A) (A) (A) (A) (A) (A) (A)
                 (A) (A) (A) (A) (A) (A) (A) (A) (A) (A) (A) (A)
                 (A) (A) (A) (A) (A) (A) (A) (A) (A) (A) (A) (A)
                 (A) (A) (A) (A) (A) (A) (A) (A) (A) (A) (A) (A)
                 (A) (A) (A) (A) (A) (A) (A) (A) (A) (A) (A) (A)
                 (A) (A) (A) (A) (A) (A) (A) (A) (A) (A) (A) (A)
                 (A) (A) (A) (A) (A) (A) (A) (A) (A) (A) (A) (A)
                 (A) (A) (A) (A) (A) (A) (A) (A) (A) (A) (A) (A)
                 (A) (A) (A) (A) (A) (A) (A) (A) (A) (A) (A) (A)
                 (A) (A) (A) (A) (A) (A) (A) (A) (A) (A) (A) (A)
                 (A) (A) (A) (A) (A) (A) (A) (A) (A) (A) (A) (A)
                 (A) (A) (A) (A) (A) (A) (A) (A) (A) (A) (A) (A)
                 (A) (A) (A) (A) (A)
 The electronic state is 1-A.
 Alpha  occ. eigenvalues --  -19.22410 -19.21642 -19.20319 -19.19779 -10.31992
 Alpha  occ. eigenvalues --  -10.30830 -10.29595 -10.28175 -10.26500 -10.24570
 Alpha  occ. eigenvalues --  -10.24357 -10.24187 -10.23659 -10.23553 -10.23010
 Alpha  occ. eigenvalues --  -10.22985 -10.22912 -10.22214 -10.22111  -1.06753
 Alpha  occ. eigenvalues --   -1.06229  -1.05582  -1.03407  -0.89096  -0.84375
 Alpha  occ. eigenvalues --   -0.81987  -0.78351  -0.76897  -0.74934  -0.71765
 Alpha  occ. eigenvalues --   -0.70522  -0.68489  -0.66517  -0.62987  -0.59554
 Alpha  occ. eigenvalues --   -0.58230  -0.55675  -0.54331  -0.52576  -0.52281
 Alpha  occ. eigenvalues --   -0.51330  -0.49677  -0.48692  -0.47617  -0.46816
 Alpha  occ. eigenvalues --   -0.45921  -0.45458  -0.44698  -0.44366  -0.43527
 Alpha  occ. eigenvalues --   -0.42546  -0.41337  -0.40593  -0.40297  -0.40057
 Alpha  occ. eigenvalues --   -0.39762  -0.39240  -0.39159  -0.37977  -0.36928
 Alpha  occ. eigenvalues --   -0.36508  -0.36356  -0.35473  -0.34452  -0.34262
 Alpha  occ. eigenvalues --   -0.33696  -0.32337  -0.32153  -0.30369  -0.30107
 Alpha  occ. eigenvalues --   -0.28202  -0.26827  -0.25966
 Alpha virt. eigenvalues --   -0.04761   0.03894   0.04652   0.05252   0.05916
 Alpha virt. eigenvalues --    0.06746   0.08245   0.08787   0.09348   0.09899
 Alpha virt. eigenvalues --    0.10362   0.10889   0.11506   0.12309   0.12702
 Alpha virt. eigenvalues --    0.13157   0.13641   0.13823   0.14313   0.15052
 Alpha virt. eigenvalues --    0.15428   0.15834   0.16568   0.17411   0.17797
 Alpha virt. eigenvalues --    0.18067   0.18435   0.19709   0.19926   0.20204
 Alpha virt. eigenvalues --    0.20520   0.21663   0.22820   0.23236   0.23846
 Alpha virt. eigenvalues --    0.24747   0.25093   0.26502   0.27234   0.27553
 Alpha virt. eigenvalues --    0.28176   0.29326   0.30419   0.32080   0.32502
 Alpha virt. eigenvalues --    0.32890   0.33477   0.34807   0.34988   0.35735
 Alpha virt. eigenvalues --    0.36570   0.38527   0.39088   0.39424   0.40062
 Alpha virt. eigenvalues --    0.40959   0.41659   0.42612   0.43500   0.44593
 Alpha virt. eigenvalues --    0.45290   0.45996   0.46748   0.47046   0.47733
 Alpha virt. eigenvalues --    0.48897   0.50110   0.50483   0.50862   0.51366
 Alpha virt. eigenvalues --    0.52312   0.53191   0.54252   0.54984   0.55464
 Alpha virt. eigenvalues --    0.56059   0.56733   0.57040   0.57878   0.58172
 Alpha virt. eigenvalues --    0.58827   0.59225   0.59602   0.59672   0.60140
 Alpha virt. eigenvalues --    0.60367   0.60664   0.61119   0.61571   0.62400
 Alpha virt. eigenvalues --    0.62701   0.62918   0.63462   0.64024   0.64549
 Alpha virt. eigenvalues --    0.64655   0.65067   0.65994   0.66572   0.66853
 Alpha virt. eigenvalues --    0.67835   0.68660   0.68757   0.69020   0.69963
 Alpha virt. eigenvalues --    0.71271   0.71580   0.72081   0.73811   0.73926
 Alpha virt. eigenvalues --    0.75207   0.77671   0.78944   0.80813   0.81717
 Alpha virt. eigenvalues --    0.84487   0.86089   0.86968   0.87358   0.88288
 Alpha virt. eigenvalues --    0.89820   0.91247   0.92203   0.93459   0.93797
 Alpha virt. eigenvalues --    0.95600   0.97154   0.98581   1.00211   1.00547
 Alpha virt. eigenvalues --    1.01354   1.01817   1.02790   1.04338   1.05409
 Alpha virt. eigenvalues --    1.07349   1.08593   1.10222   1.12209   1.12777
 Alpha virt. eigenvalues --    1.16605   1.17466   1.19518   1.19883   1.20899
 Alpha virt. eigenvalues --    1.22345   1.22672   1.23976   1.25009   1.26224
 Alpha virt. eigenvalues --    1.28309   1.30382   1.31512   1.32015   1.34739
 Alpha virt. eigenvalues --    1.35483   1.36577   1.36877   1.37937   1.39214
 Alpha virt. eigenvalues --    1.39808   1.40716   1.42925   1.43141   1.44240
 Alpha virt. eigenvalues --    1.44598   1.45177   1.46339   1.46431   1.47525
 Alpha virt. eigenvalues --    1.48134   1.49340   1.50143   1.50652   1.51366
 Alpha virt. eigenvalues --    1.52659   1.52999   1.53723   1.54636   1.54861
 Alpha virt. eigenvalues --    1.55814   1.56192   1.56609   1.57955   1.58334
 Alpha virt. eigenvalues --    1.58958   1.59304   1.59477   1.61687   1.62069
 Alpha virt. eigenvalues --    1.62384   1.63428   1.64460   1.64963   1.65676
 Alpha virt. eigenvalues --    1.65985   1.66866   1.66945   1.67316   1.68860
 Alpha virt. eigenvalues --    1.70068   1.71152   1.71551   1.72166   1.72734
 Alpha virt. eigenvalues --    1.73609   1.74221   1.74997   1.75673   1.76255
 Alpha virt. eigenvalues --    1.77176   1.77726   1.78111   1.78770   1.80059
 Alpha virt. eigenvalues --    1.80963   1.81945   1.83206   1.85115   1.85805
 Alpha virt. eigenvalues --    1.86430   1.87378   1.89043   1.89479   1.90537
 Alpha virt. eigenvalues --    1.91565   1.92642   1.94541   1.95749   1.97391
 Alpha virt. eigenvalues --    1.98221   2.00038   2.01158   2.01882   2.02715
 Alpha virt. eigenvalues --    2.03477   2.05256   2.05978   2.06528   2.08189
 Alpha virt. eigenvalues --    2.09460   2.10091   2.10245   2.11113   2.12377
 Alpha virt. eigenvalues --    2.13943   2.15110   2.17009   2.17493   2.18392
 Alpha virt. eigenvalues --    2.18961   2.20780   2.21481   2.23743   2.25001
 Alpha virt. eigenvalues --    2.25952   2.28213   2.29441   2.29981   2.32212
 Alpha virt. eigenvalues --    2.33406   2.34147   2.35007   2.36506   2.40344
 Alpha virt. eigenvalues --    2.40915   2.41610   2.42067   2.43042   2.43991
 Alpha virt. eigenvalues --    2.44501   2.45507   2.46069   2.46714   2.48357
 Alpha virt. eigenvalues --    2.48733   2.49436   2.51458   2.52405   2.52700
 Alpha virt. eigenvalues --    2.54302   2.54935   2.55860   2.57202   2.57883
 Alpha virt. eigenvalues --    2.58157   2.58646   2.59257   2.59834   2.60475
 Alpha virt. eigenvalues --    2.61432   2.62149   2.64219   2.65144   2.66117
 Alpha virt. eigenvalues --    2.67130   2.68757   2.69631   2.70272   2.71225
 Alpha virt. eigenvalues --    2.73147   2.74288   2.75690   2.76958   2.79066
 Alpha virt. eigenvalues --    2.80561   2.81355   2.83241   2.84594   2.86568
 Alpha virt. eigenvalues --    2.87681   2.88655   2.89714   2.90765   2.91377
 Alpha virt. eigenvalues --    2.92399   2.92803   2.94170   2.94934   2.97702
 Alpha virt. eigenvalues --    3.00243   3.01200   3.03288   3.05457   3.06186
 Alpha virt. eigenvalues --    3.08228   3.09428   3.11706   3.13202   3.13695
 Alpha virt. eigenvalues --    3.15599   3.16407   3.17127   3.18222   3.21448
 Alpha virt. eigenvalues --    3.23248   3.23810   3.25171   3.26235   3.27618
 Alpha virt. eigenvalues --    3.28860   3.32801   3.34130   3.36593   3.39143
 Alpha virt. eigenvalues --    3.39658   3.45666   3.49061   3.56869   3.57822
 Alpha virt. eigenvalues --    3.60250   3.64453   3.75736   3.77995   3.78062
 Alpha virt. eigenvalues --    3.78870   3.80300   3.81323   3.81861   3.83200
 Alpha virt. eigenvalues --    3.83449   3.83858   3.84467   3.85384   3.87853
 Alpha virt. eigenvalues --    3.89541   3.92242   3.96387   4.01791   4.03775
 Alpha virt. eigenvalues --    4.06721   4.08157   4.11770   4.13654   4.24587
 Alpha virt. eigenvalues --    4.27171   4.29493   4.33584   4.35569   4.41847
 Alpha virt. eigenvalues --    4.49249   4.56885   4.95543   4.95670   4.97450
 Alpha virt. eigenvalues --    5.01599   5.11218   5.32829   5.33351   5.37264
 Alpha virt. eigenvalues --    5.64374   5.65563   5.66391   5.66903  23.65244
 Alpha virt. eigenvalues --   23.79982  23.83244  23.85943  23.91421  23.93351
 Alpha virt. eigenvalues --   23.94724  23.97226  23.98663  24.00688  24.02700
 Alpha virt. eigenvalues --   24.03007  24.05622  24.06811  24.26314  50.00208
 Alpha virt. eigenvalues --   50.03148  50.06165  50.10063
          Condensed to atoms (all electrons):
               1          2          3          4          5          6
     1  C    5.743686   0.385623  -0.031072  -0.016693   0.002455  -0.069050
     2  C    0.385623   5.404865   0.284566  -0.041912  -0.007247  -0.004950
     3  C   -0.031072   0.284566   5.023754   0.322327  -0.063121  -0.014629
     4  C   -0.016693  -0.041912   0.322327   5.422634   0.271788  -0.039549
     5  C    0.002455  -0.007247  -0.063121   0.271788   5.047850   0.347689
     6  C   -0.069050  -0.004950  -0.014629  -0.039549   0.347689   5.014234
     7  C    0.265737  -0.054435  -0.005170  -0.002687  -0.076765   0.373065
     8  C    0.175273   0.034332   0.004665  -0.000256  -0.000390   0.005395
     9  C   -0.173068  -0.105492   0.006631  -0.000558  -0.000006  -0.000169
    10  C   -0.003256   0.317697  -0.043650   0.005224  -0.000310  -0.000453
    11  O   -0.121673   0.006482  -0.000088  -0.000003  -0.000005   0.000188
    12  C   -0.077008   0.000874   0.001861  -0.004637  -0.003465  -0.069164
    13  C   -0.004015  -0.084697  -0.008724   0.000155  -0.000018   0.000081
    14  O    0.003102  -0.060534  -0.008763  -0.000686  -0.000004  -0.000002
    15  C    0.000012   0.005239  -0.048005   0.305558  -0.046474   0.005166
    16  O    0.000122  -0.000745  -0.004594  -0.079090   0.003738  -0.000080
    17  C   -0.000002  -0.000323   0.009850  -0.083183  -0.006327   0.000154
    18  C   -0.000006  -0.001037  -0.017436  -0.069274  -0.004237  -0.000207
    19  O   -0.000015   0.000543   0.000840  -0.003577  -0.000024   0.000007
    20  H   -0.003187  -0.034532   0.397218  -0.033608  -0.002545  -0.001821
    21  H    0.010770  -0.055165   0.401333  -0.065713   0.008904  -0.001041
    22  H    0.003172  -0.014071  -0.047365   0.399176  -0.027323  -0.005195
    23  H   -0.000199  -0.000501  -0.001667  -0.046040   0.408293  -0.033376
    24  H   -0.000101  -0.000475   0.008188  -0.037624   0.411657  -0.033305
    25  H   -0.005355  -0.003317   0.006958  -0.008174  -0.036048   0.410478
    26  H    0.009786   0.000124  -0.000131   0.007365  -0.033392   0.410527
    27  H   -0.058548   0.005806  -0.000298  -0.000358   0.007190  -0.039991
    28  H    0.007649  -0.001179  -0.000323   0.000033  -0.000002   0.000018
    29  H    0.011824   0.003386  -0.000315   0.000014   0.000000   0.000018
    30  H    0.008893  -0.000244  -0.000052   0.000270  -0.001777  -0.002187
    31  H   -0.004971   0.003114  -0.000699   0.000145   0.003659  -0.007556
    32  H   -0.014685  -0.000396   0.000018   0.000075  -0.000396   0.007771
    33  H    0.000610  -0.013608   0.003969   0.000095  -0.000007  -0.000014
    34  H   -0.000591   0.009893  -0.000009   0.000006   0.000000  -0.000001
    35  H    0.002064  -0.000184  -0.000019  -0.000038  -0.000001  -0.000002
    36  H   -0.000688   0.011235   0.000089   0.000047   0.000000   0.000000
    37  H   -0.000040   0.000536   0.002481   0.005578  -0.000761   0.000054
    38  H   -0.000006   0.000004  -0.000365  -0.005111   0.002656   0.000400
    39  H   -0.000015  -0.000102   0.000365  -0.005757  -0.001945  -0.000117
    40  H   -0.000002   0.000030  -0.000450   0.010756  -0.000239   0.000017
    41  H   -0.000035   0.000157   0.001123  -0.004378  -0.001400  -0.000084
    42  H   -0.000003   0.000075   0.000224   0.008115  -0.000383   0.000032
    43  H    0.000001  -0.000029   0.000016  -0.000369   0.000008  -0.000003
               7          8          9         10         11         12
     1  C    0.265737   0.175273  -0.173068  -0.003256  -0.121673  -0.077008
     2  C   -0.054435   0.034332  -0.105492   0.317697   0.006482   0.000874
     3  C   -0.005170   0.004665   0.006631  -0.043650  -0.000088   0.001861
     4  C   -0.002687  -0.000256  -0.000558   0.005224  -0.000003  -0.004637
     5  C   -0.076765  -0.000390  -0.000006  -0.000310  -0.000005  -0.003465
     6  C    0.373065   0.005395  -0.000169  -0.000453   0.000188  -0.069164
     7  C    5.155611  -0.051782   0.010482   0.004778   0.011524   0.341387
     8  C   -0.051782   4.723367   0.367549  -0.092029   0.652263  -0.007272
     9  C    0.010482   0.367549   5.198510   0.288881  -0.072302  -0.001139
    10  C    0.004778  -0.092029   0.288881   5.267108   0.005439  -0.000072
    11  O    0.011524   0.652263  -0.072302   0.005439   7.895278  -0.004989
    12  C    0.341387  -0.007272  -0.001139  -0.000072  -0.004989   4.949285
    13  C   -0.000414  -0.002310  -0.055398   0.317963   0.000010  -0.000011
    14  O   -0.000047   0.003510  -0.045065   0.230792  -0.000017   0.000008
    15  C   -0.000405   0.000004   0.000006  -0.000347   0.000000  -0.000064
    16  O   -0.000007   0.000001  -0.000001  -0.000132   0.000000   0.000002
    17  C   -0.000069   0.000000   0.000000   0.000002   0.000000  -0.000011
    18  C   -0.000003   0.000000   0.000000  -0.000002   0.000000  -0.000005
    19  O    0.000001   0.000000   0.000000   0.000009   0.000000   0.000000
    20  H    0.001586  -0.000258  -0.000033  -0.001784   0.000005  -0.000212
    21  H   -0.000345  -0.000512   0.001833  -0.011616   0.000004   0.000069
    22  H    0.003788  -0.000093  -0.000026  -0.000387  -0.000006  -0.001731
    23  H    0.008350   0.000031   0.000000  -0.000002   0.000000  -0.000255
    24  H   -0.006785   0.000018  -0.000001   0.000019   0.000001   0.005137
    25  H   -0.044922   0.000296  -0.000104  -0.000150  -0.000020   0.008554
    26  H   -0.034153  -0.000235   0.000006   0.000026  -0.000006  -0.004658
    27  H    0.425357  -0.005418   0.002551  -0.001285   0.014045  -0.039685
    28  H   -0.000472  -0.021780   0.378385  -0.033990   0.000192   0.000140
    29  H   -0.000203  -0.030339   0.383508  -0.029333   0.004232  -0.000015
    30  H   -0.036342  -0.000032   0.000020   0.000016  -0.000107   0.403711
    31  H   -0.033084  -0.000492   0.000088  -0.000182  -0.000064   0.403297
    32  H   -0.024819   0.004977   0.000524  -0.000108   0.009855   0.398576
    33  H    0.000019  -0.000606   0.007502  -0.027571   0.000008   0.000000
    34  H    0.000013   0.000643  -0.009007  -0.026936  -0.000015   0.000000
    35  H   -0.000082  -0.000143  -0.000486  -0.029211  -0.000053   0.000008
    36  H    0.000015  -0.000180  -0.000461  -0.040802   0.000006  -0.000002
    37  H   -0.000001   0.000001  -0.000002   0.000102   0.000000   0.000000
    38  H    0.000009   0.000000   0.000000   0.000000   0.000000  -0.000013
    39  H    0.000014   0.000000   0.000000   0.000000   0.000000   0.000026
    40  H    0.000001   0.000000   0.000000   0.000000   0.000000   0.000000
    41  H    0.000009   0.000000   0.000000   0.000005   0.000000  -0.000001
    42  H    0.000001   0.000000   0.000000   0.000001   0.000000   0.000000
    43  H    0.000000   0.000000   0.000000  -0.000001   0.000000   0.000000
              13         14         15         16         17         18
     1  C   -0.004015   0.003102   0.000012   0.000122  -0.000002  -0.000006
     2  C   -0.084697  -0.060534   0.005239  -0.000745  -0.000323  -0.001037
     3  C   -0.008724  -0.008763  -0.048005  -0.004594   0.009850  -0.017436
     4  C    0.000155  -0.000686   0.305558  -0.079090  -0.083183  -0.069274
     5  C   -0.000018  -0.000004  -0.046474   0.003738  -0.006327  -0.004237
     6  C    0.000081  -0.000002   0.005166  -0.000080   0.000154  -0.000207
     7  C   -0.000414  -0.000047  -0.000405  -0.000007  -0.000069  -0.000003
     8  C   -0.002310   0.003510   0.000004   0.000001   0.000000   0.000000
     9  C   -0.055398  -0.045065   0.000006  -0.000001   0.000000   0.000000
    10  C    0.317963   0.230792  -0.000347  -0.000132   0.000002  -0.000002
    11  O    0.000010  -0.000017   0.000000   0.000000   0.000000   0.000000
    12  C   -0.000011   0.000008  -0.000064   0.000002  -0.000011  -0.000005
    13  C    4.984620  -0.051667   0.000004   0.000006   0.000000  -0.000003
    14  O   -0.051667   7.998440  -0.000064  -0.000033  -0.000001   0.000004
    15  C    0.000004  -0.000064   5.281139   0.237244   0.369062   0.291149
    16  O    0.000006  -0.000033   0.237244   8.013878  -0.055510  -0.037299
    17  C    0.000000  -0.000001   0.369062  -0.055510   4.948027  -0.073399
    18  C   -0.000003   0.000004   0.291149  -0.037299  -0.073399   4.887468
    19  O   -0.000019  -0.000001  -0.062434  -0.010394   0.003612   0.239574
    20  H    0.001838  -0.000205  -0.002486  -0.000055  -0.000227   0.001509
    21  H    0.000299   0.025745   0.002310   0.022703   0.001499  -0.003805
    22  H    0.000137   0.000743  -0.038325   0.010136  -0.011700   0.010819
    23  H    0.000001   0.000000  -0.004078   0.000071  -0.004018   0.003231
    24  H    0.000000   0.000000  -0.006652  -0.000094   0.003724  -0.000354
    25  H    0.000032   0.000005  -0.000178   0.000001   0.000019   0.000062
    26  H   -0.000003   0.000000  -0.000241   0.000003   0.000018  -0.000008
    27  H    0.000156   0.000001   0.000025   0.000000   0.000000   0.000000
    28  H    0.005760   0.009763  -0.000002   0.000000   0.000000   0.000000
    29  H   -0.001422   0.001675   0.000000   0.000000   0.000000   0.000000
    30  H    0.000000   0.000000  -0.000002   0.000000  -0.000010   0.000001
    31  H    0.000002  -0.000015   0.000175  -0.000101   0.000230  -0.000026
    32  H   -0.000001   0.000007  -0.000002   0.000000  -0.000001   0.000000
    33  H    0.403047   0.002304  -0.000022  -0.000044  -0.000001   0.000013
    34  H    0.392660  -0.001805   0.000000   0.000000   0.000000   0.000000
    35  H    0.381484   0.004845   0.000001   0.000000   0.000000   0.000000
    36  H   -0.006570   0.319231  -0.000002  -0.000003   0.000000   0.000000
    37  H   -0.000005  -0.000137  -0.061635   0.325321   0.006912  -0.014265
    38  H    0.000000   0.000000  -0.033320   0.004493   0.395445  -0.000306
    39  H    0.000000  -0.000001  -0.033319  -0.000073   0.404511   0.007890
    40  H    0.000000   0.000000  -0.031443   0.006240   0.393386  -0.008624
    41  H   -0.000001   0.000000  -0.044537   0.004415   0.000050   0.393214
    42  H    0.000000   0.000000  -0.034339   0.001245  -0.005877   0.401489
    43  H    0.000001   0.000000   0.008069   0.000329  -0.000526  -0.028140
              19         20         21         22         23         24
     1  C   -0.000015  -0.003187   0.010770   0.003172  -0.000199  -0.000101
     2  C    0.000543  -0.034532  -0.055165  -0.014071  -0.000501  -0.000475
     3  C    0.000840   0.397218   0.401333  -0.047365  -0.001667   0.008188
     4  C   -0.003577  -0.033608  -0.065713   0.399176  -0.046040  -0.037624
     5  C   -0.000024  -0.002545   0.008904  -0.027323   0.408293   0.411657
     6  C    0.000007  -0.001821  -0.001041  -0.005195  -0.033376  -0.033305
     7  C    0.000001   0.001586  -0.000345   0.003788   0.008350  -0.006785
     8  C    0.000000  -0.000258  -0.000512  -0.000093   0.000031   0.000018
     9  C    0.000000  -0.000033   0.001833  -0.000026   0.000000  -0.000001
    10  C    0.000009  -0.001784  -0.011616  -0.000387  -0.000002   0.000019
    11  O    0.000000   0.000005   0.000004  -0.000006   0.000000   0.000001
    12  C    0.000000  -0.000212   0.000069  -0.001731  -0.000255   0.005137
    13  C   -0.000019   0.001838   0.000299   0.000137   0.000001   0.000000
    14  O   -0.000001  -0.000205   0.025745   0.000743   0.000000   0.000000
    15  C   -0.062434  -0.002486   0.002310  -0.038325  -0.004078  -0.006652
    16  O   -0.010394  -0.000055   0.022703   0.010136   0.000071  -0.000094
    17  C    0.003612  -0.000227   0.001499  -0.011700  -0.004018   0.003724
    18  C    0.239574   0.001509  -0.003805   0.010819   0.003231  -0.000354
    19  O    7.979589   0.007216   0.004194  -0.000424  -0.000630  -0.000019
    20  H    0.007216   0.521403  -0.020553   0.007384   0.002312  -0.000007
    21  H    0.004194  -0.020553   0.544831   0.000042  -0.000201  -0.000300
    22  H   -0.000424   0.007384   0.000042   0.557172   0.008149  -0.011559
    23  H   -0.000630   0.002312  -0.000201   0.008149   0.558718  -0.028755
    24  H   -0.000019  -0.000007  -0.000300  -0.011559  -0.028755   0.552540
    25  H   -0.000070  -0.000411   0.000113  -0.000423  -0.007827   0.007736
    26  H    0.000001  -0.000243   0.000052  -0.000195  -0.003122  -0.008029
    27  H    0.000000   0.000204  -0.000012   0.000059  -0.000294  -0.000296
    28  H    0.000000  -0.000026   0.000015   0.000049   0.000000   0.000000
    29  H    0.000000   0.000068  -0.000168   0.000006   0.000000   0.000000
    30  H    0.000000   0.000016  -0.000003   0.000114  -0.000073   0.000577
    31  H    0.000000   0.000042  -0.000101   0.002069   0.000012  -0.001169
    32  H    0.000000  -0.000002  -0.000006   0.000076   0.000029  -0.000066
    33  H    0.000120  -0.000280   0.001205  -0.000032  -0.000003  -0.000001
    34  H   -0.000001   0.000029  -0.000364   0.000001   0.000000   0.000000
    35  H   -0.000002  -0.000427   0.000262  -0.000016   0.000000   0.000000
    36  H    0.000000  -0.000002  -0.001473  -0.000015   0.000000   0.000000
    37  H    0.037982  -0.000754  -0.001751  -0.001661   0.000043   0.000009
    38  H    0.000036  -0.000028  -0.000126   0.000064   0.000797  -0.001878
    39  H   -0.000189   0.000020   0.000122   0.005094   0.000176   0.000023
    40  H   -0.000266   0.000019  -0.000224  -0.000271  -0.000239   0.000252
    41  H   -0.030448  -0.001923  -0.000745  -0.000549   0.007834  -0.000044
    42  H   -0.026998   0.000344  -0.000242  -0.000535  -0.000788  -0.000031
    43  H    0.314395  -0.000006   0.000019   0.000053   0.000043   0.000002
              25         26         27         28         29         30
     1  C   -0.005355   0.009786  -0.058548   0.007649   0.011824   0.008893
     2  C   -0.003317   0.000124   0.005806  -0.001179   0.003386  -0.000244
     3  C    0.006958  -0.000131  -0.000298  -0.000323  -0.000315  -0.000052
     4  C   -0.008174   0.007365  -0.000358   0.000033   0.000014   0.000270
     5  C   -0.036048  -0.033392   0.007190  -0.000002   0.000000  -0.001777
     6  C    0.410478   0.410527  -0.039991   0.000018   0.000018  -0.002187
     7  C   -0.044922  -0.034153   0.425357  -0.000472  -0.000203  -0.036342
     8  C    0.000296  -0.000235  -0.005418  -0.021780  -0.030339  -0.000032
     9  C   -0.000104   0.000006   0.002551   0.378385   0.383508   0.000020
    10  C   -0.000150   0.000026  -0.001285  -0.033990  -0.029333   0.000016
    11  O   -0.000020  -0.000006   0.014045   0.000192   0.004232  -0.000107
    12  C    0.008554  -0.004658  -0.039685   0.000140  -0.000015   0.403711
    13  C    0.000032  -0.000003   0.000156   0.005760  -0.001422   0.000000
    14  O    0.000005   0.000000   0.000001   0.009763   0.001675   0.000000
    15  C   -0.000178  -0.000241   0.000025  -0.000002   0.000000  -0.000002
    16  O    0.000001   0.000003   0.000000   0.000000   0.000000   0.000000
    17  C    0.000019   0.000018   0.000000   0.000000   0.000000  -0.000010
    18  C    0.000062  -0.000008   0.000000   0.000000   0.000000   0.000001
    19  O   -0.000070   0.000001   0.000000   0.000000   0.000000   0.000000
    20  H   -0.000411  -0.000243   0.000204  -0.000026   0.000068   0.000016
    21  H    0.000113   0.000052  -0.000012   0.000015  -0.000168  -0.000003
    22  H   -0.000423  -0.000195   0.000059   0.000049   0.000006   0.000114
    23  H   -0.007827  -0.003122  -0.000294   0.000000   0.000000  -0.000073
    24  H    0.007736  -0.008029  -0.000296   0.000000   0.000000   0.000577
    25  H    0.562865  -0.026201  -0.004552   0.000005  -0.000001  -0.000001
    26  H   -0.026201   0.551597  -0.008086   0.000000  -0.000002   0.003308
    27  H   -0.004552  -0.008086   0.557925  -0.000073  -0.000040  -0.005337
    28  H    0.000005   0.000000  -0.000073   0.494987  -0.011710  -0.000005
    29  H   -0.000001  -0.000002  -0.000040  -0.011710   0.509578   0.000001
    30  H   -0.000001   0.003308  -0.005337  -0.000005   0.000001   0.551196
    31  H   -0.000255  -0.000749   0.008044  -0.000023   0.000004  -0.026767
    32  H   -0.000378   0.000000  -0.005740  -0.000037  -0.000017  -0.023415
    33  H   -0.000024  -0.000001  -0.000004  -0.000480   0.000155   0.000000
    34  H    0.000000   0.000000  -0.000006   0.000114   0.001169   0.000000
    35  H    0.000137   0.000000  -0.000040  -0.000359  -0.001072   0.000000
    36  H   -0.000001   0.000000  -0.000001  -0.000072   0.000576   0.000000
    37  H    0.000005  -0.000002   0.000000   0.000000   0.000000   0.000000
    38  H   -0.000011  -0.000022   0.000000   0.000000   0.000000  -0.000002
    39  H   -0.000009   0.000011   0.000000   0.000000   0.000000  -0.000002
    40  H    0.000002  -0.000004   0.000000   0.000000   0.000000   0.000000
    41  H    0.000124  -0.000002  -0.000001   0.000000   0.000000   0.000000
    42  H   -0.000013  -0.000002   0.000000   0.000000   0.000000   0.000000
    43  H    0.000002   0.000000   0.000000   0.000000   0.000000   0.000000
              31         32         33         34         35         36
     1  C   -0.004971  -0.014685   0.000610  -0.000591   0.002064  -0.000688
     2  C    0.003114  -0.000396  -0.013608   0.009893  -0.000184   0.011235
     3  C   -0.000699   0.000018   0.003969  -0.000009  -0.000019   0.000089
     4  C    0.000145   0.000075   0.000095   0.000006  -0.000038   0.000047
     5  C    0.003659  -0.000396  -0.000007   0.000000  -0.000001   0.000000
     6  C   -0.007556   0.007771  -0.000014  -0.000001  -0.000002   0.000000
     7  C   -0.033084  -0.024819   0.000019   0.000013  -0.000082   0.000015
     8  C   -0.000492   0.004977  -0.000606   0.000643  -0.000143  -0.000180
     9  C    0.000088   0.000524   0.007502  -0.009007  -0.000486  -0.000461
    10  C   -0.000182  -0.000108  -0.027571  -0.026936  -0.029211  -0.040802
    11  O   -0.000064   0.009855   0.000008  -0.000015  -0.000053   0.000006
    12  C    0.403297   0.398576   0.000000   0.000000   0.000008  -0.000002
    13  C    0.000002  -0.000001   0.403047   0.392660   0.381484  -0.006570
    14  O   -0.000015   0.000007   0.002304  -0.001805   0.004845   0.319231
    15  C    0.000175  -0.000002  -0.000022   0.000000   0.000001  -0.000002
    16  O   -0.000101   0.000000  -0.000044   0.000000   0.000000  -0.000003
    17  C    0.000230  -0.000001  -0.000001   0.000000   0.000000   0.000000
    18  C   -0.000026   0.000000   0.000013   0.000000   0.000000   0.000000
    19  O    0.000000   0.000000   0.000120  -0.000001  -0.000002   0.000000
    20  H    0.000042  -0.000002  -0.000280   0.000029  -0.000427  -0.000002
    21  H   -0.000101  -0.000006   0.001205  -0.000364   0.000262  -0.001473
    22  H    0.002069   0.000076  -0.000032   0.000001  -0.000016  -0.000015
    23  H    0.000012   0.000029  -0.000003   0.000000   0.000000   0.000000
    24  H   -0.001169  -0.000066  -0.000001   0.000000   0.000000   0.000000
    25  H   -0.000255  -0.000378  -0.000024   0.000000   0.000137  -0.000001
    26  H   -0.000749   0.000000  -0.000001   0.000000   0.000000   0.000000
    27  H    0.008044  -0.005740  -0.000004  -0.000006  -0.000040  -0.000001
    28  H   -0.000023  -0.000037  -0.000480   0.000114  -0.000359  -0.000072
    29  H    0.000004  -0.000017   0.000155   0.001169  -0.001072   0.000576
    30  H   -0.026767  -0.023415   0.000000   0.000000   0.000000   0.000000
    31  H    0.557080  -0.027247   0.000001   0.000000   0.000000   0.000000
    32  H   -0.027247   0.546047   0.000000   0.000000   0.000000  -0.000001
    33  H    0.000001   0.000000   0.529629  -0.024999  -0.020830  -0.000228
    34  H    0.000000   0.000000  -0.024999   0.539354  -0.020771   0.004117
    35  H    0.000000   0.000000  -0.020830  -0.020771   0.550380  -0.000090
    36  H    0.000000  -0.000001  -0.000228   0.004117  -0.000090   0.445240
    37  H    0.000008   0.000000   0.000037   0.000000  -0.000001   0.000007
    38  H    0.000016   0.000000   0.000000   0.000000   0.000000   0.000000
    39  H    0.000094   0.000001   0.000000   0.000000   0.000000   0.000000
    40  H    0.000002   0.000000   0.000000   0.000000   0.000000   0.000000
    41  H    0.000012   0.000000   0.000011   0.000000   0.000000   0.000000
    42  H    0.000002   0.000000   0.000001   0.000000   0.000000   0.000000
    43  H    0.000000   0.000000  -0.000001   0.000000   0.000000   0.000000
              37         38         39         40         41         42
     1  C   -0.000040  -0.000006  -0.000015  -0.000002  -0.000035  -0.000003
     2  C    0.000536   0.000004  -0.000102   0.000030   0.000157   0.000075
     3  C    0.002481  -0.000365   0.000365  -0.000450   0.001123   0.000224
     4  C    0.005578  -0.005111  -0.005757   0.010756  -0.004378   0.008115
     5  C   -0.000761   0.002656  -0.001945  -0.000239  -0.001400  -0.000383
     6  C    0.000054   0.000400  -0.000117   0.000017  -0.000084   0.000032
     7  C   -0.000001   0.000009   0.000014   0.000001   0.000009   0.000001
     8  C    0.000001   0.000000   0.000000   0.000000   0.000000   0.000000
     9  C   -0.000002   0.000000   0.000000   0.000000   0.000000   0.000000
    10  C    0.000102   0.000000   0.000000   0.000000   0.000005   0.000001
    11  O    0.000000   0.000000   0.000000   0.000000   0.000000   0.000000
    12  C    0.000000  -0.000013   0.000026   0.000000  -0.000001   0.000000
    13  C   -0.000005   0.000000   0.000000   0.000000  -0.000001   0.000000
    14  O   -0.000137   0.000000  -0.000001   0.000000   0.000000   0.000000
    15  C   -0.061635  -0.033320  -0.033319  -0.031443  -0.044537  -0.034339
    16  O    0.325321   0.004493  -0.000073   0.006240   0.004415   0.001245
    17  C    0.006912   0.395445   0.404511   0.393386   0.000050  -0.005877
    18  C   -0.014265  -0.000306   0.007890  -0.008624   0.393214   0.401489
    19  O    0.037982   0.000036  -0.000189  -0.000266  -0.030448  -0.026998
    20  H   -0.000754  -0.000028   0.000020   0.000019  -0.001923   0.000344
    21  H   -0.001751  -0.000126   0.000122  -0.000224  -0.000745  -0.000242
    22  H   -0.001661   0.000064   0.005094  -0.000271  -0.000549  -0.000535
    23  H    0.000043   0.000797   0.000176  -0.000239   0.007834  -0.000788
    24  H    0.000009  -0.001878   0.000023   0.000252  -0.000044  -0.000031
    25  H    0.000005  -0.000011  -0.000009   0.000002   0.000124  -0.000013
    26  H   -0.000002  -0.000022   0.000011  -0.000004  -0.000002  -0.000002
    27  H    0.000000   0.000000   0.000000   0.000000  -0.000001   0.000000
    28  H    0.000000   0.000000   0.000000   0.000000   0.000000   0.000000
    29  H    0.000000   0.000000   0.000000   0.000000   0.000000   0.000000
    30  H    0.000000  -0.000002  -0.000002   0.000000   0.000000   0.000000
    31  H    0.000008   0.000016   0.000094   0.000002   0.000012   0.000002
    32  H    0.000000   0.000000   0.000001   0.000000   0.000000   0.000000
    33  H    0.000037   0.000000   0.000000   0.000000   0.000011   0.000001
    34  H    0.000000   0.000000   0.000000   0.000000   0.000000   0.000000
    35  H   -0.000001   0.000000   0.000000   0.000000   0.000000   0.000000
    36  H    0.000007   0.000000   0.000000   0.000000   0.000000   0.000000
    37  H    0.445578  -0.000326  -0.000844   0.000671   0.003332  -0.000902
    38  H   -0.000326   0.546041  -0.025253  -0.020875   0.002798  -0.000598
    39  H   -0.000844  -0.025253   0.538466  -0.023188  -0.000735   0.000160
    40  H    0.000671  -0.020875  -0.023188   0.537211  -0.000121   0.005946
    41  H    0.003332   0.002798  -0.000735  -0.000121   0.571868  -0.032717
    42  H   -0.000902  -0.000598   0.000160   0.005946  -0.032717   0.559413
    43  H   -0.001507  -0.000020   0.000032  -0.000049   0.000334  -0.010174
              43
     1  C    0.000001
     2  C   -0.000029
     3  C    0.000016
     4  C   -0.000369
     5  C    0.000008
     6  C   -0.000003
     7  C    0.000000
     8  C    0.000000
     9  C    0.000000
    10  C   -0.000001
    11  O    0.000000
    12  C    0.000000
    13  C    0.000001
    14  O    0.000000
    15  C    0.008069
    16  O    0.000329
    17  C   -0.000526
    18  C   -0.028140
    19  O    0.314395
    20  H   -0.000006
    21  H    0.000019
    22  H    0.000053
    23  H    0.000043
    24  H    0.000002
    25  H    0.000002
    26  H    0.000000
    27  H    0.000000
    28  H    0.000000
    29  H    0.000000
    30  H    0.000000
    31  H    0.000000
    32  H    0.000000
    33  H   -0.000001
    34  H    0.000000
    35  H    0.000000
    36  H    0.000000
    37  H   -0.001507
    38  H   -0.000020
    39  H    0.000032
    40  H   -0.000049
    41  H    0.000334
    42  H   -0.010174
    43  H    0.433278
 Mulliken charges:
               1
     1  C   -0.046497
     2  C    0.010592
     3  C   -0.179530
     4  C   -0.210087
     5  C   -0.201275
     6  C   -0.252349
     7  C   -0.228757
     8  C    0.241802
     9  C   -0.183155
    10  C   -0.094456
    11  O   -0.400185
    12  C   -0.298528
    13  C   -0.272977
    14  O   -0.431128
    15  C   -0.056787
    16  O   -0.441693
    17  C   -0.295317
    18  C    0.022012
    19  O   -0.452611
    20  H    0.164403
    21  H    0.138139
    22  H    0.153602
    23  H    0.133976
    24  H    0.147661
    25  H    0.141052
    26  H    0.136661
    27  H    0.148702
    28  H    0.173425
    29  H    0.158423
    30  H    0.128234
    31  H    0.125405
    32  H    0.129363
    33  H    0.140028
    34  H    0.136505
    35  H    0.134646
    36  H    0.270027
    37  H    0.255935
    38  H    0.135501
    39  H    0.134546
    40  H    0.131461
    41  H    0.132434
    42  H    0.136555
    43  H    0.284243
 Sum of Mulliken charges =   0.00000
 Mulliken charges with hydrogens summed into heavy atoms:
               1
     1  C   -0.046497
     2  C    0.010592
     3  C    0.123012
     4  C   -0.056485
     5  C    0.080362
     6  C    0.025363
     7  C   -0.080055
     8  C    0.241802
     9  C    0.148693
    10  C   -0.094456
    11  O   -0.400185
    12  C    0.084474
    13  C    0.138201
    14  O   -0.161101
    15  C   -0.056787
    16  O   -0.185758
    17  C    0.106191
    18  C    0.291001
    19  O   -0.168368
 Electronic spatial extent (au):  <R**2>=           5351.5615
 Charge=              0.0000 electrons
 Dipole moment (field-independent basis, Debye):
    X=              5.0615    Y=             -3.1909    Z=             -4.0133  Tot=              7.2047
 Quadrupole moment (field-independent basis, Debye-Ang):
   XX=           -115.1812   YY=           -102.8088   ZZ=           -117.8973
   XY=             13.4750   XZ=             -9.3694   YZ=              2.6723
 Traceless Quadrupole moment (field-independent basis, Debye-Ang):
   XX=             -3.2188   YY=              9.1537   ZZ=             -5.9349
   XY=             13.4750   XZ=             -9.3694   YZ=              2.6723
 Octapole moment (field-independent basis, Debye-Ang**2):
  XXX=            180.7101  YYY=            -65.5876  ZZZ=             -8.8506  XYY=              7.2592
  XXY=            -94.8038  XXZ=            -37.7314  XZZ=             -3.8059  YZZ=             -5.3958
  YYZ=             -0.4814  XYZ=             20.1467
 Hexadecapole moment (field-independent basis, Debye-Ang**3):
 XXXX=          -4239.0962 YYYY=          -1867.2854 ZZZZ=           -680.4111 XXXY=             65.9339
 XXXZ=           -151.2215 YYYX=             12.3703 YYYZ=            -47.0663 ZZZX=            -55.1409
 ZZZY=              5.9213 XXYY=           -936.5823 XXZZ=           -789.5386 YYZZ=           -439.2222
 XXYZ=             40.0111 YYXZ=            -46.7750 ZZXY=             -8.1516
 N-N= 1.609258048424D+03 E-N=-5.289649801849D+03  KE= 8.829971016758D+02
 1\1\GINC-SNODE68\SP\RmPW1PW91\6-311G(d,p)\C15H24O4\ROOT\11-Mar-2024\0\
 \# mPW1PW91/6-311G(d,p) nmr guess=read geom=check scrf=(solvent=methan
 ol,read)\\candidate structure: DY-202A-11R_40, conformer: 1, nmr calcu
 lation with methanol solvation\\0,1\C,0,-1.704216936,0.6581843749,-0.1
 652489848\C,0,-0.966373292,-0.4781125864,-0.1768797366\C,0,0.512039030
 6,-0.6314062787,-0.4098205369\C,0,1.3687233904,0.5199367341,0.16988173
 14\C,0,1.3077098871,1.8171190094,-0.6743025367\C,0,-0.0323494058,2.136
 4866392,-1.3604889492\C,0,-1.2970308865,2.076990206,-0.4826374001\C,0,
 -3.1062867517,0.3288424159,0.1414851017\C,0,-3.2090466754,-1.156111285
 3,0.4369138664\C,0,-1.8234560931,-1.7261894762,0.0608347646\O,0,-4.046
 9060809,1.1242738263,0.1509459105\C,0,-1.2105996414,2.954840142,0.7821
 508293\C,0,-1.8763843325,-2.6093388644,-1.1937668578\O,0,-1.219885324,
 -2.4565222177,1.1431439808\C,0,2.8404534159,0.0866430481,0.4879464588\
 O,0,2.811423232,-0.9863499806,1.4516256475\C,0,3.6057712677,1.23662319
 4,1.1526384804\C,0,3.6501738735,-0.4120985832,-0.7256021675\O,0,3.2042
 24077,-1.7314497979,-1.0752253794\H,0,0.6991837023,-0.748243803,-1.487
 0281219\H,0,0.8138423632,-1.5752785847,0.0500159156\H,0,0.9470961583,0
 .7421121603,1.1588731939\H,0,2.0675453063,1.7779436505,-1.4659452511\H
 ,0,1.5874169675,2.6609920548,-0.0335857761\H,0,-0.1785405749,1.4625404
 136,-2.2147090971\H,0,0.0457496387,3.1467264532,-1.7843690447\H,0,-2.1
 21427278,2.4879683779,-1.0843582996\H,0,-3.3910698421,-1.2963092434,1.
 5091547045\H,0,-4.0465368426,-1.6060751138,-0.1065346847\H,0,-0.971602
 4659,3.9914302785,0.5133854919\H,0,-0.4435588695,2.5985145114,1.478384
 1109\H,0,-2.1683137533,2.9603693478,1.3144806052\H,0,-0.8727227921,-2.
 9402133674,-1.480926463\H,0,-2.4883428398,-3.4989156799,-0.9973036117\
 H,0,-2.3218865515,-2.0706055724,-2.0372587806\H,0,-1.6869764475,-3.306
 9489731,1.2130879522\H,0,2.8421872632,-1.806579125,0.9228468937\H,0,3.
 8091597688,2.0515765776,0.450974318\H,0,3.0370899921,1.6437362261,1.99
 66237815\H,0,4.5641347434,0.8680595754,1.5340147225\H,0,3.5427668742,0
 .2681253328,-1.5795209267\H,0,4.7109263843,-0.4445421936,-0.4494246925
 \H,0,3.9577963402,-2.2077438228,-1.4590711625\\Version=ES64L-G09RevD.0
 1\State=1-A\HF=-886.9755203\RMSD=5.453e-09\Dipole=2.0117392,-1.2205771
 ,-1.5804041\Quadrupole=-2.4429343,6.9013046,-4.4583703,10.0225173,-6.8
 397659,2.1502674\PG=C01 [X(C15H24O4)]\\@


 A SCIENTIST IS SOMEONE WHOSE CURIOSITY SURVIVES
 EDUCATION'S ASSAULTS ON IT.
                          - SIR HERMANN BONDI
 Job cpu time:       0 days  0 hours 44 minutes 26.8 seconds.
 File lengths (MBytes):  RWF=    278 Int=      0 D2E=      0 Chk=     30 Scr=      1
 Normal termination of Gaussian 09 at Mon Mar 11 00:08:21 2024.
