# Supplementary material for: New patchoulol- and guaiane-type sesquiterpenoids from Sanguisorba officinalis with anti-melanogenic activity
Source: Nat Prod Bioprospect. 2026 May 12;16(1):63. doi: 10.1007/s13659-026-00616-0 (PMC13161421; doi:10.1007/s13659-026-00616-0)
Supplement: Supplementary file 2 — Additional file 2. It includes the calculated NMR data of compound 11. [file 13659_2026_616_MOESM2_ESM.zip › New folder/11R-nmr-41.log]

 Entering Gaussian System, Link 0=/gpfs/home/zhengshan/software/Gaussian/g09/g09
 Input=DY-202A-11R_41-2.gjf
 Output=DY-202A-11R_41-2.log
 Initial command:
 /gpfs/home/zhengshan/software/Gaussian/g09/l1.exe "/gpfs/home/zhengshan/software/Gaussian/g09/scratch/zhengshan/%J/Gau-6368.inp" -scrdir="/gpfs/home/zhengshan/software/Gaussian/g09/scratch/zhengshan/%J/"
 Entering Link 1 = /gpfs/home/zhengshan/software/Gaussian/g09/l1.exe PID=      6369.
  
 Copyright (c) 1988,1990,1992,1993,1995,1998,2003,2009,2013,
            Gaussian, Inc.  All Rights Reserved.
  
 This is part of the Gaussian(R) 09 program.  It is based on
 the Gaussian(R) 03 system (copyright 2003, Gaussian, Inc.),
 the Gaussian(R) 98 system (copyright 1998, Gaussian, Inc.),
 the Gaussian(R) 94 system (copyright 1995, Gaussian, Inc.),
 the Gaussian 92(TM) system (copyright 1992, Gaussian, Inc.),
 the Gaussian 90(TM) system (copyright 1990, Gaussian, Inc.),
 the Gaussian 88(TM) system (copyright 1988, Gaussian, Inc.),
 the Gaussian 86(TM) system (copyright 1986, Carnegie Mellon
 University), and the Gaussian 82(TM) system (copyright 1983,
 Carnegie Mellon University). Gaussian is a federally registered
 trademark of Gaussian, Inc.
  
 This software contains proprietary and confidential information,
 including trade secrets, belonging to Gaussian, Inc.
  
 This software is provided under written license and may be
 used, copied, transmitted, or stored only in accord with that
 written license.
  
 The following legend is applicable only to US Government
 contracts under FAR:
  
                    RESTRICTED RIGHTS LEGEND
  
 Use, reproduction and disclosure by the US Government is
 subject to restrictions as set forth in subparagraphs (a)
 and (c) of the Commercial Computer Software - Restricted
 Rights clause in FAR 52.227-19.
  
 Gaussian, Inc.
 340 Quinnipiac St., Bldg. 40, Wallingford CT 06492
  
  
 ---------------------------------------------------------------
 Warning -- This program may not be used in any manner that
 competes with the business of Gaussian, Inc. or will provide
 assistance to any competitor of Gaussian, Inc.  The licensee
 of this program is prohibited from giving any competitor of
 Gaussian, Inc. access to this program.  By using this program,
 the user acknowledges that Gaussian, Inc. is engaged in the
 business of creating and licensing software in the field of
 computational chemistry and represents and warrants to the
 licensee that it is not a competitor of Gaussian, Inc. and that
 it will not use this program in any manner prohibited above.
 ---------------------------------------------------------------
  

 Cite this work as:
 Gaussian 09, Revision D.01,
 M. J. Frisch, G. W. Trucks, H. B. Schlegel, G. E. Scuseria, 
 M. A. Robb, J. R. Cheeseman, G. Scalmani, V. Barone, B. Mennucci, 
 G. A. Petersson, H. Nakatsuji, M. Caricato, X. Li, H. P. Hratchian, 
 A. F. Izmaylov, J. Bloino, G. Zheng, J. L. Sonnenberg, M. Hada, 
 M. Ehara, K. Toyota, R. Fukuda, J. Hasegawa, M. Ishida, T. Nakajima, 
 Y. Honda, O. Kitao, H. Nakai, T. Vreven, J. A. Montgomery, Jr., 
 J. E. Peralta, F. Ogliaro, M. Bearpark, J. J. Heyd, E. Brothers, 
 K. N. Kudin, V. N. Staroverov, T. Keith, R. Kobayashi, J. Normand, 
 K. Raghavachari, A. Rendell, J. C. Burant, S. S. Iyengar, J. Tomasi, 
 M. Cossi, N. Rega, J. M. Millam, M. Klene, J. E. Knox, J. B. Cross, 
 V. Bakken, C. Adamo, J. Jaramillo, R. Gomperts, R. E. Stratmann, 
 O. Yazyev, A. J. Austin, R. Cammi, C. Pomelli, J. W. Ochterski, 
 R. L. Martin, K. Morokuma, V. G. Zakrzewski, G. A. Voth, 
 P. Salvador, J. J. Dannenberg, S. Dapprich, A. D. Daniels, 
 O. Farkas, J. B. Foresman, J. V. Ortiz, J. Cioslowski, 
 and D. J. Fox, Gaussian, Inc., Wallingford CT, 2013.
 
 ******************************************
 Gaussian 09:  ES64L-G09RevD.01 24-Apr-2013
                10-Mar-2024 
 ******************************************
 %chk=DY-202A-11R_41.chk
 %mem=6GB
 %nprocshared=3
 Will use up to    3 processors via shared memory.
 ----------------------------------------------------------------------
 # mPW1PW91/6-311G(d,p) nmr guess=read geom=check scrf=(solvent=methano
 l,read)
 ----------------------------------------------------------------------
 1/29=2,38=1,40=2/1;
 2/12=2,40=1/2;
 3/5=4,6=6,7=101,11=2,14=-4,16=1,25=1,30=1,70=2203,72=3,74=-7,116=-2/1,2,8,3;
 4/5=1/1;
 5/5=2,38=6,53=3/2;
 8/6=1,10=90,11=11/1;
 10/13=100,45=16/2;
 6/7=2,8=2,9=2,10=2,28=1/1;
 99/9=1/99;
 ----------------------------------------------------------------------
 candidate structure: DY-202A-11R_41, conformer: 1, nmr calculation wit
 h methanol solvation
 ----------------------------------------------------------------------
 Structure from the checkpoint file:  "DY-202A-11R_41.chk"
 Charge =  0 Multiplicity = 1
 Redundant internal coordinates found in file.
 C,0,-1.6353611909,0.7201565649,-0.0798917035
 C,0,-1.0102489114,-0.4427301224,-0.3830700411
 C,0,0.4007253013,-0.6331442123,-0.8679667843
 C,0,1.4115369234,0.3355679082,-0.2060754805
 C,0,1.3730441823,1.750449272,-0.8342491048
 C,0,-0.0125256578,2.2738388821,-1.2580252036
 C,0,-1.1531952141,2.1439801518,-0.2293538801
 C,0,-2.9989868098,0.4299549837,0.3958638448
 C,0,-3.1763473856,-1.0753359774,0.4883080179
 C,0,-1.9194783152,-1.6595575865,-0.1936361426
 O,0,-3.8604167109,1.2663088771,0.6706814365
 C,0,-0.8276532501,2.7944766169,1.1305741556
 C,0,-2.2407868031,-2.3302761847,-1.5363465628
 O,0,-1.2137490511,-2.5835126865,0.6536583005
 C,0,2.8590516877,-0.2497923476,-0.1737552319
 O,0,3.7734446275,0.747612855,0.3434471085
 C,0,3.3578488927,-0.7410764769,-1.5361987418
 C,0,2.9878092212,-1.3813324352,0.8630348353
 O,0,2.7024526129,-0.9429495981,2.1906780779
 H,0,0.4277248768,-0.5172093808,-1.9613028802
 H,0,0.6776830838,-1.6732597232,-0.6742879035
 H,0,1.1186516084,0.4321872553,0.8456522694
 H,0,2.0083439822,1.7779979784,-1.7308622593
 H,0,1.817709855,2.4552380847,-0.122059778
 H,0,-0.3277284143,1.771329183,-2.1815439061
 H,0,0.0981085701,3.3353233223,-1.5165133959
 H,0,-2.0114319664,2.6997262267,-0.6358061082
 H,0,-3.195182151,-1.3672734109,1.545112442
 H,0,-4.1237483748,-1.3876587693,0.0366770755
 H,0,-0.5461989983,3.8457522727,0.9919155967
 H,0,-0.0031189478,2.2866748157,1.6425830019
 H,0,-1.7006171244,2.7669912268,1.7923858608
 H,0,-1.3246938876,-2.6604553217,-2.0373854931
 H,0,-2.876665172,-3.2090231178,-1.3696083382
 H,0,-2.7762314864,-1.6445894298,-2.2020408427
 H,0,-1.7303550016,-3.4074364375,0.6745979231
 H,0,3.808557041,1.4868777915,-0.2856593474
 H,0,2.7627629191,-1.5820967415,-1.907791401
 H,0,3.3191744185,0.0569316057,-2.2863801392
 H,0,4.3989255621,-1.0727113822,-1.4533916303
 H,0,2.2931811762,-2.1972965439,0.6486613475
 H,0,4.0104407814,-1.7834183993,0.8070146224
 H,0,3.2544435011,-0.153739589,2.3329563838
 Recover connectivity data from disk.
                          Input orientation:                          
 ---------------------------------------------------------------------
 Center     Atomic      Atomic             Coordinates (Angstroms)
 Number     Number       Type             X           Y           Z
 ---------------------------------------------------------------------
      1          6           0       -1.635361    0.720157   -0.079892
      2          6           0       -1.010249   -0.442730   -0.383070
      3          6           0        0.400725   -0.633144   -0.867967
      4          6           0        1.411537    0.335568   -0.206075
      5          6           0        1.373044    1.750449   -0.834249
      6          6           0       -0.012526    2.273839   -1.258025
      7          6           0       -1.153195    2.143980   -0.229354
      8          6           0       -2.998987    0.429955    0.395864
      9          6           0       -3.176347   -1.075336    0.488308
     10          6           0       -1.919478   -1.659558   -0.193636
     11          8           0       -3.860417    1.266309    0.670681
     12          6           0       -0.827653    2.794477    1.130574
     13          6           0       -2.240787   -2.330276   -1.536347
     14          8           0       -1.213749   -2.583513    0.653658
     15          6           0        2.859052   -0.249792   -0.173755
     16          8           0        3.773445    0.747613    0.343447
     17          6           0        3.357849   -0.741076   -1.536199
     18          6           0        2.987809   -1.381332    0.863035
     19          8           0        2.702453   -0.942950    2.190678
     20          1           0        0.427725   -0.517209   -1.961303
     21          1           0        0.677683   -1.673260   -0.674288
     22          1           0        1.118652    0.432187    0.845652
     23          1           0        2.008344    1.777998   -1.730862
     24          1           0        1.817710    2.455238   -0.122060
     25          1           0       -0.327728    1.771329   -2.181544
     26          1           0        0.098109    3.335323   -1.516513
     27          1           0       -2.011432    2.699726   -0.635806
     28          1           0       -3.195182   -1.367273    1.545112
     29          1           0       -4.123748   -1.387659    0.036677
     30          1           0       -0.546199    3.845752    0.991916
     31          1           0       -0.003119    2.286675    1.642583
     32          1           0       -1.700617    2.766991    1.792386
     33          1           0       -1.324694   -2.660455   -2.037385
     34          1           0       -2.876665   -3.209023   -1.369608
     35          1           0       -2.776231   -1.644589   -2.202041
     36          1           0       -1.730355   -3.407436    0.674598
     37          1           0        3.808557    1.486878   -0.285659
     38          1           0        2.762763   -1.582097   -1.907791
     39          1           0        3.319174    0.056932   -2.286380
     40          1           0        4.398926   -1.072711   -1.453392
     41          1           0        2.293181   -2.197297    0.648661
     42          1           0        4.010441   -1.783418    0.807015
     43          1           0        3.254444   -0.153740    2.332956
 ---------------------------------------------------------------------
                    Distance matrix (angstroms):
                    1          2          3          4          5
     1  C    0.000000
     2  C    1.354617   0.000000
     3  C    2.568683   1.504071   0.000000
     4  C    3.073665   2.549926   1.548626   0.000000
     5  C    3.268189   3.270120   2.574502   1.548539   0.000000
     6  C    2.536833   3.023367   2.962005   2.625157   1.540560
     7  C    1.510661   2.595213   3.245753   3.138271   2.627290
     8  C    1.473104   2.307249   3.779615   4.452411   4.729856
     9  C    2.433369   2.418982   3.851034   4.849897   5.516447
    10  C    2.399312   1.530769   2.625184   3.882827   4.783224
    11  O    2.410916   3.486354   4.912504   5.424802   5.467021
    12  C    2.533855   3.578263   4.153512   3.584248   3.129472
    13  C    3.434085   2.531225   3.210074   4.713366   5.495911
    14  O    3.410291   2.387293   2.953948   4.018992   5.261995
    15  C    4.598843   3.879758   2.583071   1.561727   2.577875
    16  O    5.425417   4.982817   3.840475   2.459749   2.855621
    17  C    5.402609   4.527582   3.033606   2.591625   3.261883
    18  C    5.165179   4.291645   3.201430   2.564250   3.911048
    19  O    5.170884   4.545168   3.840473   3.007573   4.262852
    20  H    3.054031   2.136384   1.099797   2.185392   2.702990
    21  H    3.381113   2.109058   1.093644   2.189327   3.497270
    22  H    2.919614   2.609110   2.141691   1.096015   2.150488
    23  H    4.137792   3.982472   3.023679   2.182145   1.099218
    24  H    3.864710   4.057548   3.478840   2.159870   1.096206
    25  H    2.689202   2.932985   2.835070   2.998154   2.169854
    26  H    3.450782   4.097174   4.032484   3.527162   2.145407
    27  H    2.090255   3.307760   4.120731   4.182180   3.520680
    28  H    3.071000   3.057221   4.392317   5.214229   6.020818
    29  H    3.263211   3.280695   4.675311   5.802398   6.389128
    30  H    3.479137   4.527362   4.941289   4.193961   3.377672
    31  H    2.843433   3.545029   3.871859   3.037369   2.883758
    32  H    2.774746   3.938468   4.801462   4.426191   4.168928
    33  H    3.918780   2.784590   2.907680   4.451608   5.308616
    34  H    4.317714   3.479820   4.198581   5.683891   6.553091
    35  H    3.375963   2.805676   3.591076   5.044037   5.532959
    36  H    4.197059   3.229040   3.823311   4.965597   6.205763
    37  H    5.501495   5.191702   4.055477   2.660367   2.510407
    38  H    5.290093   4.225938   2.749721   2.898118   3.766918
    39  H    5.464054   4.755645   3.317446   2.836263   2.960424
    40  H    6.443097   5.549922   4.064671   3.530374   4.184439
    41  H    4.947299   3.880158   2.885849   2.814831   4.316292
    42  H    6.239357   5.331142   4.142311   3.502964   4.705085
    43  H    5.522293   5.064377   4.315026   3.175281   4.146901
                    6          7          8          9         10
     6  C    0.000000
     7  C    1.541478   0.000000
     8  C    3.879975   2.595328   0.000000
     9  C    4.927111   3.869390   1.518520   0.000000
    10  C    4.499000   3.880124   2.424647   1.544695   0.000000
    11  O    4.420553   2.984865   1.231696   2.446326   3.615934
    12  C    2.576995   1.542248   3.293243   4.572124   4.773263
    13  C    5.122547   4.786445   3.453575   2.559175   1.534918
    14  O    5.356429   4.809633   3.512053   2.480671   1.438629
    15  C    3.973703   4.672404   5.924790   6.127470   4.982186
    16  O    4.384934   5.152642   6.780080   7.186358   6.204216
    17  C    4.530620   5.511888   6.746372   6.848801   5.522342
    18  C    5.182777   5.546987   6.272220   6.183113   5.027468
    19  O    5.441727   5.500155   6.132914   6.121755   5.249831
    20  H    2.911764   3.546954   4.265643   4.393340   3.152613
    21  H    4.049287   4.256924   4.368826   4.069729   2.641299
    22  H    3.016074   3.040915   4.142132   4.565888   3.832199
    23  H    2.133857   3.519062   5.604779   6.320384   5.441290
    24  H    2.161732   2.989092   5.250770   6.146390   5.559068
    25  H    1.097614   2.152048   3.946890   4.831795   4.272754
    26  H    1.098092   2.154493   4.657290   5.847674   5.547026
    27  H    2.136390   1.100285   2.681691   4.107524   4.382616
    28  H    5.589685   4.432532   2.142264   1.096548   2.176258
    29  H    5.655526   4.622492   2.167446   1.095027   2.232886
    30  H    2.796060   2.180819   4.247248   5.602536   5.796539
    31  H    2.900652   2.201632   3.738575   4.764960   4.755721
    32  H    3.521059   2.185233   3.016252   4.317624   4.856595
    33  H    5.164925   5.136243   4.274880   3.510036   2.180591
    34  H    6.186883   5.738046   4.046482   2.845045   2.167939
    35  H    4.887056   4.569354   3.332036   2.778870   2.183561
    36  H    6.242024   5.654067   4.051258   2.750326   1.960785
    37  H    4.020631   5.005391   6.922732   7.480164   6.535971
    38  H    4.795066   5.659994   6.523261   6.424261   4.986754
    39  H    4.131878   5.346889   6.874063   7.153512   5.896558
    40  H    5.540620   6.532336   7.772185   7.820164   6.469436
    41  H    5.379850   5.612050   5.913831   5.585719   4.329564
    42  H    6.075359   6.569753   7.362075   7.228615   6.015030
    43  H    5.427833   5.592158   6.572550   6.753306   5.951523
                   11         12         13         14         15
    11  O    0.000000
    12  C    3.427018   0.000000
    13  C    4.519911   5.947479   0.000000
    14  O    4.671859   5.412882   2.432089   0.000000
    15  C    6.939949   4.955869   5.673925   4.766400   0.000000
    16  O    7.658457   5.096991   7.012703   6.005392   1.448596
    17  C    7.810459   6.093459   5.819818   5.393473   1.531800
    18  C    7.344740   5.662748   5.830587   4.375176   1.540096
    19  O    7.089603   5.249174   6.344368   4.515586   2.468914
    20  H    5.338205   4.701377   3.254037   3.715113   3.029553
    21  H    5.571746   5.048191   3.113243   2.483851   2.652388
    22  H    5.051484   3.074035   4.958926   3.817250   2.129150
    23  H    6.361729   4.154988   5.913617   5.923732   2.694479
    24  H    5.855178   2.946544   6.432165   5.931314   2.899009
    25  H    4.568383   3.502411   4.571569   5.271437   4.274543
    26  H    4.973386   2.855980   6.129424   6.439195   4.720049
    27  H    2.679616   2.128476   5.115125   5.496511   5.712684
    28  H    2.853581   4.805954   3.366546   2.489981   6.391949
    29  H    2.741323   5.436093   2.628398   3.206061   7.078031
    30  H    4.211978   1.097098   6.885279   6.472672   5.452340
    31  H    4.106639   1.095387   6.035643   5.114912   4.233766
    32  H    2.859196   1.095818   6.111823   5.491961   5.810101
    33  H    5.402129   6.327662   1.095118   2.694429   5.175726
    34  H    5.015889   6.818458   1.097424   2.692612   6.563959
    35  H    4.230995   5.882906   1.095453   3.387912   6.149457
    36  H    5.136251   6.283829   2.511790   0.972713   5.634987
    37  H    7.731520   5.020954   7.261504   6.532531   1.982450
    38  H    7.656921   6.424729   5.072795   4.834926   2.188878
    39  H    7.858329   6.030415   6.097088   6.013582   2.183799
    40  H    8.843045   6.996367   6.758264   6.182580   2.164689
    41  H    7.061431   5.906746   5.034760   3.528137   2.188459
    42  H    8.442146   6.668506   6.698376   5.287327   2.153977
    43  H    7.443180   5.176989   7.064444   5.356173   2.539520
                   16         17         18         19         20
    16  O    0.000000
    17  C    2.433513   0.000000
    18  C    2.328004   2.510613   0.000000
    19  O    2.723470   3.789447   1.426970   0.000000
    20  H    4.255054   2.969252   3.908660   4.753376   0.000000
    21  H    4.059575   2.965661   2.790209   3.583445   1.747953
    22  H    2.720226   3.473293   2.604401   2.491690   3.042652
    23  H    2.912050   2.864401   4.203454   4.823258   2.796326
    24  H    2.637722   3.819456   4.130232   4.204665   3.761691
    25  H    4.923738   4.506898   5.495591   5.972071   2.420046
    26  H    4.864545   5.219514   6.021583   6.231332   3.892106
    27  H    6.183404   6.440420   6.625253   6.593846   4.249130
    28  H    7.380955   7.268343   6.220515   5.948017   5.113024
    29  H    8.186522   7.672438   7.159410   7.171785   5.046337
    30  H    5.355212   6.532377   6.310962   5.909521   5.357748
    31  H    4.280058   5.528837   4.796626   4.248647   4.586435
    32  H    6.011877   6.998149   6.328793   5.771423   5.422729
    33  H    6.578321   5.085412   5.352222   6.086399   2.769524
    34  H    7.925496   6.707285   6.535840   6.995519   4.302901
    35  H    7.422964   6.235914   6.533618   7.057213   3.405037
    36  H    6.904050   6.155235   5.138256   5.293579   4.467515
    37  H    0.971350   2.594372   3.196835   3.641397   4.272490
    38  H    3.393685   1.095228   2.787190   4.148445   2.566954
    39  H    2.756700   1.095940   3.478106   4.628624   2.965770
    40  H    2.633142   1.095755   2.729895   4.021704   4.041904
    41  H    3.310110   2.833321   1.092823   2.029459   3.621399
    42  H    2.584024   2.646319   1.100267   2.081285   4.701353
    43  H    2.244982   3.914846   1.933584   0.973545   5.153941
                   21         22         23         24         25
    21  H    0.000000
    22  H    2.633928   0.000000
    23  H    3.846841   3.039932   0.000000
    24  H    4.318462   2.349018   1.755916   0.000000
    25  H    3.892026   3.612372   2.379158   3.051575   0.000000
    26  H    5.111864   3.879373   2.473905   2.382452   1.752050
    27  H    5.133793   4.139309   4.267005   3.871180   2.466999
    28  H    4.474198   4.726147   6.906622   6.520747   5.653414
    29  H    4.862179   5.607944   7.123772   7.077710   5.413823
    30  H    5.893523   3.800730   4.267882   2.960158   3.797605
    31  H    4.638153   2.309241   3.960413   2.541219   3.872325
    32  H    5.608620   3.780991   5.210353   4.017576   4.320681
    33  H    2.615742   4.883266   5.559044   6.301864   4.544825
    34  H    3.933882   5.841947   6.990293   7.461728   5.653338
    35  H    3.776821   5.363912   5.901549   6.499169   4.202867
    36  H    3.259679   4.784225   6.830288   6.898868   6.078200
    37  H    4.465408   3.102874   2.326828   2.219901   4.558964
    38  H    2.424335   3.787069   3.448288   4.514647   4.568538
    39  H    3.545403   3.846134   2.233595   3.562380   4.031135
    40  H    3.849066   4.279079   3.730739   4.569633   5.564174
    41  H    2.152822   2.886609   4.641792   4.739848   5.534367
    42  H    3.648790   3.643192   4.809667   4.861837   6.355110
    43  H    4.241716   2.667769   4.668939   3.859802   6.076064
                   26         27         28         29         30
    26  H    0.000000
    27  H    2.372718   0.000000
    28  H    6.506438   4.764258   0.000000
    29  H    6.522502   4.649820   1.771448   0.000000
    30  H    2.639675   2.471793   5.873566   6.410923   0.000000
    31  H    3.330135   3.065125   4.852845   5.749717   1.774550
    32  H    3.808836   2.448928   4.403069   5.120078   1.771203
    33  H    6.184257   5.582793   4.243270   3.708969   7.218965
    34  H    7.190225   6.016678   3.462527   2.617293   7.796007
    35  H    5.790623   4.680928   3.780685   2.625581   6.731883
    36  H    7.321821   6.252487   2.658153   3.196056   7.356063
    37  H    4.324255   5.955323   7.781405   8.443242   5.114723
    38  H    5.606648   6.537958   6.889543   7.158408   6.987065
    39  H    4.660023   6.174473   7.690614   7.929725   6.327993
    40  H    6.158878   7.482808   8.169961   8.657683   7.390877
    41  H    6.333736   6.645328   5.622695   6.496693   6.685682
    42  H    6.848842   7.644820   7.255272   8.180164   7.244634
    43  H    6.079015   6.684704   6.609919   7.825163   5.677958
                   31         32         33         34         35
    31  H    0.000000
    32  H    1.770493   0.000000
    33  H    6.305777   6.653243   0.000000
    34  H    6.894437   6.862510   1.776364   0.000000
    35  H    6.158419   6.047680   1.779342   1.774960   0.000000
    36  H    6.028536   6.274862   2.842076   2.352057   3.532214
    37  H    4.345879   6.025609   6.827824   8.241276   7.539101
    38  H    5.934868   7.247595   4.229297   5.894038   5.547157
    39  H    5.607686   7.012779   5.386251   7.063665   6.329002
    40  H    6.344173   7.904607   5.968400   7.583210   7.236740
    41  H    5.134868   6.473228   4.529722   5.641304   5.842169
    42  H    5.776893   7.368403   6.109294   7.362219   7.425134
    43  H    4.128432   5.777154   6.808231   7.786799   7.691416
                   36         37         38         39         40
    36  H    0.000000
    37  H    7.453587   0.000000
    38  H    5.494425   3.625411   0.000000
    39  H    6.801984   2.507414   1.771817   0.000000
    40  H    6.895459   2.874653   1.772845   1.770826   0.000000
    41  H    4.201661   4.091755   2.671035   3.840400   3.180798
    42  H    5.967554   3.453915   2.994562   3.665219   2.401138
    43  H    6.179394   3.139397   4.501766   4.624591   4.060884
                   41         42         43
    41  H    0.000000
    42  H    1.773514   0.000000
    43  H    2.817268   2.357092   0.000000
 Stoichiometry    C15H24O4
 Framework group  C1[X(C15H24O4)]
 Deg. of freedom   123
 Full point group                 C1      NOp   1
 Largest Abelian subgroup         C1      NOp   1
 Largest concise Abelian subgroup C1      NOp   1
                         Standard orientation:                         
 ---------------------------------------------------------------------
 Center     Atomic      Atomic             Coordinates (Angstroms)
 Number     Number       Type             X           Y           Z
 ---------------------------------------------------------------------
      1          6           0       -1.667156    0.727670   -0.061819
      2          6           0       -1.046923   -0.443489   -0.342324
      3          6           0        0.363246   -0.649188   -0.823304
      4          6           0        1.378104    0.327935   -0.180235
      5          6           0        1.345553    1.730513   -0.835740
      6          6           0       -0.037805    2.251389   -1.269718
      7          6           0       -1.179021    2.146293   -0.238828
      8          6           0       -3.031992    0.452472    0.419349
      9          6           0       -3.215665   -1.049985    0.540959
     10          6           0       -1.961249   -1.652590   -0.129407
     11          8           0       -3.889910    1.297604    0.677811
     12          6           0       -0.850770    2.821676    1.108257
     13          6           0       -2.285352   -2.347876   -1.458884
     14          8           0       -1.259411   -2.562886    0.735717
     15          6           0        2.823151   -0.262752   -0.136431
     16          8           0        3.741712    0.740656    0.361412
     17          6           0        3.319899   -0.782460   -1.489041
     18          6           0        2.947149   -1.374497    0.922126
     19          8           0        2.663618   -0.909250    2.240989
     20          1           0        0.390745   -0.554598   -1.918681
     21          1           0        0.635838   -1.686503   -0.609460
     22          1           0        1.085614    0.446165    0.869394
     23          1           0        1.980973    1.738000   -1.732659
     24          1           0        1.793162    2.447114   -0.137314
     25          1           0       -0.355101    1.732385   -2.183345
     26          1           0        0.077283    3.307186   -1.548738
     27          1           0       -2.034915    2.697643   -0.656064
     28          1           0       -3.235737   -1.321286    1.603226
     29          1           0       -4.164362   -1.367035    0.095384
     30          1           0       -0.564908    3.868875    0.949258
     31          1           0       -0.028379    2.320450    1.630096
     32          1           0       -1.723850    2.810695    1.770396
     33          1           0       -1.370646   -2.691550   -1.953338
     34          1           0       -2.924912   -3.220549   -1.275190
     35          1           0       -2.817908   -1.672993   -2.137804
     36          1           0       -1.779468   -3.384076    0.772587
     37          1           0        3.779932    1.467424   -0.281913
     38          1           0        2.721296   -1.628028   -1.844305
     39          1           0        3.284581    0.001001   -2.254565
     40          1           0        4.359575   -1.116788   -1.399720
     41          1           0        2.249108   -2.191547    0.723556
     42          1           0        3.968086   -1.781878    0.874011
     43          1           0        3.218912   -0.119750    2.367983
 ---------------------------------------------------------------------
 Rotational constants (GHZ):      0.5336903      0.2776397      0.2274344
 Standard basis: 6-311G(d,p) (5D, 7F)
 There are   505 symmetry adapted cartesian basis functions of A   symmetry.
 There are   486 symmetry adapted basis functions of A   symmetry.
   486 basis functions,   800 primitive gaussians,   505 cartesian basis functions
    73 alpha electrons       73 beta electrons
       nuclear repulsion energy      1611.7107272383 Hartrees.
 NAtoms=   43 NActive=   43 NUniq=   43 SFac= 1.00D+00 NAtFMM=   60 NAOKFM=F Big=F
 Integral buffers will be    131072 words long.
 Raffenetti 2 integral format.
 Two-electron integral symmetry is turned on.
 Using the following non-standard input for PCM:
 --- end of non-standard input.
 ------------------------------------------------------------------------------
 Polarizable Continuum Model (PCM)
 =================================
 Model                : PCM (using non-symmetric T matrix).
 Atomic radii         : UFF (Universal Force Field).
 Polarization charges : Total charges.
 Charge compensation  : None.
 Solution method      : On-the-fly selection.
 Cavity type          : Scaled VdW (van der Waals Surface) (Alpha=1.100).
 Cavity algorithm     : GePol (No added spheres)
                        Default sphere list used, NSphG=   43.
                        Lebedev-Laikov grids with approx.  5.0 points / Ang**2.
                        Smoothing algorithm: Karplus/York (Gamma=1.0000).
                        Polarization charges: spherical gaussians, with
                                              point-specific exponents (IZeta= 3).
                        Self-potential: point-specific (ISelfS= 7).
                        Self-field    : sphere-specific E.n sum rule (ISelfD= 2).
 Solvent              : Methanol, Eps=  32.613000 Eps(inf)=   1.765709
 ------------------------------------------------------------------------------
 One-electron integrals computed using PRISM.
 NBasis=   486 RedAO= T EigKep=  3.13D-04  NBF=   486
 NBsUse=   486 1.00D-06 EigRej= -1.00D+00 NBFU=   486
 Initial guess from the checkpoint file:  "DY-202A-11R_41.chk"
 B after Tr=     0.000000    0.000000    0.000000
         Rot=    1.000000    0.000000    0.000000    0.000000 Ang=   0.00 deg.
 Requested convergence on RMS density matrix=1.00D-08 within 128 cycles.
 Requested convergence on MAX density matrix=1.00D-06.
 Requested convergence on             energy=1.00D-06.
 No special actions if energy rises.
 Inv3:  Mode=1 IEnd=    20656128.
 Iteration    1 A*A^-1 deviation from unit magnitude is 6.44D-15 for   2614.
 Iteration    1 A*A^-1 deviation from orthogonality  is 3.82D-15 for   1565    478.
 Iteration    1 A^-1*A deviation from unit magnitude is 6.66D-15 for   2614.
 Iteration    1 A^-1*A deviation from orthogonality  is 1.16D-11 for   2349   2345.
 Error on total polarization charges =  0.01118
 SCF Done:  E(RmPW1PW91) =  -886.977274689     A.U. after   11 cycles
            NFock= 11  Conv=0.51D-08     -V/T= 2.0045
 DoSCS=F DFT=T ScalE2(SS,OS)=  1.000000  1.000000
 Range of M.O.s used for correlation:     1   486
 NBasis=   486 NAE=    73 NBE=    73 NFC=     0 NFV=     0
 NROrb=    486 NOA=    73 NOB=    73 NVA=   413 NVB=   413
 NEqPCM:  Using equilibrium solvation (IEInf=0, Eps=  32.6130, EpsInf=   1.7657)
          Differentiating once with respect to magnetic field using GIAOs.
          Electric field/nuclear overlap derivatives assumed to be zero.
 FoFJK:  IHMeth= 1 ICntrl=    6127 DoSepK=F KAlg= 0 I1Cent=   0 FoldK=F
 IRaf=         1 NMat=   1 IRICut=       1 DoRegI=T DoRafI=F ISym2E= 0.
          There are     3 degrees of freedom in the 1st order CPHF.  IDoFFX=0 NUNeed=     3.
      3 vectors produced by pass  0 Test12= 1.00D-12 3.33D-08 XBig12= 4.33D+01 1.01D+00.
 AX will form     3 AO Fock derivatives at one time.
      3 vectors produced by pass  1 Test12= 1.00D-12 3.33D-08 XBig12= 9.37D-02 2.06D-01.
      3 vectors produced by pass  2 Test12= 1.00D-12 3.33D-08 XBig12= 1.29D-03 1.68D-02.
      3 vectors produced by pass  3 Test12= 1.00D-12 3.33D-08 XBig12= 6.04D-06 6.35D-04.
      3 vectors produced by pass  4 Test12= 1.00D-12 3.33D-08 XBig12= 2.96D-08 3.79D-05.
      3 vectors produced by pass  5 Test12= 1.00D-12 3.33D-08 XBig12= 8.17D-11 1.32D-06.
      3 vectors produced by pass  6 Test12= 1.00D-12 3.33D-08 XBig12= 3.67D-13 1.20D-07.
 InvSVY:  IOpt=1 It=  1 EMax= 1.78D-15
 Solved reduced A of dimension    21 with     3 vectors.
 Calculating GIAO nuclear magnetic shielding tensors.
 SCF GIAO Magnetic shielding tensor (ppm):
      1  C    Isotropic =    35.1953   Anisotropy =   140.7062
   XX=   -20.3301   YX=   -32.6513   ZX=    52.5492
   XY=   -18.3493   YY=    15.2990   ZY=     6.3390
   XZ=    51.0710   YZ=    -1.9846   ZZ=   110.6169
   Eigenvalues:   -48.0875    24.6739   128.9994
      2  C    Isotropic =    -0.8923   Anisotropy =   189.6397
   XX=   -69.0718   YX=   -32.6956   ZX=    68.6809
   XY=   -33.4437   YY=   -39.8071   ZY=     2.1512
   XZ=    53.8270   YZ=    12.9110   ZZ=   106.2021
   Eigenvalues:  -105.7065   -22.5046   125.5342
      3  C    Isotropic =   159.4626   Anisotropy =    19.4717
   XX=   170.2265   YX=     3.3797   ZX=     3.5338
   XY=     2.9560   YY=   150.2461   ZY=     4.7175
   XZ=     3.7228   YZ=     9.5582   ZZ=   157.9152
   Eigenvalues:   145.9459   159.9981   172.4438
      4  C    Isotropic =   146.2144   Anisotropy =    38.9580
   XX=   171.0308   YX=     4.4694   ZX=     4.6246
   XY=     1.5544   YY=   146.0418   ZY=     4.2907
   XZ=     7.3476   YZ=     2.3876   ZZ=   121.5706
   Eigenvalues:   120.5105   145.9462   172.1864
      5  C    Isotropic =   163.0528   Anisotropy =    18.4574
   XX=   166.9420   YX=    -4.2056   ZX=    -1.1535
   XY=     1.1539   YY=   171.5433   ZY=    -7.2622
   XZ=     0.3809   YZ=   -11.5612   ZZ=   150.6731
   Eigenvalues:   147.0142   166.7864   175.3577
      6  C    Isotropic =   156.5752   Anisotropy =    17.2865
   XX=   161.1591   YX=    -5.4828   ZX=   -11.6392
   XY=    -1.7129   YY=   153.0872   ZY=    -4.5664
   XZ=    -7.0139   YZ=    -2.9614   ZZ=   155.4794
   Eigenvalues:   145.1848   156.4414   168.0996
      7  C    Isotropic =   154.4894   Anisotropy =     7.2431
   XX=   152.8072   YX=     4.6158   ZX=     1.6713
   XY=     4.8041   YY=   152.3311   ZY=    -2.2747
   XZ=    -4.1892   YZ=     0.8306   ZZ=   158.3299
   Eigenvalues:   147.8416   156.3085   159.3181
      8  C    Isotropic =   -24.6605   Anisotropy =   145.1067
   XX=   -58.7444   YX=   -16.1508   ZX=    43.7660
   XY=   -22.0809   YY=   -70.6490   ZY=    15.2087
   XZ=    49.0358   YZ=     9.1283   ZZ=    55.4120
   Eigenvalues:   -95.2107   -50.8480    72.0773
      9  C    Isotropic =   132.3825   Anisotropy =    33.2364
   XX=   128.9418   YX=   -14.4553   ZX=   -13.9862
   XY=   -11.0414   YY=   140.8997   ZY=     9.7807
   XZ=    -5.8244   YZ=     6.4786   ZZ=   127.3061
   Eigenvalues:   117.6184   124.9891   154.5402
     10  C    Isotropic =   107.1333   Anisotropy =    37.8452
   XX=   103.3090   YX=    -9.8534   ZX=     1.0073
   XY=    -9.4193   YY=   111.6705   ZY=   -17.6648
   XZ=     6.7548   YZ=   -21.9437   ZZ=   106.4204
   Eigenvalues:    88.1486   100.8878   132.3634
     11  O    Isotropic =  -231.1999   Anisotropy =   894.8017
   XX=  -474.3939   YX=   228.6060   ZX=   272.8601
   XY=   174.8170   YY=  -480.1765   ZY=   -24.9873
   XZ=   314.5229   YZ=   -43.6554   ZZ=   260.9707
   Eigenvalues:  -736.6203  -322.3140   365.3346
     12  C    Isotropic =   169.0954   Anisotropy =    29.4654
   XX=   155.4238   YX=     3.7880   ZX=     4.9349
   XY=     2.6215   YY=   173.9156   ZY=     9.8727
   XZ=     4.0485   YZ=    13.5826   ZZ=   177.9469
   Eigenvalues:   154.4957   164.0515   188.7390
     13  C    Isotropic =   158.9211   Anisotropy =    41.5381
   XX=   145.9087   YX=     0.0775   ZX=    12.6089
   XY=     1.1577   YY=   154.7967   ZY=    15.9993
   XZ=    15.1100   YZ=    10.8297   ZZ=   176.0578
   Eigenvalues:   138.9694   151.1806   186.6131
     14  O    Isotropic =   246.5062   Anisotropy =    59.8868
   XX=   231.0180   YX=     5.5004   ZX=     5.4784
   XY=    -5.5794   YY=   244.2961   ZY=   -23.1267
   XZ=    17.7320   YZ=   -34.6178   ZZ=   264.2045
   Eigenvalues:   219.3458   233.7421   286.4308
     15  C    Isotropic =   107.7580   Anisotropy =    42.7816
   XX=   118.4302   YX=    17.2783   ZX=     3.8541
   XY=    17.8843   YY=   111.7936   ZY=     9.1005
   XZ=     9.3147   YZ=    12.1297   ZZ=    93.0500
   Eigenvalues:    88.1775    98.8174   136.2790
     16  O    Isotropic =   264.5875   Anisotropy =    29.7194
   XX=   261.9336   YX=     8.8636   ZX=    14.6145
   XY=    13.7037   YY=   271.3047   ZY=     3.7470
   XZ=    13.8957   YZ=     2.9273   ZZ=   260.5241
   Eigenvalues:   245.6484   263.7136   284.4004
     17  C    Isotropic =   168.5251   Anisotropy =    33.9995
   XX=   164.8643   YX=    -1.6674   ZX=    -9.2341
   XY=     0.4881   YY=   157.3787   ZY=    14.3514
   XZ=    -3.6382   YZ=    14.5118   ZZ=   183.3324
   Eigenvalues:   150.6216   163.7624   191.1915
     18  C    Isotropic =   117.4942   Anisotropy =    51.0219
   XX=    98.4550   YX=    -9.5770   ZX=    -8.9622
   XY=   -11.7814   YY=   105.4237   ZY=     3.0731
   XZ=   -12.5259   YZ=     3.9223   ZZ=   148.6038
   Eigenvalues:    89.9056   111.0681   151.5088
     19  O    Isotropic =   318.2436   Anisotropy =    50.3665
   XX=   309.7762   YX=    11.9232   ZX=    -7.0575
   XY=    14.0468   YY=   346.7966   ZY=    19.0347
   XZ=     4.7446   YZ=    -3.5679   ZZ=   298.1581
   Eigenvalues:   296.0367   306.8730   351.8213
     20  H    Isotropic =    29.5242   Anisotropy =     5.1492
   XX=    28.6631   YX=     1.1758   ZX=     0.8382
   XY=     1.7349   YY=    27.4781   ZY=     2.0098
   XZ=    -0.4341   YZ=     1.0616   ZZ=    32.4314
   Eigenvalues:    26.2687    29.3469    32.9570
     21  H    Isotropic =    29.2448   Anisotropy =     8.7246
   XX=    32.4777   YX=     2.1788   ZX=    -0.1781
   XY=     2.8746   YY=    32.5635   ZY=    -0.9513
   XZ=     0.4968   YZ=    -0.5050   ZZ=    22.6932
   Eigenvalues:    22.6269    30.0462    35.0612
     22  H    Isotropic =    29.1275   Anisotropy =     3.9436
   XX=    29.6871   YX=    -2.1292   ZX=    -0.3827
   XY=    -2.8432   YY=    27.5171   ZY=    -1.1925
   XZ=     1.4484   YZ=    -0.2144   ZZ=    30.1784
   Eigenvalues:    25.8685    29.7575    31.7566
     23  H    Isotropic =    30.2461   Anisotropy =     7.2983
   XX=    32.6077   YX=    -1.8243   ZX=    -3.8969
   XY=    -1.6221   YY=    28.5241   ZY=    -3.6606
   XZ=    -3.4622   YZ=    -2.8594   ZZ=    29.6065
   Eigenvalues:    24.0909    31.5358    35.1116
     24  H    Isotropic =    29.9014   Anisotropy =     6.7360
   XX=    30.9862   YX=     0.7322   ZX=     2.7581
   XY=     0.6105   YY=    33.2231   ZY=     2.3336
   XZ=     1.9469   YZ=     2.2302   ZZ=    25.4948
   Eigenvalues:    24.2091    31.1030    34.3921
     25  H    Isotropic =    29.7917   Anisotropy =     6.4845
   XX=    28.3655   YX=    -1.2930   ZX=     1.7321
   XY=    -0.4846   YY=    27.1984   ZY=     0.2796
   XZ=     0.9092   YZ=     0.1671   ZZ=    33.8113
   Eigenvalues:    26.6173    28.6432    34.1147
     26  H    Isotropic =    29.9646   Anisotropy =    10.6180
   XX=    28.2481   YX=    -1.2582   ZX=    -0.7346
   XY=    -1.0660   YY=    34.1412   ZY=    -4.7233
   XZ=    -1.2680   YZ=    -5.7205   ZZ=    27.5045
   Eigenvalues:    24.1314    28.7192    37.0433
     27  H    Isotropic =    29.0515   Anisotropy =     8.9595
   XX=    33.0066   YX=    -3.3453   ZX=     1.3798
   XY=    -3.3815   YY=    27.4208   ZY=    -0.8111
   XZ=     1.2512   YZ=    -2.5133   ZZ=    26.7270
   Eigenvalues:    25.1156    27.0143    35.0245
     28  H    Isotropic =    29.1440   Anisotropy =     6.2564
   XX=    28.7750   YX=    -0.9693   ZX=    -2.8648
   XY=    -0.1900   YY=    27.4736   ZY=    -0.2867
   XZ=    -3.2648   YZ=    -1.6957   ZZ=    31.1836
   Eigenvalues:    25.9598    28.1574    33.3150
     29  H    Isotropic =    29.2708   Anisotropy =     5.9428
   XX=    33.2269   YX=     0.0197   ZX=    -0.5879
   XY=     0.3365   YY=    27.7588   ZY=     1.4809
   XZ=     0.4230   YZ=     2.3304   ZZ=    26.8268
   Eigenvalues:    25.3272    29.2526    33.2327
     30  H    Isotropic =    30.7172   Anisotropy =    10.8591
   XX=    27.3660   YX=     1.1331   ZX=    -0.8305
   XY=     1.0471   YY=    37.1214   ZY=     1.9828
   XZ=     0.1395   YZ=     3.5410   ZZ=    27.6640
   Eigenvalues:    26.4556    27.7393    37.9566
     31  H    Isotropic =    30.7849   Anisotropy =     5.3267
   XX=    31.4503   YX=    -2.9529   ZX=     1.6183
   XY=    -3.1153   YY=    28.8686   ZY=     1.4402
   XZ=     3.0507   YZ=     1.5320   ZZ=    32.0359
   Eigenvalues:    25.8084    32.2102    34.3361
     32  H    Isotropic =    30.4113   Anisotropy =     9.2472
   XX=    31.4361   YX=    -0.0299   ZX=    -3.4945
   XY=    -0.7249   YY=    27.8794   ZY=     2.6508
   XZ=    -4.5527   YZ=     3.9895   ZZ=    31.9185
   Eigenvalues:    25.4008    29.2571    36.5762
     33  H    Isotropic =    30.1424   Anisotropy =     5.7001
   XX=    31.1056   YX=     1.3439   ZX=    -1.1979
   XY=    -0.1868   YY=    28.8927   ZY=     3.2604
   XZ=    -2.5409   YZ=     4.2111   ZZ=    30.4289
   Eigenvalues:    25.3717    31.1131    33.9424
     34  H    Isotropic =    30.3280   Anisotropy =     9.3351
   XX=    30.3405   YX=     4.4289   ZX=     0.6072
   XY=     4.2744   YY=    32.5448   ZY=     1.1876
   XZ=     1.3159   YZ=     3.1045   ZZ=    28.0986
   Eigenvalues:    26.6149    27.8176    36.5513
     35  H    Isotropic =    30.7840   Anisotropy =     8.8900
   XX=    30.0620   YX=    -0.1947   ZX=     4.2012
   XY=    -0.4852   YY=    28.5364   ZY=    -0.9181
   XZ=     4.4689   YZ=    -0.7028   ZZ=    33.7535
   Eigenvalues:    27.1753    28.4660    36.7107
     36  H    Isotropic =    30.4029   Anisotropy =    16.6726
   XX=    28.0693   YX=     4.7642   ZX=     0.7832
   XY=     5.4880   YY=    38.2419   ZY=    -4.3855
   XZ=     0.1995   YZ=    -5.3595   ZZ=    24.8975
   Eigenvalues:    22.3546    27.3361    41.5180
     37  H    Isotropic =    30.4912   Anisotropy =    14.3008
   XX=    29.4440   YX=     4.3600   ZX=     1.5118
   XY=     3.4477   YY=    35.3168   ZY=    -7.0066
   XZ=     0.9606   YZ=    -7.0254   ZZ=    26.7129
   Eigenvalues:    21.5830    29.8656    40.0251
     38  H    Isotropic =    30.8982   Anisotropy =     8.2866
   XX=    30.6123   YX=     1.2175   ZX=    -0.5043
   XY=     1.5989   YY=    31.8692   ZY=     4.9222
   XZ=     0.2275   YZ=     5.3707   ZZ=    30.2131
   Eigenvalues:    25.6170    30.6550    36.4226
     39  H    Isotropic =    30.5056   Anisotropy =     7.2524
   XX=    28.8279   YX=    -1.0090   ZX=    -2.9418
   XY=    -1.5542   YY=    29.0387   ZY=    -1.3797
   XZ=    -2.5778   YZ=    -3.2567   ZZ=    33.6501
   Eigenvalues:    25.9602    30.2160    35.3405
     40  H    Isotropic =    31.0483   Anisotropy =    10.0990
   XX=    35.6500   YX=    -3.4563   ZX=    -1.7281
   XY=    -3.5943   YY=    28.3522   ZY=     1.1227
   XZ=    -2.7782   YZ=     0.9102   ZZ=    29.1427
   Eigenvalues:    26.9215    28.4424    37.7810
     41  H    Isotropic =    28.1616   Anisotropy =     3.7790
   XX=    26.7136   YX=     1.3551   ZX=     0.5522
   XY=     0.8085   YY=    30.3272   ZY=    -0.5497
   XZ=     2.3312   YZ=     0.5615   ZZ=    27.4439
   Eigenvalues:    25.4392    28.3646    30.6809
     42  H    Isotropic =    28.2235   Anisotropy =     6.9535
   XX=    28.5236   YX=    -4.7511   ZX=    -0.1252
   XY=    -5.0712   YY=    26.9480   ZY=    -0.2072
   XZ=    -1.6329   YZ=     0.4168   ZZ=    29.1988
   Eigenvalues:    22.7244    29.0869    32.8591
     43  H    Isotropic =    30.2288   Anisotropy =    15.4435
   XX=    26.5674   YX=     8.1639   ZX=     3.5260
   XY=     9.1493   YY=    32.8038   ZY=     2.2354
   XZ=     2.3059   YZ=     3.1417   ZZ=    31.3152
   Eigenvalues:    20.4146    29.7474    40.5245
 End of Minotr F.D. properties file   721 does not exist.
 End of Minotr F.D. properties file   722 does not exist.
 End of Minotr F.D. properties file   788 does not exist.

 **********************************************************************

            Population analysis using the SCF density.

 **********************************************************************

 Orbital symmetries:
       Occupied  (A) (A) (A) (A) (A) (A) (A) (A) (A) (A) (A) (A)
                 (A) (A) (A) (A) (A) (A) (A) (A) (A) (A) (A) (A)
                 (A) (A) (A) (A) (A) (A) (A) (A) (A) (A) (A) (A)
                 (A) (A) (A) (A) (A) (A) (A) (A) (A) (A) (A) (A)
                 (A) (A) (A) (A) (A) (A) (A) (A) (A) (A) (A) (A)
                 (A) (A) (A) (A) (A) (A) (A) (A) (A) (A) (A) (A)
                 (A)
       Virtual   (A) (A) (A) (A) (A) (A) (A) (A) (A) (A) (A) (A)
                 (A) (A) (A) (A) (A) (A) (A) (A) (A) (A) (A) (A)
                 (A) (A) (A) (A) (A) (A) (A) (A) (A) (A) (A) (A)
                 (A) (A) (A) (A) (A) (A) (A) (A) (A) (A) (A) (A)
                 (A) (A) (A) (A) (A) (A) (A) (A) (A) (A) (A) (A)
                 (A) (A) (A) (A) (A) (A) (A) (A) (A) (A) (A) (A)
                 (A) (A) (A) (A) (A) (A) (A) (A) (A) (A) (A) (A)
                 (A) (A) (A) (A) (A) (A) (A) (A) (A) (A) (A) (A)
                 (A) (A) (A) (A) (A) (A) (A) (A) (A) (A) (A) (A)
                 (A) (A) (A) (A) (A) (A) (A) (A) (A) (A) (A) (A)
                 (A) (A) (A) (A) (A) (A) (A) (A) (A) (A) (A) (A)
                 (A) (A) (A) (A) (A) (A) (A) (A) (A) (A) (A) (A)
                 (A) (A) (A) (A) (A) (A) (A) (A) (A) (A) (A) (A)
                 (A) (A) (A) (A) (A) (A) (A) (A) (A) (A) (A) (A)
                 (A) (A) (A) (A) (A) (A) (A) (A) (A) (A) (A) (A)
                 (A) (A) (A) (A) (A) (A) (A) (A) (A) (A) (A) (A)
                 (A) (A) (A) (A) (A) (A) (A) (A) (A) (A) (A) (A)
                 (A) (A) (A) (A) (A) (A) (A) (A) (A) (A) (A) (A)
                 (A) (A) (A) (A) (A) (A) (A) (A) (A) (A) (A) (A)
                 (A) (A) (A) (A) (A) (A) (A) (A) (A) (A) (A) (A)
                 (A) (A) (A) (A) (A) (A) (A) (A) (A) (A) (A) (A)
                 (A) (A) (A) (A) (A) (A) (A) (A) (A) (A) (A) (A)
                 (A) (A) (A) (A) (A) (A) (A) (A) (A) (A) (A) (A)
                 (A) (A) (A) (A) (A) (A) (A) (A) (A) (A) (A) (A)
                 (A) (A) (A) (A) (A) (A) (A) (A) (A) (A) (A) (A)
                 (A) (A) (A) (A) (A) (A) (A) (A) (A) (A) (A) (A)
                 (A) (A) (A) (A) (A) (A) (A) (A) (A) (A) (A) (A)
                 (A) (A) (A) (A) (A) (A) (A) (A) (A) (A) (A) (A)
                 (A) (A) (A) (A) (A) (A) (A) (A) (A) (A) (A) (A)
                 (A) (A) (A) (A) (A) (A) (A) (A) (A) (A) (A) (A)
                 (A) (A) (A) (A) (A) (A) (A) (A) (A) (A) (A) (A)
                 (A) (A) (A) (A) (A) (A) (A) (A) (A) (A) (A) (A)
                 (A) (A) (A) (A) (A) (A) (A) (A) (A) (A) (A) (A)
                 (A) (A) (A) (A) (A) (A) (A) (A) (A) (A) (A) (A)
                 (A) (A) (A) (A) (A)
 The electronic state is 1-A.
 Alpha  occ. eigenvalues --  -19.21778 -19.21696 -19.20915 -19.19909 -10.32138
 Alpha  occ. eigenvalues --  -10.30976 -10.29844 -10.27587 -10.26727 -10.24760
 Alpha  occ. eigenvalues --  -10.24584 -10.24377 -10.24317 -10.23759 -10.23294
 Alpha  occ. eigenvalues --  -10.23231 -10.23112 -10.22551 -10.22183  -1.06389
 Alpha  occ. eigenvalues --   -1.06352  -1.05712  -1.03633  -0.89361  -0.84552
 Alpha  occ. eigenvalues --   -0.82375  -0.78119  -0.77364  -0.75231  -0.71779
 Alpha  occ. eigenvalues --   -0.70307  -0.69076  -0.66612  -0.63494  -0.60479
 Alpha  occ. eigenvalues --   -0.58436  -0.57170  -0.53152  -0.52901  -0.51538
 Alpha  occ. eigenvalues --   -0.50850  -0.49319  -0.48581  -0.47240  -0.46703
 Alpha  occ. eigenvalues --   -0.45814  -0.45560  -0.44841  -0.44430  -0.43803
 Alpha  occ. eigenvalues --   -0.42873  -0.42540  -0.41184  -0.40989  -0.40741
 Alpha  occ. eigenvalues --   -0.39897  -0.39621  -0.39203  -0.38585  -0.36732
 Alpha  occ. eigenvalues --   -0.36527  -0.36174  -0.35982  -0.34742  -0.34403
 Alpha  occ. eigenvalues --   -0.33640  -0.32861  -0.32109  -0.30554  -0.29718
 Alpha  occ. eigenvalues --   -0.28397  -0.26963  -0.26097
 Alpha virt. eigenvalues --   -0.04932   0.03983   0.04556   0.05179   0.06182
 Alpha virt. eigenvalues --    0.06932   0.08309   0.08876   0.09267   0.09352
 Alpha virt. eigenvalues --    0.09650   0.10821   0.11389   0.11890   0.12380
 Alpha virt. eigenvalues --    0.13016   0.13428   0.13674   0.14291   0.15139
 Alpha virt. eigenvalues --    0.15737   0.16263   0.16613   0.17247   0.17594
 Alpha virt. eigenvalues --    0.18132   0.18718   0.18876   0.19414   0.20570
 Alpha virt. eigenvalues --    0.20731   0.21546   0.22146   0.23218   0.23696
 Alpha virt. eigenvalues --    0.24359   0.25719   0.26516   0.27362   0.27569
 Alpha virt. eigenvalues --    0.28233   0.29275   0.30921   0.31427   0.32104
 Alpha virt. eigenvalues --    0.32996   0.34119   0.34947   0.35064   0.35789
 Alpha virt. eigenvalues --    0.36896   0.37472   0.38708   0.39202   0.39853
 Alpha virt. eigenvalues --    0.40071   0.41048   0.42184   0.43391   0.43945
 Alpha virt. eigenvalues --    0.44608   0.46367   0.47013   0.47786   0.48825
 Alpha virt. eigenvalues --    0.49304   0.50176   0.50398   0.50865   0.51732
 Alpha virt. eigenvalues --    0.52312   0.53137   0.54523   0.55006   0.55304
 Alpha virt. eigenvalues --    0.55737   0.56622   0.57048   0.57416   0.57684
 Alpha virt. eigenvalues --    0.58108   0.58388   0.58759   0.59657   0.60122
 Alpha virt. eigenvalues --    0.60457   0.61205   0.61423   0.61803   0.62238
 Alpha virt. eigenvalues --    0.62586   0.62669   0.63499   0.63652   0.64373
 Alpha virt. eigenvalues --    0.64574   0.65271   0.65653   0.66620   0.66834
 Alpha virt. eigenvalues --    0.67678   0.68047   0.68558   0.69388   0.69850
 Alpha virt. eigenvalues --    0.70791   0.72170   0.72507   0.73844   0.74639
 Alpha virt. eigenvalues --    0.75296   0.78091   0.79175   0.80386   0.81893
 Alpha virt. eigenvalues --    0.82608   0.85436   0.86010   0.86723   0.89476
 Alpha virt. eigenvalues --    0.90181   0.91431   0.92326   0.93821   0.94842
 Alpha virt. eigenvalues --    0.95646   0.96936   0.98785   0.99210   1.00016
 Alpha virt. eigenvalues --    1.01365   1.02245   1.03005   1.03592   1.06317
 Alpha virt. eigenvalues --    1.06851   1.09011   1.10682   1.10940   1.11932
 Alpha virt. eigenvalues --    1.14389   1.16860   1.17266   1.19918   1.21309
 Alpha virt. eigenvalues --    1.21983   1.22873   1.24268   1.25323   1.26219
 Alpha virt. eigenvalues --    1.26637   1.28178   1.30907   1.32709   1.33222
 Alpha virt. eigenvalues --    1.33676   1.36013   1.36758   1.37947   1.39460
 Alpha virt. eigenvalues --    1.40938   1.42377   1.43093   1.44019   1.44143
 Alpha virt. eigenvalues --    1.44814   1.45099   1.45742   1.46389   1.47299
 Alpha virt. eigenvalues --    1.48341   1.49329   1.50099   1.50733   1.51159
 Alpha virt. eigenvalues --    1.51829   1.52375   1.52953   1.53262   1.55086
 Alpha virt. eigenvalues --    1.56042   1.56199   1.56446   1.57370   1.58083
 Alpha virt. eigenvalues --    1.58500   1.59637   1.60047   1.60440   1.61563
 Alpha virt. eigenvalues --    1.62173   1.63141   1.64013   1.64337   1.64911
 Alpha virt. eigenvalues --    1.65438   1.66426   1.67687   1.67876   1.68498
 Alpha virt. eigenvalues --    1.69293   1.69910   1.71201   1.71828   1.72629
 Alpha virt. eigenvalues --    1.73020   1.74383   1.74496   1.75143   1.77118
 Alpha virt. eigenvalues --    1.77275   1.79257   1.79404   1.79916   1.80235
 Alpha virt. eigenvalues --    1.81192   1.82324   1.83718   1.86046   1.86407
 Alpha virt. eigenvalues --    1.87301   1.87780   1.89020   1.90439   1.90761
 Alpha virt. eigenvalues --    1.91842   1.92392   1.93078   1.94301   1.96661
 Alpha virt. eigenvalues --    1.98023   1.99180   2.00367   2.00938   2.01279
 Alpha virt. eigenvalues --    2.02371   2.04108   2.05548   2.06181   2.07024
 Alpha virt. eigenvalues --    2.08745   2.09345   2.10627   2.10734   2.12523
 Alpha virt. eigenvalues --    2.12821   2.14114   2.14934   2.16679   2.18014
 Alpha virt. eigenvalues --    2.18762   2.20546   2.21918   2.23041   2.24464
 Alpha virt. eigenvalues --    2.26309   2.29293   2.29474   2.29999   2.31584
 Alpha virt. eigenvalues --    2.32931   2.33763   2.34545   2.37197   2.38415
 Alpha virt. eigenvalues --    2.40749   2.41426   2.42085   2.43581   2.43844
 Alpha virt. eigenvalues --    2.44774   2.45311   2.46380   2.47511   2.48851
 Alpha virt. eigenvalues --    2.49500   2.50382   2.50921   2.52273   2.53648
 Alpha virt. eigenvalues --    2.53840   2.55782   2.56333   2.56797   2.58000
 Alpha virt. eigenvalues --    2.58344   2.59381   2.59814   2.59955   2.61105
 Alpha virt. eigenvalues --    2.61630   2.62416   2.63676   2.64566   2.65973
 Alpha virt. eigenvalues --    2.66333   2.69137   2.69496   2.70542   2.72067
 Alpha virt. eigenvalues --    2.72848   2.74445   2.75151   2.77221   2.79206
 Alpha virt. eigenvalues --    2.80148   2.81945   2.83364   2.84444   2.85455
 Alpha virt. eigenvalues --    2.87719   2.88879   2.89827   2.90028   2.90744
 Alpha virt. eigenvalues --    2.92203   2.92768   2.94337   2.96045   2.98055
 Alpha virt. eigenvalues --    3.00517   3.01700   3.03047   3.05825   3.06254
 Alpha virt. eigenvalues --    3.07426   3.10133   3.12494   3.13070   3.13401
 Alpha virt. eigenvalues --    3.14760   3.16492   3.17263   3.19788   3.21676
 Alpha virt. eigenvalues --    3.22384   3.22893   3.24756   3.26186   3.26947
 Alpha virt. eigenvalues --    3.31839   3.33731   3.34767   3.37534   3.38880
 Alpha virt. eigenvalues --    3.41419   3.44208   3.48631   3.56915   3.58632
 Alpha virt. eigenvalues --    3.61198   3.64369   3.71404   3.75665   3.77918
 Alpha virt. eigenvalues --    3.78588   3.80593   3.81496   3.81880   3.82857
 Alpha virt. eigenvalues --    3.83436   3.83750   3.84259   3.85989   3.88524
 Alpha virt. eigenvalues --    3.89820   3.92503   3.96741   4.00190   4.03436
 Alpha virt. eigenvalues --    4.06933   4.08923   4.11663   4.14080   4.25314
 Alpha virt. eigenvalues --    4.27257   4.30672   4.33563   4.35326   4.41458
 Alpha virt. eigenvalues --    4.48618   4.56552   4.95415   4.97272   4.97843
 Alpha virt. eigenvalues --    5.00073   5.11090   5.29237   5.33200   5.33775
 Alpha virt. eigenvalues --    5.63907   5.64327   5.66612   5.66872  23.65153
 Alpha virt. eigenvalues --   23.79519  23.83040  23.87495  23.91388  23.92836
 Alpha virt. eigenvalues --   23.94291  23.97010  23.97962  24.00588  24.02475
 Alpha virt. eigenvalues --   24.02789  24.05523  24.06800  24.26204  50.00451
 Alpha virt. eigenvalues --   50.03131  50.04987  50.09948
          Condensed to atoms (all electrons):
               1          2          3          4          5          6
     1  C    5.722737   0.409554  -0.036030  -0.012460  -0.001443  -0.065003
     2  C    0.409554   5.363823   0.293644  -0.047385  -0.000072  -0.010583
     3  C   -0.036030   0.293644   5.066120   0.285117  -0.067412  -0.006729
     4  C   -0.012460  -0.047385   0.285117   5.491427   0.289167  -0.048942
     5  C   -0.001443  -0.000072  -0.067412   0.289167   5.057964   0.339995
     6  C   -0.065003  -0.010583  -0.006729  -0.048942   0.339995   5.019938
     7  C    0.266737  -0.054133  -0.005270  -0.002968  -0.075992   0.371639
     8  C    0.173468   0.033826   0.004656  -0.000321  -0.000430   0.005442
     9  C   -0.174599  -0.104016   0.006548  -0.000512   0.000005  -0.000183
    10  C   -0.001902   0.309005  -0.041716   0.003853  -0.000243  -0.000440
    11  O   -0.120969   0.006326  -0.000097  -0.000002  -0.000005   0.000189
    12  C   -0.076625   0.000504   0.001918  -0.005008  -0.002209  -0.070646
    13  C   -0.004610  -0.088057  -0.007185   0.000212  -0.000030   0.000091
    14  O    0.002886  -0.062535  -0.007123  -0.000721  -0.000006  -0.000001
    15  C    0.000091   0.005536  -0.037652   0.246788  -0.037838   0.005228
    16  O    0.000000  -0.000144   0.004039  -0.063377   0.001097   0.000728
    17  C   -0.000058   0.000131  -0.002646  -0.083235  -0.011955  -0.000296
    18  C    0.000041   0.000186  -0.010682  -0.078805   0.007788  -0.000179
    19  O   -0.000057  -0.000201   0.000779  -0.019699  -0.000353   0.000003
    20  H   -0.003997  -0.030478   0.394725  -0.030306  -0.003588  -0.002253
    21  H    0.008192  -0.049166   0.415207  -0.046983   0.005974  -0.000271
    22  H   -0.002599  -0.006449  -0.049828   0.402358  -0.038540  -0.002727
    23  H   -0.000289  -0.000237  -0.002339  -0.047139   0.408713  -0.031628
    24  H   -0.000174  -0.000886   0.010420  -0.048127   0.403515  -0.024539
    25  H   -0.005362  -0.002379   0.005904  -0.008190  -0.035797   0.411326
    26  H    0.009395   0.000285  -0.000342   0.008015  -0.032949   0.410118
    27  H   -0.057691   0.005590  -0.000248  -0.000373   0.007207  -0.040020
    28  H    0.007381  -0.001221  -0.000316   0.000040  -0.000004   0.000020
    29  H    0.011990   0.003380  -0.000321   0.000014   0.000000   0.000017
    30  H    0.008843  -0.000206  -0.000077   0.000363  -0.001717  -0.002165
    31  H   -0.003952   0.002347  -0.000608   0.000263   0.005808  -0.008586
    32  H   -0.014849  -0.000413   0.000001   0.000090  -0.000392   0.007762
    33  H    0.000713  -0.013753   0.003254   0.000018   0.000012  -0.000027
    34  H   -0.000568   0.009975  -0.000068   0.000006   0.000000  -0.000001
    35  H    0.002115   0.000193  -0.000148  -0.000041   0.000001  -0.000010
    36  H   -0.000648   0.011730  -0.000062   0.000042   0.000000   0.000000
    37  H    0.000001   0.000038  -0.000626  -0.005263   0.009780  -0.000101
    38  H   -0.000003   0.000567   0.002122  -0.004081   0.000544  -0.000008
    39  H    0.000003  -0.000127  -0.000914  -0.006600   0.001293  -0.000134
    40  H    0.000000   0.000022  -0.000522   0.011303  -0.000605   0.000007
    41  H    0.000104   0.000356  -0.000971  -0.003580   0.000059  -0.000038
    42  H   -0.000004   0.000040  -0.000495   0.011145  -0.000550   0.000008
    43  H    0.000005   0.000016   0.000141   0.001907  -0.000270  -0.000008
               7          8          9         10         11         12
     1  C    0.266737   0.173468  -0.174599  -0.001902  -0.120969  -0.076625
     2  C   -0.054133   0.033826  -0.104016   0.309005   0.006326   0.000504
     3  C   -0.005270   0.004656   0.006548  -0.041716  -0.000097   0.001918
     4  C   -0.002968  -0.000321  -0.000512   0.003853  -0.000002  -0.005008
     5  C   -0.075992  -0.000430   0.000005  -0.000243  -0.000005  -0.002209
     6  C    0.371639   0.005442  -0.000183  -0.000440   0.000189  -0.070646
     7  C    5.152025  -0.050567   0.010429   0.004638   0.011651   0.341972
     8  C   -0.050567   4.721849   0.368903  -0.092589   0.652605  -0.007391
     9  C    0.010429   0.368903   5.198591   0.288881  -0.072538  -0.001146
    10  C    0.004638  -0.092589   0.288881   5.262144   0.005515  -0.000095
    11  O    0.011651   0.652605  -0.072538   0.005515   7.892881  -0.005109
    12  C    0.341972  -0.007391  -0.001146  -0.000095  -0.005109   4.950200
    13  C   -0.000441  -0.002081  -0.054807   0.324263   0.000013  -0.000010
    14  O   -0.000044   0.003523  -0.045124   0.234988  -0.000017   0.000008
    15  C   -0.000337   0.000004   0.000007  -0.000338   0.000000  -0.000049
    16  O    0.000002   0.000000   0.000000   0.000000   0.000000  -0.000028
    17  C    0.000018   0.000000   0.000000   0.000016   0.000000  -0.000009
    18  C   -0.000013   0.000000  -0.000003  -0.000050   0.000000   0.000004
    19  O    0.000000   0.000000  -0.000001   0.000032   0.000000   0.000001
    20  H    0.001506  -0.000295  -0.000010  -0.000713   0.000006  -0.000217
    21  H   -0.000220  -0.000451   0.001923  -0.008139   0.000004   0.000068
    22  H    0.004374  -0.000311  -0.000153   0.000899  -0.000003  -0.001711
    23  H    0.008233   0.000028   0.000000   0.000001   0.000000  -0.000242
    24  H   -0.005573   0.000013  -0.000003   0.000026   0.000001   0.004353
    25  H   -0.044086   0.000272  -0.000106  -0.000110  -0.000020   0.008557
    26  H   -0.033609  -0.000246   0.000006   0.000026  -0.000004  -0.004724
    27  H    0.425367  -0.005180   0.002491  -0.001251   0.013618  -0.039459
    28  H   -0.000483  -0.021513   0.378134  -0.033657   0.000162   0.000148
    29  H   -0.000211  -0.030440   0.383816  -0.029397   0.004263  -0.000015
    30  H   -0.036456  -0.000035   0.000020   0.000016  -0.000108   0.403637
    31  H   -0.033435  -0.000259   0.000112  -0.000225  -0.000063   0.403190
    32  H   -0.024614   0.005055   0.000531  -0.000106   0.009950   0.398358
    33  H    0.000018  -0.000619   0.007414  -0.027942   0.000008   0.000000
    34  H    0.000014   0.000633  -0.008873  -0.026907  -0.000015   0.000000
    35  H   -0.000057  -0.000143  -0.000748  -0.029687  -0.000054   0.000008
    36  H    0.000015  -0.000213  -0.000478  -0.041773   0.000006  -0.000002
    37  H   -0.000004   0.000000   0.000000  -0.000001   0.000000   0.000004
    38  H   -0.000003   0.000001  -0.000002  -0.000020   0.000000   0.000001
    39  H   -0.000004   0.000000   0.000000   0.000001   0.000000   0.000000
    40  H    0.000000   0.000000   0.000000   0.000000   0.000000   0.000000
    41  H    0.000004  -0.000005   0.000018  -0.000060   0.000000   0.000000
    42  H    0.000000   0.000000   0.000000   0.000004   0.000000   0.000000
    43  H    0.000005   0.000000   0.000000  -0.000002   0.000000  -0.000011
              13         14         15         16         17         18
     1  C   -0.004610   0.002886   0.000091   0.000000  -0.000058   0.000041
     2  C   -0.088057  -0.062535   0.005536  -0.000144   0.000131   0.000186
     3  C   -0.007185  -0.007123  -0.037652   0.004039  -0.002646  -0.010682
     4  C    0.000212  -0.000721   0.246788  -0.063377  -0.083235  -0.078805
     5  C   -0.000030  -0.000006  -0.037838   0.001097  -0.011955   0.007788
     6  C    0.000091  -0.000001   0.005228   0.000728  -0.000296  -0.000179
     7  C   -0.000441  -0.000044  -0.000337   0.000002   0.000018  -0.000013
     8  C   -0.002081   0.003523   0.000004   0.000000   0.000000   0.000000
     9  C   -0.054807  -0.045124   0.000007   0.000000   0.000000  -0.000003
    10  C    0.324263   0.234988  -0.000338   0.000000   0.000016  -0.000050
    11  O    0.000013  -0.000017   0.000000   0.000000   0.000000   0.000000
    12  C   -0.000010   0.000008  -0.000049  -0.000028  -0.000009   0.000004
    13  C    4.976980  -0.051853  -0.000001   0.000000  -0.000005   0.000000
    14  O   -0.051853   7.998705  -0.000132   0.000000   0.000008  -0.000136
    15  C   -0.000001  -0.000132   5.359006   0.225273   0.327391   0.346805
    16  O    0.000000   0.000000   0.225273   8.017240  -0.051890  -0.058310
    17  C   -0.000005   0.000008   0.327391  -0.051890   4.964536  -0.064713
    18  C    0.000000  -0.000136   0.346805  -0.058310  -0.064713   4.793638
    19  O    0.000000  -0.000008  -0.034242  -0.006373   0.004520   0.264460
    20  H    0.001767   0.000034  -0.003827  -0.000119   0.002858  -0.000066
    21  H   -0.001903   0.019914  -0.001276   0.000120  -0.002709   0.000577
    22  H    0.000130   0.000877  -0.045512   0.001464   0.011180  -0.019587
    23  H   -0.000001   0.000000  -0.001814  -0.000909   0.001342   0.000285
    24  H    0.000000   0.000000  -0.005711   0.011342   0.001453  -0.000906
    25  H    0.000007   0.000004  -0.000313  -0.000009   0.000014  -0.000011
    26  H   -0.000003   0.000000  -0.000306  -0.000015  -0.000018   0.000013
    27  H    0.000149   0.000001   0.000026   0.000001   0.000000  -0.000001
    28  H    0.005774   0.009564  -0.000002   0.000000   0.000000   0.000000
    29  H   -0.001460   0.001677   0.000000   0.000000   0.000000   0.000000
    30  H    0.000000   0.000000  -0.000013  -0.000007   0.000000   0.000001
    31  H    0.000001  -0.000019   0.000424  -0.000180  -0.000022   0.000098
    32  H   -0.000001   0.000008  -0.000004  -0.000001   0.000000   0.000000
    33  H    0.404557   0.002118  -0.000004   0.000000   0.000023  -0.000017
    34  H    0.392590  -0.001830   0.000000   0.000000   0.000000   0.000000
    35  H    0.382219   0.004849   0.000001   0.000000   0.000001   0.000000
    36  H   -0.006348   0.320217   0.000001   0.000000   0.000000   0.000005
    37  H    0.000000   0.000000  -0.039783   0.328885  -0.003175   0.008375
    38  H    0.000004  -0.000109  -0.031282   0.004751   0.387153   0.000463
    39  H   -0.000001   0.000000  -0.026383  -0.001674   0.397727   0.006600
    40  H    0.000000   0.000001  -0.034670   0.003212   0.401893  -0.008811
    41  H    0.000074   0.002424  -0.033426   0.004021  -0.002393   0.398179
    42  H    0.000000  -0.000004  -0.046892   0.000436  -0.004021   0.400257
    43  H    0.000000  -0.000006  -0.014142   0.023946   0.000874  -0.048945
              19         20         21         22         23         24
     1  C   -0.000057  -0.003997   0.008192  -0.002599  -0.000289  -0.000174
     2  C   -0.000201  -0.030478  -0.049166  -0.006449  -0.000237  -0.000886
     3  C    0.000779   0.394725   0.415207  -0.049828  -0.002339   0.010420
     4  C   -0.019699  -0.030306  -0.046983   0.402358  -0.047139  -0.048127
     5  C   -0.000353  -0.003588   0.005974  -0.038540   0.408713   0.403515
     6  C    0.000003  -0.002253  -0.000271  -0.002727  -0.031628  -0.024539
     7  C    0.000000   0.001506  -0.000220   0.004374   0.008233  -0.005573
     8  C    0.000000  -0.000295  -0.000451  -0.000311   0.000028   0.000013
     9  C   -0.000001  -0.000010   0.001923  -0.000153   0.000000  -0.000003
    10  C    0.000032  -0.000713  -0.008139   0.000899   0.000001   0.000026
    11  O    0.000000   0.000006   0.000004  -0.000003   0.000000   0.000001
    12  C    0.000001  -0.000217   0.000068  -0.001711  -0.000242   0.004353
    13  C    0.000000   0.001767  -0.001903   0.000130  -0.000001   0.000000
    14  O   -0.000008   0.000034   0.019914   0.000877   0.000000   0.000000
    15  C   -0.034242  -0.003827  -0.001276  -0.045512  -0.001814  -0.005711
    16  O   -0.006373  -0.000119   0.000120   0.001464  -0.000909   0.011342
    17  C    0.004520   0.002858  -0.002709   0.011180   0.001342   0.001453
    18  C    0.264460  -0.000066   0.000577  -0.019587   0.000285  -0.000906
    19  O    7.933398  -0.000039  -0.000493   0.040773  -0.000021   0.000040
    20  H   -0.000039   0.517458  -0.024415   0.006275   0.002866   0.000045
    21  H   -0.000493  -0.024415   0.516849  -0.002432  -0.000283  -0.000230
    22  H    0.040773   0.006275  -0.002432   0.556646   0.006730  -0.008003
    23  H   -0.000021   0.002866  -0.000283   0.006730   0.556523  -0.030517
    24  H    0.000040   0.000045  -0.000230  -0.008003  -0.030517   0.551298
    25  H    0.000000   0.000140   0.000177  -0.000554  -0.008752   0.007383
    26  H    0.000000  -0.000266   0.000022  -0.000214  -0.002847  -0.008245
    27  H    0.000000   0.000217  -0.000002   0.000096  -0.000285  -0.000235
    28  H    0.000000  -0.000022  -0.000043   0.000073   0.000000   0.000000
    29  H    0.000000   0.000061  -0.000160   0.000004   0.000000   0.000000
    30  H    0.000000   0.000019  -0.000004   0.000003  -0.000074   0.000422
    31  H   -0.000488   0.000056   0.000004   0.000897   0.000118  -0.001607
    32  H    0.000000  -0.000004  -0.000004   0.000051   0.000028  -0.000104
    33  H    0.000000  -0.000204   0.002515  -0.000002   0.000000  -0.000001
    34  H    0.000000   0.000012  -0.000344  -0.000002   0.000000   0.000000
    35  H    0.000000  -0.000374   0.000463  -0.000020   0.000000   0.000000
    36  H    0.000001   0.000001  -0.001064  -0.000017   0.000000   0.000000
    37  H   -0.000122   0.000011  -0.000002  -0.001525   0.000208  -0.000658
    38  H   -0.000061  -0.001117   0.000126  -0.000510   0.000018  -0.000263
    39  H   -0.000201   0.000133   0.000097  -0.000198   0.004937  -0.000127
    40  H   -0.000052   0.000100  -0.000240  -0.000136  -0.000394  -0.000107
    41  H   -0.026130   0.000151   0.007556  -0.003736   0.000009  -0.000006
    42  H   -0.031390  -0.000016  -0.000644   0.002826  -0.000035  -0.000062
    43  H    0.319493   0.000010   0.000070  -0.002145  -0.000002   0.000339
              25         26         27         28         29         30
     1  C   -0.005362   0.009395  -0.057691   0.007381   0.011990   0.008843
     2  C   -0.002379   0.000285   0.005590  -0.001221   0.003380  -0.000206
     3  C    0.005904  -0.000342  -0.000248  -0.000316  -0.000321  -0.000077
     4  C   -0.008190   0.008015  -0.000373   0.000040   0.000014   0.000363
     5  C   -0.035797  -0.032949   0.007207  -0.000004   0.000000  -0.001717
     6  C    0.411326   0.410118  -0.040020   0.000020   0.000017  -0.002165
     7  C   -0.044086  -0.033609   0.425367  -0.000483  -0.000211  -0.036456
     8  C    0.000272  -0.000246  -0.005180  -0.021513  -0.030440  -0.000035
     9  C   -0.000106   0.000006   0.002491   0.378134   0.383816   0.000020
    10  C   -0.000110   0.000026  -0.001251  -0.033657  -0.029397   0.000016
    11  O   -0.000020  -0.000004   0.013618   0.000162   0.004263  -0.000108
    12  C    0.008557  -0.004724  -0.039459   0.000148  -0.000015   0.403637
    13  C    0.000007  -0.000003   0.000149   0.005774  -0.001460   0.000000
    14  O    0.000004   0.000000   0.000001   0.009564   0.001677   0.000000
    15  C   -0.000313  -0.000306   0.000026  -0.000002   0.000000  -0.000013
    16  O   -0.000009  -0.000015   0.000001   0.000000   0.000000  -0.000007
    17  C    0.000014  -0.000018   0.000000   0.000000   0.000000   0.000000
    18  C   -0.000011   0.000013  -0.000001   0.000000   0.000000   0.000001
    19  O    0.000000   0.000000   0.000000   0.000000   0.000000   0.000000
    20  H    0.000140  -0.000266   0.000217  -0.000022   0.000061   0.000019
    21  H    0.000177   0.000022  -0.000002  -0.000043  -0.000160  -0.000004
    22  H   -0.000554  -0.000214   0.000096   0.000073   0.000004   0.000003
    23  H   -0.008752  -0.002847  -0.000285   0.000000   0.000000  -0.000074
    24  H    0.007383  -0.008245  -0.000235   0.000000   0.000000   0.000422
    25  H    0.559532  -0.025514  -0.004642   0.000004  -0.000001   0.000003
    26  H   -0.025514   0.546821  -0.007824   0.000000  -0.000001   0.003362
    27  H   -0.004642  -0.007824   0.555298  -0.000071  -0.000035  -0.005473
    28  H    0.000004   0.000000  -0.000071   0.493605  -0.011635  -0.000005
    29  H   -0.000001  -0.000001  -0.000035  -0.011635   0.508665   0.000001
    30  H    0.000003   0.003362  -0.005473  -0.000005   0.000001   0.550054
    31  H   -0.000239  -0.000699   0.007881  -0.000030   0.000004  -0.026257
    32  H   -0.000373   0.000010  -0.005628  -0.000037  -0.000017  -0.023195
    33  H   -0.000022   0.000000  -0.000005  -0.000460   0.000161   0.000000
    34  H    0.000000   0.000000  -0.000006   0.000101   0.001112   0.000000
    35  H    0.000114   0.000000  -0.000039  -0.000356  -0.001061   0.000000
    36  H   -0.000001   0.000000  -0.000001  -0.000079   0.000595   0.000000
    37  H    0.000027   0.000010  -0.000001   0.000000   0.000000   0.000000
    38  H   -0.000019   0.000006   0.000000   0.000000   0.000000   0.000000
    39  H   -0.000028   0.000031  -0.000001   0.000000   0.000000   0.000000
    40  H   -0.000002  -0.000001   0.000000   0.000000   0.000000   0.000000
    41  H    0.000002   0.000000   0.000000   0.000005   0.000000   0.000000
    42  H    0.000000   0.000000   0.000000   0.000000   0.000000   0.000000
    43  H    0.000000  -0.000001   0.000000   0.000000   0.000000  -0.000001
              31         32         33         34         35         36
     1  C   -0.003952  -0.014849   0.000713  -0.000568   0.002115  -0.000648
     2  C    0.002347  -0.000413  -0.013753   0.009975   0.000193   0.011730
     3  C   -0.000608   0.000001   0.003254  -0.000068  -0.000148  -0.000062
     4  C    0.000263   0.000090   0.000018   0.000006  -0.000041   0.000042
     5  C    0.005808  -0.000392   0.000012   0.000000   0.000001   0.000000
     6  C   -0.008586   0.007762  -0.000027  -0.000001  -0.000010   0.000000
     7  C   -0.033435  -0.024614   0.000018   0.000014  -0.000057   0.000015
     8  C   -0.000259   0.005055  -0.000619   0.000633  -0.000143  -0.000213
     9  C    0.000112   0.000531   0.007414  -0.008873  -0.000748  -0.000478
    10  C   -0.000225  -0.000106  -0.027942  -0.026907  -0.029687  -0.041773
    11  O   -0.000063   0.009950   0.000008  -0.000015  -0.000054   0.000006
    12  C    0.403190   0.398358   0.000000   0.000000   0.000008  -0.000002
    13  C    0.000001  -0.000001   0.404557   0.392590   0.382219  -0.006348
    14  O   -0.000019   0.000008   0.002118  -0.001830   0.004849   0.320217
    15  C    0.000424  -0.000004  -0.000004   0.000000   0.000001   0.000001
    16  O   -0.000180  -0.000001   0.000000   0.000000   0.000000   0.000000
    17  C   -0.000022   0.000000   0.000023   0.000000   0.000001   0.000000
    18  C    0.000098   0.000000  -0.000017   0.000000   0.000000   0.000005
    19  O   -0.000488   0.000000   0.000000   0.000000   0.000000   0.000001
    20  H    0.000056  -0.000004  -0.000204   0.000012  -0.000374   0.000001
    21  H    0.000004  -0.000004   0.002515  -0.000344   0.000463  -0.001064
    22  H    0.000897   0.000051  -0.000002  -0.000002  -0.000020  -0.000017
    23  H    0.000118   0.000028   0.000000   0.000000   0.000000   0.000000
    24  H   -0.001607  -0.000104  -0.000001   0.000000   0.000000   0.000000
    25  H   -0.000239  -0.000373  -0.000022   0.000000   0.000114  -0.000001
    26  H   -0.000699   0.000010   0.000000   0.000000   0.000000   0.000000
    27  H    0.007881  -0.005628  -0.000005  -0.000006  -0.000039  -0.000001
    28  H   -0.000030  -0.000037  -0.000460   0.000101  -0.000356  -0.000079
    29  H    0.000004  -0.000017   0.000161   0.001112  -0.001061   0.000595
    30  H   -0.026257  -0.023195   0.000000   0.000000   0.000000   0.000000
    31  H    0.555597  -0.026797   0.000000   0.000000   0.000001   0.000000
    32  H   -0.026797   0.544393   0.000000   0.000000   0.000000  -0.000001
    33  H    0.000000   0.000000   0.529685  -0.024777  -0.021446  -0.000356
    34  H    0.000000   0.000000  -0.024777   0.537890  -0.020535   0.004172
    35  H    0.000001   0.000000  -0.021446  -0.020535   0.549549  -0.000081
    36  H    0.000000  -0.000001  -0.000356   0.004172  -0.000081   0.443126
    37  H    0.000037   0.000000   0.000000   0.000000   0.000000   0.000000
    38  H    0.000002   0.000000  -0.000005   0.000001  -0.000001   0.000002
    39  H    0.000000   0.000000   0.000000   0.000000   0.000000   0.000000
    40  H    0.000000   0.000000   0.000000   0.000000   0.000000   0.000000
    41  H    0.000026   0.000000   0.000010  -0.000003  -0.000006  -0.000048
    42  H   -0.000010   0.000000   0.000000   0.000000   0.000000  -0.000001
    43  H    0.000132   0.000000   0.000000   0.000000   0.000000   0.000000
              37         38         39         40         41         42
     1  C    0.000001  -0.000003   0.000003   0.000000   0.000104  -0.000004
     2  C    0.000038   0.000567  -0.000127   0.000022   0.000356   0.000040
     3  C   -0.000626   0.002122  -0.000914  -0.000522  -0.000971  -0.000495
     4  C   -0.005263  -0.004081  -0.006600   0.011303  -0.003580   0.011145
     5  C    0.009780   0.000544   0.001293  -0.000605   0.000059  -0.000550
     6  C   -0.000101  -0.000008  -0.000134   0.000007  -0.000038   0.000008
     7  C   -0.000004  -0.000003  -0.000004   0.000000   0.000004   0.000000
     8  C    0.000000   0.000001   0.000000   0.000000  -0.000005   0.000000
     9  C    0.000000  -0.000002   0.000000   0.000000   0.000018   0.000000
    10  C   -0.000001  -0.000020   0.000001   0.000000  -0.000060   0.000004
    11  O    0.000000   0.000000   0.000000   0.000000   0.000000   0.000000
    12  C    0.000004   0.000001   0.000000   0.000000   0.000000   0.000000
    13  C    0.000000   0.000004  -0.000001   0.000000   0.000074   0.000000
    14  O    0.000000  -0.000109   0.000000   0.000001   0.002424  -0.000004
    15  C   -0.039783  -0.031282  -0.026383  -0.034670  -0.033426  -0.046892
    16  O    0.328885   0.004751  -0.001674   0.003212   0.004021   0.000436
    17  C   -0.003175   0.387153   0.397727   0.401893  -0.002393  -0.004021
    18  C    0.008375   0.000463   0.006600  -0.008811   0.398179   0.400257
    19  O   -0.000122  -0.000061  -0.000201  -0.000052  -0.026130  -0.031390
    20  H    0.000011  -0.001117   0.000133   0.000100   0.000151  -0.000016
    21  H   -0.000002   0.000126   0.000097  -0.000240   0.007556  -0.000644
    22  H   -0.001525  -0.000510  -0.000198  -0.000136  -0.003736   0.002826
    23  H    0.000208   0.000018   0.004937  -0.000394   0.000009  -0.000035
    24  H   -0.000658  -0.000263  -0.000127  -0.000107  -0.000006  -0.000062
    25  H    0.000027  -0.000019  -0.000028  -0.000002   0.000002   0.000000
    26  H    0.000010   0.000006   0.000031  -0.000001   0.000000   0.000000
    27  H   -0.000001   0.000000  -0.000001   0.000000   0.000000   0.000000
    28  H    0.000000   0.000000   0.000000   0.000000   0.000005   0.000000
    29  H    0.000000   0.000000   0.000000   0.000000   0.000000   0.000000
    30  H    0.000000   0.000000   0.000000   0.000000   0.000000   0.000000
    31  H    0.000037   0.000002   0.000000   0.000000   0.000026  -0.000010
    32  H    0.000000   0.000000   0.000000   0.000000   0.000000   0.000000
    33  H    0.000000  -0.000005   0.000000   0.000000   0.000010   0.000000
    34  H    0.000000   0.000001   0.000000   0.000000  -0.000003   0.000000
    35  H    0.000000  -0.000001   0.000000   0.000000  -0.000006   0.000000
    36  H    0.000000   0.000002   0.000000   0.000000  -0.000048  -0.000001
    37  H    0.429809   0.000113   0.003092  -0.000021  -0.000412  -0.000245
    38  H    0.000113   0.551324  -0.021376  -0.022709   0.001278  -0.000264
    39  H    0.003092  -0.021376   0.538515  -0.025338  -0.000304  -0.000177
    40  H   -0.000021  -0.022709  -0.025338   0.534866   0.000004   0.006974
    41  H   -0.000412   0.001278  -0.000304   0.000004   0.550655  -0.032567
    42  H   -0.000245  -0.000264  -0.000177   0.006974  -0.032567   0.576413
    43  H   -0.001102  -0.000142  -0.000035  -0.000015   0.008330  -0.005708
              43
     1  C    0.000005
     2  C    0.000016
     3  C    0.000141
     4  C    0.001907
     5  C   -0.000270
     6  C   -0.000008
     7  C    0.000005
     8  C    0.000000
     9  C    0.000000
    10  C   -0.000002
    11  O    0.000000
    12  C   -0.000011
    13  C    0.000000
    14  O   -0.000006
    15  C   -0.014142
    16  O    0.023946
    17  C    0.000874
    18  C   -0.048945
    19  O    0.319493
    20  H    0.000010
    21  H    0.000070
    22  H   -0.002145
    23  H   -0.000002
    24  H    0.000339
    25  H    0.000000
    26  H   -0.000001
    27  H    0.000000
    28  H    0.000000
    29  H    0.000000
    30  H   -0.000001
    31  H    0.000132
    32  H    0.000000
    33  H    0.000000
    34  H    0.000000
    35  H    0.000000
    36  H    0.000000
    37  H   -0.001102
    38  H   -0.000142
    39  H   -0.000035
    40  H   -0.000015
    41  H    0.008330
    42  H   -0.005708
    43  H    0.455021
 Mulliken charges:
               1
     1  C   -0.040365
     2  C    0.015368
     3  C   -0.214167
     4  C   -0.188010
     5  C   -0.226520
     6  C   -0.256995
     7  C   -0.230129
     8  C    0.242812
     9  C   -0.184530
    10  C   -0.096944
    11  O   -0.398191
    12  C   -0.298226
    13  C   -0.270035
    14  O   -0.432138
    15  C   -0.120631
    16  O   -0.443523
    17  C   -0.273996
    18  C    0.063461
    19  O   -0.443571
    20  H    0.173872
    21  H    0.161621
    22  H    0.151256
    23  H    0.137769
    24  H    0.145434
    25  H    0.143061
    26  H    0.139708
    27  H    0.150526
    28  H    0.174924
    29  H    0.158993
    30  H    0.129048
    31  H    0.126476
    32  H    0.130304
    33  H    0.139133
    34  H    0.137423
    35  H    0.135295
    36  H    0.271261
    37  H    0.272652
    38  H    0.133496
    39  H    0.131192
    40  H    0.135241
    41  H    0.130421
    42  H    0.124981
    43  H    0.262245
 Sum of Mulliken charges =   0.00000
 Mulliken charges with hydrogens summed into heavy atoms:
               1
     1  C   -0.040365
     2  C    0.015368
     3  C    0.121326
     4  C   -0.036754
     5  C    0.056683
     6  C    0.025774
     7  C   -0.079603
     8  C    0.242812
     9  C    0.149387
    10  C   -0.096944
    11  O   -0.398191
    12  C    0.087602
    13  C    0.141815
    14  O   -0.160877
    15  C   -0.120631
    16  O   -0.170871
    17  C    0.125933
    18  C    0.318863
    19  O   -0.181326
 Electronic spatial extent (au):  <R**2>=           5268.7795
 Charge=              0.0000 electrons
 Dipole moment (field-independent basis, Debye):
    X=              2.3594    Y=             -2.2948    Z=             -5.3839  Tot=              6.3103
 Quadrupole moment (field-independent basis, Debye-Ang):
   XX=           -125.5420   YY=           -105.1125   ZZ=           -118.2826
   XY=             20.2191   XZ=             -3.0297   YZ=              1.3987
 Traceless Quadrupole moment (field-independent basis, Debye-Ang):
   XX=             -9.2296   YY=             11.1999   ZZ=             -1.9703
   XY=             20.2191   XZ=             -3.0297   YZ=              1.3987
 Octapole moment (field-independent basis, Debye-Ang**2):
  XXX=             82.5288  YYY=            -35.9475  ZZZ=             -0.3484  XYY=             -0.3555
  XXY=            -59.8576  XXZ=            -30.2541  XZZ=             -0.3370  YZZ=              6.7273
  YYZ=             -4.4122  XYZ=             13.0567
 Hexadecapole moment (field-independent basis, Debye-Ang**3):
 XXXX=          -4323.1798 YYYY=          -1762.8721 ZZZZ=           -879.1762 XXXY=            259.3623
 XXXZ=             48.4234 YYYX=            134.7736 YYYZ=            -41.0845 ZZZX=             -2.7386
 ZZZY=             15.2322 XXYY=           -938.6923 XXZZ=           -804.2709 YYZZ=           -478.5601
 XXYZ=            -39.4535 YYXZ=            -11.4807 ZZXY=             43.7199
 N-N= 1.611710727238D+03 E-N=-5.293890609250D+03  KE= 8.830015120668D+02
 1\1\GINC-SNODE68\SP\RmPW1PW91\6-311G(d,p)\C15H24O4\ROOT\11-Mar-2024\0\
 \# mPW1PW91/6-311G(d,p) nmr guess=read geom=check scrf=(solvent=methan
 ol,read)\\candidate structure: DY-202A-11R_41, conformer: 1, nmr calcu
 lation with methanol solvation\\0,1\C,0,-1.6353611909,0.7201565649,-0.
 0798917035\C,0,-1.0102489114,-0.4427301224,-0.3830700411\C,0,0.4007253
 013,-0.6331442123,-0.8679667843\C,0,1.4115369234,0.3355679082,-0.20607
 54805\C,0,1.3730441823,1.750449272,-0.8342491048\C,0,-0.0125256578,2.2
 738388821,-1.2580252036\C,0,-1.1531952141,2.1439801518,-0.2293538801\C
 ,0,-2.9989868098,0.4299549837,0.3958638448\C,0,-3.1763473856,-1.075335
 9774,0.4883080179\C,0,-1.9194783152,-1.6595575865,-0.1936361426\O,0,-3
 .8604167109,1.2663088771,0.6706814365\C,0,-0.8276532501,2.7944766169,1
 .1305741556\C,0,-2.2407868031,-2.3302761847,-1.5363465628\O,0,-1.21374
 90511,-2.5835126865,0.6536583005\C,0,2.8590516877,-0.2497923476,-0.173
 7552319\O,0,3.7734446275,0.747612855,0.3434471085\C,0,3.3578488927,-0.
 7410764769,-1.5361987418\C,0,2.9878092212,-1.3813324352,0.8630348353\O
 ,0,2.7024526129,-0.9429495981,2.1906780779\H,0,0.4277248768,-0.5172093
 808,-1.9613028802\H,0,0.6776830838,-1.6732597232,-0.6742879035\H,0,1.1
 186516084,0.4321872553,0.8456522694\H,0,2.0083439822,1.7779979784,-1.7
 308622593\H,0,1.817709855,2.4552380847,-0.122059778\H,0,-0.3277284143,
 1.771329183,-2.1815439061\H,0,0.0981085701,3.3353233223,-1.5165133959\
 H,0,-2.0114319664,2.6997262267,-0.6358061082\H,0,-3.195182151,-1.36727
 34109,1.545112442\H,0,-4.1237483748,-1.3876587693,0.0366770755\H,0,-0.
 5461989983,3.8457522727,0.9919155967\H,0,-0.0031189478,2.2866748157,1.
 6425830019\H,0,-1.7006171244,2.7669912268,1.7923858608\H,0,-1.32469388
 76,-2.6604553217,-2.0373854931\H,0,-2.876665172,-3.2090231178,-1.36960
 83382\H,0,-2.7762314864,-1.6445894298,-2.2020408427\H,0,-1.7303550016,
 -3.4074364375,0.6745979231\H,0,3.808557041,1.4868777915,-0.2856593474\
 H,0,2.7627629191,-1.5820967415,-1.907791401\H,0,3.3191744185,0.0569316
 057,-2.2863801392\H,0,4.3989255621,-1.0727113822,-1.4533916303\H,0,2.2
 931811762,-2.1972965439,0.6486613475\H,0,4.0104407814,-1.7834183993,0.
 8070146224\H,0,3.2544435011,-0.153739589,2.3329563838\\Version=ES64L-G
 09RevD.01\State=1-A\HF=-886.9772747\RMSD=5.134e-09\Dipole=0.931844,-0.
 8576844,-2.1353161\Quadrupole=-6.9881923,8.4089637,-1.4207713,15.00923
 69,-1.9655215,1.2205946\PG=C01 [X(C15H24O4)]\\@


 THE LENGTH OF A MEETING IS PROPORTIONAL TO THE
 SQUARE OF THE PARTICIPANTS.
 Job cpu time:       0 days  0 hours 45 minutes 19.4 seconds.
 File lengths (MBytes):  RWF=    276 Int=      0 D2E=      0 Chk=     29 Scr=      1
 Normal termination of Gaussian 09 at Mon Mar 11 00:09:06 2024.
