# Supplementary material for: New patchoulol- and guaiane-type sesquiterpenoids from Sanguisorba officinalis with anti-melanogenic activity
Source: Nat Prod Bioprospect. 2026 May 12;16(1):63. doi: 10.1007/s13659-026-00616-0 (PMC13161421; doi:10.1007/s13659-026-00616-0)
Supplement: Supplementary file 2 — Additional file 2. It includes the calculated NMR data of compound 11. [file 13659_2026_616_MOESM2_ESM.zip › New folder/11R-nmr-42.log]

 Entering Gaussian System, Link 0=/gpfs/home/zhengshan/software/Gaussian/g09/g09
 Input=DY-202A-11R_42-2.gjf
 Output=DY-202A-11R_42-2.log
 Initial command:
 /gpfs/home/zhengshan/software/Gaussian/g09/l1.exe "/gpfs/home/zhengshan/software/Gaussian/g09/scratch/zhengshan/%J/Gau-17076.inp" -scrdir="/gpfs/home/zhengshan/software/Gaussian/g09/scratch/zhengshan/%J/"
 Entering Link 1 = /gpfs/home/zhengshan/software/Gaussian/g09/l1.exe PID=     17077.
  
 Copyright (c) 1988,1990,1992,1993,1995,1998,2003,2009,2013,
            Gaussian, Inc.  All Rights Reserved.
  
 This is part of the Gaussian(R) 09 program.  It is based on
 the Gaussian(R) 03 system (copyright 2003, Gaussian, Inc.),
 the Gaussian(R) 98 system (copyright 1998, Gaussian, Inc.),
 the Gaussian(R) 94 system (copyright 1995, Gaussian, Inc.),
 the Gaussian 92(TM) system (copyright 1992, Gaussian, Inc.),
 the Gaussian 90(TM) system (copyright 1990, Gaussian, Inc.),
 the Gaussian 88(TM) system (copyright 1988, Gaussian, Inc.),
 the Gaussian 86(TM) system (copyright 1986, Carnegie Mellon
 University), and the Gaussian 82(TM) system (copyright 1983,
 Carnegie Mellon University). Gaussian is a federally registered
 trademark of Gaussian, Inc.
  
 This software contains proprietary and confidential information,
 including trade secrets, belonging to Gaussian, Inc.
  
 This software is provided under written license and may be
 used, copied, transmitted, or stored only in accord with that
 written license.
  
 The following legend is applicable only to US Government
 contracts under FAR:
  
                    RESTRICTED RIGHTS LEGEND
  
 Use, reproduction and disclosure by the US Government is
 subject to restrictions as set forth in subparagraphs (a)
 and (c) of the Commercial Computer Software - Restricted
 Rights clause in FAR 52.227-19.
  
 Gaussian, Inc.
 340 Quinnipiac St., Bldg. 40, Wallingford CT 06492
  
  
 ---------------------------------------------------------------
 Warning -- This program may not be used in any manner that
 competes with the business of Gaussian, Inc. or will provide
 assistance to any competitor of Gaussian, Inc.  The licensee
 of this program is prohibited from giving any competitor of
 Gaussian, Inc. access to this program.  By using this program,
 the user acknowledges that Gaussian, Inc. is engaged in the
 business of creating and licensing software in the field of
 computational chemistry and represents and warrants to the
 licensee that it is not a competitor of Gaussian, Inc. and that
 it will not use this program in any manner prohibited above.
 ---------------------------------------------------------------
  

 Cite this work as:
 Gaussian 09, Revision D.01,
 M. J. Frisch, G. W. Trucks, H. B. Schlegel, G. E. Scuseria, 
 M. A. Robb, J. R. Cheeseman, G. Scalmani, V. Barone, B. Mennucci, 
 G. A. Petersson, H. Nakatsuji, M. Caricato, X. Li, H. P. Hratchian, 
 A. F. Izmaylov, J. Bloino, G. Zheng, J. L. Sonnenberg, M. Hada, 
 M. Ehara, K. Toyota, R. Fukuda, J. Hasegawa, M. Ishida, T. Nakajima, 
 Y. Honda, O. Kitao, H. Nakai, T. Vreven, J. A. Montgomery, Jr., 
 J. E. Peralta, F. Ogliaro, M. Bearpark, J. J. Heyd, E. Brothers, 
 K. N. Kudin, V. N. Staroverov, T. Keith, R. Kobayashi, J. Normand, 
 K. Raghavachari, A. Rendell, J. C. Burant, S. S. Iyengar, J. Tomasi, 
 M. Cossi, N. Rega, J. M. Millam, M. Klene, J. E. Knox, J. B. Cross, 
 V. Bakken, C. Adamo, J. Jaramillo, R. Gomperts, R. E. Stratmann, 
 O. Yazyev, A. J. Austin, R. Cammi, C. Pomelli, J. W. Ochterski, 
 R. L. Martin, K. Morokuma, V. G. Zakrzewski, G. A. Voth, 
 P. Salvador, J. J. Dannenberg, S. Dapprich, A. D. Daniels, 
 O. Farkas, J. B. Foresman, J. V. Ortiz, J. Cioslowski, 
 and D. J. Fox, Gaussian, Inc., Wallingford CT, 2013.
 
 ******************************************
 Gaussian 09:  ES64L-G09RevD.01 24-Apr-2013
                10-Mar-2024 
 ******************************************
 %chk=DY-202A-11R_42.chk
 %mem=6GB
 %nprocshared=3
 Will use up to    3 processors via shared memory.
 ----------------------------------------------------------------------
 # mPW1PW91/6-311G(d,p) nmr guess=read geom=check scrf=(solvent=methano
 l,read)
 ----------------------------------------------------------------------
 1/29=2,38=1,40=2/1;
 2/12=2,40=1/2;
 3/5=4,6=6,7=101,11=2,14=-4,16=1,25=1,30=1,70=2203,72=3,74=-7,116=-2/1,2,8,3;
 4/5=1/1;
 5/5=2,38=6,53=3/2;
 8/6=1,10=90,11=11/1;
 10/13=100,45=16/2;
 6/7=2,8=2,9=2,10=2,28=1/1;
 99/9=1/99;
 ----------------------------------------------------------------------
 candidate structure: DY-202A-11R_42, conformer: 1, nmr calculation wit
 h methanol solvation
 ----------------------------------------------------------------------
 Structure from the checkpoint file:  "DY-202A-11R_42.chk"
 Charge =  0 Multiplicity = 1
 Redundant internal coordinates found in file.
 C,0,1.6316355464,0.7929325883,0.1261811639
 C,0,1.1131142673,-0.4434715983,0.3206456141
 C,0,-0.3079832807,-0.7993855385,0.6556852836
 C,0,-1.3394973583,0.0697933129,-0.1104340006
 C,0,-1.545129033,1.4329432723,0.5952493916
 C,0,-0.2777932003,2.0944841436,1.1760528275
 C,0,0.9763143144,2.1461101877,0.280347177
 C,0,3.0556274657,0.6737350769,-0.2281295768
 C,0,3.4101723452,-0.7980711646,-0.3541388981
 C,0,2.1563380789,-1.5493611244,0.1465866408
 O,0,3.839434522,1.60985296,-0.3924855604
 C,0,0.731108816,2.8326490452,-1.0789477282
 C,0,2.407973702,-2.3007801841,1.4603518912
 O,0,1.6301482632,-2.4574053458,-0.8395426842
 C,0,-2.6597929813,-0.7211350778,-0.3830267056
 O,0,-3.1386984474,-1.3562607881,0.8198767457
 C,0,-2.4196394914,-1.8466715593,-1.3966306273
 C,0,-3.795938936,0.1650950451,-0.9561754126
 O,0,-4.4783308934,0.9428926634,0.0313229531
 H,0,-0.4680317004,-0.6933319527,1.7380087265
 H,0,-0.4525387359,-1.8603679952,0.4446324398
 H,0,-0.9194055932,0.2724567824,-1.1038044218
 H,0,-2.2479642768,1.3129532011,1.4289163497
 H,0,-2.0259884303,2.1246049684,-0.1057248497
 H,0,-0.0020710455,1.5935922069,2.1130669931
 H,0,-0.5410169304,3.1234366532,1.4550644669
 H,0,1.7146872946,2.7697494287,0.8065557254
 H,0,3.5948283365,-1.0340255748,-1.4088119139
 H,0,4.3243933445,-1.0266540097,0.2039618699
 H,0,0.317002457,3.8374563056,-0.9285319937
 H,0,0.0319356497,2.2685210268,-1.7056374809
 H,0,1.6694047929,2.9379628886,-1.6346657945
 H,0,1.485602627,-2.7602420209,1.8313383682
 H,0,3.1460479069,-3.0969637736,1.2992714984
 H,0,2.7990771819,-1.6278593282,2.2312678179
 H,0,2.2123886887,-3.2364063287,-0.8560904207
 H,0,-3.3615354961,-0.6478203532,1.4489730704
 H,0,-2.2559316165,-1.4261944748,-2.3958308961
 H,0,-1.5515586914,-2.4641804993,-1.1485329521
 H,0,-3.2988731772,-2.4989866718,-1.4416557272
 H,0,-3.3909407287,0.8698455761,-1.6895969125
 H,0,-4.5180770486,-0.4789198162,-1.4748668519
 H,0,-5.1053985079,0.3522278469,0.4799043945
 Recover connectivity data from disk.
                          Input orientation:                          
 ---------------------------------------------------------------------
 Center     Atomic      Atomic             Coordinates (Angstroms)
 Number     Number       Type             X           Y           Z
 ---------------------------------------------------------------------
      1          6           0        1.631636    0.792933    0.126181
      2          6           0        1.113114   -0.443472    0.320646
      3          6           0       -0.307983   -0.799386    0.655685
      4          6           0       -1.339497    0.069793   -0.110434
      5          6           0       -1.545129    1.432943    0.595249
      6          6           0       -0.277793    2.094484    1.176053
      7          6           0        0.976314    2.146110    0.280347
      8          6           0        3.055627    0.673735   -0.228130
      9          6           0        3.410172   -0.798071   -0.354139
     10          6           0        2.156338   -1.549361    0.146587
     11          8           0        3.839435    1.609853   -0.392486
     12          6           0        0.731109    2.832649   -1.078948
     13          6           0        2.407974   -2.300780    1.460352
     14          8           0        1.630148   -2.457405   -0.839543
     15          6           0       -2.659793   -0.721135   -0.383027
     16          8           0       -3.138698   -1.356261    0.819877
     17          6           0       -2.419639   -1.846672   -1.396631
     18          6           0       -3.795939    0.165095   -0.956175
     19          8           0       -4.478331    0.942893    0.031323
     20          1           0       -0.468032   -0.693332    1.738009
     21          1           0       -0.452539   -1.860368    0.444632
     22          1           0       -0.919406    0.272457   -1.103804
     23          1           0       -2.247964    1.312953    1.428916
     24          1           0       -2.025988    2.124605   -0.105725
     25          1           0       -0.002071    1.593592    2.113067
     26          1           0       -0.541017    3.123437    1.455064
     27          1           0        1.714687    2.769749    0.806556
     28          1           0        3.594828   -1.034026   -1.408812
     29          1           0        4.324393   -1.026654    0.203962
     30          1           0        0.317002    3.837456   -0.928532
     31          1           0        0.031936    2.268521   -1.705637
     32          1           0        1.669405    2.937963   -1.634666
     33          1           0        1.485603   -2.760242    1.831338
     34          1           0        3.146048   -3.096964    1.299271
     35          1           0        2.799077   -1.627859    2.231268
     36          1           0        2.212389   -3.236406   -0.856090
     37          1           0       -3.361535   -0.647820    1.448973
     38          1           0       -2.255932   -1.426194   -2.395831
     39          1           0       -1.551559   -2.464180   -1.148533
     40          1           0       -3.298873   -2.498987   -1.441656
     41          1           0       -3.390941    0.869846   -1.689597
     42          1           0       -4.518077   -0.478920   -1.474867
     43          1           0       -5.105399    0.352228    0.479904
 ---------------------------------------------------------------------
                    Distance matrix (angstroms):
                    1          2          3          4          5
     1  C    0.000000
     2  C    1.354761   0.000000
     3  C    2.564756   1.502812   0.000000
     4  C    3.067010   2.542553   1.551268   0.000000
     5  C    3.274366   3.265363   2.552934   1.548693   0.000000
     6  C    2.538146   3.017874   2.940438   2.623287   1.543084
     7  C    1.511391   2.593506   3.235158   3.134770   2.639213
     8  C    1.472242   2.307090   3.776915   4.437986   4.735115
     9  C    2.434172   2.420238   3.852847   4.834454   5.516682
    10  C    2.400431   1.530230   2.625743   3.861164   4.774547
    11  O    2.410550   3.486764   4.909599   5.410423   5.477266
    12  C    2.534507   3.582981   4.156963   3.585917   3.153311
    13  C    3.457423   2.534795   3.205947   4.704309   5.506007
    14  O    3.390770   2.381027   2.956533   3.967005   5.222626
    15  C    4.579089   3.847997   2.572169   1.563028   2.615254
    16  O    5.277910   4.377251   2.889640   2.477142   3.220183
    17  C    5.069447   4.171134   3.125364   2.548303   3.935509
    18  C    5.569941   5.108760   3.961585   2.599705   3.013387
    19  O    6.112543   5.768013   4.562583   3.261085   3.026852
    20  H    3.035716   2.138076   1.099221   2.181411   2.643309
    21  H    3.388982   2.115239   1.091386   2.195522   3.473088
    22  H    2.879509   2.583166   2.149067   1.097422   2.150591
    23  H    4.125389   3.950967   2.970419   2.177236   1.096985
    24  H    3.899403   4.078085   3.475774   2.166459   1.095895
    25  H    2.694025   2.933606   2.818490   3.009091   2.170393
    26  H    3.452188   4.092174   4.010218   3.523222   2.145994
    27  H    2.092274   3.304964   4.105202   4.178358   3.529604
    28  H    3.090001   3.081993   4.421441   5.220323   6.043290
    29  H    3.250829   3.265889   4.659895   5.777603   6.376050
    30  H    3.479914   4.529965   4.939702   4.196256   3.401636
    31  H    2.844637   3.553825   3.886315   3.043009   2.911942
    32  H    2.775457   3.945479   4.808695   4.427547   4.191758
    33  H    3.943848   2.790764   2.905868   4.445309   5.319403
    34  H    4.335998   3.483037   4.198023   5.668839   6.559180
    35  H    3.413875   2.809933   3.580873   5.049098   5.560323
    36  H    4.187804   3.223910   3.817959   4.909466   6.166697
    37  H    5.362584   4.619239   3.158553   2.652425   2.890978
    38  H    5.137923   4.437957   3.674118   2.881123   4.198389
    39  H    4.729314   3.652702   2.751949   2.746569   4.269472
    40  H    6.132272   5.176532   4.029008   3.494272   4.762843
    41  H    5.341277   5.104154   4.217974   2.709660   2.990756
    42  H    6.480735   5.910621   4.729359   3.502304   4.096220
    43  H    6.760693   6.271236   4.936831   3.822340   3.722468
                    6          7          8          9         10
     6  C    0.000000
     7  C    1.541992   0.000000
     8  C    3.886123   2.598072   0.000000
     9  C    4.930462   3.872266   1.519143   0.000000
    10  C    4.501378   3.881605   2.427198   1.545077   0.000000
    11  O    4.432465   2.989604   1.231943   2.446188   3.619951
    12  C    2.578332   1.542447   3.284538   4.569995   4.768147
    13  C    5.158732   4.818391   3.481116   2.560256   1.534252
    14  O    5.331282   4.782678   3.494261   2.481430   1.440094
    15  C    4.004043   4.677867   5.885209   6.070522   4.915442
    16  O    4.496585   5.430564   6.602187   6.676646   5.341163
    17  C    5.170968   5.503368   6.139739   6.014404   4.838335
    18  C    4.543819   5.312985   6.908888   7.295079   6.291665
    19  O    4.503453   5.591324   7.543228   8.087522   7.088261
    20  H    2.850246   3.503333   4.260369   4.407779   3.186334
    21  H    4.025713   4.256815   4.379671   4.084978   2.644200
    22  H    2.988177   3.003366   4.090076   4.522530   3.787175
    23  H    2.134550   3.522688   5.593075   6.296842   5.406948
    24  H    2.167959   3.027100   5.286097   6.177021   5.572571
    25  H    1.097684   2.149739   3.959401   4.842578   4.289980
    26  H    1.098125   2.153467   4.665837   5.853489   5.551835
    27  H    2.135999   1.100462   2.694804   4.117187   4.391507
    28  H    5.609483   4.452318   2.145040   1.096407   2.180387
    29  H    5.645050   4.613231   2.165131   1.095229   2.230914
    30  H    2.796607   2.180994   4.242613   5.602298   5.792826
    31  H    2.903508   2.202492   3.724122   4.758468   4.745529
    32  H    3.521814   2.185104   3.004444   4.316013   4.852426
    33  H    5.206470   5.170807   4.300998   3.511466   2.180483
    34  H    6.220048   5.765048   4.069312   2.844017   2.168705
    35  H    4.943324   4.622921   3.378134   2.783220   2.182927
    36  H    6.224870   5.638338   4.049024   2.762629   1.963320
    37  H    4.135721   5.290432   6.763073   7.009266   5.740724
    38  H    5.391341   5.510962   6.109116   6.055393   5.093838
    39  H    5.273291   5.448543   5.649763   5.293936   4.032707
    40  H    6.089277   6.543657   7.205448   7.006219   5.760524
    41  H    4.404926   4.958069   6.613062   7.128852   6.324273
    42  H    5.624037   6.337184   7.761699   8.013428   6.951458
    43  H    5.179368   6.343900   8.197989   8.633294   7.513984
                   11         12         13         14         15
    11  O    0.000000
    12  C    3.410007   0.000000
    13  C    4.557975   5.967580   0.000000
    14  O    4.650096   5.371244   2.432912   0.000000
    15  C    6.904604   4.961038   5.619215   4.650445   0.000000
    16  O    7.678671   6.010650   5.662852   5.167987   1.442121
    17  C    7.220241   5.650149   5.628003   4.133295   1.533590
    18  C    7.791277   5.255957   7.099907   6.027730   1.550719
    19  O    8.355218   5.651738   7.744981   7.045137   2.499551
    20  H    5.328971   4.669660   3.306417   3.762723   3.050145
    21  H    5.582494   5.074123   3.067276   2.518560   2.618175
    22  H    4.994113   3.046211   4.926246   3.744624   2.129717
    23  H    6.360981   4.180160   5.893880   5.865259   2.755042
    24  H    5.894946   3.008334   6.457294   5.907677   2.928624
    25  H    4.586417   3.501681   4.626066   5.271871   4.318788
    26  H    4.989262   2.850277   6.174034   6.412876   4.759046
    27  H    2.701409   2.127559   5.159299   5.480870   5.721666
    28  H    2.843034   4.822953   3.353415   2.491996   6.345898
    29  H    2.746289   5.426949   2.621942   3.224113   7.015465
    30  H    4.202034   1.097154   6.910635   6.430984   5.471713
    31  H    4.081086   1.095365   6.045458   5.063475   4.234707
    32  H    2.831239   1.095588   6.129359   5.453784   5.804959
    33  H    5.439085   6.349760   1.095219   2.691878   5.123053
    34  H    5.049451   6.829946   1.097547   2.698428   6.494804
    35  H    4.295254   5.927070   1.095489   3.388867   6.120126
    36  H    5.133073   6.251183   2.505904   0.972687   5.503502
    37  H    7.768013   5.937490   6.001637   5.781765   1.963171
    38  H    7.098202   5.366036   6.114496   4.311270   2.170621
    39  H    6.799424   5.768173   4.744563   3.196683   2.202814
    40  H    8.302937   6.693179   6.405391   4.965835   2.165612
    41  H    7.382983   4.606168   7.321370   6.083135   2.184702
    42  H    8.682311   6.219099   7.739823   6.489893   2.168871
    43  H    9.074840   6.530492   8.028106   7.416372   2.806732
                   16         17         18         19         20
    16  O    0.000000
    17  C    2.381271   0.000000
    18  C    2.429167   2.476975   0.000000
    19  O    2.775345   3.749524   1.430308   0.000000
    20  H    2.900845   3.868453   4.366977   4.655374   0.000000
    21  H    2.758693   2.694424   4.152480   4.923017   1.742135
    22  H    3.358352   2.612882   2.882319   3.795253   3.035192
    23  H    2.879069   4.242218   3.066344   2.657959   2.699792
    24  H    3.769786   4.194334   2.774107   2.725658   3.710438
    25  H    4.495821   5.477046   5.084711   4.979354   2.363855
    26  H    5.217193   6.030204   5.016012   4.720620   3.827938
    27  H    6.370203   6.577084   6.344954   6.503220   4.198190
    28  H    7.100090   6.069132   7.501081   8.435526   5.150280
    29  H    7.495714   6.979707   8.288907   9.022022   5.042989
    30  H    6.478696   6.325949   5.513918   5.682873   5.315521
    31  H    5.437848   4.800054   4.431559   5.011669   4.569600
    32  H    6.898043   6.298386   6.165965   6.674614   5.397210
    33  H    4.937447   5.148331   6.650001   7.247190   2.845613
    34  H    6.538953   6.309358   7.994952   8.721197   4.362512
    35  H    6.109253   6.359601   7.541135   8.025534   3.433751
    36  H    5.914216   4.866131   6.905087   7.938499   4.514558
    37  H    0.973297   3.228293   2.575709   2.405687   2.908260
    38  H    3.335408   1.096359   2.641294   4.054961   4.563146
    39  H    2.760640   1.093816   3.462273   4.643943   3.555567
    40  H    2.538899   1.095716   2.753198   3.925216   4.624318
    41  H    3.364020   2.899779   1.094808   2.036988   4.768165
    42  H    2.817492   2.506054   1.097852   2.071651   5.174110
    43  H    2.627246   3.945864   1.952442   0.971249   4.917438
                   21         22         23         24         25
    21  H    0.000000
    22  H    2.676670   0.000000
    23  H    3.776551   3.043415   0.000000
    24  H    4.319566   2.377213   1.750193   0.000000
    25  H    3.862180   3.596549   2.364499   3.049796   0.000000
    26  H    5.085972   3.849555   2.488414   2.374630   1.750387
    27  H    5.125021   4.101755   4.267575   3.903988   2.457148
    28  H    4.527613   4.709377   6.906463   6.577884   5.678529
    29  H    4.855109   5.558360   7.083090   7.096033   5.406354
    30  H    5.911258   3.777386   4.302294   3.016700   3.793159
    31  H    4.680395   2.291621   3.992052   2.610648   3.878039
    32  H    5.643590   3.753488   5.231823   4.081071   4.318178
    33  H    2.547375   4.857612   5.540071   6.320223   4.609600
    34  H    3.899923   5.801352   6.968468   7.482563   5.707384
    35  H    3.717409   5.344251   5.896166   6.543988   4.270615
    36  H    3.269128   4.709737   6.768506   6.875124   6.086757
    37  H    3.307754   3.650696   2.255011   3.447769   4.092793
    38  H    3.392486   2.518144   4.704432   4.231505   5.876152
    39  H    2.027464   2.809057   4.625469   4.729639   5.431801
    40  H    3.473836   3.668366   4.886254   4.978207   6.344617
    41  H    4.543480   2.609313   3.350801   2.438476   5.144755
    42  H    4.703348   3.694955   4.098314   3.855308   6.128857
    43  H    5.152274   4.476275   3.160466   3.600979   5.500196
                   26         27         28         29         30
    26  H    0.000000
    27  H    2.373575   0.000000
    28  H    6.526216   4.786595   0.000000
    29  H    6.516190   4.646113   1.770130   0.000000
    30  H    2.632025   2.470638   5.891192   6.403225   0.000000
    31  H    3.324033   3.064963   4.867147   5.738462   1.773898
    32  H    3.803524   2.447429   4.419837   5.113482   1.771075
    33  H    6.234296   5.628807   4.234056   3.703028   7.246526
    34  H    7.232710   6.058868   3.433778   2.621905   7.813628
    35  H    5.859482   4.748123   3.773068   2.607299   6.783414
    36  H    7.305497   6.251880   2.658406   3.235318   7.323747
    37  H    4.709325   6.153090   7.530411   7.795324   6.269121
    38  H    6.202376   6.605077   5.946377   7.086553   6.039783
    39  H    6.246710   6.471843   5.347746   6.198592   6.576515
    40  H    6.899884   7.612478   7.047717   7.936625   7.313574
    41  H    4.805167   5.992316   7.246001   8.167537   4.809862
    42  H    6.113794   7.389594   8.132142   9.017082   6.504428
    43  H    5.428086   7.243251   9.010155   9.534067   6.597950
                   31         32         33         34         35
    31  H    0.000000
    32  H    1.770450   0.000000
    33  H    6.317579   6.672069   0.000000
    34  H    6.893156   6.870866   1.775825   0.000000
    35  H    6.191775   6.088377   1.779733   1.774056   0.000000
    36  H    5.981666   6.246907   2.824398   2.353030   3.530355
    37  H    5.474693   6.904856   5.301252   6.954808   6.286940
    38  H    4.400185   5.918911   5.800666   6.754749   6.855934
    39  H    5.021582   6.308255   4.265165   5.334760   5.572299
    40  H    5.821778   7.367595   5.802754   7.029030   7.171766
    41  H    3.697652   5.466921   7.025325   8.209819   7.741320
    42  H    5.320179   7.070046   7.223544   8.560888   8.282285
    43  H    5.902624   7.553502   7.413173   8.980794   8.334792
                   36         37         38         39         40
    36  H    0.000000
    37  H    6.563743   0.000000
    38  H    5.060984   4.075628   0.000000
    39  H    3.853460   3.649961   1.768985   0.000000
    40  H    5.591125   3.433144   1.774559   1.772072   0.000000
    41  H    6.996666   3.486373   2.656842   3.846012   3.379198
    42  H    7.299711   3.148802   2.619696   3.584409   2.359710
    43  H    8.259127   2.231647   4.421776   4.818064   3.883987
                   41         42         43
    41  H    0.000000
    42  H    1.770795   0.000000
    43  H    2.813188   2.203834   0.000000
 Stoichiometry    C15H24O4
 Framework group  C1[X(C15H24O4)]
 Deg. of freedom   123
 Full point group                 C1      NOp   1
 Largest Abelian subgroup         C1      NOp   1
 Largest concise Abelian subgroup C1      NOp   1
                         Standard orientation:                         
 ---------------------------------------------------------------------
 Center     Atomic      Atomic             Coordinates (Angstroms)
 Number     Number       Type             X           Y           Z
 ---------------------------------------------------------------------
      1          6           0        1.673996    0.820465    0.095847
      2          6           0        1.177828   -0.424622    0.293206
      3          6           0       -0.227451   -0.802752    0.668242
      4          6           0       -1.293430    0.060370   -0.056426
      5          6           0       -1.494702    1.413449    0.669603
      6          6           0       -0.218625    2.085842    1.217895
      7          6           0        1.006296    2.163190    0.284447
      8          6           0        3.087727    0.723784   -0.303546
      9          6           0        3.457232   -0.741832   -0.455957
     10          6           0        2.229389   -1.514741    0.075340
     11          8           0        3.853857    1.671845   -0.482176
     12          6           0        0.710133    2.860149   -1.059309
     13          6           0        2.531406   -2.276024    1.372708
     14          8           0        1.684650   -2.419654   -0.903568
     15          6           0       -2.611191   -0.745219   -0.296398
     16          8           0       -3.044250   -1.398803    0.913973
     17          6           0       -2.388055   -1.857140   -1.328746
     18          6           0       -3.775972    0.131607   -0.824784
     19          8           0       -4.437400    0.890230    0.191477
     20          1           0       -0.355182   -0.709805    1.756053
     21          1           0       -0.364728   -1.863368    0.450589
     22          1           0       -0.907041    0.278648   -1.060115
     23          1           0       -2.169703    1.275696    1.523285
     24          1           0       -2.006014    2.105731   -0.008845
     25          1           0        0.092522    1.579188    2.140608
     26          1           0       -0.486372    3.108329    1.515737
     27          1           0        1.752506    2.791216    0.794124
     28          1           0        3.612099   -0.964616   -1.518262
     29          1           0        4.391225   -0.963898    0.071179
     30          1           0        0.287909    3.857793   -0.885584
     31          1           0       -0.000790    2.293165   -1.669998
     32          1           0        1.629281    2.983538   -1.642623
     33          1           0        1.627029   -2.751429    1.767165
     34          1           0        3.274379   -3.060664    1.180509
     35          1           0        2.937501   -1.605814    2.138215
     36          1           0        2.276142   -3.190647   -0.946314
     37          1           0       -3.256611   -0.699794    1.557088
     38          1           0       -2.260909   -1.424424   -2.328042
     39          1           0       -1.504761   -2.465549   -1.114120
     40          1           0       -3.259736   -2.520583   -1.353444
     41          1           0       -3.403105    0.849069   -1.562906
     42          1           0       -4.505458   -0.516652   -1.327664
     43          1           0       -5.042532    0.286775    0.652977
 ---------------------------------------------------------------------
 Rotational constants (GHZ):      0.5814720      0.2630440      0.2079662
 Standard basis: 6-311G(d,p) (5D, 7F)
 There are   505 symmetry adapted cartesian basis functions of A   symmetry.
 There are   486 symmetry adapted basis functions of A   symmetry.
   486 basis functions,   800 primitive gaussians,   505 cartesian basis functions
    73 alpha electrons       73 beta electrons
       nuclear repulsion energy      1604.8407019409 Hartrees.
 NAtoms=   43 NActive=   43 NUniq=   43 SFac= 1.00D+00 NAtFMM=   60 NAOKFM=F Big=F
 Integral buffers will be    131072 words long.
 Raffenetti 2 integral format.
 Two-electron integral symmetry is turned on.
 Using the following non-standard input for PCM:
 --- end of non-standard input.
 ------------------------------------------------------------------------------
 Polarizable Continuum Model (PCM)
 =================================
 Model                : PCM (using non-symmetric T matrix).
 Atomic radii         : UFF (Universal Force Field).
 Polarization charges : Total charges.
 Charge compensation  : None.
 Solution method      : On-the-fly selection.
 Cavity type          : Scaled VdW (van der Waals Surface) (Alpha=1.100).
 Cavity algorithm     : GePol (No added spheres)
                        Default sphere list used, NSphG=   43.
                        Lebedev-Laikov grids with approx.  5.0 points / Ang**2.
                        Smoothing algorithm: Karplus/York (Gamma=1.0000).
                        Polarization charges: spherical gaussians, with
                                              point-specific exponents (IZeta= 3).
                        Self-potential: point-specific (ISelfS= 7).
                        Self-field    : sphere-specific E.n sum rule (ISelfD= 2).
 Solvent              : Methanol, Eps=  32.613000 Eps(inf)=   1.765709
 ------------------------------------------------------------------------------
 One-electron integrals computed using PRISM.
 NBasis=   486 RedAO= T EigKep=  3.22D-04  NBF=   486
 NBsUse=   486 1.00D-06 EigRej= -1.00D+00 NBFU=   486
 Initial guess from the checkpoint file:  "DY-202A-11R_42.chk"
 B after Tr=     0.000000    0.000000    0.000000
         Rot=    1.000000    0.000000    0.000000    0.000000 Ang=   0.00 deg.
 Requested convergence on RMS density matrix=1.00D-08 within 128 cycles.
 Requested convergence on MAX density matrix=1.00D-06.
 Requested convergence on             energy=1.00D-06.
 No special actions if energy rises.
 Inv3:  Mode=1 IEnd=    20845488.
 Iteration    1 A*A^-1 deviation from unit magnitude is 6.88D-15 for   2609.
 Iteration    1 A*A^-1 deviation from orthogonality  is 4.33D-15 for   2170    841.
 Iteration    1 A^-1*A deviation from unit magnitude is 6.00D-15 for   2609.
 Iteration    1 A^-1*A deviation from orthogonality  is 6.40D-11 for   1873   1839.
 Error on total polarization charges =  0.01119
 SCF Done:  E(RmPW1PW91) =  -886.972761589     A.U. after   11 cycles
            NFock= 11  Conv=0.53D-08     -V/T= 2.0045
 DoSCS=F DFT=T ScalE2(SS,OS)=  1.000000  1.000000
 Range of M.O.s used for correlation:     1   486
 NBasis=   486 NAE=    73 NBE=    73 NFC=     0 NFV=     0
 NROrb=    486 NOA=    73 NOB=    73 NVA=   413 NVB=   413
 NEqPCM:  Using equilibrium solvation (IEInf=0, Eps=  32.6130, EpsInf=   1.7657)
          Differentiating once with respect to magnetic field using GIAOs.
          Electric field/nuclear overlap derivatives assumed to be zero.
 FoFJK:  IHMeth= 1 ICntrl=    6127 DoSepK=F KAlg= 0 I1Cent=   0 FoldK=F
 IRaf=         1 NMat=   1 IRICut=       1 DoRegI=T DoRafI=F ISym2E= 0.
          There are     3 degrees of freedom in the 1st order CPHF.  IDoFFX=0 NUNeed=     3.
      3 vectors produced by pass  0 Test12= 1.00D-12 3.33D-08 XBig12= 4.48D+01 1.05D+00.
 AX will form     3 AO Fock derivatives at one time.
      3 vectors produced by pass  1 Test12= 1.00D-12 3.33D-08 XBig12= 8.45D-02 1.93D-01.
      3 vectors produced by pass  2 Test12= 1.00D-12 3.33D-08 XBig12= 1.11D-03 1.52D-02.
      3 vectors produced by pass  3 Test12= 1.00D-12 3.33D-08 XBig12= 5.04D-06 6.29D-04.
      3 vectors produced by pass  4 Test12= 1.00D-12 3.33D-08 XBig12= 2.57D-08 3.93D-05.
      3 vectors produced by pass  5 Test12= 1.00D-12 3.33D-08 XBig12= 6.84D-11 1.50D-06.
      3 vectors produced by pass  6 Test12= 1.00D-12 3.33D-08 XBig12= 3.21D-13 1.23D-07.
 InvSVY:  IOpt=1 It=  1 EMax= 1.78D-15
 Solved reduced A of dimension    21 with     3 vectors.
 Calculating GIAO nuclear magnetic shielding tensors.
 SCF GIAO Magnetic shielding tensor (ppm):
      1  C    Isotropic =    35.3086   Anisotropy =   140.9670
   XX=   -31.0696   YX=    24.8222   ZX=    44.9571
   XY=    13.0262   YY=    20.1606   ZY=    -3.5115
   XZ=    43.2195   YZ=     4.9863   ZZ=   116.8349
   Eigenvalues:   -48.0063    24.6456   129.2866
      2  C    Isotropic =    -2.4839   Anisotropy =   192.0629
   XX=   -83.1887   YX=    27.6641   ZX=    59.6596
   XY=    28.1027   YY=   -36.5515   ZY=     0.3298
   XZ=    45.5301   YZ=   -11.0146   ZZ=   112.2886
   Eigenvalues:  -107.7298   -25.2799   125.5581
      3  C    Isotropic =   158.8520   Anisotropy =    18.8975
   XX=   166.9970   YX=    -1.9962   ZX=     7.0504
   XY=     0.1085   YY=   150.2170   ZY=    -2.1964
   XZ=     6.1932   YZ=    -8.7925   ZZ=   159.3422
   Eigenvalues:   147.4088   157.6970   171.4504
      4  C    Isotropic =   137.7550   Anisotropy =    39.1114
   XX=   159.8104   YX=    12.1009   ZX=     4.1926
   XY=     7.9519   YY=   134.6182   ZY=    -8.3323
   XZ=    10.0142   YZ=    -3.7732   ZZ=   118.8365
   Eigenvalues:   114.4800   134.9558   163.8293
      5  C    Isotropic =   159.1831   Anisotropy =    15.6177
   XX=   167.8247   YX=     0.5317   ZX=     0.7287
   XY=    -5.3855   YY=   165.5120   ZY=     3.7457
   XZ=     3.2812   YZ=    10.1092   ZZ=   144.2125
   Eigenvalues:   141.8933   166.0611   169.5949
      6  C    Isotropic =   156.1977   Anisotropy =    17.1845
   XX=   162.2032   YX=     6.7540   ZX=   -10.8464
   XY=     2.7385   YY=   153.2812   ZY=     3.4785
   XZ=    -5.9541   YZ=     3.0560   ZZ=   153.1086
   Eigenvalues:   144.7785   156.1605   167.6540
      7  C    Isotropic =   154.2504   Anisotropy =     7.7137
   XX=   153.8415   YX=    -4.2286   ZX=     0.7225
   XY=    -4.3900   YY=   150.9961   ZY=     1.8867
   XZ=    -4.8992   YZ=    -1.3851   ZZ=   157.9136
   Eigenvalues:   147.7742   155.5842   159.3929
      8  C    Isotropic =   -24.8430   Anisotropy =   144.4144
   XX=   -68.0780   YX=    15.8106   ZX=    38.1808
   XY=    21.8940   YY=   -65.6879   ZY=   -12.8880
   XZ=    43.8983   YZ=    -6.3674   ZZ=    59.2370
   Eigenvalues:   -94.9815   -50.9807    71.4333
      9  C    Isotropic =   132.5419   Anisotropy =    33.5994
   XX=   128.0572   YX=    14.0519   ZX=   -11.3512
   XY=    11.7436   YY=   144.5894   ZY=    -8.7395
   XZ=    -4.5115   YZ=    -5.1012   ZZ=   124.9792
   Eigenvalues:   117.8686   124.8157   154.9416
     10  C    Isotropic =   106.7354   Anisotropy =    37.7814
   XX=   101.4004   YX=     7.4674   ZX=    -0.5289
   XY=     6.7038   YY=   109.8426   ZY=    18.7405
   XZ=     4.4480   YZ=    23.5528   ZZ=   108.9632
   Eigenvalues:    87.2894   100.9939   131.9230
     11  O    Isotropic =  -230.0576   Anisotropy =   893.1074
   XX=  -456.2808   YX=  -232.8516   ZX=   215.6573
   XY=  -182.3004   YY=  -529.1842   ZY=    18.1792
   XZ=   260.4600   YZ=    41.7953   ZZ=   295.2923
   Eigenvalues:  -735.3697  -320.1503   365.3474
     12  C    Isotropic =   169.1341   Anisotropy =    29.4541
   XX=   155.6389   YX=    -5.1977   ZX=     3.7266
   XY=    -4.5209   YY=   173.5947   ZY=    -9.7424
   XZ=     3.1825   YZ=   -13.5850   ZZ=   178.1687
   Eigenvalues:   154.3940   164.2382   188.7702
     13  C    Isotropic =   159.3631   Anisotropy =    40.9569
   XX=   144.9019   YX=    -0.9240   ZX=    11.8076
   XY=    -1.3683   YY=   156.7836   ZY=   -16.2480
   XZ=    13.3719   YZ=   -10.8540   ZZ=   176.4037
   Eigenvalues:   139.5975   151.8241   186.6677
     14  O    Isotropic =   246.1657   Anisotropy =    62.4287
   XX=   228.5087   YX=   -10.0071   ZX=     0.1974
   XY=     1.8675   YY=   240.7961   ZY=    24.0237
   XZ=    12.7597   YZ=    34.6715   ZZ=   269.1923
   Eigenvalues:   217.8651   232.8471   287.7848
     15  C    Isotropic =   110.6302   Anisotropy =    39.2536
   XX=   105.2290   YX=     9.6250   ZX=    -7.1927
   XY=     9.4955   YY=   104.8872   ZY=   -15.3512
   XZ=   -11.5810   YZ=   -16.6459   ZZ=   121.7744
   Eigenvalues:    93.6694   101.4220   136.7993
     16  O    Isotropic =   295.8385   Anisotropy =    23.5203
   XX=   282.3704   YX=    10.9881   ZX=    -8.6614
   XY=     6.8927   YY=   300.1261   ZY=    -3.4607
   XZ=   -10.5454   YZ=    20.0953   ZZ=   305.0188
   Eigenvalues:   273.8931   302.1037   311.5186
     17  C    Isotropic =   163.3857   Anisotropy =    38.8252
   XX=   154.9534   YX=     1.8960   ZX=    -5.9268
   XY=     4.5428   YY=   168.9068   ZY=    21.0029
   XZ=    -8.0217   YZ=    21.8941   ZZ=   166.2968
   Eigenvalues:   141.9818   158.9060   189.2692
     18  C    Isotropic =   115.1049   Anisotropy =    50.9721
   XX=   112.8892   YX=   -28.2162   ZX=    -6.8573
   XY=   -25.3037   YY=   112.2614   ZY=    15.7405
   XZ=    -2.0887   YZ=    21.6215   ZZ=   120.1640
   Eigenvalues:    82.6764   113.5519   149.0862
     19  O    Isotropic =   310.0008   Anisotropy =    38.5505
   XX=   305.6204   YX=    30.8943   ZX=    -0.4013
   XY=     9.5850   YY=   321.1201   ZY=    -9.5051
   XZ=   -10.8373   YZ=     6.0716   ZZ=   303.2618
   Eigenvalues:   290.6003   303.7009   335.7011
     20  H    Isotropic =    29.4132   Anisotropy =     5.0716
   XX=    28.2755   YX=    -1.1501   ZX=     0.6606
   XY=    -1.2233   YY=    27.4958   ZY=    -1.4427
   XZ=    -0.4467   YZ=    -1.0409   ZZ=    32.4684
   Eigenvalues:    26.4815    28.9639    32.7943
     21  H    Isotropic =    28.7800   Anisotropy =     7.7094
   XX=    32.4658   YX=    -1.7991   ZX=     0.7702
   XY=    -2.1164   YY=    31.2660   ZY=     1.2926
   XZ=     1.3202   YZ=     0.6703   ZZ=    22.6083
   Eigenvalues:    22.3366    30.0838    33.9196
     22  H    Isotropic =    30.0149   Anisotropy =     4.4831
   XX=    30.2517   YX=     2.3352   ZX=    -1.5238
   XY=     2.9020   YY=    29.9613   ZY=    -0.3646
   XZ=    -0.0185   YZ=    -0.7193   ZZ=    29.8316
   Eigenvalues:    27.4754    29.5656    33.0036
     23  H    Isotropic =    29.9451   Anisotropy =     7.9035
   XX=    33.8887   YX=     2.4177   ZX=    -3.1423
   XY=     2.3356   YY=    27.5951   ZY=     3.3963
   XZ=    -2.4013   YZ=     2.7614   ZZ=    28.3515
   Eigenvalues:    23.5963    31.0249    35.2141
     24  H    Isotropic =    29.7686   Anisotropy =     6.5953
   XX=    31.7723   YX=    -0.8472   ZX=     3.3550
   XY=    -0.9597   YY=    32.3854   ZY=    -1.7486
   XZ=     2.5943   YZ=    -1.5392   ZZ=    25.1481
   Eigenvalues:    23.8321    31.3083    34.1655
     25  H    Isotropic =    29.8416   Anisotropy =     6.3624
   XX=    28.0452   YX=     1.3300   ZX=     1.3776
   XY=     0.6946   YY=    27.5373   ZY=    -0.2076
   XZ=     0.4626   YZ=    -0.2252   ZZ=    33.9424
   Eigenvalues:    26.6712    28.7704    34.0832
     26  H    Isotropic =    29.9951   Anisotropy =    10.2630
   XX=    28.5290   YX=     0.2212   ZX=    -1.2150
   XY=    -0.0221   YY=    33.8347   ZY=     4.7020
   XZ=    -1.8782   YZ=     5.6875   ZZ=    27.6215
   Eigenvalues:    24.2202    28.9280    36.8371
     27  H    Isotropic =    29.0785   Anisotropy =     8.8827
   XX=    31.8698   YX=     3.6703   ZX=     1.8363
   XY=     3.7571   YY=    28.2079   ZY=     1.2942
   XZ=     1.4539   YZ=     2.9647   ZZ=    27.1578
   Eigenvalues:    25.1951    27.0402    35.0003
     28  H    Isotropic =    29.1670   Anisotropy =     6.1932
   XX=    29.1628   YX=     1.2194   ZX=    -2.9485
   XY=     0.5382   YY=    27.6786   ZY=    -0.1285
   XZ=    -3.6473   YZ=     1.2145   ZZ=    30.6596
   Eigenvalues:    25.9280    28.2773    33.2958
     29  H    Isotropic =    29.2765   Anisotropy =     5.9727
   XX=    33.1244   YX=     0.8166   ZX=     0.2048
   XY=     0.5788   YY=    27.9946   ZY=    -1.4774
   XZ=     1.2716   YZ=    -2.1993   ZZ=    26.7105
   Eigenvalues:    25.2763    29.2948    33.2583
     30  H    Isotropic =    30.7159   Anisotropy =    10.7185
   XX=    27.8720   YX=    -1.9254   ZX=    -0.7317
   XY=    -2.1267   YY=    36.8602   ZY=    -1.8046
   XZ=     0.4271   YZ=    -3.2239   ZZ=    27.4155
   Eigenvalues:    26.4219    27.8642    37.8616
     31  H    Isotropic =    30.8694   Anisotropy =     5.0938
   XX=    30.4640   YX=     3.0477   ZX=     1.7483
   XY=     2.9143   YY=    29.7151   ZY=    -1.2584
   XZ=     3.1777   YZ=    -1.1467   ZZ=    32.4292
   Eigenvalues:    26.0546    32.2884    34.2653
     32  H    Isotropic =    30.4164   Anisotropy =     9.2745
   XX=    31.9417   YX=     0.8554   ZX=    -3.1344
   XY=     1.4545   YY=    28.3901   ZY=    -3.1563
   XZ=    -4.0564   YZ=    -4.6584   ZZ=    30.9173
   Eigenvalues:    25.2760    29.3737    36.5994
     33  H    Isotropic =    30.0690   Anisotropy =     5.7543
   XX=    31.3612   YX=    -0.6118   ZX=    -0.8093
   XY=     0.9931   YY=    29.3255   ZY=    -3.3859
   XZ=    -1.9283   YZ=    -4.5715   ZZ=    29.5204
   Eigenvalues:    25.3288    30.9730    33.9053
     34  H    Isotropic =    30.3048   Anisotropy =     9.2461
   XX=    31.1355   YX=    -4.3768   ZX=     0.6289
   XY=    -4.3712   YY=    31.8673   ZY=    -1.1694
   XZ=     1.4567   YZ=    -2.9419   ZZ=    27.9115
   Eigenvalues:    26.6081    27.8373    36.4688
     35  H    Isotropic =    30.7365   Anisotropy =     8.9623
   XX=    29.3351   YX=     0.0160   ZX=     3.8031
   XY=     0.3371   YY=    28.4024   ZY=     1.0048
   XZ=     4.1095   YZ=     0.7799   ZZ=    34.4721
   Eigenvalues:    27.1255    28.3727    36.7114
     36  H    Isotropic =    30.4117   Anisotropy =    16.5439
   XX=    29.0550   YX=    -5.9493   ZX=     0.3192
   XY=    -6.5232   YY=    36.5310   ZY=     4.6901
   XZ=    -0.5998   YZ=     5.7418   ZZ=    25.6490
   Eigenvalues:    22.4745    27.3196    41.4409
     37  H    Isotropic =    29.8369   Anisotropy =    15.6549
   XX=    25.1186   YX=    -1.8555   ZX=    -4.8662
   XY=    -1.9530   YY=    29.6902   ZY=     6.1598
   XZ=    -5.1710   YZ=     5.2977   ZZ=    34.7019
   Eigenvalues:    22.9111    26.3261    40.2735
     38  H    Isotropic =    31.1435   Anisotropy =     8.3839
   XX=    28.3572   YX=     0.0979   ZX=    -0.6399
   XY=    -0.0882   YY=    28.4864   ZY=     1.2083
   XZ=    -0.2776   YZ=     0.7868   ZZ=    36.5870
   Eigenvalues:    28.2867    28.4111    36.7328
     39  H    Isotropic =    30.0731   Anisotropy =     7.1311
   XX=    32.6865   YX=    -2.5650   ZX=     2.1606
   XY=    -3.0472   YY=    31.0618   ZY=     2.1459
   XZ=     1.2623   YZ=     3.8969   ZZ=    26.4708
   Eigenvalues:    24.0390    31.3531    34.8271
     40  H    Isotropic =    30.9811   Anisotropy =    10.2633
   XX=    31.6613   YX=     3.7162   ZX=     1.1314
   XY=     4.8083   YY=    33.1800   ZY=     2.5894
   XZ=     1.6663   YZ=     3.4605   ZZ=    28.1021
   Eigenvalues:    26.5824    28.5376    37.8233
     41  H    Isotropic =    28.1723   Anisotropy =     4.3244
   XX=    27.7684   YX=    -1.0290   ZX=     0.2459
   XY=    -2.1831   YY=    27.0439   ZY=    -0.9985
   XZ=     1.0086   YZ=    -2.3744   ZZ=    29.7045
   Eigenvalues:    25.5161    27.9455    31.0552
     42  H    Isotropic =    28.2815   Anisotropy =     6.6437
   XX=    29.8961   YX=    -1.8552   ZX=     1.6494
   XY=    -1.1110   YY=    26.6062   ZY=     4.3160
   XZ=     3.1054   YZ=     5.2787   ZZ=    28.3421
   Eigenvalues:    21.7239    30.4099    32.7106
     43  H    Isotropic =    30.4549   Anisotropy =    18.1584
   XX=    35.7913   YX=     3.0083   ZX=    -8.9988
   XY=     4.6664   YY=    28.8451   ZY=    -2.9924
   XZ=    -7.4860   YZ=    -4.0191   ZZ=    26.7281
   Eigenvalues:    21.6592    27.1449    42.5604
 End of Minotr F.D. properties file   721 does not exist.
 End of Minotr F.D. properties file   722 does not exist.
 End of Minotr F.D. properties file   788 does not exist.

 **********************************************************************

            Population analysis using the SCF density.

 **********************************************************************

 Orbital symmetries:
       Occupied  (A) (A) (A) (A) (A) (A) (A) (A) (A) (A) (A) (A)
                 (A) (A) (A) (A) (A) (A) (A) (A) (A) (A) (A) (A)
                 (A) (A) (A) (A) (A) (A) (A) (A) (A) (A) (A) (A)
                 (A) (A) (A) (A) (A) (A) (A) (A) (A) (A) (A) (A)
                 (A) (A) (A) (A) (A) (A) (A) (A) (A) (A) (A) (A)
                 (A) (A) (A) (A) (A) (A) (A) (A) (A) (A) (A) (A)
                 (A)
       Virtual   (A) (A) (A) (A) (A) (A) (A) (A) (A) (A) (A) (A)
                 (A) (A) (A) (A) (A) (A) (A) (A) (A) (A) (A) (A)
                 (A) (A) (A) (A) (A) (A) (A) (A) (A) (A) (A) (A)
                 (A) (A) (A) (A) (A) (A) (A) (A) (A) (A) (A) (A)
                 (A) (A) (A) (A) (A) (A) (A) (A) (A) (A) (A) (A)
                 (A) (A) (A) (A) (A) (A) (A) (A) (A) (A) (A) (A)
                 (A) (A) (A) (A) (A) (A) (A) (A) (A) (A) (A) (A)
                 (A) (A) (A) (A) (A) (A) (A) (A) (A) (A) (A) (A)
                 (A) (A) (A) (A) (A) (A) (A) (A) (A) (A) (A) (A)
                 (A) (A) (A) (A) (A) (A) (A) (A) (A) (A) (A) (A)
                 (A) (A) (A) (A) (A) (A) (A) (A) (A) (A) (A) (A)
                 (A) (A) (A) (A) (A) (A) (A) (A) (A) (A) (A) (A)
                 (A) (A) (A) (A) (A) (A) (A) (A) (A) (A) (A) (A)
                 (A) (A) (A) (A) (A) (A) (A) (A) (A) (A) (A) (A)
                 (A) (A) (A) (A) (A) (A) (A) (A) (A) (A) (A) (A)
                 (A) (A) (A) (A) (A) (A) (A) (A) (A) (A) (A) (A)
                 (A) (A) (A) (A) (A) (A) (A) (A) (A) (A) (A) (A)
                 (A) (A) (A) (A) (A) (A) (A) (A) (A) (A) (A) (A)
                 (A) (A) (A) (A) (A) (A) (A) (A) (A) (A) (A) (A)
                 (A) (A) (A) (A) (A) (A) (A) (A) (A) (A) (A) (A)
                 (A) (A) (A) (A) (A) (A) (A) (A) (A) (A) (A) (A)
                 (A) (A) (A) (A) (A) (A) (A) (A) (A) (A) (A) (A)
                 (A) (A) (A) (A) (A) (A) (A) (A) (A) (A) (A) (A)
                 (A) (A) (A) (A) (A) (A) (A) (A) (A) (A) (A) (A)
                 (A) (A) (A) (A) (A) (A) (A) (A) (A) (A) (A) (A)
                 (A) (A) (A) (A) (A) (A) (A) (A) (A) (A) (A) (A)
                 (A) (A) (A) (A) (A) (A) (A) (A) (A) (A) (A) (A)
                 (A) (A) (A) (A) (A) (A) (A) (A) (A) (A) (A) (A)
                 (A) (A) (A) (A) (A) (A) (A) (A) (A) (A) (A) (A)
                 (A) (A) (A) (A) (A) (A) (A) (A) (A) (A) (A) (A)
                 (A) (A) (A) (A) (A) (A) (A) (A) (A) (A) (A) (A)
                 (A) (A) (A) (A) (A) (A) (A) (A) (A) (A) (A) (A)
                 (A) (A) (A) (A) (A) (A) (A) (A) (A) (A) (A) (A)
                 (A) (A) (A) (A) (A) (A) (A) (A) (A) (A) (A) (A)
                 (A) (A) (A) (A) (A)
 The electronic state is 1-A.
 Alpha  occ. eigenvalues --  -19.21734 -19.21725 -19.21365 -19.19819 -10.32056
 Alpha  occ. eigenvalues --  -10.30899 -10.29622 -10.27829 -10.26562 -10.24670
 Alpha  occ. eigenvalues --  -10.24448 -10.24424 -10.23847 -10.23703 -10.23066
 Alpha  occ. eigenvalues --  -10.22987 -10.22834 -10.22265 -10.22132  -1.06490
 Alpha  occ. eigenvalues --   -1.06264  -1.05621  -1.03854  -0.89212  -0.84371
 Alpha  occ. eigenvalues --   -0.82160  -0.78417  -0.77157  -0.75127  -0.71655
 Alpha  occ. eigenvalues --   -0.70243  -0.68487  -0.66388  -0.62951  -0.59797
 Alpha  occ. eigenvalues --   -0.58314  -0.57042  -0.53695  -0.52975  -0.52518
 Alpha  occ. eigenvalues --   -0.51059  -0.48957  -0.48655  -0.47131  -0.46538
 Alpha  occ. eigenvalues --   -0.45912  -0.45551  -0.45276  -0.44459  -0.43388
 Alpha  occ. eigenvalues --   -0.42047  -0.41758  -0.40693  -0.40474  -0.39983
 Alpha  occ. eigenvalues --   -0.39628  -0.39526  -0.38993  -0.38475  -0.37050
 Alpha  occ. eigenvalues --   -0.36494  -0.36313  -0.35971  -0.34792  -0.34056
 Alpha  occ. eigenvalues --   -0.33025  -0.32696  -0.32221  -0.30997  -0.30485
 Alpha  occ. eigenvalues --   -0.28122  -0.26497  -0.26027
 Alpha virt. eigenvalues --   -0.04841   0.03763   0.04603   0.04818   0.05941
 Alpha virt. eigenvalues --    0.06640   0.08212   0.08585   0.09182   0.10033
 Alpha virt. eigenvalues --    0.10347   0.11055   0.11539   0.12351   0.12505
 Alpha virt. eigenvalues --    0.12640   0.13896   0.14146   0.14265   0.14492
 Alpha virt. eigenvalues --    0.15327   0.16198   0.16653   0.17411   0.17668
 Alpha virt. eigenvalues --    0.18074   0.18477   0.18934   0.19484   0.20299
 Alpha virt. eigenvalues --    0.21486   0.21943   0.22438   0.23073   0.23965
 Alpha virt. eigenvalues --    0.24526   0.25399   0.25732   0.27541   0.28182
 Alpha virt. eigenvalues --    0.29096   0.30185   0.30733   0.31261   0.32632
 Alpha virt. eigenvalues --    0.32929   0.34174   0.34856   0.35205   0.35749
 Alpha virt. eigenvalues --    0.36853   0.38126   0.38697   0.39482   0.39783
 Alpha virt. eigenvalues --    0.40736   0.41297   0.42443   0.42826   0.43650
 Alpha virt. eigenvalues --    0.45036   0.46050   0.46739   0.47637   0.48173
 Alpha virt. eigenvalues --    0.49383   0.50292   0.50634   0.50802   0.51520
 Alpha virt. eigenvalues --    0.52649   0.53469   0.53717   0.55448   0.55606
 Alpha virt. eigenvalues --    0.56131   0.56599   0.56751   0.57837   0.58243
 Alpha virt. eigenvalues --    0.58311   0.58566   0.59044   0.59539   0.60103
 Alpha virt. eigenvalues --    0.60314   0.60347   0.61134   0.61400   0.62281
 Alpha virt. eigenvalues --    0.62517   0.63022   0.63529   0.63813   0.64166
 Alpha virt. eigenvalues --    0.64226   0.65474   0.65803   0.66374   0.66566
 Alpha virt. eigenvalues --    0.67236   0.67807   0.68479   0.69053   0.70043
 Alpha virt. eigenvalues --    0.70841   0.71626   0.72766   0.73221   0.74016
 Alpha virt. eigenvalues --    0.75745   0.77398   0.78739   0.81885   0.82709
 Alpha virt. eigenvalues --    0.84799   0.85321   0.86845   0.87582   0.87796
 Alpha virt. eigenvalues --    0.89094   0.89808   0.91795   0.93068   0.94769
 Alpha virt. eigenvalues --    0.95693   0.96302   0.97272   0.99110   1.00272
 Alpha virt. eigenvalues --    1.01368   1.01657   1.02343   1.04886   1.05810
 Alpha virt. eigenvalues --    1.08681   1.09485   1.10771   1.11827   1.13437
 Alpha virt. eigenvalues --    1.14154   1.16983   1.18614   1.19279   1.19904
 Alpha virt. eigenvalues --    1.21815   1.22977   1.23939   1.25188   1.26036
 Alpha virt. eigenvalues --    1.29006   1.30350   1.32087   1.33455   1.33956
 Alpha virt. eigenvalues --    1.34210   1.36127   1.36995   1.37434   1.39581
 Alpha virt. eigenvalues --    1.41025   1.41950   1.42533   1.43260   1.44028
 Alpha virt. eigenvalues --    1.45181   1.45511   1.46210   1.46848   1.47137
 Alpha virt. eigenvalues --    1.47871   1.48584   1.49262   1.50759   1.50798
 Alpha virt. eigenvalues --    1.51406   1.52431   1.53253   1.53730   1.54286
 Alpha virt. eigenvalues --    1.55432   1.55639   1.56263   1.56987   1.57735
 Alpha virt. eigenvalues --    1.58957   1.59863   1.60211   1.60487   1.61248
 Alpha virt. eigenvalues --    1.62136   1.63212   1.63837   1.64803   1.65499
 Alpha virt. eigenvalues --    1.65712   1.66756   1.67137   1.67461   1.68362
 Alpha virt. eigenvalues --    1.69638   1.69923   1.71387   1.71675   1.72361
 Alpha virt. eigenvalues --    1.72757   1.74073   1.74601   1.75974   1.76721
 Alpha virt. eigenvalues --    1.77347   1.79197   1.79699   1.80363   1.81530
 Alpha virt. eigenvalues --    1.83118   1.83585   1.83798   1.85319   1.86606
 Alpha virt. eigenvalues --    1.87502   1.87914   1.88786   1.89494   1.91491
 Alpha virt. eigenvalues --    1.91608   1.93063   1.94998   1.95982   1.97011
 Alpha virt. eigenvalues --    1.97895   1.99028   1.99975   2.00895   2.01564
 Alpha virt. eigenvalues --    2.02278   2.04286   2.05123   2.06384   2.08124
 Alpha virt. eigenvalues --    2.08643   2.09352   2.09752   2.11685   2.12906
 Alpha virt. eigenvalues --    2.13977   2.14989   2.15761   2.17500   2.17961
 Alpha virt. eigenvalues --    2.18680   2.20467   2.22330   2.23563   2.23932
 Alpha virt. eigenvalues --    2.24969   2.27415   2.28689   2.30050   2.31494
 Alpha virt. eigenvalues --    2.33155   2.33348   2.34298   2.36940   2.39392
 Alpha virt. eigenvalues --    2.39534   2.40994   2.41832   2.42495   2.43325
 Alpha virt. eigenvalues --    2.43545   2.44881   2.45754   2.46815   2.48627
 Alpha virt. eigenvalues --    2.49621   2.51149   2.51538   2.52123   2.53395
 Alpha virt. eigenvalues --    2.53568   2.55237   2.56636   2.56998   2.57565
 Alpha virt. eigenvalues --    2.57723   2.58767   2.59703   2.60045   2.61261
 Alpha virt. eigenvalues --    2.61894   2.62178   2.63429   2.64294   2.65556
 Alpha virt. eigenvalues --    2.66888   2.68195   2.69587   2.70202   2.70546
 Alpha virt. eigenvalues --    2.73404   2.74648   2.76086   2.78196   2.79086
 Alpha virt. eigenvalues --    2.79864   2.82999   2.83550   2.84513   2.85653
 Alpha virt. eigenvalues --    2.87461   2.88623   2.88869   2.89911   2.91320
 Alpha virt. eigenvalues --    2.91571   2.93730   2.94281   2.95952   2.96952
 Alpha virt. eigenvalues --    2.97646   3.01786   3.04447   3.06566   3.07005
 Alpha virt. eigenvalues --    3.08122   3.10613   3.12603   3.13591   3.14650
 Alpha virt. eigenvalues --    3.15631   3.16811   3.17369   3.18925   3.20250
 Alpha virt. eigenvalues --    3.21124   3.22725   3.24501   3.25251   3.26888
 Alpha virt. eigenvalues --    3.29981   3.32388   3.34045   3.36384   3.37265
 Alpha virt. eigenvalues --    3.41194   3.43270   3.48537   3.56739   3.58118
 Alpha virt. eigenvalues --    3.61615   3.64319   3.73198   3.75820   3.77860
 Alpha virt. eigenvalues --    3.78620   3.80426   3.81174   3.81716   3.83037
 Alpha virt. eigenvalues --    3.83484   3.83765   3.84045   3.84600   3.88000
 Alpha virt. eigenvalues --    3.88966   3.92706   3.95315   3.99887   4.03544
 Alpha virt. eigenvalues --    4.06842   4.09640   4.12665   4.14429   4.25887
 Alpha virt. eigenvalues --    4.28150   4.28720   4.35013   4.35177   4.43174
 Alpha virt. eigenvalues --    4.48498   4.56904   4.94475   4.95582   4.97734
 Alpha virt. eigenvalues --    5.04950   5.11226   5.29796   5.33610   5.33706
 Alpha virt. eigenvalues --    5.63047   5.64418   5.66741   5.67437  23.65188
 Alpha virt. eigenvalues --   23.80517  23.83447  23.89176  23.91097  23.92308
 Alpha virt. eigenvalues --   23.94197  23.96753  23.97141  24.00668  24.02778
 Alpha virt. eigenvalues --   24.03074  24.05246  24.07614  24.26246  50.00598
 Alpha virt. eigenvalues --   50.02870  50.03561  50.10011
          Condensed to atoms (all electrons):
               1          2          3          4          5          6
     1  C    5.732497   0.410331  -0.040066  -0.014670   0.000800  -0.062435
     2  C    0.410331   5.423978   0.248212  -0.056707  -0.004912  -0.011243
     3  C   -0.040066   0.248212   5.083395   0.316726  -0.074689  -0.009061
     4  C   -0.014670  -0.056707   0.316726   5.407189   0.324288  -0.048157
     5  C    0.000800  -0.004912  -0.074689   0.324288   4.978222   0.351845
     6  C   -0.062435  -0.011243  -0.009061  -0.048157   0.351845   5.042285
     7  C    0.262800  -0.053761  -0.009286  -0.001532  -0.074951   0.361967
     8  C    0.174572   0.035156   0.004727  -0.000373  -0.000394   0.005421
     9  C   -0.177489  -0.105644   0.007801  -0.000622   0.000006  -0.000143
    10  C    0.002820   0.302562  -0.050719   0.004722  -0.000244  -0.000698
    11  O   -0.121520   0.006394  -0.000094  -0.000001  -0.000005   0.000191
    12  C   -0.076417   0.000935   0.002187  -0.004883  -0.002298  -0.071775
    13  C   -0.004917  -0.088611  -0.006602   0.000268  -0.000028   0.000085
    14  O    0.002436  -0.067181  -0.002726  -0.000667  -0.000004  -0.000001
    15  C   -0.000121   0.004400  -0.061673   0.302317  -0.048994   0.005417
    16  O   -0.000005   0.002200   0.008988  -0.072465  -0.000585  -0.000246
    17  C    0.000021   0.000111  -0.016763  -0.083683   0.008410  -0.000211
    18  C   -0.000010  -0.000150   0.009556  -0.054091  -0.017397  -0.000275
    19  O    0.000001  -0.000010  -0.000335  -0.006842   0.004169   0.000211
    20  H   -0.003795  -0.030345   0.397475  -0.037381  -0.004414  -0.004449
    21  H    0.007326  -0.045695   0.418782  -0.040281   0.005304  -0.000103
    22  H   -0.000549  -0.001760  -0.053862   0.394652  -0.031507  -0.006857
    23  H   -0.000464   0.000786  -0.005890  -0.048438   0.405100  -0.037326
    24  H   -0.000191  -0.000427   0.008087  -0.036705   0.410545  -0.034650
    25  H   -0.005364  -0.002823   0.006716  -0.007342  -0.034835   0.408827
    26  H    0.009391   0.000271  -0.000267   0.007842  -0.033729   0.410599
    27  H   -0.056539   0.005234  -0.000232  -0.000381   0.006838  -0.038685
    28  H    0.007318  -0.000509  -0.000323   0.000056  -0.000003   0.000018
    29  H    0.011824   0.002960  -0.000356   0.000012   0.000000   0.000016
    30  H    0.008721  -0.000221  -0.000067   0.000332  -0.001732  -0.002257
    31  H   -0.003796   0.002351  -0.000340  -0.001898   0.005169  -0.007454
    32  H   -0.015195  -0.000448  -0.000001   0.000120  -0.000433   0.007669
    33  H    0.000656  -0.014864   0.004296   0.000027   0.000018  -0.000020
    34  H   -0.000565   0.010096  -0.000121   0.000005   0.000000  -0.000001
    35  H    0.002142   0.000404  -0.000447  -0.000046  -0.000002  -0.000011
    36  H   -0.000604   0.012049  -0.000284   0.000041   0.000000   0.000000
    37  H    0.000011  -0.000152  -0.001463  -0.002710   0.003318   0.000001
    38  H    0.000014   0.000274   0.000392  -0.002431  -0.000192   0.000008
    39  H    0.000067  -0.000866  -0.003530  -0.005851   0.000075  -0.000033
    40  H    0.000000  -0.000004  -0.000266   0.010844  -0.000415   0.000016
    41  H    0.000012  -0.000172   0.000252   0.004105  -0.002900  -0.000081
    42  H    0.000001   0.000002  -0.000536   0.006529   0.000855   0.000037
    43  H    0.000000  -0.000007   0.000005   0.001551  -0.000260  -0.000016
               7          8          9         10         11         12
     1  C    0.262800   0.174572  -0.177489   0.002820  -0.121520  -0.076417
     2  C   -0.053761   0.035156  -0.105644   0.302562   0.006394   0.000935
     3  C   -0.009286   0.004727   0.007801  -0.050719  -0.000094   0.002187
     4  C   -0.001532  -0.000373  -0.000622   0.004722  -0.000001  -0.004883
     5  C   -0.074951  -0.000394   0.000006  -0.000244  -0.000005  -0.002298
     6  C    0.361967   0.005421  -0.000143  -0.000698   0.000191  -0.071775
     7  C    5.161683  -0.050199   0.010154   0.005556   0.011852   0.342778
     8  C   -0.050199   4.715803   0.372274  -0.092807   0.653757  -0.007662
     9  C    0.010154   0.372274   5.204277   0.281728  -0.073114  -0.001167
    10  C    0.005556  -0.092807   0.281728   5.273932   0.005562  -0.000097
    11  O    0.011852   0.653757  -0.073114   0.005562   7.894591  -0.005495
    12  C    0.342778  -0.007662  -0.001167  -0.000097  -0.005495   4.951172
    13  C   -0.000432  -0.001327  -0.053388   0.327199   0.000001  -0.000009
    14  O   -0.000051   0.003344  -0.046636   0.240799  -0.000017   0.000010
    15  C   -0.000404   0.000008   0.000009  -0.000359   0.000000  -0.000029
    16  O    0.000013   0.000000   0.000000   0.000003   0.000000  -0.000001
    17  C   -0.000010   0.000002  -0.000010  -0.000098   0.000000  -0.000008
    18  C   -0.000047   0.000000   0.000000   0.000000   0.000000   0.000002
    19  O   -0.000007   0.000000   0.000000   0.000000   0.000000  -0.000002
    20  H    0.002407  -0.000279  -0.000142   0.000844   0.000005  -0.000221
    21  H   -0.000118  -0.000332   0.001447  -0.007479   0.000003   0.000053
    22  H    0.006309  -0.000395  -0.000038   0.000638  -0.000005  -0.001349
    23  H    0.008310   0.000027   0.000000   0.000020   0.000000  -0.000320
    24  H   -0.004879   0.000021  -0.000003   0.000024   0.000001   0.004476
    25  H   -0.044245   0.000294  -0.000104  -0.000122  -0.000021   0.008681
    26  H   -0.033423  -0.000245   0.000008   0.000024  -0.000004  -0.005141
    27  H    0.423515  -0.005137   0.002347  -0.001229   0.012841  -0.040530
    28  H   -0.000458  -0.021813   0.377808  -0.033227   0.000382   0.000145
    29  H   -0.000204  -0.029909   0.382173  -0.028592   0.004023  -0.000016
    30  H   -0.035960  -0.000024   0.000018   0.000019  -0.000104   0.403511
    31  H   -0.033528  -0.000317   0.000076  -0.000184  -0.000058   0.403081
    32  H   -0.024509   0.005040   0.000609  -0.000119   0.010679   0.398261
    33  H    0.000003  -0.000660   0.007784  -0.027958   0.000008  -0.000001
    34  H    0.000014   0.000613  -0.009113  -0.026910  -0.000013   0.000000
    35  H   -0.000040  -0.000162  -0.000852  -0.029891  -0.000054   0.000007
    36  H    0.000016  -0.000210  -0.000898  -0.042004   0.000005  -0.000003
    37  H   -0.000011   0.000000   0.000000  -0.000003   0.000000  -0.000001
    38  H    0.000006  -0.000001  -0.000001  -0.000015   0.000000  -0.000009
    39  H   -0.000001  -0.000019   0.000072   0.000058   0.000000   0.000000
    40  H    0.000000   0.000000   0.000000  -0.000005   0.000000   0.000000
    41  H   -0.000035   0.000001   0.000000  -0.000001   0.000000   0.000042
    42  H   -0.000002   0.000000   0.000000   0.000000   0.000000   0.000000
    43  H    0.000000   0.000000   0.000000   0.000000   0.000000   0.000000
              13         14         15         16         17         18
     1  C   -0.004917   0.002436  -0.000121  -0.000005   0.000021  -0.000010
     2  C   -0.088611  -0.067181   0.004400   0.002200   0.000111  -0.000150
     3  C   -0.006602  -0.002726  -0.061673   0.008988  -0.016763   0.009556
     4  C    0.000268  -0.000667   0.302317  -0.072465  -0.083683  -0.054091
     5  C   -0.000028  -0.000004  -0.048994  -0.000585   0.008410  -0.017397
     6  C    0.000085  -0.000001   0.005417  -0.000246  -0.000211  -0.000275
     7  C   -0.000432  -0.000051  -0.000404   0.000013  -0.000010  -0.000047
     8  C   -0.001327   0.003344   0.000008   0.000000   0.000002   0.000000
     9  C   -0.053388  -0.046636   0.000009   0.000000  -0.000010   0.000000
    10  C    0.327199   0.240799  -0.000359   0.000003  -0.000098   0.000000
    11  O    0.000001  -0.000017   0.000000   0.000000   0.000000   0.000000
    12  C   -0.000009   0.000010  -0.000029  -0.000001  -0.000008   0.000002
    13  C    4.975332  -0.051669  -0.000011   0.000001  -0.000008   0.000000
    14  O   -0.051669   7.999418  -0.000137   0.000000  -0.001061  -0.000001
    15  C   -0.000011  -0.000137   5.364855   0.212319   0.341852   0.281850
    16  O    0.000001   0.000000   0.212319   8.017602  -0.050967  -0.036346
    17  C   -0.000008  -0.001061   0.341852  -0.050967   4.939416  -0.062170
    18  C    0.000000  -0.000001   0.281850  -0.036346  -0.062170   4.866653
    19  O    0.000000   0.000000  -0.045497  -0.006154   0.003585   0.249055
    20  H    0.001500   0.000053  -0.004067   0.007111   0.000481  -0.000081
    21  H   -0.003232   0.010355  -0.005068   0.006744  -0.003091   0.001103
    22  H    0.000123   0.001041  -0.029573   0.004313  -0.001891  -0.006089
    23  H   -0.000002   0.000000   0.001265   0.004143   0.000748  -0.007163
    24  H    0.000001   0.000000  -0.006363   0.000066  -0.000407   0.004241
    25  H    0.000012   0.000004  -0.000389  -0.000095  -0.000013   0.000050
    26  H   -0.000002   0.000000  -0.000279  -0.000006   0.000012   0.000000
    27  H    0.000140   0.000000   0.000033   0.000000  -0.000001  -0.000001
    28  H    0.005332   0.009565  -0.000003   0.000000   0.000000   0.000000
    29  H   -0.001477   0.001792   0.000000   0.000000   0.000000   0.000000
    30  H    0.000000   0.000000  -0.000007   0.000000   0.000001  -0.000005
    31  H    0.000002  -0.000021   0.000334   0.000001  -0.000003   0.000094
    32  H   -0.000001   0.000009  -0.000002   0.000000   0.000000   0.000000
    33  H    0.404805   0.002317   0.000018  -0.000056  -0.000038  -0.000001
    34  H    0.392766  -0.001825   0.000000   0.000000   0.000001   0.000000
    35  H    0.382640   0.004859   0.000000   0.000001   0.000000   0.000000
    36  H   -0.006247   0.319921  -0.000002   0.000000   0.000034   0.000000
    37  H   -0.000001   0.000000  -0.047946   0.317279   0.009681  -0.006349
    38  H   -0.000001  -0.000108  -0.041596   0.004085   0.404788   0.000315
    39  H    0.000208   0.008054  -0.023019  -0.001653   0.397343   0.004857
    40  H   -0.000001  -0.000018  -0.033540   0.005126   0.393013  -0.007837
    41  H    0.000000  -0.000001  -0.060062   0.004095   0.002306   0.404255
    42  H    0.000000   0.000000  -0.047670   0.001195  -0.003006   0.413273
    43  H    0.000000   0.000000  -0.007028   0.008732  -0.000874  -0.034451
              19         20         21         22         23         24
     1  C    0.000001  -0.003795   0.007326  -0.000549  -0.000464  -0.000191
     2  C   -0.000010  -0.030345  -0.045695  -0.001760   0.000786  -0.000427
     3  C   -0.000335   0.397475   0.418782  -0.053862  -0.005890   0.008087
     4  C   -0.006842  -0.037381  -0.040281   0.394652  -0.048438  -0.036705
     5  C    0.004169  -0.004414   0.005304  -0.031507   0.405100   0.410545
     6  C    0.000211  -0.004449  -0.000103  -0.006857  -0.037326  -0.034650
     7  C   -0.000007   0.002407  -0.000118   0.006309   0.008310  -0.004879
     8  C    0.000000  -0.000279  -0.000332  -0.000395   0.000027   0.000021
     9  C    0.000000  -0.000142   0.001447  -0.000038   0.000000  -0.000003
    10  C    0.000000   0.000844  -0.007479   0.000638   0.000020   0.000024
    11  O    0.000000   0.000005   0.000003  -0.000005   0.000000   0.000001
    12  C   -0.000002  -0.000221   0.000053  -0.001349  -0.000320   0.004476
    13  C    0.000000   0.001500  -0.003232   0.000123  -0.000002   0.000001
    14  O    0.000000   0.000053   0.010355   0.001041   0.000000   0.000000
    15  C   -0.045497  -0.004067  -0.005068  -0.029573   0.001265  -0.006363
    16  O   -0.006154   0.007111   0.006744   0.004313   0.004143   0.000066
    17  C    0.003585   0.000481  -0.003091  -0.001891   0.000748  -0.000407
    18  C    0.249055  -0.000081   0.001103  -0.006089  -0.007163   0.004241
    19  O    7.959962  -0.000162   0.000020  -0.000413   0.008862   0.001103
    20  H   -0.000162   0.520655  -0.023093   0.007942   0.004364   0.000365
    21  H    0.000020  -0.023093   0.513089  -0.000866  -0.000303  -0.000357
    22  H   -0.000413   0.007942  -0.000866   0.549856   0.009047  -0.008701
    23  H    0.008862   0.004364  -0.000303   0.009047   0.569402  -0.026307
    24  H    0.001103   0.000365  -0.000357  -0.008701  -0.026307   0.552742
    25  H   -0.000016   0.000123   0.000069  -0.000545  -0.009301   0.007497
    26  H   -0.000001  -0.000278   0.000028  -0.000216  -0.002447  -0.008638
    27  H    0.000000   0.000202   0.000002   0.000068  -0.000274  -0.000340
    28  H    0.000000  -0.000019  -0.000069   0.000071   0.000000   0.000000
    29  H    0.000000   0.000061  -0.000126   0.000005   0.000000   0.000000
    30  H   -0.000001   0.000021  -0.000003   0.000038  -0.000057   0.000487
    31  H   -0.000001   0.000027  -0.000007   0.003992   0.000043  -0.001341
    32  H    0.000000  -0.000003   0.000000   0.000074   0.000027  -0.000060
    33  H    0.000000  -0.000346   0.002243  -0.000007   0.000000  -0.000001
    34  H    0.000000   0.000020  -0.000266  -0.000001   0.000000   0.000000
    35  H    0.000000  -0.000300   0.000631  -0.000015   0.000000   0.000000
    36  H    0.000000   0.000014  -0.000616  -0.000018   0.000000   0.000000
    37  H    0.015644   0.000098  -0.000315  -0.000404   0.004380  -0.000416
    38  H    0.000103  -0.000080   0.000279   0.001168  -0.000020  -0.000090
    39  H   -0.000206   0.000611   0.005401   0.000661   0.000051   0.000041
    40  H   -0.000073  -0.000066  -0.000423  -0.000205  -0.000057  -0.000011
    41  H   -0.029348  -0.000085  -0.000057   0.000702  -0.000122  -0.001821
    42  H   -0.026622  -0.000023  -0.000061  -0.000627   0.000059   0.000350
    43  H    0.314996  -0.000036  -0.000021  -0.000057  -0.000846  -0.000100
              25         26         27         28         29         30
     1  C   -0.005364   0.009391  -0.056539   0.007318   0.011824   0.008721
     2  C   -0.002823   0.000271   0.005234  -0.000509   0.002960  -0.000221
     3  C    0.006716  -0.000267  -0.000232  -0.000323  -0.000356  -0.000067
     4  C   -0.007342   0.007842  -0.000381   0.000056   0.000012   0.000332
     5  C   -0.034835  -0.033729   0.006838  -0.000003   0.000000  -0.001732
     6  C    0.408827   0.410599  -0.038685   0.000018   0.000016  -0.002257
     7  C   -0.044245  -0.033423   0.423515  -0.000458  -0.000204  -0.035960
     8  C    0.000294  -0.000245  -0.005137  -0.021813  -0.029909  -0.000024
     9  C   -0.000104   0.000008   0.002347   0.377808   0.382173   0.000018
    10  C   -0.000122   0.000024  -0.001229  -0.033227  -0.028592   0.000019
    11  O   -0.000021  -0.000004   0.012841   0.000382   0.004023  -0.000104
    12  C    0.008681  -0.005141  -0.040530   0.000145  -0.000016   0.403511
    13  C    0.000012  -0.000002   0.000140   0.005332  -0.001477   0.000000
    14  O    0.000004   0.000000   0.000000   0.009565   0.001792   0.000000
    15  C   -0.000389  -0.000279   0.000033  -0.000003   0.000000  -0.000007
    16  O   -0.000095  -0.000006   0.000000   0.000000   0.000000   0.000000
    17  C   -0.000013   0.000012  -0.000001   0.000000   0.000000   0.000001
    18  C    0.000050   0.000000  -0.000001   0.000000   0.000000  -0.000005
    19  O   -0.000016  -0.000001   0.000000   0.000000   0.000000  -0.000001
    20  H    0.000123  -0.000278   0.000202  -0.000019   0.000061   0.000021
    21  H    0.000069   0.000028   0.000002  -0.000069  -0.000126  -0.000003
    22  H   -0.000545  -0.000216   0.000068   0.000071   0.000005   0.000038
    23  H   -0.009301  -0.002447  -0.000274   0.000000   0.000000  -0.000057
    24  H    0.007497  -0.008638  -0.000340   0.000000   0.000000   0.000487
    25  H    0.563264  -0.025989  -0.005083   0.000004  -0.000001   0.000005
    26  H   -0.025989   0.549206  -0.007609   0.000000  -0.000001   0.003408
    27  H   -0.005083  -0.007609   0.558703  -0.000077  -0.000029  -0.005512
    28  H    0.000004   0.000000  -0.000077   0.495123  -0.011386  -0.000005
    29  H   -0.000001  -0.000001  -0.000029  -0.011386   0.508987   0.000001
    30  H    0.000005   0.003408  -0.005512  -0.000005   0.000001   0.550807
    31  H   -0.000261  -0.000631   0.008036  -0.000026   0.000004  -0.026359
    32  H   -0.000388   0.000015  -0.005771  -0.000032  -0.000017  -0.023340
    33  H   -0.000011   0.000000  -0.000004  -0.000456   0.000141   0.000000
    34  H    0.000000   0.000000  -0.000006   0.000183   0.001061   0.000000
    35  H    0.000088   0.000000  -0.000034  -0.000356  -0.001061   0.000000
    36  H   -0.000001   0.000000  -0.000001   0.000016   0.000528   0.000000
    37  H   -0.000067   0.000025   0.000000   0.000000   0.000000   0.000000
    38  H   -0.000001   0.000000   0.000000   0.000000   0.000000   0.000000
    39  H   -0.000003   0.000000   0.000000   0.000010  -0.000003   0.000000
    40  H    0.000000  -0.000001   0.000000   0.000000   0.000000   0.000000
    41  H    0.000008   0.000017   0.000000   0.000000   0.000000  -0.000002
    42  H    0.000002  -0.000002   0.000000   0.000000   0.000000   0.000000
    43  H    0.000006  -0.000001   0.000000   0.000000   0.000000   0.000000
              31         32         33         34         35         36
     1  C   -0.003796  -0.015195   0.000656  -0.000565   0.002142  -0.000604
     2  C    0.002351  -0.000448  -0.014864   0.010096   0.000404   0.012049
     3  C   -0.000340  -0.000001   0.004296  -0.000121  -0.000447  -0.000284
     4  C   -0.001898   0.000120   0.000027   0.000005  -0.000046   0.000041
     5  C    0.005169  -0.000433   0.000018   0.000000  -0.000002   0.000000
     6  C   -0.007454   0.007669  -0.000020  -0.000001  -0.000011   0.000000
     7  C   -0.033528  -0.024509   0.000003   0.000014  -0.000040   0.000016
     8  C   -0.000317   0.005040  -0.000660   0.000613  -0.000162  -0.000210
     9  C    0.000076   0.000609   0.007784  -0.009113  -0.000852  -0.000898
    10  C   -0.000184  -0.000119  -0.027958  -0.026910  -0.029891  -0.042004
    11  O   -0.000058   0.010679   0.000008  -0.000013  -0.000054   0.000005
    12  C    0.403081   0.398261  -0.000001   0.000000   0.000007  -0.000003
    13  C    0.000002  -0.000001   0.404805   0.392766   0.382640  -0.006247
    14  O   -0.000021   0.000009   0.002317  -0.001825   0.004859   0.319921
    15  C    0.000334  -0.000002   0.000018   0.000000   0.000000  -0.000002
    16  O    0.000001   0.000000  -0.000056   0.000000   0.000001   0.000000
    17  C   -0.000003   0.000000  -0.000038   0.000001   0.000000   0.000034
    18  C    0.000094   0.000000  -0.000001   0.000000   0.000000   0.000000
    19  O   -0.000001   0.000000   0.000000   0.000000   0.000000   0.000000
    20  H    0.000027  -0.000003  -0.000346   0.000020  -0.000300   0.000014
    21  H   -0.000007   0.000000   0.002243  -0.000266   0.000631  -0.000616
    22  H    0.003992   0.000074  -0.000007  -0.000001  -0.000015  -0.000018
    23  H    0.000043   0.000027   0.000000   0.000000   0.000000   0.000000
    24  H   -0.001341  -0.000060  -0.000001   0.000000   0.000000   0.000000
    25  H   -0.000261  -0.000388  -0.000011   0.000000   0.000088  -0.000001
    26  H   -0.000631   0.000015   0.000000   0.000000   0.000000   0.000000
    27  H    0.008036  -0.005771  -0.000004  -0.000006  -0.000034  -0.000001
    28  H   -0.000026  -0.000032  -0.000456   0.000183  -0.000356   0.000016
    29  H    0.000004  -0.000017   0.000141   0.001061  -0.001061   0.000528
    30  H   -0.026359  -0.023340   0.000000   0.000000   0.000000   0.000000
    31  H    0.556054  -0.027057   0.000001   0.000000   0.000000   0.000000
    32  H   -0.027057   0.545105  -0.000001   0.000000   0.000000  -0.000001
    33  H    0.000001  -0.000001   0.530333  -0.025241  -0.021787  -0.000554
    34  H    0.000000   0.000000  -0.025241   0.538823  -0.020683   0.004225
    35  H    0.000000   0.000000  -0.021787  -0.020683   0.549598  -0.000069
    36  H    0.000000  -0.000001  -0.000554   0.004225  -0.000069   0.443640
    37  H    0.000003   0.000000   0.000002   0.000000   0.000000   0.000000
    38  H   -0.000002   0.000001  -0.000002   0.000000   0.000000   0.000002
    39  H   -0.000003  -0.000001   0.000093  -0.000015  -0.000015  -0.000182
    40  H    0.000000   0.000000   0.000001   0.000000   0.000000  -0.000002
    41  H    0.000328  -0.000002   0.000000   0.000000   0.000000   0.000000
    42  H   -0.000004   0.000000   0.000000   0.000000   0.000000   0.000000
    43  H    0.000000   0.000000   0.000000   0.000000   0.000000   0.000000
              37         38         39         40         41         42
     1  C    0.000011   0.000014   0.000067   0.000000   0.000012   0.000001
     2  C   -0.000152   0.000274  -0.000866  -0.000004  -0.000172   0.000002
     3  C   -0.001463   0.000392  -0.003530  -0.000266   0.000252  -0.000536
     4  C   -0.002710  -0.002431  -0.005851   0.010844   0.004105   0.006529
     5  C    0.003318  -0.000192   0.000075  -0.000415  -0.002900   0.000855
     6  C    0.000001   0.000008  -0.000033   0.000016  -0.000081   0.000037
     7  C   -0.000011   0.000006  -0.000001   0.000000  -0.000035  -0.000002
     8  C    0.000000  -0.000001  -0.000019   0.000000   0.000001   0.000000
     9  C    0.000000  -0.000001   0.000072   0.000000   0.000000   0.000000
    10  C   -0.000003  -0.000015   0.000058  -0.000005  -0.000001   0.000000
    11  O    0.000000   0.000000   0.000000   0.000000   0.000000   0.000000
    12  C   -0.000001  -0.000009   0.000000   0.000000   0.000042   0.000000
    13  C   -0.000001  -0.000001   0.000208  -0.000001   0.000000   0.000000
    14  O    0.000000  -0.000108   0.008054  -0.000018  -0.000001   0.000000
    15  C   -0.047946  -0.041596  -0.023019  -0.033540  -0.060062  -0.047670
    16  O    0.317279   0.004085  -0.001653   0.005126   0.004095   0.001195
    17  C    0.009681   0.404788   0.397343   0.393013   0.002306  -0.003006
    18  C   -0.006349   0.000315   0.004857  -0.007837   0.404255   0.413273
    19  O    0.015644   0.000103  -0.000206  -0.000073  -0.029348  -0.026622
    20  H    0.000098  -0.000080   0.000611  -0.000066  -0.000085  -0.000023
    21  H   -0.000315   0.000279   0.005401  -0.000423  -0.000057  -0.000061
    22  H   -0.000404   0.001168   0.000661  -0.000205   0.000702  -0.000627
    23  H    0.004380  -0.000020   0.000051  -0.000057  -0.000122   0.000059
    24  H   -0.000416  -0.000090   0.000041  -0.000011  -0.001821   0.000350
    25  H   -0.000067  -0.000001  -0.000003   0.000000   0.000008   0.000002
    26  H    0.000025   0.000000   0.000000  -0.000001   0.000017  -0.000002
    27  H    0.000000   0.000000   0.000000   0.000000   0.000000   0.000000
    28  H    0.000000   0.000000   0.000010   0.000000   0.000000   0.000000
    29  H    0.000000   0.000000  -0.000003   0.000000   0.000000   0.000000
    30  H    0.000000   0.000000   0.000000   0.000000  -0.000002   0.000000
    31  H    0.000003  -0.000002  -0.000003   0.000000   0.000328  -0.000004
    32  H    0.000000   0.000001  -0.000001   0.000000  -0.000002   0.000000
    33  H    0.000002  -0.000002   0.000093   0.000001   0.000000   0.000000
    34  H    0.000000   0.000000  -0.000015   0.000000   0.000000   0.000000
    35  H    0.000000   0.000000  -0.000015   0.000000   0.000000   0.000000
    36  H    0.000000   0.000002  -0.000182  -0.000002   0.000000   0.000000
    37  H    0.454266  -0.000531  -0.000542  -0.000062   0.000781   0.000207
    38  H   -0.000531   0.544888  -0.025234  -0.021681   0.001928  -0.001086
    39  H   -0.000542  -0.025234   0.540422  -0.023166  -0.000793   0.000528
    40  H   -0.000062  -0.021681  -0.023166   0.539309   0.000167   0.005278
    41  H    0.000781   0.001928  -0.000793   0.000167   0.552937  -0.029673
    42  H    0.000207  -0.001086   0.000528   0.005278  -0.029673   0.555769
    43  H    0.002293  -0.000009   0.000000   0.000161   0.008475  -0.009337
              43
     1  C    0.000000
     2  C   -0.000007
     3  C    0.000005
     4  C    0.001551
     5  C   -0.000260
     6  C   -0.000016
     7  C    0.000000
     8  C    0.000000
     9  C    0.000000
    10  C    0.000000
    11  O    0.000000
    12  C    0.000000
    13  C    0.000000
    14  O    0.000000
    15  C   -0.007028
    16  O    0.008732
    17  C   -0.000874
    18  C   -0.034451
    19  O    0.314996
    20  H   -0.000036
    21  H   -0.000021
    22  H   -0.000057
    23  H   -0.000846
    24  H   -0.000100
    25  H    0.000006
    26  H   -0.000001
    27  H    0.000000
    28  H    0.000000
    29  H    0.000000
    30  H    0.000000
    31  H    0.000000
    32  H    0.000000
    33  H    0.000000
    34  H    0.000000
    35  H    0.000000
    36  H    0.000000
    37  H    0.002293
    38  H   -0.000009
    39  H    0.000000
    40  H    0.000161
    41  H    0.008475
    42  H   -0.009337
    43  H    0.451997
 Mulliken charges:
               1
     1  C   -0.049048
     2  C    0.017806
     3  C   -0.177600
     4  C   -0.253468
     5  C   -0.170038
     6  C   -0.258424
     7  C   -0.229286
     8  C    0.241206
     9  C   -0.179223
    10  C   -0.103745
    11  O   -0.399793
    12  C   -0.297908
    13  C   -0.272449
    14  O   -0.431856
    15  C   -0.050840
    16  O   -0.435438
    17  C   -0.277495
    18  C   -0.002840
    19  O   -0.442023
    20  H    0.165287
    21  H    0.159103
    22  H    0.165248
    23  H    0.122704
    24  H    0.141760
    25  H    0.141373
    26  H    0.138066
    27  H    0.149516
    28  H    0.172729
    29  H    0.159592
    30  H    0.128287
    31  H    0.123694
    32  H    0.129775
    33  H    0.139261
    34  H    0.136953
    35  H    0.135453
    36  H    0.271201
    37  H    0.252986
    38  H    0.134836
    39  H    0.126583
    40  H    0.133915
    41  H    0.144743
    42  H    0.134568
    43  H    0.264826
 Sum of Mulliken charges =   0.00000
 Mulliken charges with hydrogens summed into heavy atoms:
               1
     1  C   -0.049048
     2  C    0.017806
     3  C    0.146790
     4  C   -0.088220
     5  C    0.094426
     6  C    0.021015
     7  C   -0.079770
     8  C    0.241206
     9  C    0.153097
    10  C   -0.103745
    11  O   -0.399793
    12  C    0.083848
    13  C    0.139218
    14  O   -0.160655
    15  C   -0.050840
    16  O   -0.182452
    17  C    0.117840
    18  C    0.276472
    19  O   -0.177197
 Electronic spatial extent (au):  <R**2>=           5480.5196
 Charge=              0.0000 electrons
 Dipole moment (field-independent basis, Debye):
    X=             -2.3427    Y=             -3.7355    Z=              1.4158  Tot=              4.6310
 Quadrupole moment (field-independent basis, Debye-Ang):
   XX=           -119.1949   YY=           -117.4534   ZZ=           -111.0275
   XY=            -17.0802   XZ=              3.3566   YZ=              2.4311
 Traceless Quadrupole moment (field-independent basis, Debye-Ang):
   XX=             -3.3030   YY=             -1.5614   ZZ=              4.8644
   XY=            -17.0802   XZ=              3.3566   YZ=              2.4311
 Octapole moment (field-independent basis, Debye-Ang**2):
  XXX=           -106.5280  YYY=            -35.1809  ZZZ=              5.8506  XYY=             20.4765
  XXY=           -100.3897  XXZ=             18.8066  XZZ=            -17.5876  YZZ=             -2.6799
  YYZ=             -3.0737  XYZ=              3.1226
 Hexadecapole moment (field-independent basis, Debye-Ang**3):
 XXXX=          -4374.8576 YYYY=          -1866.7112 ZZZZ=           -632.4731 XXXY=           -177.1792
 XXXZ=            -50.8372 YYYX=           -145.7633 YYYZ=             42.2221 ZZZX=            -46.1636
 ZZZY=              0.7156 XXYY=          -1158.0662 XXZZ=           -779.2606 YYZZ=           -442.1158
 XXYZ=             55.0774 YYXZ=              9.7739 ZZXY=            -10.8942
 N-N= 1.604840701941D+03 E-N=-5.280237698257D+03  KE= 8.829954933320D+02
 1\1\GINC-SNODE72\SP\RmPW1PW91\6-311G(d,p)\C15H24O4\ROOT\11-Mar-2024\0\
 \# mPW1PW91/6-311G(d,p) nmr guess=read geom=check scrf=(solvent=methan
 ol,read)\\candidate structure: DY-202A-11R_42, conformer: 1, nmr calcu
 lation with methanol solvation\\0,1\C,0,1.6316355464,0.7929325883,0.12
 61811639\C,0,1.1131142673,-0.4434715983,0.3206456141\C,0,-0.3079832807
 ,-0.7993855385,0.6556852836\C,0,-1.3394973583,0.0697933129,-0.11043400
 06\C,0,-1.545129033,1.4329432723,0.5952493916\C,0,-0.2777932003,2.0944
 841436,1.1760528275\C,0,0.9763143144,2.1461101877,0.280347177\C,0,3.05
 56274657,0.6737350769,-0.2281295768\C,0,3.4101723452,-0.7980711646,-0.
 3541388981\C,0,2.1563380789,-1.5493611244,0.1465866408\O,0,3.839434522
 ,1.60985296,-0.3924855604\C,0,0.731108816,2.8326490452,-1.0789477282\C
 ,0,2.407973702,-2.3007801841,1.4603518912\O,0,1.6301482632,-2.45740534
 58,-0.8395426842\C,0,-2.6597929813,-0.7211350778,-0.3830267056\O,0,-3.
 1386984474,-1.3562607881,0.8198767457\C,0,-2.4196394914,-1.8466715593,
 -1.3966306273\C,0,-3.795938936,0.1650950451,-0.9561754126\O,0,-4.47833
 08934,0.9428926634,0.0313229531\H,0,-0.4680317004,-0.6933319527,1.7380
 087265\H,0,-0.4525387359,-1.8603679952,0.4446324398\H,0,-0.9194055932,
 0.2724567824,-1.1038044218\H,0,-2.2479642768,1.3129532011,1.4289163497
 \H,0,-2.0259884303,2.1246049684,-0.1057248497\H,0,-0.0020710455,1.5935
 922069,2.1130669931\H,0,-0.5410169304,3.1234366532,1.4550644669\H,0,1.
 7146872946,2.7697494287,0.8065557254\H,0,3.5948283365,-1.0340255748,-1
 .4088119139\H,0,4.3243933445,-1.0266540097,0.2039618699\H,0,0.31700245
 7,3.8374563056,-0.9285319937\H,0,0.0319356497,2.2685210268,-1.70563748
 09\H,0,1.6694047929,2.9379628886,-1.6346657945\H,0,1.485602627,-2.7602
 420209,1.8313383682\H,0,3.1460479069,-3.0969637736,1.2992714984\H,0,2.
 7990771819,-1.6278593282,2.2312678179\H,0,2.2123886887,-3.2364063287,-
 0.8560904207\H,0,-3.3615354961,-0.6478203532,1.4489730704\H,0,-2.25593
 16165,-1.4261944748,-2.3958308961\H,0,-1.5515586914,-2.4641804993,-1.1
 485329521\H,0,-3.2988731772,-2.4989866718,-1.4416557272\H,0,-3.3909407
 287,0.8698455761,-1.6895969125\H,0,-4.5180770486,-0.4789198162,-1.4748
 668519\H,0,-5.1053985079,0.3522278469,0.4799043945\\Version=ES64L-G09R
 evD.01\State=1-A\HF=-886.9727616\RMSD=5.332e-09\Dipole=-0.9578815,-1.4
 516422,0.5430066\Quadrupole=-2.9424002,-0.7940932,3.7364934,-12.700671
 5,2.4505885,1.429556\PG=C01 [X(C15H24O4)]\\@


 IF GOD HAD MEANT MAN TO SEE THE SUN RISE, HE
 WOULD HAVE SCHEDULED IT FOR A LATER HOUR.
 Job cpu time:       0 days  0 hours 37 minutes 11.5 seconds.
 File lengths (MBytes):  RWF=    277 Int=      0 D2E=      0 Chk=     29 Scr=      1
 Normal termination of Gaussian 09 at Mon Mar 11 00:06:32 2024.
