# Supplementary material for: New patchoulol- and guaiane-type sesquiterpenoids from Sanguisorba officinalis with anti-melanogenic activity
Source: Nat Prod Bioprospect. 2026 May 12;16(1):63. doi: 10.1007/s13659-026-00616-0 (PMC13161421; doi:10.1007/s13659-026-00616-0)
Supplement: Supplementary file 2 — Additional file 2. It includes the calculated NMR data of compound 11. [file 13659_2026_616_MOESM2_ESM.zip › New folder/11R-nmr-43.log]

 Entering Gaussian System, Link 0=/gpfs/home/zhengshan/software/Gaussian/g09/g09
 Input=DY-202A-11R_43-2.gjf
 Output=DY-202A-11R_43-2.log
 Initial command:
 /gpfs/home/zhengshan/software/Gaussian/g09/l1.exe "/gpfs/home/zhengshan/software/Gaussian/g09/scratch/zhengshan/%J/Gau-17075.inp" -scrdir="/gpfs/home/zhengshan/software/Gaussian/g09/scratch/zhengshan/%J/"
 Entering Link 1 = /gpfs/home/zhengshan/software/Gaussian/g09/l1.exe PID=     17078.
  
 Copyright (c) 1988,1990,1992,1993,1995,1998,2003,2009,2013,
            Gaussian, Inc.  All Rights Reserved.
  
 This is part of the Gaussian(R) 09 program.  It is based on
 the Gaussian(R) 03 system (copyright 2003, Gaussian, Inc.),
 the Gaussian(R) 98 system (copyright 1998, Gaussian, Inc.),
 the Gaussian(R) 94 system (copyright 1995, Gaussian, Inc.),
 the Gaussian 92(TM) system (copyright 1992, Gaussian, Inc.),
 the Gaussian 90(TM) system (copyright 1990, Gaussian, Inc.),
 the Gaussian 88(TM) system (copyright 1988, Gaussian, Inc.),
 the Gaussian 86(TM) system (copyright 1986, Carnegie Mellon
 University), and the Gaussian 82(TM) system (copyright 1983,
 Carnegie Mellon University). Gaussian is a federally registered
 trademark of Gaussian, Inc.
  
 This software contains proprietary and confidential information,
 including trade secrets, belonging to Gaussian, Inc.
  
 This software is provided under written license and may be
 used, copied, transmitted, or stored only in accord with that
 written license.
  
 The following legend is applicable only to US Government
 contracts under FAR:
  
                    RESTRICTED RIGHTS LEGEND
  
 Use, reproduction and disclosure by the US Government is
 subject to restrictions as set forth in subparagraphs (a)
 and (c) of the Commercial Computer Software - Restricted
 Rights clause in FAR 52.227-19.
  
 Gaussian, Inc.
 340 Quinnipiac St., Bldg. 40, Wallingford CT 06492
  
  
 ---------------------------------------------------------------
 Warning -- This program may not be used in any manner that
 competes with the business of Gaussian, Inc. or will provide
 assistance to any competitor of Gaussian, Inc.  The licensee
 of this program is prohibited from giving any competitor of
 Gaussian, Inc. access to this program.  By using this program,
 the user acknowledges that Gaussian, Inc. is engaged in the
 business of creating and licensing software in the field of
 computational chemistry and represents and warrants to the
 licensee that it is not a competitor of Gaussian, Inc. and that
 it will not use this program in any manner prohibited above.
 ---------------------------------------------------------------
  

 Cite this work as:
 Gaussian 09, Revision D.01,
 M. J. Frisch, G. W. Trucks, H. B. Schlegel, G. E. Scuseria, 
 M. A. Robb, J. R. Cheeseman, G. Scalmani, V. Barone, B. Mennucci, 
 G. A. Petersson, H. Nakatsuji, M. Caricato, X. Li, H. P. Hratchian, 
 A. F. Izmaylov, J. Bloino, G. Zheng, J. L. Sonnenberg, M. Hada, 
 M. Ehara, K. Toyota, R. Fukuda, J. Hasegawa, M. Ishida, T. Nakajima, 
 Y. Honda, O. Kitao, H. Nakai, T. Vreven, J. A. Montgomery, Jr., 
 J. E. Peralta, F. Ogliaro, M. Bearpark, J. J. Heyd, E. Brothers, 
 K. N. Kudin, V. N. Staroverov, T. Keith, R. Kobayashi, J. Normand, 
 K. Raghavachari, A. Rendell, J. C. Burant, S. S. Iyengar, J. Tomasi, 
 M. Cossi, N. Rega, J. M. Millam, M. Klene, J. E. Knox, J. B. Cross, 
 V. Bakken, C. Adamo, J. Jaramillo, R. Gomperts, R. E. Stratmann, 
 O. Yazyev, A. J. Austin, R. Cammi, C. Pomelli, J. W. Ochterski, 
 R. L. Martin, K. Morokuma, V. G. Zakrzewski, G. A. Voth, 
 P. Salvador, J. J. Dannenberg, S. Dapprich, A. D. Daniels, 
 O. Farkas, J. B. Foresman, J. V. Ortiz, J. Cioslowski, 
 and D. J. Fox, Gaussian, Inc., Wallingford CT, 2013.
 
 ******************************************
 Gaussian 09:  ES64L-G09RevD.01 24-Apr-2013
                10-Mar-2024 
 ******************************************
 %chk=DY-202A-11R_43.chk
 %mem=6GB
 %nprocshared=3
 Will use up to    3 processors via shared memory.
 ----------------------------------------------------------------------
 # mPW1PW91/6-311G(d,p) nmr guess=read geom=check scrf=(solvent=methano
 l,read)
 ----------------------------------------------------------------------
 1/29=2,38=1,40=2/1;
 2/12=2,40=1/2;
 3/5=4,6=6,7=101,11=2,14=-4,16=1,25=1,30=1,70=2203,72=3,74=-7,116=-2/1,2,8,3;
 4/5=1/1;
 5/5=2,38=6,53=3/2;
 8/6=1,10=90,11=11/1;
 10/13=100,45=16/2;
 6/7=2,8=2,9=2,10=2,28=1/1;
 99/9=1/99;
 ----------------------------------------------------------------------
 candidate structure: DY-202A-11R_43, conformer: 1, nmr calculation wit
 h methanol solvation
 ----------------------------------------------------------------------
 Structure from the checkpoint file:  "DY-202A-11R_43.chk"
 Charge =  0 Multiplicity = 1
 Redundant internal coordinates found in file.
 C,0,1.7648639571,0.7268886366,0.0931008542
 C,0,1.1618701069,-0.4729428644,0.271913221
 C,0,-0.2652314984,-0.7406487818,0.6620270372
 C,0,-1.2794187763,0.2330561725,0.0070945392
 C,0,-1.3172172545,1.5953113627,0.743647419
 C,0,0.0230330403,2.1267700517,1.2865719045
 C,0,1.2239610252,2.1185598344,0.3205560133
 C,0,3.1618372081,0.5140696495,-0.3212213925
 C,0,3.3964221437,-0.9740333774,-0.5111573203
 C,0,2.1184847708,-1.6458045018,0.0391484859
 O,0,4.0086400884,1.3940101213,-0.482011302
 C,0,0.9514313509,2.8593985001,-1.00427796
 C,0,2.3777478225,-2.4216977836,1.3378317637
 O,0,1.4928646106,-2.5105211801,-0.9258140169
 C,0,-2.6953257223,-0.4165187971,-0.1200648978
 O,0,-3.1903667634,-0.8174922446,1.182171779
 C,0,-2.6893410121,-1.6235337139,-1.0685203994
 C,0,-3.7451789232,0.6034066474,-0.6037391761
 O,0,-5.0431961263,0.0177150627,-0.7234100402
 H,0,-0.361214954,-0.6907136363,1.7562276215
 H,0,-0.4897853652,-1.7753860264,0.3923749097
 H,0,-0.9406224381,0.4067712259,-1.0222074912
 H,0,-2.0025585973,1.5149763855,1.5978274265
 H,0,-1.7479995677,2.3473505309,0.0726243899
 H,0,0.3054263976,1.5652795496,2.1865034574
 H,0,-0.1424655928,3.1600815245,1.6195021953
 H,0,2.0358257221,2.670756466,0.8171590789
 H,0,3.4986912208,-1.1861465954,-1.5821208918
 H,0,4.3215506404,-1.2899744561,-0.0177174034
 H,0,0.6215556783,3.8866612141,-0.8054535942
 H,0,0.1784209545,2.3634403998,-1.6012603689
 H,0,1.8617688408,2.9129635783,-1.6119498068
 H,0,1.4434080897,-2.8190126656,1.7483936188
 H,0,3.0509932067,-3.2653251391,1.1395331256
 H,0,2.8476361348,-1.7824899711,2.0931812985
 H,0,2.0241300175,-3.3240644123,-0.9718126758
 H,0,-2.8062451694,-1.6831596336,1.400582977
 H,0,-2.2954707506,-1.3429396377,-2.0519265356
 H,0,-2.077211882,-2.4454274506,-0.6834097311
 H,0,-3.7078893184,-1.9985000896,-1.2018547473
 H,0,-3.7910271197,1.4519285174,0.0885161472
 H,0,-3.4763088524,0.980935092,-1.5951343949
 H,0,-5.2079873435,-0.4218975644,0.1298748829
 Recover connectivity data from disk.
                          Input orientation:                          
 ---------------------------------------------------------------------
 Center     Atomic      Atomic             Coordinates (Angstroms)
 Number     Number       Type             X           Y           Z
 ---------------------------------------------------------------------
      1          6           0        1.764864    0.726889    0.093101
      2          6           0        1.161870   -0.472943    0.271913
      3          6           0       -0.265231   -0.740649    0.662027
      4          6           0       -1.279419    0.233056    0.007095
      5          6           0       -1.317217    1.595311    0.743647
      6          6           0        0.023033    2.126770    1.286572
      7          6           0        1.223961    2.118560    0.320556
      8          6           0        3.161837    0.514070   -0.321221
      9          6           0        3.396422   -0.974033   -0.511157
     10          6           0        2.118485   -1.645805    0.039148
     11          8           0        4.008640    1.394010   -0.482011
     12          6           0        0.951431    2.859399   -1.004278
     13          6           0        2.377748   -2.421698    1.337832
     14          8           0        1.492865   -2.510521   -0.925814
     15          6           0       -2.695326   -0.416519   -0.120065
     16          8           0       -3.190367   -0.817492    1.182172
     17          6           0       -2.689341   -1.623534   -1.068520
     18          6           0       -3.745179    0.603407   -0.603739
     19          8           0       -5.043196    0.017715   -0.723410
     20          1           0       -0.361215   -0.690714    1.756228
     21          1           0       -0.489785   -1.775386    0.392375
     22          1           0       -0.940622    0.406771   -1.022207
     23          1           0       -2.002559    1.514976    1.597827
     24          1           0       -1.748000    2.347351    0.072624
     25          1           0        0.305426    1.565280    2.186503
     26          1           0       -0.142466    3.160082    1.619502
     27          1           0        2.035826    2.670756    0.817159
     28          1           0        3.498691   -1.186147   -1.582121
     29          1           0        4.321551   -1.289974   -0.017717
     30          1           0        0.621556    3.886661   -0.805454
     31          1           0        0.178421    2.363440   -1.601260
     32          1           0        1.861769    2.912964   -1.611950
     33          1           0        1.443408   -2.819013    1.748394
     34          1           0        3.050993   -3.265325    1.139533
     35          1           0        2.847636   -1.782490    2.093181
     36          1           0        2.024130   -3.324064   -0.971813
     37          1           0       -2.806245   -1.683160    1.400583
     38          1           0       -2.295471   -1.342940   -2.051927
     39          1           0       -2.077212   -2.445427   -0.683410
     40          1           0       -3.707889   -1.998500   -1.201855
     41          1           0       -3.791027    1.451929    0.088516
     42          1           0       -3.476309    0.980935   -1.595134
     43          1           0       -5.207987   -0.421898    0.129875
 ---------------------------------------------------------------------
                    Distance matrix (angstroms):
                    1          2          3          4          5
     1  C    0.000000
     2  C    1.354685   0.000000
     3  C    2.568780   1.503487   0.000000
     4  C    3.085276   2.555084   1.551004   0.000000
     5  C    3.267506   3.262834   2.563210   1.549089   0.000000
     6  C    2.533380   3.014132   2.948770   2.630512   1.540612
     7  C    1.510318   2.592703   3.241816   3.149650   2.628761
     8  C    1.472579   2.307785   3.779669   4.462232   4.729160
     9  C    2.433156   2.420230   3.852082   4.856865   5.513117
    10  C    2.399506   1.531305   2.624764   3.882898   4.775479
    11  O    2.410464   3.486835   4.912390   5.436047   5.468777
    12  C    2.532491   3.574556   4.149359   3.591273   3.130483
    13  C    3.440723   2.532230   3.204368   4.710992   5.490190
    14  O    3.404849   2.386594   2.957125   4.010373   5.248002
    15  C    4.609351   3.877472   2.573341   1.562981   2.587014
    16  O    5.303348   4.459737   2.972015   2.477132   3.085873
    17  C    5.168539   4.237033   3.106539   2.567441   3.940513
    18  C    5.555304   5.099453   3.939376   2.567148   2.948614
    19  O    6.893424   6.303512   5.032246   3.840056   4.303950
    20  H    3.048901   2.137850   1.099537   2.180806   2.676783
    21  H    3.381477   2.106854   1.092620   2.192214   3.488501
    22  H    2.943815   2.620901   2.146945   1.097462   2.161642
    23  H    4.132645   3.965284   2.996977   2.167183   1.098076
    24  H    3.868659   4.057230   3.475879   2.166588   1.096088
    25  H    2.686111   2.924637   2.822585   3.006057   2.171568
    26  H    3.447932   4.088539   4.018399   3.529872   2.143751
    27  H    2.091961   3.308162   4.117841   4.193976   3.522057
    28  H    3.077699   3.067056   4.404745   5.231642   6.028157
    29  H    3.258322   3.276432   4.669302   5.804403   6.379675
    30  H    3.478321   4.523141   4.934763   4.197948   3.377697
    31  H    2.840064   3.538506   3.867126   3.041486   2.885403
    32  H    2.774079   3.937405   4.800415   4.435118   4.170252
    33  H    3.926416   2.786270   2.901592   4.445338   5.302530
    34  H    4.322837   3.481228   4.195158   5.680982   6.547043
    35  H    3.386694   2.806018   3.581003   5.044479   5.529628
    36  H    4.196603   3.227885   3.818985   4.952252   6.189318
    37  H    5.330373   4.299356   2.809011   2.818668   3.660210
    38  H    5.037028   4.255624   3.442408   2.784904   4.171994
    39  H    5.042629   3.910881   2.828382   2.878810   4.352201
    40  H    6.249455   5.311673   4.111951   3.512673   4.734530
    41  H    5.603002   5.316950   4.191365   2.792930   2.563102
    42  H    5.512220   5.206950   4.285983   2.820069   3.241764
    43  H    7.066945   6.371645   4.981528   3.984682   4.425375
                    6          7          8          9         10
     6  C    0.000000
     7  C    1.541260   0.000000
     8  C    3.877872   2.596465   0.000000
     9  C    4.922049   3.869815   1.518406   0.000000
    10  C    4.492138   3.879407   2.425594   1.545069   0.000000
    11  O    4.421525   2.987227   1.231756   2.446077   3.617287
    12  C    2.578112   1.542174   3.294393   4.573439   4.769445
    13  C    5.122096   4.793747   3.462078   2.559725   1.534864
    14  O    5.344111   4.801473   3.507015   2.481182   1.438850
    15  C    3.979500   4.688452   5.934039   6.129696   4.970841
    16  O    4.359532   5.371133   6.662113   6.802768   5.493315
    17  C    5.193093   5.589877   6.274081   6.145650   4.933824
    18  C    4.482559   5.276586   6.913369   7.314325   6.313066
    19  O    5.844212   6.691836   8.229866   8.500340   7.391784
    20  H    2.882089   3.530716   4.263707   4.397856   3.163775
    21  H    4.036012   4.254985   4.368658   4.069539   2.635267
    22  H    3.036032   3.068983   4.163300   4.580147   3.833755
    23  H    2.138736   3.522239   5.599602   6.308088   5.422455
    24  H    2.158444   2.991047   5.255714   6.151217   5.558427
    25  H    1.097677   2.152112   3.943705   4.824908   4.267244
    26  H    1.098164   2.153869   4.656845   5.844172   5.541295
    27  H    2.137195   1.100300   2.686096   4.110978   4.386893
    28  H    5.593301   4.440232   2.143379   1.096546   2.178249
    29  H    5.643808   4.618181   2.166016   1.095064   2.232341
    30  H    2.798574   2.181048   4.249928   5.604716   5.793300
    31  H    2.901678   2.201476   3.736234   4.762624   4.746455
    32  H    3.521431   2.184595   3.018418   4.321533   4.855347
    33  H    5.166383   5.144560   4.283193   3.510525   2.180290
    34  H    6.185859   5.744126   4.053383   2.845016   2.168701
    35  H    4.889920   4.582217   3.346976   2.781609   2.183895
    36  H    6.230272   5.650898   4.055727   2.760079   1.961505
    37  H    4.746934   5.644652   6.588660   6.529218   5.109586
    38  H    5.344148   5.476956   6.018807   5.908274   4.893600
    39  H    5.403411   5.721509   6.028054   5.670568   4.331900
    40  H    6.093431   6.602353   7.367609   7.210953   5.967505
    41  H    4.054356   5.064420   7.027787   7.609489   6.672385
    42  H    4.675742   5.201596   6.775382   7.227125   6.393149
    43  H    5.932725   6.918110   8.434067   8.645903   7.428551
                   11         12         13         14         15
    11  O    0.000000
    12  C    3.430255   0.000000
    13  C    4.531144   5.950616   0.000000
    14  O    4.665989   5.397717   2.432077   0.000000
    15  C    6.953573   4.981195   5.646440   4.751317   0.000000
    16  O    7.712713   5.954375   5.796689   5.407643   1.449712
    17  C    7.369702   5.775468   5.665950   4.277611   1.535086
    18  C    7.794972   5.225713   7.100084   6.102244   1.541551
    19  O    9.159050   6.640001   8.078977   7.010923   2.462738
    20  H    5.333987   4.684733   3.266998   3.733987   3.007279
    21  H    5.571845   5.050641   3.087775   2.491776   2.640743
    22  H    5.075594   3.097672   4.957984   3.800230   2.137908
    23  H    6.361986   4.159865   5.895090   5.898422   2.676145
    24  H    5.861346   2.951074   6.431669   5.924441   2.928059
    25  H    4.567723   3.503306   4.572827   5.263904   4.272271
    26  H    4.976650   2.858539   6.130830   6.427182   4.726019
    27  H    2.685130   2.128175   5.130409   5.493487   5.726557
    28  H    2.850877   4.815482   3.362919   2.491595   6.410599
    29  H    2.741761   5.435835   2.626153   3.211828   7.071772
    30  H    4.217851   1.097095   6.890085   6.457369   5.476205
    31  H    4.106470   1.095403   6.030991   5.093083   4.263864
    32  H    2.862348   1.095832   6.117684   5.479148   5.837661
    33  H    5.413380   6.329581   1.095176   2.692397   5.137337
    34  H    5.025525   6.820288   1.097401   2.695024   6.536242
    35  H    4.250847   5.893808   1.095415   3.388181   6.122807
    36  H    5.141830   6.275902   2.504749   0.972734   5.608258
    37  H    7.710758   6.366971   5.236713   4.957721   1.982184
    38  H    7.049634   5.412909   5.873087   4.121027   2.179502
    39  H    7.198572   6.116929   4.892100   3.578889   2.194514
    40  H    8.460031   6.734054   6.607880   5.233183   2.167538
    41  H    7.820720   5.066170   7.390504   6.682020   2.176043
    42  H    7.578531   4.845887   7.379037   6.109905   2.176842
    43  H    9.413721   7.070477   7.937363   7.097763   2.525068
                   16         17         18         19         20
    16  O    0.000000
    17  C    2.442610   0.000000
    18  C    2.348669   2.508003   0.000000
    19  O    2.785999   2.890231   1.429057   0.000000
    20  H    2.889587   3.777503   4.323818   5.345224   0.000000
    21  H    2.972285   2.644867   4.153130   5.019336   1.747323
    22  H    3.379269   2.679981   2.842414   4.131798   3.043006
    23  H    2.650296   4.175084   2.952047   4.107969   2.753937
    24  H    3.650719   4.237482   2.736336   4.113295   3.739990
    25  H    4.348201   5.452737   5.011792   6.282541   2.391454
    26  H    5.030115   6.049381   4.945597   6.275417   3.859426
    27  H    6.293981   6.657621   6.301817   7.715214   4.234045
    28  H    7.247118   6.224696   7.525516   8.668939   5.127270
    29  H    7.621803   7.097045   8.306650   9.481906   5.043242
    30  H    6.372634   6.433777   5.467067   6.860385   5.336704
    31  H    5.405049   4.940024   4.414454   5.791229   4.570754
    32  H    6.873681   6.448854   6.147227   7.539928   5.410431
    33  H    5.079228   5.142353   6.645820   7.498858   2.790409
    34  H    6.704348   6.365722   8.012118   8.931115   4.318808
    35  H    6.182122   6.378067   7.512063   8.569665   3.406206
    36  H    6.173616   5.011783   6.988951   7.821528   4.479577
    37  H    0.971922   2.472588   3.182340   3.522538   2.662631
    38  H    3.396517   1.095881   2.826157   3.341606   4.320739
    39  H    2.714716   1.094770   3.476183   3.855611   3.460563
    40  H    2.710386   1.093535   2.670028   2.465173   4.654115
    41  H    2.589816   3.465677   1.096042   2.069811   4.374447
    42  H    3.321074   2.771263   1.094387   2.035395   4.871329
    43  H    2.309679   3.037048   1.931126   0.973915   5.119423
                   21         22         23         24         25
    21  H    0.000000
    22  H    2.639338   0.000000
    23  H    3.816816   3.036513   0.000000
    24  H    4.322303   2.369887   1.756101   0.000000
    25  H    3.874443   3.631887   2.382407   3.049045   0.000000
    26  H    5.097579   3.898256   2.483302   2.372994   1.750854
    27  H    5.131017   4.167510   4.272449   3.869917   2.468089
    28  H    4.489296   4.749568   6.904483   6.538467   5.654186
    29  H    4.853118   5.619467   7.104371   7.076562   5.398177
    30  H    5.893102   3.820604   4.276286   2.958934   3.800073
    31  H    4.642302   2.327255   3.963676   2.552106   3.873028
    32  H    5.614957   3.805548   5.214409   4.023448   4.320498
    33  H    2.581701   4.874989   5.539027   6.299571   4.550710
    34  H    3.913474   5.838699   6.971349   7.461284   5.654116
    35  H    3.745821   5.371165   5.885835   6.500623   4.204652
    36  H    3.252566   4.765651   6.799528   6.890919   6.069150
    37  H    2.528038   3.703819   3.303467   4.373599   4.566457
    38  H    3.069547   2.440783   4.644802   4.293214   5.760789
    39  H    2.031303   3.088957   4.571041   4.863197   5.477147
    40  H    3.598269   3.670881   4.805298   4.934763   6.347299
    41  H    4.626671   3.232780   2.341071   2.230694   4.603839
    42  H    4.524027   2.662257   3.556985   2.763252   5.379941
    43  H    4.915513   4.497153   4.022579   4.432102   6.210984
                   26         27         28         29         30
    26  H    0.000000
    27  H    2.372372   0.000000
    28  H    6.511383   4.772025   0.000000
    29  H    6.512367   4.648542   1.770660   0.000000
    30  H    2.644250   2.472136   5.883409   6.411556   0.000000
    31  H    3.333304   3.064824   4.860466   5.746353   1.774790
    32  H    3.810552   2.447352   4.413967   5.124138   1.771060
    33  H    6.187178   5.599618   4.240609   3.706860   7.222440
    34  H    7.191273   6.030883   3.454102   2.618312   7.799747
    35  H    5.796041   4.703049   3.779860   2.621238   6.745131
    36  H    7.311169   6.256072   2.667864   3.213403   7.347752
    37  H    5.531784   6.537784   6.992551   7.278162   6.902124
    38  H    6.196129   6.565176   5.815291   6.922845   6.116491
    39  H    6.361476   6.733804   5.786550   6.536236   6.884300
    40  H    6.876283   7.672590   7.262184   8.147153   7.316854
    41  H    4.309722   5.997389   7.930351   8.564067   5.118397
    42  H    5.118308   6.249663   7.303906   8.273566   5.085207
    43  H    6.380366   7.906307   8.906248   9.570132   7.309042
                   31         32         33         34         35
    31  H    0.000000
    32  H    1.770805   0.000000
    33  H    6.299063   6.657513   0.000000
    34  H    6.888151   6.867035   1.776017   0.000000
    35  H    6.161359   6.061948   1.779077   1.774711   0.000000
    36  H    6.012533   6.271894   2.826984   2.348548   3.528286
    37  H    5.856131   7.210413   4.412560   6.072778   5.697011
    38  H    4.478894   5.965646   5.531766   6.516568   6.620172
    39  H    5.390319   6.714917   4.295113   5.503984   5.692370
    40  H    5.855720   7.437187   5.992752   7.264257   7.340220
    41  H    4.409390   6.081144   6.956683   8.376775   7.651928
    42  H    3.907481   5.676979   7.058498   8.253169   7.825118
    43  H    6.306214   8.008539   7.253056   8.792909   8.402312
                   36         37         38         39         40
    36  H    0.000000
    37  H    5.626131   0.000000
    38  H    4.873444   3.506631   0.000000
    39  H    4.204305   2.335716   1.770863   0.000000
    40  H    5.887791   2.772198   1.774065   1.768513   0.000000
    41  H    7.599372   3.538374   3.824849   4.326941   3.684756
    42  H    7.012587   4.064567   2.646400   3.811650   3.014189
    43  H    7.870185   2.995638   3.753842   3.815476   2.551367
                   41         42         43
    41  H    0.000000
    42  H    1.776390   0.000000
    43  H    2.349619   2.818210   0.000000
 Stoichiometry    C15H24O4
 Framework group  C1[X(C15H24O4)]
 Deg. of freedom   123
 Full point group                 C1      NOp   1
 Largest Abelian subgroup         C1      NOp   1
 Largest concise Abelian subgroup C1      NOp   1
                         Standard orientation:                         
 ---------------------------------------------------------------------
 Center     Atomic      Atomic             Coordinates (Angstroms)
 Number     Number       Type             X           Y           Z
 ---------------------------------------------------------------------
      1          6           0        1.787212    0.742420    0.066648
      2          6           0        1.191781   -0.461100    0.246012
      3          6           0       -0.228928   -0.737408    0.653092
      4          6           0       -1.255781    0.235774    0.017400
      5          6           0       -1.289802    1.593383    0.762664
      6          6           0        0.055137    2.127428    1.291265
      7          6           0        1.243346    2.130309    0.309617
      8          6           0        3.179547    0.538230   -0.367170
      9          6           0        3.418031   -0.947658   -0.569209
     10          6           0        2.150308   -1.628332   -0.006362
     11          8           0        4.020378    1.422828   -0.533644
     12          6           0        0.950317    2.877923   -1.007010
     13          6           0        2.429880   -2.410900    1.284077
     14          8           0        1.515842   -2.489947   -0.968319
     15          6           0       -2.670421   -0.419224   -0.095210
     16          8           0       -3.146649   -0.830211    1.210915
     17          6           0       -2.671652   -1.620458   -1.050994
     18          6           0       -3.730895    0.598988   -0.558915
     19          8           0       -5.027833    0.008344   -0.665188
     20          1           0       -0.310800   -0.694495    1.748737
     21          1           0       -0.452535   -1.771475    0.380101
     22          1           0       -0.931234    0.417177   -1.015162
     23          1           0       -1.963555    1.504893    1.625216
     24          1           0       -1.732562    2.347560    0.101915
     25          1           0        0.351697    1.561763    2.183997
     26          1           0       -0.110437    3.157977    1.632613
     27          1           0        2.059255    2.683054    0.798928
     28          1           0        3.507189   -1.152857   -1.642689
     29          1           0        4.350888   -1.262510   -0.089826
     30          1           0        0.618652    3.902512   -0.797645
     31          1           0        0.171703    2.382191   -1.596856
     32          1           0        1.852386    2.939143   -1.626181
     33          1           0        1.502712   -2.814776    1.704379
     34          1           0        3.104098   -3.250356    1.071871
     35          1           0        2.906856   -1.774206    2.037103
     36          1           0        2.049957   -3.300861   -1.026204
     37          1           0       -2.755979   -1.695487    1.419017
     38          1           0       -2.291896   -1.332214   -2.037733
     39          1           0       -2.051004   -2.441968   -0.678921
     40          1           0       -3.690235   -1.999075   -1.173296
     41          1           0       -3.771333    1.443110    0.139034
     42          1           0       -3.476648    0.983664   -1.551420
     43          1           0       -5.179551   -0.437126    0.187484
 ---------------------------------------------------------------------
 Rotational constants (GHZ):      0.5957997      0.2468027      0.1996257
 Standard basis: 6-311G(d,p) (5D, 7F)
 There are   505 symmetry adapted cartesian basis functions of A   symmetry.
 There are   486 symmetry adapted basis functions of A   symmetry.
   486 basis functions,   800 primitive gaussians,   505 cartesian basis functions
    73 alpha electrons       73 beta electrons
       nuclear repulsion energy      1596.0062674620 Hartrees.
 NAtoms=   43 NActive=   43 NUniq=   43 SFac= 1.00D+00 NAtFMM=   60 NAOKFM=F Big=F
 Integral buffers will be    131072 words long.
 Raffenetti 2 integral format.
 Two-electron integral symmetry is turned on.
 Using the following non-standard input for PCM:
 --- end of non-standard input.
 ------------------------------------------------------------------------------
 Polarizable Continuum Model (PCM)
 =================================
 Model                : PCM (using non-symmetric T matrix).
 Atomic radii         : UFF (Universal Force Field).
 Polarization charges : Total charges.
 Charge compensation  : None.
 Solution method      : On-the-fly selection.
 Cavity type          : Scaled VdW (van der Waals Surface) (Alpha=1.100).
 Cavity algorithm     : GePol (No added spheres)
                        Default sphere list used, NSphG=   43.
                        Lebedev-Laikov grids with approx.  5.0 points / Ang**2.
                        Smoothing algorithm: Karplus/York (Gamma=1.0000).
                        Polarization charges: spherical gaussians, with
                                              point-specific exponents (IZeta= 3).
                        Self-potential: point-specific (ISelfS= 7).
                        Self-field    : sphere-specific E.n sum rule (ISelfD= 2).
 Solvent              : Methanol, Eps=  32.613000 Eps(inf)=   1.765709
 ------------------------------------------------------------------------------
 One-electron integrals computed using PRISM.
 NBasis=   486 RedAO= T EigKep=  3.20D-04  NBF=   486
 NBsUse=   486 1.00D-06 EigRej= -1.00D+00 NBFU=   486
 Initial guess from the checkpoint file:  "DY-202A-11R_43.chk"
 B after Tr=     0.000000    0.000000    0.000000
         Rot=    1.000000    0.000000    0.000000    0.000000 Ang=   0.00 deg.
 Requested convergence on RMS density matrix=1.00D-08 within 128 cycles.
 Requested convergence on MAX density matrix=1.00D-06.
 Requested convergence on             energy=1.00D-06.
 No special actions if energy rises.
 Inv3:  Mode=1 IEnd=    21099312.
 Iteration    1 A*A^-1 deviation from unit magnitude is 5.33D-15 for   2648.
 Iteration    1 A*A^-1 deviation from orthogonality  is 3.04D-15 for   2532   1722.
 Iteration    1 A^-1*A deviation from unit magnitude is 5.55D-15 for   2648.
 Iteration    1 A^-1*A deviation from orthogonality  is 4.72D-13 for   2400   2397.
 Error on total polarization charges =  0.01107
 SCF Done:  E(RmPW1PW91) =  -886.976143676     A.U. after   11 cycles
            NFock= 11  Conv=0.50D-08     -V/T= 2.0045
 DoSCS=F DFT=T ScalE2(SS,OS)=  1.000000  1.000000
 Range of M.O.s used for correlation:     1   486
 NBasis=   486 NAE=    73 NBE=    73 NFC=     0 NFV=     0
 NROrb=    486 NOA=    73 NOB=    73 NVA=   413 NVB=   413
 NEqPCM:  Using equilibrium solvation (IEInf=0, Eps=  32.6130, EpsInf=   1.7657)
          Differentiating once with respect to magnetic field using GIAOs.
          Electric field/nuclear overlap derivatives assumed to be zero.
 FoFJK:  IHMeth= 1 ICntrl=    6127 DoSepK=F KAlg= 0 I1Cent=   0 FoldK=F
 IRaf=         1 NMat=   1 IRICut=       1 DoRegI=T DoRafI=F ISym2E= 0.
          There are     3 degrees of freedom in the 1st order CPHF.  IDoFFX=0 NUNeed=     3.
      3 vectors produced by pass  0 Test12= 1.00D-12 3.33D-08 XBig12= 4.59D+01 1.10D+00.
 AX will form     3 AO Fock derivatives at one time.
      3 vectors produced by pass  1 Test12= 1.00D-12 3.33D-08 XBig12= 9.09D-02 2.04D-01.
      3 vectors produced by pass  2 Test12= 1.00D-12 3.33D-08 XBig12= 1.22D-03 1.61D-02.
      3 vectors produced by pass  3 Test12= 1.00D-12 3.33D-08 XBig12= 5.63D-06 6.91D-04.
      3 vectors produced by pass  4 Test12= 1.00D-12 3.33D-08 XBig12= 2.87D-08 4.13D-05.
      3 vectors produced by pass  5 Test12= 1.00D-12 3.33D-08 XBig12= 7.62D-11 1.46D-06.
      3 vectors produced by pass  6 Test12= 1.00D-12 3.33D-08 XBig12= 3.58D-13 1.29D-07.
 InvSVY:  IOpt=1 It=  1 EMax= 8.88D-16
 Solved reduced A of dimension    21 with     3 vectors.
 Calculating GIAO nuclear magnetic shielding tensors.
 SCF GIAO Magnetic shielding tensor (ppm):
      1  C    Isotropic =    34.9462   Anisotropy =   141.1347
   XX=   -26.8127   YX=    28.0230   ZX=    48.8643
   XY=    14.7818   YY=    17.2790   ZY=   -10.2959
   XZ=    46.7399   YZ=    -1.9771   ZZ=   114.3724
   Eigenvalues:   -48.9565    24.7592   129.0360
      2  C    Isotropic =    -0.8721   Anisotropy =   190.0910
   XX=   -75.8773   YX=    28.2665   ZX=    63.5263
   XY=    29.6109   YY=   -36.7500   ZY=    -7.8921
   XZ=    48.9031   YZ=   -18.9005   ZZ=   110.0110
   Eigenvalues:  -105.9033   -22.5683   125.8552
      3  C    Isotropic =   161.1850   Anisotropy =    17.6810
   XX=   168.6061   YX=    -3.2268   ZX=     5.9513
   XY=    -2.0000   YY=   153.7393   ZY=    -2.9488
   XZ=     5.0620   YZ=    -8.9119   ZZ=   161.2096
   Eigenvalues:   150.4569   160.1258   172.9723
      4  C    Isotropic =   139.9590   Anisotropy =    34.1457
   XX=   159.3913   YX=    12.0045   ZX=    -0.8911
   XY=     6.3015   YY=   136.7550   ZY=    -5.4282
   XZ=     6.4382   YZ=     1.1601   ZZ=   123.7307
   Eigenvalues:   122.8324   134.3217   162.7228
      5  C    Isotropic =   161.1426   Anisotropy =    15.0593
   XX=   168.0343   YX=     3.3998   ZX=     1.4423
   XY=    -2.4355   YY=   167.5213   ZY=     7.6501
   XZ=    -1.1280   YZ=    10.5863   ZZ=   147.8721
   Eigenvalues:   144.2927   167.9529   171.1821
      6  C    Isotropic =   156.3636   Anisotropy =    17.0080
   XX=   162.1104   YX=     6.1769   ZX=   -10.7626
   XY=     2.0614   YY=   152.8643   ZY=     4.0030
   XZ=    -6.2990   YZ=     3.3701   ZZ=   154.1162
   Eigenvalues:   145.0313   156.3574   167.7023
      7  C    Isotropic =   154.5116   Anisotropy =     7.4426
   XX=   153.3948   YX=    -4.6770   ZX=     1.0117
   XY=    -4.5628   YY=   151.8239   ZY=     1.7347
   XZ=    -4.7621   YZ=    -1.4903   ZZ=   158.3162
   Eigenvalues:   147.8019   156.2597   159.4733
      8  C    Isotropic =   -24.6680   Anisotropy =   144.9831
   XX=   -63.9184   YX=    14.3571   ZX=    39.7825
   XY=    20.2235   YY=   -67.5653   ZY=   -20.5657
   XZ=    45.7456   YZ=   -14.3532   ZZ=    57.4796
   Eigenvalues:   -95.1395   -50.8520    71.9874
      9  C    Isotropic =   132.4298   Anisotropy =    33.4464
   XX=   129.2033   YX=    15.3113   ZX=   -12.3807
   XY=    11.9722   YY=   142.6840   ZY=    -8.3466
   XZ=    -4.8247   YZ=    -4.8709   ZZ=   125.4022
   Eigenvalues:   117.6254   124.9366   154.7275
     10  C    Isotropic =   106.8277   Anisotropy =    37.7136
   XX=   102.5693   YX=     8.5564   ZX=     0.8266
   XY=     7.8764   YY=   108.7631   ZY=    18.4233
   XZ=     6.2998   YZ=    22.8583   ZZ=   109.1507
   Eigenvalues:    87.4902   101.0227   131.9701
     11  O    Isotropic =  -231.2986   Anisotropy =   895.1661
   XX=  -486.2935   YX=  -244.7313   ZX=   223.7167
   XY=  -193.1019   YY=  -494.5679   ZY=   -21.9979
   XZ=   269.3715   YZ=    -2.9061   ZZ=   286.9655
   Eigenvalues:  -737.5851  -321.7895   365.4788
     12  C    Isotropic =   169.1049   Anisotropy =    29.4515
   XX=   155.3175   YX=    -4.0506   ZX=     3.9725
   XY=    -3.2092   YY=   175.1262   ZY=    -9.9673
   XZ=     3.3532   YZ=   -13.8605   ZZ=   176.8709
   Eigenvalues:   154.5198   164.0556   188.7392
     13  C    Isotropic =   159.0387   Anisotropy =    41.4396
   XX=   144.8442   YX=    -0.5356   ZX=    11.5197
   XY=    -1.3173   YY=   156.7735   ZY=   -17.1824
   XZ=    13.7366   YZ=   -11.8999   ZZ=   175.4982
   Eigenvalues:   139.0508   151.4002   186.6650
     14  O    Isotropic =   246.5005   Anisotropy =    60.5025
   XX=   229.0907   YX=    -6.6614   ZX=     3.4696
   XY=     3.2356   YY=   241.1908   ZY=    22.3508
   XZ=    16.3283   YZ=    32.1174   ZZ=   269.2200
   Eigenvalues:   219.5381   233.1279   286.8354
     15  C    Isotropic =   106.7718   Anisotropy =    32.0717
   XX=   104.2861   YX=     6.7088   ZX=    -7.3353
   XY=     8.8615   YY=    92.8571   ZY=   -11.7107
   XZ=    -2.8839   YZ=    -7.5231   ZZ=   123.1722
   Eigenvalues:    87.6716   104.4908   128.1530
     16  O    Isotropic =   280.7331   Anisotropy =    55.1951
   XX=   231.0374   YX=   -45.0610   ZX=    11.7165
   XY=   -36.6890   YY=   294.4519   ZY=     2.8758
   XZ=   -16.5229   YZ=    -8.5132   ZZ=   316.7099
   Eigenvalues:   210.9043   313.7651   317.5298
     17  C    Isotropic =   164.4257   Anisotropy =    41.5054
   XX=   142.2989   YX=     2.7783   ZX=    -5.9696
   XY=     1.5601   YY=   169.2654   ZY=    18.2108
   XZ=    -8.1436   YZ=    11.6162   ZZ=   181.7127
   Eigenvalues:   140.1689   161.0121   192.0960
     18  C    Isotropic =   118.3784   Anisotropy =    46.8501
   XX=   144.2750   YX=     9.3695   ZX=     8.8100
   XY=    17.1007   YY=   114.3720   ZY=     0.2862
   XZ=     1.8735   YZ=    -5.2884   ZZ=    96.4882
   Eigenvalues:    94.9357   110.5877   149.6118
     19  O    Isotropic =   321.3521   Anisotropy =    68.9325
   XX=   296.3652   YX=    -0.7975   ZX=    -5.9884
   XY=    26.5024   YY=   330.4546   ZY=   -29.8860
   XZ=    -8.9096   YZ=   -31.0124   ZZ=   337.2363
   Eigenvalues:   291.7652   304.9839   367.3071
     20  H    Isotropic =    29.4287   Anisotropy =     5.1782
   XX=    28.2554   YX=    -1.1472   ZX=     0.6353
   XY=    -1.3071   YY=    27.6364   ZY=    -1.7564
   XZ=    -0.4445   YZ=    -1.2805   ZZ=    32.3944
   Eigenvalues:    26.4477    28.9576    32.8808
     21  H    Isotropic =    28.8627   Anisotropy =     7.8968
   XX=    32.6856   YX=    -1.6765   ZX=     0.5854
   XY=    -1.9710   YY=    31.7879   ZY=     1.9670
   XZ=     1.0171   YZ=     1.2848   ZZ=    22.1148
   Eigenvalues:    21.7385    30.7224    34.1273
     22  H    Isotropic =    29.9892   Anisotropy =     3.9319
   XX=    30.4501   YX=     1.6004   ZX=    -1.4905
   XY=     2.8663   YY=    29.1552   ZY=    -0.5534
   XZ=     0.1624   YZ=    -1.1354   ZZ=    30.3623
   Eigenvalues:    27.4489    29.9082    32.6105
     23  H    Isotropic =    30.0191   Anisotropy =     7.0034
   XX=    33.0366   YX=     1.9584   ZX=    -3.1373
   XY=     1.7442   YY=    28.1512   ZY=     3.3919
   XZ=    -3.0495   YZ=     2.8889   ZZ=    28.8696
   Eigenvalues:    24.0149    31.3545    34.6880
     24  H    Isotropic =    30.0870   Anisotropy =     6.8958
   XX=    31.7306   YX=    -0.6723   ZX=     3.3292
   XY=    -1.0373   YY=    33.4780   ZY=    -1.8588
   XZ=     2.3594   YZ=    -1.6365   ZZ=    25.0524
   Eigenvalues:    23.8137    31.7630    34.6842
     25  H    Isotropic =    29.8673   Anisotropy =     6.2584
   XX=    28.2283   YX=     1.1285   ZX=     1.6011
   XY=     0.5443   YY=    27.5708   ZY=    -0.5579
   XZ=     0.6559   YZ=    -0.4363   ZZ=    33.8028
   Eigenvalues:    26.8387    28.7237    34.0395
     26  H    Isotropic =    30.0602   Anisotropy =    10.4604
   XX=    28.4709   YX=     0.8554   ZX=    -0.7496
   XY=     0.6521   YY=    33.5852   ZY=     5.0442
   XZ=    -1.4383   YZ=     6.0407   ZZ=    28.1246
   Eigenvalues:    24.2583    28.8885    37.0338
     27  H    Isotropic =    29.0905   Anisotropy =     8.9292
   XX=    32.6653   YX=     3.3010   ZX=     1.8084
   XY=     3.4383   YY=    27.5271   ZY=     1.0121
   XZ=     1.6191   YZ=     2.7212   ZZ=    27.0791
   Eigenvalues:    25.2012    27.0271    35.0433
     28  H    Isotropic =    29.1563   Anisotropy =     6.2692
   XX=    28.9929   YX=     1.1661   ZX=    -2.9067
   XY=     0.5021   YY=    27.4691   ZY=    -0.0185
   XZ=    -3.4526   YZ=     1.3894   ZZ=    31.0068
   Eigenvalues:    25.9161    28.2169    33.3357
     29  H    Isotropic =    29.2673   Anisotropy =     5.8998
   XX=    33.1851   YX=     0.3155   ZX=    -0.1883
   XY=    -0.0290   YY=    28.0002   ZY=    -1.4518
   XZ=     0.8112   YZ=    -2.2534   ZZ=    26.6166
   Eigenvalues:    25.3163    29.2850    33.2005
     30  H    Isotropic =    30.7497   Anisotropy =    10.8342
   XX=    27.5940   YX=    -1.2754   ZX=    -0.8617
   XY=    -1.4281   YY=    37.3364   ZY=    -1.5164
   XZ=     0.1723   YZ=    -2.9989   ZZ=    27.3186
   Eigenvalues:    26.4502    27.8263    37.9725
     31  H    Isotropic =    30.9183   Anisotropy =     5.1137
   XX=    31.2314   YX=     2.7935   ZX=     1.7022
   XY=     2.7698   YY=    29.3283   ZY=    -1.5859
   XZ=     3.2410   YZ=    -1.5939   ZZ=    32.1951
   Eigenvalues:    26.0855    32.3419    34.3274
     32  H    Isotropic =    30.4464   Anisotropy =     9.2542
   XX=    31.7683   YX=     0.4952   ZX=    -3.4066
   XY=     1.1806   YY=    28.4255   ZY=    -2.9953
   XZ=    -4.3580   YZ=    -4.3799   ZZ=    31.1454
   Eigenvalues:    25.3652    29.3581    36.6159
     33  H    Isotropic =    30.1081   Anisotropy =     5.7428
   XX=    31.3018   YX=    -0.9211   ZX=    -1.1329
   XY=     0.7006   YY=    29.3821   ZY=    -3.3288
   XZ=    -2.3513   YZ=    -4.3819   ZZ=    29.6403
   Eigenvalues:    25.3649    31.0227    33.9366
     34  H    Isotropic =    30.3129   Anisotropy =     9.2336
   XX=    30.5058   YX=    -4.3397   ZX=     0.4431
   XY=    -4.2992   YY=    32.5528   ZY=    -1.0673
   XZ=     1.1583   YZ=    -2.9393   ZZ=    27.8801
   Eigenvalues:    26.6199    27.8502    36.4686
     35  H    Isotropic =    30.7529   Anisotropy =     8.9124
   XX=    29.5876   YX=    -0.0646   ZX=     3.9771
   XY=     0.2514   YY=    28.4073   ZY=     0.6795
   XZ=     4.2573   YZ=     0.4421   ZZ=    34.2636
   Eigenvalues:    27.1576    28.4065    36.6945
     36  H    Isotropic =    30.4000   Anisotropy =    16.5060
   XX=    28.1581   YX=    -5.1367   ZX=     0.5303
   XY=    -5.8202   YY=    37.3526   ZY=     4.8474
   XZ=    -0.2397   YZ=     5.8664   ZZ=    25.6892
   Eigenvalues:    22.5120    27.2840    41.4040
     37  H    Isotropic =    31.1240   Anisotropy =    15.9750
   XX=    27.9592   YX=    -4.0239   ZX=    -1.2033
   XY=    -3.9764   YY=    37.3076   ZY=    -7.2882
   XZ=    -0.2051   YZ=    -6.5508   ZZ=    28.1052
   Eigenvalues:    22.9719    28.6262    41.7740
     38  H    Isotropic =    30.9963   Anisotropy =     9.3326
   XX=    28.7694   YX=     0.3729   ZX=    -1.4021
   XY=     0.2251   YY=    27.5116   ZY=     2.1671
   XZ=    -1.4368   YZ=     1.1797   ZZ=    36.7078
   Eigenvalues:    27.0288    28.7419    37.2180
     39  H    Isotropic =    30.4815   Anisotropy =     6.2099
   XX=    30.8095   YX=    -1.2393   ZX=     1.8251
   XY=    -2.5520   YY=    33.6670   ZY=     0.6709
   XZ=     2.1141   YZ=     1.8458   ZZ=    26.9679
   Eigenvalues:    25.6725    31.1505    34.6214
     40  H    Isotropic =    29.8408   Anisotropy =     7.8307
   XX=    32.7484   YX=     1.5935   ZX=     1.4021
   XY=     2.4334   YY=    30.4193   ZY=     3.1193
   XZ=     2.1014   YZ=     3.0661   ZZ=    26.3546
   Eigenvalues:    24.6386    29.8225    35.0613
     41  H    Isotropic =    27.9288   Anisotropy =     8.6313
   XX=    32.0836   YX=     1.9167   ZX=     2.7734
   XY=     0.7312   YY=    29.5929   ZY=     2.9834
   XZ=     2.3014   YZ=     2.3234   ZZ=    22.1099
   Eigenvalues:    20.8870    29.2163    33.6830
     42  H    Isotropic =    28.6442   Anisotropy =     4.4840
   XX=    30.0543   YX=     1.6776   ZX=     0.2887
   XY=     0.8383   YY=    27.7210   ZY=    -3.4359
   XZ=     2.0761   YZ=    -3.9399   ZZ=    28.1573
   Eigenvalues:    23.7705    30.5286    31.6335
     43  H    Isotropic =    30.4156   Anisotropy =    15.2887
   XX=    32.3509   YX=     3.4270   ZX=    -2.4402
   XY=     1.7306   YY=    24.3805   ZY=    -8.5621
   XZ=    -3.3775   YZ=    -7.3026   ZZ=    34.5153
   Eigenvalues:    19.9709    30.6678    40.6081
 End of Minotr F.D. properties file   721 does not exist.
 End of Minotr F.D. properties file   722 does not exist.
 End of Minotr F.D. properties file   788 does not exist.

 **********************************************************************

            Population analysis using the SCF density.

 **********************************************************************

 Orbital symmetries:
       Occupied  (A) (A) (A) (A) (A) (A) (A) (A) (A) (A) (A) (A)
                 (A) (A) (A) (A) (A) (A) (A) (A) (A) (A) (A) (A)
                 (A) (A) (A) (A) (A) (A) (A) (A) (A) (A) (A) (A)
                 (A) (A) (A) (A) (A) (A) (A) (A) (A) (A) (A) (A)
                 (A) (A) (A) (A) (A) (A) (A) (A) (A) (A) (A) (A)
                 (A) (A) (A) (A) (A) (A) (A) (A) (A) (A) (A) (A)
                 (A)
       Virtual   (A) (A) (A) (A) (A) (A) (A) (A) (A) (A) (A) (A)
                 (A) (A) (A) (A) (A) (A) (A) (A) (A) (A) (A) (A)
                 (A) (A) (A) (A) (A) (A) (A) (A) (A) (A) (A) (A)
                 (A) (A) (A) (A) (A) (A) (A) (A) (A) (A) (A) (A)
                 (A) (A) (A) (A) (A) (A) (A) (A) (A) (A) (A) (A)
                 (A) (A) (A) (A) (A) (A) (A) (A) (A) (A) (A) (A)
                 (A) (A) (A) (A) (A) (A) (A) (A) (A) (A) (A) (A)
                 (A) (A) (A) (A) (A) (A) (A) (A) (A) (A) (A) (A)
                 (A) (A) (A) (A) (A) (A) (A) (A) (A) (A) (A) (A)
                 (A) (A) (A) (A) (A) (A) (A) (A) (A) (A) (A) (A)
                 (A) (A) (A) (A) (A) (A) (A) (A) (A) (A) (A) (A)
                 (A) (A) (A) (A) (A) (A) (A) (A) (A) (A) (A) (A)
                 (A) (A) (A) (A) (A) (A) (A) (A) (A) (A) (A) (A)
                 (A) (A) (A) (A) (A) (A) (A) (A) (A) (A) (A) (A)
                 (A) (A) (A) (A) (A) (A) (A) (A) (A) (A) (A) (A)
                 (A) (A) (A) (A) (A) (A) (A) (A) (A) (A) (A) (A)
                 (A) (A) (A) (A) (A) (A) (A) (A) (A) (A) (A) (A)
                 (A) (A) (A) (A) (A) (A) (A) (A) (A) (A) (A) (A)
                 (A) (A) (A) (A) (A) (A) (A) (A) (A) (A) (A) (A)
                 (A) (A) (A) (A) (A) (A) (A) (A) (A) (A) (A) (A)
                 (A) (A) (A) (A) (A) (A) (A) (A) (A) (A) (A) (A)
                 (A) (A) (A) (A) (A) (A) (A) (A) (A) (A) (A) (A)
                 (A) (A) (A) (A) (A) (A) (A) (A) (A) (A) (A) (A)
                 (A) (A) (A) (A) (A) (A) (A) (A) (A) (A) (A) (A)
                 (A) (A) (A) (A) (A) (A) (A) (A) (A) (A) (A) (A)
                 (A) (A) (A) (A) (A) (A) (A) (A) (A) (A) (A) (A)
                 (A) (A) (A) (A) (A) (A) (A) (A) (A) (A) (A) (A)
                 (A) (A) (A) (A) (A) (A) (A) (A) (A) (A) (A) (A)
                 (A) (A) (A) (A) (A) (A) (A) (A) (A) (A) (A) (A)
                 (A) (A) (A) (A) (A) (A) (A) (A) (A) (A) (A) (A)
                 (A) (A) (A) (A) (A) (A) (A) (A) (A) (A) (A) (A)
                 (A) (A) (A) (A) (A) (A) (A) (A) (A) (A) (A) (A)
                 (A) (A) (A) (A) (A) (A) (A) (A) (A) (A) (A) (A)
                 (A) (A) (A) (A) (A) (A) (A) (A) (A) (A) (A) (A)
                 (A) (A) (A) (A) (A)
 The electronic state is 1-A.
 Alpha  occ. eigenvalues --  -19.21852 -19.21795 -19.20792 -19.19912 -10.32141
 Alpha  occ. eigenvalues --  -10.30999 -10.29885 -10.27505 -10.26760 -10.24694
 Alpha  occ. eigenvalues --  -10.24689 -10.24576 -10.24291 -10.23767 -10.23135
 Alpha  occ. eigenvalues --  -10.23049 -10.22901 -10.22261 -10.22188  -1.06358
 Alpha  occ. eigenvalues --   -1.06286  -1.05724  -1.03617  -0.89350  -0.84563
 Alpha  occ. eigenvalues --   -0.82251  -0.78125  -0.77170  -0.75176  -0.71743
 Alpha  occ. eigenvalues --   -0.71123  -0.68305  -0.66505  -0.63070  -0.60377
 Alpha  occ. eigenvalues --   -0.58464  -0.57780  -0.53119  -0.52311  -0.50860
 Alpha  occ. eigenvalues --   -0.50304  -0.49949  -0.48468  -0.47962  -0.47021
 Alpha  occ. eigenvalues --   -0.46002  -0.45552  -0.45126  -0.44611  -0.43653
 Alpha  occ. eigenvalues --   -0.42818  -0.42063  -0.41132  -0.40872  -0.40494
 Alpha  occ. eigenvalues --   -0.39915  -0.39615  -0.38594  -0.37890  -0.37205
 Alpha  occ. eigenvalues --   -0.36492  -0.36355  -0.35812  -0.34776  -0.33977
 Alpha  occ. eigenvalues --   -0.33727  -0.33078  -0.32096  -0.30596  -0.29700
 Alpha  occ. eigenvalues --   -0.28470  -0.26852  -0.26113
 Alpha virt. eigenvalues --   -0.04950   0.03684   0.04538   0.05312   0.06311
 Alpha virt. eigenvalues --    0.06589   0.08242   0.08952   0.09512   0.09749
 Alpha virt. eigenvalues --    0.10458   0.10882   0.11093   0.11789   0.12499
 Alpha virt. eigenvalues --    0.12969   0.13552   0.13969   0.14181   0.14322
 Alpha virt. eigenvalues --    0.15241   0.15363   0.16141   0.17202   0.17686
 Alpha virt. eigenvalues --    0.18140   0.18523   0.18667   0.19914   0.20773
 Alpha virt. eigenvalues --    0.21317   0.21611   0.22598   0.23040   0.23499
 Alpha virt. eigenvalues --    0.24391   0.24628   0.26529   0.27035   0.28338
 Alpha virt. eigenvalues --    0.28711   0.29219   0.30890   0.31508   0.32204
 Alpha virt. eigenvalues --    0.32793   0.34120   0.34300   0.34977   0.35878
 Alpha virt. eigenvalues --    0.36664   0.37293   0.39086   0.39620   0.39731
 Alpha virt. eigenvalues --    0.40406   0.41369   0.41909   0.42996   0.44527
 Alpha virt. eigenvalues --    0.45456   0.45940   0.46379   0.47104   0.48080
 Alpha virt. eigenvalues --    0.48861   0.50438   0.50664   0.51045   0.51577
 Alpha virt. eigenvalues --    0.52195   0.53668   0.54191   0.55306   0.55471
 Alpha virt. eigenvalues --    0.56374   0.56836   0.57410   0.57685   0.58262
 Alpha virt. eigenvalues --    0.58568   0.59074   0.59575   0.59668   0.60134
 Alpha virt. eigenvalues --    0.60378   0.60651   0.60884   0.61461   0.62045
 Alpha virt. eigenvalues --    0.62477   0.62972   0.63174   0.63659   0.64284
 Alpha virt. eigenvalues --    0.64467   0.65479   0.65714   0.66376   0.66654
 Alpha virt. eigenvalues --    0.67609   0.68477   0.68752   0.69091   0.70098
 Alpha virt. eigenvalues --    0.70935   0.71924   0.72724   0.73814   0.74632
 Alpha virt. eigenvalues --    0.75259   0.77474   0.78529   0.81387   0.83631
 Alpha virt. eigenvalues --    0.84509   0.85136   0.85797   0.87139   0.88809
 Alpha virt. eigenvalues --    0.90372   0.90558   0.91440   0.94300   0.94463
 Alpha virt. eigenvalues --    0.95958   0.96381   0.97875   0.98790   1.00568
 Alpha virt. eigenvalues --    1.01324   1.02183   1.02808   1.03558   1.05134
 Alpha virt. eigenvalues --    1.07732   1.08337   1.09791   1.11401   1.12221
 Alpha virt. eigenvalues --    1.14728   1.16660   1.18039   1.18895   1.20370
 Alpha virt. eigenvalues --    1.22105   1.22450   1.23029   1.23848   1.26045
 Alpha virt. eigenvalues --    1.26748   1.27325   1.30494   1.32195   1.33449
 Alpha virt. eigenvalues --    1.34711   1.35677   1.36280   1.38306   1.39644
 Alpha virt. eigenvalues --    1.41132   1.41554   1.42408   1.43445   1.44361
 Alpha virt. eigenvalues --    1.44753   1.45003   1.46375   1.46486   1.47389
 Alpha virt. eigenvalues --    1.47819   1.48936   1.49241   1.50520   1.51044
 Alpha virt. eigenvalues --    1.51283   1.52144   1.52781   1.53746   1.54008
 Alpha virt. eigenvalues --    1.55793   1.56543   1.56641   1.57449   1.57898
 Alpha virt. eigenvalues --    1.58755   1.59780   1.60174   1.61284   1.61699
 Alpha virt. eigenvalues --    1.62531   1.63213   1.64244   1.65068   1.65738
 Alpha virt. eigenvalues --    1.66346   1.66476   1.67293   1.67607   1.69188
 Alpha virt. eigenvalues --    1.69597   1.70416   1.70870   1.71409   1.72178
 Alpha virt. eigenvalues --    1.72902   1.74537   1.74894   1.75498   1.76715
 Alpha virt. eigenvalues --    1.77301   1.78161   1.78348   1.79646   1.81039
 Alpha virt. eigenvalues --    1.81747   1.82718   1.84452   1.84620   1.86060
 Alpha virt. eigenvalues --    1.86529   1.87818   1.88425   1.90178   1.90520
 Alpha virt. eigenvalues --    1.91326   1.93657   1.95016   1.95789   1.96807
 Alpha virt. eigenvalues --    1.97803   1.99355   1.99887   2.00812   2.01825
 Alpha virt. eigenvalues --    2.02516   2.03278   2.05215   2.05914   2.07971
 Alpha virt. eigenvalues --    2.09226   2.09725   2.10779   2.11852   2.13395
 Alpha virt. eigenvalues --    2.13997   2.14707   2.15356   2.16507   2.18335
 Alpha virt. eigenvalues --    2.19187   2.20114   2.21924   2.23098   2.24431
 Alpha virt. eigenvalues --    2.25050   2.26618   2.29076   2.30580   2.32161
 Alpha virt. eigenvalues --    2.32657   2.33073   2.34071   2.34903   2.39129
 Alpha virt. eigenvalues --    2.40041   2.40929   2.41553   2.42087   2.42896
 Alpha virt. eigenvalues --    2.44310   2.45765   2.46091   2.48676   2.48910
 Alpha virt. eigenvalues --    2.49329   2.50333   2.50549   2.51443   2.53088
 Alpha virt. eigenvalues --    2.54597   2.54691   2.56167   2.56681   2.57023
 Alpha virt. eigenvalues --    2.58020   2.58742   2.59403   2.59770   2.60134
 Alpha virt. eigenvalues --    2.62302   2.62599   2.64440   2.65291   2.66534
 Alpha virt. eigenvalues --    2.67590   2.68937   2.70246   2.70482   2.72828
 Alpha virt. eigenvalues --    2.73438   2.74237   2.75751   2.77989   2.78418
 Alpha virt. eigenvalues --    2.79392   2.83482   2.83652   2.84925   2.86723
 Alpha virt. eigenvalues --    2.88032   2.89013   2.89497   2.90657   2.91664
 Alpha virt. eigenvalues --    2.92583   2.94222   2.94711   2.96988   2.97831
 Alpha virt. eigenvalues --    2.99371   3.01945   3.04867   3.05568   3.06445
 Alpha virt. eigenvalues --    3.08215   3.11905   3.12737   3.14177   3.14419
 Alpha virt. eigenvalues --    3.14934   3.15805   3.17947   3.19685   3.20654
 Alpha virt. eigenvalues --    3.21203   3.22595   3.23864   3.24861   3.26654
 Alpha virt. eigenvalues --    3.30389   3.32213   3.33464   3.36555   3.40091
 Alpha virt. eigenvalues --    3.41083   3.44100   3.48604   3.56857   3.58649
 Alpha virt. eigenvalues --    3.61645   3.64359   3.70742   3.75503   3.77865
 Alpha virt. eigenvalues --    3.78318   3.80720   3.81580   3.82542   3.82791
 Alpha virt. eigenvalues --    3.83347   3.84166   3.84266   3.85392   3.88319
 Alpha virt. eigenvalues --    3.91157   3.92089   3.96086   4.00888   4.03794
 Alpha virt. eigenvalues --    4.06349   4.08204   4.12198   4.13194   4.25080
 Alpha virt. eigenvalues --    4.27902   4.29318   4.32521   4.35068   4.42121
 Alpha virt. eigenvalues --    4.48480   4.56547   4.95551   4.95896   4.97699
 Alpha virt. eigenvalues --    5.01042   5.11067   5.29435   5.32012   5.33317
 Alpha virt. eigenvalues --    5.62829   5.64299   5.66271   5.66722  23.65064
 Alpha virt. eigenvalues --   23.79059  23.83044  23.89014  23.91336  23.92394
 Alpha virt. eigenvalues --   23.94213  23.96983  23.97531  24.00857  24.02592
 Alpha virt. eigenvalues --   24.02932  24.05498  24.07110  24.26136  50.00936
 Alpha virt. eigenvalues --   50.03003  50.04919  50.09924
          Condensed to atoms (all electrons):
               1          2          3          4          5          6
     1  C    5.741847   0.398057  -0.047502  -0.014304  -0.000352  -0.064948
     2  C    0.398057   5.389141   0.282554  -0.055740  -0.001270  -0.011407
     3  C   -0.047502   0.282554   5.093488   0.287767  -0.070142  -0.007665
     4  C   -0.014304  -0.055740   0.287767   5.491157   0.299142  -0.048809
     5  C   -0.000352  -0.001270  -0.070142   0.299142   5.032820   0.352072
     6  C   -0.064948  -0.011407  -0.007665  -0.048809   0.352072   5.023034
     7  C    0.265812  -0.056306  -0.008479  -0.001400  -0.075992   0.367854
     8  C    0.170971   0.037437   0.005235  -0.000348  -0.000430   0.005539
     9  C   -0.174582  -0.104772   0.006951  -0.000586  -0.000003  -0.000171
    10  C    0.005189   0.304968  -0.047515   0.004513  -0.000174  -0.000664
    11  O   -0.120683   0.006391  -0.000099  -0.000001  -0.000006   0.000177
    12  C   -0.077393   0.000529   0.002093  -0.004548  -0.003257  -0.070515
    13  C   -0.005031  -0.087655  -0.006674   0.000233  -0.000034   0.000098
    14  O    0.002839  -0.062601  -0.006853  -0.000798  -0.000005  -0.000001
    15  C   -0.000057   0.004404  -0.037862   0.228662  -0.043309   0.005947
    16  O    0.000006   0.001488   0.009680  -0.075547  -0.003162  -0.000560
    17  C    0.000063   0.000259  -0.021109  -0.074044   0.009047  -0.000146
    18  C   -0.000020  -0.000040   0.007877  -0.076050  -0.006274   0.000542
    19  O    0.000000   0.000001  -0.000134   0.005599  -0.000507  -0.000003
    20  H   -0.002648  -0.026487   0.394137  -0.040560  -0.003284  -0.003475
    21  H    0.008422  -0.047486   0.409634  -0.047755   0.005896  -0.000214
    22  H    0.000478  -0.000145  -0.052523   0.402932  -0.032884  -0.005051
    23  H   -0.000253   0.000531  -0.002741  -0.046700   0.408437  -0.035060
    24  H   -0.000273  -0.000291   0.007706  -0.039354   0.410369  -0.030851
    25  H   -0.005934  -0.002273   0.005844  -0.007064  -0.037344   0.411759
    26  H    0.009516   0.000254  -0.000263   0.007911  -0.033545   0.410566
    27  H   -0.057199   0.005579  -0.000250  -0.000398   0.007171  -0.039511
    28  H    0.007418  -0.000940  -0.000352   0.000045  -0.000004   0.000019
    29  H    0.011895   0.003260  -0.000322   0.000014   0.000000   0.000018
    30  H    0.008746  -0.000227  -0.000069   0.000322  -0.001877  -0.001920
    31  H   -0.003838   0.002556  -0.000442  -0.001596   0.005179  -0.007943
    32  H   -0.014978  -0.000414  -0.000001   0.000104  -0.000440   0.007730
    33  H    0.000566  -0.013809   0.003922   0.000056   0.000011  -0.000021
    34  H   -0.000573   0.009916  -0.000063   0.000006   0.000000  -0.000001
    35  H    0.002227  -0.000067  -0.000289  -0.000045   0.000000  -0.000010
    36  H   -0.000641   0.011595  -0.000104   0.000044   0.000000   0.000000
    37  H   -0.000014   0.000010   0.005814  -0.003306   0.000007   0.000050
    38  H   -0.000028   0.000127   0.000161  -0.001126  -0.000208   0.000011
    39  H   -0.000014  -0.000127  -0.001442  -0.007671  -0.000216  -0.000017
    40  H    0.000001  -0.000012  -0.000610   0.011324  -0.000153   0.000020
    41  H    0.000013  -0.000051  -0.000231  -0.012400   0.010222   0.000626
    42  H   -0.000014   0.000004  -0.000140   0.006051  -0.003826  -0.000177
    43  H    0.000000  -0.000006  -0.000109   0.002405  -0.000377   0.000000
               7          8          9         10         11         12
     1  C    0.265812   0.170971  -0.174582   0.005189  -0.120683  -0.077393
     2  C   -0.056306   0.037437  -0.104772   0.304968   0.006391   0.000529
     3  C   -0.008479   0.005235   0.006951  -0.047515  -0.000099   0.002093
     4  C   -0.001400  -0.000348  -0.000586   0.004513  -0.000001  -0.004548
     5  C   -0.075992  -0.000430  -0.000003  -0.000174  -0.000006  -0.003257
     6  C    0.367854   0.005539  -0.000171  -0.000664   0.000177  -0.070515
     7  C    5.159411  -0.051203   0.010250   0.005498   0.011460   0.342085
     8  C   -0.051203   4.721057   0.369590  -0.093790   0.652847  -0.007472
     9  C    0.010250   0.369590   5.199571   0.286547  -0.072749  -0.001158
    10  C    0.005498  -0.093790   0.286547   5.269628   0.005573  -0.000081
    11  O    0.011460   0.652847  -0.072749   0.005573   7.892944  -0.005082
    12  C    0.342085  -0.007472  -0.001158  -0.000081  -0.005082   4.950361
    13  C   -0.000457  -0.001863  -0.054754   0.324028   0.000009  -0.000010
    14  O   -0.000048   0.003548  -0.045684   0.234743  -0.000017   0.000009
    15  C   -0.000430   0.000005   0.000006  -0.000312   0.000000   0.000020
    16  O    0.000010   0.000000   0.000000   0.000004   0.000000   0.000000
    17  C   -0.000010   0.000000  -0.000003  -0.000047   0.000000  -0.000004
    18  C   -0.000046   0.000000   0.000000   0.000002   0.000000  -0.000006
    19  O    0.000000   0.000000   0.000000   0.000000   0.000000   0.000000
    20  H    0.001927  -0.000298  -0.000076   0.000225   0.000005  -0.000206
    21  H   -0.000185  -0.000530   0.001967  -0.008224   0.000004   0.000065
    22  H    0.005415  -0.000347  -0.000015   0.000421  -0.000003  -0.001227
    23  H    0.007923   0.000026   0.000000   0.000020   0.000000  -0.000220
    24  H   -0.006085   0.000020  -0.000002   0.000022   0.000001   0.004949
    25  H   -0.044217   0.000265  -0.000112  -0.000113  -0.000018   0.008596
    26  H   -0.033439  -0.000248   0.000007   0.000024  -0.000004  -0.004880
    27  H    0.424474  -0.005118   0.002454  -0.001254   0.013414  -0.039834
    28  H   -0.000468  -0.021688   0.377867  -0.033332   0.000228   0.000146
    29  H   -0.000210  -0.030144   0.383450  -0.029282   0.004193  -0.000015
    30  H   -0.036248  -0.000037   0.000019   0.000018  -0.000107   0.403748
    31  H   -0.033524  -0.000369   0.000080  -0.000192  -0.000067   0.403390
    32  H   -0.024582   0.005046   0.000544  -0.000107   0.009953   0.398550
    33  H    0.000010  -0.000607   0.007438  -0.027994   0.000008  -0.000001
    34  H    0.000013   0.000635  -0.008933  -0.026822  -0.000014   0.000000
    35  H   -0.000049  -0.000175  -0.000682  -0.029445  -0.000053   0.000007
    36  H    0.000015  -0.000207  -0.000393  -0.041579   0.000006  -0.000002
    37  H    0.000000   0.000000  -0.000001   0.000001   0.000000   0.000000
    38  H    0.000007  -0.000003   0.000001  -0.000001   0.000000  -0.000011
    39  H    0.000002  -0.000001   0.000006   0.000070   0.000000   0.000000
    40  H   -0.000001   0.000000   0.000000  -0.000005   0.000000   0.000000
    41  H   -0.000011   0.000000   0.000000  -0.000001   0.000000  -0.000023
    42  H    0.000016   0.000000   0.000000   0.000001   0.000000   0.000016
    43  H    0.000000   0.000000   0.000000   0.000000   0.000000   0.000000
              13         14         15         16         17         18
     1  C   -0.005031   0.002839  -0.000057   0.000006   0.000063  -0.000020
     2  C   -0.087655  -0.062601   0.004404   0.001488   0.000259  -0.000040
     3  C   -0.006674  -0.006853  -0.037862   0.009680  -0.021109   0.007877
     4  C    0.000233  -0.000798   0.228662  -0.075547  -0.074044  -0.076050
     5  C   -0.000034  -0.000005  -0.043309  -0.003162   0.009047  -0.006274
     6  C    0.000098  -0.000001   0.005947  -0.000560  -0.000146   0.000542
     7  C   -0.000457  -0.000048  -0.000430   0.000010  -0.000010  -0.000046
     8  C   -0.001863   0.003548   0.000005   0.000000   0.000000   0.000000
     9  C   -0.054754  -0.045684   0.000006   0.000000  -0.000003   0.000000
    10  C    0.324028   0.234743  -0.000312   0.000004  -0.000047   0.000002
    11  O    0.000009  -0.000017   0.000000   0.000000   0.000000   0.000000
    12  C   -0.000010   0.000009   0.000020   0.000000  -0.000004  -0.000006
    13  C    4.978339  -0.051772  -0.000009   0.000000   0.000002   0.000000
    14  O   -0.051772   8.000804  -0.000174   0.000000  -0.000011  -0.000001
    15  C   -0.000009  -0.000174   5.388364   0.211280   0.341713   0.354791
    16  O    0.000000   0.000000   0.211280   8.028522  -0.047411  -0.057635
    17  C    0.000002  -0.000011   0.341713  -0.047411   4.947814  -0.074014
    18  C    0.000000  -0.000001   0.354791  -0.057635  -0.074014   4.796579
    19  O    0.000000   0.000000  -0.039775  -0.005838  -0.011714   0.268542
    20  H    0.001536   0.000022  -0.003321   0.007361   0.000673  -0.000002
    21  H   -0.001619   0.019930  -0.000638   0.000818  -0.000585   0.000485
    22  H    0.000105   0.000824  -0.030788   0.004054  -0.003612  -0.004068
    23  H   -0.000003   0.000001  -0.009854   0.017180   0.001202  -0.005582
    24  H    0.000000   0.000000  -0.007843   0.000092  -0.000415   0.003969
    25  H    0.000021   0.000004  -0.000286  -0.000141  -0.000028   0.000035
    26  H   -0.000003   0.000000  -0.000264  -0.000015   0.000010  -0.000002
    27  H    0.000146   0.000000   0.000026   0.000000   0.000000   0.000001
    28  H    0.005615   0.009593  -0.000002   0.000000   0.000001   0.000000
    29  H   -0.001448   0.001706   0.000000   0.000000   0.000000   0.000000
    30  H    0.000000   0.000000  -0.000007   0.000000   0.000000  -0.000005
    31  H    0.000003  -0.000016   0.000285  -0.000002  -0.000015   0.000069
    32  H   -0.000001   0.000008   0.000000   0.000000  -0.000001  -0.000001
    33  H    0.404121   0.002118  -0.000014  -0.000016  -0.000017  -0.000001
    34  H    0.392686  -0.001878   0.000000   0.000000   0.000000   0.000000
    35  H    0.382226   0.004832   0.000002   0.000000  -0.000001   0.000000
    36  H   -0.006419   0.320187  -0.000001   0.000000   0.000011   0.000000
    37  H    0.000001  -0.000039  -0.040131   0.323647  -0.002171   0.006942
    38  H    0.000004   0.000181  -0.032036   0.004543   0.390786  -0.002327
    39  H    0.000051   0.001362  -0.026457  -0.002863   0.398947   0.007482
    40  H    0.000000  -0.000001  -0.037513   0.001293   0.397563  -0.018217
    41  H    0.000000   0.000000  -0.035742  -0.001695   0.007796   0.405878
    42  H    0.000000  -0.000001  -0.042738   0.004244  -0.004495   0.397021
    43  H    0.000000   0.000000  -0.012820   0.024388   0.000023  -0.053108
              19         20         21         22         23         24
     1  C    0.000000  -0.002648   0.008422   0.000478  -0.000253  -0.000273
     2  C    0.000001  -0.026487  -0.047486  -0.000145   0.000531  -0.000291
     3  C   -0.000134   0.394137   0.409634  -0.052523  -0.002741   0.007706
     4  C    0.005599  -0.040560  -0.047755   0.402932  -0.046700  -0.039354
     5  C   -0.000507  -0.003284   0.005896  -0.032884   0.408437   0.410369
     6  C   -0.000003  -0.003475  -0.000214  -0.005051  -0.035060  -0.030851
     7  C    0.000000   0.001927  -0.000185   0.005415   0.007923  -0.006085
     8  C    0.000000  -0.000298  -0.000530  -0.000347   0.000026   0.000020
     9  C    0.000000  -0.000076   0.001967  -0.000015   0.000000  -0.000002
    10  C    0.000000   0.000225  -0.008224   0.000421   0.000020   0.000022
    11  O    0.000000   0.000005   0.000004  -0.000003   0.000000   0.000001
    12  C    0.000000  -0.000206   0.000065  -0.001227  -0.000220   0.004949
    13  C    0.000000   0.001536  -0.001619   0.000105  -0.000003   0.000000
    14  O    0.000000   0.000022   0.019930   0.000824   0.000001   0.000000
    15  C   -0.039775  -0.003321  -0.000638  -0.030788  -0.009854  -0.007843
    16  O   -0.005838   0.007361   0.000818   0.004054   0.017180   0.000092
    17  C   -0.011714   0.000673  -0.000585  -0.003612   0.001202  -0.000415
    18  C    0.268542  -0.000002   0.000485  -0.004068  -0.005582   0.003969
    19  O    7.944270   0.000001  -0.000014  -0.000142  -0.000054  -0.000046
    20  H    0.000001   0.513608  -0.023017   0.007737   0.004397   0.000229
    21  H   -0.000014  -0.023017   0.521505  -0.000675  -0.000238  -0.000296
    22  H   -0.000142   0.007737  -0.000675   0.538492   0.007918  -0.009015
    23  H   -0.000054   0.004397  -0.000238   0.007918   0.549173  -0.029211
    24  H   -0.000046   0.000229  -0.000296  -0.009015  -0.029211   0.552408
    25  H    0.000000   0.000174   0.000141  -0.000509  -0.008941   0.007643
    26  H    0.000000  -0.000289   0.000025  -0.000226  -0.002555  -0.008408
    27  H    0.000000   0.000202   0.000002   0.000073  -0.000286  -0.000279
    28  H    0.000000  -0.000020  -0.000024   0.000053   0.000000   0.000000
    29  H    0.000000   0.000061  -0.000163   0.000005   0.000000   0.000000
    30  H    0.000000   0.000020  -0.000003   0.000049  -0.000045   0.000558
    31  H    0.000000   0.000030  -0.000013   0.003730   0.000033  -0.001156
    32  H    0.000000  -0.000003  -0.000003   0.000059   0.000025  -0.000063
    33  H    0.000000  -0.000410   0.002477  -0.000018  -0.000003  -0.000001
    34  H    0.000000   0.000022  -0.000392   0.000000   0.000000   0.000000
    35  H    0.000000  -0.000316   0.000436  -0.000013   0.000000   0.000000
    36  H    0.000000   0.000011  -0.001182  -0.000014   0.000000   0.000000
    37  H   -0.000060  -0.000046  -0.000500  -0.000456  -0.000792  -0.000056
    38  H   -0.000441  -0.000167  -0.000174   0.001909  -0.000162  -0.000030
    39  H   -0.000092   0.000295   0.005873   0.000089  -0.000018  -0.000001
    40  H    0.027274  -0.000101  -0.000216  -0.000446  -0.000055   0.000009
    41  H   -0.029126   0.000001   0.000033  -0.000559   0.002366  -0.001583
    42  H   -0.026206  -0.000002  -0.000063   0.002887   0.000479   0.000169
    43  H    0.318041  -0.000025  -0.000043  -0.000041  -0.000026  -0.000029
              25         26         27         28         29         30
     1  C   -0.005934   0.009516  -0.057199   0.007418   0.011895   0.008746
     2  C   -0.002273   0.000254   0.005579  -0.000940   0.003260  -0.000227
     3  C    0.005844  -0.000263  -0.000250  -0.000352  -0.000322  -0.000069
     4  C   -0.007064   0.007911  -0.000398   0.000045   0.000014   0.000322
     5  C   -0.037344  -0.033545   0.007171  -0.000004   0.000000  -0.001877
     6  C    0.411759   0.410566  -0.039511   0.000019   0.000018  -0.001920
     7  C   -0.044217  -0.033439   0.424474  -0.000468  -0.000210  -0.036248
     8  C    0.000265  -0.000248  -0.005118  -0.021688  -0.030144  -0.000037
     9  C   -0.000112   0.000007   0.002454   0.377867   0.383450   0.000019
    10  C   -0.000113   0.000024  -0.001254  -0.033332  -0.029282   0.000018
    11  O   -0.000018  -0.000004   0.013414   0.000228   0.004193  -0.000107
    12  C    0.008596  -0.004880  -0.039834   0.000146  -0.000015   0.403748
    13  C    0.000021  -0.000003   0.000146   0.005615  -0.001448   0.000000
    14  O    0.000004   0.000000   0.000000   0.009593   0.001706   0.000000
    15  C   -0.000286  -0.000264   0.000026  -0.000002   0.000000  -0.000007
    16  O   -0.000141  -0.000015   0.000000   0.000000   0.000000   0.000000
    17  C   -0.000028   0.000010   0.000000   0.000001   0.000000   0.000000
    18  C    0.000035  -0.000002   0.000001   0.000000   0.000000  -0.000005
    19  O    0.000000   0.000000   0.000000   0.000000   0.000000   0.000000
    20  H    0.000174  -0.000289   0.000202  -0.000020   0.000061   0.000020
    21  H    0.000141   0.000025   0.000002  -0.000024  -0.000163  -0.000003
    22  H   -0.000509  -0.000226   0.000073   0.000053   0.000005   0.000049
    23  H   -0.008941  -0.002555  -0.000286   0.000000   0.000000  -0.000045
    24  H    0.007643  -0.008408  -0.000279   0.000000   0.000000   0.000558
    25  H    0.561500  -0.025911  -0.004683   0.000005  -0.000001  -0.000011
    26  H   -0.025911   0.548094  -0.007802   0.000000  -0.000001   0.003338
    27  H   -0.004683  -0.007802   0.556746  -0.000072  -0.000035  -0.005450
    28  H    0.000005   0.000000  -0.000072   0.494072  -0.011501  -0.000005
    29  H   -0.000001  -0.000001  -0.000035  -0.011501   0.508281   0.000001
    30  H   -0.000011   0.003338  -0.005450  -0.000005   0.000001   0.549884
    31  H   -0.000250  -0.000668   0.007981  -0.000023   0.000004  -0.026464
    32  H   -0.000374   0.000004  -0.005700  -0.000036  -0.000017  -0.023274
    33  H   -0.000020   0.000000  -0.000004  -0.000470   0.000181   0.000000
    34  H    0.000000   0.000000  -0.000006   0.000135   0.001092   0.000000
    35  H    0.000108   0.000000  -0.000037  -0.000353  -0.001070   0.000000
    36  H   -0.000001   0.000000  -0.000001  -0.000053   0.000556   0.000000
    37  H   -0.000025   0.000002   0.000000   0.000000   0.000000   0.000000
    38  H    0.000001   0.000001   0.000000   0.000002   0.000000   0.000000
    39  H    0.000002   0.000000   0.000000  -0.000001   0.000000   0.000000
    40  H    0.000000  -0.000001   0.000000   0.000000   0.000000   0.000000
    41  H   -0.000038   0.000006   0.000000   0.000000   0.000000  -0.000004
    42  H   -0.000002   0.000001   0.000000   0.000000   0.000000   0.000000
    43  H    0.000000   0.000000   0.000000   0.000000   0.000000   0.000000
              31         32         33         34         35         36
     1  C   -0.003838  -0.014978   0.000566  -0.000573   0.002227  -0.000641
     2  C    0.002556  -0.000414  -0.013809   0.009916  -0.000067   0.011595
     3  C   -0.000442  -0.000001   0.003922  -0.000063  -0.000289  -0.000104
     4  C   -0.001596   0.000104   0.000056   0.000006  -0.000045   0.000044
     5  C    0.005179  -0.000440   0.000011   0.000000   0.000000   0.000000
     6  C   -0.007943   0.007730  -0.000021  -0.000001  -0.000010   0.000000
     7  C   -0.033524  -0.024582   0.000010   0.000013  -0.000049   0.000015
     8  C   -0.000369   0.005046  -0.000607   0.000635  -0.000175  -0.000207
     9  C    0.000080   0.000544   0.007438  -0.008933  -0.000682  -0.000393
    10  C   -0.000192  -0.000107  -0.027994  -0.026822  -0.029445  -0.041579
    11  O   -0.000067   0.009953   0.000008  -0.000014  -0.000053   0.000006
    12  C    0.403390   0.398550  -0.000001   0.000000   0.000007  -0.000002
    13  C    0.000003  -0.000001   0.404121   0.392686   0.382226  -0.006419
    14  O   -0.000016   0.000008   0.002118  -0.001878   0.004832   0.320187
    15  C    0.000285   0.000000  -0.000014   0.000000   0.000002  -0.000001
    16  O   -0.000002   0.000000  -0.000016   0.000000   0.000000   0.000000
    17  C   -0.000015  -0.000001  -0.000017   0.000000  -0.000001   0.000011
    18  C    0.000069  -0.000001  -0.000001   0.000000   0.000000   0.000000
    19  O    0.000000   0.000000   0.000000   0.000000   0.000000   0.000000
    20  H    0.000030  -0.000003  -0.000410   0.000022  -0.000316   0.000011
    21  H   -0.000013  -0.000003   0.002477  -0.000392   0.000436  -0.001182
    22  H    0.003730   0.000059  -0.000018   0.000000  -0.000013  -0.000014
    23  H    0.000033   0.000025  -0.000003   0.000000   0.000000   0.000000
    24  H   -0.001156  -0.000063  -0.000001   0.000000   0.000000   0.000000
    25  H   -0.000250  -0.000374  -0.000020   0.000000   0.000108  -0.000001
    26  H   -0.000668   0.000004   0.000000   0.000000   0.000000   0.000000
    27  H    0.007981  -0.005700  -0.000004  -0.000006  -0.000037  -0.000001
    28  H   -0.000023  -0.000036  -0.000470   0.000135  -0.000353  -0.000053
    29  H    0.000004  -0.000017   0.000181   0.001092  -0.001070   0.000556
    30  H   -0.026464  -0.023274   0.000000   0.000000   0.000000   0.000000
    31  H    0.555550  -0.027062   0.000001   0.000000   0.000000   0.000000
    32  H   -0.027062   0.544913  -0.000001   0.000000   0.000000  -0.000001
    33  H    0.000001  -0.000001   0.530027  -0.024823  -0.021274  -0.000292
    34  H    0.000000   0.000000  -0.024823   0.537689  -0.020544   0.004187
    35  H    0.000000   0.000000  -0.021274  -0.020544   0.548700  -0.000080
    36  H    0.000000  -0.000001  -0.000292   0.004187  -0.000080   0.443046
    37  H    0.000000   0.000000  -0.000010   0.000000  -0.000001   0.000001
    38  H   -0.000023   0.000001   0.000001   0.000000   0.000000   0.000000
    39  H    0.000004   0.000000   0.000024   0.000000  -0.000004   0.000004
    40  H    0.000003   0.000000   0.000001   0.000000   0.000000  -0.000001
    41  H    0.000001   0.000000   0.000000   0.000000   0.000000   0.000000
    42  H    0.000072   0.000000   0.000000   0.000000   0.000000   0.000000
    43  H    0.000000   0.000000   0.000000   0.000000   0.000000   0.000000
              37         38         39         40         41         42
     1  C   -0.000014  -0.000028  -0.000014   0.000001   0.000013  -0.000014
     2  C    0.000010   0.000127  -0.000127  -0.000012  -0.000051   0.000004
     3  C    0.005814   0.000161  -0.001442  -0.000610  -0.000231  -0.000140
     4  C   -0.003306  -0.001126  -0.007671   0.011324  -0.012400   0.006051
     5  C    0.000007  -0.000208  -0.000216  -0.000153   0.010222  -0.003826
     6  C    0.000050   0.000011  -0.000017   0.000020   0.000626  -0.000177
     7  C    0.000000   0.000007   0.000002  -0.000001  -0.000011   0.000016
     8  C    0.000000  -0.000003  -0.000001   0.000000   0.000000   0.000000
     9  C   -0.000001   0.000001   0.000006   0.000000   0.000000   0.000000
    10  C    0.000001  -0.000001   0.000070  -0.000005  -0.000001   0.000001
    11  O    0.000000   0.000000   0.000000   0.000000   0.000000   0.000000
    12  C    0.000000  -0.000011   0.000000   0.000000  -0.000023   0.000016
    13  C    0.000001   0.000004   0.000051   0.000000   0.000000   0.000000
    14  O   -0.000039   0.000181   0.001362  -0.000001   0.000000  -0.000001
    15  C   -0.040131  -0.032036  -0.026457  -0.037513  -0.035742  -0.042738
    16  O    0.323647   0.004543  -0.002863   0.001293  -0.001695   0.004244
    17  C   -0.002171   0.390786   0.398947   0.397563   0.007796  -0.004495
    18  C    0.006942  -0.002327   0.007482  -0.018217   0.405878   0.397021
    19  O   -0.000060  -0.000441  -0.000092   0.027274  -0.029126  -0.026206
    20  H   -0.000046  -0.000167   0.000295  -0.000101   0.000001  -0.000002
    21  H   -0.000500  -0.000174   0.005873  -0.000216   0.000033  -0.000063
    22  H   -0.000456   0.001909   0.000089  -0.000446  -0.000559   0.002887
    23  H   -0.000792  -0.000162  -0.000018  -0.000055   0.002366   0.000479
    24  H   -0.000056  -0.000030  -0.000001   0.000009  -0.001583   0.000169
    25  H   -0.000025   0.000001   0.000002   0.000000  -0.000038  -0.000002
    26  H    0.000002   0.000001   0.000000  -0.000001   0.000006   0.000001
    27  H    0.000000   0.000000   0.000000   0.000000   0.000000   0.000000
    28  H    0.000000   0.000002  -0.000001   0.000000   0.000000   0.000000
    29  H    0.000000   0.000000   0.000000   0.000000   0.000000   0.000000
    30  H    0.000000   0.000000   0.000000   0.000000  -0.000004   0.000000
    31  H    0.000000  -0.000023   0.000004   0.000003   0.000001   0.000072
    32  H    0.000000   0.000001   0.000000   0.000000   0.000000   0.000000
    33  H   -0.000010   0.000001   0.000024   0.000001   0.000000   0.000000
    34  H    0.000000   0.000000   0.000000   0.000000   0.000000   0.000000
    35  H   -0.000001   0.000000  -0.000004   0.000000   0.000000   0.000000
    36  H    0.000001   0.000000   0.000004  -0.000001   0.000000   0.000000
    37  H    0.436191   0.000236   0.003376  -0.000541  -0.000492  -0.000486
    38  H    0.000236   0.547064  -0.021249  -0.020696  -0.000302   0.001289
    39  H    0.003376  -0.021249   0.542851  -0.025353  -0.000385   0.000029
    40  H   -0.000541  -0.020696  -0.025353   0.534537   0.001506  -0.001733
    41  H   -0.000492  -0.000302  -0.000385   0.001506   0.552314  -0.031524
    42  H   -0.000486   0.001289   0.000029  -0.001733  -0.031524   0.555222
    43  H   -0.000798  -0.000049  -0.000170   0.000216  -0.004058   0.008936
              43
     1  C    0.000000
     2  C   -0.000006
     3  C   -0.000109
     4  C    0.002405
     5  C   -0.000377
     6  C    0.000000
     7  C    0.000000
     8  C    0.000000
     9  C    0.000000
    10  C    0.000000
    11  O    0.000000
    12  C    0.000000
    13  C    0.000000
    14  O    0.000000
    15  C   -0.012820
    16  O    0.024388
    17  C    0.000023
    18  C   -0.053108
    19  O    0.318041
    20  H   -0.000025
    21  H   -0.000043
    22  H   -0.000041
    23  H   -0.000026
    24  H   -0.000029
    25  H    0.000000
    26  H    0.000000
    27  H    0.000000
    28  H    0.000000
    29  H    0.000000
    30  H    0.000000
    31  H    0.000000
    32  H    0.000000
    33  H    0.000000
    34  H    0.000000
    35  H    0.000000
    36  H    0.000000
    37  H   -0.000798
    38  H   -0.000049
    39  H   -0.000170
    40  H    0.000216
    41  H   -0.004058
    42  H    0.008936
    43  H    0.460025
 Mulliken charges:
               1
     1  C   -0.042786
     2  C    0.013064
     3  C   -0.208876
     4  C   -0.188140
     5  C   -0.221300
     6  C   -0.256922
     7  C   -0.228794
     8  C    0.242654
     9  C   -0.182073
    10  C   -0.100561
    11  O   -0.398310
    12  C   -0.298619
    13  C   -0.271471
    14  O   -0.432809
    15  C   -0.133122
    16  O   -0.443724
    17  C   -0.256055
    18  C    0.047183
    19  O   -0.449577
    20  H    0.172082
    21  H    0.156540
    22  H    0.165548
    23  H    0.143086
    24  H    0.147145
    25  H    0.142197
    26  H    0.138766
    27  H    0.149649
    28  H    0.174146
    29  H    0.159493
    30  H    0.129052
    31  H    0.124692
    32  H    0.130121
    33  H    0.138842
    34  H    0.137670
    35  H    0.135966
    36  H    0.271310
    37  H    0.273648
    38  H    0.132709
    39  H    0.125614
    40  H    0.131906
    41  H    0.137464
    42  H    0.134970
    43  H    0.257623
 Sum of Mulliken charges =   0.00000
 Mulliken charges with hydrogens summed into heavy atoms:
               1
     1  C   -0.042786
     2  C    0.013064
     3  C    0.119746
     4  C   -0.022592
     5  C    0.068931
     6  C    0.024041
     7  C   -0.079145
     8  C    0.242654
     9  C    0.151566
    10  C   -0.100561
    11  O   -0.398310
    12  C    0.085245
    13  C    0.141006
    14  O   -0.161500
    15  C   -0.133122
    16  O   -0.170076
    17  C    0.134174
    18  C    0.319618
    19  O   -0.191955
 Electronic spatial extent (au):  <R**2>=           5671.8473
 Charge=              0.0000 electrons
 Dipole moment (field-independent basis, Debye):
    X=              0.2988    Y=             -4.7814    Z=              2.5003  Tot=              5.4040
 Quadrupole moment (field-independent basis, Debye-Ang):
   XX=           -144.4096   YY=           -104.2790   ZZ=           -115.5196
   XY=            -15.0634   XZ=             -1.3792   YZ=             -1.3161
 Traceless Quadrupole moment (field-independent basis, Debye-Ang):
   XX=            -23.0069   YY=             17.1237   ZZ=              5.8831
   XY=            -15.0634   XZ=             -1.3792   YZ=             -1.3161
 Octapole moment (field-independent basis, Debye-Ang**2):
  XXX=             15.3960  YYY=            -50.3539  ZZZ=             -2.2240  XYY=             -6.7899
  XXY=            -92.3430  XXZ=             43.9323  XZZ=              3.1620  YZZ=             -7.1281
  YYZ=              6.8315  XYZ=             14.9797
 Hexadecapole moment (field-independent basis, Debye-Ang**3):
 XXXX=          -5567.5231 YYYY=          -1771.1764 ZZZZ=           -627.6249 XXXY=           -195.9565
 XXXZ=           -167.7481 YYYX=            -96.0932 YYYZ=             26.8259 ZZZX=            -15.9855
 ZZZY=             -3.4026 XXYY=          -1059.7160 XXZZ=           -919.4565 YYZZ=           -418.9773
 XXYZ=             25.1867 YYXZ=            -25.8586 ZZXY=             -4.0479
 N-N= 1.596006267462D+03 E-N=-5.262052304504D+03  KE= 8.829987222373D+02
 1\1\GINC-SNODE72\SP\RmPW1PW91\6-311G(d,p)\C15H24O4\ROOT\11-Mar-2024\0\
 \# mPW1PW91/6-311G(d,p) nmr guess=read geom=check scrf=(solvent=methan
 ol,read)\\candidate structure: DY-202A-11R_43, conformer: 1, nmr calcu
 lation with methanol solvation\\0,1\C,0,1.7648639571,0.7268886366,0.09
 31008542\C,0,1.1618701069,-0.4729428644,0.271913221\C,0,-0.2652314984,
 -0.7406487818,0.6620270372\C,0,-1.2794187763,0.2330561725,0.0070945392
 \C,0,-1.3172172545,1.5953113627,0.743647419\C,0,0.0230330403,2.1267700
 517,1.2865719045\C,0,1.2239610252,2.1185598344,0.3205560133\C,0,3.1618
 372081,0.5140696495,-0.3212213925\C,0,3.3964221437,-0.9740333774,-0.51
 11573203\C,0,2.1184847708,-1.6458045018,0.0391484859\O,0,4.0086400884,
 1.3940101213,-0.482011302\C,0,0.9514313509,2.8593985001,-1.00427796\C,
 0,2.3777478225,-2.4216977836,1.3378317637\O,0,1.4928646106,-2.51052118
 01,-0.9258140169\C,0,-2.6953257223,-0.4165187971,-0.1200648978\O,0,-3.
 1903667634,-0.8174922446,1.182171779\C,0,-2.6893410121,-1.6235337139,-
 1.0685203994\C,0,-3.7451789232,0.6034066474,-0.6037391761\O,0,-5.04319
 61263,0.0177150627,-0.7234100402\H,0,-0.361214954,-0.6907136363,1.7562
 276215\H,0,-0.4897853652,-1.7753860264,0.3923749097\H,0,-0.9406224381,
 0.4067712259,-1.0222074912\H,0,-2.0025585973,1.5149763855,1.5978274265
 \H,0,-1.7479995677,2.3473505309,0.0726243899\H,0,0.3054263976,1.565279
 5496,2.1865034574\H,0,-0.1424655928,3.1600815245,1.6195021953\H,0,2.03
 58257221,2.670756466,0.8171590789\H,0,3.4986912208,-1.1861465954,-1.58
 21208918\H,0,4.3215506404,-1.2899744561,-0.0177174034\H,0,0.6215556783
 ,3.8866612141,-0.8054535942\H,0,0.1784209545,2.3634403998,-1.601260368
 9\H,0,1.8617688408,2.9129635783,-1.6119498068\H,0,1.4434080897,-2.8190
 126656,1.7483936188\H,0,3.0509932067,-3.2653251391,1.1395331256\H,0,2.
 8476361348,-1.7824899711,2.0931812985\H,0,2.0241300175,-3.3240644123,-
 0.9718126758\H,0,-2.8062451694,-1.6831596336,1.400582977\H,0,-2.295470
 7506,-1.3429396377,-2.0519265356\H,0,-2.077211882,-2.4454274506,-0.683
 4097311\H,0,-3.7078893184,-1.9985000896,-1.2018547473\H,0,-3.791027119
 7,1.4519285174,0.0885161472\H,0,-3.4763088524,0.980935092,-1.595134394
 9\H,0,-5.2079873435,-0.4218975644,0.1298748829\\Version=ES64L-G09RevD.
 01\State=1-A\HF=-886.9761437\RMSD=5.010e-09\Dipole=0.096453,-1.8756188
 ,0.9964732\Quadrupole=-17.1720911,12.8147838,4.3573072,-11.0621461,-1.
 2437805,-1.1700086\PG=C01 [X(C15H24O4)]\\@


 If your ship doesn't come in, swim out to it!
                          -- Jonathan Winters
 Job cpu time:       0 days  0 hours 37 minutes  2.4 seconds.
 File lengths (MBytes):  RWF=    278 Int=      0 D2E=      0 Chk=     30 Scr=      1
 Normal termination of Gaussian 09 at Mon Mar 11 00:06:30 2024.
