# Supplementary material for: New patchoulol- and guaiane-type sesquiterpenoids from Sanguisorba officinalis with anti-melanogenic activity
Source: Nat Prod Bioprospect. 2026 May 12;16(1):63. doi: 10.1007/s13659-026-00616-0 (PMC13161421; doi:10.1007/s13659-026-00616-0)
Supplement: Supplementary file 2 — Additional file 2. It includes the calculated NMR data of compound 11. [file 13659_2026_616_MOESM2_ESM.zip › New folder/11R-nmr-44.log]

 Entering Gaussian System, Link 0=/gpfs/home/zhengshan/software/Gaussian/g09/g09
 Input=DY-202A-11R_44-2.gjf
 Output=DY-202A-11R_44-2.log
 Initial command:
 /gpfs/home/zhengshan/software/Gaussian/g09/l1.exe "/gpfs/home/zhengshan/software/Gaussian/g09/scratch/zhengshan/%J/Gau-17198.inp" -scrdir="/gpfs/home/zhengshan/software/Gaussian/g09/scratch/zhengshan/%J/"
 Entering Link 1 = /gpfs/home/zhengshan/software/Gaussian/g09/l1.exe PID=     17199.
  
 Copyright (c) 1988,1990,1992,1993,1995,1998,2003,2009,2013,
            Gaussian, Inc.  All Rights Reserved.
  
 This is part of the Gaussian(R) 09 program.  It is based on
 the Gaussian(R) 03 system (copyright 2003, Gaussian, Inc.),
 the Gaussian(R) 98 system (copyright 1998, Gaussian, Inc.),
 the Gaussian(R) 94 system (copyright 1995, Gaussian, Inc.),
 the Gaussian 92(TM) system (copyright 1992, Gaussian, Inc.),
 the Gaussian 90(TM) system (copyright 1990, Gaussian, Inc.),
 the Gaussian 88(TM) system (copyright 1988, Gaussian, Inc.),
 the Gaussian 86(TM) system (copyright 1986, Carnegie Mellon
 University), and the Gaussian 82(TM) system (copyright 1983,
 Carnegie Mellon University). Gaussian is a federally registered
 trademark of Gaussian, Inc.
  
 This software contains proprietary and confidential information,
 including trade secrets, belonging to Gaussian, Inc.
  
 This software is provided under written license and may be
 used, copied, transmitted, or stored only in accord with that
 written license.
  
 The following legend is applicable only to US Government
 contracts under FAR:
  
                    RESTRICTED RIGHTS LEGEND
  
 Use, reproduction and disclosure by the US Government is
 subject to restrictions as set forth in subparagraphs (a)
 and (c) of the Commercial Computer Software - Restricted
 Rights clause in FAR 52.227-19.
  
 Gaussian, Inc.
 340 Quinnipiac St., Bldg. 40, Wallingford CT 06492
  
  
 ---------------------------------------------------------------
 Warning -- This program may not be used in any manner that
 competes with the business of Gaussian, Inc. or will provide
 assistance to any competitor of Gaussian, Inc.  The licensee
 of this program is prohibited from giving any competitor of
 Gaussian, Inc. access to this program.  By using this program,
 the user acknowledges that Gaussian, Inc. is engaged in the
 business of creating and licensing software in the field of
 computational chemistry and represents and warrants to the
 licensee that it is not a competitor of Gaussian, Inc. and that
 it will not use this program in any manner prohibited above.
 ---------------------------------------------------------------
  

 Cite this work as:
 Gaussian 09, Revision D.01,
 M. J. Frisch, G. W. Trucks, H. B. Schlegel, G. E. Scuseria, 
 M. A. Robb, J. R. Cheeseman, G. Scalmani, V. Barone, B. Mennucci, 
 G. A. Petersson, H. Nakatsuji, M. Caricato, X. Li, H. P. Hratchian, 
 A. F. Izmaylov, J. Bloino, G. Zheng, J. L. Sonnenberg, M. Hada, 
 M. Ehara, K. Toyota, R. Fukuda, J. Hasegawa, M. Ishida, T. Nakajima, 
 Y. Honda, O. Kitao, H. Nakai, T. Vreven, J. A. Montgomery, Jr., 
 J. E. Peralta, F. Ogliaro, M. Bearpark, J. J. Heyd, E. Brothers, 
 K. N. Kudin, V. N. Staroverov, T. Keith, R. Kobayashi, J. Normand, 
 K. Raghavachari, A. Rendell, J. C. Burant, S. S. Iyengar, J. Tomasi, 
 M. Cossi, N. Rega, J. M. Millam, M. Klene, J. E. Knox, J. B. Cross, 
 V. Bakken, C. Adamo, J. Jaramillo, R. Gomperts, R. E. Stratmann, 
 O. Yazyev, A. J. Austin, R. Cammi, C. Pomelli, J. W. Ochterski, 
 R. L. Martin, K. Morokuma, V. G. Zakrzewski, G. A. Voth, 
 P. Salvador, J. J. Dannenberg, S. Dapprich, A. D. Daniels, 
 O. Farkas, J. B. Foresman, J. V. Ortiz, J. Cioslowski, 
 and D. J. Fox, Gaussian, Inc., Wallingford CT, 2013.
 
 ******************************************
 Gaussian 09:  ES64L-G09RevD.01 24-Apr-2013
                10-Mar-2024 
 ******************************************
 %chk=DY-202A-11R_44.chk
 %mem=6GB
 %nprocshared=3
 Will use up to    3 processors via shared memory.
 ----------------------------------------------------------------------
 # mPW1PW91/6-311G(d,p) nmr guess=read geom=check scrf=(solvent=methano
 l,read)
 ----------------------------------------------------------------------
 1/29=2,38=1,40=2/1;
 2/12=2,40=1/2;
 3/5=4,6=6,7=101,11=2,14=-4,16=1,25=1,30=1,70=2203,72=3,74=-7,116=-2/1,2,8,3;
 4/5=1/1;
 5/5=2,38=6,53=3/2;
 8/6=1,10=90,11=11/1;
 10/13=100,45=16/2;
 6/7=2,8=2,9=2,10=2,28=1/1;
 99/9=1/99;
 ----------------------------------------------------------------------
 candidate structure: DY-202A-11R_44, conformer: 1, nmr calculation wit
 h methanol solvation
 ----------------------------------------------------------------------
 Structure from the checkpoint file:  "DY-202A-11R_44.chk"
 Charge =  0 Multiplicity = 1
 Redundant internal coordinates found in file.
 C,0,1.6251731848,0.774551128,0.1222598915
 C,0,1.1044491077,-0.4627107535,0.3118510146
 C,0,-0.3205584213,-0.8140752786,0.6358729894
 C,0,-1.3461219119,0.0760342565,-0.1148633229
 C,0,-1.5422658037,1.4279902972,0.6140586645
 C,0,-0.2685326237,2.0784725251,1.1924043952
 C,0,0.9786291707,2.1308737388,0.2875383288
 C,0,3.0480936705,0.6513622965,-0.2313836796
 C,0,3.3849099442,-0.8193866511,-0.3995579675
 C,0,2.1591257781,-1.567682897,0.1534451462
 O,0,3.8420280529,1.5825460585,-0.3758389492
 C,0,0.7307950699,2.8323983962,-1.0632455411
 C,0,2.4466794311,-2.2624675271,1.4898213715
 O,0,1.7460130035,-2.5404527085,-0.824887701
 C,0,-2.6748079165,-0.6965798613,-0.4009179646
 O,0,-3.1608619641,-1.345313937,0.7914214054
 C,0,-2.4475542283,-1.807802891,-1.4328801329
 C,0,-3.8007452716,0.2121997687,-0.9593782896
 O,0,-4.4757034547,0.9777792392,0.0430134039
 H,0,-0.4820425112,-0.7318768802,1.7200656645
 H,0,-0.4791886187,-1.870142713,0.4033638073
 H,0,-0.9241342576,0.292286467,-1.1045058462
 H,0,-2.238153277,1.2960102861,1.4517890642
 H,0,-2.0275808655,2.1311193514,-0.0721650993
 H,0,0.0120976425,1.5670352199,2.1223350989
 H,0,-0.5249387446,3.105833358,1.4833926902
 H,0,1.7247921528,2.7443994652,0.8147811962
 H,0,3.497654892,-1.0348027616,-1.4691359589
 H,0,4.3281203765,-1.0737540939,0.093996419
 H,0,0.3277284873,3.8398646698,-0.9009857205
 H,0,0.022288079,2.2815625218,-1.691219457
 H,0,1.6668308113,2.9335876373,-1.6237093934
 H,0,1.5386752207,-2.7253831065,1.8952767197
 H,0,3.1972677961,-3.0478189837,1.344870573
 H,0,2.8257058735,-1.5501992016,2.2305730763
 H,0,1.1496457614,-3.1721802673,-0.3885469966
 H,0,-3.3964821322,-0.6424622166,1.422272284
 H,0,-2.2663749541,-1.3733338823,-2.4229498912
 H,0,-1.5940563521,-2.4461679761,-1.1873008102
 H,0,-3.338262915,-2.4426726786,-1.4967074711
 H,0,-3.3871860206,0.925948174,-1.6792070552
 H,0,-4.5289996924,-0.4141638888,-1.4905229595
 H,0,-5.1247515696,0.3917763,0.4656070031
 Recover connectivity data from disk.
                          Input orientation:                          
 ---------------------------------------------------------------------
 Center     Atomic      Atomic             Coordinates (Angstroms)
 Number     Number       Type             X           Y           Z
 ---------------------------------------------------------------------
      1          6           0        1.625173    0.774551    0.122260
      2          6           0        1.104449   -0.462711    0.311851
      3          6           0       -0.320558   -0.814075    0.635873
      4          6           0       -1.346122    0.076034   -0.114863
      5          6           0       -1.542266    1.427990    0.614059
      6          6           0       -0.268533    2.078473    1.192404
      7          6           0        0.978629    2.130874    0.287538
      8          6           0        3.048094    0.651362   -0.231384
      9          6           0        3.384910   -0.819387   -0.399558
     10          6           0        2.159126   -1.567683    0.153445
     11          8           0        3.842028    1.582546   -0.375839
     12          6           0        0.730795    2.832398   -1.063246
     13          6           0        2.446679   -2.262468    1.489821
     14          8           0        1.746013   -2.540453   -0.824888
     15          6           0       -2.674808   -0.696580   -0.400918
     16          8           0       -3.160862   -1.345314    0.791421
     17          6           0       -2.447554   -1.807803   -1.432880
     18          6           0       -3.800745    0.212200   -0.959378
     19          8           0       -4.475703    0.977779    0.043013
     20          1           0       -0.482043   -0.731877    1.720066
     21          1           0       -0.479189   -1.870143    0.403364
     22          1           0       -0.924134    0.292286   -1.104506
     23          1           0       -2.238153    1.296010    1.451789
     24          1           0       -2.027581    2.131119   -0.072165
     25          1           0        0.012098    1.567035    2.122335
     26          1           0       -0.524939    3.105833    1.483393
     27          1           0        1.724792    2.744399    0.814781
     28          1           0        3.497655   -1.034803   -1.469136
     29          1           0        4.328120   -1.073754    0.093996
     30          1           0        0.327728    3.839865   -0.900986
     31          1           0        0.022288    2.281563   -1.691219
     32          1           0        1.666831    2.933588   -1.623709
     33          1           0        1.538675   -2.725383    1.895277
     34          1           0        3.197268   -3.047819    1.344871
     35          1           0        2.825706   -1.550199    2.230573
     36          1           0        1.149646   -3.172180   -0.388547
     37          1           0       -3.396482   -0.642462    1.422272
     38          1           0       -2.266375   -1.373334   -2.422950
     39          1           0       -1.594056   -2.446168   -1.187301
     40          1           0       -3.338263   -2.442673   -1.496707
     41          1           0       -3.387186    0.925948   -1.679207
     42          1           0       -4.529000   -0.414164   -1.490523
     43          1           0       -5.124752    0.391776    0.465607
 ---------------------------------------------------------------------
                    Distance matrix (angstroms):
                    1          2          3          4          5
     1  C    0.000000
     2  C    1.355697   0.000000
     3  C    2.563865   1.503028   0.000000
     4  C    3.061494   2.545119   1.551670   0.000000
     5  C    3.271318   3.266677   2.553410   1.548414   0.000000
     6  C    2.536048   3.019613   2.946060   2.622958   1.542727
     7  C    1.511604   2.596748   3.237584   3.128699   2.637342
     8  C    1.471374   2.305215   3.774581   4.433250   4.731736
     9  C    2.430968   2.415331   3.847420   4.823432   5.509554
    10  C    2.402527   1.535708   2.636189   3.880793   4.783986
    11  O    2.411515   3.485733   4.908613   5.408751   5.476715
    12  C    2.537729   3.590021   4.158019   3.579184   3.154761
    13  C    3.430536   2.535413   3.238005   4.735921   5.504373
    14  O    3.449774   2.453730   3.063481   4.112352   5.350877
    15  C    4.574689   3.852988   2.575118   1.563383   2.612782
    16  O    5.277096   4.381992   2.893740   2.476866   3.215980
    17  C    5.066964   4.179723   3.129113   2.549346   3.934446
    18  C    5.561184   5.111992   3.963555   2.599408   3.009083
    19  O    6.104775   5.769349   4.563711   3.260728   3.022224
    20  H    3.043463   2.138335   1.099230   2.183190   2.648084
    21  H    3.391425   2.120648   1.092933   2.192655   3.471629
    22  H    2.869931   2.586743   2.148781   1.097375   2.150668
    23  H    4.118842   3.945320   2.965696   2.176801   1.097028
    24  H    3.901370   4.084732   3.476984   2.165545   1.095821
    25  H    2.688930   2.931033   2.826644   3.012126   2.170317
    26  H    3.451165   4.094133   4.015687   3.522563   2.146125
    27  H    2.090410   3.305045   4.108310   4.173119   3.528015
    28  H    3.051637   3.037538   4.365608   5.150746   5.983799
    29  H    3.274592   3.288296   4.687353   5.793329   6.402392
    30  H    3.482318   4.537226   4.943821   4.193588   3.407253
    31  H    2.851146   3.565726   3.887914   3.036742   2.913884
    32  H    2.776974   3.949368   4.806288   4.418157   4.191984
    33  H    3.924361   2.795617   2.948889   4.495626   5.327685
    34  H    4.310078   3.482787   4.226984   5.703654   6.559736
    35  H    3.360168   2.797651   3.603321   5.054686   5.528283
    36  H    4.007959   2.798897   2.961688   4.105442   5.423391
    37  H    5.377265   4.639367   3.179494   2.661391   2.894495
    38  H    5.122075   4.435180   3.668156   2.876595   4.194660
    39  H    4.738293   3.669263   2.758530   2.751926   4.272784
    40  H    6.132478   5.189299   4.038164   3.495998   4.760564
    41  H    5.328410   5.105631   4.217995   2.708407   2.985774
    42  H    6.472091   5.914952   4.732068   3.501920   4.091867
    43  H    6.769482   6.289414   4.956142   3.835972   3.732289
                    6          7          8          9         10
     6  C    0.000000
     7  C    1.541733   0.000000
     8  C    3.881215   2.596328   0.000000
     9  C    4.927431   3.868633   1.518167   0.000000
    10  C    4.501934   3.884697   2.421264   1.538930   0.000000
    11  O    4.427419   2.989947   1.232194   2.445159   3.610574
    12  C    2.579732   1.542133   3.289192   4.562931   4.783428
    13  C    5.128800   4.785614   3.437245   2.555878   1.533400
    14  O    5.427921   4.862886   3.497906   2.414323   1.440166
    15  C    4.003717   4.670767   5.881946   6.060962   4.942980
    16  O    4.499852   5.428919   6.601816   6.673991   5.362717
    17  C    5.171401   5.496521   6.139481   6.005194   4.878072
    18  C    4.537584   5.298918   6.901408   7.280880   6.318736
    19  O    4.498101   5.580248   7.535872   8.075575   7.107217
    20  H    2.867416   3.518670   4.264196   4.410644   3.182553
    21  H    4.032186   4.259904   4.382079   4.084119   2.667329
    22  H    2.982628   2.989766   4.082876   4.505622   3.814239
    23  H    2.135166   3.521387   5.585074   6.286591   5.405784
    24  H    2.167062   3.027653   5.289376   6.173146   5.591114
    25  H    1.097767   2.149087   3.949142   4.840539   4.279336
    26  H    1.098130   2.154375   4.661700   5.851476   5.551101
    27  H    2.135276   1.100526   2.688195   4.114752   4.384069
    28  H    5.564211   4.410545   2.139460   1.096865   2.169883
    29  H    5.680867   4.639632   2.172641   1.094507   2.225317
    30  H    2.800056   2.181034   4.244444   5.595213   5.805808
    31  H    2.905359   2.202902   3.734190   4.753052   4.773422
    32  H    3.522407   2.184225   3.009154   4.305248   4.864367
    33  H    5.180450   5.146038   4.266549   3.508229   2.181560
    34  H    6.189821   5.732292   4.023776   2.836221   2.165187
    35  H    4.880509   4.553831   3.310221   2.786465   2.181535
    36  H    5.663920   5.348712   4.271801   3.245330   1.971603
    37  H    4.152155   5.302887   6.777988   7.024076   5.773278
    38  H    5.383041   5.491472   6.094746   6.028100   5.124514
    39  H    5.281324   5.453730   5.661981   5.296892   4.081141
    40  H    6.090593   6.537310   7.208304   7.002846   5.806022
    41  H    4.393229   4.937639   6.601849   7.109499   6.351251
    42  H    5.618088   6.322396   7.754555   7.999023   6.983141
    43  H    5.191921   6.348813   8.206618   8.638852   7.549291
                   11         12         13         14         15
    11  O    0.000000
    12  C    3.422635   0.000000
    13  C    4.495755   5.951476   0.000000
    14  O    4.646939   5.473117   2.434356   0.000000
    15  C    6.903926   4.948787   5.679483   4.808667   0.000000
    16  O    7.679540   6.003171   5.724810   5.302663   1.441797
    17  C    7.222925   5.636488   5.718604   4.300283   1.533430
    18  C    7.786549   5.235560   7.152124   6.193683   1.550965
    19  O    8.350200   5.636581   7.778935   7.200067   2.498755
    20  H    5.333569   4.682078   3.312572   3.835618   3.050908
    21  H    5.585797   5.072366   3.145634   2.628581   2.616269
    22  H    4.991195   3.031940   4.961823   3.902856   2.130200
    23  H    6.355386   4.183365   5.883185   5.981245   2.755650
    24  H    5.903004   3.013747   6.462384   6.052288   2.919394
    25  H    4.572689   3.502227   4.581741   5.344534   4.325531
    26  H    4.984731   2.852543   6.135895   6.508911   4.757196
    27  H    2.692614   2.126678   5.103481   5.533410   5.716183
    28  H    2.857342   4.772369   3.371519   2.397976   6.273339
    29  H    2.740978   5.434886   2.627011   3.108510   7.030520
    30  H    4.209699   1.097169   6.887987   6.536495   5.463023
    31  H    4.099910   1.095333   6.053503   5.193610   4.220016
    32  H    2.848504   1.095683   6.107473   5.532586   5.789919
    33  H    5.387175   6.347792   1.096885   2.734316   5.209798
    34  H    4.981650   6.816118   1.095979   2.659213   6.561812
    35  H    4.200046   5.868991   1.095308   3.388536   6.157034
    36  H    5.464111   6.056865   2.457263   0.972176   4.555787
    37  H    7.783309   5.940275   6.063952   5.924302   1.961572
    38  H    7.088052   5.340413   6.189767   4.473838   2.171043
    39  H    6.814692   5.769193   4.850595   3.360996   2.201699
    40  H    8.307545   6.676189   6.512863   5.129402   2.165587
    41  H    7.375054   4.579490   7.364966   6.252642   2.184972
    42  H    8.677758   6.195819   7.807610   6.658826   2.169107
    43  H    9.084553   6.525447   8.088300   7.580946   2.817376
                   16         17         18         19         20
    16  O    0.000000
    17  C    2.381223   0.000000
    18  C    2.429115   2.477043   0.000000
    19  O    2.772307   3.748482   1.430549   0.000000
    20  H    2.900820   3.868064   4.368580   4.656689   0.000000
    21  H    2.759965   2.692609   4.150416   4.920634   1.740506
    22  H    3.358456   2.615151   2.881383   3.794779   3.036867
    23  H    2.874730   4.242502   3.070841   2.663184   2.695964
    24  H    3.757086   4.188440   2.759259   2.708646   3.714502
    25  H    4.507858   5.484430   5.086286   4.981080   2.385580
    26  H    5.219160   6.028675   5.007110   4.712945   3.845240
    27  H    6.371493   6.571377   6.331764   6.493283   4.215941
    28  H    7.038635   5.995361   7.421692   8.361311   5.108891
    29  H    7.526287   6.984264   8.297092   9.039840   5.089071
    30  H    6.474611   6.315161   5.496149   5.670593   5.331647
    31  H    5.426802   4.784325   4.408337   4.993931   4.579523
    32  H    6.888285   6.280554   6.143425   6.658369   5.406858
    33  H    5.020830   5.273387   6.729626   7.301852   2.843953
    34  H    6.605350   6.412297   8.056641   8.762121   4.363678
    35  H    6.160530   6.426081   7.562519   8.030359   3.445500
    36  H    4.828068   3.986478   6.023807   7.003782   3.614379
    37  H    0.973391   3.226512   2.562447   2.385845   2.930978
    38  H    3.336626   1.096279   2.647688   4.060768   4.556302
    39  H    2.753562   1.093745   3.462419   4.641226   3.553611
    40  H    2.543856   1.095671   2.747901   3.919694   4.629519
    41  H    3.363608   2.901203   1.094816   2.038038   4.768993
    42  H    2.818885   2.505587   1.097634   2.071734   5.175585
    43  H    2.642064   3.950922   1.953413   0.971210   4.938726
                   21         22         23         24         25
    21  H    0.000000
    22  H    2.673527   0.000000
    23  H    3.770634   3.044462   0.000000
    24  H    4.316682   2.380048   1.750481   0.000000
    25  H    3.874328   3.593608   2.363623   3.048657   0.000000
    26  H    5.092042   3.843517   2.492301   2.372290   1.750587
    27  H    5.130380   4.088194   4.267147   3.904240   2.455444
    28  H    4.474297   4.631019   6.845728   6.519419   5.640686
    29  H    4.882639   5.557756   7.111634   7.119955   5.451236
    30  H    5.912413   3.767478   4.311669   3.025597   3.795503
    31  H    4.677116   2.279730   3.994923   2.616473   3.879929
    32  H    5.638284   3.736194   5.233474   4.086554   4.317228
    33  H    2.651229   4.916346   5.534683   6.338346   4.561453
    34  H    3.973624   5.843090   6.958742   7.491891   5.660975
    35  H    3.789906   5.345915   5.860894   6.512227   4.200626
    36  H    2.230589   4.100694   5.901588   6.190303   5.482582
    37  H    3.325053   3.656620   2.258378   3.435111   4.121939
    38  H    3.380666   2.512806   4.705295   4.226630   5.873400
    39  H    2.026067   2.820423   4.624236   4.731071   5.444191
    40  H    3.480283   3.669038   4.886883   4.966566   6.356111
    41  H    4.540008   2.607380   3.355646   2.425603   5.139829
    42  H    4.701877   3.693662   4.102423   3.840222   6.131840
    43  H    5.167340   4.485570   3.181610   3.592628   5.523876
                   26         27         28         29         30
    26  H    0.000000
    27  H    2.374650   0.000000
    28  H    6.484100   4.758328   0.000000
    29  H    6.553744   4.677087   1.770473   0.000000
    30  H    2.636495   2.468945   5.842398   6.413796   0.000000
    31  H    3.325213   3.064764   4.808927   5.743286   1.773716
    32  H    3.806259   2.446505   4.373092   5.108010   1.771119
    33  H    6.199293   5.578587   4.244401   3.708570   7.237952
    34  H    7.193153   5.999914   3.472909   2.596237   7.792196
    35  H    5.784785   4.654036   3.795391   2.655035   6.715604
    36  H    6.761793   6.065040   3.353983   3.839133   7.078624
    37  H    4.722205   6.169873   7.486207   7.849829   6.273637
    38  H    6.193146   6.585442   5.852214   7.064852   6.018570
    39  H    6.253026   6.478046   5.291210   6.212682   6.579471
    40  H    6.897950   7.608103   6.979443   7.948441   7.298264
    41  H    4.790240   5.971521   7.161683   8.165109   4.785094
    42  H    6.104675   7.375694   8.050642   9.021881   6.483218
    43  H    5.436936   7.250725   8.951215   9.573017   6.594424
                   31         32         33         34         35
    31  H    0.000000
    32  H    1.770371   0.000000
    33  H    6.342861   6.665106   0.000000
    34  H    6.906565   6.850688   1.777032   0.000000
    35  H    6.158085   6.025183   1.774804   1.779155   0.000000
    36  H    5.719371   6.250881   2.359411   2.685695   3.507106
    37  H    5.470991   6.906756   5.377552   7.019207   6.339792
    38  H    4.373977   5.887144   5.912151   6.844835   6.900424
    39  H    5.021747   6.305998   4.403891   5.452583   5.658526
    40  H    5.800822   7.346514   5.947269   7.152198   7.258350
    41  H    3.669107   5.438454   7.097412   8.263831   7.747110
    42  H    5.293528   7.043685   7.322708   8.641227   8.320386
    43  H    5.891961   7.546631   7.494124   9.047648   8.372344
                   36         37         38         39         40
    36  H    0.000000
    37  H    5.508704   0.000000
    38  H    4.363925   4.073948   0.000000
    39  H    2.948390   3.648557   1.769128   0.000000
    40  H    4.679907   3.429955   1.774924   1.771440   0.000000
    41  H    6.248464   3.475510   2.663845   3.850773   3.373916
    42  H    6.408433   3.133543   2.628478   3.582580   2.352178
    43  H    7.266321   2.229747   4.430541   4.822016   3.882824
                   41         42         43
    41  H    0.000000
    42  H    1.770661   0.000000
    43  H    2.811530   2.197932   0.000000
 Stoichiometry    C15H24O4
 Framework group  C1[X(C15H24O4)]
 Deg. of freedom   123
 Full point group                 C1      NOp   1
 Largest Abelian subgroup         C1      NOp   1
 Largest concise Abelian subgroup C1      NOp   1
                         Standard orientation:                         
 ---------------------------------------------------------------------
 Center     Atomic      Atomic             Coordinates (Angstroms)
 Number     Number       Type             X           Y           Z
 ---------------------------------------------------------------------
      1          6           0        1.665117    0.819283    0.083320
      2          6           0        1.179406   -0.431055    0.279936
      3          6           0       -0.225205   -0.817547    0.649779
      4          6           0       -1.296040    0.054755   -0.057387
      5          6           0       -1.497362    1.396032    0.689627
      6          6           0       -0.219407    2.070925    1.229403
      7          6           0        0.994157    2.159076    0.282601
      8          6           0        3.077356    0.731549   -0.320194
      9          6           0        3.441343   -0.729713   -0.512696
     10          6           0        2.252699   -1.510272    0.075657
     11          8           0        3.844534    1.681801   -0.483784
     12          6           0        0.683868    2.865436   -1.052672
     13          6           0        2.602021   -2.208870    1.395221
     14          8           0        1.828066   -2.484459   -0.896314
     15          6           0       -2.616012   -0.745813   -0.304229
     16          8           0       -3.045666   -1.414960    0.898442
     17          6           0       -2.399551   -1.843310   -1.353063
     18          6           0       -3.780896    0.141327   -0.815620
     19          8           0       -4.437879    0.883255    0.216070
     20          1           0       -0.350855   -0.747680    1.739567
     21          1           0       -0.367854   -1.875094    0.413668
     22          1           0       -0.913588    0.288470   -1.059055
     23          1           0       -2.160648    1.241493    1.549650
     24          1           0       -2.021944    2.093278    0.026690
     25          1           0        0.104770    1.558688    2.144616
     26          1           0       -0.488764    3.089797    1.538003
     27          1           0        1.744060    2.785338    0.789158
     28          1           0        3.521817   -0.933993   -1.587362
     29          1           0        4.406599   -0.966306   -0.054166
     30          1           0        0.263968    3.862080   -0.867839
     31          1           0       -0.033319    2.303509   -1.660647
     32          1           0        1.597398    2.992497   -1.644145
     33          1           0        1.719316   -2.695678    1.827662
     34          1           0        3.364719   -2.975637    1.217652
     35          1           0        2.990263   -1.494004    2.128662
     36          1           0        1.261620   -3.133132   -0.445215
     37          1           0       -3.275138   -0.722723    1.543143
     38          1           0       -2.262655   -1.396958   -2.344958
     39          1           0       -1.523831   -2.463875   -1.142611
     40          1           0       -3.277340   -2.497900   -1.391704
     41          1           0       -3.408778    0.870057   -1.543014
     42          1           0       -4.512750   -0.497328   -1.326806
     43          1           0       -5.058472    0.279195    0.655644
 ---------------------------------------------------------------------
 Rotational constants (GHZ):      0.5809488      0.2616406      0.2073071
 Standard basis: 6-311G(d,p) (5D, 7F)
 There are   505 symmetry adapted cartesian basis functions of A   symmetry.
 There are   486 symmetry adapted basis functions of A   symmetry.
   486 basis functions,   800 primitive gaussians,   505 cartesian basis functions
    73 alpha electrons       73 beta electrons
       nuclear repulsion energy      1603.9523667832 Hartrees.
 NAtoms=   43 NActive=   43 NUniq=   43 SFac= 1.00D+00 NAtFMM=   60 NAOKFM=F Big=F
 Integral buffers will be    131072 words long.
 Raffenetti 2 integral format.
 Two-electron integral symmetry is turned on.
 Using the following non-standard input for PCM:
 --- end of non-standard input.
 ------------------------------------------------------------------------------
 Polarizable Continuum Model (PCM)
 =================================
 Model                : PCM (using non-symmetric T matrix).
 Atomic radii         : UFF (Universal Force Field).
 Polarization charges : Total charges.
 Charge compensation  : None.
 Solution method      : On-the-fly selection.
 Cavity type          : Scaled VdW (van der Waals Surface) (Alpha=1.100).
 Cavity algorithm     : GePol (No added spheres)
                        Default sphere list used, NSphG=   43.
                        Lebedev-Laikov grids with approx.  5.0 points / Ang**2.
                        Smoothing algorithm: Karplus/York (Gamma=1.0000).
                        Polarization charges: spherical gaussians, with
                                              point-specific exponents (IZeta= 3).
                        Self-potential: point-specific (ISelfS= 7).
                        Self-field    : sphere-specific E.n sum rule (ISelfD= 2).
 Solvent              : Methanol, Eps=  32.613000 Eps(inf)=   1.765709
 ------------------------------------------------------------------------------
 One-electron integrals computed using PRISM.
 NBasis=   486 RedAO= T EigKep=  3.21D-04  NBF=   486
 NBsUse=   486 1.00D-06 EigRej= -1.00D+00 NBFU=   486
 Initial guess from the checkpoint file:  "DY-202A-11R_44.chk"
 B after Tr=     0.000000    0.000000    0.000000
         Rot=    1.000000    0.000000    0.000000    0.000000 Ang=   0.00 deg.
 Requested convergence on RMS density matrix=1.00D-08 within 128 cycles.
 Requested convergence on MAX density matrix=1.00D-06.
 Requested convergence on             energy=1.00D-06.
 No special actions if energy rises.
 Inv3:  Mode=1 IEnd=    20845488.
 Iteration    1 A*A^-1 deviation from unit magnitude is 6.77D-15 for   2625.
 Iteration    1 A*A^-1 deviation from orthogonality  is 5.38D-15 for   2625   2592.
 Iteration    1 A^-1*A deviation from unit magnitude is 7.11D-15 for   2625.
 Iteration    1 A^-1*A deviation from orthogonality  is 5.19D-13 for   2140   2136.
 Error on total polarization charges =  0.01117
 SCF Done:  E(RmPW1PW91) =  -886.972522032     A.U. after   11 cycles
            NFock= 11  Conv=0.51D-08     -V/T= 2.0045
 DoSCS=F DFT=T ScalE2(SS,OS)=  1.000000  1.000000
 Range of M.O.s used for correlation:     1   486
 NBasis=   486 NAE=    73 NBE=    73 NFC=     0 NFV=     0
 NROrb=    486 NOA=    73 NOB=    73 NVA=   413 NVB=   413
 NEqPCM:  Using equilibrium solvation (IEInf=0, Eps=  32.6130, EpsInf=   1.7657)
          Differentiating once with respect to magnetic field using GIAOs.
          Electric field/nuclear overlap derivatives assumed to be zero.
 FoFJK:  IHMeth= 1 ICntrl=    6127 DoSepK=F KAlg= 0 I1Cent=   0 FoldK=F
 IRaf=         1 NMat=   1 IRICut=       1 DoRegI=T DoRafI=F ISym2E= 0.
          There are     3 degrees of freedom in the 1st order CPHF.  IDoFFX=0 NUNeed=     3.
      3 vectors produced by pass  0 Test12= 1.00D-12 3.33D-08 XBig12= 4.58D+01 1.04D+00.
 AX will form     3 AO Fock derivatives at one time.
      3 vectors produced by pass  1 Test12= 1.00D-12 3.33D-08 XBig12= 8.54D-02 1.77D-01.
      3 vectors produced by pass  2 Test12= 1.00D-12 3.33D-08 XBig12= 1.11D-03 1.48D-02.
      3 vectors produced by pass  3 Test12= 1.00D-12 3.33D-08 XBig12= 5.55D-06 9.00D-04.
      3 vectors produced by pass  4 Test12= 1.00D-12 3.33D-08 XBig12= 3.02D-08 5.98D-05.
      3 vectors produced by pass  5 Test12= 1.00D-12 3.33D-08 XBig12= 8.80D-11 2.33D-06.
      3 vectors produced by pass  6 Test12= 1.00D-12 3.33D-08 XBig12= 4.92D-13 1.48D-07.
 InvSVY:  IOpt=1 It=  1 EMax= 2.66D-15
 Solved reduced A of dimension    21 with     3 vectors.
 Calculating GIAO nuclear magnetic shielding tensors.
 SCF GIAO Magnetic shielding tensor (ppm):
      1  C    Isotropic =    36.7432   Anisotropy =   138.3035
   XX=   -27.9727   YX=    23.3643   ZX=    44.1090
   XY=    12.4815   YY=    21.2284   ZY=    -3.7310
   XZ=    41.1859   YZ=     6.6759   ZZ=   116.9740
   Eigenvalues:   -43.9869    25.2710   128.9456
      2  C    Isotropic =    -3.1297   Anisotropy =   194.2654
   XX=   -87.9286   YX=    23.0662   ZX=    58.1725
   XY=    25.3356   YY=   -35.9164   ZY=     3.9585
   XZ=    42.8054   YZ=   -10.9784   ZZ=   114.4558
   Eigenvalues:  -108.0537   -27.7161   126.3806
      3  C    Isotropic =   159.1214   Anisotropy =    19.1754
   XX=   166.2756   YX=    -2.6786   ZX=     7.9790
   XY=    -0.1341   YY=   151.0458   ZY=    -2.7314
   XZ=     6.2998   YZ=    -8.8782   ZZ=   160.0429
   Eigenvalues:   147.9649   157.4943   171.9050
      4  C    Isotropic =   137.7742   Anisotropy =    38.4292
   XX=   159.4195   YX=    11.9910   ZX=     4.0760
   XY=     7.8577   YY=   134.6093   ZY=    -8.6221
   XZ=     9.9264   YZ=    -3.7968   ZZ=   119.2938
   Eigenvalues:   114.7748   135.1541   163.3937
      5  C    Isotropic =   159.0991   Anisotropy =    15.5569
   XX=   167.6218   YX=     0.6750   ZX=     0.2893
   XY=    -5.4766   YY=   165.2400   ZY=     4.0150
   XZ=     2.9036   YZ=    10.3918   ZZ=   144.4355
   Eigenvalues:   141.9882   165.8387   169.4704
      6  C    Isotropic =   156.1809   Anisotropy =    17.3276
   XX=   161.9885   YX=     6.5144   ZX=   -11.1044
   XY=     2.7352   YY=   153.1929   ZY=     3.3073
   XZ=    -6.1485   YZ=     2.7564   ZZ=   153.3613
   Eigenvalues:   144.9079   155.9022   167.7326
      7  C    Isotropic =   154.4275   Anisotropy =     7.7308
   XX=   154.1803   YX=    -4.2946   ZX=     0.7548
   XY=    -4.3156   YY=   151.0931   ZY=     1.9628
   XZ=    -4.9470   YZ=    -1.3868   ZZ=   158.0092
   Eigenvalues:   147.9657   155.7355   159.5814
      8  C    Isotropic =   -24.0890   Anisotropy =   147.1482
   XX=   -67.8817   YX=    14.2203   ZX=    39.8452
   XY=    20.8319   YY=   -65.5544   ZY=   -16.4106
   XZ=    43.9894   YZ=    -9.8025   ZZ=    61.1691
   Eigenvalues:   -94.8533   -51.4235    74.0098
      9  C    Isotropic =   134.7956   Anisotropy =    31.8134
   XX=   129.3767   YX=     9.5828   ZX=   -11.1876
   XY=     4.1466   YY=   150.3868   ZY=   -11.4094
   XZ=    -4.4664   YZ=    -5.7116   ZZ=   124.6232
   Eigenvalues:   118.5106   129.8716   156.0045
     10  C    Isotropic =   106.7096   Anisotropy =    39.5088
   XX=   104.5734   YX=     4.8725   ZX=     2.4033
   XY=     2.6468   YY=   111.3570   ZY=    21.3315
   XZ=     6.4709   YZ=    26.3576   ZZ=   104.1983
   Eigenvalues:    83.6252   103.4547   133.0488
     11  O    Isotropic =  -228.3515   Anisotropy =   896.4083
   XX=  -455.6205   YX=  -237.8948   ZX=   216.0540
   XY=  -186.5456   YY=  -527.8803   ZY=    -0.0223
   XZ=   257.1273   YZ=    22.0709   ZZ=   298.4462
   Eigenvalues:  -733.8595  -320.4490   369.2540
     12  C    Isotropic =   169.2412   Anisotropy =    29.2992
   XX=   155.9454   YX=    -5.3355   ZX=     3.8049
   XY=    -4.5311   YY=   173.8376   ZY=    -9.7009
   XZ=     3.4348   YZ=   -13.5517   ZZ=   177.9406
   Eigenvalues:   154.6524   164.2972   188.7740
     13  C    Isotropic =   159.6201   Anisotropy =    41.7282
   XX=   145.3116   YX=    -0.7939   ZX=    12.4471
   XY=    -1.1584   YY=   156.2002   ZY=   -15.6989
   XZ=    15.4705   YZ=    -9.7768   ZZ=   177.3486
   Eigenvalues:   139.1529   152.2686   187.4389
     14  O    Isotropic =   256.9230   Anisotropy =    67.6919
   XX=   246.2681   YX=    57.6974   ZX=    15.6779
   XY=    32.8177   YY=   232.5512   ZY=    -0.7497
   XZ=     7.1190   YZ=    14.1779   ZZ=   291.9498
   Eigenvalues:   193.5786   275.1395   302.0509
     15  C    Isotropic =   110.7960   Anisotropy =    39.4304
   XX=   105.2631   YX=     9.9676   ZX=    -6.9703
   XY=     9.8274   YY=   105.5438   ZY=   -15.6030
   XZ=   -11.4076   YZ=   -16.9256   ZZ=   121.5809
   Eigenvalues:    93.6614   101.6436   137.0829
     16  O    Isotropic =   295.6676   Anisotropy =    23.0276
   XX=   282.7341   YX=     9.8149   ZX=    -9.3408
   XY=     6.0252   YY=   299.9791   ZY=    -3.5017
   XZ=   -10.8345   YZ=    19.6644   ZZ=   304.2895
   Eigenvalues:   274.4587   301.5246   311.0193
     17  C    Isotropic =   163.2523   Anisotropy =    38.6237
   XX=   154.9230   YX=     1.9871   ZX=    -5.9391
   XY=     4.7144   YY=   167.9527   ZY=    21.0220
   XZ=    -8.0489   YZ=    21.7574   ZZ=   166.8813
   Eigenvalues:   141.8502   158.9053   189.0015
     18  C    Isotropic =   115.1697   Anisotropy =    50.9541
   XX=   112.6150   YX=   -28.1508   ZX=    -7.2295
   XY=   -25.3548   YY=   111.9519   ZY=    15.5673
   XZ=    -2.4880   YZ=    21.3450   ZZ=   120.9422
   Eigenvalues:    82.7058   113.6642   149.1391
     19  O    Isotropic =   310.3198   Anisotropy =    38.8081
   XX=   307.7068   YX=    31.0696   ZX=    -0.9733
   XY=    10.0355   YY=   320.7280   ZY=    -8.2313
   XZ=   -10.1738   YZ=     7.1790   ZZ=   302.5246
   Eigenvalues:   291.0841   303.6835   336.1919
     20  H    Isotropic =    29.3737   Anisotropy =     5.2149
   XX=    28.2423   YX=    -1.1346   ZX=     0.7933
   XY=    -1.2668   YY=    27.3956   ZY=    -1.5002
   XZ=    -0.4637   YZ=    -1.1395   ZZ=    32.4833
   Eigenvalues:    26.3797    28.8911    32.8503
     21  H    Isotropic =    29.2170   Anisotropy =     7.6756
   XX=    32.9445   YX=    -1.8105   ZX=     0.9709
   XY=    -2.0735   YY=    31.5939   ZY=     1.5038
   XZ=     1.3755   YZ=     0.7408   ZZ=    23.1126
   Eigenvalues:    22.7632    30.5537    34.3341
     22  H    Isotropic =    30.0016   Anisotropy =     4.6017
   XX=    30.2057   YX=     2.4130   ZX=    -1.4781
   XY=     2.9736   YY=    29.9476   ZY=    -0.4470
   XZ=    -0.0260   YZ=    -0.8053   ZZ=    29.8515
   Eigenvalues:    27.3784    29.5571    33.0694
     23  H    Isotropic =    29.9431   Anisotropy =     7.8378
   XX=    33.7625   YX=     2.5196   ZX=    -3.1567
   XY=     2.4118   YY=    27.5200   ZY=     3.3286
   XZ=    -2.4307   YZ=     2.7005   ZZ=    28.5468
   Eigenvalues:    23.6292    31.0317    35.1683
     24  H    Isotropic =    29.7600   Anisotropy =     6.5894
   XX=    31.8939   YX=    -0.8763   ZX=     3.3215
   XY=    -0.9919   YY=    32.3846   ZY=    -1.5910
   XZ=     2.5582   YZ=    -1.4039   ZZ=    25.0016
   Eigenvalues:    23.7785    31.3486    34.1530
     25  H    Isotropic =    29.8916   Anisotropy =     6.3406
   XX=    28.1622   YX=     1.3035   ZX=     1.4543
   XY=     0.6595   YY=    27.5674   ZY=    -0.2280
   XZ=     0.5733   YZ=    -0.2587   ZZ=    33.9452
   Eigenvalues:    26.7477    28.8084    34.1186
     26  H    Isotropic =    29.9988   Anisotropy =    10.2655
   XX=    28.5107   YX=     0.2240   ZX=    -1.2350
   XY=     0.0088   YY=    33.7577   ZY=     4.7533
   XZ=    -1.8981   YZ=     5.7200   ZZ=    27.7281
   Eigenvalues:    24.2291    28.9249    36.8425
     27  H    Isotropic =    29.0801   Anisotropy =     8.9020
   XX=    31.9109   YX=     3.6411   ZX=     1.8050
   XY=     3.7910   YY=    28.2079   ZY=     1.2634
   XZ=     1.4767   YZ=     2.9481   ZZ=    27.1215
   Eigenvalues:    25.2043    27.0212    35.0148
     28  H    Isotropic =    29.1202   Anisotropy =     6.4769
   XX=    28.8013   YX=     1.2493   ZX=    -2.9508
   XY=     0.7441   YY=    27.5544   ZY=    -0.2403
   XZ=    -3.7374   YZ=     0.9814   ZZ=    31.0050
   Eigenvalues:    25.7851    28.1374    33.4382
     29  H    Isotropic =    29.3105   Anisotropy =     6.1504
   XX=    33.3863   YX=     0.6486   ZX=    -0.1021
   XY=    -0.1616   YY=    28.0017   ZY=    -1.7762
   XZ=     0.8564   YZ=    -2.1599   ZZ=    26.5435
   Eigenvalues:    25.1494    29.3713    33.4108
     30  H    Isotropic =    30.7151   Anisotropy =    10.7447
   XX=    27.8542   YX=    -1.9699   ZX=    -0.7284
   XY=    -2.1526   YY=    36.9133   ZY=    -1.7089
   XZ=     0.4162   YZ=    -3.1220   ZZ=    27.3779
   Eigenvalues:    26.4304    27.8368    37.8783
     31  H    Isotropic =    30.8701   Anisotropy =     5.1129
   XX=    30.4968   YX=     3.0481   ZX=     1.8224
   XY=     2.8937   YY=    29.7580   ZY=    -1.3238
   XZ=     3.2213   YZ=    -1.1846   ZZ=    32.3554
   Eigenvalues:    26.0295    32.3020    34.2787
     32  H    Isotropic =    30.4337   Anisotropy =     9.2517
   XX=    31.8620   YX=     0.8591   ZX=    -3.1254
   XY=     1.4563   YY=    28.4662   ZY=    -3.2034
   XZ=    -4.0247   YZ=    -4.6466   ZZ=    30.9729
   Eigenvalues:    25.3258    29.3737    36.6015
     33  H    Isotropic =    30.3290   Anisotropy =     5.8988
   XX=    31.3052   YX=    -0.5669   ZX=    -0.6344
   XY=     1.0791   YY=    29.3024   ZY=    -3.3553
   XZ=    -1.7240   YZ=    -4.6486   ZZ=    30.3794
   Eigenvalues:    25.7402    30.9853    34.2615
     34  H    Isotropic =    30.1149   Anisotropy =     9.4715
   XX=    31.3803   YX=    -4.4272   ZX=     0.6879
   XY=    -4.4056   YY=    31.3580   ZY=    -1.3331
   XZ=     1.6995   YZ=    -3.0026   ZZ=    27.6063
   Eigenvalues:    26.2897    27.6257    36.4292
     35  H    Isotropic =    30.7160   Anisotropy =     8.8614
   XX=    29.2824   YX=     0.2667   ZX=     3.6891
   XY=     0.6414   YY=    28.5967   ZY=     1.3064
   XZ=     4.1537   YZ=     1.0928   ZZ=    34.2690
   Eigenvalues:    27.1044    28.4201    36.6236
     36  H    Isotropic =    30.3058   Anisotropy =    14.1422
   XX=    30.6889   YX=     5.9343   ZX=    -3.6405
   XY=     6.9349   YY=    34.5902   ZY=    -0.5057
   XZ=    -2.4328   YZ=    -0.6156   ZZ=    25.6383
   Eigenvalues:    23.4901    27.6933    39.7340
     37  H    Isotropic =    29.7916   Anisotropy =    15.7192
   XX=    25.1737   YX=    -2.0754   ZX=    -5.0458
   XY=    -2.1553   YY=    29.5761   ZY=     6.0524
   XZ=    -5.3502   YZ=     5.1562   ZZ=    34.6248
   Eigenvalues:    22.8479    26.2558    40.2710
     38  H    Isotropic =    31.1140   Anisotropy =     8.4178
   XX=    28.3079   YX=     0.1410   ZX=    -0.6661
   XY=    -0.0508   YY=    28.4309   ZY=     1.1125
   XZ=    -0.3246   YZ=     0.6536   ZZ=    36.6033
   Eigenvalues:    28.2067    28.4095    36.7259
     39  H    Isotropic =    30.1811   Anisotropy =     7.0778
   XX=    32.6261   YX=    -2.6125   ZX=     2.2092
   XY=    -3.0891   YY=    31.2064   ZY=     2.2499
   XZ=     1.2957   YZ=     3.9461   ZZ=    26.7109
   Eigenvalues:    24.1295    31.5142    34.8997
     40  H    Isotropic =    30.9559   Anisotropy =    10.2612
   XX=    31.7005   YX=     3.6916   ZX=     1.2474
   XY=     4.7676   YY=    33.0088   ZY=     2.6920
   XZ=     1.7683   YZ=     3.5037   ZZ=    28.1586
   Eigenvalues:    26.5561    28.5150    37.7967
     41  H    Isotropic =    28.1593   Anisotropy =     4.3362
   XX=    27.7559   YX=    -1.0368   ZX=     0.2276
   XY=    -2.1873   YY=    27.0862   ZY=    -1.0399
   XZ=     0.9601   YZ=    -2.4535   ZZ=    29.6358
   Eigenvalues:    25.4966    27.9312    31.0501
     42  H    Isotropic =    28.2843   Anisotropy =     6.6587
   XX=    29.8894   YX=    -1.8718   ZX=     1.6353
   XY=    -1.1452   YY=    26.4672   ZY=     4.3023
   XZ=     3.0879   YZ=     5.2316   ZZ=    28.4964
   Eigenvalues:    21.7336    30.3959    32.7235
     43  H    Isotropic =    30.4380   Anisotropy =    18.3632
   XX=    36.1176   YX=     3.2974   ZX=    -8.9040
   XY=     4.8992   YY=    28.7781   ZY=    -2.7492
   XZ=    -7.3962   YZ=    -3.7621   ZZ=    26.4184
   Eigenvalues:    21.6708    26.9631    42.6801
 End of Minotr F.D. properties file   721 does not exist.
 End of Minotr F.D. properties file   722 does not exist.
 End of Minotr F.D. properties file   788 does not exist.

 **********************************************************************

            Population analysis using the SCF density.

 **********************************************************************

 Orbital symmetries:
       Occupied  (A) (A) (A) (A) (A) (A) (A) (A) (A) (A) (A) (A)
                 (A) (A) (A) (A) (A) (A) (A) (A) (A) (A) (A) (A)
                 (A) (A) (A) (A) (A) (A) (A) (A) (A) (A) (A) (A)
                 (A) (A) (A) (A) (A) (A) (A) (A) (A) (A) (A) (A)
                 (A) (A) (A) (A) (A) (A) (A) (A) (A) (A) (A) (A)
                 (A) (A) (A) (A) (A) (A) (A) (A) (A) (A) (A) (A)
                 (A)
       Virtual   (A) (A) (A) (A) (A) (A) (A) (A) (A) (A) (A) (A)
                 (A) (A) (A) (A) (A) (A) (A) (A) (A) (A) (A) (A)
                 (A) (A) (A) (A) (A) (A) (A) (A) (A) (A) (A) (A)
                 (A) (A) (A) (A) (A) (A) (A) (A) (A) (A) (A) (A)
                 (A) (A) (A) (A) (A) (A) (A) (A) (A) (A) (A) (A)
                 (A) (A) (A) (A) (A) (A) (A) (A) (A) (A) (A) (A)
                 (A) (A) (A) (A) (A) (A) (A) (A) (A) (A) (A) (A)
                 (A) (A) (A) (A) (A) (A) (A) (A) (A) (A) (A) (A)
                 (A) (A) (A) (A) (A) (A) (A) (A) (A) (A) (A) (A)
                 (A) (A) (A) (A) (A) (A) (A) (A) (A) (A) (A) (A)
                 (A) (A) (A) (A) (A) (A) (A) (A) (A) (A) (A) (A)
                 (A) (A) (A) (A) (A) (A) (A) (A) (A) (A) (A) (A)
                 (A) (A) (A) (A) (A) (A) (A) (A) (A) (A) (A) (A)
                 (A) (A) (A) (A) (A) (A) (A) (A) (A) (A) (A) (A)
                 (A) (A) (A) (A) (A) (A) (A) (A) (A) (A) (A) (A)
                 (A) (A) (A) (A) (A) (A) (A) (A) (A) (A) (A) (A)
                 (A) (A) (A) (A) (A) (A) (A) (A) (A) (A) (A) (A)
                 (A) (A) (A) (A) (A) (A) (A) (A) (A) (A) (A) (A)
                 (A) (A) (A) (A) (A) (A) (A) (A) (A) (A) (A) (A)
                 (A) (A) (A) (A) (A) (A) (A) (A) (A) (A) (A) (A)
                 (A) (A) (A) (A) (A) (A) (A) (A) (A) (A) (A) (A)
                 (A) (A) (A) (A) (A) (A) (A) (A) (A) (A) (A) (A)
                 (A) (A) (A) (A) (A) (A) (A) (A) (A) (A) (A) (A)
                 (A) (A) (A) (A) (A) (A) (A) (A) (A) (A) (A) (A)
                 (A) (A) (A) (A) (A) (A) (A) (A) (A) (A) (A) (A)
                 (A) (A) (A) (A) (A) (A) (A) (A) (A) (A) (A) (A)
                 (A) (A) (A) (A) (A) (A) (A) (A) (A) (A) (A) (A)
                 (A) (A) (A) (A) (A) (A) (A) (A) (A) (A) (A) (A)
                 (A) (A) (A) (A) (A) (A) (A) (A) (A) (A) (A) (A)
                 (A) (A) (A) (A) (A) (A) (A) (A) (A) (A) (A) (A)
                 (A) (A) (A) (A) (A) (A) (A) (A) (A) (A) (A) (A)
                 (A) (A) (A) (A) (A) (A) (A) (A) (A) (A) (A) (A)
                 (A) (A) (A) (A) (A) (A) (A) (A) (A) (A) (A) (A)
                 (A) (A) (A) (A) (A) (A) (A) (A) (A) (A) (A) (A)
                 (A) (A) (A) (A) (A)
 The electronic state is 1-A.
 Alpha  occ. eigenvalues --  -19.22019 -19.21812 -19.21428 -19.19813 -10.32034
 Alpha  occ. eigenvalues --  -10.31047 -10.29734 -10.27917 -10.26541 -10.24671
 Alpha  occ. eigenvalues --  -10.24589 -10.24436 -10.24351 -10.23850 -10.23198
 Alpha  occ. eigenvalues --  -10.23014 -10.22905 -10.22432 -10.22147  -1.06578
 Alpha  occ. eigenvalues --   -1.06297  -1.05794  -1.03927  -0.89295  -0.84550
 Alpha  occ. eigenvalues --   -0.82232  -0.78574  -0.77355  -0.75166  -0.71785
 Alpha  occ. eigenvalues --   -0.70374  -0.68583  -0.66183  -0.63190  -0.60114
 Alpha  occ. eigenvalues --   -0.58011  -0.57095  -0.54666  -0.53742  -0.51708
 Alpha  occ. eigenvalues --   -0.51197  -0.49166  -0.48741  -0.47225  -0.46664
 Alpha  occ. eigenvalues --   -0.46577  -0.45620  -0.45165  -0.43640  -0.43484
 Alpha  occ. eigenvalues --   -0.42116  -0.41724  -0.41049  -0.40644  -0.40048
 Alpha  occ. eigenvalues --   -0.39724  -0.39258  -0.39159  -0.38479  -0.37433
 Alpha  occ. eigenvalues --   -0.36727  -0.36126  -0.35911  -0.35363  -0.34750
 Alpha  occ. eigenvalues --   -0.33224  -0.32858  -0.32577  -0.31046  -0.30004
 Alpha  occ. eigenvalues --   -0.27988  -0.26561  -0.26246
 Alpha virt. eigenvalues --   -0.04822   0.03564   0.04340   0.04642   0.05835
 Alpha virt. eigenvalues --    0.06512   0.08129   0.08310   0.08985   0.09941
 Alpha virt. eigenvalues --    0.10687   0.10751   0.12013   0.12281   0.12593
 Alpha virt. eigenvalues --    0.13075   0.13902   0.14191   0.14322   0.14613
 Alpha virt. eigenvalues --    0.15142   0.15798   0.16620   0.17373   0.17637
 Alpha virt. eigenvalues --    0.18107   0.18413   0.18877   0.19536   0.20139
 Alpha virt. eigenvalues --    0.21486   0.21861   0.22506   0.22843   0.23906
 Alpha virt. eigenvalues --    0.24984   0.25395   0.25766   0.27031   0.27822
 Alpha virt. eigenvalues --    0.28940   0.30342   0.30661   0.30819   0.32339
 Alpha virt. eigenvalues --    0.32875   0.34105   0.34505   0.35001   0.36053
 Alpha virt. eigenvalues --    0.36644   0.37828   0.38534   0.39822   0.39957
 Alpha virt. eigenvalues --    0.40566   0.41588   0.42697   0.42981   0.43637
 Alpha virt. eigenvalues --    0.44799   0.45757   0.46573   0.47861   0.48148
 Alpha virt. eigenvalues --    0.49446   0.50132   0.50537   0.50973   0.51584
 Alpha virt. eigenvalues --    0.52830   0.53309   0.54195   0.54481   0.55665
 Alpha virt. eigenvalues --    0.56087   0.56511   0.56762   0.57592   0.57776
 Alpha virt. eigenvalues --    0.58253   0.59042   0.59193   0.59583   0.59698
 Alpha virt. eigenvalues --    0.60370   0.60729   0.61123   0.61364   0.61569
 Alpha virt. eigenvalues --    0.62472   0.62928   0.63458   0.63887   0.64155
 Alpha virt. eigenvalues --    0.64483   0.65036   0.65398   0.66475   0.66682
 Alpha virt. eigenvalues --    0.67153   0.67372   0.68352   0.69330   0.70106
 Alpha virt. eigenvalues --    0.70578   0.71669   0.72724   0.73119   0.73884
 Alpha virt. eigenvalues --    0.74860   0.76814   0.79357   0.82306   0.82648
 Alpha virt. eigenvalues --    0.84528   0.85004   0.86419   0.87401   0.88171
 Alpha virt. eigenvalues --    0.88954   0.91432   0.91731   0.92384   0.94996
 Alpha virt. eigenvalues --    0.96265   0.96495   0.98306   0.98692   1.00223
 Alpha virt. eigenvalues --    1.01298   1.02014   1.02716   1.03708   1.04863
 Alpha virt. eigenvalues --    1.06929   1.08840   1.10391   1.10694   1.13067
 Alpha virt. eigenvalues --    1.14514   1.16878   1.17449   1.18746   1.20249
 Alpha virt. eigenvalues --    1.21586   1.22394   1.23321   1.25072   1.25888
 Alpha virt. eigenvalues --    1.28620   1.30083   1.31551   1.32834   1.33806
 Alpha virt. eigenvalues --    1.34273   1.36591   1.37402   1.37892   1.40615
 Alpha virt. eigenvalues --    1.41682   1.42097   1.42439   1.42763   1.43375
 Alpha virt. eigenvalues --    1.44992   1.45514   1.45967   1.46474   1.47399
 Alpha virt. eigenvalues --    1.47983   1.48574   1.49031   1.50471   1.50930
 Alpha virt. eigenvalues --    1.51111   1.52466   1.53624   1.54094   1.54595
 Alpha virt. eigenvalues --    1.54989   1.55480   1.56192   1.57317   1.58043
 Alpha virt. eigenvalues --    1.58920   1.59772   1.60188   1.60777   1.61015
 Alpha virt. eigenvalues --    1.61741   1.62677   1.63556   1.65047   1.65120
 Alpha virt. eigenvalues --    1.65369   1.66601   1.66816   1.67948   1.68203
 Alpha virt. eigenvalues --    1.69145   1.69681   1.71394   1.71851   1.72422
 Alpha virt. eigenvalues --    1.72602   1.73869   1.75011   1.75882   1.76435
 Alpha virt. eigenvalues --    1.77049   1.79103   1.79389   1.80489   1.81187
 Alpha virt. eigenvalues --    1.82666   1.83077   1.84639   1.85086   1.86642
 Alpha virt. eigenvalues --    1.87017   1.87212   1.89145   1.90245   1.91059
 Alpha virt. eigenvalues --    1.91689   1.92035   1.95132   1.96042   1.97020
 Alpha virt. eigenvalues --    1.97433   1.98616   1.99716   2.00668   2.01786
 Alpha virt. eigenvalues --    2.02279   2.03977   2.05300   2.06929   2.07338
 Alpha virt. eigenvalues --    2.08091   2.08737   2.10047   2.11392   2.12255
 Alpha virt. eigenvalues --    2.14437   2.14976   2.16507   2.17470   2.18480
 Alpha virt. eigenvalues --    2.18855   2.20527   2.22036   2.23399   2.23952
 Alpha virt. eigenvalues --    2.24408   2.26726   2.28333   2.30031   2.31386
 Alpha virt. eigenvalues --    2.33084   2.33442   2.34195   2.36861   2.39319
 Alpha virt. eigenvalues --    2.39428   2.41168   2.41826   2.42140   2.43126
 Alpha virt. eigenvalues --    2.43439   2.44921   2.45614   2.46922   2.48609
 Alpha virt. eigenvalues --    2.49885   2.50833   2.51647   2.52510   2.52960
 Alpha virt. eigenvalues --    2.53413   2.55129   2.55619   2.56813   2.57493
 Alpha virt. eigenvalues --    2.57722   2.59151   2.59975   2.60484   2.61303
 Alpha virt. eigenvalues --    2.61456   2.61762   2.63438   2.64135   2.65180
 Alpha virt. eigenvalues --    2.67210   2.68044   2.69986   2.70251   2.71578
 Alpha virt. eigenvalues --    2.72636   2.73893   2.75884   2.78123   2.78412
 Alpha virt. eigenvalues --    2.79604   2.82319   2.83277   2.84256   2.85618
 Alpha virt. eigenvalues --    2.87261   2.87843   2.89346   2.90264   2.91285
 Alpha virt. eigenvalues --    2.91651   2.93143   2.94371   2.95968   2.96600
 Alpha virt. eigenvalues --    2.98422   3.01179   3.04192   3.04710   3.06868
 Alpha virt. eigenvalues --    3.08969   3.11597   3.13107   3.13566   3.14061
 Alpha virt. eigenvalues --    3.14527   3.16982   3.17166   3.18577   3.19862
 Alpha virt. eigenvalues --    3.22269   3.23161   3.23312   3.25102   3.27208
 Alpha virt. eigenvalues --    3.31611   3.32148   3.34198   3.35953   3.37052
 Alpha virt. eigenvalues --    3.41028   3.43289   3.48868   3.56407   3.57919
 Alpha virt. eigenvalues --    3.61295   3.64507   3.73498   3.76427   3.77173
 Alpha virt. eigenvalues --    3.78481   3.80694   3.81802   3.82504   3.82843
 Alpha virt. eigenvalues --    3.83433   3.83521   3.83624   3.84527   3.87022
 Alpha virt. eigenvalues --    3.88220   3.92692   3.95022   3.99275   4.02889
 Alpha virt. eigenvalues --    4.06935   4.09377   4.12397   4.14219   4.25704
 Alpha virt. eigenvalues --    4.28080   4.28625   4.34681   4.36416   4.42970
 Alpha virt. eigenvalues --    4.48236   4.55208   4.94146   4.96423   4.97710
 Alpha virt. eigenvalues --    5.04779   5.11104   5.29999   5.30322   5.33571
 Alpha virt. eigenvalues --    5.63043   5.65467   5.66279   5.67307  23.64683
 Alpha virt. eigenvalues --   23.80462  23.83754  23.89112  23.91092  23.92386
 Alpha virt. eigenvalues --   23.94241  23.96783  23.97097  24.00790  24.02576
 Alpha virt. eigenvalues --   24.02915  24.05147  24.07118  24.25966  50.00519
 Alpha virt. eigenvalues --   50.02544  50.03435  50.10021
          Condensed to atoms (all electrons):
               1          2          3          4          5          6
     1  C    5.782325   0.350983  -0.036243  -0.016177  -0.000204  -0.061154
     2  C    0.350983   5.509226   0.252528  -0.055972  -0.004521  -0.013330
     3  C   -0.036243   0.252528   5.070846   0.318083  -0.074274  -0.007422
     4  C   -0.016177  -0.055972   0.318083   5.411131   0.325568  -0.048341
     5  C   -0.000204  -0.004521  -0.074274   0.325568   4.976491   0.351764
     6  C   -0.061154  -0.013330  -0.007422  -0.048341   0.351764   5.041455
     7  C    0.257807  -0.050722  -0.009737  -0.001570  -0.074932   0.361406
     8  C    0.153695   0.050177   0.004399  -0.000153  -0.000447   0.005684
     9  C   -0.157900  -0.123692   0.007897  -0.000799   0.000013  -0.000150
    10  C    0.011115   0.265058  -0.049610   0.004405  -0.000259  -0.000606
    11  O   -0.121652   0.006749  -0.000097   0.000000  -0.000005   0.000177
    12  C   -0.076528   0.000669   0.002334  -0.005291  -0.002008  -0.071878
    13  C   -0.007192  -0.089670  -0.003878   0.000242  -0.000031   0.000097
    14  O    0.006088  -0.059864  -0.002578  -0.001195  -0.000013   0.000004
    15  C   -0.000210   0.004397  -0.060361   0.298890  -0.048920   0.005383
    16  O   -0.000007   0.002124   0.008985  -0.073764  -0.000467  -0.000241
    17  C   -0.000001  -0.000009  -0.016498  -0.083949   0.008350  -0.000214
    18  C   -0.000013  -0.000179   0.009610  -0.053432  -0.017586  -0.000298
    19  O    0.000001  -0.000009  -0.000340  -0.006604   0.004014   0.000205
    20  H   -0.003375  -0.027939   0.395558  -0.036593  -0.004119  -0.003969
    21  H    0.010061  -0.057883   0.412513  -0.042903   0.005246   0.000011
    22  H    0.000385  -0.002207  -0.054407   0.394010  -0.031204  -0.006806
    23  H   -0.000452   0.000829  -0.006120  -0.048556   0.405325  -0.037189
    24  H   -0.000182  -0.000378   0.008077  -0.037036   0.410761  -0.034241
    25  H   -0.005465  -0.002860   0.006815  -0.007365  -0.034901   0.408685
    26  H    0.009405   0.000238  -0.000253   0.007834  -0.033554   0.410403
    27  H   -0.056525   0.005483  -0.000236  -0.000358   0.006832  -0.038751
    28  H    0.004926   0.001148  -0.000245   0.000056  -0.000003   0.000017
    29  H    0.012687   0.001979  -0.000309   0.000009   0.000001   0.000012
    30  H    0.008775  -0.000211  -0.000075   0.000361  -0.001760  -0.002201
    31  H   -0.003814   0.002465  -0.000380  -0.001903   0.005189  -0.007484
    32  H   -0.015372  -0.000495   0.000028   0.000104  -0.000427   0.007661
    33  H    0.000570  -0.016084   0.004939   0.000040   0.000015  -0.000015
    34  H   -0.000958   0.011883  -0.000286   0.000015   0.000000  -0.000001
    35  H    0.001892   0.003693  -0.000642  -0.000017  -0.000005   0.000003
    36  H   -0.000327  -0.000893   0.002128   0.000092   0.000008  -0.000004
    37  H    0.000009  -0.000134  -0.001536  -0.002190   0.003232   0.000020
    38  H    0.000006   0.000241   0.000395  -0.002165  -0.000193   0.000005
    39  H    0.000207  -0.000173  -0.004009  -0.006737  -0.000059  -0.000009
    40  H   -0.000001  -0.000006  -0.000262   0.010849  -0.000408   0.000015
    41  H    0.000011  -0.000166   0.000227   0.004285  -0.002875  -0.000075
    42  H    0.000002   0.000003  -0.000532   0.006488   0.000855   0.000036
    43  H    0.000000  -0.000007   0.000009   0.001494  -0.000254  -0.000016
               7          8          9         10         11         12
     1  C    0.257807   0.153695  -0.157900   0.011115  -0.121652  -0.076528
     2  C   -0.050722   0.050177  -0.123692   0.265058   0.006749   0.000669
     3  C   -0.009737   0.004399   0.007897  -0.049610  -0.000097   0.002334
     4  C   -0.001570  -0.000153  -0.000799   0.004405   0.000000  -0.005291
     5  C   -0.074932  -0.000447   0.000013  -0.000259  -0.000005  -0.002008
     6  C    0.361406   0.005684  -0.000150  -0.000606   0.000177  -0.071878
     7  C    5.166230  -0.050229   0.010197   0.005150   0.011693   0.343533
     8  C   -0.050229   4.737656   0.355939  -0.093564   0.654704  -0.007413
     9  C    0.010197   0.355939   5.232280   0.283321  -0.073895  -0.001128
    10  C    0.005150  -0.093564   0.283321   5.288117   0.005661   0.000002
    11  O    0.011693   0.654704  -0.073895   0.005661   7.893773  -0.005339
    12  C    0.343533  -0.007413  -0.001128   0.000002  -0.005339   4.948714
    13  C   -0.000595  -0.001536  -0.056095   0.332699   0.000027  -0.000010
    14  O   -0.000052   0.002815  -0.049526   0.246513  -0.000012   0.000011
    15  C   -0.000390   0.000007   0.000009  -0.000343   0.000000  -0.000039
    16  O    0.000013   0.000000   0.000000   0.000006   0.000000  -0.000001
    17  C   -0.000008   0.000003  -0.000008  -0.000122   0.000000  -0.000009
    18  C   -0.000048   0.000000   0.000000   0.000001   0.000000   0.000000
    19  O   -0.000007   0.000000   0.000000   0.000000   0.000000  -0.000002
    20  H    0.002296  -0.000320  -0.000091   0.000187   0.000005  -0.000207
    21  H   -0.000204  -0.000541   0.001869  -0.000084   0.000002   0.000075
    22  H    0.006006  -0.000324  -0.000003   0.000490  -0.000005  -0.001264
    23  H    0.008288   0.000026   0.000000   0.000020   0.000000  -0.000312
    24  H   -0.004837   0.000022  -0.000004   0.000022   0.000001   0.004434
    25  H   -0.044085   0.000313  -0.000103  -0.000072  -0.000023   0.008664
    26  H   -0.033293  -0.000236   0.000008   0.000027  -0.000005  -0.005087
    27  H    0.422853  -0.005490   0.002529  -0.001363   0.013353  -0.040473
    28  H   -0.000524  -0.021547   0.375826  -0.032185   0.000259   0.000142
    29  H   -0.000202  -0.034201   0.391189  -0.027778   0.005002  -0.000014
    30  H   -0.036058  -0.000048   0.000018   0.000014  -0.000105   0.403774
    31  H   -0.033386  -0.000454   0.000092  -0.000188  -0.000054   0.403095
    32  H   -0.024402   0.005357   0.000521  -0.000077   0.010224   0.398363
    33  H    0.000011  -0.000646   0.007723  -0.020732   0.000006   0.000000
    34  H    0.000019   0.001077  -0.010542  -0.036170  -0.000018   0.000000
    35  H   -0.000032   0.000492  -0.003217  -0.029951  -0.000075   0.000008
    36  H    0.000016  -0.000512   0.007041  -0.039000   0.000007  -0.000003
    37  H   -0.000010   0.000000   0.000000  -0.000003   0.000000  -0.000001
    38  H    0.000007  -0.000001   0.000000  -0.000010   0.000000  -0.000010
    39  H   -0.000019  -0.000015   0.000025  -0.000060   0.000000   0.000003
    40  H    0.000000   0.000000   0.000000  -0.000004   0.000000   0.000000
    41  H   -0.000037   0.000001   0.000000  -0.000001   0.000000   0.000046
    42  H   -0.000002   0.000000   0.000000   0.000000   0.000000   0.000000
    43  H    0.000000   0.000000   0.000000   0.000000   0.000000   0.000000
              13         14         15         16         17         18
     1  C   -0.007192   0.006088  -0.000210  -0.000007  -0.000001  -0.000013
     2  C   -0.089670  -0.059864   0.004397   0.002124  -0.000009  -0.000179
     3  C   -0.003878  -0.002578  -0.060361   0.008985  -0.016498   0.009610
     4  C    0.000242  -0.001195   0.298890  -0.073764  -0.083949  -0.053432
     5  C   -0.000031  -0.000013  -0.048920  -0.000467   0.008350  -0.017586
     6  C    0.000097   0.000004   0.005383  -0.000241  -0.000214  -0.000298
     7  C   -0.000595  -0.000052  -0.000390   0.000013  -0.000008  -0.000048
     8  C   -0.001536   0.002815   0.000007   0.000000   0.000003   0.000000
     9  C   -0.056095  -0.049526   0.000009   0.000000  -0.000008   0.000000
    10  C    0.332699   0.246513  -0.000343   0.000006  -0.000122   0.000001
    11  O    0.000027  -0.000012   0.000000   0.000000   0.000000   0.000000
    12  C   -0.000010   0.000011  -0.000039  -0.000001  -0.000009   0.000000
    13  C    4.979789  -0.055314  -0.000003   0.000001  -0.000004   0.000000
    14  O   -0.055314   7.989117  -0.000077   0.000000  -0.000612  -0.000001
    15  C   -0.000003  -0.000077   5.373012   0.212395   0.343252   0.279887
    16  O    0.000001   0.000000   0.212395   8.017283  -0.051419  -0.035702
    17  C   -0.000004  -0.000612   0.343252  -0.051419   4.935278  -0.061725
    18  C    0.000000  -0.000001   0.279887  -0.035702  -0.061725   4.867407
    19  O    0.000000   0.000000  -0.046383  -0.006327   0.003570   0.248694
    20  H    0.001582   0.000133  -0.003900   0.007072   0.000514  -0.000080
    21  H   -0.003444   0.008060  -0.006480   0.007265  -0.004177   0.001086
    22  H    0.000097   0.001097  -0.029761   0.004304  -0.001763  -0.006279
    23  H   -0.000002   0.000001   0.001437   0.004332   0.000745  -0.007106
    24  H    0.000001   0.000000  -0.006451   0.000065  -0.000396   0.004266
    25  H    0.000016   0.000006  -0.000412  -0.000092  -0.000013   0.000050
    26  H   -0.000003   0.000000  -0.000282  -0.000006   0.000012  -0.000001
    27  H    0.000150   0.000000   0.000033   0.000000  -0.000001  -0.000001
    28  H    0.005562   0.008147  -0.000003   0.000000  -0.000001   0.000000
    29  H   -0.001360   0.000884   0.000000   0.000000   0.000000   0.000000
    30  H    0.000000   0.000000  -0.000006   0.000000   0.000001  -0.000005
    31  H    0.000002  -0.000020   0.000348   0.000001  -0.000003   0.000110
    32  H   -0.000002   0.000005  -0.000003   0.000000   0.000000  -0.000001
    33  H    0.397529  -0.002621   0.000013  -0.000038  -0.000019  -0.000001
    34  H    0.399681   0.004958   0.000000   0.000000   0.000002   0.000000
    35  H    0.383322   0.004560   0.000001   0.000001   0.000001   0.000000
    36  H   -0.006994   0.321058   0.000046  -0.000040   0.000346  -0.000001
    37  H    0.000000   0.000000  -0.048833   0.317277   0.009655  -0.006506
    38  H   -0.000001  -0.000083  -0.041435   0.004069   0.405050   0.000159
    39  H    0.000154   0.004996  -0.023289  -0.001254   0.396195   0.005102
    40  H    0.000000  -0.000009  -0.033539   0.005128   0.393813  -0.007926
    41  H    0.000000   0.000000  -0.060948   0.004064   0.002240   0.405168
    42  H    0.000000   0.000000  -0.047230   0.001192  -0.003203   0.413477
    43  H    0.000000   0.000000  -0.006606   0.008206  -0.000893  -0.033824
              19         20         21         22         23         24
     1  C    0.000001  -0.003375   0.010061   0.000385  -0.000452  -0.000182
     2  C   -0.000009  -0.027939  -0.057883  -0.002207   0.000829  -0.000378
     3  C   -0.000340   0.395558   0.412513  -0.054407  -0.006120   0.008077
     4  C   -0.006604  -0.036593  -0.042903   0.394010  -0.048556  -0.037036
     5  C    0.004014  -0.004119   0.005246  -0.031204   0.405325   0.410761
     6  C    0.000205  -0.003969   0.000011  -0.006806  -0.037189  -0.034241
     7  C   -0.000007   0.002296  -0.000204   0.006006   0.008288  -0.004837
     8  C    0.000000  -0.000320  -0.000541  -0.000324   0.000026   0.000022
     9  C    0.000000  -0.000091   0.001869  -0.000003   0.000000  -0.000004
    10  C    0.000000   0.000187  -0.000084   0.000490   0.000020   0.000022
    11  O    0.000000   0.000005   0.000002  -0.000005   0.000000   0.000001
    12  C   -0.000002  -0.000207   0.000075  -0.001264  -0.000312   0.004434
    13  C    0.000000   0.001582  -0.003444   0.000097  -0.000002   0.000001
    14  O    0.000000   0.000133   0.008060   0.001097   0.000001   0.000000
    15  C   -0.046383  -0.003900  -0.006480  -0.029761   0.001437  -0.006451
    16  O   -0.006327   0.007072   0.007265   0.004304   0.004332   0.000065
    17  C    0.003570   0.000514  -0.004177  -0.001763   0.000745  -0.000396
    18  C    0.248694  -0.000080   0.001086  -0.006279  -0.007106   0.004266
    19  O    7.960596  -0.000162   0.000023  -0.000392   0.008419   0.001167
    20  H   -0.000162   0.513140  -0.022595   0.007800   0.004363   0.000357
    21  H    0.000023  -0.022595   0.553135   0.000024  -0.000280  -0.000407
    22  H   -0.000392   0.007800   0.000024   0.548267   0.009043  -0.008603
    23  H    0.008419   0.004363  -0.000280   0.009043   0.568178  -0.026118
    24  H    0.001167   0.000357  -0.000407  -0.008603  -0.026118   0.551379
    25  H   -0.000017   0.000197   0.000090  -0.000524  -0.009322   0.007475
    26  H    0.000001  -0.000285   0.000037  -0.000206  -0.002326  -0.008764
    27  H    0.000000   0.000198   0.000005   0.000069  -0.000274  -0.000337
    28  H    0.000000  -0.000017  -0.000070   0.000063   0.000000   0.000000
    29  H    0.000000   0.000058  -0.000101   0.000007   0.000000   0.000000
    30  H   -0.000001   0.000020  -0.000004   0.000029  -0.000056   0.000481
    31  H   -0.000001   0.000025  -0.000025   0.003931   0.000033  -0.001305
    32  H    0.000000  -0.000003   0.000002   0.000079   0.000028  -0.000059
    33  H    0.000000  -0.000356   0.002160  -0.000009  -0.000001  -0.000001
    34  H    0.000000   0.000006  -0.000562  -0.000002   0.000000   0.000000
    35  H    0.000000  -0.000318   0.000288  -0.000015   0.000000   0.000000
    36  H    0.000000  -0.000108   0.002261  -0.000067   0.000000   0.000000
    37  H    0.016747   0.000058  -0.000327  -0.000414   0.004250  -0.000449
    38  H    0.000100  -0.000082   0.000193   0.001112  -0.000021  -0.000089
    39  H   -0.000212   0.000706   0.006064   0.000926   0.000049   0.000039
    40  H   -0.000068  -0.000071  -0.000446  -0.000217  -0.000057  -0.000012
    41  H   -0.029515  -0.000085  -0.000072   0.000649  -0.000134  -0.002005
    42  H   -0.026317  -0.000023  -0.000055  -0.000612   0.000040   0.000371
    43  H    0.314946  -0.000033  -0.000021  -0.000053  -0.000810  -0.000102
              25         26         27         28         29         30
     1  C   -0.005465   0.009405  -0.056525   0.004926   0.012687   0.008775
     2  C   -0.002860   0.000238   0.005483   0.001148   0.001979  -0.000211
     3  C    0.006815  -0.000253  -0.000236  -0.000245  -0.000309  -0.000075
     4  C   -0.007365   0.007834  -0.000358   0.000056   0.000009   0.000361
     5  C   -0.034901  -0.033554   0.006832  -0.000003   0.000001  -0.001760
     6  C    0.408685   0.410403  -0.038751   0.000017   0.000012  -0.002201
     7  C   -0.044085  -0.033293   0.422853  -0.000524  -0.000202  -0.036058
     8  C    0.000313  -0.000236  -0.005490  -0.021547  -0.034201  -0.000048
     9  C   -0.000103   0.000008   0.002529   0.375826   0.391189   0.000018
    10  C   -0.000072   0.000027  -0.001363  -0.032185  -0.027778   0.000014
    11  O   -0.000023  -0.000005   0.013353   0.000259   0.005002  -0.000105
    12  C    0.008664  -0.005087  -0.040473   0.000142  -0.000014   0.403774
    13  C    0.000016  -0.000003   0.000150   0.005562  -0.001360   0.000000
    14  O    0.000006   0.000000   0.000000   0.008147   0.000884   0.000000
    15  C   -0.000412  -0.000282   0.000033  -0.000003   0.000000  -0.000006
    16  O   -0.000092  -0.000006   0.000000   0.000000   0.000000   0.000000
    17  C   -0.000013   0.000012  -0.000001  -0.000001   0.000000   0.000001
    18  C    0.000050  -0.000001  -0.000001   0.000000   0.000000  -0.000005
    19  O   -0.000017   0.000001   0.000000   0.000000   0.000000  -0.000001
    20  H    0.000197  -0.000285   0.000198  -0.000017   0.000058   0.000020
    21  H    0.000090   0.000037   0.000005  -0.000070  -0.000101  -0.000004
    22  H   -0.000524  -0.000206   0.000069   0.000063   0.000007   0.000029
    23  H   -0.009322  -0.002326  -0.000274   0.000000   0.000000  -0.000056
    24  H    0.007475  -0.008764  -0.000337   0.000000   0.000000   0.000481
    25  H    0.563201  -0.025909  -0.005116   0.000004  -0.000002   0.000001
    26  H   -0.025909   0.548664  -0.007588   0.000000  -0.000001   0.003373
    27  H   -0.005116  -0.007588   0.558901  -0.000071  -0.000033  -0.005545
    28  H    0.000004   0.000000  -0.000071   0.491600  -0.011508  -0.000005
    29  H   -0.000002  -0.000001  -0.000033  -0.011508   0.503028   0.000001
    30  H    0.000001   0.003373  -0.005545  -0.000005   0.000001   0.550618
    31  H   -0.000262  -0.000634   0.008032  -0.000023   0.000005  -0.026394
    32  H   -0.000387   0.000005  -0.005779  -0.000054  -0.000023  -0.023361
    33  H   -0.000009   0.000000  -0.000004  -0.000458   0.000326   0.000000
    34  H   -0.000001   0.000000  -0.000006   0.000408   0.000949   0.000000
    35  H    0.000106   0.000000  -0.000039  -0.000250  -0.000445   0.000000
    36  H   -0.000002   0.000000  -0.000002  -0.000368  -0.000211   0.000000
    37  H   -0.000066   0.000025   0.000000   0.000000   0.000000   0.000000
    38  H   -0.000001   0.000000   0.000000   0.000000   0.000000   0.000000
    39  H   -0.000002   0.000000   0.000000   0.000027  -0.000001   0.000000
    40  H    0.000000  -0.000001   0.000000   0.000000   0.000000   0.000000
    41  H    0.000007   0.000019   0.000000   0.000000   0.000000  -0.000001
    42  H    0.000002  -0.000002   0.000000   0.000000   0.000000   0.000000
    43  H    0.000006  -0.000001   0.000000   0.000000   0.000000   0.000000
              31         32         33         34         35         36
     1  C   -0.003814  -0.015372   0.000570  -0.000958   0.001892  -0.000327
     2  C    0.002465  -0.000495  -0.016084   0.011883   0.003693  -0.000893
     3  C   -0.000380   0.000028   0.004939  -0.000286  -0.000642   0.002128
     4  C   -0.001903   0.000104   0.000040   0.000015  -0.000017   0.000092
     5  C    0.005189  -0.000427   0.000015   0.000000  -0.000005   0.000008
     6  C   -0.007484   0.007661  -0.000015  -0.000001   0.000003  -0.000004
     7  C   -0.033386  -0.024402   0.000011   0.000019  -0.000032   0.000016
     8  C   -0.000454   0.005357  -0.000646   0.001077   0.000492  -0.000512
     9  C    0.000092   0.000521   0.007723  -0.010542  -0.003217   0.007041
    10  C   -0.000188  -0.000077  -0.020732  -0.036170  -0.029951  -0.039000
    11  O   -0.000054   0.010224   0.000006  -0.000018  -0.000075   0.000007
    12  C    0.403095   0.398363   0.000000   0.000000   0.000008  -0.000003
    13  C    0.000002  -0.000002   0.397529   0.399681   0.383322  -0.006994
    14  O   -0.000020   0.000005  -0.002621   0.004958   0.004560   0.321058
    15  C    0.000348  -0.000003   0.000013   0.000000   0.000001   0.000046
    16  O    0.000001   0.000000  -0.000038   0.000000   0.000001  -0.000040
    17  C   -0.000003   0.000000  -0.000019   0.000002   0.000001   0.000346
    18  C    0.000110  -0.000001  -0.000001   0.000000   0.000000  -0.000001
    19  O   -0.000001   0.000000   0.000000   0.000000   0.000000   0.000000
    20  H    0.000025  -0.000003  -0.000356   0.000006  -0.000318  -0.000108
    21  H   -0.000025   0.000002   0.002160  -0.000562   0.000288   0.002261
    22  H    0.003931   0.000079  -0.000009  -0.000002  -0.000015  -0.000067
    23  H    0.000033   0.000028  -0.000001   0.000000   0.000000   0.000000
    24  H   -0.001305  -0.000059  -0.000001   0.000000   0.000000   0.000000
    25  H   -0.000262  -0.000387  -0.000009  -0.000001   0.000106  -0.000002
    26  H   -0.000634   0.000005   0.000000   0.000000   0.000000   0.000000
    27  H    0.008032  -0.005779  -0.000004  -0.000006  -0.000039  -0.000002
    28  H   -0.000023  -0.000054  -0.000458   0.000408  -0.000250  -0.000368
    29  H    0.000005  -0.000023   0.000326   0.000949  -0.000445  -0.000211
    30  H   -0.026394  -0.023361   0.000000   0.000000   0.000000   0.000000
    31  H    0.556318  -0.027077   0.000000   0.000000   0.000000   0.000002
    32  H   -0.027077   0.545339   0.000000   0.000000   0.000001  -0.000002
    33  H    0.000000   0.000000   0.536899  -0.025900  -0.021546   0.003304
    34  H    0.000000   0.000000  -0.025900   0.530075  -0.019748   0.000359
    35  H    0.000000   0.000001  -0.021546  -0.019748   0.543897   0.000239
    36  H    0.000002  -0.000002   0.003304   0.000359   0.000239   0.442848
    37  H    0.000003   0.000000   0.000002   0.000000   0.000000   0.000000
    38  H    0.000002   0.000001   0.000000   0.000000   0.000000  -0.000010
    39  H   -0.000012   0.000000  -0.000037  -0.000020  -0.000021   0.000189
    40  H    0.000000   0.000000   0.000002   0.000000   0.000000  -0.000008
    41  H    0.000358  -0.000003   0.000000   0.000000   0.000000   0.000001
    42  H   -0.000005   0.000000   0.000000   0.000000   0.000000   0.000000
    43  H    0.000000   0.000000   0.000000   0.000000   0.000000   0.000000
              37         38         39         40         41         42
     1  C    0.000009   0.000006   0.000207  -0.000001   0.000011   0.000002
     2  C   -0.000134   0.000241  -0.000173  -0.000006  -0.000166   0.000003
     3  C   -0.001536   0.000395  -0.004009  -0.000262   0.000227  -0.000532
     4  C   -0.002190  -0.002165  -0.006737   0.010849   0.004285   0.006488
     5  C    0.003232  -0.000193  -0.000059  -0.000408  -0.002875   0.000855
     6  C    0.000020   0.000005  -0.000009   0.000015  -0.000075   0.000036
     7  C   -0.000010   0.000007  -0.000019   0.000000  -0.000037  -0.000002
     8  C    0.000000  -0.000001  -0.000015   0.000000   0.000001   0.000000
     9  C    0.000000   0.000000   0.000025   0.000000   0.000000   0.000000
    10  C   -0.000003  -0.000010  -0.000060  -0.000004  -0.000001   0.000000
    11  O    0.000000   0.000000   0.000000   0.000000   0.000000   0.000000
    12  C   -0.000001  -0.000010   0.000003   0.000000   0.000046   0.000000
    13  C    0.000000  -0.000001   0.000154   0.000000   0.000000   0.000000
    14  O    0.000000  -0.000083   0.004996  -0.000009   0.000000   0.000000
    15  C   -0.048833  -0.041435  -0.023289  -0.033539  -0.060948  -0.047230
    16  O    0.317277   0.004069  -0.001254   0.005128   0.004064   0.001192
    17  C    0.009655   0.405050   0.396195   0.393813   0.002240  -0.003203
    18  C   -0.006506   0.000159   0.005102  -0.007926   0.405168   0.413477
    19  O    0.016747   0.000100  -0.000212  -0.000068  -0.029515  -0.026317
    20  H    0.000058  -0.000082   0.000706  -0.000071  -0.000085  -0.000023
    21  H   -0.000327   0.000193   0.006064  -0.000446  -0.000072  -0.000055
    22  H   -0.000414   0.001112   0.000926  -0.000217   0.000649  -0.000612
    23  H    0.004250  -0.000021   0.000049  -0.000057  -0.000134   0.000040
    24  H   -0.000449  -0.000089   0.000039  -0.000012  -0.002005   0.000371
    25  H   -0.000066  -0.000001  -0.000002   0.000000   0.000007   0.000002
    26  H    0.000025   0.000000   0.000000  -0.000001   0.000019  -0.000002
    27  H    0.000000   0.000000   0.000000   0.000000   0.000000   0.000000
    28  H    0.000000   0.000000   0.000027   0.000000   0.000000   0.000000
    29  H    0.000000   0.000000  -0.000001   0.000000   0.000000   0.000000
    30  H    0.000000   0.000000   0.000000   0.000000  -0.000001   0.000000
    31  H    0.000003   0.000002  -0.000012   0.000000   0.000358  -0.000005
    32  H    0.000000   0.000001   0.000000   0.000000  -0.000003   0.000000
    33  H    0.000002   0.000000  -0.000037   0.000002   0.000000   0.000000
    34  H    0.000000   0.000000  -0.000020   0.000000   0.000000   0.000000
    35  H    0.000000   0.000000  -0.000021   0.000000   0.000000   0.000000
    36  H    0.000000  -0.000010   0.000189  -0.000008   0.000001   0.000000
    37  H    0.454239  -0.000522  -0.000594  -0.000032   0.000859   0.000252
    38  H   -0.000522   0.542548  -0.025347  -0.021357   0.001969  -0.001063
    39  H   -0.000594  -0.025347   0.547311  -0.023284  -0.000839   0.000545
    40  H   -0.000032  -0.021357  -0.023284   0.536818   0.000196   0.005280
    41  H    0.000859   0.001969  -0.000839   0.000196   0.552019  -0.029422
    42  H    0.000252  -0.001063   0.000545   0.005280  -0.029422   0.553869
    43  H    0.002233  -0.000005  -0.000001   0.000154   0.008335  -0.009560
              43
     1  C    0.000000
     2  C   -0.000007
     3  C    0.000009
     4  C    0.001494
     5  C   -0.000254
     6  C   -0.000016
     7  C    0.000000
     8  C    0.000000
     9  C    0.000000
    10  C    0.000000
    11  O    0.000000
    12  C    0.000000
    13  C    0.000000
    14  O    0.000000
    15  C   -0.006606
    16  O    0.008206
    17  C   -0.000893
    18  C   -0.033824
    19  O    0.314946
    20  H   -0.000033
    21  H   -0.000021
    22  H   -0.000053
    23  H   -0.000810
    24  H   -0.000102
    25  H    0.000006
    26  H   -0.000001
    27  H    0.000000
    28  H    0.000000
    29  H    0.000000
    30  H    0.000000
    31  H    0.000000
    32  H    0.000000
    33  H    0.000000
    34  H    0.000000
    35  H    0.000000
    36  H    0.000000
    37  H    0.002233
    38  H   -0.000005
    39  H   -0.000001
    40  H    0.000154
    41  H    0.008335
    42  H   -0.009560
    43  H    0.450783
 Mulliken charges:
               1
     1  C   -0.047197
     2  C    0.037530
     3  C   -0.175038
     4  C   -0.250885
     5  C   -0.170231
     6  C   -0.258651
     7  C   -0.230144
     8  C    0.245311
     9  C   -0.199340
    10  C   -0.110625
    11  O   -0.400357
    12  C   -0.296851
    13  C   -0.274817
    14  O   -0.426476
    15  C   -0.053206
    16  O   -0.434425
    17  C   -0.273980
    18  C   -0.004304
    19  O   -0.442126
    20  H    0.170455
    21  H    0.130213
    22  H    0.166748
    23  H    0.123733
    24  H    0.142856
    25  H    0.141374
    26  H    0.138385
    27  H    0.149556
    28  H    0.179148
    29  H    0.160054
    30  H    0.128371
    31  H    0.123410
    32  H    0.129808
    33  H    0.134936
    34  H    0.144782
    35  H    0.137818
    36  H    0.268607
    37  H    0.252756
    38  H    0.136535
    39  H    0.123456
    40  H    0.135454
    41  H    0.145723
    42  H    0.135618
    43  H    0.266018
 Sum of Mulliken charges =   0.00000
 Mulliken charges with hydrogens summed into heavy atoms:
               1
     1  C   -0.047197
     2  C    0.037530
     3  C    0.125629
     4  C   -0.084137
     5  C    0.096359
     6  C    0.021108
     7  C   -0.080588
     8  C    0.245311
     9  C    0.139862
    10  C   -0.110625
    11  O   -0.400357
    12  C    0.084738
    13  C    0.142720
    14  O   -0.157869
    15  C   -0.053206
    16  O   -0.181669
    17  C    0.121465
    18  C    0.277037
    19  O   -0.176109
 Electronic spatial extent (au):  <R**2>=           5496.5057
 Charge=              0.0000 electrons
 Dipole moment (field-independent basis, Debye):
    X=             -4.6046    Y=             -3.3114    Z=              2.1961  Tot=              6.0820
 Quadrupole moment (field-independent basis, Debye-Ang):
   XX=           -125.2108   YY=           -119.5828   ZZ=           -111.9408
   XY=             -9.4653   XZ=              6.6124   YZ=             -0.9528
 Traceless Quadrupole moment (field-independent basis, Debye-Ang):
   XX=             -6.2993   YY=             -0.6713   ZZ=              6.9706
   XY=             -9.4653   XZ=              6.6124   YZ=             -0.9528
 Octapole moment (field-independent basis, Debye-Ang**2):
  XXX=           -130.3399  YYY=            -26.4245  ZZZ=              7.4374  XYY=             -6.9588
  XXY=            -74.6585  XXZ=             26.2723  XZZ=            -20.9846  YZZ=              1.3730
  YYZ=              8.7819  XYZ=             -7.8250
 Hexadecapole moment (field-independent basis, Debye-Ang**3):
 XXXX=          -4397.5143 YYYY=          -1892.0662 ZZZZ=           -637.3754 XXXY=           -107.2616
 XXXZ=            -26.8635 YYYX=            -54.4721 YYYZ=              1.1347 ZZZX=            -41.9508
 ZZZY=             -6.0328 XXYY=          -1248.1209 XXZZ=           -790.3367 YYZZ=           -456.5830
 XXYZ=             21.9378 YYXZ=             49.3130 ZZXY=              3.2469
 N-N= 1.603952366783D+03 E-N=-5.277977556583D+03  KE= 8.829952662264D+02
 1\1\GINC-SNODE72\SP\RmPW1PW91\6-311G(d,p)\C15H24O4\ROOT\11-Mar-2024\0\
 \# mPW1PW91/6-311G(d,p) nmr guess=read geom=check scrf=(solvent=methan
 ol,read)\\candidate structure: DY-202A-11R_44, conformer: 1, nmr calcu
 lation with methanol solvation\\0,1\C,0,1.6251731848,0.774551128,0.122
 2598915\C,0,1.1044491077,-0.4627107535,0.3118510146\C,0,-0.3205584213,
 -0.8140752786,0.6358729894\C,0,-1.3461219119,0.0760342565,-0.114863322
 9\C,0,-1.5422658037,1.4279902972,0.6140586645\C,0,-0.2685326237,2.0784
 725251,1.1924043952\C,0,0.9786291707,2.1308737388,0.2875383288\C,0,3.0
 480936705,0.6513622965,-0.2313836796\C,0,3.3849099442,-0.8193866511,-0
 .3995579675\C,0,2.1591257781,-1.567682897,0.1534451462\O,0,3.842028052
 9,1.5825460585,-0.3758389492\C,0,0.7307950699,2.8323983962,-1.06324554
 11\C,0,2.4466794311,-2.2624675271,1.4898213715\O,0,1.7460130035,-2.540
 4527085,-0.824887701\C,0,-2.6748079165,-0.6965798613,-0.4009179646\O,0
 ,-3.1608619641,-1.345313937,0.7914214054\C,0,-2.4475542283,-1.80780289
 1,-1.4328801329\C,0,-3.8007452716,0.2121997687,-0.9593782896\O,0,-4.47
 57034547,0.9777792392,0.0430134039\H,0,-0.4820425112,-0.7318768802,1.7
 200656645\H,0,-0.4791886187,-1.870142713,0.4033638073\H,0,-0.924134257
 6,0.292286467,-1.1045058462\H,0,-2.238153277,1.2960102861,1.4517890642
 \H,0,-2.0275808655,2.1311193514,-0.0721650993\H,0,0.0120976425,1.56703
 52199,2.1223350989\H,0,-0.5249387446,3.105833358,1.4833926902\H,0,1.72
 47921528,2.7443994652,0.8147811962\H,0,3.497654892,-1.0348027616,-1.46
 91359589\H,0,4.3281203765,-1.0737540939,0.093996419\H,0,0.3277284873,3
 .8398646698,-0.9009857205\H,0,0.022288079,2.2815625218,-1.691219457\H,
 0,1.6668308113,2.9335876373,-1.6237093934\H,0,1.5386752207,-2.72538310
 65,1.8952767197\H,0,3.1972677961,-3.0478189837,1.344870573\H,0,2.82570
 58735,-1.5501992016,2.2305730763\H,0,1.1496457614,-3.1721802673,-0.388
 5469966\H,0,-3.3964821322,-0.6424622166,1.422272284\H,0,-2.2663749541,
 -1.3733338823,-2.4229498912\H,0,-1.5940563521,-2.4461679761,-1.1873008
 102\H,0,-3.338262915,-2.4426726786,-1.4967074711\H,0,-3.3871860206,0.9
 25948174,-1.6792070552\H,0,-4.5289996924,-0.4141638888,-1.4905229595\H
 ,0,-5.1247515696,0.3917763,0.4656070031\\Version=ES64L-G09RevD.01\Stat
 e=1-A\HF=-886.972522\RMSD=5.084e-09\Dipole=-1.8696641,-1.2538937,0.811
 0549\Quadrupole=-5.3290869,-0.1966948,5.5257817,-6.8616354,4.5963933,-
 1.0094934\PG=C01 [X(C15H24O4)]\\@


 IF THERE IS ONE WAY BETTER THAN ANOTHER IT IS THE WAY OF NATURE.

                          -- ARISTOTLE
 Job cpu time:       0 days  0 hours 37 minutes 16.1 seconds.
 File lengths (MBytes):  RWF=    277 Int=      0 D2E=      0 Chk=     31 Scr=      1
 Normal termination of Gaussian 09 at Mon Mar 11 00:06:51 2024.
