# Supplementary material for: New patchoulol- and guaiane-type sesquiterpenoids from Sanguisorba officinalis with anti-melanogenic activity
Source: Nat Prod Bioprospect. 2026 May 12;16(1):63. doi: 10.1007/s13659-026-00616-0 (PMC13161421; doi:10.1007/s13659-026-00616-0)
Supplement: Supplementary file 2 — Additional file 2. It includes the calculated NMR data of compound 11. [file 13659_2026_616_MOESM2_ESM.zip › New folder/11R-nmr-45.log]

 Entering Gaussian System, Link 0=/gpfs/home/zhengshan/software/Gaussian/g09/g09
 Input=DY-202A-11R_45-2.gjf
 Output=DY-202A-11R_45-2.log
 Initial command:
 /gpfs/home/zhengshan/software/Gaussian/g09/l1.exe "/gpfs/home/zhengshan/software/Gaussian/g09/scratch/zhengshan/%J/Gau-6478.inp" -scrdir="/gpfs/home/zhengshan/software/Gaussian/g09/scratch/zhengshan/%J/"
 Entering Link 1 = /gpfs/home/zhengshan/software/Gaussian/g09/l1.exe PID=      6479.
  
 Copyright (c) 1988,1990,1992,1993,1995,1998,2003,2009,2013,
            Gaussian, Inc.  All Rights Reserved.
  
 This is part of the Gaussian(R) 09 program.  It is based on
 the Gaussian(R) 03 system (copyright 2003, Gaussian, Inc.),
 the Gaussian(R) 98 system (copyright 1998, Gaussian, Inc.),
 the Gaussian(R) 94 system (copyright 1995, Gaussian, Inc.),
 the Gaussian 92(TM) system (copyright 1992, Gaussian, Inc.),
 the Gaussian 90(TM) system (copyright 1990, Gaussian, Inc.),
 the Gaussian 88(TM) system (copyright 1988, Gaussian, Inc.),
 the Gaussian 86(TM) system (copyright 1986, Carnegie Mellon
 University), and the Gaussian 82(TM) system (copyright 1983,
 Carnegie Mellon University). Gaussian is a federally registered
 trademark of Gaussian, Inc.
  
 This software contains proprietary and confidential information,
 including trade secrets, belonging to Gaussian, Inc.
  
 This software is provided under written license and may be
 used, copied, transmitted, or stored only in accord with that
 written license.
  
 The following legend is applicable only to US Government
 contracts under FAR:
  
                    RESTRICTED RIGHTS LEGEND
  
 Use, reproduction and disclosure by the US Government is
 subject to restrictions as set forth in subparagraphs (a)
 and (c) of the Commercial Computer Software - Restricted
 Rights clause in FAR 52.227-19.
  
 Gaussian, Inc.
 340 Quinnipiac St., Bldg. 40, Wallingford CT 06492
  
  
 ---------------------------------------------------------------
 Warning -- This program may not be used in any manner that
 competes with the business of Gaussian, Inc. or will provide
 assistance to any competitor of Gaussian, Inc.  The licensee
 of this program is prohibited from giving any competitor of
 Gaussian, Inc. access to this program.  By using this program,
 the user acknowledges that Gaussian, Inc. is engaged in the
 business of creating and licensing software in the field of
 computational chemistry and represents and warrants to the
 licensee that it is not a competitor of Gaussian, Inc. and that
 it will not use this program in any manner prohibited above.
 ---------------------------------------------------------------
  

 Cite this work as:
 Gaussian 09, Revision D.01,
 M. J. Frisch, G. W. Trucks, H. B. Schlegel, G. E. Scuseria, 
 M. A. Robb, J. R. Cheeseman, G. Scalmani, V. Barone, B. Mennucci, 
 G. A. Petersson, H. Nakatsuji, M. Caricato, X. Li, H. P. Hratchian, 
 A. F. Izmaylov, J. Bloino, G. Zheng, J. L. Sonnenberg, M. Hada, 
 M. Ehara, K. Toyota, R. Fukuda, J. Hasegawa, M. Ishida, T. Nakajima, 
 Y. Honda, O. Kitao, H. Nakai, T. Vreven, J. A. Montgomery, Jr., 
 J. E. Peralta, F. Ogliaro, M. Bearpark, J. J. Heyd, E. Brothers, 
 K. N. Kudin, V. N. Staroverov, T. Keith, R. Kobayashi, J. Normand, 
 K. Raghavachari, A. Rendell, J. C. Burant, S. S. Iyengar, J. Tomasi, 
 M. Cossi, N. Rega, J. M. Millam, M. Klene, J. E. Knox, J. B. Cross, 
 V. Bakken, C. Adamo, J. Jaramillo, R. Gomperts, R. E. Stratmann, 
 O. Yazyev, A. J. Austin, R. Cammi, C. Pomelli, J. W. Ochterski, 
 R. L. Martin, K. Morokuma, V. G. Zakrzewski, G. A. Voth, 
 P. Salvador, J. J. Dannenberg, S. Dapprich, A. D. Daniels, 
 O. Farkas, J. B. Foresman, J. V. Ortiz, J. Cioslowski, 
 and D. J. Fox, Gaussian, Inc., Wallingford CT, 2013.
 
 ******************************************
 Gaussian 09:  ES64L-G09RevD.01 24-Apr-2013
                10-Mar-2024 
 ******************************************
 %chk=DY-202A-11R_45.chk
 %mem=6GB
 %nprocshared=3
 Will use up to    3 processors via shared memory.
 ----------------------------------------------------------------------
 # mPW1PW91/6-311G(d,p) nmr guess=read geom=check scrf=(solvent=methano
 l,read)
 ----------------------------------------------------------------------
 1/29=2,38=1,40=2/1;
 2/12=2,40=1/2;
 3/5=4,6=6,7=101,11=2,14=-4,16=1,25=1,30=1,70=2203,72=3,74=-7,116=-2/1,2,8,3;
 4/5=1/1;
 5/5=2,38=6,53=3/2;
 8/6=1,10=90,11=11/1;
 10/13=100,45=16/2;
 6/7=2,8=2,9=2,10=2,28=1/1;
 99/9=1/99;
 ----------------------------------------------------------------------
 candidate structure: DY-202A-11R_45, conformer: 1, nmr calculation wit
 h methanol solvation
 ----------------------------------------------------------------------
 Structure from the checkpoint file:  "DY-202A-11R_45.chk"
 Charge =  0 Multiplicity = 1
 Redundant internal coordinates found in file.
 C,0,1.7608914907,0.724385716,0.128471389
 C,0,1.1490007613,-0.4744147914,0.2883203671
 C,0,-0.2806947167,-0.729460493,0.680264542
 C,0,-1.2861220672,0.2448765392,0.0094691892
 C,0,-1.3199558,1.6161423352,0.7334618598
 C,0,0.0126089108,2.1288417295,1.3099241424
 C,0,1.2308931468,2.1186270656,0.3667612924
 C,0,3.1560806429,0.5062064727,-0.2852814715
 C,0,3.3733674592,-0.9779022156,-0.5175124412
 C,0,2.0973986799,-1.6532036831,0.0162890795
 O,0,4.0155308145,1.3784559029,-0.421407088
 C,0,0.9868568035,2.8770347985,-0.9536106049
 C,0,2.3485075962,-2.4800663649,1.2819310937
 O,0,1.5732493539,-2.4988536207,-1.0261171887
 C,0,-2.7032990794,-0.3877614344,-0.1251466548
 O,0,-3.1354603652,-0.7732727107,1.1951471684
 C,0,-2.6989709339,-1.6263084438,-1.0385433387
 C,0,-3.7284498782,0.6345997958,-0.6672560043
 O,0,-5.0652081702,0.1202640275,-0.5859300234
 H,0,-0.3776613886,-0.6654815758,1.7730696504
 H,0,-0.5252501776,-1.7638990716,0.4284516733
 H,0,-0.9375766668,0.4061386519,-1.0184454389
 H,0,-2.0318040432,1.5561566017,1.5667092832
 H,0,-1.7157220593,2.3700657325,0.0432448973
 H,0,0.2710104218,1.5569651875,2.210434528
 H,0,-0.1508123462,3.1608037763,1.6481387952
 H,0,2.0395391409,2.6567555153,0.8837478822
 H,0,3.4694984185,-1.158686433,-1.5947871394
 H,0,4.2956759272,-1.3223657792,-0.0390161872
 H,0,0.6580839764,3.9036053102,-0.7490870839
 H,0,0.2224316225,2.3916651149,-1.5702571046
 H,0,1.9081102792,2.9333763199,-1.544230488
 H,0,1.410924472,-2.8942393882,1.6722109411
 H,0,3.0225688372,-3.3131811051,1.0526548017
 H,0,2.8037872987,-1.8687155419,2.068630136
 H,0,0.9147849153,-3.0940954824,-0.6298057616
 H,0,-4.1018863443,-0.8866302187,1.1245383543
 H,0,-2.3212329284,-1.3819268577,-2.0383860591
 H,0,-2.0879381757,-2.4331816608,-0.6258836279
 H,0,-3.7150475618,-2.0234007568,-1.1468316917
 H,0,-3.7376444357,1.5308627078,-0.0457999917
 H,0,-3.480848405,0.9258966908,-1.6962081017
 H,0,-5.1958154262,-0.5053783631,-1.3174275747
 Recover connectivity data from disk.
                          Input orientation:                          
 ---------------------------------------------------------------------
 Center     Atomic      Atomic             Coordinates (Angstroms)
 Number     Number       Type             X           Y           Z
 ---------------------------------------------------------------------
      1          6           0        1.760891    0.724386    0.128471
      2          6           0        1.149001   -0.474415    0.288320
      3          6           0       -0.280695   -0.729460    0.680265
      4          6           0       -1.286122    0.244877    0.009469
      5          6           0       -1.319956    1.616142    0.733462
      6          6           0        0.012609    2.128842    1.309924
      7          6           0        1.230893    2.118627    0.366761
      8          6           0        3.156081    0.506206   -0.285281
      9          6           0        3.373367   -0.977902   -0.517512
     10          6           0        2.097399   -1.653204    0.016289
     11          8           0        4.015531    1.378456   -0.421407
     12          6           0        0.986857    2.877035   -0.953611
     13          6           0        2.348508   -2.480066    1.281931
     14          8           0        1.573249   -2.498854   -1.026117
     15          6           0       -2.703299   -0.387761   -0.125147
     16          8           0       -3.135460   -0.773273    1.195147
     17          6           0       -2.698971   -1.626308   -1.038543
     18          6           0       -3.728450    0.634600   -0.667256
     19          8           0       -5.065208    0.120264   -0.585930
     20          1           0       -0.377661   -0.665482    1.773070
     21          1           0       -0.525250   -1.763899    0.428452
     22          1           0       -0.937577    0.406139   -1.018445
     23          1           0       -2.031804    1.556157    1.566709
     24          1           0       -1.715722    2.370066    0.043245
     25          1           0        0.271010    1.556965    2.210435
     26          1           0       -0.150812    3.160804    1.648139
     27          1           0        2.039539    2.656756    0.883748
     28          1           0        3.469498   -1.158686   -1.594787
     29          1           0        4.295676   -1.322366   -0.039016
     30          1           0        0.658084    3.903605   -0.749087
     31          1           0        0.222432    2.391665   -1.570257
     32          1           0        1.908110    2.933376   -1.544230
     33          1           0        1.410924   -2.894239    1.672211
     34          1           0        3.022569   -3.313181    1.052655
     35          1           0        2.803787   -1.868716    2.068630
     36          1           0        0.914785   -3.094095   -0.629806
     37          1           0       -4.101886   -0.886630    1.124538
     38          1           0       -2.321233   -1.381927   -2.038386
     39          1           0       -2.087938   -2.433182   -0.625884
     40          1           0       -3.715048   -2.023401   -1.146832
     41          1           0       -3.737644    1.530863   -0.045800
     42          1           0       -3.480848    0.925897   -1.696208
     43          1           0       -5.195815   -0.505378   -1.317428
 ---------------------------------------------------------------------
                    Distance matrix (angstroms):
                    1          2          3          4          5
     1  C    0.000000
     2  C    1.355391   0.000000
     3  C    2.566363   1.504227   0.000000
     4  C    3.086808   2.554400   1.552476   0.000000
     5  C    3.263872   3.265628   2.566076   1.551025   0.000000
     6  C    2.534723   3.018610   2.941494   2.631959   1.539772
     7  C    1.510493   2.595520   3.239566   3.158158   2.625603
     8  C    1.471512   2.306297   3.777642   4.459634   4.722785
     9  C    2.432110   2.418817   3.853383   4.846002   5.506477
    10  C    2.403904   1.537206   2.636189   3.879558   4.783437
    11  O    2.411135   3.486235   4.910656   5.438583   5.464214
    12  C    2.530599   3.577834   4.157288   3.608630   3.123691
    13  C    3.456049   2.539432   3.215483   4.717521   5.526063
    14  O    3.428929   2.450732   3.078896   4.095913   5.329160
    15  C    4.607623   3.875394   2.575744   1.557801   2.581952
    16  O    5.230205   4.389562   2.901157   2.421263   3.036201
    17  C    5.174752   4.230167   3.099467   2.568230   3.944005
    18  C    5.547442   5.092403   3.945059   2.564139   2.954028
    19  O    6.889918   6.303519   5.021638   3.827730   4.243273
    20  H    3.034772   2.138150   1.098963   2.182737   2.678528
    21  H    3.392343   2.117905   1.092374   2.188527   3.485580
    22  H    2.949310   2.614731   2.146321   1.097314   2.163216
    23  H    4.140641   3.984347   3.012675   2.168062   1.097555
    24  H    3.847385   4.044474   3.474501   2.168439   1.096098
    25  H    2.692119   2.931193   2.805983   2.998414   2.171664
    26  H    3.449657   4.093096   4.010961   3.532251   2.142314
    27  H    2.093356   3.309353   4.109909   4.200184   3.520180
    28  H    3.071631   3.065784   4.407272   5.211483   6.004939
    29  H    3.262265   3.275322   4.670339   5.797850   6.384894
    30  H    3.477604   4.525956   4.938588   4.212083   3.367949
    31  H    2.834141   3.539386   3.880645   3.062674   2.878805
    32  H    2.774751   3.943036   4.812029   4.454788   4.164541
    33  H    3.949691   2.799876   2.920925   4.460137   5.355605
    34  H    4.329883   3.486124   4.210206   5.684437   6.577054
    35  H    3.402355   2.802123   3.569242   5.043290   5.561669
    36  H    3.983928   2.785775   2.955834   4.049864   5.388776
    37  H    6.161143   5.333010   3.850141   3.232989   3.762439
    38  H    5.078933   4.275472   3.461296   2.812766   4.204059
    39  H    5.035154   3.892340   2.806211   2.866806   4.339890
    40  H    6.258006   5.302639   4.099676   3.518777   4.745339
    41  H    5.560096   5.292644   4.193654   2.768895   2.541602
    42  H    5.553908   5.228263   4.316111   2.861808   3.324032
    43  H    7.211013   6.544928   5.310311   4.196336   4.871271
                    6          7          8          9         10
     6  C    0.000000
     7  C    1.540739   0.000000
     8  C    3.880598   2.594495   0.000000
     9  C    4.928091   3.867897   1.517802   0.000000
    10  C    4.508182   3.885919   2.423800   1.539179   0.000000
    11  O    4.425378   2.987184   1.232073   2.444184   3.614107
    12  C    2.575372   1.542115   3.282228   4.554795   4.764144
    13  C    5.167131   4.820226   3.467875   2.558287   1.532517
    14  O    5.413710   4.835126   3.476288   2.410891   1.440995
    15  C    3.971004   4.690610   5.929347   6.117850   4.966694
    16  O    4.283198   5.302297   6.588795   6.733492   5.435697
    17  C    5.193180   5.607429   6.276675   6.129045   4.911065
    18  C    4.487485   5.278884   6.896314   7.284119   6.296173
    19  O    5.780387   6.673977   8.235832   8.510006   7.403431
    20  H    2.859206   3.509475   4.254056   4.406199   3.191833
    21  H    4.027371   4.261673   4.383491   4.088014   2.657145
    22  H    3.048256   3.090902   4.159997   4.555298   3.810858
    23  H    2.138582   3.521568   5.607710   6.323078   5.454733
    24  H    2.156338   2.974966   5.226506   6.117366   5.543222
    25  H    1.097603   2.153130   3.956807   4.846841   4.295946
    26  H    1.098199   2.153409   4.660530   5.851391   5.558062
    27  H    2.137467   1.100348   2.690382   4.117446   4.396769
    28  H    5.585273   4.427167   2.141239   1.096560   2.173194
    29  H    5.663492   4.625795   2.168640   1.094654   2.223721
    30  H    2.793913   2.181599   4.242337   5.590662   5.790989
    31  H    2.899749   2.200815   3.716506   4.731876   4.732187
    32  H    3.519432   2.185024   3.005584   4.301073   4.848481
    33  H    5.226651   5.183188   4.294226   3.509761   2.180251
    34  H    6.224280   5.760650   4.049151   2.835844   2.164606
    35  H    4.934245   4.611860   3.362330   2.793940   2.181177
    36  H    5.644072   5.316535   4.254912   3.245845   1.972862
    37  H    5.104558   6.168009   7.523674   7.654024   6.344051
    38  H    5.383632   5.536805   6.053048   5.908026   4.880531
    39  H    5.382537   5.720048   6.021274   5.652914   4.305554
    40  H    6.096900   6.626439   7.372488   7.192686   5.939228
    41  H    4.032365   5.020163   6.973573   7.555323   6.647546
    42  H    4.763208   5.280053   6.798212   7.210690   6.379753
    43  H    6.400764   7.143142   8.476013   8.619399   7.502485
                   11         12         13         14         15
    11  O    0.000000
    12  C    3.420796   0.000000
    13  C    4.535253   5.962405   0.000000
    14  O    4.622114   5.408261   2.434844   0.000000
    15  C    6.953414   4.996248   5.646092   4.853589   0.000000
    16  O    7.640671   5.910618   5.744091   5.484851   1.441721
    17  C    7.382005   5.820021   5.620547   4.360431   1.538932
    18  C    7.783508   5.229209   7.101400   6.168900   1.545975
    19  O    9.168966   6.660515   8.075506   7.150011   2.459477
    20  H    5.319168   4.673983   3.311485   3.873339   3.014788
    21  H    5.587070   5.072951   3.082176   2.656996   2.635170
    22  H    5.082827   3.132567   4.941686   3.839699   2.132143
    23  H    6.368237   4.148379   5.963164   6.013507   2.663100
    24  H    5.834934   2.924837   6.447952   5.972206   2.934157
    25  H    4.580381   3.502314   4.634192   5.349837   4.252460
    26  H    4.981787   2.853755   6.180625   6.492746   4.717207
    27  H    2.691101   2.128978   5.161487   5.517727   5.725510
    28  H    2.848168   4.781387   3.358299   2.390647   6.391995
    29  H    2.742105   5.423996   2.622334   3.125716   7.061626
    30  H    4.213811   1.097164   6.908967   6.473465   5.486714
    31  H    4.090727   1.095528   6.032325   5.102741   4.286427
    32  H    2.849514   1.095771   6.122622   5.467147   5.857376
    33  H    5.424310   6.354713   1.096777   2.731969   5.141961
    34  H    5.017000   6.818211   1.095904   2.661757   6.536885
    35  H    4.267638   5.912472   1.095411   3.389507   6.110146
    36  H    5.446262   5.980338   2.467252   0.972086   4.546367
    37  H    8.568140   6.661770   6.646156   6.279470   1.940781
    38  H    7.098515   5.500814   5.834115   4.176028   2.189709
    39  H    7.198800   6.144930   4.829493   3.683584   2.193889
    40  H    8.477070   6.794079   6.547834   5.310999   2.177795
    41  H    7.763764   4.995719   7.408891   6.738340   2.181120
    42  H    7.617456   4.931408   7.379112   6.141811   2.190551
    43  H    9.444606   7.056806   8.220272   7.062510   2.765503
                   16         17         18         19         20
    16  O    0.000000
    17  C    2.430549   0.000000
    18  C    2.408794   2.511849   0.000000
    19  O    2.773909   2.975643   1.434600   0.000000
    20  H    2.819764   3.770522   4.344328   5.306163   0.000000
    21  H    2.895231   2.626036   4.148959   5.018990   1.742498
    22  H    3.334921   2.689564   2.822145   4.160064   3.042110
    23  H    2.604296   4.166598   2.952706   3.987127   2.777490
    24  H    3.636360   4.255356   2.750950   4.083690   3.741290
    25  H    4.250278   5.432299   5.012738   6.193464   2.356127
    26  H    4.958859   6.052092   4.954014   6.195743   3.835039
    27  H    6.216324   6.670331   6.305904   7.685778   4.203690
    28  H    7.180373   6.211126   7.475737   8.688770   5.136764
    29  H    7.552910   7.072236   8.283175   9.487173   5.055218
    30  H    6.328050   6.475612   5.471268   6.862679   5.320770
    31  H    5.379566   4.996141   4.417256   5.838433   4.569912
    32  H    6.832353   6.501665   6.150144   7.580179   5.401945
    33  H    5.039415   5.084002   6.658752   7.491777   2.859471
    34  H    6.662789   6.320970   8.007454   8.937877   4.369311
    35  H    6.102264   6.324052   7.511443   8.539544   3.414197
    36  H    5.012101   3.921823   5.955183   6.789282   3.652724
    37  H    0.975610   2.682204   2.379942   2.206247   3.786734
    38  H    3.389567   1.096400   2.815428   3.449001   4.337967
    39  H    2.677453   1.093020   3.479120   3.922476   3.435810
    40  H    2.717279   1.096276   2.700952   2.594772   4.637663
    41  H    2.685445   3.468733   1.090678   2.010959   4.407006
    42  H    3.371410   2.749110   1.097681   2.095700   4.919161
    43  H    3.260347   2.751089   1.968612   0.971378   5.726379
                   21         22         23         24         25
    21  H    0.000000
    22  H    2.640566   0.000000
    23  H    3.819438   3.033628   0.000000
    24  H    4.319175   2.364256   1.755933   0.000000
    25  H    3.851965   3.634660   2.391095   3.050402   0.000000
    26  H    5.087292   3.913802   2.473793   2.376950   1.751117
    27  H    5.131045   4.188894   4.272422   3.858837   2.469277
    28  H    4.518605   4.712023   6.901432   6.482419   5.664345
    29  H    4.863621   5.597673   7.134511   7.055333   5.435854
    30  H    5.908256   3.853694   4.255458   2.935045   3.796750
    31  H    4.671464   2.364832   3.952241   2.521963   3.872042
    32  H    5.645982   3.842046   5.205536   3.996193   4.321124
    33  H    2.563860   4.862878   5.627569   6.335800   4.626263
    34  H    3.921342   5.814254   7.037143   7.467905   5.712255
    35  H    3.712636   5.357500   5.946816   6.518851   4.262670
    36  H    2.227786   3.979186   5.927218   6.101608   5.487602
    37  H    3.747861   4.034413   3.232331   4.179599   5.125676
    38  H    3.075182   2.480315   4.659701   4.333276   5.780077
    39  H    2.000389   3.088556   4.552520   4.863894   5.434207
    40  H    3.567025   3.692356   4.796858   4.971532   6.322888
    41  H    4.625997   3.170398   2.347492   2.190973   4.600064
    42  H    4.526007   2.682861   3.625409   2.868273   5.453123
    43  H    5.142582   4.364957   4.751751   4.714940   6.825339
                   26         27         28         29         30
    26  H    0.000000
    27  H    2.374026   0.000000
    28  H    6.502401   4.769226   0.000000
    29  H    6.535791   4.666375   1.769119   0.000000
    30  H    2.636809   2.475723   5.852013   6.406797   0.000000
    31  H    3.330009   3.065011   4.811345   5.721018   1.774845
    32  H    3.805536   2.447217   4.380122   5.106611   1.770922
    33  H    6.253251   5.641841   4.233574   3.704170   7.255353
    34  H    7.234461   6.052687   3.442462   2.603055   7.805067
    35  H    5.848293   4.740033   3.790506   2.639394   6.772242
    36  H    6.741535   6.052124   3.347172   3.862445   7.003423
    37  H    5.680393   7.094411   8.049510   8.488980   7.008149
    38  H    6.239999   6.623153   5.811986   6.912634   6.202860
    39  H    6.341633   6.724769   5.783443   6.506063   6.907292
    40  H    6.884156   7.690409   7.250248   8.117290   7.376441
    41  H    4.288531   5.958821   7.847034   8.524975   5.044497
    42  H    5.221935   6.334566   7.256934   8.262887   5.185995
    43  H    6.905616   8.197232   8.694332   9.611983   7.350530
                   31         32         33         34         35
    31  H    0.000000
    32  H    1.770774   0.000000
    33  H    6.314024   6.674863   0.000000
    34  H    6.875006   6.856042   1.776727   0.000000
    35  H    6.168934   6.075779   1.774518   1.779481   0.000000
    36  H    5.608687   6.176834   2.363340   2.705813   3.514462
    37  H    6.058784   7.604922   5.892497   7.526698   7.038759
    38  H    4.574863   6.062456   5.475821   6.468423   6.585619
    39  H    5.432200   6.753644   4.211396   5.450612   5.613199
    40  H    5.930922   7.506495   5.914470   7.203940   7.270373
    41  H    4.329798   6.007236   7.002917   8.388793   7.669307
    42  H    3.984799   5.752734   7.061808   8.235318   7.840951
    43  H    6.149324   7.895710   7.635025   9.002382   8.793049
                   36         37         38         39         40
    36  H    0.000000
    37  H    5.754791   0.000000
    38  H    3.922682   3.663350   0.000000
    39  H    3.074601   3.084118   1.776155   0.000000
    40  H    4.780068   2.569244   1.774564   1.756927   0.000000
    41  H    6.586076   2.710468   3.802757   4.332629   3.720964
    42  H    6.051375   3.409920   2.605349   3.790673   3.009156
    43  H    6.671860   2.702819   3.090525   3.722037   2.127479
                   41         42         43
    41  H    0.000000
    42  H    1.776450   0.000000
    43  H    2.808839   2.265642   0.000000
 Stoichiometry    C15H24O4
 Framework group  C1[X(C15H24O4)]
 Deg. of freedom   123
 Full point group                 C1      NOp   1
 Largest Abelian subgroup         C1      NOp   1
 Largest concise Abelian subgroup C1      NOp   1
                         Standard orientation:                         
 ---------------------------------------------------------------------
 Center     Atomic      Atomic             Coordinates (Angstroms)
 Number     Number       Type             X           Y           Z
 ---------------------------------------------------------------------
      1          6           0        1.792915    0.739925    0.078717
      2          6           0        1.198194   -0.463452    0.266534
      3          6           0       -0.221294   -0.729364    0.687296
      4          6           0       -1.249805    0.223357    0.020460
      5          6           0       -1.287247    1.604528    0.725190
      6          6           0        0.049018    2.141014    1.270604
      7          6           0        1.250647    2.131234    0.306306
      8          6           0        3.183143    0.531977   -0.356450
      9          6           0        3.413942   -0.952729   -0.571168
     10          6           0        2.155619   -1.634973   -0.005272
     11          8           0        4.029660    1.412082   -0.520239
     12          6           0        0.974554    2.867458   -1.020292
     13          6           0        2.438638   -2.440355    1.267468
     14          8           0        1.623389   -2.501739   -1.026015
     15          6           0       -2.661508   -0.427600   -0.080005
     16          8           0       -3.065891   -0.798853    1.253113
     17          6           0       -2.658455   -1.679175   -0.975473
     18          6           0       -3.708057    0.574780   -0.618529
     19          8           0       -5.036985    0.046182   -0.506226
     20          1           0       -0.299876   -0.650620    1.780614
     21          1           0       -0.457917   -1.770130    0.454710
     22          1           0       -0.921240    0.373682   -1.015660
     23          1           0       -1.983643    1.548406    1.571660
     24          1           0       -1.703956    2.343676    0.031328
     25          1           0        0.329911    1.585345    2.174520
     26          1           0       -0.120704    3.175820    1.596813
     27          1           0        2.061768    2.686190    0.801151
     28          1           0        3.493348   -1.148043   -1.647268
     29          1           0        4.348508   -1.279451   -0.104149
     30          1           0        0.637243    3.893006   -0.824741
     31          1           0        0.205274    2.364314   -1.616310
     32          1           0        1.884598    2.925901   -1.627845
     33          1           0        1.513013   -2.859673    1.680155
     34          1           0        3.118430   -3.268829    1.038294
     35          1           0        2.900322   -1.812370    2.037149
     36          1           0        0.979075   -3.098762   -0.609632
     37          1           0       -4.031990   -0.924449    1.201224
     38          1           0       -2.301200   -1.444997   -1.985236
     39          1           0       -2.030756   -2.472802   -0.562140
     40          1           0       -3.671484   -2.089583   -1.060084
     41          1           0       -3.717018    1.479825   -0.009930
     42          1           0       -3.481975    0.853930   -1.655768
     43          1           0       -5.172933   -0.591515   -1.226251
 ---------------------------------------------------------------------
 Rotational constants (GHZ):      0.5956975      0.2466739      0.1992187
 Standard basis: 6-311G(d,p) (5D, 7F)
 There are   505 symmetry adapted cartesian basis functions of A   symmetry.
 There are   486 symmetry adapted basis functions of A   symmetry.
   486 basis functions,   800 primitive gaussians,   505 cartesian basis functions
    73 alpha electrons       73 beta electrons
       nuclear repulsion energy      1595.4644288885 Hartrees.
 NAtoms=   43 NActive=   43 NUniq=   43 SFac= 1.00D+00 NAtFMM=   60 NAOKFM=F Big=F
 Integral buffers will be    131072 words long.
 Raffenetti 2 integral format.
 Two-electron integral symmetry is turned on.
 Using the following non-standard input for PCM:
 --- end of non-standard input.
 ------------------------------------------------------------------------------
 Polarizable Continuum Model (PCM)
 =================================
 Model                : PCM (using non-symmetric T matrix).
 Atomic radii         : UFF (Universal Force Field).
 Polarization charges : Total charges.
 Charge compensation  : None.
 Solution method      : On-the-fly selection.
 Cavity type          : Scaled VdW (van der Waals Surface) (Alpha=1.100).
 Cavity algorithm     : GePol (No added spheres)
                        Default sphere list used, NSphG=   43.
                        Lebedev-Laikov grids with approx.  5.0 points / Ang**2.
                        Smoothing algorithm: Karplus/York (Gamma=1.0000).
                        Polarization charges: spherical gaussians, with
                                              point-specific exponents (IZeta= 3).
                        Self-potential: point-specific (ISelfS= 7).
                        Self-field    : sphere-specific E.n sum rule (ISelfD= 2).
 Solvent              : Methanol, Eps=  32.613000 Eps(inf)=   1.765709
 ------------------------------------------------------------------------------
 One-electron integrals computed using PRISM.
 NBasis=   486 RedAO= T EigKep=  3.16D-04  NBF=   486
 NBsUse=   486 1.00D-06 EigRej= -1.00D+00 NBFU=   486
 Initial guess from the checkpoint file:  "DY-202A-11R_45.chk"
 B after Tr=     0.000000    0.000000    0.000000
         Rot=    1.000000    0.000000    0.000000    0.000000 Ang=   0.00 deg.
 Requested convergence on RMS density matrix=1.00D-08 within 128 cycles.
 Requested convergence on MAX density matrix=1.00D-06.
 Requested convergence on             energy=1.00D-06.
 No special actions if energy rises.
 Inv3:  Mode=1 IEnd=    21003948.
 Iteration    1 A*A^-1 deviation from unit magnitude is 5.66D-15 for   2642.
 Iteration    1 A*A^-1 deviation from orthogonality  is 3.33D-15 for   2646   2549.
 Iteration    1 A^-1*A deviation from unit magnitude is 5.44D-15 for   2642.
 Iteration    1 A^-1*A deviation from orthogonality  is 1.68D-09 for   2191   2151.
 Iteration    2 A*A^-1 deviation from unit magnitude is 2.22D-15 for      6.
 Iteration    2 A*A^-1 deviation from orthogonality  is 3.27D-15 for   2045    803.
 Iteration    2 A^-1*A deviation from unit magnitude is 1.11D-15 for     79.
 Iteration    2 A^-1*A deviation from orthogonality  is 3.23D-16 for   2528   1691.
 Error on total polarization charges =  0.01107
 SCF Done:  E(RmPW1PW91) =  -886.975549337     A.U. after   11 cycles
            NFock= 11  Conv=0.56D-08     -V/T= 2.0045
 DoSCS=F DFT=T ScalE2(SS,OS)=  1.000000  1.000000
 Range of M.O.s used for correlation:     1   486
 NBasis=   486 NAE=    73 NBE=    73 NFC=     0 NFV=     0
 NROrb=    486 NOA=    73 NOB=    73 NVA=   413 NVB=   413
 NEqPCM:  Using equilibrium solvation (IEInf=0, Eps=  32.6130, EpsInf=   1.7657)
          Differentiating once with respect to magnetic field using GIAOs.
          Electric field/nuclear overlap derivatives assumed to be zero.
 FoFJK:  IHMeth= 1 ICntrl=    6127 DoSepK=F KAlg= 0 I1Cent=   0 FoldK=F
 IRaf=         1 NMat=   1 IRICut=       1 DoRegI=T DoRafI=F ISym2E= 0.
          There are     3 degrees of freedom in the 1st order CPHF.  IDoFFX=0 NUNeed=     3.
      3 vectors produced by pass  0 Test12= 1.00D-12 3.33D-08 XBig12= 4.61D+01 1.19D+00.
 AX will form     3 AO Fock derivatives at one time.
      3 vectors produced by pass  1 Test12= 1.00D-12 3.33D-08 XBig12= 9.20D-02 1.96D-01.
      3 vectors produced by pass  2 Test12= 1.00D-12 3.33D-08 XBig12= 1.22D-03 1.64D-02.
      3 vectors produced by pass  3 Test12= 1.00D-12 3.33D-08 XBig12= 6.23D-06 1.07D-03.
      3 vectors produced by pass  4 Test12= 1.00D-12 3.33D-08 XBig12= 3.43D-08 7.05D-05.
      3 vectors produced by pass  5 Test12= 1.00D-12 3.33D-08 XBig12= 1.01D-10 2.60D-06.
      3 vectors produced by pass  6 Test12= 1.00D-12 3.33D-08 XBig12= 5.59D-13 1.74D-07.
 InvSVY:  IOpt=1 It=  1 EMax= 3.55D-15
 Solved reduced A of dimension    21 with     3 vectors.
 Calculating GIAO nuclear magnetic shielding tensors.
 SCF GIAO Magnetic shielding tensor (ppm):
      1  C    Isotropic =    36.5788   Anisotropy =   138.7907
   XX=   -22.9954   YX=    26.3339   ZX=    47.4271
   XY=    15.9481   YY=    17.8683   ZY=    -9.7188
   XZ=    45.6495   YZ=    -2.0529   ZZ=   114.8636
   Eigenvalues:   -44.9024    25.5329   129.1060
      2  C    Isotropic =    -1.9559   Anisotropy =   193.2702
   XX=   -79.1740   YX=    25.6558   ZX=    65.3461
   XY=    29.1026   YY=   -37.7908   ZY=    -6.1415
   XZ=    48.1814   YZ=   -19.0065   ZZ=   111.0972
   Eigenvalues:  -107.5207   -25.2378   126.8909
      3  C    Isotropic =   160.6563   Anisotropy =    18.4025
   XX=   167.7493   YX=    -3.0302   ZX=     6.7104
   XY=    -1.4894   YY=   153.0417   ZY=    -4.3459
   XZ=     5.1762   YZ=    -9.7512   ZZ=   161.1780
   Eigenvalues:   148.9088   160.1355   172.9247
      4  C    Isotropic =   141.4521   Anisotropy =    31.5705
   XX=   159.6754   YX=    10.6861   ZX=     0.0618
   XY=     4.6061   YY=   139.5708   ZY=    -3.7702
   XZ=     6.7089   YZ=     2.6568   ZZ=   125.1103
   Eigenvalues:   124.6562   137.2011   162.4992
      5  C    Isotropic =   161.3504   Anisotropy =    15.7699
   XX=   168.1585   YX=     3.1788   ZX=     1.7547
   XY=    -2.8332   YY=   168.4807   ZY=     7.3842
   XZ=    -0.6715   YZ=    10.7043   ZZ=   147.4121
   Eigenvalues:   144.0539   168.1337   171.8637
      6  C    Isotropic =   156.4899   Anisotropy =    16.6967
   XX=   162.3545   YX=     6.2564   ZX=   -10.5835
   XY=     1.9460   YY=   153.2273   ZY=     3.9667
   XZ=    -5.9721   YZ=     3.2375   ZZ=   153.8878
   Eigenvalues:   145.3301   156.5185   167.6210
      7  C    Isotropic =   154.5790   Anisotropy =     7.2842
   XX=   153.7391   YX=    -4.7057   ZX=     0.9841
   XY=    -4.4972   YY=   151.9972   ZY=     1.5988
   XZ=    -5.0555   YZ=    -1.6440   ZZ=   158.0006
   Eigenvalues:   148.0071   156.2946   159.4351
      8  C    Isotropic =   -24.5634   Anisotropy =   146.9521
   XX=   -63.6036   YX=    13.5881   ZX=    40.1988
   XY=    19.4116   YY=   -68.5009   ZY=   -21.7779
   XZ=    46.8191   YZ=   -14.3294   ZZ=    58.4142
   Eigenvalues:   -95.0618   -52.0332    73.4046
      9  C    Isotropic =   135.1469   Anisotropy =    31.6268
   XX=   131.3203   YX=    12.1598   ZX=   -10.9003
   XY=     7.3709   YY=   149.2054   ZY=    -8.7855
   XZ=    -4.5744   YZ=    -4.3797   ZZ=   124.9150
   Eigenvalues:   119.7436   129.4658   156.2315
     10  C    Isotropic =   106.6154   Anisotropy =    38.3683
   XX=   105.7005   YX=     5.5798   ZX=     5.1549
   XY=     2.9543   YY=   107.9029   ZY=    20.3581
   XZ=     9.2722   YZ=    24.9081   ZZ=   106.2430
   Eigenvalues:    84.1766   103.4754   132.1943
     11  O    Isotropic =  -229.4116   Anisotropy =   897.9346
   XX=  -487.5632   YX=  -244.2387   ZX=   224.3603
   XY=  -195.1927   YY=  -490.9999   ZY=   -27.1096
   XZ=   268.6051   YZ=    -6.5899   ZZ=   290.3284
   Eigenvalues:  -736.4504  -320.9958   369.2115
     12  C    Isotropic =   169.1217   Anisotropy =    29.5194
   XX=   155.0172   YX=    -4.0427   ZX=     3.7112
   XY=    -3.1960   YY=   175.1543   ZY=    -9.8779
   XZ=     3.1343   YZ=   -13.8273   ZZ=   177.1935
   Eigenvalues:   154.2742   164.2896   188.8012
     13  C    Isotropic =   160.0544   Anisotropy =    40.8778
   XX=   146.5444   YX=    -0.2763   ZX=    10.6783
   XY=    -0.3901   YY=   157.7713   ZY=   -17.8547
   XZ=    14.0232   YZ=   -12.1351   ZZ=   175.8476
   Eigenvalues:   140.1772   152.6799   187.3063
     14  O    Isotropic =   257.2348   Anisotropy =    67.5157
   XX=   256.6165   YX=    55.0133   ZX=    19.6609
   XY=    29.4176   YY=   222.4954   ZY=    -5.1106
   XZ=     8.2695   YZ=     8.8577   ZZ=   292.5926
   Eigenvalues:   193.6210   275.8382   302.2453
     15  C    Isotropic =   109.3308   Anisotropy =    30.5513
   XX=   101.8144   YX=     6.7789   ZX=   -10.6437
   XY=     7.0882   YY=   101.4517   ZY=    -8.5593
   XZ=    -5.6367   YZ=    -3.9872   ZZ=   124.7261
   Eigenvalues:    94.6348   103.6592   129.6983
     16  O    Isotropic =   283.4812   Anisotropy =    54.1959
   XX=   283.5456   YX=    -5.9681   ZX=   -10.9807
   XY=   -10.2443   YY=   258.0343   ZY=    33.5145
   XZ=   -10.7711   YZ=     3.8473   ZZ=   308.8637
   Eigenvalues:   251.2802   279.5516   319.6118
     17  C    Isotropic =   165.3584   Anisotropy =    41.2650
   XX=   143.5567   YX=     2.5790   ZX=    -5.9572
   XY=     1.4127   YY=   170.1394   ZY=    17.9904
   XZ=    -8.4251   YZ=    11.8366   ZZ=   182.3789
   Eigenvalues:   141.3836   161.8231   192.8683
     18  C    Isotropic =   116.4009   Anisotropy =    43.1196
   XX=   141.7720   YX=     6.2796   ZX=     8.7027
   XY=    14.7621   YY=   112.2191   ZY=    -6.3572
   XZ=    -0.7471   YZ=   -13.5089   ZZ=    95.2116
   Eigenvalues:    89.3591   114.6963   145.1473
     19  O    Isotropic =   319.2673   Anisotropy =    56.0802
   XX=   293.1994   YX=    -6.3632   ZX=    -5.0022
   XY=    25.7484   YY=   335.8819   ZY=    20.6577
   XZ=    -4.2337   YZ=    26.9006   ZZ=   328.7208
   Eigenvalues:   288.1295   313.0184   356.6541
     20  H    Isotropic =    29.2751   Anisotropy =     5.3983
   XX=    27.9254   YX=    -1.1144   ZX=     0.7605
   XY=    -1.3434   YY=    27.4158   ZY=    -1.6860
   XZ=    -0.5125   YZ=    -1.0760   ZZ=    32.4840
   Eigenvalues:    26.2481    28.7032    32.8739
     21  H    Isotropic =    29.1853   Anisotropy =     7.6056
   XX=    32.9447   YX=    -1.5004   ZX=     0.9436
   XY=    -1.7909   YY=    32.1848   ZY=     1.5370
   XZ=     1.1639   YZ=     0.6255   ZZ=    22.4265
   Eigenvalues:    22.1655    31.1347    34.2558
     22  H    Isotropic =    30.0395   Anisotropy =     3.4929
   XX=    30.4926   YX=     1.3332   ZX=    -1.3787
   XY=     2.5837   YY=    29.0767   ZY=    -0.2681
   XZ=    -0.0651   YZ=    -0.9960   ZZ=    30.5492
   Eigenvalues:    27.6981    30.0522    32.3681
     23  H    Isotropic =    29.9549   Anisotropy =     7.0389
   XX=    33.0488   YX=     1.9536   ZX=    -3.2522
   XY=     1.7649   YY=    28.3792   ZY=     3.5834
   XZ=    -3.0388   YZ=     3.1355   ZZ=    28.4366
   Eigenvalues:    23.6968    31.5203    34.6474
     24  H    Isotropic =    30.0514   Anisotropy =     6.8710
   XX=    31.5582   YX=    -0.5068   ZX=     3.3819
   XY=    -0.8510   YY=    33.4011   ZY=    -2.1823
   XZ=     2.3615   YZ=    -1.9535   ZZ=    25.1949
   Eigenvalues:    23.7880    31.7341    34.6321
     25  H    Isotropic =    29.8498   Anisotropy =     6.2788
   XX=    28.1360   YX=     1.1806   ZX=     1.4521
   XY=     0.6336   YY=    27.5664   ZY=    -0.4674
   XZ=     0.5980   YZ=    -0.3639   ZZ=    33.8470
   Eigenvalues:    26.7721    28.7417    34.0357
     26  H    Isotropic =    30.0704   Anisotropy =    10.4972
   XX=    28.4962   YX=     0.7727   ZX=    -0.7728
   XY=     0.6257   YY=    33.7264   ZY=     5.0330
   XZ=    -1.4107   YZ=     5.9842   ZZ=    27.9887
   Eigenvalues:    24.2509    28.8918    37.0685
     27  H    Isotropic =    29.0772   Anisotropy =     8.9270
   XX=    32.6091   YX=     3.2624   ZX=     1.8294
   XY=     3.4711   YY=    27.5444   ZY=     1.1138
   XZ=     1.6277   YZ=     2.7463   ZZ=    27.0780
   Eigenvalues:    25.1556    27.0474    35.0285
     28  H    Isotropic =    29.1450   Anisotropy =     6.5106
   XX=    28.9985   YX=     1.2682   ZX=    -2.9328
   XY=     0.7152   YY=    27.3770   ZY=     0.0801
   XZ=    -3.6647   YZ=     1.2513   ZZ=    31.0596
   Eigenvalues:    25.7157    28.2339    33.4855
     29  H    Isotropic =    29.3156   Anisotropy =     6.1750
   XX=    33.4097   YX=     0.1825   ZX=    -0.2181
   XY=    -0.4942   YY=    28.0752   ZY=    -1.7121
   XZ=     0.7713   YZ=    -2.2926   ZZ=    26.4618
   Eigenvalues:    25.1073    29.4071    33.4323
     30  H    Isotropic =    30.7695   Anisotropy =    10.8418
   XX=    27.6269   YX=    -1.2885   ZX=    -0.8501
   XY=    -1.4091   YY=    37.3153   ZY=    -1.6216
   XZ=     0.1616   YZ=    -3.1073   ZZ=    27.3664
   Eigenvalues:    26.4493    27.8619    37.9974
     31  H    Isotropic =    30.9472   Anisotropy =     5.0688
   XX=    31.1959   YX=     2.7288   ZX=     1.6681
   XY=     2.7488   YY=    29.2901   ZY=    -1.4576
   XZ=     3.1163   YZ=    -1.5000   ZZ=    32.3557
   Eigenvalues:    26.2175    32.2977    34.3264
     32  H    Isotropic =    30.4433   Anisotropy =     9.2100
   XX=    31.8660   YX=     0.4819   ZX=    -3.3941
   XY=     1.1545   YY=    28.4005   ZY=    -2.9335
   XZ=    -4.3854   YZ=    -4.3412   ZZ=    31.0636
   Eigenvalues:    25.3617    29.3850    36.5833
     33  H    Isotropic =    30.3420   Anisotropy =     5.8258
   XX=    31.4748   YX=    -0.7672   ZX=    -1.0218
   XY=     0.9769   YY=    29.6585   ZY=    -3.3345
   XZ=    -2.1453   YZ=    -4.4477   ZZ=    29.8926
   Eigenvalues:    25.6941    31.1060    34.2258
     34  H    Isotropic =    30.1139   Anisotropy =     9.4200
   XX=    30.5465   YX=    -4.4200   ZX=     0.2601
   XY=    -4.3873   YY=    32.3994   ZY=    -1.1295
   XZ=     1.0379   YZ=    -2.8131   ZZ=    27.3957
   Eigenvalues:    26.2524    27.6954    36.3939
     35  H    Isotropic =    30.7018   Anisotropy =     8.9820
   XX=    29.4695   YX=    -0.0065   ZX=     3.8687
   XY=     0.3599   YY=    28.2987   ZY=     0.6472
   XZ=     4.2956   YZ=     0.3786   ZZ=    34.3371
   Eigenvalues:    27.1419    28.2737    36.6898
     36  H    Isotropic =    30.3436   Anisotropy =    14.2663
   XX=    32.4747   YX=     6.4987   ZX=    -3.5775
   XY=     7.3448   YY=    32.8885   ZY=     0.3862
   XZ=    -2.3841   YZ=     0.2453   ZZ=    25.6676
   Eigenvalues:    23.2440    27.9323    39.8544
     37  H    Isotropic =    29.4905   Anisotropy =    17.8761
   XX=    40.7514   YX=     3.2433   ZX=    -0.9341
   XY=     2.6204   YY=    21.2911   ZY=    -4.3523
   XZ=    -1.6999   YZ=    -2.4995   ZZ=    26.4289
   Eigenvalues:    19.3779    27.6856    41.4079
     38  H    Isotropic =    31.1433   Anisotropy =     9.5777
   XX=    28.8688   YX=     0.2204   ZX=    -1.2066
   XY=     0.1770   YY=    27.7262   ZY=     2.7505
   XZ=    -1.4492   YZ=     1.6923   ZZ=    36.8349
   Eigenvalues:    27.0665    28.8350    37.5284
     39  H    Isotropic =    30.2077   Anisotropy =     6.4336
   XX=    30.8255   YX=    -1.2433   ZX=     2.1560
   XY=    -2.4954   YY=    33.5236   ZY=     0.3043
   XZ=     2.5145   YZ=     1.3142   ZZ=    26.2741
   Eigenvalues:    25.0251    31.1013    34.4968
     40  H    Isotropic =    30.5348   Anisotropy =     7.8350
   XX=    32.8491   YX=     1.7961   ZX=     1.3244
   XY=     2.8108   YY=    31.7365   ZY=     2.7190
   XZ=     1.8609   YZ=     3.0748   ZZ=    27.0187
   Eigenvalues:    25.6092    30.2370    35.7581
     41  H    Isotropic =    28.1180   Anisotropy =     8.7170
   XX=    32.4146   YX=     1.9003   ZX=     2.9577
   XY=     0.9313   YY=    30.3364   ZY=     1.9010
   XZ=     2.4889   YZ=     1.2212   ZZ=    21.6031
   Eigenvalues:    20.8030    29.6217    33.9294
     42  H    Isotropic =    28.2559   Anisotropy =     4.7905
   XX=    29.8531   YX=     1.6356   ZX=     0.2992
   XY=     0.7338   YY=    26.4015   ZY=    -3.7755
   XZ=     1.5617   YZ=    -3.9240   ZZ=    28.5131
   Eigenvalues:    23.1280    30.1902    31.4496
     43  H    Isotropic =    30.6573   Anisotropy =    18.2173
   XX=    30.6328   YX=     3.5155   ZX=     3.8478
   XY=     2.8486   YY=    29.9690   ZY=     9.6805
   XZ=     5.8305   YZ=     9.1526   ZZ=    31.3702
   Eigenvalues:    21.1089    28.0609    42.8022
 End of Minotr F.D. properties file   721 does not exist.
 End of Minotr F.D. properties file   722 does not exist.
 End of Minotr F.D. properties file   788 does not exist.

 **********************************************************************

            Population analysis using the SCF density.

 **********************************************************************

 Orbital symmetries:
       Occupied  (A) (A) (A) (A) (A) (A) (A) (A) (A) (A) (A) (A)
                 (A) (A) (A) (A) (A) (A) (A) (A) (A) (A) (A) (A)
                 (A) (A) (A) (A) (A) (A) (A) (A) (A) (A) (A) (A)
                 (A) (A) (A) (A) (A) (A) (A) (A) (A) (A) (A) (A)
                 (A) (A) (A) (A) (A) (A) (A) (A) (A) (A) (A) (A)
                 (A) (A) (A) (A) (A) (A) (A) (A) (A) (A) (A) (A)
                 (A)
       Virtual   (A) (A) (A) (A) (A) (A) (A) (A) (A) (A) (A) (A)
                 (A) (A) (A) (A) (A) (A) (A) (A) (A) (A) (A) (A)
                 (A) (A) (A) (A) (A) (A) (A) (A) (A) (A) (A) (A)
                 (A) (A) (A) (A) (A) (A) (A) (A) (A) (A) (A) (A)
                 (A) (A) (A) (A) (A) (A) (A) (A) (A) (A) (A) (A)
                 (A) (A) (A) (A) (A) (A) (A) (A) (A) (A) (A) (A)
                 (A) (A) (A) (A) (A) (A) (A) (A) (A) (A) (A) (A)
                 (A) (A) (A) (A) (A) (A) (A) (A) (A) (A) (A) (A)
                 (A) (A) (A) (A) (A) (A) (A) (A) (A) (A) (A) (A)
                 (A) (A) (A) (A) (A) (A) (A) (A) (A) (A) (A) (A)
                 (A) (A) (A) (A) (A) (A) (A) (A) (A) (A) (A) (A)
                 (A) (A) (A) (A) (A) (A) (A) (A) (A) (A) (A) (A)
                 (A) (A) (A) (A) (A) (A) (A) (A) (A) (A) (A) (A)
                 (A) (A) (A) (A) (A) (A) (A) (A) (A) (A) (A) (A)
                 (A) (A) (A) (A) (A) (A) (A) (A) (A) (A) (A) (A)
                 (A) (A) (A) (A) (A) (A) (A) (A) (A) (A) (A) (A)
                 (A) (A) (A) (A) (A) (A) (A) (A) (A) (A) (A) (A)
                 (A) (A) (A) (A) (A) (A) (A) (A) (A) (A) (A) (A)
                 (A) (A) (A) (A) (A) (A) (A) (A) (A) (A) (A) (A)
                 (A) (A) (A) (A) (A) (A) (A) (A) (A) (A) (A) (A)
                 (A) (A) (A) (A) (A) (A) (A) (A) (A) (A) (A) (A)
                 (A) (A) (A) (A) (A) (A) (A) (A) (A) (A) (A) (A)
                 (A) (A) (A) (A) (A) (A) (A) (A) (A) (A) (A) (A)
                 (A) (A) (A) (A) (A) (A) (A) (A) (A) (A) (A) (A)
                 (A) (A) (A) (A) (A) (A) (A) (A) (A) (A) (A) (A)
                 (A) (A) (A) (A) (A) (A) (A) (A) (A) (A) (A) (A)
                 (A) (A) (A) (A) (A) (A) (A) (A) (A) (A) (A) (A)
                 (A) (A) (A) (A) (A) (A) (A) (A) (A) (A) (A) (A)
                 (A) (A) (A) (A) (A) (A) (A) (A) (A) (A) (A) (A)
                 (A) (A) (A) (A) (A) (A) (A) (A) (A) (A) (A) (A)
                 (A) (A) (A) (A) (A) (A) (A) (A) (A) (A) (A) (A)
                 (A) (A) (A) (A) (A) (A) (A) (A) (A) (A) (A) (A)
                 (A) (A) (A) (A) (A) (A) (A) (A) (A) (A) (A) (A)
                 (A) (A) (A) (A) (A) (A) (A) (A) (A) (A) (A) (A)
                 (A) (A) (A) (A) (A)
 The electronic state is 1-A.
 Alpha  occ. eigenvalues --  -19.22384 -19.21942 -19.20695 -19.19833 -10.32046
 Alpha  occ. eigenvalues --  -10.31031 -10.29691 -10.27985 -10.26572 -10.24902
 Alpha  occ. eigenvalues --  -10.24648 -10.24460 -10.24453 -10.23832 -10.23158
 Alpha  occ. eigenvalues --  -10.23042 -10.22926 -10.22423 -10.22166  -1.06661
 Alpha  occ. eigenvalues --   -1.06301  -1.05745  -1.03750  -0.89271  -0.84628
 Alpha  occ. eigenvalues --   -0.82254  -0.78067  -0.77259  -0.75176  -0.71823
 Alpha  occ. eigenvalues --   -0.71367  -0.68499  -0.66271  -0.63319  -0.60097
 Alpha  occ. eigenvalues --   -0.58056  -0.56733  -0.54733  -0.53803  -0.51623
 Alpha  occ. eigenvalues --   -0.50729  -0.49086  -0.48686  -0.47907  -0.46970
 Alpha  occ. eigenvalues --   -0.46286  -0.45324  -0.45270  -0.43734  -0.43579
 Alpha  occ. eigenvalues --   -0.43010  -0.41970  -0.41526  -0.40971  -0.39933
 Alpha  occ. eigenvalues --   -0.39675  -0.39218  -0.39075  -0.37877  -0.36934
 Alpha  occ. eigenvalues --   -0.36390  -0.36126  -0.35697  -0.35546  -0.35246
 Alpha  occ. eigenvalues --   -0.33609  -0.32973  -0.32501  -0.31191  -0.29516
 Alpha  occ. eigenvalues --   -0.27929  -0.26925  -0.26283
 Alpha virt. eigenvalues --   -0.04840   0.03318   0.04528   0.04997   0.06155
 Alpha virt. eigenvalues --    0.06457   0.07936   0.08929   0.09226   0.10193
 Alpha virt. eigenvalues --    0.10686   0.11145   0.11499   0.12043   0.12686
 Alpha virt. eigenvalues --    0.12745   0.13220   0.13741   0.14158   0.14590
 Alpha virt. eigenvalues --    0.15327   0.15380   0.16976   0.17113   0.17525
 Alpha virt. eigenvalues --    0.17790   0.18311   0.18888   0.19737   0.20836
 Alpha virt. eigenvalues --    0.21470   0.21791   0.22339   0.22954   0.24268
 Alpha virt. eigenvalues --    0.24477   0.25497   0.26228   0.27286   0.27341
 Alpha virt. eigenvalues --    0.28194   0.29120   0.30854   0.31783   0.32229
 Alpha virt. eigenvalues --    0.32868   0.33548   0.33962   0.34850   0.35766
 Alpha virt. eigenvalues --    0.36533   0.37925   0.38660   0.39159   0.39573
 Alpha virt. eigenvalues --    0.40556   0.41465   0.42279   0.42816   0.43926
 Alpha virt. eigenvalues --    0.44506   0.46188   0.46829   0.47113   0.48388
 Alpha virt. eigenvalues --    0.49073   0.50399   0.50897   0.51279   0.51779
 Alpha virt. eigenvalues --    0.53013   0.53667   0.54011   0.54492   0.55549
 Alpha virt. eigenvalues --    0.56226   0.56577   0.56991   0.57682   0.58255
 Alpha virt. eigenvalues --    0.58751   0.59089   0.59342   0.59480   0.59809
 Alpha virt. eigenvalues --    0.60353   0.60466   0.60712   0.61375   0.61724
 Alpha virt. eigenvalues --    0.62136   0.62909   0.63422   0.63784   0.63855
 Alpha virt. eigenvalues --    0.64368   0.64782   0.65727   0.66390   0.67077
 Alpha virt. eigenvalues --    0.67318   0.67948   0.69041   0.69168   0.69961
 Alpha virt. eigenvalues --    0.71002   0.72006   0.72757   0.73872   0.74194
 Alpha virt. eigenvalues --    0.75179   0.77467   0.79262   0.80788   0.83400
 Alpha virt. eigenvalues --    0.84232   0.86437   0.87159   0.88281   0.89043
 Alpha virt. eigenvalues --    0.90042   0.90531   0.92232   0.92885   0.94111
 Alpha virt. eigenvalues --    0.96871   0.97658   0.98018   0.98600   0.99518
 Alpha virt. eigenvalues --    1.00012   1.02101   1.02920   1.04142   1.04914
 Alpha virt. eigenvalues --    1.06491   1.08816   1.09514   1.11257   1.13249
 Alpha virt. eigenvalues --    1.15039   1.16373   1.18238   1.18541   1.20405
 Alpha virt. eigenvalues --    1.22408   1.22843   1.23395   1.25126   1.26272
 Alpha virt. eigenvalues --    1.27150   1.29758   1.30558   1.30933   1.33336
 Alpha virt. eigenvalues --    1.34167   1.36482   1.36938   1.38239   1.38782
 Alpha virt. eigenvalues --    1.40835   1.41852   1.42244   1.42653   1.43648
 Alpha virt. eigenvalues --    1.43740   1.45334   1.45726   1.45925   1.47567
 Alpha virt. eigenvalues --    1.47928   1.48328   1.50280   1.50651   1.51027
 Alpha virt. eigenvalues --    1.51834   1.52860   1.53107   1.54697   1.55149
 Alpha virt. eigenvalues --    1.55626   1.55921   1.56900   1.57329   1.58079
 Alpha virt. eigenvalues --    1.59096   1.59349   1.60366   1.60822   1.61459
 Alpha virt. eigenvalues --    1.62558   1.63631   1.63973   1.64795   1.65356
 Alpha virt. eigenvalues --    1.65408   1.66056   1.67665   1.68114   1.68274
 Alpha virt. eigenvalues --    1.69611   1.69999   1.71151   1.71489   1.72064
 Alpha virt. eigenvalues --    1.73203   1.74055   1.74461   1.75514   1.76436
 Alpha virt. eigenvalues --    1.77035   1.77644   1.78028   1.80406   1.80538
 Alpha virt. eigenvalues --    1.81849   1.82523   1.84075   1.85150   1.86639
 Alpha virt. eigenvalues --    1.86820   1.88112   1.88770   1.90168   1.90772
 Alpha virt. eigenvalues --    1.91454   1.92110   1.94451   1.95138   1.96502
 Alpha virt. eigenvalues --    1.97156   1.99022   1.99629   2.01413   2.01806
 Alpha virt. eigenvalues --    2.02826   2.03282   2.04809   2.06430   2.07535
 Alpha virt. eigenvalues --    2.08691   2.09500   2.09988   2.11529   2.13178
 Alpha virt. eigenvalues --    2.13973   2.14846   2.15606   2.17984   2.18627
 Alpha virt. eigenvalues --    2.19342   2.20322   2.21683   2.23924   2.24172
 Alpha virt. eigenvalues --    2.25296   2.26449   2.28496   2.30514   2.31757
 Alpha virt. eigenvalues --    2.32909   2.33686   2.34301   2.34827   2.38133
 Alpha virt. eigenvalues --    2.39652   2.41113   2.42037   2.42447   2.42901
 Alpha virt. eigenvalues --    2.44641   2.44982   2.46124   2.48022   2.49295
 Alpha virt. eigenvalues --    2.50234   2.50447   2.51144   2.52424   2.53134
 Alpha virt. eigenvalues --    2.54124   2.55384   2.55711   2.56505   2.56775
 Alpha virt. eigenvalues --    2.58156   2.58326   2.59985   2.60339   2.61997
 Alpha virt. eigenvalues --    2.62436   2.62881   2.64146   2.64409   2.66588
 Alpha virt. eigenvalues --    2.66832   2.68680   2.70202   2.71165   2.72084
 Alpha virt. eigenvalues --    2.72831   2.74089   2.75647   2.77657   2.78292
 Alpha virt. eigenvalues --    2.80014   2.82689   2.83525   2.84748   2.85415
 Alpha virt. eigenvalues --    2.87196   2.89203   2.89571   2.90726   2.91555
 Alpha virt. eigenvalues --    2.92057   2.93049   2.94156   2.96849   2.98289
 Alpha virt. eigenvalues --    2.99335   3.01788   3.03870   3.05163   3.05738
 Alpha virt. eigenvalues --    3.10173   3.11121   3.11476   3.13262   3.14063
 Alpha virt. eigenvalues --    3.14986   3.16400   3.16563   3.18656   3.21535
 Alpha virt. eigenvalues --    3.22011   3.23002   3.25285   3.25745   3.29254
 Alpha virt. eigenvalues --    3.30474   3.32935   3.34122   3.35417   3.37094
 Alpha virt. eigenvalues --    3.38788   3.43418   3.49057   3.56484   3.58957
 Alpha virt. eigenvalues --    3.61613   3.64605   3.72865   3.76324   3.77395
 Alpha virt. eigenvalues --    3.77940   3.81449   3.82187   3.82329   3.83186
 Alpha virt. eigenvalues --    3.83269   3.83790   3.84491   3.85932   3.87265
 Alpha virt. eigenvalues --    3.90013   3.91211   3.95507   4.01360   4.03075
 Alpha virt. eigenvalues --    4.06491   4.09330   4.11731   4.13143   4.25394
 Alpha virt. eigenvalues --    4.25752   4.28562   4.34309   4.36731   4.42126
 Alpha virt. eigenvalues --    4.48421   4.55621   4.95106   4.95916   4.96947
 Alpha virt. eigenvalues --    5.00750   5.11131   5.28003   5.30208   5.35406
 Alpha virt. eigenvalues --    5.63972   5.65093   5.65474   5.66391  23.64688
 Alpha virt. eigenvalues --   23.80013  23.83783  23.88699  23.91291  23.92421
 Alpha virt. eigenvalues --   23.94165  23.96398  23.97158  24.00708  24.02259
 Alpha virt. eigenvalues --   24.02940  24.05675  24.07301  24.25960  50.00648
 Alpha virt. eigenvalues --   50.02504  50.05304  50.10021
          Condensed to atoms (all electrons):
               1          2          3          4          5          6
     1  C    5.795544   0.337542  -0.037130  -0.015664  -0.000051  -0.064039
     2  C    0.337542   5.482220   0.286346  -0.055613  -0.003952  -0.011239
     3  C   -0.037130   0.286346   5.020245   0.309635  -0.067562  -0.009092
     4  C   -0.015664  -0.055613   0.309635   5.415874   0.298323  -0.046100
     5  C   -0.000051  -0.003952  -0.067562   0.298323   5.037470   0.353543
     6  C   -0.064039  -0.011239  -0.009092  -0.046100   0.353543   5.018427
     7  C    0.260704  -0.050958  -0.007157  -0.000919  -0.078097   0.369014
     8  C    0.155791   0.050766   0.004025  -0.000064  -0.000459   0.005733
     9  C   -0.158324  -0.124350   0.007450  -0.000749   0.000006  -0.000164
    10  C    0.009394   0.272544  -0.043045   0.004018  -0.000204  -0.000404
    11  O   -0.121224   0.006881  -0.000095  -0.000001  -0.000006   0.000177
    12  C   -0.077913   0.000039   0.002262  -0.004705  -0.003170  -0.070874
    13  C   -0.005515  -0.090336  -0.005271   0.000318  -0.000034   0.000081
    14  O    0.007124  -0.059771  -0.004138  -0.001306  -0.000012   0.000004
    15  C    0.000101   0.003148  -0.044003   0.269537  -0.044212   0.005393
    16  O    0.000003   0.000906   0.007247  -0.070652  -0.003182  -0.000722
    17  C    0.000074   0.000577  -0.021214  -0.080186   0.008806  -0.000193
    18  C   -0.000036  -0.000022   0.007921  -0.065186  -0.012055   0.000503
    19  O    0.000000   0.000001  -0.000121   0.005669  -0.000310  -0.000001
    20  H   -0.003273  -0.032691   0.402459  -0.036899  -0.002932  -0.003200
    21  H    0.011571  -0.062047   0.408061  -0.042792   0.005521   0.000084
    22  H    0.001647  -0.005247  -0.049979   0.412436  -0.031391  -0.004269
    23  H   -0.000128  -0.000127  -0.002261  -0.050287   0.410053  -0.034343
    24  H   -0.000259  -0.000258   0.007604  -0.040023   0.410228  -0.030185
    25  H   -0.005500  -0.002784   0.005972  -0.007595  -0.037604   0.411816
    26  H    0.009466   0.000235  -0.000224   0.008025  -0.033673   0.410334
    27  H   -0.056620   0.005831  -0.000202  -0.000396   0.007266  -0.039782
    28  H    0.005140   0.001984  -0.000285   0.000058  -0.000003   0.000018
    29  H    0.012404   0.001593  -0.000282   0.000008   0.000001   0.000013
    30  H    0.008812  -0.000215  -0.000072   0.000335  -0.002004  -0.001744
    31  H   -0.003803   0.002835  -0.000540  -0.001458   0.005254  -0.008166
    32  H   -0.015189  -0.000493   0.000034   0.000076  -0.000414   0.007726
    33  H    0.000367  -0.014817   0.004656   0.000050   0.000012  -0.000018
    34  H   -0.001046   0.011790  -0.000148   0.000016   0.000000  -0.000001
    35  H    0.001595   0.003746  -0.000464  -0.000028  -0.000002   0.000001
    36  H   -0.000200  -0.001863   0.001905   0.000072   0.000003  -0.000002
    37  H   -0.000004   0.000042  -0.000916   0.014315  -0.000721   0.000045
    38  H   -0.000006   0.000313   0.000357  -0.001248  -0.000366   0.000011
    39  H    0.000004   0.000506  -0.001545  -0.008440  -0.000181  -0.000017
    40  H   -0.000002   0.000031  -0.000343   0.011990  -0.000377   0.000014
    41  H    0.000008  -0.000048  -0.000263  -0.012432   0.007382   0.000346
    42  H   -0.000013  -0.000032  -0.000392   0.006165  -0.002082  -0.000094
    43  H    0.000000  -0.000002   0.000020  -0.000621   0.000053   0.000002
               7          8          9         10         11         12
     1  C    0.260704   0.155791  -0.158324   0.009394  -0.121224  -0.077913
     2  C   -0.050958   0.050766  -0.124350   0.272544   0.006881   0.000039
     3  C   -0.007157   0.004025   0.007450  -0.043045  -0.000095   0.002262
     4  C   -0.000919  -0.000064  -0.000749   0.004018  -0.000001  -0.004705
     5  C   -0.078097  -0.000459   0.000006  -0.000204  -0.000006  -0.003170
     6  C    0.369014   0.005733  -0.000164  -0.000404   0.000177  -0.070874
     7  C    5.158574  -0.050736   0.010327   0.004696   0.011415   0.342539
     8  C   -0.050736   4.730241   0.361558  -0.094059   0.654512  -0.007589
     9  C    0.010327   0.361558   5.223167   0.283094  -0.074115  -0.001086
    10  C    0.004696  -0.094059   0.283094   5.293867   0.005752  -0.000074
    11  O    0.011415   0.654512  -0.074115   0.005752   7.893553  -0.005236
    12  C    0.342539  -0.007589  -0.001086  -0.000074  -0.005236   4.952921
    13  C   -0.000517  -0.000938  -0.057545   0.333844   0.000008  -0.000010
    14  O   -0.000053   0.002572  -0.049424   0.242040  -0.000012   0.000014
    15  C   -0.000536   0.000008   0.000006  -0.000309   0.000000   0.000015
    16  O   -0.000002   0.000000   0.000000   0.000004   0.000000   0.000000
    17  C   -0.000011   0.000001  -0.000003  -0.000118   0.000000  -0.000003
    18  C   -0.000027   0.000000   0.000000   0.000004   0.000000  -0.000007
    19  O    0.000000   0.000000   0.000000   0.000000   0.000000   0.000000
    20  H    0.001531  -0.000273  -0.000119  -0.000349   0.000006  -0.000204
    21  H   -0.000356  -0.000637   0.002081  -0.001079   0.000001   0.000084
    22  H    0.004083  -0.000236   0.000026   0.000013  -0.000004  -0.000927
    23  H    0.007469   0.000029   0.000000   0.000007   0.000000  -0.000161
    24  H   -0.006634   0.000021  -0.000004   0.000020   0.000001   0.005131
    25  H   -0.044386   0.000264  -0.000096  -0.000071  -0.000021   0.008608
    26  H   -0.033001  -0.000237   0.000008   0.000026  -0.000005  -0.005035
    27  H    0.424057  -0.005272   0.002425  -0.001268   0.013361  -0.039953
    28  H   -0.000503  -0.022083   0.375781  -0.032061   0.000416   0.000139
    29  H   -0.000214  -0.033547   0.390928  -0.027835   0.004745  -0.000015
    30  H   -0.036554  -0.000042   0.000016   0.000016  -0.000104   0.403730
    31  H   -0.033629  -0.000489   0.000081  -0.000189  -0.000069   0.403003
    32  H   -0.024310   0.005362   0.000547  -0.000092   0.010085   0.398569
    33  H    0.000022  -0.000591   0.007526  -0.020494   0.000006   0.000000
    34  H    0.000017   0.001028  -0.010260  -0.035946  -0.000015   0.000000
    35  H   -0.000034   0.000437  -0.002711  -0.030814  -0.000068   0.000007
    36  H    0.000011  -0.000546   0.007196  -0.038506   0.000007  -0.000003
    37  H    0.000001   0.000000   0.000000   0.000001   0.000000   0.000000
    38  H    0.000010  -0.000003   0.000001  -0.000014   0.000000  -0.000009
    39  H    0.000004  -0.000001  -0.000001   0.000084   0.000000   0.000000
    40  H    0.000000   0.000000   0.000000  -0.000001   0.000000   0.000000
    41  H   -0.000012   0.000000   0.000000   0.000000   0.000000  -0.000022
    42  H    0.000007   0.000000   0.000000   0.000001   0.000000   0.000003
    43  H    0.000000   0.000000   0.000000   0.000000   0.000000   0.000000
              13         14         15         16         17         18
     1  C   -0.005515   0.007124   0.000101   0.000003   0.000074  -0.000036
     2  C   -0.090336  -0.059771   0.003148   0.000906   0.000577  -0.000022
     3  C   -0.005271  -0.004138  -0.044003   0.007247  -0.021214   0.007921
     4  C    0.000318  -0.001306   0.269537  -0.070652  -0.080186  -0.065186
     5  C   -0.000034  -0.000012  -0.044212  -0.003182   0.008806  -0.012055
     6  C    0.000081   0.000004   0.005393  -0.000722  -0.000193   0.000503
     7  C   -0.000517  -0.000053  -0.000536  -0.000002  -0.000011  -0.000027
     8  C   -0.000938   0.002572   0.000008   0.000000   0.000001   0.000000
     9  C   -0.057545  -0.049424   0.000006   0.000000  -0.000003   0.000000
    10  C    0.333844   0.242040  -0.000309   0.000004  -0.000118   0.000004
    11  O    0.000008  -0.000012   0.000000   0.000000   0.000000   0.000000
    12  C   -0.000010   0.000014   0.000015   0.000000  -0.000003  -0.000007
    13  C    4.979148  -0.055149  -0.000007   0.000000   0.000002   0.000000
    14  O   -0.055149   7.992987  -0.000126   0.000000   0.000084  -0.000001
    15  C   -0.000007  -0.000126   5.404954   0.189856   0.328972   0.330694
    16  O    0.000000   0.000000   0.189856   8.039270  -0.046759  -0.027780
    17  C    0.000002   0.000084   0.328972  -0.046759   4.948583  -0.064365
    18  C    0.000000  -0.000001   0.330694  -0.027780  -0.064365   4.827324
    19  O    0.000000   0.000000  -0.050930  -0.009835  -0.007992   0.251654
    20  H    0.001573   0.000124  -0.003830   0.006977   0.000851   0.000132
    21  H   -0.002972   0.010944  -0.005401   0.001750  -0.001707   0.000463
    22  H    0.000118   0.001421  -0.039206   0.003849  -0.001622  -0.004274
    23  H   -0.000001   0.000001  -0.009188   0.019309   0.001487  -0.003803
    24  H    0.000001  -0.000001  -0.007586   0.000119  -0.000393   0.002847
    25  H    0.000009   0.000006  -0.000348  -0.000101  -0.000028   0.000004
    26  H   -0.000003   0.000000  -0.000297  -0.000027   0.000009   0.000004
    27  H    0.000135  -0.000001   0.000026   0.000000   0.000000   0.000001
    28  H    0.005130   0.008468  -0.000002   0.000000   0.000001   0.000000
    29  H   -0.001066   0.000922   0.000000   0.000000   0.000000   0.000000
    30  H    0.000000   0.000000  -0.000005   0.000000   0.000000  -0.000005
    31  H    0.000003  -0.000027   0.000252  -0.000001  -0.000016   0.000052
    32  H   -0.000001   0.000006  -0.000001   0.000000  -0.000001  -0.000001
    33  H    0.396184  -0.002106   0.000011  -0.000017  -0.000027  -0.000001
    34  H    0.399285   0.005039   0.000000   0.000000   0.000000   0.000000
    35  H    0.383205   0.004508   0.000003   0.000000  -0.000001   0.000000
    36  H   -0.006009   0.321474   0.000039  -0.000024   0.000366   0.000000
    37  H    0.000000   0.000000  -0.056023   0.320026  -0.003637  -0.012627
    38  H    0.000004   0.000255  -0.035538   0.004972   0.389594  -0.001907
    39  H    0.000035   0.000242  -0.026311   0.002265   0.404741   0.007356
    40  H    0.000000   0.000001  -0.035688  -0.000909   0.389204  -0.010246
    41  H    0.000000   0.000000  -0.032686   0.000420   0.007393   0.406322
    42  H    0.000000  -0.000001  -0.056631   0.004918  -0.005558   0.399105
    43  H    0.000000   0.000000   0.000882   0.000656   0.005082  -0.039970
              19         20         21         22         23         24
     1  C    0.000000  -0.003273   0.011571   0.001647  -0.000128  -0.000259
     2  C    0.000001  -0.032691  -0.062047  -0.005247  -0.000127  -0.000258
     3  C   -0.000121   0.402459   0.408061  -0.049979  -0.002261   0.007604
     4  C    0.005669  -0.036899  -0.042792   0.412436  -0.050287  -0.040023
     5  C   -0.000310  -0.002932   0.005521  -0.031391   0.410053   0.410228
     6  C   -0.000001  -0.003200   0.000084  -0.004269  -0.034343  -0.030185
     7  C    0.000000   0.001531  -0.000356   0.004083   0.007469  -0.006634
     8  C    0.000000  -0.000273  -0.000637  -0.000236   0.000029   0.000021
     9  C    0.000000  -0.000119   0.002081   0.000026   0.000000  -0.000004
    10  C    0.000000  -0.000349  -0.001079   0.000013   0.000007   0.000020
    11  O    0.000000   0.000006   0.000001  -0.000004   0.000000   0.000001
    12  C    0.000000  -0.000204   0.000084  -0.000927  -0.000161   0.005131
    13  C    0.000000   0.001573  -0.002972   0.000118  -0.000001   0.000001
    14  O    0.000000   0.000124   0.010944   0.001421   0.000001  -0.000001
    15  C   -0.050930  -0.003830  -0.005401  -0.039206  -0.009188  -0.007586
    16  O   -0.009835   0.006977   0.001750   0.003849   0.019309   0.000119
    17  C   -0.007992   0.000851  -0.001707  -0.001622   0.001487  -0.000393
    18  C    0.251654   0.000132   0.000463  -0.004274  -0.003803   0.002847
    19  O    7.950752   0.000000  -0.000018  -0.000131  -0.000162  -0.000005
    20  H    0.000000   0.507051  -0.021382   0.006978   0.003830   0.000185
    21  H   -0.000018  -0.021382   0.560163   0.000305  -0.000255  -0.000372
    22  H   -0.000131   0.006978   0.000305   0.533744   0.007873  -0.009717
    23  H   -0.000162   0.003830  -0.000255   0.007873   0.545230  -0.029543
    24  H   -0.000005   0.000185  -0.000372  -0.009717  -0.029543   0.554354
    25  H    0.000000   0.000211   0.000142  -0.000435  -0.008225   0.007707
    26  H    0.000000  -0.000276   0.000034  -0.000214  -0.002878  -0.008212
    27  H    0.000000   0.000201   0.000005   0.000074  -0.000292  -0.000275
    28  H    0.000000  -0.000019  -0.000047   0.000045   0.000000   0.000000
    29  H    0.000000   0.000058  -0.000104   0.000006   0.000000   0.000000
    30  H    0.000000   0.000019  -0.000004   0.000017  -0.000052   0.000599
    31  H    0.000000   0.000036  -0.000040   0.003633   0.000038  -0.001212
    32  H    0.000000  -0.000004   0.000001   0.000031   0.000025  -0.000059
    33  H    0.000000  -0.000441   0.002394  -0.000013  -0.000002  -0.000001
    34  H    0.000000   0.000010  -0.000744  -0.000004   0.000000   0.000000
    35  H    0.000000  -0.000296   0.000103  -0.000018   0.000000   0.000000
    36  H    0.000000  -0.000047   0.002076  -0.000047   0.000001   0.000000
    37  H    0.030442  -0.000205  -0.000385  -0.000384  -0.000903  -0.000004
    38  H    0.000080  -0.000107  -0.000013   0.001461  -0.000179  -0.000029
    39  H   -0.000080   0.000524   0.004401  -0.000097  -0.000006  -0.000005
    40  H    0.010917  -0.000059  -0.000315   0.000026  -0.000084   0.000012
    41  H   -0.025297   0.000007  -0.000002   0.000033   0.003126  -0.001430
    42  H   -0.027124  -0.000028  -0.000089   0.003675   0.000499   0.000533
    43  H    0.318984  -0.000003   0.000007  -0.000063  -0.000017  -0.000023
              25         26         27         28         29         30
     1  C   -0.005500   0.009466  -0.056620   0.005140   0.012404   0.008812
     2  C   -0.002784   0.000235   0.005831   0.001984   0.001593  -0.000215
     3  C    0.005972  -0.000224  -0.000202  -0.000285  -0.000282  -0.000072
     4  C   -0.007595   0.008025  -0.000396   0.000058   0.000008   0.000335
     5  C   -0.037604  -0.033673   0.007266  -0.000003   0.000001  -0.002004
     6  C    0.411816   0.410334  -0.039782   0.000018   0.000013  -0.001744
     7  C   -0.044386  -0.033001   0.424057  -0.000503  -0.000214  -0.036554
     8  C    0.000264  -0.000237  -0.005272  -0.022083  -0.033547  -0.000042
     9  C   -0.000096   0.000008   0.002425   0.375781   0.390928   0.000016
    10  C   -0.000071   0.000026  -0.001268  -0.032061  -0.027835   0.000016
    11  O   -0.000021  -0.000005   0.013361   0.000416   0.004745  -0.000104
    12  C    0.008608  -0.005035  -0.039953   0.000139  -0.000015   0.403730
    13  C    0.000009  -0.000003   0.000135   0.005130  -0.001066   0.000000
    14  O    0.000006   0.000000  -0.000001   0.008468   0.000922   0.000000
    15  C   -0.000348  -0.000297   0.000026  -0.000002   0.000000  -0.000005
    16  O   -0.000101  -0.000027   0.000000   0.000000   0.000000   0.000000
    17  C   -0.000028   0.000009   0.000000   0.000001   0.000000   0.000000
    18  C    0.000004   0.000004   0.000001   0.000000   0.000000  -0.000005
    19  O    0.000000   0.000000   0.000000   0.000000   0.000000   0.000000
    20  H    0.000211  -0.000276   0.000201  -0.000019   0.000058   0.000019
    21  H    0.000142   0.000034   0.000005  -0.000047  -0.000104  -0.000004
    22  H   -0.000435  -0.000214   0.000074   0.000045   0.000006   0.000017
    23  H   -0.008225  -0.002878  -0.000292   0.000000   0.000000  -0.000052
    24  H    0.007707  -0.008212  -0.000275   0.000000   0.000000   0.000599
    25  H    0.561456  -0.025913  -0.004723   0.000004  -0.000001  -0.000002
    26  H   -0.025913   0.548077  -0.007748   0.000000  -0.000001   0.003387
    27  H   -0.004723  -0.007748   0.557124  -0.000075  -0.000034  -0.005360
    28  H    0.000004   0.000000  -0.000075   0.491007  -0.010999  -0.000005
    29  H   -0.000001  -0.000001  -0.000034  -0.010999   0.501246   0.000001
    30  H   -0.000002   0.003387  -0.005360  -0.000005   0.000001   0.549996
    31  H   -0.000264  -0.000664   0.008029  -0.000022   0.000005  -0.026545
    32  H   -0.000371  -0.000005  -0.005756  -0.000049  -0.000022  -0.023202
    33  H   -0.000013   0.000000  -0.000003  -0.000472   0.000368   0.000000
    34  H   -0.000001   0.000000  -0.000005   0.000494   0.000851   0.000000
    35  H    0.000085   0.000000  -0.000031  -0.000245  -0.000499   0.000000
    36  H   -0.000001   0.000000  -0.000002  -0.000273  -0.000245   0.000000
    37  H   -0.000008  -0.000001   0.000000   0.000000   0.000000   0.000000
    38  H   -0.000001   0.000001   0.000000   0.000003   0.000000   0.000000
    39  H   -0.000004   0.000000   0.000000   0.000001   0.000000   0.000000
    40  H    0.000000  -0.000001   0.000000   0.000000   0.000000   0.000000
    41  H   -0.000026   0.000001   0.000000   0.000000   0.000000  -0.000004
    42  H    0.000006  -0.000001   0.000000   0.000000   0.000000   0.000001
    43  H    0.000000   0.000000   0.000000   0.000000   0.000000   0.000000
              31         32         33         34         35         36
     1  C   -0.003803  -0.015189   0.000367  -0.001046   0.001595  -0.000200
     2  C    0.002835  -0.000493  -0.014817   0.011790   0.003746  -0.001863
     3  C   -0.000540   0.000034   0.004656  -0.000148  -0.000464   0.001905
     4  C   -0.001458   0.000076   0.000050   0.000016  -0.000028   0.000072
     5  C    0.005254  -0.000414   0.000012   0.000000  -0.000002   0.000003
     6  C   -0.008166   0.007726  -0.000018  -0.000001   0.000001  -0.000002
     7  C   -0.033629  -0.024310   0.000022   0.000017  -0.000034   0.000011
     8  C   -0.000489   0.005362  -0.000591   0.001028   0.000437  -0.000546
     9  C    0.000081   0.000547   0.007526  -0.010260  -0.002711   0.007196
    10  C   -0.000189  -0.000092  -0.020494  -0.035946  -0.030814  -0.038506
    11  O   -0.000069   0.010085   0.000006  -0.000015  -0.000068   0.000007
    12  C    0.403003   0.398569   0.000000   0.000000   0.000007  -0.000003
    13  C    0.000003  -0.000001   0.396184   0.399285   0.383205  -0.006009
    14  O   -0.000027   0.000006  -0.002106   0.005039   0.004508   0.321474
    15  C    0.000252  -0.000001   0.000011   0.000000   0.000003   0.000039
    16  O   -0.000001   0.000000  -0.000017   0.000000   0.000000  -0.000024
    17  C   -0.000016  -0.000001  -0.000027   0.000000  -0.000001   0.000366
    18  C    0.000052  -0.000001  -0.000001   0.000000   0.000000   0.000000
    19  O    0.000000   0.000000   0.000000   0.000000   0.000000   0.000000
    20  H    0.000036  -0.000004  -0.000441   0.000010  -0.000296  -0.000047
    21  H   -0.000040   0.000001   0.002394  -0.000744   0.000103   0.002076
    22  H    0.003633   0.000031  -0.000013  -0.000004  -0.000018  -0.000047
    23  H    0.000038   0.000025  -0.000002   0.000000   0.000000   0.000001
    24  H   -0.001212  -0.000059  -0.000001   0.000000   0.000000   0.000000
    25  H   -0.000264  -0.000371  -0.000013  -0.000001   0.000085  -0.000001
    26  H   -0.000664  -0.000005   0.000000   0.000000   0.000000   0.000000
    27  H    0.008029  -0.005756  -0.000003  -0.000005  -0.000031  -0.000002
    28  H   -0.000022  -0.000049  -0.000472   0.000494  -0.000245  -0.000273
    29  H    0.000005  -0.000022   0.000368   0.000851  -0.000499  -0.000245
    30  H   -0.026545  -0.023202   0.000000   0.000000   0.000000   0.000000
    31  H    0.556483  -0.027079   0.000001   0.000000   0.000000   0.000003
    32  H   -0.027079   0.544253   0.000000   0.000000   0.000001  -0.000002
    33  H    0.000001   0.000000   0.537019  -0.025353  -0.020862   0.003380
    34  H    0.000000   0.000000  -0.025353   0.530359  -0.019843   0.000239
    35  H    0.000000   0.000001  -0.020862  -0.019843   0.544251   0.000099
    36  H    0.000003  -0.000002   0.003380   0.000239   0.000099   0.442560
    37  H    0.000000   0.000000   0.000000   0.000000   0.000000   0.000000
    38  H   -0.000021   0.000001  -0.000001   0.000000   0.000000  -0.000027
    39  H    0.000002   0.000000  -0.000039   0.000000  -0.000004   0.000445
    40  H    0.000002   0.000000   0.000001   0.000000   0.000000  -0.000011
    41  H   -0.000007   0.000000   0.000000   0.000000   0.000000   0.000000
    42  H    0.000076   0.000000   0.000000   0.000000   0.000000   0.000002
    43  H    0.000000   0.000000   0.000000   0.000000   0.000000   0.000000
              37         38         39         40         41         42
     1  C   -0.000004  -0.000006   0.000004  -0.000002   0.000008  -0.000013
     2  C    0.000042   0.000313   0.000506   0.000031  -0.000048  -0.000032
     3  C   -0.000916   0.000357  -0.001545  -0.000343  -0.000263  -0.000392
     4  C    0.014315  -0.001248  -0.008440   0.011990  -0.012432   0.006165
     5  C   -0.000721  -0.000366  -0.000181  -0.000377   0.007382  -0.002082
     6  C    0.000045   0.000011  -0.000017   0.000014   0.000346  -0.000094
     7  C    0.000001   0.000010   0.000004   0.000000  -0.000012   0.000007
     8  C    0.000000  -0.000003  -0.000001   0.000000   0.000000   0.000000
     9  C    0.000000   0.000001  -0.000001   0.000000   0.000000   0.000000
    10  C    0.000001  -0.000014   0.000084  -0.000001   0.000000   0.000001
    11  O    0.000000   0.000000   0.000000   0.000000   0.000000   0.000000
    12  C    0.000000  -0.000009   0.000000   0.000000  -0.000022   0.000003
    13  C    0.000000   0.000004   0.000035   0.000000   0.000000   0.000000
    14  O    0.000000   0.000255   0.000242   0.000001   0.000000  -0.000001
    15  C   -0.056023  -0.035538  -0.026311  -0.035688  -0.032686  -0.056631
    16  O    0.320026   0.004972   0.002265  -0.000909   0.000420   0.004918
    17  C   -0.003637   0.389594   0.404741   0.389204   0.007393  -0.005558
    18  C   -0.012627  -0.001907   0.007356  -0.010246   0.406322   0.399105
    19  O    0.030442   0.000080  -0.000080   0.010917  -0.025297  -0.027124
    20  H   -0.000205  -0.000107   0.000524  -0.000059   0.000007  -0.000028
    21  H   -0.000385  -0.000013   0.004401  -0.000315  -0.000002  -0.000089
    22  H   -0.000384   0.001461  -0.000097   0.000026   0.000033   0.003675
    23  H   -0.000903  -0.000179  -0.000006  -0.000084   0.003126   0.000499
    24  H   -0.000004  -0.000029  -0.000005   0.000012  -0.001430   0.000533
    25  H   -0.000008  -0.000001  -0.000004   0.000000  -0.000026   0.000006
    26  H   -0.000001   0.000001   0.000000  -0.000001   0.000001  -0.000001
    27  H    0.000000   0.000000   0.000000   0.000000   0.000000   0.000000
    28  H    0.000000   0.000003   0.000001   0.000000   0.000000   0.000000
    29  H    0.000000   0.000000   0.000000   0.000000   0.000000   0.000000
    30  H    0.000000   0.000000   0.000000   0.000000  -0.000004   0.000001
    31  H    0.000000  -0.000021   0.000002   0.000002  -0.000007   0.000076
    32  H    0.000000   0.000001   0.000000   0.000000   0.000000   0.000000
    33  H    0.000000  -0.000001  -0.000039   0.000001   0.000000   0.000000
    34  H    0.000000   0.000000   0.000000   0.000000   0.000000   0.000000
    35  H    0.000000   0.000000  -0.000004   0.000000   0.000000   0.000000
    36  H    0.000000  -0.000027   0.000445  -0.000011   0.000000   0.000002
    37  H    0.449628  -0.000327  -0.000720   0.004360  -0.001245   0.002173
    38  H   -0.000327   0.554719  -0.021214  -0.023246  -0.000304  -0.000104
    39  H   -0.000720  -0.021214   0.530314  -0.023574  -0.000351  -0.000387
    40  H    0.004360  -0.023246  -0.023574   0.562680   0.000384   0.000543
    41  H   -0.001245  -0.000304  -0.000351   0.000384   0.524622  -0.028162
    42  H    0.002173  -0.000104  -0.000387   0.000543  -0.028162   0.575495
    43  H   -0.001985  -0.000140  -0.000187   0.003928   0.006346  -0.009522
              43
     1  C    0.000000
     2  C   -0.000002
     3  C    0.000020
     4  C   -0.000621
     5  C    0.000053
     6  C    0.000002
     7  C    0.000000
     8  C    0.000000
     9  C    0.000000
    10  C    0.000000
    11  O    0.000000
    12  C    0.000000
    13  C    0.000000
    14  O    0.000000
    15  C    0.000882
    16  O    0.000656
    17  C    0.005082
    18  C   -0.039970
    19  O    0.318984
    20  H   -0.000003
    21  H    0.000007
    22  H   -0.000063
    23  H   -0.000017
    24  H   -0.000023
    25  H    0.000000
    26  H    0.000000
    27  H    0.000000
    28  H    0.000000
    29  H    0.000000
    30  H    0.000000
    31  H    0.000000
    32  H    0.000000
    33  H    0.000000
    34  H    0.000000
    35  H    0.000000
    36  H    0.000000
    37  H   -0.001985
    38  H   -0.000140
    39  H   -0.000187
    40  H    0.003928
    41  H    0.006346
    42  H   -0.009522
    43  H    0.445185
 Mulliken charges:
               1
     1  C   -0.051351
     2  C    0.046988
     3  C   -0.179456
     4  C   -0.213557
     5  C   -0.218868
     6  C   -0.258636
     7  C   -0.225832
     8  C    0.245458
     9  C   -0.193279
    10  C   -0.122493
    11  O   -0.399951
    12  C   -0.300067
    13  C   -0.273708
    14  O   -0.426108
    15  C   -0.085029
    16  O   -0.442536
    17  C   -0.251995
    18  C    0.007927
    19  O   -0.446496
    20  H    0.173874
    21  H    0.130568
    22  H    0.166783
    23  H    0.143921
    24  H    0.146867
    25  H    0.142234
    26  H    0.138809
    27  H    0.149265
    28  H    0.178455
    29  H    0.161716
    30  H    0.128989
    31  H    0.124453
    32  H    0.130335
    33  H    0.133276
    34  H    0.144239
    35  H    0.137879
    36  H    0.267932
    37  H    0.259060
    38  H    0.133026
    39  H    0.132241
    40  H    0.110759
    41  H    0.145902
    42  H    0.137018
    43  H    0.271389
 Sum of Mulliken charges =   0.00000
 Mulliken charges with hydrogens summed into heavy atoms:
               1
     1  C   -0.051351
     2  C    0.046988
     3  C    0.124986
     4  C   -0.046774
     5  C    0.071919
     6  C    0.022407
     7  C   -0.076567
     8  C    0.245458
     9  C    0.146892
    10  C   -0.122493
    11  O   -0.399951
    12  C    0.083709
    13  C    0.141686
    14  O   -0.158176
    15  C   -0.085029
    16  O   -0.183476
    17  C    0.124031
    18  C    0.290847
    19  O   -0.175107
 Electronic spatial extent (au):  <R**2>=           5678.7523
 Charge=              0.0000 electrons
 Dipole moment (field-independent basis, Debye):
    X=             -4.4711    Y=             -3.3594    Z=             -0.1022  Tot=              5.5934
 Quadrupole moment (field-independent basis, Debye-Ang):
   XX=           -133.1706   YY=           -110.5764   ZZ=           -115.3921
   XY=             -6.3468   XZ=             16.0369   YZ=             -0.2332
 Traceless Quadrupole moment (field-independent basis, Debye-Ang):
   XX=            -13.4576   YY=              9.1367   ZZ=              4.3209
   XY=             -6.3468   XZ=             16.0369   YZ=             -0.2332
 Octapole moment (field-independent basis, Debye-Ang**2):
  XXX=            -93.4778  YYY=            -26.6929  ZZZ=             -7.6154  XYY=            -30.1081
  XXY=            -87.3105  XXZ=            -15.9946  XZZ=            -17.4908  YZZ=              1.0401
  YYZ=             11.8368  XYZ=            -10.9708
 Hexadecapole moment (field-independent basis, Debye-Ang**3):
 XXXX=          -5168.4032 YYYY=          -1855.4452 ZZZZ=           -623.9059 XXXY=            -27.7788
 XXXZ=            195.8809 YYYX=            -12.9596 YYYZ=             -3.2970 ZZZX=             18.5301
 ZZZY=              1.4145 XXYY=          -1142.3832 XXZZ=           -823.7575 YYZZ=           -448.7161
 XXYZ=             47.9423 YYXZ=             34.9370 ZZXY=             13.4451
 N-N= 1.595464428889D+03 E-N=-5.260982803509D+03  KE= 8.829992986384D+02
 1\1\GINC-SNODE68\SP\RmPW1PW91\6-311G(d,p)\C15H24O4\ROOT\11-Mar-2024\0\
 \# mPW1PW91/6-311G(d,p) nmr guess=read geom=check scrf=(solvent=methan
 ol,read)\\candidate structure: DY-202A-11R_45, conformer: 1, nmr calcu
 lation with methanol solvation\\0,1\C,0,1.7608914907,0.724385716,0.128
 471389\C,0,1.1490007613,-0.4744147914,0.2883203671\C,0,-0.2806947167,-
 0.729460493,0.680264542\C,0,-1.2861220672,0.2448765392,0.0094691892\C,
 0,-1.3199558,1.6161423352,0.7334618598\C,0,0.0126089108,2.1288417295,1
 .3099241424\C,0,1.2308931468,2.1186270656,0.3667612924\C,0,3.156080642
 9,0.5062064727,-0.2852814715\C,0,3.3733674592,-0.9779022156,-0.5175124
 412\C,0,2.0973986799,-1.6532036831,0.0162890795\O,0,4.0155308145,1.378
 4559029,-0.421407088\C,0,0.9868568035,2.8770347985,-0.9536106049\C,0,2
 .3485075962,-2.4800663649,1.2819310937\O,0,1.5732493539,-2.4988536207,
 -1.0261171887\C,0,-2.7032990794,-0.3877614344,-0.1251466548\O,0,-3.135
 4603652,-0.7732727107,1.1951471684\C,0,-2.6989709339,-1.6263084438,-1.
 0385433387\C,0,-3.7284498782,0.6345997958,-0.6672560043\O,0,-5.0652081
 702,0.1202640275,-0.5859300234\H,0,-0.3776613886,-0.6654815758,1.77306
 96504\H,0,-0.5252501776,-1.7638990716,0.4284516733\H,0,-0.9375766668,0
 .4061386519,-1.0184454389\H,0,-2.0318040432,1.5561566017,1.5667092832\
 H,0,-1.7157220593,2.3700657325,0.0432448973\H,0,0.2710104218,1.5569651
 875,2.210434528\H,0,-0.1508123462,3.1608037763,1.6481387952\H,0,2.0395
 391409,2.6567555153,0.8837478822\H,0,3.4694984185,-1.158686433,-1.5947
 871394\H,0,4.2956759272,-1.3223657792,-0.0390161872\H,0,0.6580839764,3
 .9036053102,-0.7490870839\H,0,0.2224316225,2.3916651149,-1.5702571046\
 H,0,1.9081102792,2.9333763199,-1.544230488\H,0,1.410924472,-2.89423938
 82,1.6722109411\H,0,3.0225688372,-3.3131811051,1.0526548017\H,0,2.8037
 872987,-1.8687155419,2.068630136\H,0,0.9147849153,-3.0940954824,-0.629
 8057616\H,0,-4.1018863443,-0.8866302187,1.1245383543\H,0,-2.3212329284
 ,-1.3819268577,-2.0383860591\H,0,-2.0879381757,-2.4331816608,-0.625883
 6279\H,0,-3.7150475618,-2.0234007568,-1.1468316917\H,0,-3.7376444357,1
 .5308627078,-0.0457999917\H,0,-3.480848405,0.9258966908,-1.6962081017\
 H,0,-5.1958154262,-0.5053783631,-1.3174275747\\Version=ES64L-G09RevD.0
 1\State=1-A\HF=-886.9755493\RMSD=5.587e-09\Dipole=-1.7733161,-1.299985
 3,-0.0902236\Quadrupole=-10.5297977,6.9108876,3.61891,-4.6830839,11.61
 13424,-0.3447032\PG=C01 [X(C15H24O4)]\\@


 AS FAR AS THE LAWS OF MATHEMATICS REFER TO REALITY,
 THEY ARE NOT CERTAIN; AND AS FAR AS THEY ARE CERTAIN,
 THEY DO NOT REFER TO REALITY.

                                         -- ALBERT EINSTEIN
 Job cpu time:       0 days  0 hours 44 minutes 13.3 seconds.
 File lengths (MBytes):  RWF=    278 Int=      0 D2E=      0 Chk=     31 Scr=      1
 Normal termination of Gaussian 09 at Mon Mar 11 00:09:18 2024.
