# Supplementary material for: New patchoulol- and guaiane-type sesquiterpenoids from Sanguisorba officinalis with anti-melanogenic activity
Source: Nat Prod Bioprospect. 2026 May 12;16(1):63. doi: 10.1007/s13659-026-00616-0 (PMC13161421; doi:10.1007/s13659-026-00616-0)
Supplement: Supplementary file 2 — Additional file 2. It includes the calculated NMR data of compound 11. [file 13659_2026_616_MOESM2_ESM.zip › New folder/11R-nmr-46.log]

 Entering Gaussian System, Link 0=/gpfs/home/zhengshan/software/Gaussian/g09/g09
 Input=DY-202A-11R_46-2.gjf
 Output=DY-202A-11R_46-2.log
 Initial command:
 /gpfs/home/zhengshan/software/Gaussian/g09/l1.exe "/gpfs/home/zhengshan/software/Gaussian/g09/scratch/zhengshan/%J/Gau-17262.inp" -scrdir="/gpfs/home/zhengshan/software/Gaussian/g09/scratch/zhengshan/%J/"
 Entering Link 1 = /gpfs/home/zhengshan/software/Gaussian/g09/l1.exe PID=     17263.
  
 Copyright (c) 1988,1990,1992,1993,1995,1998,2003,2009,2013,
            Gaussian, Inc.  All Rights Reserved.
  
 This is part of the Gaussian(R) 09 program.  It is based on
 the Gaussian(R) 03 system (copyright 2003, Gaussian, Inc.),
 the Gaussian(R) 98 system (copyright 1998, Gaussian, Inc.),
 the Gaussian(R) 94 system (copyright 1995, Gaussian, Inc.),
 the Gaussian 92(TM) system (copyright 1992, Gaussian, Inc.),
 the Gaussian 90(TM) system (copyright 1990, Gaussian, Inc.),
 the Gaussian 88(TM) system (copyright 1988, Gaussian, Inc.),
 the Gaussian 86(TM) system (copyright 1986, Carnegie Mellon
 University), and the Gaussian 82(TM) system (copyright 1983,
 Carnegie Mellon University). Gaussian is a federally registered
 trademark of Gaussian, Inc.
  
 This software contains proprietary and confidential information,
 including trade secrets, belonging to Gaussian, Inc.
  
 This software is provided under written license and may be
 used, copied, transmitted, or stored only in accord with that
 written license.
  
 The following legend is applicable only to US Government
 contracts under FAR:
  
                    RESTRICTED RIGHTS LEGEND
  
 Use, reproduction and disclosure by the US Government is
 subject to restrictions as set forth in subparagraphs (a)
 and (c) of the Commercial Computer Software - Restricted
 Rights clause in FAR 52.227-19.
  
 Gaussian, Inc.
 340 Quinnipiac St., Bldg. 40, Wallingford CT 06492
  
  
 ---------------------------------------------------------------
 Warning -- This program may not be used in any manner that
 competes with the business of Gaussian, Inc. or will provide
 assistance to any competitor of Gaussian, Inc.  The licensee
 of this program is prohibited from giving any competitor of
 Gaussian, Inc. access to this program.  By using this program,
 the user acknowledges that Gaussian, Inc. is engaged in the
 business of creating and licensing software in the field of
 computational chemistry and represents and warrants to the
 licensee that it is not a competitor of Gaussian, Inc. and that
 it will not use this program in any manner prohibited above.
 ---------------------------------------------------------------
  

 Cite this work as:
 Gaussian 09, Revision D.01,
 M. J. Frisch, G. W. Trucks, H. B. Schlegel, G. E. Scuseria, 
 M. A. Robb, J. R. Cheeseman, G. Scalmani, V. Barone, B. Mennucci, 
 G. A. Petersson, H. Nakatsuji, M. Caricato, X. Li, H. P. Hratchian, 
 A. F. Izmaylov, J. Bloino, G. Zheng, J. L. Sonnenberg, M. Hada, 
 M. Ehara, K. Toyota, R. Fukuda, J. Hasegawa, M. Ishida, T. Nakajima, 
 Y. Honda, O. Kitao, H. Nakai, T. Vreven, J. A. Montgomery, Jr., 
 J. E. Peralta, F. Ogliaro, M. Bearpark, J. J. Heyd, E. Brothers, 
 K. N. Kudin, V. N. Staroverov, T. Keith, R. Kobayashi, J. Normand, 
 K. Raghavachari, A. Rendell, J. C. Burant, S. S. Iyengar, J. Tomasi, 
 M. Cossi, N. Rega, J. M. Millam, M. Klene, J. E. Knox, J. B. Cross, 
 V. Bakken, C. Adamo, J. Jaramillo, R. Gomperts, R. E. Stratmann, 
 O. Yazyev, A. J. Austin, R. Cammi, C. Pomelli, J. W. Ochterski, 
 R. L. Martin, K. Morokuma, V. G. Zakrzewski, G. A. Voth, 
 P. Salvador, J. J. Dannenberg, S. Dapprich, A. D. Daniels, 
 O. Farkas, J. B. Foresman, J. V. Ortiz, J. Cioslowski, 
 and D. J. Fox, Gaussian, Inc., Wallingford CT, 2013.
 
 ******************************************
 Gaussian 09:  ES64L-G09RevD.01 24-Apr-2013
                10-Mar-2024 
 ******************************************
 %chk=DY-202A-11R_46.chk
 %mem=6GB
 %nprocshared=3
 Will use up to    3 processors via shared memory.
 ----------------------------------------------------------------------
 # mPW1PW91/6-311G(d,p) nmr guess=read geom=check scrf=(solvent=methano
 l,read)
 ----------------------------------------------------------------------
 1/29=2,38=1,40=2/1;
 2/12=2,40=1/2;
 3/5=4,6=6,7=101,11=2,14=-4,16=1,25=1,30=1,70=2203,72=3,74=-7,116=-2/1,2,8,3;
 4/5=1/1;
 5/5=2,38=6,53=3/2;
 8/6=1,10=90,11=11/1;
 10/13=100,45=16/2;
 6/7=2,8=2,9=2,10=2,28=1/1;
 99/9=1/99;
 ----------------------------------------------------------------------
 candidate structure: DY-202A-11R_46, conformer: 1, nmr calculation wit
 h methanol solvation
 ----------------------------------------------------------------------
 Structure from the checkpoint file:  "DY-202A-11R_46.chk"
 Charge =  0 Multiplicity = 1
 Redundant internal coordinates found in file.
 C,0,-1.6405704257,0.7231761295,-0.082726488
 C,0,-1.0114344777,-0.438895648,-0.3800687386
 C,0,0.4002643741,-0.6267443187,-0.8637123757
 C,0,1.40805194,0.3436132001,-0.2001311587
 C,0,1.3695144496,1.7585000951,-0.8283083579
 C,0,-0.0160214966,2.2743454059,-1.2608812811
 C,0,-1.1617046608,2.1474214794,-0.2372450597
 C,0,-3.0042318457,0.4304189282,0.391641169
 C,0,-3.17668029,-1.0750752164,0.490533844
 C,0,-1.9161162265,-1.658132872,-0.1854926297
 O,0,-3.8691088979,1.2650253092,0.6606960156
 C,0,-0.8429032199,2.8041196806,1.1213459088
 C,0,-2.2318265979,-2.3385162183,-1.5245628259
 O,0,-1.2080464844,-2.5740078966,0.668929131
 C,0,2.8474375319,-0.2499141689,-0.1701004811
 O,0,3.6938349945,0.8155584946,0.3336842509
 C,0,3.3559896709,-0.7129531827,-1.5372488675
 C,0,2.9639191778,-1.4013527251,0.8529107312
 O,0,2.7132760241,-0.9524823618,2.1829191938
 H,0,0.4284803549,-0.5085426208,-1.9567202263
 H,0,0.6782526048,-1.6665634708,-0.6717025406
 H,0,1.1122951336,0.4371949653,0.8513415038
 H,0,2.0140145296,1.7867579027,-1.7163296566
 H,0,1.8108595853,2.4627638617,-0.1156660666
 H,0,-0.326814059,1.7676752019,-2.1838967454
 H,0,0.0926802475,3.3350993951,-1.5238064105
 H,0,-2.0198784502,2.6992319218,-0.6492551745
 H,0,-3.1974819889,-1.3621752185,1.5486220092
 H,0,-4.1217769514,-1.3926911946,0.0377764743
 H,0,-0.5618033472,3.8550341651,0.9792360237
 H,0,-0.0198089281,2.2994321509,1.6387691136
 H,0,-1.7186044886,2.7786417084,1.7796545396
 H,0,-1.3132995845,-2.6679099483,-2.021637654
 H,0,-2.8643944496,-3.2188425239,-1.3536324128
 H,0,-2.7687819799,-1.659280699,-2.195635467
 H,0,-1.7225468019,-3.3991197352,0.6957367349
 H,0,4.6159486904,0.5089613298,0.2706161526
 H,0,2.7785718787,-1.5640830447,-1.9136841325
 H,0,3.3061453509,0.0920786324,-2.2773706808
 H,0,4.4027990429,-1.032866383,-1.4595458531
 H,0,2.2531251346,-2.2073899252,0.6504564614
 H,0,3.9784164889,-1.8258090236,0.7787829855
 H,0,3.2137584474,-0.1188015617,2.2620090416
 Recover connectivity data from disk.
                          Input orientation:                          
 ---------------------------------------------------------------------
 Center     Atomic      Atomic             Coordinates (Angstroms)
 Number     Number       Type             X           Y           Z
 ---------------------------------------------------------------------
      1          6           0       -1.640570    0.723176   -0.082726
      2          6           0       -1.011434   -0.438896   -0.380069
      3          6           0        0.400264   -0.626744   -0.863712
      4          6           0        1.408052    0.343613   -0.200131
      5          6           0        1.369514    1.758500   -0.828308
      6          6           0       -0.016021    2.274345   -1.260881
      7          6           0       -1.161705    2.147421   -0.237245
      8          6           0       -3.004232    0.430419    0.391641
      9          6           0       -3.176680   -1.075075    0.490534
     10          6           0       -1.916116   -1.658133   -0.185493
     11          8           0       -3.869109    1.265025    0.660696
     12          6           0       -0.842903    2.804120    1.121346
     13          6           0       -2.231827   -2.338516   -1.524563
     14          8           0       -1.208046   -2.574008    0.668929
     15          6           0        2.847438   -0.249914   -0.170100
     16          8           0        3.693835    0.815558    0.333684
     17          6           0        3.355990   -0.712953   -1.537249
     18          6           0        2.963919   -1.401353    0.852911
     19          8           0        2.713276   -0.952482    2.182919
     20          1           0        0.428480   -0.508543   -1.956720
     21          1           0        0.678253   -1.666563   -0.671703
     22          1           0        1.112295    0.437195    0.851342
     23          1           0        2.014015    1.786758   -1.716330
     24          1           0        1.810860    2.462764   -0.115666
     25          1           0       -0.326814    1.767675   -2.183897
     26          1           0        0.092680    3.335099   -1.523806
     27          1           0       -2.019878    2.699232   -0.649255
     28          1           0       -3.197482   -1.362175    1.548622
     29          1           0       -4.121777   -1.392691    0.037776
     30          1           0       -0.561803    3.855034    0.979236
     31          1           0       -0.019809    2.299432    1.638769
     32          1           0       -1.718604    2.778642    1.779655
     33          1           0       -1.313300   -2.667910   -2.021638
     34          1           0       -2.864394   -3.218843   -1.353632
     35          1           0       -2.768782   -1.659281   -2.195635
     36          1           0       -1.722547   -3.399120    0.695737
     37          1           0        4.615949    0.508961    0.270616
     38          1           0        2.778572   -1.564083   -1.913684
     39          1           0        3.306145    0.092079   -2.277371
     40          1           0        4.402799   -1.032866   -1.459546
     41          1           0        2.253125   -2.207390    0.650456
     42          1           0        3.978416   -1.825809    0.778783
     43          1           0        3.213758   -0.118802    2.262009
 ---------------------------------------------------------------------
                    Distance matrix (angstroms):
                    1          2          3          4          5
     1  C    0.000000
     2  C    1.354487   0.000000
     3  C    2.568508   1.504025   0.000000
     4  C    3.074402   2.549238   1.548409   0.000000
     5  C    3.269312   3.270839   2.574896   1.548547   0.000000
     6  C    2.536402   3.021317   2.957593   2.623148   1.540430
     7  C    1.510518   2.594613   3.244719   3.139865   2.628248
     8  C    1.473195   2.307051   3.779431   4.452637   4.730934
     9  C    2.433510   2.418876   3.850911   4.848656   5.516918
    10  C    2.399400   1.530637   2.624760   3.880373   4.783509
    11  O    2.410946   3.486093   4.912246   5.425721   5.468439
    12  C    2.533059   3.577680   4.154124   3.587087   3.128780
    13  C    3.435467   2.531360   3.208549   4.711332   5.499088
    14  O    3.409323   2.386998   2.954232   4.013944   5.258913
    15  C    4.593120   3.869198   2.571333   1.557244   2.578996
    16  O    5.351431   4.921652   3.789671   2.394263   2.764386
    17  C    5.398492   4.526430   3.032721   2.588180   3.249117
    18  C    5.156585   4.272002   3.181059   2.564084   3.918328
    19  O    5.186228   4.550401   3.839022   3.010382   4.268795
    20  H    3.051222   2.136360   1.099743   2.184339   2.701544
    21  H    3.381522   2.108853   1.093329   2.189931   3.497632
    22  H    2.921051   2.606556   2.140179   1.096278   2.152495
    23  H    4.141963   3.986536   3.025911   2.179155   1.097616
    24  H    3.865180   4.056462   3.477702   2.158747   1.094821
    25  H    2.689210   2.931118   2.829271   2.995503   2.171459
    26  H    3.450074   4.095149   4.028218   3.525806   2.144688
    27  H    2.090365   3.307154   4.118883   4.183463   3.522076
    28  H    3.071476   3.057956   4.393631   5.213329   6.020454
    29  H    3.263097   3.280023   4.674207   5.800893   6.390179
    30  H    3.478511   4.526335   4.940483   4.195392   3.375302
    31  H    2.841654   3.543652   3.873162   3.040653   2.882585
    32  H    2.774796   3.939168   4.803504   4.430000   4.168769
    33  H    3.919942   2.784668   2.905761   4.448923   5.311745
    34  H    4.318849   3.479855   4.197260   5.681149   6.555600
    35  H    3.378364   2.806046   3.589290   5.043765   5.538620
    36  H    4.195956   3.228926   3.824170   4.960975   6.203596
    37  H    6.270149   5.743628   4.510934   3.246466   3.648057
    38  H    5.302149   4.240539   2.763583   2.907558   3.768692
    39  H    5.448371   4.745860   3.310480   2.825058   2.937223
    40  H    6.442176   5.552657   4.066969   3.528361   4.170252
    41  H    4.928148   3.853168   2.867794   2.818735   4.323864
    42  H    6.229971   5.307078   4.115668   3.503061   4.715547
    43  H    5.456301   4.993525   4.236023   3.088129   4.059010
                    6          7          8          9         10
     6  C    0.000000
     7  C    1.541600   0.000000
     8  C    3.880760   2.595862   0.000000
     9  C    4.927052   3.869661   1.518562   0.000000
    10  C    4.497911   3.879956   2.424691   1.544665   0.000000
    11  O    4.422383   2.985793   1.231654   2.446320   3.615947
    12  C    2.576703   1.542289   3.292152   4.570842   4.771929
    13  C    5.124238   4.788109   3.454772   2.559228   1.534830
    14  O    5.352721   4.807826   3.511375   2.480755   1.438828
    15  C    3.970024   4.671718   5.917807   6.116153   4.967370
    16  O    4.293452   5.067157   6.709381   7.127628   6.153068
    17  C    4.513401   5.502846   6.743911   6.849731   5.524103
    18  C    5.182559   5.550046   6.259951   6.159930   4.995895
    19  O    5.451719   5.521057   6.149064   6.129501   5.247722
    20  H    2.902799   3.541106   4.263797   4.393995   3.155303
    21  H    4.044739   4.256839   4.369065   4.069540   2.639549
    22  H    3.018229   3.046469   4.142121   4.562067   3.825794
    23  H    2.136872   3.521784   5.609456   6.324844   5.445793
    24  H    2.164374   2.991715   5.250990   6.144863   5.556709
    25  H    1.097845   2.151907   3.948445   4.832758   4.272664
    26  H    1.098246   2.153904   4.658001   5.847728   5.546054
    27  H    2.137769   1.100322   2.683268   4.108857   4.383203
    28  H    5.589211   4.432943   2.142275   1.096544   2.176383
    29  H    5.656050   4.622776   2.167454   1.095024   2.232767
    30  H    2.795457   2.180745   4.247201   5.601999   5.795323
    31  H    2.899761   2.201468   3.735682   4.761468   4.752498
    32  H    3.521074   2.185511   3.015555   4.317285   4.856520
    33  H    5.166001   5.137553   4.275840   3.510031   2.180474
    34  H    6.188453   5.739535   4.047548   2.845032   2.167855
    35  H    4.891306   4.572633   3.334109   2.779061   2.183510
    36  H    6.239294   5.652355   4.049760   2.749144   1.960885
    37  H    5.188180   6.026919   7.621546   7.955036   6.897261
    38  H    4.792644   5.666700   6.537077   6.440840   5.003557
    39  H    4.102722   5.324306   6.859953   7.144968   5.891622
    40  H    5.522960   6.524719   7.773815   7.826436   6.476331
    41  H    5.374773   5.604771   5.887684   5.548919   4.287548
    42  H    6.076762   6.575692   7.348321   7.200146   5.975237
    43  H    5.345034   5.525099   6.516389   6.700022   5.888584
                   11         12         13         14         15
    11  O    0.000000
    12  C    3.426212   0.000000
    13  C    4.521234   5.947827   0.000000
    14  O    4.671134   5.409461   2.432075   0.000000
    15  C    6.935219   4.961207   5.656479   4.748930   0.000000
    16  O    7.583342   5.015654   6.965252   5.969086   1.451006
    17  C    7.806754   6.088401   5.819477   5.400109   1.530400
    18  C    7.337356   5.678904   5.790201   4.337542   1.544646
    19  O    7.110717   5.280664   6.334079   4.505361   2.459330
    20  H    5.335324   4.697301   3.257729   3.720000   3.018320
    21  H    5.572073   5.051331   3.106035   2.485734   2.638913
    22  H    5.053319   3.081888   4.953044   3.805864   2.127483
    23  H    6.366600   4.153240   5.922991   5.923463   2.689508
    24  H    5.856565   2.947741   6.432775   5.924395   2.904493
    25  H    4.570801   3.502170   4.574342   5.269288   4.266370
    26  H    4.975242   2.855536   6.131333   6.435645   4.719484
    27  H    2.681897   2.128685   5.117616   5.495793   5.711201
    28  H    2.853363   4.804646   3.366036   2.490030   6.382177
    29  H    2.741410   5.434920   2.628194   3.206819   7.065345
    30  H    4.212824   1.097102   6.886077   6.468887   5.458434
    31  H    4.104112   1.095409   6.034091   5.109101   4.241731
    32  H    2.857931   1.095843   6.112819   5.490468   5.815706
    33  H    5.403245   6.327932   1.095114   2.694262   5.156222
    34  H    5.017175   6.818212   1.097421   2.692593   6.545251
    35  H    4.233310   5.885008   1.095454   3.387972   6.134413
    36  H    5.134511   6.279737   2.512763   0.972748   5.617110
    37  H    8.527602   5.982521   7.630388   6.601687   1.974273
    38  H    7.669612   6.434880   5.084806   4.856230   2.184460
    39  H    7.841703   6.010079   6.094559   6.013870   2.183566
    40  H    8.843087   6.992915   6.762189   6.195733   2.166756
    41  H    7.038432   5.909514   4.986251   3.480583   2.204140
    42  H    8.435097   6.693184   6.643447   5.241304   2.159384
    43  H    7.392306   5.128458   6.994259   5.302669   2.463034
                   16         17         18         19         20
    16  O    0.000000
    17  C    2.439442   0.000000
    18  C    2.391039   2.518030   0.000000
    19  O    2.739915   3.782870   1.425913   0.000000
    20  H    4.202587   2.964465   3.888391   4.749104   0.000000
    21  H    4.033047   2.971333   2.760263   3.577722   1.747761
    22  H    2.659977   3.473092   2.609362   2.503486   3.040926
    23  H    2.822691   2.842802   4.203256   4.816279   2.800020
    24  H    2.541810   3.807033   4.147178   4.214470   3.758872
    25  H    4.838425   4.487172   5.485787   5.975825   2.408993
    26  H    4.771444   5.199625   6.027170   6.244253   3.882494
    27  H    6.095975   6.428958   6.626427   6.615057   4.241903
    28  H    7.328632   7.272694   6.200678   5.958795   5.115048
    29  H    8.126975   7.672010   7.132434   7.177282   5.046244
    30  H    5.269308   6.522906   6.330583   5.940304   5.351757
    31  H    4.206695   5.527890   4.818300   4.282616   4.584019
    32  H    5.936247   6.996041   6.344859   5.807364   5.419968
    33  H    6.538615   5.085150   5.306769   6.069127   2.775046
    34  H    7.882500   6.708679   6.491636   6.982406   4.307257
    35  H    7.368019   6.232322   6.498001   7.051543   3.406430
    36  H    6.872539   6.163866   5.096934   5.279609   4.474135
    37  H    0.973793   2.519712   2.591827   3.068042   4.850900
    38  H    3.398686   1.095234   2.777568   4.142521   2.576616
    39  H    2.737030   1.094688   3.485128   4.619176   2.957113
    40  H    2.671138   1.097357   2.748384   4.016031   4.039469
    41  H    3.363660   2.869792   1.093578   2.033464   3.607323
    42  H    2.693682   2.643836   1.102208   2.082037   4.671211
    43  H    2.195891   3.848065   1.921696   0.975583   5.070241
                   21         22         23         24         25
    21  H    0.000000
    22  H    2.633222   0.000000
    23  H    3.847198   3.037656   0.000000
    24  H    4.317791   2.350750   1.749394   0.000000
    25  H    3.884699   3.613016   2.387145   3.054566   0.000000
    26  H    5.107407   3.883142   2.475066   2.386623   1.751717
    27  H    5.132308   4.144769   4.271247   3.874944   2.467669
    28  H    4.477032   4.722088   6.909080   6.517937   5.654060
    29  H    4.859902   5.604095   7.129777   7.077023   5.415302
    30  H    5.895030   3.807964   4.263646   2.960871   3.797064
    31  H    4.642703   2.317246   3.956761   2.540879   3.871665
    32  H    5.613726   3.789212   5.209432   4.018599   4.320749
    33  H    2.606012   4.876392   5.568509   6.302136   4.546856
    34  H    3.927461   5.834602   6.999033   7.461314   5.656325
    35  H    3.768882   5.361160   5.914394   6.503125   4.208013
    36  H    3.261208   4.772615   6.831785   6.892388   6.077510
    37  H    4.596338   3.552180   3.514368   3.440216   5.660380
    38  H    2.442204   3.798284   3.442620   4.514956   4.562571
    39  H    3.546380   3.836786   2.203703   3.539632   4.001844
    40  H    3.859341   4.281203   3.704391   4.554514   5.544092
    41  H    2.126222   2.887157   4.648878   4.753197   5.521846
    42  H    3.608372   3.652548   4.809896   4.887760   6.342366
    43  H    4.175047   2.591382   4.571403   3.779675   5.988366
                   26         27         28         29         30
    26  H    0.000000
    27  H    2.373199   0.000000
    28  H    6.506103   4.765757   0.000000
    29  H    6.523204   4.651218   1.771414   0.000000
    30  H    2.638921   2.472619   5.872842   6.410802   0.000000
    31  H    3.329736   3.065155   4.849031   5.746398   1.774441
    32  H    3.808314   2.448811   4.403047   5.119511   1.771293
    33  H    6.185526   5.584702   4.242858   3.708762   7.219334
    34  H    7.192177   6.019382   3.461393   2.617605   7.796405
    35  H    5.795097   4.684953   3.780413   2.624842   6.734852
    36  H    7.319230   6.251984   2.655558   3.196087   7.351901
    37  H    5.627341   7.048237   8.135364   8.945297   6.205438
    38  H    5.600715   6.542153   6.909526   7.173032   6.992419
    39  H    4.627245   6.149353   7.684416   7.920762   6.302884
    40  H    6.136805   7.472343   8.180574   8.662554   7.381498
    41  H    6.333572   6.634964   5.588399   6.455888   6.692152
    42  H    6.858268   7.648191   7.231952   8.145540   7.275009
    43  H    6.000247   6.618741   6.569544   7.770462   5.629542
                   31         32         33         34         35
    31  H    0.000000
    32  H    1.770705   0.000000
    33  H    6.304457   6.654248   0.000000
    34  H    6.891842   6.862954   1.776416   0.000000
    35  H    6.158808   6.049873   1.779336   1.774921   0.000000
    36  H    6.021804   6.272131   2.843638   2.352919   3.532942
    37  H    5.154404   6.896029   7.106541   8.514120   8.081950
    38  H    5.947908   7.261171   4.239516   5.907195   5.555330
    39  H    5.592006   6.994654   5.387226   7.063360   6.322870
    40  H    6.345331   7.905163   5.971859   7.589586   7.236422
    41  H    5.143388   6.473812   4.480128   5.588239   5.798294
    42  H    5.808872   7.393156   6.045970   7.301493   7.375607
    43  H    4.085614   5.740736   6.733635   7.721856   7.618035
                   36         37         38         39         40
    36  H    0.000000
    37  H    7.458576   0.000000
    38  H    5.516929   3.527695   0.000000
    39  H    6.805555   2.895102   1.775802   0.000000
    40  H    6.911169   2.327257   1.768204   1.771154   0.000000
    41  H    4.150691   3.620190   2.695321   3.868925   3.233066
    42  H    5.914659   2.473021   2.959308   3.670193   2.412255
    43  H    6.130319   2.515128   4.440117   4.545214   4.012394
                   41         42         43
    41  H    0.000000
    42  H    1.771638   0.000000
    43  H    2.807511   2.387161   0.000000
 Stoichiometry    C15H24O4
 Framework group  C1[X(C15H24O4)]
 Deg. of freedom   123
 Full point group                 C1      NOp   1
 Largest Abelian subgroup         C1      NOp   1
 Largest concise Abelian subgroup C1      NOp   1
                         Standard orientation:                         
 ---------------------------------------------------------------------
 Center     Atomic      Atomic             Coordinates (Angstroms)
 Number     Number       Type             X           Y           Z
 ---------------------------------------------------------------------
      1          6           0       -1.673748    0.722960   -0.062709
      2          6           0       -1.044107   -0.443170   -0.342581
      3          6           0        0.367096   -0.637539   -0.825095
      4          6           0        1.375009    0.343892   -0.178200
      5          6           0        1.334547    1.748696   -0.828496
      6          6           0       -0.051959    2.256633   -1.267277
      7          6           0       -1.196188    2.144960   -0.240243
      8          6           0       -3.036553    0.436673    0.418023
      9          6           0       -3.207707   -1.067209    0.540807
     10          6           0       -1.947587   -1.659877   -0.127649
     11          8           0       -3.901719    1.274756    0.675075
     12          6           0       -0.876098    2.823181    1.107426
     13          6           0       -2.264542   -2.361471   -1.455432
     14          8           0       -1.237680   -2.561669    0.740123
     15          6           0        2.814892   -0.248006   -0.140761
     16          8           0        3.661131    0.825894    0.345077
     17          6           0        3.321993   -0.732104   -1.501137
     18          6           0        2.933617   -1.383127    0.900073
     19          8           0        2.684387   -0.913585    2.223192
     20          1           0        0.393774   -0.536519   -1.919863
     21          1           0        0.646142   -1.674000   -0.617129
     22          1           0        1.080572    0.453775    0.872065
     23          1           0        1.977850    1.763471   -1.717711
     24          1           0        1.776289    2.464412   -0.127606
     25          1           0       -0.363580    1.735276   -2.181796
     26          1           0        0.055575    3.313202   -1.546995
     27          1           0       -2.055333    2.689577   -0.659734
     28          1           0       -3.226887   -1.337650    1.603306
     29          1           0       -4.153155   -1.392617    0.094362
     30          1           0       -0.595999    3.871942    0.948434
     31          1           0       -0.051930    2.327313    1.631623
     32          1           0       -1.750908    2.807400    1.767223
     33          1           0       -1.346419   -2.697950   -1.948492
     34          1           0       -2.896203   -3.239477   -1.269836
     35          1           0       -2.802910   -1.693277   -2.136385
     36          1           0       -1.751506   -3.386644    0.780589
     37          1           0        4.583397    0.519037    0.285607
     38          1           0        2.744737   -1.589483   -1.863371
     39          1           0        3.270547    0.061151   -2.253759
     40          1           0        4.369152   -1.049968   -1.419810
     41          1           0        2.223180   -2.192782    0.711268
     42          1           0        3.948344   -1.807933    0.831275
     43          1           0        3.184328   -0.078387    2.288495
 ---------------------------------------------------------------------
 Rotational constants (GHZ):      0.5341867      0.2785738      0.2277021
 Standard basis: 6-311G(d,p) (5D, 7F)
 There are   505 symmetry adapted cartesian basis functions of A   symmetry.
 There are   486 symmetry adapted basis functions of A   symmetry.
   486 basis functions,   800 primitive gaussians,   505 cartesian basis functions
    73 alpha electrons       73 beta electrons
       nuclear repulsion energy      1612.3325431186 Hartrees.
 NAtoms=   43 NActive=   43 NUniq=   43 SFac= 1.00D+00 NAtFMM=   60 NAOKFM=F Big=F
 Integral buffers will be    131072 words long.
 Raffenetti 2 integral format.
 Two-electron integral symmetry is turned on.
 Using the following non-standard input for PCM:
 --- end of non-standard input.
 ------------------------------------------------------------------------------
 Polarizable Continuum Model (PCM)
 =================================
 Model                : PCM (using non-symmetric T matrix).
 Atomic radii         : UFF (Universal Force Field).
 Polarization charges : Total charges.
 Charge compensation  : None.
 Solution method      : On-the-fly selection.
 Cavity type          : Scaled VdW (van der Waals Surface) (Alpha=1.100).
 Cavity algorithm     : GePol (No added spheres)
                        Default sphere list used, NSphG=   43.
                        Lebedev-Laikov grids with approx.  5.0 points / Ang**2.
                        Smoothing algorithm: Karplus/York (Gamma=1.0000).
                        Polarization charges: spherical gaussians, with
                                              point-specific exponents (IZeta= 3).
                        Self-potential: point-specific (ISelfS= 7).
                        Self-field    : sphere-specific E.n sum rule (ISelfD= 2).
 Solvent              : Methanol, Eps=  32.613000 Eps(inf)=   1.765709
 ------------------------------------------------------------------------------
 One-electron integrals computed using PRISM.
 NBasis=   486 RedAO= T EigKep=  3.13D-04  NBF=   486
 NBsUse=   486 1.00D-06 EigRej= -1.00D+00 NBFU=   486
 Initial guess from the checkpoint file:  "DY-202A-11R_46.chk"
 B after Tr=     0.000000    0.000000    0.000000
         Rot=    1.000000    0.000000    0.000000    0.000000 Ang=   0.00 deg.
 Requested convergence on RMS density matrix=1.00D-08 within 128 cycles.
 Requested convergence on MAX density matrix=1.00D-06.
 Requested convergence on             energy=1.00D-06.
 No special actions if energy rises.
 Inv3:  Mode=1 IEnd=    20798067.
 Iteration    1 A*A^-1 deviation from unit magnitude is 4.66D-15 for   2630.
 Iteration    1 A*A^-1 deviation from orthogonality  is 7.47D-15 for   2609   2543.
 Iteration    1 A^-1*A deviation from unit magnitude is 4.88D-15 for   2630.
 Iteration    1 A^-1*A deviation from orthogonality  is 1.83D-12 for   2315   2299.
 Error on total polarization charges =  0.01127
 SCF Done:  E(RmPW1PW91) =  -886.977500089     A.U. after   11 cycles
            NFock= 11  Conv=0.56D-08     -V/T= 2.0045
 DoSCS=F DFT=T ScalE2(SS,OS)=  1.000000  1.000000
 Range of M.O.s used for correlation:     1   486
 NBasis=   486 NAE=    73 NBE=    73 NFC=     0 NFV=     0
 NROrb=    486 NOA=    73 NOB=    73 NVA=   413 NVB=   413
 NEqPCM:  Using equilibrium solvation (IEInf=0, Eps=  32.6130, EpsInf=   1.7657)
          Differentiating once with respect to magnetic field using GIAOs.
          Electric field/nuclear overlap derivatives assumed to be zero.
 FoFJK:  IHMeth= 1 ICntrl=    6127 DoSepK=F KAlg= 0 I1Cent=   0 FoldK=F
 IRaf=         1 NMat=   1 IRICut=       1 DoRegI=T DoRafI=F ISym2E= 0.
          There are     3 degrees of freedom in the 1st order CPHF.  IDoFFX=0 NUNeed=     3.
      3 vectors produced by pass  0 Test12= 1.00D-12 3.33D-08 XBig12= 4.27D+01 1.02D+00.
 AX will form     3 AO Fock derivatives at one time.
      3 vectors produced by pass  1 Test12= 1.00D-12 3.33D-08 XBig12= 9.41D-02 2.08D-01.
      3 vectors produced by pass  2 Test12= 1.00D-12 3.33D-08 XBig12= 1.28D-03 1.66D-02.
      3 vectors produced by pass  3 Test12= 1.00D-12 3.33D-08 XBig12= 6.08D-06 7.81D-04.
      3 vectors produced by pass  4 Test12= 1.00D-12 3.33D-08 XBig12= 2.99D-08 4.33D-05.
      3 vectors produced by pass  5 Test12= 1.00D-12 3.33D-08 XBig12= 7.72D-11 1.35D-06.
      3 vectors produced by pass  6 Test12= 1.00D-12 3.33D-08 XBig12= 3.49D-13 1.38D-07.
 InvSVY:  IOpt=1 It=  1 EMax= 2.66D-15
 Solved reduced A of dimension    21 with     3 vectors.
 Calculating GIAO nuclear magnetic shielding tensors.
 SCF GIAO Magnetic shielding tensor (ppm):
      1  C    Isotropic =    35.0005   Anisotropy =   141.0500
   XX=   -20.3436   YX=   -32.8160   ZX=    52.6303
   XY=   -18.5863   YY=    14.7833   ZY=     6.7973
   XZ=    51.4027   YZ=    -1.4515   ZZ=   110.5617
   Eigenvalues:   -48.5171    24.4848   129.0338
      2  C    Isotropic =    -0.7682   Anisotropy =   189.6036
   XX=   -68.3018   YX=   -33.0294   ZX=    68.8464
   XY=   -33.8177   YY=   -40.2410   ZY=     2.9530
   XZ=    53.6986   YZ=    13.2720   ZZ=   106.2383
   Eigenvalues:  -105.6674   -22.2713   125.6343
      3  C    Isotropic =   159.6226   Anisotropy =    19.3564
   XX=   169.9777   YX=     3.6465   ZX=     3.7869
   XY=     3.2719   YY=   150.5252   ZY=     4.6419
   XZ=     3.7532   YZ=     9.5071   ZZ=   158.3650
   Eigenvalues:   146.3057   160.0353   172.5269
      4  C    Isotropic =   147.3414   Anisotropy =    35.9588
   XX=   170.4535   YX=     2.5903   ZX=     4.1116
   XY=     2.3332   YY=   149.5745   ZY=     3.3127
   XZ=     6.2335   YZ=    -0.1901   ZZ=   121.9960
   Eigenvalues:   121.3903   149.3199   171.3139
      5  C    Isotropic =   161.5699   Anisotropy =    17.6465
   XX=   167.5911   YX=    -3.9256   ZX=    -0.4945
   XY=     1.2268   YY=   169.6915   ZY=    -7.5679
   XZ=    -0.0133   YZ=   -11.1117   ZZ=   147.4272
   Eigenvalues:   144.0073   167.3683   173.3342
      6  C    Isotropic =   156.2847   Anisotropy =    17.0348
   XX=   161.3022   YX=    -5.2565   ZX=   -11.5206
   XY=    -1.6754   YY=   152.9648   ZY=    -4.3709
   XZ=    -6.5837   YZ=    -2.9748   ZZ=   154.5872
   Eigenvalues:   145.1059   156.1070   167.6412
      7  C    Isotropic =   154.4528   Anisotropy =     7.2695
   XX=   152.7117   YX=     4.5630   ZX=     1.6765
   XY=     4.7630   YY=   152.2611   ZY=    -2.2539
   XZ=    -4.1059   YZ=     0.7628   ZZ=   158.3856
   Eigenvalues:   147.8094   156.2498   159.2991
      8  C    Isotropic =   -24.7150   Anisotropy =   145.0499
   XX=   -58.4925   YX=   -15.9084   ZX=    43.4955
   XY=   -21.9548   YY=   -71.0427   ZY=    15.6862
   XZ=    48.8587   YZ=     9.6109   ZZ=    55.3902
   Eigenvalues:   -95.1912   -50.9388    71.9850
      9  C    Isotropic =   132.4122   Anisotropy =    33.2550
   XX=   129.2567   YX=   -14.5820   ZX=   -14.0180
   XY=   -11.2116   YY=   140.7099   ZY=     9.6256
   XZ=    -5.8582   YZ=     6.4076   ZZ=   127.2701
   Eigenvalues:   117.6731   124.9814   154.5822
     10  C    Isotropic =   107.0940   Anisotropy =    37.8447
   XX=   103.5283   YX=    -9.9494   ZX=     1.2268
   XY=    -9.4641   YY=   111.3764   ZY=   -17.6952
   XZ=     6.9806   YZ=   -21.8832   ZZ=   106.3773
   Eigenvalues:    88.0721   100.8861   132.3238
     11  O    Isotropic =  -231.3543   Anisotropy =   894.9133
   XX=  -478.4493   YX=   229.0941   ZX=   272.2698
   XY=   175.2639   YY=  -476.9507   ZY=   -21.9581
   XZ=   314.4318   YZ=   -40.5338   ZZ=   261.3370
   Eigenvalues:  -737.0470  -322.2705   365.2545
     12  C    Isotropic =   169.0373   Anisotropy =    29.4474
   XX=   155.2843   YX=     3.5927   ZX=     4.8021
   XY=     2.4953   YY=   173.9758   ZY=     9.8887
   XZ=     3.9588   YZ=    13.6147   ZZ=   177.8518
   Eigenvalues:   154.4131   164.0299   188.6689
     13  C    Isotropic =   158.9435   Anisotropy =    41.4764
   XX=   145.9558   YX=    -0.0004   ZX=    12.4416
   XY=     1.0802   YY=   154.8836   ZY=    16.1587
   XZ=    14.9689   YZ=    11.0182   ZZ=   175.9912
   Eigenvalues:   139.0161   151.2200   186.5945
     14  O    Isotropic =   246.4734   Anisotropy =    60.0104
   XX=   231.0234   YX=     5.3965   ZX=     5.5789
   XY=    -5.6555   YY=   244.1807   ZY=   -23.1689
   XZ=    17.9642   YZ=   -34.6059   ZZ=   264.2160
   Eigenvalues:   219.2566   233.6832   286.4803
     15  C    Isotropic =   107.0524   Anisotropy =    43.4469
   XX=   115.0893   YX=    20.5707   ZX=     7.2270
   XY=    18.2932   YY=   110.5662   ZY=     5.5059
   XZ=    11.7932   YZ=     9.5816   ZZ=    95.5017
   Eigenvalues:    91.6120    93.5282   136.0170
     16  O    Isotropic =   261.9051   Anisotropy =   114.8153
   XX=   334.6432   YX=     3.6576   ZX=    20.3495
   XY=   -19.4837   YY=   230.7341   ZY=    18.8783
   XZ=    21.2617   YZ=    27.7687   ZZ=   220.3378
   Eigenvalues:   198.3264   248.9403   338.4486
     17  C    Isotropic =   167.7601   Anisotropy =    34.1493
   XX=   165.4371   YX=    -2.7567   ZX=    -9.4384
   XY=     0.0895   YY=   154.7321   ZY=    14.3430
   XZ=    -4.1487   YZ=    13.1612   ZZ=   183.1110
   Eigenvalues:   149.0480   163.7060   190.5263
     18  C    Isotropic =   117.0032   Anisotropy =    46.5960
   XX=   101.7620   YX=    -9.6153   ZX=    -7.2152
   XY=   -12.2406   YY=   103.5408   ZY=     2.2499
   XZ=   -11.8882   YZ=     1.3319   ZZ=   145.7069
   Eigenvalues:    91.0382   111.9042   148.0672
     19  O    Isotropic =   316.8726   Anisotropy =    58.0590
   XX=   303.0251   YX=     9.9978   ZX=   -18.3992
   XY=    14.3431   YY=   352.6389   ZY=    15.6231
   XZ=     3.7584   YZ=    -6.8564   ZZ=   294.9538
   Eigenvalues:   288.9747   306.0644   355.5786
     20  H    Isotropic =    29.4927   Anisotropy =     5.1694
   XX=    28.6171   YX=     1.1385   ZX=     0.8517
   XY=     1.6759   YY=    27.4126   ZY=     1.9726
   XZ=    -0.4204   YZ=     1.0063   ZZ=    32.4482
   Eigenvalues:    26.2689    29.2701    32.9390
     21  H    Isotropic =    29.2715   Anisotropy =     8.7370
   XX=    32.4839   YX=     2.1574   ZX=    -0.1087
   XY=     2.8969   YY=    32.6296   ZY=    -0.9094
   XZ=     0.4834   YZ=    -0.4931   ZZ=    22.7012
   Eigenvalues:    22.6375    30.0809    35.0962
     22  H    Isotropic =    29.2409   Anisotropy =     4.1190
   XX=    30.0885   YX=    -2.2463   ZX=    -0.4483
   XY=    -2.9090   YY=    27.4580   ZY=    -1.1251
   XZ=     1.5104   YZ=    -0.0484   ZZ=    30.1763
   Eigenvalues:    25.8676    29.8683    31.9869
     23  H    Isotropic =    30.1007   Anisotropy =     7.3931
   XX=    32.5426   YX=    -1.8850   ZX=    -4.0190
   XY=    -1.6628   YY=    28.5581   ZY=    -3.8320
   XZ=    -3.5423   YZ=    -2.8556   ZZ=    29.2014
   Eigenvalues:    23.7662    31.5065    35.0294
     24  H    Isotropic =    29.7631   Anisotropy =     6.9213
   XX=    30.7200   YX=     0.7598   ZX=     3.0629
   XY=     0.6878   YY=    33.2263   ZY=     2.2159
   XZ=     2.1564   YZ=     2.1282   ZZ=    25.3430
   Eigenvalues:    23.9479    30.9641    34.3773
     25  H    Isotropic =    29.8404   Anisotropy =     6.3927
   XX=    28.4029   YX=    -1.3115   ZX=     1.7226
   XY=    -0.5185   YY=    27.3016   ZY=     0.2488
   XZ=     0.8284   YZ=     0.1339   ZZ=    33.8168
   Eigenvalues:    26.6897    28.7294    34.1022
     26  H    Isotropic =    30.0263   Anisotropy =    10.5440
   XX=    28.3068   YX=    -1.2998   ZX=    -0.7074
   XY=    -1.0742   YY=    34.1532   ZY=    -4.7069
   XZ=    -1.2660   YZ=    -5.6731   ZZ=    27.6190
   Eigenvalues:    24.2419    28.7814    37.0557
     27  H    Isotropic =    29.0719   Anisotropy =     8.9607
   XX=    33.0567   YX=    -3.3237   ZX=     1.3946
   XY=    -3.3429   YY=    27.3992   ZY=    -0.8081
   XZ=     1.2792   YZ=    -2.5128   ZZ=    26.7597
   Eigenvalues:    25.1350    27.0350    35.0457
     28  H    Isotropic =    29.1490   Anisotropy =     6.2541
   XX=    28.8110   YX=    -0.9705   ZX=    -2.8673
   XY=    -0.1858   YY=    27.4652   ZY=    -0.2990
   XZ=    -3.2596   YZ=    -1.7166   ZZ=    31.1710
   Eigenvalues:    25.9618    28.1669    33.3184
     29  H    Isotropic =    29.2733   Anisotropy =     5.9639
   XX=    33.2410   YX=     0.0539   ZX=    -0.5928
   XY=     0.3700   YY=    27.7679   ZY=     1.4835
   XZ=     0.4115   YZ=     2.3413   ZZ=    26.8110
   Eigenvalues:    25.3130    29.2576    33.2493
     30  H    Isotropic =    30.7254   Anisotropy =    10.8500
   XX=    27.3597   YX=     1.0379   ZX=    -0.8516
   XY=     0.9918   YY=    37.1479   ZY=     1.9728
   XZ=     0.1299   YZ=     3.5130   ZZ=    27.6686
   Eigenvalues:    26.4741    27.7434    37.9587
     31  H    Isotropic =    30.7934   Anisotropy =     5.3299
   XX=    31.5013   YX=    -2.9659   ZX=     1.5894
   XY=    -3.0769   YY=    28.8568   ZY=     1.4654
   XZ=     3.0725   YZ=     1.5386   ZZ=    32.0223
   Eigenvalues:    25.8184    32.2152    34.3467
     32  H    Isotropic =    30.4269   Anisotropy =     9.2217
   XX=    31.4716   YX=    -0.0315   ZX=    -3.5124
   XY=    -0.7076   YY=    27.9199   ZY=     2.6349
   XZ=    -4.5601   YZ=     3.9589   ZZ=    31.8893
   Eigenvalues:    25.4274    29.2787    36.5747
     33  H    Isotropic =    30.1374   Anisotropy =     5.6895
   XX=    31.1216   YX=     1.3558   ZX=    -1.2192
   XY=    -0.1750   YY=    28.9063   ZY=     3.2687
   XZ=    -2.5670   YZ=     4.1975   ZZ=    30.3843
   Eigenvalues:    25.3511    31.1308    33.9304
     34  H    Isotropic =    30.3274   Anisotropy =     9.3370
   XX=    30.2759   YX=     4.4035   ZX=     0.5891
   XY=     4.2546   YY=    32.6294   ZY=     1.1913
   XZ=     1.2762   YZ=     3.1108   ZZ=    28.0768
   Eigenvalues:    26.6142    27.8159    36.5521
     35  H    Isotropic =    30.7793   Anisotropy =     8.8980
   XX=    30.0776   YX=    -0.1831   ZX=     4.2146
   XY=    -0.4717   YY=    28.5130   ZY=    -0.8634
   XZ=     4.4812   YZ=    -0.6421   ZZ=    33.7472
   Eigenvalues:    27.1770    28.4495    36.7113
     36  H    Isotropic =    30.4060   Anisotropy =    16.6764
   XX=    28.0204   YX=     4.6848   ZX=     0.7934
   XY=     5.4050   YY=    38.2863   ZY=    -4.4258
   XZ=     0.2049   YZ=    -5.4217   ZZ=    24.9111
   Eigenvalues:    22.3501    27.3442    41.5236
     37  H    Isotropic =    31.6493   Anisotropy =    19.4725
   XX=    44.5448   YX=    -0.8318   ZX=     1.0135
   XY=    -0.1664   YY=    26.3199   ZY=     1.7618
   XZ=     1.4980   YZ=     0.9887   ZZ=    24.0832
   Eigenvalues:    23.3433    26.9737    44.6310
     38  H    Isotropic =    30.8141   Anisotropy =     8.2482
   XX=    30.4661   YX=     1.0973   ZX=    -0.5733
   XY=     1.4987   YY=    31.7414   ZY=     4.9960
   XZ=     0.1384   YZ=     5.2987   ZZ=    30.2348
   Eigenvalues:    25.5732    30.5562    36.3129
     39  H    Isotropic =    30.2318   Anisotropy =     7.2866
   XX=    28.7198   YX=    -1.1743   ZX=    -2.9131
   XY=    -1.5884   YY=    28.7219   ZY=    -1.7177
   XZ=    -2.4621   YZ=    -3.5751   ZZ=    33.2538
   Eigenvalues:    25.5038    30.1021    35.0896
     40  H    Isotropic =    31.2469   Anisotropy =    10.0602
   XX=    35.9280   YX=    -3.2490   ZX=    -1.8623
   XY=    -3.3538   YY=    28.4089   ZY=     1.3224
   XZ=    -2.7821   YZ=     1.0116   ZZ=    29.4038
   Eigenvalues:    27.1189    28.6680    37.9537
     41  H    Isotropic =    28.0354   Anisotropy =     3.6935
   XX=    27.0966   YX=     1.5464   ZX=     0.7603
   XY=     0.7016   YY=    30.0716   ZY=    -0.5617
   XZ=     2.3042   YZ=     0.3409   ZZ=    26.9379
   Eigenvalues:    25.3237    28.2848    30.4977
     42  H    Isotropic =    28.5578   Anisotropy =     7.2468
   XX=    28.8317   YX=    -4.8586   ZX=    -0.4096
   XY=    -5.0548   YY=    27.4676   ZY=    -0.0444
   XZ=    -1.6190   YZ=     0.6732   ZZ=    29.3743
   Eigenvalues:    23.1163    29.1682    33.3890
     43  H    Isotropic =    29.9072   Anisotropy =    14.5695
   XX=    25.1890   YX=     7.7355   ZX=     3.1904
   XY=     8.9829   YY=    33.9513   ZY=     0.7387
   XZ=     1.3754   YZ=     1.9737   ZZ=    30.5812
   Eigenvalues:    19.9805    30.1208    39.6201
 End of Minotr F.D. properties file   721 does not exist.
 End of Minotr F.D. properties file   722 does not exist.
 End of Minotr F.D. properties file   788 does not exist.

 **********************************************************************

            Population analysis using the SCF density.

 **********************************************************************

 Orbital symmetries:
       Occupied  (A) (A) (A) (A) (A) (A) (A) (A) (A) (A) (A) (A)
                 (A) (A) (A) (A) (A) (A) (A) (A) (A) (A) (A) (A)
                 (A) (A) (A) (A) (A) (A) (A) (A) (A) (A) (A) (A)
                 (A) (A) (A) (A) (A) (A) (A) (A) (A) (A) (A) (A)
                 (A) (A) (A) (A) (A) (A) (A) (A) (A) (A) (A) (A)
                 (A) (A) (A) (A) (A) (A) (A) (A) (A) (A) (A) (A)
                 (A)
       Virtual   (A) (A) (A) (A) (A) (A) (A) (A) (A) (A) (A) (A)
                 (A) (A) (A) (A) (A) (A) (A) (A) (A) (A) (A) (A)
                 (A) (A) (A) (A) (A) (A) (A) (A) (A) (A) (A) (A)
                 (A) (A) (A) (A) (A) (A) (A) (A) (A) (A) (A) (A)
                 (A) (A) (A) (A) (A) (A) (A) (A) (A) (A) (A) (A)
                 (A) (A) (A) (A) (A) (A) (A) (A) (A) (A) (A) (A)
                 (A) (A) (A) (A) (A) (A) (A) (A) (A) (A) (A) (A)
                 (A) (A) (A) (A) (A) (A) (A) (A) (A) (A) (A) (A)
                 (A) (A) (A) (A) (A) (A) (A) (A) (A) (A) (A) (A)
                 (A) (A) (A) (A) (A) (A) (A) (A) (A) (A) (A) (A)
                 (A) (A) (A) (A) (A) (A) (A) (A) (A) (A) (A) (A)
                 (A) (A) (A) (A) (A) (A) (A) (A) (A) (A) (A) (A)
                 (A) (A) (A) (A) (A) (A) (A) (A) (A) (A) (A) (A)
                 (A) (A) (A) (A) (A) (A) (A) (A) (A) (A) (A) (A)
                 (A) (A) (A) (A) (A) (A) (A) (A) (A) (A) (A) (A)
                 (A) (A) (A) (A) (A) (A) (A) (A) (A) (A) (A) (A)
                 (A) (A) (A) (A) (A) (A) (A) (A) (A) (A) (A) (A)
                 (A) (A) (A) (A) (A) (A) (A) (A) (A) (A) (A) (A)
                 (A) (A) (A) (A) (A) (A) (A) (A) (A) (A) (A) (A)
                 (A) (A) (A) (A) (A) (A) (A) (A) (A) (A) (A) (A)
                 (A) (A) (A) (A) (A) (A) (A) (A) (A) (A) (A) (A)
                 (A) (A) (A) (A) (A) (A) (A) (A) (A) (A) (A) (A)
                 (A) (A) (A) (A) (A) (A) (A) (A) (A) (A) (A) (A)
                 (A) (A) (A) (A) (A) (A) (A) (A) (A) (A) (A) (A)
                 (A) (A) (A) (A) (A) (A) (A) (A) (A) (A) (A) (A)
                 (A) (A) (A) (A) (A) (A) (A) (A) (A) (A) (A) (A)
                 (A) (A) (A) (A) (A) (A) (A) (A) (A) (A) (A) (A)
                 (A) (A) (A) (A) (A) (A) (A) (A) (A) (A) (A) (A)
                 (A) (A) (A) (A) (A) (A) (A) (A) (A) (A) (A) (A)
                 (A) (A) (A) (A) (A) (A) (A) (A) (A) (A) (A) (A)
                 (A) (A) (A) (A) (A) (A) (A) (A) (A) (A) (A) (A)
                 (A) (A) (A) (A) (A) (A) (A) (A) (A) (A) (A) (A)
                 (A) (A) (A) (A) (A) (A) (A) (A) (A) (A) (A) (A)
                 (A) (A) (A) (A) (A) (A) (A) (A) (A) (A) (A) (A)
                 (A) (A) (A) (A) (A)
 The electronic state is 1-A.
 Alpha  occ. eigenvalues --  -19.22051 -19.21770 -19.20858 -19.19887 -10.32113
 Alpha  occ. eigenvalues --  -10.30957 -10.29979 -10.27616 -10.26682 -10.24625
 Alpha  occ. eigenvalues --  -10.24533 -10.24385 -10.24277 -10.23745 -10.23100
 Alpha  occ. eigenvalues --  -10.22910 -10.22714 -10.22610 -10.22103  -1.06674
 Alpha  occ. eigenvalues --   -1.06333  -1.05697  -1.03599  -0.89313  -0.84509
 Alpha  occ. eigenvalues --   -0.82333  -0.77951  -0.77164  -0.75142  -0.71729
 Alpha  occ. eigenvalues --   -0.70171  -0.69178  -0.66476  -0.63736  -0.59866
 Alpha  occ. eigenvalues --   -0.58389  -0.56556  -0.53682  -0.52931  -0.51785
 Alpha  occ. eigenvalues --   -0.50065  -0.49233  -0.48318  -0.47200  -0.46889
 Alpha  occ. eigenvalues --   -0.46068  -0.45676  -0.45440  -0.44599  -0.43665
 Alpha  occ. eigenvalues --   -0.43501  -0.41784  -0.41338  -0.40741  -0.40576
 Alpha  occ. eigenvalues --   -0.39847  -0.39491  -0.39083  -0.37872  -0.36928
 Alpha  occ. eigenvalues --   -0.36587  -0.36470  -0.35248  -0.34935  -0.34277
 Alpha  occ. eigenvalues --   -0.33093  -0.32573  -0.32193  -0.30505  -0.30237
 Alpha  occ. eigenvalues --   -0.28178  -0.27074  -0.26074
 Alpha virt. eigenvalues --   -0.04903   0.03988   0.04567   0.04950   0.06249
 Alpha virt. eigenvalues --    0.06852   0.08641   0.08767   0.09305   0.09610
 Alpha virt. eigenvalues --    0.09982   0.10893   0.11422   0.11745   0.12055
 Alpha virt. eigenvalues --    0.12942   0.13434   0.13735   0.14580   0.15251
 Alpha virt. eigenvalues --    0.15684   0.16068   0.16643   0.17336   0.17499
 Alpha virt. eigenvalues --    0.18213   0.18750   0.18830   0.19479   0.20617
 Alpha virt. eigenvalues --    0.20976   0.21697   0.22104   0.23516   0.24088
 Alpha virt. eigenvalues --    0.24407   0.25390   0.26673   0.26995   0.27681
 Alpha virt. eigenvalues --    0.28522   0.29325   0.30800   0.31981   0.32414
 Alpha virt. eigenvalues --    0.32658   0.33384   0.34729   0.35108   0.35582
 Alpha virt. eigenvalues --    0.36770   0.38229   0.38803   0.39477   0.39868
 Alpha virt. eigenvalues --    0.39971   0.40994   0.41743   0.42369   0.44076
 Alpha virt. eigenvalues --    0.44911   0.46386   0.47225   0.47468   0.47893
 Alpha virt. eigenvalues --    0.49228   0.49689   0.50312   0.50796   0.51866
 Alpha virt. eigenvalues --    0.52209   0.53069   0.54585   0.55194   0.55521
 Alpha virt. eigenvalues --    0.55910   0.56642   0.57090   0.57315   0.57951
 Alpha virt. eigenvalues --    0.58521   0.58755   0.58998   0.60008   0.60171
 Alpha virt. eigenvalues --    0.60363   0.60956   0.61474   0.61858   0.62186
 Alpha virt. eigenvalues --    0.62477   0.62847   0.63297   0.63489   0.64521
 Alpha virt. eigenvalues --    0.64759   0.64943   0.65722   0.66643   0.66805
 Alpha virt. eigenvalues --    0.67389   0.67729   0.68721   0.69507   0.69764
 Alpha virt. eigenvalues --    0.71184   0.72302   0.72503   0.73813   0.74643
 Alpha virt. eigenvalues --    0.75175   0.77634   0.79473   0.80920   0.82376
 Alpha virt. eigenvalues --    0.83211   0.85444   0.86110   0.86508   0.87657
 Alpha virt. eigenvalues --    0.89946   0.90968   0.92484   0.93898   0.94995
 Alpha virt. eigenvalues --    0.95541   0.97163   0.98523   0.99269   1.00796
 Alpha virt. eigenvalues --    1.01258   1.01979   1.03731   1.03882   1.06157
 Alpha virt. eigenvalues --    1.07740   1.08792   1.10296   1.11098   1.12975
 Alpha virt. eigenvalues --    1.15222   1.16404   1.16984   1.19107   1.21273
 Alpha virt. eigenvalues --    1.21708   1.23051   1.23408   1.24544   1.26302
 Alpha virt. eigenvalues --    1.26964   1.29962   1.30265   1.32806   1.33363
 Alpha virt. eigenvalues --    1.34287   1.36014   1.36618   1.38145   1.39230
 Alpha virt. eigenvalues --    1.41062   1.41888   1.42612   1.43512   1.44282
 Alpha virt. eigenvalues --    1.44295   1.45083   1.45308   1.46412   1.47497
 Alpha virt. eigenvalues --    1.48381   1.50203   1.50354   1.50709   1.50992
 Alpha virt. eigenvalues --    1.51943   1.52765   1.53293   1.53398   1.54520
 Alpha virt. eigenvalues --    1.56076   1.56468   1.56803   1.57533   1.58348
 Alpha virt. eigenvalues --    1.58747   1.59876   1.60310   1.60556   1.62393
 Alpha virt. eigenvalues --    1.63127   1.63337   1.63851   1.64508   1.65209
 Alpha virt. eigenvalues --    1.65898   1.66336   1.67597   1.68379   1.68850
 Alpha virt. eigenvalues --    1.69761   1.69944   1.71401   1.71760   1.72162
 Alpha virt. eigenvalues --    1.72908   1.74105   1.74975   1.75141   1.76506
 Alpha virt. eigenvalues --    1.77730   1.78319   1.79469   1.80031   1.80228
 Alpha virt. eigenvalues --    1.82006   1.83178   1.84058   1.85348   1.86136
 Alpha virt. eigenvalues --    1.87341   1.88014   1.88708   1.89499   1.90377
 Alpha virt. eigenvalues --    1.91712   1.91879   1.92779   1.95286   1.96433
 Alpha virt. eigenvalues --    1.98005   2.00066   2.00421   2.00964   2.02209
 Alpha virt. eigenvalues --    2.03007   2.04962   2.05480   2.05837   2.07166
 Alpha virt. eigenvalues --    2.08023   2.08748   2.10725   2.11074   2.13393
 Alpha virt. eigenvalues --    2.13457   2.14003   2.14936   2.16845   2.17684
 Alpha virt. eigenvalues --    2.18718   2.20018   2.22154   2.23166   2.23880
 Alpha virt. eigenvalues --    2.26537   2.28993   2.29579   2.30003   2.31665
 Alpha virt. eigenvalues --    2.32393   2.33040   2.34943   2.37139   2.39046
 Alpha virt. eigenvalues --    2.40769   2.41169   2.42035   2.42845   2.43554
 Alpha virt. eigenvalues --    2.44613   2.45356   2.46208   2.47594   2.48437
 Alpha virt. eigenvalues --    2.49576   2.50858   2.51046   2.52128   2.53214
 Alpha virt. eigenvalues --    2.54951   2.55660   2.55899   2.56836   2.57675
 Alpha virt. eigenvalues --    2.58095   2.58911   2.59246   2.59918   2.60910
 Alpha virt. eigenvalues --    2.61923   2.62336   2.63684   2.64230   2.65968
 Alpha virt. eigenvalues --    2.66700   2.67612   2.69309   2.70397   2.71386
 Alpha virt. eigenvalues --    2.73877   2.74745   2.75432   2.78189   2.79612
 Alpha virt. eigenvalues --    2.81546   2.81976   2.82685   2.84490   2.85683
 Alpha virt. eigenvalues --    2.87887   2.88617   2.89848   2.90197   2.90876
 Alpha virt. eigenvalues --    2.92283   2.93440   2.94370   2.96433   2.98741
 Alpha virt. eigenvalues --    2.99048   3.01098   3.02239   3.05235   3.05950
 Alpha virt. eigenvalues --    3.07324   3.09417   3.12299   3.13213   3.14478
 Alpha virt. eigenvalues --    3.15031   3.17103   3.17727   3.19005   3.20621
 Alpha virt. eigenvalues --    3.22644   3.23169   3.23440   3.25230   3.26930
 Alpha virt. eigenvalues --    3.30623   3.32930   3.33962   3.37310   3.37862
 Alpha virt. eigenvalues --    3.42890   3.45778   3.48922   3.56874   3.58181
 Alpha virt. eigenvalues --    3.60609   3.64328   3.72319   3.76041   3.77528
 Alpha virt. eigenvalues --    3.78011   3.80817   3.81691   3.82276   3.82520
 Alpha virt. eigenvalues --    3.83653   3.83840   3.84402   3.87619   3.88367
 Alpha virt. eigenvalues --    3.88911   3.92598   3.97197   4.00179   4.03495
 Alpha virt. eigenvalues --    4.07266   4.09398   4.12209   4.14844   4.25252
 Alpha virt. eigenvalues --    4.25900   4.29204   4.34670   4.36270   4.41922
 Alpha virt. eigenvalues --    4.48801   4.56635   4.95279   4.96525   4.97750
 Alpha virt. eigenvalues --    5.04158   5.11111   5.32378   5.33216   5.33307
 Alpha virt. eigenvalues --    5.63031   5.64354   5.64929   5.66751  23.65296
 Alpha virt. eigenvalues --   23.79485  23.83042  23.87176  23.91524  23.92870
 Alpha virt. eigenvalues --   23.94563  23.97165  23.98019  24.00650  24.02433
 Alpha virt. eigenvalues --   24.02852  24.05747  24.07136  24.26299  50.00354
 Alpha virt. eigenvalues --   50.03143  50.04842  50.09972
          Condensed to atoms (all electrons):
               1          2          3          4          5          6
     1  C    5.721775   0.412061  -0.036753  -0.012909  -0.000883  -0.064316
     2  C    0.412061   5.353058   0.304205  -0.048191  -0.002218  -0.010583
     3  C   -0.036753   0.304205   5.049543   0.297591  -0.065205  -0.009282
     4  C   -0.012909  -0.048191   0.297591   5.484362   0.303804  -0.053645
     5  C   -0.000883  -0.002218  -0.065205   0.303804   4.968352   0.348975
     6  C   -0.064316  -0.010583  -0.009282  -0.053645   0.348975   5.045465
     7  C    0.266388  -0.053343  -0.005068  -0.002293  -0.073982   0.365829
     8  C    0.172727   0.033821   0.004723  -0.000346  -0.000415   0.005406
     9  C   -0.174689  -0.103652   0.006697  -0.000546   0.000007  -0.000185
    10  C   -0.002470   0.308988  -0.042332   0.004287  -0.000282  -0.000459
    11  O   -0.120917   0.006321  -0.000097  -0.000002  -0.000005   0.000192
    12  C   -0.076894   0.000549   0.001989  -0.004923  -0.002349  -0.070824
    13  C   -0.004556  -0.088385  -0.007130   0.000210  -0.000031   0.000091
    14  O    0.002863  -0.062813  -0.006833  -0.000742  -0.000006  -0.000001
    15  C    0.000258   0.005704  -0.042336   0.255243  -0.047684   0.006160
    16  O   -0.000002  -0.000092   0.003172  -0.072241   0.005069   0.000587
    17  C   -0.000046   0.000120  -0.003922  -0.080279  -0.010420  -0.000159
    18  C    0.000027   0.000210  -0.008955  -0.094462   0.008779  -0.000128
    19  O   -0.000053  -0.000195   0.000736  -0.017206  -0.000339   0.000004
    20  H   -0.004177  -0.031058   0.396499  -0.031502  -0.003673  -0.002559
    21  H    0.008227  -0.048117   0.412503  -0.044979   0.006064  -0.000186
    22  H   -0.002646  -0.006061  -0.050592   0.406825  -0.038029  -0.003362
    23  H   -0.000409   0.000077  -0.003267  -0.036102   0.407934  -0.037724
    24  H   -0.000091  -0.000749   0.009403  -0.042031   0.412851  -0.034849
    25  H   -0.005459  -0.002464   0.006131  -0.008179  -0.034302   0.408547
    26  H    0.009476   0.000314  -0.000345   0.008264  -0.034552   0.410648
    27  H   -0.057579   0.005320  -0.000248  -0.000379   0.006869  -0.039346
    28  H    0.007401  -0.001299  -0.000323   0.000039  -0.000004   0.000020
    29  H    0.012004   0.003338  -0.000321   0.000014   0.000000   0.000017
    30  H    0.008834  -0.000202  -0.000069   0.000361  -0.001765  -0.002201
    31  H   -0.003968   0.002337  -0.000477   0.000176   0.005286  -0.008221
    32  H   -0.014845  -0.000363   0.000004   0.000079  -0.000373   0.007718
    33  H    0.000714  -0.013776   0.003279   0.000012   0.000012  -0.000026
    34  H   -0.000570   0.009987  -0.000076   0.000006   0.000000  -0.000001
    35  H    0.002118   0.000257  -0.000181  -0.000041   0.000001  -0.000011
    36  H   -0.000650   0.011746  -0.000077   0.000043   0.000000   0.000000
    37  H    0.000002   0.000022  -0.000476   0.011366  -0.000020   0.000005
    38  H   -0.000005   0.000427   0.002419  -0.006034   0.000734   0.000032
    39  H   -0.000002  -0.000113  -0.001042  -0.007523   0.001319   0.000049
    40  H    0.000000   0.000004  -0.000263   0.010091  -0.000408   0.000016
    41  H    0.000084   0.000283  -0.001253  -0.002294  -0.000112  -0.000055
    42  H   -0.000005   0.000023  -0.000304   0.011218  -0.000561   0.000009
    43  H    0.000007   0.000000   0.000303   0.000666  -0.000361  -0.000016
               7          8          9         10         11         12
     1  C    0.266388   0.172727  -0.174689  -0.002470  -0.120917  -0.076894
     2  C   -0.053343   0.033821  -0.103652   0.308988   0.006321   0.000549
     3  C   -0.005068   0.004723   0.006697  -0.042332  -0.000097   0.001989
     4  C   -0.002293  -0.000346  -0.000546   0.004287  -0.000002  -0.004923
     5  C   -0.073982  -0.000415   0.000007  -0.000282  -0.000005  -0.002349
     6  C    0.365829   0.005406  -0.000185  -0.000459   0.000192  -0.070824
     7  C    5.154943  -0.050427   0.010382   0.004715   0.011610   0.342087
     8  C   -0.050427   4.722403   0.368751  -0.092261   0.652665  -0.007349
     9  C    0.010382   0.368751   5.199473   0.287960  -0.072576  -0.001158
    10  C    0.004715  -0.092261   0.287960   5.263742   0.005522  -0.000088
    11  O    0.011610   0.652665  -0.072576   0.005522   7.892968  -0.005114
    12  C    0.342087  -0.007349  -0.001158  -0.000088  -0.005114   4.950213
    13  C   -0.000436  -0.002092  -0.054656   0.324496   0.000012  -0.000010
    14  O   -0.000044   0.003512  -0.045122   0.235221  -0.000017   0.000008
    15  C   -0.000463   0.000001   0.000011  -0.000463   0.000000  -0.000065
    16  O   -0.000008   0.000000   0.000000   0.000000   0.000000  -0.000020
    17  C    0.000016   0.000000   0.000000   0.000010   0.000000  -0.000009
    18  C   -0.000008   0.000000  -0.000004  -0.000050   0.000000   0.000002
    19  O    0.000000   0.000000  -0.000001   0.000033   0.000000   0.000003
    20  H    0.001636  -0.000285  -0.000019  -0.000539   0.000006  -0.000217
    21  H   -0.000253  -0.000445   0.001908  -0.008442   0.000004   0.000067
    22  H    0.004521  -0.000285  -0.000148   0.000923  -0.000003  -0.001493
    23  H    0.008557   0.000027   0.000000   0.000006   0.000000  -0.000239
    24  H   -0.006080   0.000018  -0.000002   0.000018   0.000001   0.004629
    25  H   -0.045062   0.000287  -0.000112  -0.000091  -0.000020   0.008700
    26  H   -0.033473  -0.000257   0.000006   0.000028  -0.000004  -0.004927
    27  H    0.424878  -0.005200   0.002503  -0.001284   0.013505  -0.039786
    28  H   -0.000481  -0.021488   0.378046  -0.033512   0.000172   0.000149
    29  H   -0.000210  -0.030421   0.383713  -0.029369   0.004264  -0.000015
    30  H   -0.036341  -0.000040   0.000019   0.000017  -0.000106   0.403609
    31  H   -0.033517  -0.000269   0.000111  -0.000223  -0.000063   0.403126
    32  H   -0.024802   0.005034   0.000528  -0.000101   0.009973   0.398422
    33  H    0.000017  -0.000624   0.007437  -0.027890   0.000008  -0.000001
    34  H    0.000014   0.000633  -0.008888  -0.026937  -0.000015   0.000000
    35  H   -0.000056  -0.000132  -0.000788  -0.029738  -0.000055   0.000008
    36  H    0.000015  -0.000211  -0.000537  -0.041787   0.000006  -0.000002
    37  H    0.000000   0.000000   0.000000  -0.000001   0.000000   0.000000
    38  H   -0.000003   0.000001  -0.000002  -0.000016   0.000000   0.000000
    39  H   -0.000002   0.000000   0.000000   0.000001   0.000000  -0.000001
    40  H    0.000000   0.000000   0.000000   0.000001   0.000000   0.000000
    41  H    0.000008  -0.000006   0.000022  -0.000034   0.000000   0.000000
    42  H    0.000000   0.000000   0.000000   0.000006   0.000000   0.000000
    43  H    0.000004   0.000000   0.000000  -0.000003   0.000000  -0.000014
              13         14         15         16         17         18
     1  C   -0.004556   0.002863   0.000258  -0.000002  -0.000046   0.000027
     2  C   -0.088385  -0.062813   0.005704  -0.000092   0.000120   0.000210
     3  C   -0.007130  -0.006833  -0.042336   0.003172  -0.003922  -0.008955
     4  C    0.000210  -0.000742   0.255243  -0.072241  -0.080279  -0.094462
     5  C   -0.000031  -0.000006  -0.047684   0.005069  -0.010420   0.008779
     6  C    0.000091  -0.000001   0.006160   0.000587  -0.000159  -0.000128
     7  C   -0.000436  -0.000044  -0.000463  -0.000008   0.000016  -0.000008
     8  C   -0.002092   0.003512   0.000001   0.000000   0.000000   0.000000
     9  C   -0.054656  -0.045122   0.000011   0.000000   0.000000  -0.000004
    10  C    0.324496   0.235221  -0.000463   0.000000   0.000010  -0.000050
    11  O    0.000012  -0.000017   0.000000   0.000000   0.000000   0.000000
    12  C   -0.000010   0.000008  -0.000065  -0.000020  -0.000009   0.000002
    13  C    4.976603  -0.051865   0.000000   0.000000  -0.000006   0.000000
    14  O   -0.051865   7.999147  -0.000136   0.000000   0.000009  -0.000180
    15  C    0.000000  -0.000136   5.378796   0.215291   0.320989   0.362355
    16  O    0.000000   0.000000   0.215291   8.021101  -0.039836  -0.045410
    17  C   -0.000006   0.000009   0.320989  -0.039836   4.954407  -0.063669
    18  C    0.000000  -0.000180   0.362355  -0.045410  -0.063669   4.786387
    19  O    0.000000  -0.000008  -0.034286  -0.012381   0.004683   0.265244
    20  H    0.001759   0.000040  -0.004016  -0.000123   0.002960  -0.000095
    21  H   -0.002092   0.019074  -0.000812   0.000069  -0.002903   0.000297
    22  H    0.000131   0.000917  -0.047557  -0.000915   0.010638  -0.018056
    23  H    0.000000   0.000000  -0.006302   0.000636   0.000850   0.000328
    24  H    0.000000   0.000000  -0.006150   0.011700   0.000955   0.000048
    25  H    0.000008   0.000004  -0.000304  -0.000010   0.000003  -0.000007
    26  H   -0.000003   0.000000  -0.000334  -0.000020  -0.000015   0.000011
    27  H    0.000149   0.000001   0.000033   0.000000   0.000000  -0.000001
    28  H    0.005769   0.009538  -0.000002   0.000000   0.000000   0.000001
    29  H   -0.001452   0.001679   0.000000   0.000000   0.000000   0.000000
    30  H    0.000000   0.000000  -0.000015  -0.000006   0.000000   0.000000
    31  H    0.000001  -0.000020   0.000415  -0.000085  -0.000020   0.000039
    32  H   -0.000001   0.000008  -0.000006   0.000000   0.000000  -0.000001
    33  H    0.404573   0.002110   0.000000   0.000000   0.000026  -0.000020
    34  H    0.392590  -0.001815   0.000000   0.000000   0.000000   0.000000
    35  H    0.382275   0.004855   0.000001   0.000000   0.000001   0.000000
    36  H   -0.006306   0.320146  -0.000001   0.000000   0.000000   0.000006
    37  H    0.000000   0.000000  -0.046109   0.314309  -0.006981   0.001877
    38  H    0.000005  -0.000100  -0.031097   0.004659   0.388977   0.001903
    39  H   -0.000001   0.000000  -0.031353   0.002153   0.404613   0.006893
    40  H    0.000000   0.000001  -0.025762  -0.003499   0.396309  -0.009835
    41  H    0.000086   0.002885  -0.031939   0.005069  -0.002403   0.389741
    42  H    0.000000  -0.000005  -0.043722  -0.003353  -0.003188   0.393584
    43  H    0.000000  -0.000008  -0.018223   0.033343   0.001110  -0.048849
              19         20         21         22         23         24
     1  C   -0.000053  -0.004177   0.008227  -0.002646  -0.000409  -0.000091
     2  C   -0.000195  -0.031058  -0.048117  -0.006061   0.000077  -0.000749
     3  C    0.000736   0.396499   0.412503  -0.050592  -0.003267   0.009403
     4  C   -0.017206  -0.031502  -0.044979   0.406825  -0.036102  -0.042031
     5  C   -0.000339  -0.003673   0.006064  -0.038029   0.407934   0.412851
     6  C    0.000004  -0.002559  -0.000186  -0.003362  -0.037724  -0.034849
     7  C    0.000000   0.001636  -0.000253   0.004521   0.008557  -0.006080
     8  C    0.000000  -0.000285  -0.000445  -0.000285   0.000027   0.000018
     9  C   -0.000001  -0.000019   0.001908  -0.000148   0.000000  -0.000002
    10  C    0.000033  -0.000539  -0.008442   0.000923   0.000006   0.000018
    11  O    0.000000   0.000006   0.000004  -0.000003   0.000000   0.000001
    12  C    0.000003  -0.000217   0.000067  -0.001493  -0.000239   0.004629
    13  C    0.000000   0.001759  -0.002092   0.000131   0.000000   0.000000
    14  O   -0.000008   0.000040   0.019074   0.000917   0.000000   0.000000
    15  C   -0.034286  -0.004016  -0.000812  -0.047557  -0.006302  -0.006150
    16  O   -0.012381  -0.000123   0.000069  -0.000915   0.000636   0.011700
    17  C    0.004683   0.002960  -0.002903   0.010638   0.000850   0.000955
    18  C    0.265244  -0.000095   0.000297  -0.018056   0.000328   0.000048
    19  O    7.937454  -0.000040  -0.000560   0.039306  -0.000022  -0.000008
    20  H   -0.000040   0.517676  -0.024607   0.006384   0.003081   0.000079
    21  H   -0.000560  -0.024607   0.518490  -0.002511  -0.000317  -0.000251
    22  H    0.039306   0.006384  -0.002511   0.557702   0.006694  -0.009398
    23  H   -0.000022   0.003081  -0.000317   0.006694   0.559381  -0.026560
    24  H   -0.000008   0.000079  -0.000251  -0.009398  -0.026560   0.549544
    25  H    0.000000   0.000159   0.000174  -0.000541  -0.008410   0.007541
    26  H    0.000000  -0.000275   0.000023  -0.000179  -0.002919  -0.008094
    27  H    0.000000   0.000210   0.000000   0.000077  -0.000297  -0.000301
    28  H    0.000000  -0.000022  -0.000048   0.000074   0.000000   0.000000
    29  H    0.000000   0.000061  -0.000158   0.000004   0.000000   0.000000
    30  H    0.000000   0.000019  -0.000004   0.000021  -0.000080   0.000437
    31  H   -0.000479   0.000058   0.000005   0.000832   0.000088  -0.001255
    32  H    0.000001  -0.000004  -0.000004   0.000076   0.000029  -0.000081
    33  H    0.000000  -0.000221   0.002510  -0.000001  -0.000001   0.000000
    34  H    0.000000   0.000013  -0.000339  -0.000002   0.000000   0.000000
    35  H    0.000000  -0.000370   0.000493  -0.000020   0.000000   0.000000
    36  H    0.000001   0.000003  -0.001035  -0.000018   0.000000   0.000000
    37  H    0.001061   0.000011  -0.000014  -0.000844  -0.000354  -0.000485
    38  H   -0.000055  -0.001227   0.000404  -0.000445   0.000092  -0.000187
    39  H   -0.000190   0.000252   0.000086  -0.000090   0.004568   0.000155
    40  H   -0.000092   0.000059  -0.000198  -0.000080  -0.000284  -0.000072
    41  H   -0.027572   0.000243   0.007545  -0.003960  -0.000002  -0.000039
    42  H   -0.033051  -0.000026  -0.000713   0.003028  -0.000029  -0.000048
    43  H    0.315230   0.000013   0.000064  -0.001918  -0.000005   0.000278
              25         26         27         28         29         30
     1  C   -0.005459   0.009476  -0.057579   0.007401   0.012004   0.008834
     2  C   -0.002464   0.000314   0.005320  -0.001299   0.003338  -0.000202
     3  C    0.006131  -0.000345  -0.000248  -0.000323  -0.000321  -0.000069
     4  C   -0.008179   0.008264  -0.000379   0.000039   0.000014   0.000361
     5  C   -0.034302  -0.034552   0.006869  -0.000004   0.000000  -0.001765
     6  C    0.408547   0.410648  -0.039346   0.000020   0.000017  -0.002201
     7  C   -0.045062  -0.033473   0.424878  -0.000481  -0.000210  -0.036341
     8  C    0.000287  -0.000257  -0.005200  -0.021488  -0.030421  -0.000040
     9  C   -0.000112   0.000006   0.002503   0.378046   0.383713   0.000019
    10  C   -0.000091   0.000028  -0.001284  -0.033512  -0.029369   0.000017
    11  O   -0.000020  -0.000004   0.013505   0.000172   0.004264  -0.000106
    12  C    0.008700  -0.004927  -0.039786   0.000149  -0.000015   0.403609
    13  C    0.000008  -0.000003   0.000149   0.005769  -0.001452   0.000000
    14  O    0.000004   0.000000   0.000001   0.009538   0.001679   0.000000
    15  C   -0.000304  -0.000334   0.000033  -0.000002   0.000000  -0.000015
    16  O   -0.000010  -0.000020   0.000000   0.000000   0.000000  -0.000006
    17  C    0.000003  -0.000015   0.000000   0.000000   0.000000   0.000000
    18  C   -0.000007   0.000011  -0.000001   0.000001   0.000000   0.000000
    19  O    0.000000   0.000000   0.000000   0.000000   0.000000   0.000000
    20  H    0.000159  -0.000275   0.000210  -0.000022   0.000061   0.000019
    21  H    0.000174   0.000023   0.000000  -0.000048  -0.000158  -0.000004
    22  H   -0.000541  -0.000179   0.000077   0.000074   0.000004   0.000021
    23  H   -0.008410  -0.002919  -0.000297   0.000000   0.000000  -0.000080
    24  H    0.007541  -0.008094  -0.000301   0.000000   0.000000   0.000437
    25  H    0.565369  -0.026180  -0.004756   0.000004  -0.000001   0.000002
    26  H   -0.026180   0.550812  -0.007815   0.000000  -0.000001   0.003396
    27  H   -0.004756  -0.007815   0.557869  -0.000071  -0.000034  -0.005455
    28  H    0.000004   0.000000  -0.000071   0.493814  -0.011649  -0.000005
    29  H   -0.000001  -0.000001  -0.000034  -0.011649   0.508870   0.000001
    30  H    0.000002   0.003396  -0.005455  -0.000005   0.000001   0.550760
    31  H   -0.000229  -0.000718   0.007958  -0.000030   0.000005  -0.026265
    32  H   -0.000379   0.000006  -0.005702  -0.000037  -0.000017  -0.023381
    33  H   -0.000023   0.000000  -0.000004  -0.000459   0.000161   0.000000
    34  H    0.000000   0.000000  -0.000006   0.000102   0.001105   0.000000
    35  H    0.000113   0.000000  -0.000039  -0.000355  -0.001064   0.000000
    36  H   -0.000001   0.000000  -0.000001  -0.000077   0.000599   0.000000
    37  H    0.000003  -0.000003   0.000000   0.000000   0.000000   0.000000
    38  H   -0.000022   0.000005   0.000000   0.000000   0.000000   0.000000
    39  H   -0.000021   0.000024  -0.000001   0.000000   0.000000   0.000000
    40  H   -0.000005  -0.000001   0.000000   0.000000   0.000000   0.000000
    41  H    0.000003   0.000000   0.000000   0.000005  -0.000001   0.000000
    42  H    0.000000   0.000000   0.000000   0.000000   0.000000   0.000000
    43  H    0.000000  -0.000001   0.000000   0.000000   0.000000  -0.000001
              31         32         33         34         35         36
     1  C   -0.003968  -0.014845   0.000714  -0.000570   0.002118  -0.000650
     2  C    0.002337  -0.000363  -0.013776   0.009987   0.000257   0.011746
     3  C   -0.000477   0.000004   0.003279  -0.000076  -0.000181  -0.000077
     4  C    0.000176   0.000079   0.000012   0.000006  -0.000041   0.000043
     5  C    0.005286  -0.000373   0.000012   0.000000   0.000001   0.000000
     6  C   -0.008221   0.007718  -0.000026  -0.000001  -0.000011   0.000000
     7  C   -0.033517  -0.024802   0.000017   0.000014  -0.000056   0.000015
     8  C   -0.000269   0.005034  -0.000624   0.000633  -0.000132  -0.000211
     9  C    0.000111   0.000528   0.007437  -0.008888  -0.000788  -0.000537
    10  C   -0.000223  -0.000101  -0.027890  -0.026937  -0.029738  -0.041787
    11  O   -0.000063   0.009973   0.000008  -0.000015  -0.000055   0.000006
    12  C    0.403126   0.398422  -0.000001   0.000000   0.000008  -0.000002
    13  C    0.000001  -0.000001   0.404573   0.392590   0.382275  -0.006306
    14  O   -0.000020   0.000008   0.002110  -0.001815   0.004855   0.320146
    15  C    0.000415  -0.000006   0.000000   0.000000   0.000001  -0.000001
    16  O   -0.000085   0.000000   0.000000   0.000000   0.000000   0.000000
    17  C   -0.000020   0.000000   0.000026   0.000000   0.000001   0.000000
    18  C    0.000039  -0.000001  -0.000020   0.000000   0.000000   0.000006
    19  O   -0.000479   0.000001   0.000000   0.000000   0.000000   0.000001
    20  H    0.000058  -0.000004  -0.000221   0.000013  -0.000370   0.000003
    21  H    0.000005  -0.000004   0.002510  -0.000339   0.000493  -0.001035
    22  H    0.000832   0.000076  -0.000001  -0.000002  -0.000020  -0.000018
    23  H    0.000088   0.000029  -0.000001   0.000000   0.000000   0.000000
    24  H   -0.001255  -0.000081   0.000000   0.000000   0.000000   0.000000
    25  H   -0.000229  -0.000379  -0.000023   0.000000   0.000113  -0.000001
    26  H   -0.000718   0.000006   0.000000   0.000000   0.000000   0.000000
    27  H    0.007958  -0.005702  -0.000004  -0.000006  -0.000039  -0.000001
    28  H   -0.000030  -0.000037  -0.000459   0.000102  -0.000355  -0.000077
    29  H    0.000005  -0.000017   0.000161   0.001105  -0.001064   0.000599
    30  H   -0.026265  -0.023381   0.000000   0.000000   0.000000   0.000000
    31  H    0.556409  -0.027113   0.000000   0.000000   0.000001   0.000000
    32  H   -0.027113   0.545906   0.000000   0.000000   0.000000  -0.000001
    33  H    0.000000   0.000000   0.529947  -0.024803  -0.021522  -0.000372
    34  H    0.000000   0.000000  -0.024803   0.538125  -0.020545   0.004174
    35  H    0.000001   0.000000  -0.021522  -0.020545   0.549625  -0.000083
    36  H    0.000000  -0.000001  -0.000372   0.004174  -0.000083   0.443295
    37  H    0.000011   0.000000   0.000000   0.000000   0.000000   0.000000
    38  H    0.000001   0.000000  -0.000007   0.000001  -0.000001   0.000002
    39  H   -0.000003   0.000000   0.000000   0.000000   0.000000   0.000000
    40  H    0.000000   0.000000   0.000000   0.000000   0.000000   0.000000
    41  H    0.000036   0.000000   0.000015  -0.000004  -0.000007  -0.000052
    42  H   -0.000010   0.000000   0.000000   0.000000   0.000000   0.000000
    43  H    0.000183   0.000000   0.000000   0.000000   0.000000   0.000000
              37         38         39         40         41         42
     1  C    0.000002  -0.000005  -0.000002   0.000000   0.000084  -0.000005
     2  C    0.000022   0.000427  -0.000113   0.000004   0.000283   0.000023
     3  C   -0.000476   0.002419  -0.001042  -0.000263  -0.001253  -0.000304
     4  C    0.011366  -0.006034  -0.007523   0.010091  -0.002294   0.011218
     5  C   -0.000020   0.000734   0.001319  -0.000408  -0.000112  -0.000561
     6  C    0.000005   0.000032   0.000049   0.000016  -0.000055   0.000009
     7  C    0.000000  -0.000003  -0.000002   0.000000   0.000008   0.000000
     8  C    0.000000   0.000001   0.000000   0.000000  -0.000006   0.000000
     9  C    0.000000  -0.000002   0.000000   0.000000   0.000022   0.000000
    10  C   -0.000001  -0.000016   0.000001   0.000001  -0.000034   0.000006
    11  O    0.000000   0.000000   0.000000   0.000000   0.000000   0.000000
    12  C    0.000000   0.000000  -0.000001   0.000000   0.000000   0.000000
    13  C    0.000000   0.000005  -0.000001   0.000000   0.000086   0.000000
    14  O    0.000000  -0.000100   0.000000   0.000001   0.002885  -0.000005
    15  C   -0.046109  -0.031097  -0.031353  -0.025762  -0.031939  -0.043722
    16  O    0.314309   0.004659   0.002153  -0.003499   0.005069  -0.003353
    17  C   -0.006981   0.388977   0.404613   0.396309  -0.002403  -0.003188
    18  C    0.001877   0.001903   0.006893  -0.009835   0.389741   0.393584
    19  O    0.001061  -0.000055  -0.000190  -0.000092  -0.027572  -0.033051
    20  H    0.000011  -0.001227   0.000252   0.000059   0.000243  -0.000026
    21  H   -0.000014   0.000404   0.000086  -0.000198   0.007545  -0.000713
    22  H   -0.000844  -0.000445  -0.000090  -0.000080  -0.003960   0.003028
    23  H   -0.000354   0.000092   0.004568  -0.000284  -0.000002  -0.000029
    24  H   -0.000485  -0.000187   0.000155  -0.000072  -0.000039  -0.000048
    25  H    0.000003  -0.000022  -0.000021  -0.000005   0.000003   0.000000
    26  H   -0.000003   0.000005   0.000024  -0.000001   0.000000   0.000000
    27  H    0.000000   0.000000  -0.000001   0.000000   0.000000   0.000000
    28  H    0.000000   0.000000   0.000000   0.000000   0.000005   0.000000
    29  H    0.000000   0.000000   0.000000   0.000000  -0.000001   0.000000
    30  H    0.000000   0.000000   0.000000   0.000000   0.000000   0.000000
    31  H    0.000011   0.000001  -0.000003   0.000000   0.000036  -0.000010
    32  H    0.000000   0.000000   0.000000   0.000000   0.000000   0.000000
    33  H    0.000000  -0.000007   0.000000   0.000000   0.000015   0.000000
    34  H    0.000000   0.000001   0.000000   0.000000  -0.000004   0.000000
    35  H    0.000000  -0.000001   0.000000   0.000000  -0.000007   0.000000
    36  H    0.000000   0.000002   0.000000   0.000000  -0.000052   0.000000
    37  H    0.448970   0.000122  -0.000780   0.004764   0.000067   0.002321
    38  H    0.000122   0.548838  -0.021338  -0.022643   0.000495  -0.000751
    39  H   -0.000780  -0.021338   0.529895  -0.025225  -0.000515  -0.000245
    40  H    0.004764  -0.022643  -0.025225   0.541963  -0.000275   0.007247
    41  H    0.000067   0.000495  -0.000515  -0.000275   0.559331  -0.033129
    42  H    0.002321  -0.000751  -0.000245   0.007247  -0.033129   0.588349
    43  H   -0.000405  -0.000235  -0.000064  -0.000116   0.009374  -0.005235
              43
     1  C    0.000007
     2  C    0.000000
     3  C    0.000303
     4  C    0.000666
     5  C   -0.000361
     6  C   -0.000016
     7  C    0.000004
     8  C    0.000000
     9  C    0.000000
    10  C   -0.000003
    11  O    0.000000
    12  C   -0.000014
    13  C    0.000000
    14  O   -0.000008
    15  C   -0.018223
    16  O    0.033343
    17  C    0.001110
    18  C   -0.048849
    19  O    0.315230
    20  H    0.000013
    21  H    0.000064
    22  H   -0.001918
    23  H   -0.000005
    24  H    0.000278
    25  H    0.000000
    26  H   -0.000001
    27  H    0.000000
    28  H    0.000000
    29  H    0.000000
    30  H   -0.000001
    31  H    0.000183
    32  H    0.000000
    33  H    0.000000
    34  H    0.000000
    35  H    0.000000
    36  H    0.000000
    37  H   -0.000405
    38  H   -0.000235
    39  H   -0.000064
    40  H   -0.000116
    41  H    0.009374
    42  H   -0.005235
    43  H    0.461132
 Mulliken charges:
               1
     1  C   -0.040071
     2  C    0.014500
     3  C   -0.211971
     4  C   -0.227812
     5  C   -0.158077
     6  C   -0.261630
     7  C   -0.229266
     8  C    0.242545
     9  C   -0.184489
    10  C   -0.097603
    11  O   -0.398234
    12  C   -0.298065
    13  C   -0.269735
    14  O   -0.432302
    15  C   -0.126119
    16  O   -0.439159
    17  C   -0.272823
    18  C    0.071998
    19  O   -0.437216
    20  H    0.173834
    21  H    0.160981
    22  H    0.151002
    23  H    0.130974
    24  H    0.139071
    25  H    0.139528
    26  H    0.137104
    27  H    0.148931
    28  H    0.174727
    29  H    0.158880
    30  H    0.128457
    31  H    0.125886
    32  H    0.129427
    33  H    0.138927
    34  H    0.137250
    35  H    0.135260
    36  H    0.271175
    37  H    0.271561
    38  H    0.135053
    39  H    0.138499
    40  H    0.128302
    41  H    0.128362
    42  H    0.118589
    43  H    0.253748
 Sum of Mulliken charges =   0.00000
 Mulliken charges with hydrogens summed into heavy atoms:
               1
     1  C   -0.040071
     2  C    0.014500
     3  C    0.122845
     4  C   -0.076810
     5  C    0.111968
     6  C    0.015002
     7  C   -0.080335
     8  C    0.242545
     9  C    0.149118
    10  C   -0.097603
    11  O   -0.398234
    12  C    0.085705
    13  C    0.141702
    14  O   -0.161126
    15  C   -0.126119
    16  O   -0.167598
    17  C    0.129031
    18  C    0.318948
    19  O   -0.183469
 Electronic spatial extent (au):  <R**2>=           5261.3366
 Charge=              0.0000 electrons
 Dipole moment (field-independent basis, Debye):
    X=              4.0289    Y=             -4.0417    Z=             -4.5792  Tot=              7.3168
 Quadrupole moment (field-independent basis, Debye-Ang):
   XX=           -112.3795   YY=           -109.3769   ZZ=           -119.1602
   XY=             14.5172   XZ=              0.1676   YZ=              2.9265
 Traceless Quadrupole moment (field-independent basis, Debye-Ang):
   XX=              1.2594   YY=              4.2619   ZZ=             -5.5213
   XY=             14.5172   XZ=              0.1676   YZ=              2.9265
 Octapole moment (field-independent basis, Debye-Ang**2):
  XXX=            173.6423  YYY=            -44.5061  ZZZ=             -2.3366  XYY=            -15.8708
  XXY=            -77.2434  XXZ=            -15.5455  XZZ=             -3.1672  YZZ=              6.2831
  YYZ=             -2.4776  XYZ=             18.7922
 Hexadecapole moment (field-independent basis, Debye-Ang**3):
 XXXX=          -3814.5134 YYYY=          -1778.3954 ZZZZ=           -881.7047 XXXY=            206.8039
 XXXZ=            117.9828 YYYX=            105.8139 YYYZ=            -37.9306 ZZZX=            -11.9857
 ZZZY=             17.2183 XXYY=           -996.4526 XXZZ=           -815.0938 YYZZ=           -479.0808
 XXYZ=            -15.1503 YYXZ=             -6.4673 ZZXY=             44.1900
 N-N= 1.612332543119D+03 E-N=-5.295404160539D+03  KE= 8.829984025667D+02
 1\1\GINC-SNODE72\SP\RmPW1PW91\6-311G(d,p)\C15H24O4\ROOT\11-Mar-2024\0\
 \# mPW1PW91/6-311G(d,p) nmr guess=read geom=check scrf=(solvent=methan
 ol,read)\\candidate structure: DY-202A-11R_46, conformer: 1, nmr calcu
 lation with methanol solvation\\0,1\C,0,-1.6405704257,0.7231761295,-0.
 082726488\C,0,-1.0114344777,-0.438895648,-0.3800687386\C,0,0.400264374
 1,-0.6267443187,-0.8637123757\C,0,1.40805194,0.3436132001,-0.200131158
 7\C,0,1.3695144496,1.7585000951,-0.8283083579\C,0,-0.0160214966,2.2743
 454059,-1.2608812811\C,0,-1.1617046608,2.1474214794,-0.2372450597\C,0,
 -3.0042318457,0.4304189282,0.391641169\C,0,-3.17668029,-1.0750752164,0
 .490533844\C,0,-1.9161162265,-1.658132872,-0.1854926297\O,0,-3.8691088
 979,1.2650253092,0.6606960156\C,0,-0.8429032199,2.8041196806,1.1213459
 088\C,0,-2.2318265979,-2.3385162183,-1.5245628259\O,0,-1.2080464844,-2
 .5740078966,0.668929131\C,0,2.8474375319,-0.2499141689,-0.1701004811\O
 ,0,3.6938349945,0.8155584946,0.3336842509\C,0,3.3559896709,-0.71295318
 27,-1.5372488675\C,0,2.9639191778,-1.4013527251,0.8529107312\O,0,2.713
 2760241,-0.9524823618,2.1829191938\H,0,0.4284803549,-0.5085426208,-1.9
 567202263\H,0,0.6782526048,-1.6665634708,-0.6717025406\H,0,1.112295133
 6,0.4371949653,0.8513415038\H,0,2.0140145296,1.7867579027,-1.716329656
 6\H,0,1.8108595853,2.4627638617,-0.1156660666\H,0,-0.326814059,1.76767
 52019,-2.1838967454\H,0,0.0926802475,3.3350993951,-1.5238064105\H,0,-2
 .0198784502,2.6992319218,-0.6492551745\H,0,-3.1974819889,-1.3621752185
 ,1.5486220092\H,0,-4.1217769514,-1.3926911946,0.0377764743\H,0,-0.5618
 033472,3.8550341651,0.9792360237\H,0,-0.0198089281,2.2994321509,1.6387
 691136\H,0,-1.7186044886,2.7786417084,1.7796545396\H,0,-1.3132995845,-
 2.6679099483,-2.021637654\H,0,-2.8643944496,-3.2188425239,-1.353632412
 8\H,0,-2.7687819799,-1.659280699,-2.195635467\H,0,-1.7225468019,-3.399
 1197352,0.6957367349\H,0,4.6159486904,0.5089613298,0.2706161526\H,0,2.
 7785718787,-1.5640830447,-1.9136841325\H,0,3.3061453509,0.0920786324,-
 2.2773706808\H,0,4.4027990429,-1.032866383,-1.4595458531\H,0,2.2531251
 346,-2.2073899252,0.6504564614\H,0,3.9784164889,-1.8258090236,0.778782
 9855\H,0,3.2137584474,-0.1188015617,2.2620090416\\Version=ES64L-G09Rev
 D.01\State=1-A\HF=-886.9775001\RMSD=5.554e-09\Dipole=1.5862815,-1.5628
 167,-1.8242879\Quadrupole=0.9522372,3.0817367,-4.0339739,10.7885465,0.
 3026497,2.3031411\PG=C01 [X(C15H24O4)]\\@


       THE DEATH-KNELL OF THE ATOM

 SO THE ATOMS IN TURN, WE NOW CLEARLY DISCERN,
 FLY TO BITS WITH THE UTMOST FACILITY;
 THEY WEND ON THEIR WAY, AND, IN SPLITTING, DISPLAY
 AN ABSOLUTE LACK OF STABILITY.

          SIR WM. RAMSAY, 1905
 Job cpu time:       0 days  0 hours 37 minutes 30.6 seconds.
 File lengths (MBytes):  RWF=    277 Int=      0 D2E=      0 Chk=     29 Scr=      1
 Normal termination of Gaussian 09 at Mon Mar 11 00:07:10 2024.
