# Supplementary material for: New patchoulol- and guaiane-type sesquiterpenoids from Sanguisorba officinalis with anti-melanogenic activity
Source: Nat Prod Bioprospect. 2026 May 12;16(1):63. doi: 10.1007/s13659-026-00616-0 (PMC13161421; doi:10.1007/s13659-026-00616-0)
Supplement: Supplementary file 2 — Additional file 2. It includes the calculated NMR data of compound 11. [file 13659_2026_616_MOESM2_ESM.zip › New folder/11R-nmr-47.log]

 Entering Gaussian System, Link 0=/gpfs/home/zhengshan/software/Gaussian/g09/g09
 Input=DY-202A-11R_47-2.gjf
 Output=DY-202A-11R_47-2.log
 Initial command:
 /gpfs/home/zhengshan/software/Gaussian/g09/l1.exe "/gpfs/home/zhengshan/software/Gaussian/g09/scratch/zhengshan/%J/Gau-20629.inp" -scrdir="/gpfs/home/zhengshan/software/Gaussian/g09/scratch/zhengshan/%J/"
 Entering Link 1 = /gpfs/home/zhengshan/software/Gaussian/g09/l1.exe PID=     20630.
  
 Copyright (c) 1988,1990,1992,1993,1995,1998,2003,2009,2013,
            Gaussian, Inc.  All Rights Reserved.
  
 This is part of the Gaussian(R) 09 program.  It is based on
 the Gaussian(R) 03 system (copyright 2003, Gaussian, Inc.),
 the Gaussian(R) 98 system (copyright 1998, Gaussian, Inc.),
 the Gaussian(R) 94 system (copyright 1995, Gaussian, Inc.),
 the Gaussian 92(TM) system (copyright 1992, Gaussian, Inc.),
 the Gaussian 90(TM) system (copyright 1990, Gaussian, Inc.),
 the Gaussian 88(TM) system (copyright 1988, Gaussian, Inc.),
 the Gaussian 86(TM) system (copyright 1986, Carnegie Mellon
 University), and the Gaussian 82(TM) system (copyright 1983,
 Carnegie Mellon University). Gaussian is a federally registered
 trademark of Gaussian, Inc.
  
 This software contains proprietary and confidential information,
 including trade secrets, belonging to Gaussian, Inc.
  
 This software is provided under written license and may be
 used, copied, transmitted, or stored only in accord with that
 written license.
  
 The following legend is applicable only to US Government
 contracts under FAR:
  
                    RESTRICTED RIGHTS LEGEND
  
 Use, reproduction and disclosure by the US Government is
 subject to restrictions as set forth in subparagraphs (a)
 and (c) of the Commercial Computer Software - Restricted
 Rights clause in FAR 52.227-19.
  
 Gaussian, Inc.
 340 Quinnipiac St., Bldg. 40, Wallingford CT 06492
  
  
 ---------------------------------------------------------------
 Warning -- This program may not be used in any manner that
 competes with the business of Gaussian, Inc. or will provide
 assistance to any competitor of Gaussian, Inc.  The licensee
 of this program is prohibited from giving any competitor of
 Gaussian, Inc. access to this program.  By using this program,
 the user acknowledges that Gaussian, Inc. is engaged in the
 business of creating and licensing software in the field of
 computational chemistry and represents and warrants to the
 licensee that it is not a competitor of Gaussian, Inc. and that
 it will not use this program in any manner prohibited above.
 ---------------------------------------------------------------
  

 Cite this work as:
 Gaussian 09, Revision D.01,
 M. J. Frisch, G. W. Trucks, H. B. Schlegel, G. E. Scuseria, 
 M. A. Robb, J. R. Cheeseman, G. Scalmani, V. Barone, B. Mennucci, 
 G. A. Petersson, H. Nakatsuji, M. Caricato, X. Li, H. P. Hratchian, 
 A. F. Izmaylov, J. Bloino, G. Zheng, J. L. Sonnenberg, M. Hada, 
 M. Ehara, K. Toyota, R. Fukuda, J. Hasegawa, M. Ishida, T. Nakajima, 
 Y. Honda, O. Kitao, H. Nakai, T. Vreven, J. A. Montgomery, Jr., 
 J. E. Peralta, F. Ogliaro, M. Bearpark, J. J. Heyd, E. Brothers, 
 K. N. Kudin, V. N. Staroverov, T. Keith, R. Kobayashi, J. Normand, 
 K. Raghavachari, A. Rendell, J. C. Burant, S. S. Iyengar, J. Tomasi, 
 M. Cossi, N. Rega, J. M. Millam, M. Klene, J. E. Knox, J. B. Cross, 
 V. Bakken, C. Adamo, J. Jaramillo, R. Gomperts, R. E. Stratmann, 
 O. Yazyev, A. J. Austin, R. Cammi, C. Pomelli, J. W. Ochterski, 
 R. L. Martin, K. Morokuma, V. G. Zakrzewski, G. A. Voth, 
 P. Salvador, J. J. Dannenberg, S. Dapprich, A. D. Daniels, 
 O. Farkas, J. B. Foresman, J. V. Ortiz, J. Cioslowski, 
 and D. J. Fox, Gaussian, Inc., Wallingford CT, 2013.
 
 ******************************************
 Gaussian 09:  ES64L-G09RevD.01 24-Apr-2013
                10-Mar-2024 
 ******************************************
 %chk=DY-202A-11R_47.chk
 %mem=6GB
 %nprocshared=3
 Will use up to    3 processors via shared memory.
 ----------------------------------------------------------------------
 # mPW1PW91/6-311G(d,p) nmr guess=read geom=check scrf=(solvent=methano
 l,read)
 ----------------------------------------------------------------------
 1/29=2,38=1,40=2/1;
 2/12=2,40=1/2;
 3/5=4,6=6,7=101,11=2,14=-4,16=1,25=1,30=1,70=2203,72=3,74=-7,116=-2/1,2,8,3;
 4/5=1/1;
 5/5=2,38=6,53=3/2;
 8/6=1,10=90,11=11/1;
 10/13=100,45=16/2;
 6/7=2,8=2,9=2,10=2,28=1/1;
 99/9=1/99;
 ----------------------------------------------------------------------
 candidate structure: DY-202A-11R_47, conformer: 1, nmr calculation wit
 h methanol solvation
 ----------------------------------------------------------------------
 Structure from the checkpoint file:  "DY-202A-11R_47.chk"
 Charge =  0 Multiplicity = 1
 Redundant internal coordinates found in file.
 C,0,1.630121068,0.7938471253,0.135300862
 C,0,1.1087364395,-0.4424684229,0.3276900569
 C,0,-0.3141704226,-0.7998704277,0.650986635
 C,0,-1.3457557261,0.074391642,-0.1087173164
 C,0,-1.5466931394,1.4368280485,0.5998965472
 C,0,-0.2783349823,2.0973897108,1.1792182166
 C,0,0.9752931542,2.1480125936,0.2829025217
 C,0,3.0578609022,0.6727897841,-0.2020618916
 C,0,3.4167075147,-0.7990137585,-0.315860165
 C,0,2.1512034266,-1.5531530439,0.1508019249
 O,0,3.8434009007,1.6084655701,-0.3618161671
 C,0,0.7308359402,2.8312388074,-1.0781136095
 C,0,2.3741375697,-2.3355674699,1.4471664224
 O,0,1.6970808197,-2.5266840599,-0.8078985968
 C,0,-2.6707022354,-0.7111041896,-0.3771618864
 O,0,-3.1476142642,-1.3447540012,0.8269563695
 C,0,-2.4403207073,-1.8374002279,-1.3921957121
 C,0,-3.8052448977,0.1809605803,-0.9449722966
 O,0,-4.4819039607,0.9579097431,0.0472979547
 H,0,-0.4791996881,-0.708074645,1.7338734229
 H,0,-0.4546089174,-1.8588729507,0.4250355922
 H,0,-0.929360859,0.2784401739,-1.1035264771
 H,0,-2.247735011,1.3163331828,1.4349069441
 H,0,-2.0286254539,2.1299346041,-0.098911329
 H,0,-0.0020194848,1.5960179123,2.1158300764
 H,0,-0.5410378623,3.1263455558,1.4587702142
 H,0,1.7135828654,2.7729576091,0.8075893133
 H,0,3.6463340265,-1.0382541117,-1.3614837184
 H,0,4.3118886745,-1.0255761201,0.2731634074
 H,0,0.3168270837,3.8365513111,-0.9307456302
 H,0,0.0319675167,2.265930018,-1.7041642416
 H,0,1.6696785853,2.9351247183,-1.6333057443
 H,0,1.4426535674,-2.7965084221,1.79271186
 H,0,3.1070234859,-3.1323202101,1.2763825594
 H,0,2.7520925986,-1.6779953509,2.2364916671
 H,0,1.5672982237,-2.0693757233,-1.6573082824
 H,0,-3.3745155232,-0.6351722645,1.4533575523
 H,0,-2.2656434692,-1.4173179249,-2.3897399782
 H,0,-1.5831750275,-2.4682196077,-1.1393575362
 H,0,-3.3278834984,-2.4778415721,-1.4435510333
 H,0,-3.3998341766,0.8864286399,-1.6774815292
 H,0,-4.5312341209,-0.4587935562,-1.4633307361
 H,0,-5.1163109356,0.3704407301,0.4896737571
 Recover connectivity data from disk.
                          Input orientation:                          
 ---------------------------------------------------------------------
 Center     Atomic      Atomic             Coordinates (Angstroms)
 Number     Number       Type             X           Y           Z
 ---------------------------------------------------------------------
      1          6           0        1.630121    0.793847    0.135301
      2          6           0        1.108736   -0.442468    0.327690
      3          6           0       -0.314170   -0.799870    0.650987
      4          6           0       -1.345756    0.074392   -0.108717
      5          6           0       -1.546693    1.436828    0.599897
      6          6           0       -0.278335    2.097390    1.179218
      7          6           0        0.975293    2.148013    0.282903
      8          6           0        3.057861    0.672790   -0.202062
      9          6           0        3.416708   -0.799014   -0.315860
     10          6           0        2.151203   -1.553153    0.150802
     11          8           0        3.843401    1.608466   -0.361816
     12          6           0        0.730836    2.831239   -1.078114
     13          6           0        2.374138   -2.335567    1.447166
     14          8           0        1.697081   -2.526684   -0.807899
     15          6           0       -2.670702   -0.711104   -0.377162
     16          8           0       -3.147614   -1.344754    0.826956
     17          6           0       -2.440321   -1.837400   -1.392196
     18          6           0       -3.805245    0.180961   -0.944972
     19          8           0       -4.481904    0.957910    0.047298
     20          1           0       -0.479200   -0.708075    1.733873
     21          1           0       -0.454609   -1.858873    0.425036
     22          1           0       -0.929361    0.278440   -1.103526
     23          1           0       -2.247735    1.316333    1.434907
     24          1           0       -2.028625    2.129935   -0.098911
     25          1           0       -0.002019    1.596018    2.115830
     26          1           0       -0.541038    3.126346    1.458770
     27          1           0        1.713583    2.772958    0.807589
     28          1           0        3.646334   -1.038254   -1.361484
     29          1           0        4.311889   -1.025576    0.273163
     30          1           0        0.316827    3.836551   -0.930746
     31          1           0        0.031968    2.265930   -1.704164
     32          1           0        1.669679    2.935125   -1.633306
     33          1           0        1.442654   -2.796508    1.792712
     34          1           0        3.107023   -3.132320    1.276383
     35          1           0        2.752093   -1.677995    2.236492
     36          1           0        1.567298   -2.069376   -1.657308
     37          1           0       -3.374516   -0.635172    1.453358
     38          1           0       -2.265643   -1.417318   -2.389740
     39          1           0       -1.583175   -2.468220   -1.139358
     40          1           0       -3.327883   -2.477842   -1.443551
     41          1           0       -3.399834    0.886429   -1.677482
     42          1           0       -4.531234   -0.458794   -1.463331
     43          1           0       -5.116311    0.370441    0.489674
 ---------------------------------------------------------------------
                    Distance matrix (angstroms):
                    1          2          3          4          5
     1  C    0.000000
     2  C    1.355482   0.000000
     3  C    2.566347   1.502305   0.000000
     4  C    3.071320   2.546002   1.551017   0.000000
     5  C    3.274358   3.264530   2.554318   1.548787   0.000000
     6  C    2.535979   3.016612   2.945238   2.625012   1.542948
     7  C    1.511407   2.594302   3.238552   3.136963   2.639448
     8  C    1.472043   2.307276   3.777170   4.445068   4.735906
     9  C    2.435702   2.422398   3.854120   4.846318   5.520231
    10  C    2.404200   1.533508   2.625964   3.865873   4.776621
    11  O    2.410256   3.487139   4.910321   5.417083   5.477907
    12  C    2.536149   3.582772   4.155332   3.584992   3.153924
    13  C    3.473872   2.537379   3.196759   4.697476   5.506519
    14  O    3.452541   2.445335   3.025783   4.063656   5.311627
    15  C    4.585257   3.853977   2.572588   1.563505   2.613743
    16  O    5.280034   4.379487   2.890721   2.477126   3.217406
    17  C    5.081851   4.183258   3.125952   2.549576   3.935425
    18  C    5.575466   5.114249   3.961908   2.599955   3.010794
    19  O    6.114860   5.770177   4.563358   3.261958   3.024928
    20  H    3.043097   2.137625   1.099229   2.181356   2.650670
    21  H    3.386291   2.111806   1.091908   2.194663   3.476330
    22  H    2.889859   2.592669   2.149309   1.097573   2.150491
    23  H    4.123074   3.947811   2.971787   2.176870   1.096914
    24  H    3.902103   4.079496   3.476415   2.166025   1.095896
    25  H    2.688839   2.930299   2.825506   3.011575   2.170118
    26  H    3.450515   4.091153   4.014867   3.524062   2.145571
    27  H    2.091845   3.306827   4.111132   4.181080   3.529558
    28  H    3.108388   3.106070   4.448872   5.265773   6.077876
    29  H    3.243638   3.256251   4.646947   5.776219   6.363424
    30  H    3.481271   4.529988   4.939275   4.194491   3.402094
    31  H    2.846885   3.552926   3.881453   3.040791   2.913465
    32  H    2.777518   3.945668   4.806645   4.427303   4.192509
    33  H    3.958890   2.792722   2.894224   4.430883   5.317907
    34  H    4.347194   3.482595   4.187602   5.659394   6.556815
    35  H    3.432758   2.805471   3.561867   5.036192   5.555189
    36  H    3.378674   2.607168   3.237251   3.934432   5.204362
    37  H    5.368962   4.626425   3.168065   2.656958   2.891801
    38  H    5.142185   4.440855   3.665448   2.876535   4.195350
    39  H    4.753010   3.674545   2.756645   2.753808   4.275013
    40  H    6.146424   5.192652   4.035485   3.496356   4.761613
    41  H    5.347448   5.110175   4.217427   2.709181   2.987226
    42  H    6.487452   5.917541   4.729725   3.502362   4.093626
    43  H    6.768988   6.279990   4.945321   3.829204   3.727131
                    6          7          8          9         10
     6  C    0.000000
     7  C    1.541923   0.000000
     8  C    3.881704   2.597799   0.000000
     9  C    4.927246   3.873498   1.519186   0.000000
    10  C    4.504083   3.885723   2.429272   1.545316   0.000000
    11  O    4.427476   2.988782   1.232105   2.445432   3.622450
    12  C    2.579246   1.542376   3.292630   4.579702   4.769756
    13  C    5.172863   4.838881   3.498235   2.560510   1.530501
    14  O    5.406751   4.854237   3.529220   2.486778   1.439825
    15  C    4.004170   4.680119   5.895953   6.088353   4.923268
    16  O    4.495020   5.430817   6.605852   6.685371   5.345847
    17  C    5.173869   5.509618   6.160152   6.044959   4.852188
    18  C    4.541363   5.313240   6.920696   7.315239   6.299774
    19  O    4.499961   5.590425   7.549273   8.099798   7.093255
    20  H    2.866813   3.518252   4.262092   4.403155   3.184226
    21  H    4.031362   4.256754   4.374930   4.081583   2.637978
    22  H    2.990541   3.007523   4.106834   4.546387   3.797098
    23  H    2.134002   3.522317   5.589558   6.294902   5.406805
    24  H    2.167531   3.028141   5.292094   6.186878   5.576599
    25  H    1.097709   2.149293   3.948144   4.830837   4.291268
    26  H    1.098140   2.153848   4.661585   5.849915   5.554876
    27  H    2.135939   1.100420   2.690201   4.113606   4.397512
    28  H    5.629428   4.471103   2.149007   1.096947   2.188046
    29  H    5.625300   4.604849   2.163994   1.095276   2.227526
    30  H    2.798365   2.181211   4.248957   5.610330   5.795135
    31  H    2.904925   2.202771   3.735029   4.772602   4.745256
    32  H    3.522336   2.184850   3.015571   4.327998   4.853817
    33  H    5.223831   5.190977   4.315559   3.511830   2.178037
    34  H    6.230566   5.780414   4.082533   2.841735   2.162011
    35  H    4.955285   4.648856   3.400916   2.780076   2.174110
    36  H    5.367884   4.679877   3.443689   2.614119   1.968932
    37  H    4.138645   5.294990   6.769538   7.019807   5.750905
    38  H    5.388880   5.509834   6.123250   6.080493   5.097190
    39  H    5.284240   5.466094   5.681873   5.335093   4.055544
    40  H    6.091913   6.549542   7.228105   7.041282   5.780779
    41  H    4.401240   4.957463   6.627543   7.152620   6.333103
    42  H    5.621769   6.337713   7.775966   8.037550   6.961179
    43  H    5.183033   6.349028   8.208958   8.650371   7.525411
                   11         12         13         14         15
    11  O    0.000000
    12  C    3.419988   0.000000
    13  C    4.581108   5.981084   0.000000
    14  O    4.680293   5.451053   2.362255   0.000000
    15  C    6.914780   4.960846   5.605128   4.749673   0.000000
    16  O    7.681730   6.009208   5.644122   5.247931   1.441825
    17  C    7.240223   5.652528   5.611520   4.234927   1.533594
    18  C    7.802540   5.255257   7.088019   6.133981   1.550927
    19  O    8.360700   5.652307   7.733817   7.145181   2.499245
    20  H    5.333212   4.679551   3.297342   3.808430   3.042887
    21  H    5.578034   5.065756   3.045291   2.568242   2.621443
    22  H    5.009826   3.045272   4.924649   3.854129   2.130510
    23  H    6.357318   4.181160   5.890521   5.946472   2.751908
    24  H    5.900995   3.010862   6.458745   6.005635   2.925951
    25  H    4.574510   3.502017   4.642262   5.332148   4.319686
    26  H    4.984155   2.853161   6.191193   6.488737   4.757325
    27  H    2.694379   2.127220   5.190609   5.540422   5.724009
    28  H    2.836070   4.853185   3.345149   2.514253   6.401630
    29  H    2.749701   5.433683   2.617105   3.203005   7.019857
    30  H    4.210080   1.097166   6.926907   6.512369   5.469274
    31  H    4.094042   1.095413   6.049002   5.152188   4.234158
    32  H    2.846362   1.095653   6.145386   5.523894   5.806185
    33  H    5.459796   6.357662   1.095231   2.626921   5.096760
    34  H    5.069615   6.837686   1.095949   2.588235   6.479090
    35  H    4.329317   5.950234   1.094662   3.331912   6.096947
    36  H    4.515026   5.005113   3.218635   0.973381   4.630802
    37  H    7.773486   5.939551   5.994864   5.866190   1.962631
    38  H    7.112543   5.361855   6.090370   4.408639   2.171009
    39  H    6.831666   5.782963   4.729485   3.297478   2.202524
    40  H    8.324384   6.692763   6.394492   5.065245   2.165741
    41  H    7.397078   4.604776   7.313237   6.195487   2.185080
    42  H    8.696057   6.217884   7.725117   6.595276   2.169102
    43  H    9.084832   6.534723   8.021602   7.516604   2.811075
                   16         17         18         19         20
    16  O    0.000000
    17  C    2.380672   0.000000
    18  C    2.428994   2.477258   0.000000
    19  O    2.773167   3.748861   1.430426   0.000000
    20  H    2.889342   3.859233   4.362244   4.652062   0.000000
    21  H    2.770945   2.691810   4.155070   4.929103   1.742985
    22  H    3.358894   2.615934   2.881901   3.795608   3.037547
    23  H    2.874156   4.239768   3.062472   2.654324   2.704686
    24  H    3.766010   4.193068   2.769602   2.722792   3.716735
    25  H    4.494897   5.480868   5.082856   4.975477   2.383786
    26  H    5.213843   6.031091   5.010820   4.714318   3.844774
    27  H    6.370805   6.584024   6.344082   6.500500   4.217094
    28  H    7.144295   6.138969   7.562142   8.487496   5.168199
    29  H    7.486838   7.001772   8.296231   9.017540   5.018865
    30  H    6.475940   6.325229   5.509539   5.680754   5.327990
    31  H    5.436299   4.800714   4.432569   5.015334   4.574505
    32  H    6.897577   6.302953   6.167172   6.676509   5.406337
    33  H    4.910278   5.112828   6.625758   7.227898   2.838756
    34  H    6.520573   6.290561   7.980708   8.708183   4.352845
    35  H    6.074898   6.336713   7.521709   8.004453   3.410956
    36  H    5.378387   4.023072   5.868190   6.975886   4.188246
    37  H    0.973329   3.227266   2.569744   2.396085   2.909787
    38  H    3.336206   1.096392   2.648060   4.061117   4.549571
    39  H    2.752460   1.093873   3.463168   4.642105   3.545748
    40  H    2.543932   1.095705   2.746941   3.919028   4.619859
    41  H    3.363629   2.901947   1.094812   2.037363   4.765489
    42  H    2.818642   2.505501   1.097744   2.071589   5.167518
    43  H    2.632759   3.946760   1.952692   0.971230   4.920775
                   21         22         23         24         25
    21  H    0.000000
    22  H    2.670206   0.000000
    23  H    3.783791   3.042857   0.000000
    24  H    4.320027   2.376061   1.750016   0.000000
    25  H    3.872970   3.600032   2.363285   3.049144   0.000000
    26  H    5.092002   3.850549   2.487876   2.373210   1.750477
    27  H    5.128475   4.106109   4.267004   3.903760   2.457636
    28  H    4.547835   4.768355   6.935700   6.620927   5.686966
    29  H    4.841172   5.573727   7.061363   7.092095   5.373824
    30  H    5.905177   3.773989   4.304043   3.017555   3.795165
    31  H    4.667360   2.288020   3.994064   2.615602   3.878440
    32  H    5.633097   3.754150   5.232642   4.084134   4.317847
    33  H    2.519782   4.844580   5.537369   6.316475   4.635275
    34  H    3.877072   5.795658   6.963410   7.480485   5.720839
    35  H    3.687414   5.341953   5.882756   6.542912   4.280053
    36  H    2.910082   3.471631   5.964839   5.743995   5.489485
    37  H    3.328775   3.653919   2.253519   3.444819   4.097659
    38  H    3.376060   2.513084   4.701180   4.229311   5.874040
    39  H    2.022941   2.823632   4.625075   4.735396   5.441905
    40  H    3.482879   3.669553   4.883442   4.972698   6.350346
    41  H    4.542203   2.608124   3.346507   2.432777   5.141777
    42  H    4.705850   3.694112   4.094536   3.850481   6.127514
    43  H    5.167735   4.480770   3.164950   3.602229   5.504762
                   26         27         28         29         30
    26  H    0.000000
    27  H    2.373233   0.000000
    28  H    6.544601   4.792258   0.000000
    29  H    6.495769   4.633105   1.764991   0.000000
    30  H    2.636306   2.470621   5.919027   6.407043   0.000000
    31  H    3.327582   3.064933   4.909043   5.749918   1.773745
    32  H    3.805886   2.446670   4.446211   5.128650   1.770979
    33  H    6.255138   5.662404   4.230439   3.698343   7.258250
    34  H    7.246552   6.085536   3.410910   2.626123   7.824435
    35  H    5.876330   4.788658   3.762229   2.590998   6.809709
    36  H    6.414869   5.435560   2.339469   3.514117   6.080423
    37  H    4.709314   6.158012   7.574836   7.786275   6.269471
    38  H    6.199207   6.604208   6.012693   7.106929   6.033321
    39  H    6.255835   6.490697   5.426040   6.231229   6.588146
    40  H    6.899050   7.619377   7.121717   7.963812   7.308792
    41  H    4.798543   5.990125   7.311138   8.181164   4.803583
    42  H    6.108483   7.389116   8.198705   9.029810   6.499025
    43  H    5.428378   7.247110   9.066154   9.533451   6.599280
                   31         32         33         34         35
    31  H    0.000000
    32  H    1.770576   0.000000
    33  H    6.312405   6.681374   0.000000
    34  H    6.890627   6.880853   1.774681   0.000000
    35  H    6.203418   6.117829   1.778382   1.778439   0.000000
    36  H    4.599382   5.005605   3.528016   3.479533   4.088838
    37  H    5.476355   6.907851   5.290714   6.948195   6.263873
    38  H    4.394923   5.916309   5.757303   6.726607   6.829908
    39  H    5.033872   6.326229   4.226162   5.317405   5.551158
    40  H    5.818925   7.369657   5.773471   7.016724   7.151823
    41  H    3.698783   5.468004   7.003996   8.198466   7.729273
    42  H    5.320238   7.070989   7.194029   8.543814   8.259660
    43  H    5.908517   7.558723   7.399155   8.972819   8.316203
                   36         37         38         39         40
    36  H    0.000000
    37  H    6.012878   0.000000
    38  H    3.956397   4.075629   0.000000
    39  H    3.217582   3.645701   1.770202   0.000000
    40  H    4.916843   3.433611   1.774356   1.771054   0.000000
    41  H    5.780103   3.481101   2.664761   3.852725   3.373161
    42  H    6.310602   3.142639   2.628670   3.582430   2.350532
    43  H    7.431882   2.230201   4.428703   4.816096   3.879245
                   41         42         43
    41  H    0.000000
    42  H    1.770748   0.000000
    43  H    2.812312   2.200948   0.000000
 Stoichiometry    C15H24O4
 Framework group  C1[X(C15H24O4)]
 Deg. of freedom   123
 Full point group                 C1      NOp   1
 Largest Abelian subgroup         C1      NOp   1
 Largest concise Abelian subgroup C1      NOp   1
                         Standard orientation:                         
 ---------------------------------------------------------------------
 Center     Atomic      Atomic             Coordinates (Angstroms)
 Number     Number       Type             X           Y           Z
 ---------------------------------------------------------------------
      1          6           0        1.679643    0.815229    0.099015
      2          6           0        1.180085   -0.429228    0.296756
      3          6           0       -0.227467   -0.807531    0.660902
      4          6           0       -1.293101    0.059667   -0.058851
      5          6           0       -1.489015    1.413504    0.667430
      6          6           0       -0.211656    2.085483    1.212853
      7          6           0        1.012745    2.159608    0.278574
      8          6           0        3.097606    0.715307   -0.283486
      9          6           0        3.471220   -0.750777   -0.421103
     10          6           0        2.230431   -1.524935    0.078017
     11          8           0        3.865966    1.662280   -0.459404
     12          6           0        0.717492    2.850871   -1.068238
     13          6           0        2.503409   -2.315117    1.360019
     14          8           0        1.758982   -2.496255   -0.874543
     15          6           0       -2.615774   -0.740529   -0.292886
     16          8           0       -3.046989   -1.390186    0.919904
     17          6           0       -2.402936   -1.855342   -1.324295
     18          6           0       -3.778562    0.141561   -0.817499
     19          8           0       -4.433741    0.901525    0.201967
     20          1           0       -0.359869   -0.726820    1.749140
     21          1           0       -0.361538   -1.866345    0.430247
     22          1           0       -0.910456    0.277265   -1.064286
     23          1           0       -2.162169    1.277117    1.522698
     24          1           0       -2.001133    2.106121   -0.010069
     25          1           0        0.099948    1.579972    2.136068
     26          1           0       -0.478454    3.108634    1.509320
     27          1           0        1.759083    2.789620    0.785515
     28          1           0        3.671196   -0.978394   -1.475376
     29          1           0        4.387071   -0.970690    0.137900
     30          1           0        0.295657    3.849532   -0.899400
     31          1           0        0.006650    2.281833   -1.677195
     32          1           0        1.637227    2.971390   -1.651349
     33          1           0        1.588997   -2.790821    1.730270
     34          1           0        3.240590   -3.100955    1.159699
     35          1           0        2.897438   -1.659296    2.142915
     36          1           0        1.597096   -2.033642   -1.715526
     37          1           0       -3.263198   -0.688780    1.559163
     38          1           0       -2.264674   -1.424816   -2.323098
     39          1           0       -1.530474   -2.477173   -1.103627
     40          1           0       -3.283542   -2.506679   -1.353656
     41          1           0       -3.405040    0.858209   -1.556085
     42          1           0       -4.512223   -0.503153   -1.318624
     43          1           0       -5.046640    0.302321    0.658692
 ---------------------------------------------------------------------
 Rotational constants (GHZ):      0.5807598      0.2624692      0.2074274
 Standard basis: 6-311G(d,p) (5D, 7F)
 There are   505 symmetry adapted cartesian basis functions of A   symmetry.
 There are   486 symmetry adapted basis functions of A   symmetry.
   486 basis functions,   800 primitive gaussians,   505 cartesian basis functions
    73 alpha electrons       73 beta electrons
       nuclear repulsion energy      1604.6284127105 Hartrees.
 NAtoms=   43 NActive=   43 NUniq=   43 SFac= 1.00D+00 NAtFMM=   60 NAOKFM=F Big=F
 Integral buffers will be    131072 words long.
 Raffenetti 2 integral format.
 Two-electron integral symmetry is turned on.
 Using the following non-standard input for PCM:
 --- end of non-standard input.
 ------------------------------------------------------------------------------
 Polarizable Continuum Model (PCM)
 =================================
 Model                : PCM (using non-symmetric T matrix).
 Atomic radii         : UFF (Universal Force Field).
 Polarization charges : Total charges.
 Charge compensation  : None.
 Solution method      : On-the-fly selection.
 Cavity type          : Scaled VdW (van der Waals Surface) (Alpha=1.100).
 Cavity algorithm     : GePol (No added spheres)
                        Default sphere list used, NSphG=   43.
                        Lebedev-Laikov grids with approx.  5.0 points / Ang**2.
                        Smoothing algorithm: Karplus/York (Gamma=1.0000).
                        Polarization charges: spherical gaussians, with
                                              point-specific exponents (IZeta= 3).
                        Self-potential: point-specific (ISelfS= 7).
                        Self-field    : sphere-specific E.n sum rule (ISelfD= 2).
 Solvent              : Methanol, Eps=  32.613000 Eps(inf)=   1.765709
 ------------------------------------------------------------------------------
 One-electron integrals computed using PRISM.
 NBasis=   486 RedAO= T EigKep=  3.18D-04  NBF=   486
 NBsUse=   486 1.00D-06 EigRej= -1.00D+00 NBFU=   486
 Initial guess from the checkpoint file:  "DY-202A-11R_47.chk"
 B after Tr=     0.000000    0.000000    0.000000
         Rot=    1.000000    0.000000    0.000000    0.000000 Ang=   0.00 deg.
 Requested convergence on RMS density matrix=1.00D-08 within 128 cycles.
 Requested convergence on MAX density matrix=1.00D-06.
 Requested convergence on             energy=1.00D-06.
 No special actions if energy rises.
 Inv3:  Mode=1 IEnd=    21003948.
 Iteration    1 A*A^-1 deviation from unit magnitude is 5.44D-15 for   2637.
 Iteration    1 A*A^-1 deviation from orthogonality  is 3.93D-15 for   2232    100.
 Iteration    1 A^-1*A deviation from unit magnitude is 5.22D-15 for   2637.
 Iteration    1 A^-1*A deviation from orthogonality  is 3.23D-11 for   2600   2114.
 Error on total polarization charges =  0.01117
 SCF Done:  E(RmPW1PW91) =  -886.973722882     A.U. after   11 cycles
            NFock= 11  Conv=0.49D-08     -V/T= 2.0045
 DoSCS=F DFT=T ScalE2(SS,OS)=  1.000000  1.000000
 Range of M.O.s used for correlation:     1   486
 NBasis=   486 NAE=    73 NBE=    73 NFC=     0 NFV=     0
 NROrb=    486 NOA=    73 NOB=    73 NVA=   413 NVB=   413
 NEqPCM:  Using equilibrium solvation (IEInf=0, Eps=  32.6130, EpsInf=   1.7657)
          Differentiating once with respect to magnetic field using GIAOs.
          Electric field/nuclear overlap derivatives assumed to be zero.
 FoFJK:  IHMeth= 1 ICntrl=    6127 DoSepK=F KAlg= 0 I1Cent=   0 FoldK=F
 IRaf=         1 NMat=   1 IRICut=       1 DoRegI=T DoRafI=F ISym2E= 0.
          There are     3 degrees of freedom in the 1st order CPHF.  IDoFFX=0 NUNeed=     3.
      3 vectors produced by pass  0 Test12= 1.00D-12 3.33D-08 XBig12= 4.51D+01 1.06D+00.
 AX will form     3 AO Fock derivatives at one time.
      3 vectors produced by pass  1 Test12= 1.00D-12 3.33D-08 XBig12= 8.61D-02 1.82D-01.
      3 vectors produced by pass  2 Test12= 1.00D-12 3.33D-08 XBig12= 1.17D-03 1.60D-02.
      3 vectors produced by pass  3 Test12= 1.00D-12 3.33D-08 XBig12= 5.60D-06 8.00D-04.
      3 vectors produced by pass  4 Test12= 1.00D-12 3.33D-08 XBig12= 3.11D-08 6.14D-05.
      3 vectors produced by pass  5 Test12= 1.00D-12 3.33D-08 XBig12= 8.71D-11 2.80D-06.
      3 vectors produced by pass  6 Test12= 1.00D-12 3.33D-08 XBig12= 5.19D-13 1.82D-07.
 InvSVY:  IOpt=1 It=  1 EMax= 2.66D-15
 Solved reduced A of dimension    21 with     3 vectors.
 Calculating GIAO nuclear magnetic shielding tensors.
 SCF GIAO Magnetic shielding tensor (ppm):
      1  C    Isotropic =    35.9327   Anisotropy =   140.1516
   XX=   -30.4948   YX=    23.4573   ZX=    42.9591
   XY=    13.0473   YY=    20.3780   ZY=    -2.9006
   XZ=    41.5035   YZ=     4.5032   ZZ=   117.9150
   Eigenvalues:   -46.2472    24.6782   129.3671
      2  C    Isotropic =    -3.1277   Anisotropy =   193.3357
   XX=   -85.8525   YX=    24.7623   ZX=    58.0237
   XY=    26.1222   YY=   -36.9094   ZY=     3.0965
   XZ=    44.1922   YZ=   -10.2865   ZZ=   113.3788
   Eigenvalues:  -107.4711   -27.6748   125.7627
      3  C    Isotropic =   159.0176   Anisotropy =    18.8362
   XX=   166.7962   YX=    -2.1286   ZX=     7.2231
   XY=    -0.0473   YY=   150.6129   ZY=    -2.8690
   XZ=     6.0727   YZ=    -9.0153   ZZ=   159.6437
   Eigenvalues:   147.4295   158.0481   171.5750
      4  C    Isotropic =   137.6349   Anisotropy =    38.7406
   XX=   159.5444   YX=    11.9928   ZX=     3.8494
   XY=     7.9119   YY=   134.0805   ZY=    -8.5334
   XZ=     9.8899   YZ=    -3.4184   ZZ=   119.2798
   Eigenvalues:   114.9000   134.5427   163.4619
      5  C    Isotropic =   159.2093   Anisotropy =    15.5928
   XX=   167.8540   YX=     0.5630   ZX=     0.6503
   XY=    -5.3475   YY=   165.5328   ZY=     3.8190
   XZ=     3.2397   YZ=    10.1268   ZZ=   144.2410
   Eigenvalues:   141.9094   166.1140   169.6045
      6  C    Isotropic =   156.1451   Anisotropy =    17.3032
   XX=   162.1679   YX=     6.5206   ZX=   -11.0032
   XY=     2.6659   YY=   153.1845   ZY=     3.4819
   XZ=    -6.0658   YZ=     3.0528   ZZ=   153.0829
   Eigenvalues:   144.7188   156.0359   167.6806
      7  C    Isotropic =   154.4135   Anisotropy =     8.0851
   XX=   153.9520   YX=    -4.2779   ZX=     0.6597
   XY=    -4.3756   YY=   151.0313   ZY=     2.0291
   XZ=    -5.1139   YZ=    -1.3757   ZZ=   158.2570
   Eigenvalues:   147.8184   155.6184   159.8036
      8  C    Isotropic =   -24.4596   Anisotropy =   145.9634
   XX=   -68.0656   YX=    16.3492   ZX=    36.9803
   XY=    22.0961   YY=   -66.5831   ZY=   -11.6926
   XZ=    43.6550   YZ=    -4.2254   ZZ=    61.2697
   Eigenvalues:   -94.7770   -51.4512    72.8493
      9  C    Isotropic =   133.0888   Anisotropy =    33.8179
   XX=   128.1344   YX=    14.4057   ZX=   -10.8173
   XY=    12.6292   YY=   145.5991   ZY=    -7.1098
   XZ=    -4.2936   YZ=    -4.9581   ZZ=   125.5330
   Eigenvalues:   118.0652   125.5671   155.6341
     10  C    Isotropic =   106.3665   Anisotropy =    37.1079
   XX=   103.8342   YX=     4.8097   ZX=     1.2998
   XY=     3.5364   YY=   108.4346   ZY=    18.9250
   XZ=     5.3401   YZ=    25.9242   ZZ=   106.8307
   Eigenvalues:    85.1794   102.8151   131.1051
     11  O    Isotropic =  -231.4736   Anisotropy =   900.2378
   XX=  -463.0208   YX=  -232.7883   ZX=   209.6218
   XY=  -183.8594   YY=  -533.7530   ZY=    21.6159
   XZ=   257.7732   YZ=    47.8533   ZZ=   302.3529
   Eigenvalues:  -741.4481  -321.6576   368.6849
     12  C    Isotropic =   169.0640   Anisotropy =    29.5805
   XX=   155.5437   YX=    -5.0766   ZX=     3.7603
   XY=    -4.3800   YY=   173.4514   ZY=    -9.7837
   XZ=     3.3131   YZ=   -13.6805   ZZ=   178.1969
   Eigenvalues:   154.3493   164.0583   188.7843
     13  C    Isotropic =   162.3310   Anisotropy =    36.8023
   XX=   149.9354   YX=    -1.3190   ZX=     9.2385
   XY=    -0.1617   YY=   160.4506   ZY=   -15.5227
   XZ=    11.1306   YZ=   -12.1183   ZZ=   176.6069
   Eigenvalues:   145.1337   154.9933   186.8659
     14  O    Isotropic =   248.0739   Anisotropy =    98.1776
   XX=   216.3540   YX=    22.8784   ZX=     8.1652
   XY=    11.3490   YY=   216.9348   ZY=   -10.7066
   XZ=    23.1460   YZ=    10.3285   ZZ=   310.9328
   Eigenvalues:   198.3602   232.3358   313.5256
     15  C    Isotropic =   110.6875   Anisotropy =    39.1863
   XX=   105.3244   YX=     9.6815   ZX=    -7.1145
   XY=     9.5302   YY=   104.7251   ZY=   -15.2055
   XZ=   -11.5747   YZ=   -16.5425   ZZ=   122.0129
   Eigenvalues:    93.6239   101.6269   136.8117
     16  O    Isotropic =   295.9935   Anisotropy =    23.4388
   XX=   282.6922   YX=     9.9760   ZX=    -8.8847
   XY=     6.2680   YY=   300.3694   ZY=    -3.4901
   XZ=   -10.6042   YZ=    20.0358   ZZ=   304.9189
   Eigenvalues:   274.6121   301.7491   311.6194
     17  C    Isotropic =   163.3110   Anisotropy =    38.9148
   XX=   154.9535   YX=     1.9248   ZX=    -5.7958
   XY=     4.6901   YY=   168.6950   ZY=    21.1140
   XZ=    -8.0184   YZ=    22.0157   ZZ=   166.2844
   Eigenvalues:   141.8105   158.8683   189.2542
     18  C    Isotropic =   115.0974   Anisotropy =    50.8551
   XX=   112.5643   YX=   -28.1434   ZX=    -6.6706
   XY=   -25.3266   YY=   112.5570   ZY=    15.7993
   XZ=    -1.9098   YZ=    21.5683   ZZ=   120.1708
   Eigenvalues:    82.6706   113.6207   149.0008
     19  O    Isotropic =   310.0874   Anisotropy =    38.7496
   XX=   306.6069   YX=    31.0538   ZX=    -0.7952
   XY=     9.7749   YY=   320.8108   ZY=    -9.1946
   XZ=   -10.5086   YZ=     6.3787   ZZ=   302.8444
   Eigenvalues:   290.8508   303.4909   335.9205
     20  H    Isotropic =    29.4280   Anisotropy =     5.2118
   XX=    28.3326   YX=    -1.1948   ZX=     0.6663
   XY=    -1.2768   YY=    27.4182   ZY=    -1.5258
   XZ=    -0.4832   YZ=    -1.1763   ZZ=    32.5332
   Eigenvalues:    26.3689    29.0125    32.9026
     21  H    Isotropic =    28.8328   Anisotropy =     7.7194
   XX=    32.5365   YX=    -1.8832   ZX=     0.9212
   XY=    -2.1081   YY=    31.1751   ZY=     1.3251
   XZ=     1.4472   YZ=     0.6224   ZZ=    22.7868
   Eigenvalues:    22.4717    30.0477    33.9791
     22  H    Isotropic =    30.0610   Anisotropy =     4.4067
   XX=    30.2491   YX=     2.3226   ZX=    -1.5190
   XY=     2.8482   YY=    29.9770   ZY=    -0.3724
   XZ=    -0.0491   YZ=    -0.7340   ZZ=    29.9568
   Eigenvalues:    27.5157    29.6685    32.9988
     23  H    Isotropic =    29.9490   Anisotropy =     7.9039
   XX=    33.8943   YX=     2.4347   ZX=    -3.1368
   XY=     2.3298   YY=    27.5721   ZY=     3.4084
   XZ=    -2.3935   YZ=     2.7643   ZZ=    28.3805
   Eigenvalues:    23.5914    31.0373    35.2183
     24  H    Isotropic =    29.7799   Anisotropy =     6.5839
   XX=    31.7959   YX=    -0.8372   ZX=     3.3559
   XY=    -0.9642   YY=    32.3860   ZY=    -1.7405
   XZ=     2.5826   YZ=    -1.5314   ZZ=    25.1577
   Eigenvalues:    23.8482    31.3223    34.1691
     25  H    Isotropic =    29.8791   Anisotropy =     6.3982
   XX=    28.1161   YX=     1.3282   ZX=     1.3813
   XY=     0.6729   YY=    27.5225   ZY=    -0.1748
   XZ=     0.4926   YZ=    -0.2179   ZZ=    33.9987
   Eigenvalues:    26.7032    28.7895    34.1446
     26  H    Isotropic =    30.0053   Anisotropy =    10.2646
   XX=    28.5492   YX=     0.2123   ZX=    -1.2065
   XY=    -0.0215   YY=    33.8503   ZY=     4.7050
   XZ=    -1.8688   YZ=     5.6868   ZZ=    27.6165
   Eigenvalues:    24.2268    28.9409    36.8484
     27  H    Isotropic =    29.0876   Anisotropy =     8.8790
   XX=    31.8960   YX=     3.6421   ZX=     1.8191
   XY=     3.7692   YY=    28.2220   ZY=     1.2966
   XZ=     1.4598   YZ=     2.9443   ZZ=    27.1448
   Eigenvalues:    25.2101    27.0458    35.0069
     28  H    Isotropic =    29.3444   Anisotropy =     6.2946
   XX=    29.6598   YX=     1.2369   ZX=    -3.0105
   XY=     0.6581   YY=    27.7435   ZY=     0.0561
   XZ=    -3.7047   YZ=     1.2135   ZZ=    30.6299
   Eigenvalues:    26.0116    28.4808    33.5408
     29  H    Isotropic =    29.1794   Anisotropy =     6.0588
   XX=    33.0321   YX=     0.8429   ZX=     0.3391
   XY=     0.7685   YY=    27.7834   ZY=    -1.4993
   XZ=     1.4789   YZ=    -2.3397   ZZ=    26.7226
   Eigenvalues:    25.0771    29.2425    33.2186
     30  H    Isotropic =    30.7103   Anisotropy =    10.7218
   XX=    27.8511   YX=    -1.9216   ZX=    -0.7106
   XY=    -2.1200   YY=    36.8364   ZY=    -1.8415
   XZ=     0.4443   YZ=    -3.2678   ZZ=    27.4434
   Eigenvalues:    26.4308    27.8418    37.8581
     31  H    Isotropic =    30.8945   Anisotropy =     5.0977
   XX=    30.4656   YX=     3.0623   ZX=     1.7346
   XY=     2.9154   YY=    29.7358   ZY=    -1.2450
   XZ=     3.1655   YZ=    -1.1132   ZZ=    32.4822
   Eigenvalues:    26.0828    32.3078    34.2930
     32  H    Isotropic =    30.4482   Anisotropy =     9.2752
   XX=    31.9307   YX=     0.8884   ZX=    -3.1243
   XY=     1.4698   YY=    28.3889   ZY=    -3.1375
   XZ=    -4.0454   YZ=    -4.6208   ZZ=    31.0250
   Eigenvalues:    25.3570    29.3559    36.6317
     33  H    Isotropic =    30.2148   Anisotropy =     6.1080
   XX=    31.7217   YX=    -0.3262   ZX=    -0.9022
   XY=     1.2571   YY=    29.5298   ZY=    -3.5824
   XZ=    -1.8445   YZ=    -4.7353   ZZ=    29.3928
   Eigenvalues:    25.2342    31.1234    34.2868
     34  H    Isotropic =    30.1756   Anisotropy =     9.7422
   XX=    31.0416   YX=    -4.6180   ZX=     0.4227
   XY=    -4.6492   YY=    31.9999   ZY=    -1.2689
   XZ=     1.3014   YZ=    -2.8800   ZZ=    27.4853
   Eigenvalues:    26.1950    27.6614    36.6704
     35  H    Isotropic =    30.9169   Anisotropy =     8.6984
   XX=    29.4716   YX=    -0.0602   ZX=     3.6235
   XY=     0.3870   YY=    28.6532   ZY=     1.0541
   XZ=     3.9923   YZ=     0.4610   ZZ=    34.6258
   Eigenvalues:    27.4130    28.6218    36.7158
     36  H    Isotropic =    30.9689   Anisotropy =    14.1553
   XX=    25.6989   YX=    -0.4091   ZX=     2.8889
   XY=    -0.3437   YY=    27.5372   ZY=    -1.4847
   XZ=     2.9024   YZ=    -1.2817   ZZ=    39.6705
   Eigenvalues:    25.1183    27.3826    40.4058
     37  H    Isotropic =    29.8149   Anisotropy =    15.7065
   XX=    25.1144   YX=    -1.9693   ZX=    -4.9034
   XY=    -2.0685   YY=    29.7160   ZY=     6.1873
   XZ=    -5.2034   YZ=     5.2872   ZZ=    34.6145
   Eigenvalues:    22.8860    26.2728    40.2860
     38  H    Isotropic =    31.1518   Anisotropy =     8.3987
   XX=    28.3935   YX=     0.1453   ZX=    -0.6582
   XY=    -0.0605   YY=    28.4675   ZY=     1.2414
   XZ=    -0.3209   YZ=     0.8218   ZZ=    36.5943
   Eigenvalues:    28.2487    28.4557    36.7509
     39  H    Isotropic =    30.0982   Anisotropy =     7.0390
   XX=    32.6059   YX=    -2.5145   ZX=     2.1700
   XY=    -3.0305   YY=    31.1808   ZY=     2.0977
   XZ=     1.2856   YZ=     3.8840   ZZ=    26.5079
   Eigenvalues:    24.1082    31.3956    34.7909
     40  H    Isotropic =    30.9687   Anisotropy =    10.2677
   XX=    31.7566   YX=     3.7280   ZX=     1.1733
   XY=     4.8174   YY=    33.0589   ZY=     2.5952
   XZ=     1.7048   YZ=     3.4574   ZZ=    28.0906
   Eigenvalues:    26.5561    28.5361    37.8138
     41  H    Isotropic =    28.1742   Anisotropy =     4.3325
   XX=    27.7622   YX=    -1.0422   ZX=     0.2468
   XY=    -2.1898   YY=    27.0465   ZY=    -0.9920
   XZ=     1.0019   YZ=    -2.3807   ZZ=    29.7138
   Eigenvalues:    25.5076    27.9523    31.0625
     42  H    Isotropic =    28.2861   Anisotropy =     6.6587
   XX=    29.8957   YX=    -1.8466   ZX=     1.6653
   XY=    -1.1170   YY=    26.6148   ZY=     4.3193
   XZ=     3.1218   YZ=     5.2730   ZZ=    28.3478
   Eigenvalues:    21.7258    30.4073    32.7253
     43  H    Isotropic =    30.4472   Anisotropy =    18.2441
   XX=    35.9299   YX=     3.0513   ZX=    -9.0071
   XY=     4.6895   YY=    28.7446   ZY=    -2.8783
   XZ=    -7.4998   YZ=    -3.9009   ZZ=    26.6670
   Eigenvalues:    21.6705    27.0611    42.6099
 End of Minotr F.D. properties file   721 does not exist.
 End of Minotr F.D. properties file   722 does not exist.
 End of Minotr F.D. properties file   788 does not exist.

 **********************************************************************

            Population analysis using the SCF density.

 **********************************************************************

 Orbital symmetries:
       Occupied  (A) (A) (A) (A) (A) (A) (A) (A) (A) (A) (A) (A)
                 (A) (A) (A) (A) (A) (A) (A) (A) (A) (A) (A) (A)
                 (A) (A) (A) (A) (A) (A) (A) (A) (A) (A) (A) (A)
                 (A) (A) (A) (A) (A) (A) (A) (A) (A) (A) (A) (A)
                 (A) (A) (A) (A) (A) (A) (A) (A) (A) (A) (A) (A)
                 (A) (A) (A) (A) (A) (A) (A) (A) (A) (A) (A) (A)
                 (A)
       Virtual   (A) (A) (A) (A) (A) (A) (A) (A) (A) (A) (A) (A)
                 (A) (A) (A) (A) (A) (A) (A) (A) (A) (A) (A) (A)
                 (A) (A) (A) (A) (A) (A) (A) (A) (A) (A) (A) (A)
                 (A) (A) (A) (A) (A) (A) (A) (A) (A) (A) (A) (A)
                 (A) (A) (A) (A) (A) (A) (A) (A) (A) (A) (A) (A)
                 (A) (A) (A) (A) (A) (A) (A) (A) (A) (A) (A) (A)
                 (A) (A) (A) (A) (A) (A) (A) (A) (A) (A) (A) (A)
                 (A) (A) (A) (A) (A) (A) (A) (A) (A) (A) (A) (A)
                 (A) (A) (A) (A) (A) (A) (A) (A) (A) (A) (A) (A)
                 (A) (A) (A) (A) (A) (A) (A) (A) (A) (A) (A) (A)
                 (A) (A) (A) (A) (A) (A) (A) (A) (A) (A) (A) (A)
                 (A) (A) (A) (A) (A) (A) (A) (A) (A) (A) (A) (A)
                 (A) (A) (A) (A) (A) (A) (A) (A) (A) (A) (A) (A)
                 (A) (A) (A) (A) (A) (A) (A) (A) (A) (A) (A) (A)
                 (A) (A) (A) (A) (A) (A) (A) (A) (A) (A) (A) (A)
                 (A) (A) (A) (A) (A) (A) (A) (A) (A) (A) (A) (A)
                 (A) (A) (A) (A) (A) (A) (A) (A) (A) (A) (A) (A)
                 (A) (A) (A) (A) (A) (A) (A) (A) (A) (A) (A) (A)
                 (A) (A) (A) (A) (A) (A) (A) (A) (A) (A) (A) (A)
                 (A) (A) (A) (A) (A) (A) (A) (A) (A) (A) (A) (A)
                 (A) (A) (A) (A) (A) (A) (A) (A) (A) (A) (A) (A)
                 (A) (A) (A) (A) (A) (A) (A) (A) (A) (A) (A) (A)
                 (A) (A) (A) (A) (A) (A) (A) (A) (A) (A) (A) (A)
                 (A) (A) (A) (A) (A) (A) (A) (A) (A) (A) (A) (A)
                 (A) (A) (A) (A) (A) (A) (A) (A) (A) (A) (A) (A)
                 (A) (A) (A) (A) (A) (A) (A) (A) (A) (A) (A) (A)
                 (A) (A) (A) (A) (A) (A) (A) (A) (A) (A) (A) (A)
                 (A) (A) (A) (A) (A) (A) (A) (A) (A) (A) (A) (A)
                 (A) (A) (A) (A) (A) (A) (A) (A) (A) (A) (A) (A)
                 (A) (A) (A) (A) (A) (A) (A) (A) (A) (A) (A) (A)
                 (A) (A) (A) (A) (A) (A) (A) (A) (A) (A) (A) (A)
                 (A) (A) (A) (A) (A) (A) (A) (A) (A) (A) (A) (A)
                 (A) (A) (A) (A) (A) (A) (A) (A) (A) (A) (A) (A)
                 (A) (A) (A) (A) (A) (A) (A) (A) (A) (A) (A) (A)
                 (A) (A) (A) (A) (A)
 The electronic state is 1-A.
 Alpha  occ. eigenvalues --  -19.21945 -19.21767 -19.21384 -19.19889 -10.32119
 Alpha  occ. eigenvalues --  -10.30928 -10.29672 -10.27872 -10.26502 -10.24698
 Alpha  occ. eigenvalues --  -10.24535 -10.24491 -10.23930 -10.23924 -10.23008
 Alpha  occ. eigenvalues --  -10.22862 -10.22836 -10.22351 -10.22185  -1.06530
 Alpha  occ. eigenvalues --   -1.06343  -1.05728  -1.03884  -0.89178  -0.84402
 Alpha  occ. eigenvalues --   -0.82205  -0.78472  -0.77362  -0.75358  -0.71735
 Alpha  occ. eigenvalues --   -0.70305  -0.68352  -0.66087  -0.62506  -0.59892
 Alpha  occ. eigenvalues --   -0.58373  -0.57085  -0.54402  -0.53693  -0.52072
 Alpha  occ. eigenvalues --   -0.51578  -0.49150  -0.48212  -0.47639  -0.46940
 Alpha  occ. eigenvalues --   -0.46468  -0.45769  -0.44878  -0.43473  -0.42338
 Alpha  occ. eigenvalues --   -0.41815  -0.41700  -0.40559  -0.40454  -0.40167
 Alpha  occ. eigenvalues --   -0.39783  -0.39218  -0.39063  -0.38492  -0.37588
 Alpha  occ. eigenvalues --   -0.36827  -0.36417  -0.35992  -0.35009  -0.34097
 Alpha  occ. eigenvalues --   -0.33308  -0.32801  -0.32550  -0.31020  -0.30425
 Alpha  occ. eigenvalues --   -0.27986  -0.26566  -0.26107
 Alpha virt. eigenvalues --   -0.04972   0.03640   0.04500   0.04699   0.05838
 Alpha virt. eigenvalues --    0.06788   0.08174   0.08490   0.08957   0.10058
 Alpha virt. eigenvalues --    0.10448   0.10927   0.11430   0.12313   0.12533
 Alpha virt. eigenvalues --    0.12912   0.13997   0.14131   0.14231   0.14491
 Alpha virt. eigenvalues --    0.15241   0.16370   0.16950   0.17179   0.17637
 Alpha virt. eigenvalues --    0.18398   0.18443   0.19056   0.19693   0.20343
 Alpha virt. eigenvalues --    0.20920   0.22058   0.22575   0.22951   0.24102
 Alpha virt. eigenvalues --    0.24800   0.25407   0.25903   0.27610   0.27749
 Alpha virt. eigenvalues --    0.28958   0.29992   0.30826   0.31277   0.32652
 Alpha virt. eigenvalues --    0.32750   0.34063   0.34874   0.35367   0.36469
 Alpha virt. eigenvalues --    0.36614   0.38021   0.39245   0.39625   0.40172
 Alpha virt. eigenvalues --    0.40766   0.41388   0.42747   0.43624   0.43784
 Alpha virt. eigenvalues --    0.45197   0.45918   0.46860   0.48271   0.48344
 Alpha virt. eigenvalues --    0.49361   0.50034   0.50481   0.50828   0.51855
 Alpha virt. eigenvalues --    0.52431   0.53305   0.53767   0.55065   0.55752
 Alpha virt. eigenvalues --    0.56048   0.56473   0.56770   0.57592   0.57882
 Alpha virt. eigenvalues --    0.58096   0.58842   0.59014   0.59400   0.59746
 Alpha virt. eigenvalues --    0.60328   0.60570   0.61074   0.61390   0.61818
 Alpha virt. eigenvalues --    0.62399   0.63218   0.63502   0.63777   0.63945
 Alpha virt. eigenvalues --    0.64162   0.65422   0.65754   0.66123   0.66505
 Alpha virt. eigenvalues --    0.67151   0.67283   0.68431   0.69585   0.70079
 Alpha virt. eigenvalues --    0.70738   0.71392   0.72673   0.73172   0.73834
 Alpha virt. eigenvalues --    0.75169   0.77851   0.78666   0.81643   0.82675
 Alpha virt. eigenvalues --    0.84675   0.85392   0.86836   0.87670   0.88008
 Alpha virt. eigenvalues --    0.88694   0.89563   0.91568   0.92323   0.94885
 Alpha virt. eigenvalues --    0.95162   0.96236   0.97982   0.99379   1.00844
 Alpha virt. eigenvalues --    1.01090   1.01784   1.02833   1.04517   1.06330
 Alpha virt. eigenvalues --    1.07731   1.09412   1.10467   1.11859   1.13095
 Alpha virt. eigenvalues --    1.13585   1.15217   1.16971   1.18339   1.20025
 Alpha virt. eigenvalues --    1.22208   1.23567   1.24051   1.25447   1.26074
 Alpha virt. eigenvalues --    1.28790   1.29687   1.31235   1.32381   1.34022
 Alpha virt. eigenvalues --    1.34131   1.34991   1.36469   1.38001   1.40469
 Alpha virt. eigenvalues --    1.41141   1.42125   1.42494   1.43845   1.44637
 Alpha virt. eigenvalues --    1.45077   1.45460   1.45722   1.46534   1.47415
 Alpha virt. eigenvalues --    1.47540   1.48551   1.48988   1.50589   1.50963
 Alpha virt. eigenvalues --    1.51496   1.52521   1.53343   1.54224   1.54430
 Alpha virt. eigenvalues --    1.55005   1.55616   1.56867   1.57755   1.58342
 Alpha virt. eigenvalues --    1.59316   1.59927   1.60200   1.60893   1.61593
 Alpha virt. eigenvalues --    1.62135   1.62850   1.64078   1.65122   1.65490
 Alpha virt. eigenvalues --    1.66294   1.66912   1.66948   1.67500   1.68373
 Alpha virt. eigenvalues --    1.69447   1.70539   1.71397   1.72213   1.72255
 Alpha virt. eigenvalues --    1.72851   1.73951   1.74402   1.75632   1.76145
 Alpha virt. eigenvalues --    1.77742   1.78017   1.79645   1.79865   1.81659
 Alpha virt. eigenvalues --    1.82509   1.83281   1.83626   1.84611   1.86664
 Alpha virt. eigenvalues --    1.87643   1.87895   1.89241   1.89901   1.91220
 Alpha virt. eigenvalues --    1.91485   1.93337   1.95241   1.96145   1.96960
 Alpha virt. eigenvalues --    1.97283   1.98738   1.99703   2.01419   2.02174
 Alpha virt. eigenvalues --    2.02952   2.03528   2.05205   2.05757   2.07362
 Alpha virt. eigenvalues --    2.08326   2.09187   2.09868   2.11713   2.12237
 Alpha virt. eigenvalues --    2.14954   2.15222   2.16778   2.17534   2.18260
 Alpha virt. eigenvalues --    2.19158   2.20630   2.22154   2.23281   2.23769
 Alpha virt. eigenvalues --    2.24667   2.27182   2.28439   2.30030   2.31576
 Alpha virt. eigenvalues --    2.33286   2.34129   2.34695   2.36906   2.39410
 Alpha virt. eigenvalues --    2.39507   2.41354   2.41907   2.42881   2.43281
 Alpha virt. eigenvalues --    2.43503   2.44912   2.45636   2.46769   2.48572
 Alpha virt. eigenvalues --    2.49804   2.50539   2.51405   2.51889   2.53226
 Alpha virt. eigenvalues --    2.53735   2.55177   2.56758   2.57097   2.57663
 Alpha virt. eigenvalues --    2.58430   2.58942   2.59845   2.61089   2.61520
 Alpha virt. eigenvalues --    2.61871   2.62077   2.62820   2.64054   2.65770
 Alpha virt. eigenvalues --    2.66990   2.68135   2.68657   2.69591   2.70384
 Alpha virt. eigenvalues --    2.71728   2.74257   2.75863   2.78113   2.79310
 Alpha virt. eigenvalues --    2.79564   2.83026   2.83419   2.84575   2.85665
 Alpha virt. eigenvalues --    2.87784   2.88423   2.89528   2.89955   2.91539
 Alpha virt. eigenvalues --    2.92113   2.93337   2.94160   2.95869   2.96958
 Alpha virt. eigenvalues --    2.98434   3.01842   3.04415   3.05489   3.07621
 Alpha virt. eigenvalues --    3.09052   3.11294   3.11508   3.13376   3.14221
 Alpha virt. eigenvalues --    3.15418   3.16912   3.18320   3.19165   3.19821
 Alpha virt. eigenvalues --    3.20518   3.22236   3.23756   3.24938   3.26725
 Alpha virt. eigenvalues --    3.30663   3.31763   3.35512   3.36273   3.36938
 Alpha virt. eigenvalues --    3.41099   3.43068   3.48159   3.57038   3.57950
 Alpha virt. eigenvalues --    3.61265   3.63949   3.73338   3.77114   3.77448
 Alpha virt. eigenvalues --    3.78144   3.80711   3.81093   3.82379   3.82866
 Alpha virt. eigenvalues --    3.83529   3.83573   3.84271   3.84804   3.87158
 Alpha virt. eigenvalues --    3.88518   3.92692   3.95123   3.99098   4.03392
 Alpha virt. eigenvalues --    4.06852   4.09644   4.12205   4.14165   4.25081
 Alpha virt. eigenvalues --    4.27977   4.28659   4.34795   4.37952   4.43068
 Alpha virt. eigenvalues --    4.48182   4.55237   4.94209   4.95736   4.98349
 Alpha virt. eigenvalues --    5.04943   5.11051   5.30010   5.32121   5.33614
 Alpha virt. eigenvalues --    5.63053   5.63850   5.67212   5.67423  23.64776
 Alpha virt. eigenvalues --   23.80537  23.83941  23.89149  23.91079  23.92216
 Alpha virt. eigenvalues --   23.93962  23.96475  23.97038  24.00565  24.02954
 Alpha virt. eigenvalues --   24.03300  24.05236  24.07349  24.25899  50.00562
 Alpha virt. eigenvalues --   50.02559  50.03445  50.09916
          Condensed to atoms (all electrons):
               1          2          3          4          5          6
     1  C    5.782124   0.348711  -0.043712  -0.015646   0.000481  -0.062207
     2  C    0.348711   5.519103   0.243044  -0.055123  -0.003773  -0.011759
     3  C   -0.043712   0.243044   5.102370   0.314049  -0.076295  -0.008072
     4  C   -0.015646  -0.055123   0.314049   5.410491   0.325067  -0.048821
     5  C    0.000481  -0.003773  -0.076295   0.325067   4.978488   0.352943
     6  C   -0.062207  -0.011759  -0.008072  -0.048821   0.352943   5.038984
     7  C    0.257039  -0.047436  -0.009391  -0.000805  -0.075264   0.362622
     8  C    0.180605   0.027219   0.004817  -0.000520  -0.000412   0.005624
     9  C   -0.181874  -0.093118   0.009290  -0.000650   0.000001  -0.000121
    10  C    0.000863   0.293964  -0.051679   0.005385  -0.000241  -0.000516
    11  O   -0.121759   0.007275  -0.000088  -0.000001  -0.000005   0.000179
    12  C   -0.076002   0.000477   0.002089  -0.005011  -0.002243  -0.071782
    13  C   -0.000158  -0.095854  -0.008815   0.000388  -0.000017   0.000062
    14  O    0.004629  -0.058216  -0.003810  -0.000954  -0.000008   0.000008
    15  C   -0.000289   0.003999  -0.061050   0.300932  -0.049113   0.005307
    16  O   -0.000004   0.002240   0.009087  -0.072738  -0.000591  -0.000242
    17  C    0.000013   0.000089  -0.016848  -0.083231   0.008411  -0.000212
    18  C   -0.000011  -0.000134   0.009566  -0.053853  -0.017544  -0.000279
    19  O    0.000001  -0.000010  -0.000339  -0.006677   0.003961   0.000202
    20  H   -0.002765  -0.030021   0.396498  -0.036788  -0.004326  -0.004181
    21  H    0.007760  -0.047412   0.419298  -0.041837   0.004983  -0.000010
    22  H    0.000443  -0.002388  -0.054083   0.393612  -0.031065  -0.006810
    23  H   -0.000414   0.000772  -0.005929  -0.048673   0.405119  -0.037111
    24  H   -0.000155  -0.000448   0.008073  -0.036628   0.410269  -0.034376
    25  H   -0.005533  -0.002874   0.006695  -0.007296  -0.034977   0.408999
    26  H    0.009391   0.000309  -0.000265   0.007827  -0.033583   0.410405
    27  H   -0.056219   0.005039  -0.000271  -0.000368   0.006807  -0.038474
    28  H    0.007338   0.001806  -0.000286   0.000069  -0.000002   0.000006
    29  H    0.011394   0.002025  -0.000340   0.000012   0.000000   0.000015
    30  H    0.008747  -0.000196  -0.000057   0.000344  -0.001738  -0.002219
    31  H   -0.003680   0.002516  -0.000413  -0.001880   0.005149  -0.007378
    32  H   -0.014979  -0.000562  -0.000014   0.000120  -0.000432   0.007676
    33  H    0.000312  -0.013842   0.005259   0.000045   0.000013  -0.000013
    34  H   -0.000928   0.011222  -0.000079   0.000007   0.000000  -0.000002
    35  H    0.001860   0.002742  -0.000922  -0.000039  -0.000008   0.000022
    36  H    0.002028  -0.000909  -0.001801   0.000289   0.000000   0.000009
    37  H    0.000007  -0.000155  -0.001491  -0.002458   0.003243   0.000008
    38  H    0.000013   0.000283   0.000340  -0.002235  -0.000184   0.000007
    39  H    0.000108  -0.000724  -0.003022  -0.006786   0.000022  -0.000031
    40  H   -0.000001   0.000000  -0.000275   0.010848  -0.000409   0.000015
    41  H    0.000010  -0.000175   0.000257   0.004163  -0.002901  -0.000078
    42  H    0.000001   0.000002  -0.000540   0.006530   0.000857   0.000036
    43  H    0.000000  -0.000007   0.000008   0.001519  -0.000247  -0.000016
               7          8          9         10         11         12
     1  C    0.257039   0.180605  -0.181874   0.000863  -0.121759  -0.076002
     2  C   -0.047436   0.027219  -0.093118   0.293964   0.007275   0.000477
     3  C   -0.009391   0.004817   0.009290  -0.051679  -0.000088   0.002089
     4  C   -0.000805  -0.000520  -0.000650   0.005385  -0.000001  -0.005011
     5  C   -0.075264  -0.000412   0.000001  -0.000241  -0.000005  -0.002243
     6  C    0.362622   0.005624  -0.000121  -0.000516   0.000179  -0.071782
     7  C    5.162827  -0.050854   0.009764   0.004019   0.011681   0.343452
     8  C   -0.050854   4.715249   0.371816  -0.087569   0.651182  -0.007672
     9  C    0.009764   0.371816   5.198648   0.283142  -0.072092  -0.001086
    10  C    0.004019  -0.087569   0.283142   5.275251   0.005161  -0.000003
    11  O    0.011681   0.651182  -0.072092   0.005161   7.895011  -0.005331
    12  C    0.343452  -0.007672  -0.001086  -0.000003  -0.005331   4.949852
    13  C   -0.000337  -0.000696  -0.058867   0.333780  -0.000006  -0.000008
    14  O   -0.000111   0.003220  -0.040567   0.241373  -0.000015   0.000011
    15  C   -0.000336   0.000002   0.000012  -0.000293   0.000000  -0.000032
    16  O    0.000012   0.000000   0.000000   0.000003   0.000000  -0.000001
    17  C   -0.000009   0.000002  -0.000009  -0.000041   0.000000  -0.000008
    18  C   -0.000048   0.000000   0.000000   0.000002   0.000000   0.000002
    19  O   -0.000007   0.000000   0.000000   0.000000   0.000000  -0.000002
    20  H    0.002229  -0.000166  -0.000222   0.000156   0.000005  -0.000203
    21  H   -0.000239  -0.000310   0.001609  -0.009009   0.000003   0.000053
    22  H    0.005993  -0.000115  -0.000067   0.000723  -0.000004  -0.001240
    23  H    0.008243   0.000027  -0.000001   0.000016   0.000000  -0.000320
    24  H   -0.004962   0.000022  -0.000003   0.000021   0.000001   0.004501
    25  H   -0.044186   0.000296  -0.000098  -0.000096  -0.000020   0.008652
    26  H   -0.033316  -0.000241   0.000009   0.000024  -0.000004  -0.005074
    27  H    0.423271  -0.005082   0.002244  -0.001146   0.013020  -0.040396
    28  H   -0.000258  -0.027477   0.386255  -0.031667   0.001027   0.000120
    29  H   -0.000205  -0.028325   0.383584  -0.027486   0.003833  -0.000014
    30  H   -0.036049  -0.000012   0.000016   0.000014  -0.000103   0.403683
    31  H   -0.033740  -0.000424   0.000060  -0.000207  -0.000062   0.403016
    32  H   -0.024460   0.004973   0.000585  -0.000084   0.010384   0.398220
    33  H   -0.000001  -0.000562   0.007206  -0.023587   0.000008   0.000000
    34  H    0.000022   0.000560  -0.007302  -0.030918  -0.000008   0.000000
    35  H   -0.000109  -0.000135  -0.001514  -0.038595  -0.000059   0.000006
    36  H   -0.000071  -0.000480  -0.002170  -0.042448  -0.000042  -0.000016
    37  H   -0.000010   0.000000   0.000000  -0.000003   0.000000  -0.000001
    38  H    0.000007  -0.000002  -0.000001  -0.000006   0.000000  -0.000009
    39  H   -0.000011   0.000006   0.000055  -0.000361   0.000000   0.000001
    40  H    0.000000   0.000000   0.000000  -0.000003   0.000000   0.000000
    41  H   -0.000033   0.000000   0.000000  -0.000001   0.000000   0.000040
    42  H   -0.000002   0.000000   0.000000   0.000000   0.000000   0.000000
    43  H    0.000001   0.000000   0.000000   0.000000   0.000000   0.000000
              13         14         15         16         17         18
     1  C   -0.000158   0.004629  -0.000289  -0.000004   0.000013  -0.000011
     2  C   -0.095854  -0.058216   0.003999   0.002240   0.000089  -0.000134
     3  C   -0.008815  -0.003810  -0.061050   0.009087  -0.016848   0.009566
     4  C    0.000388  -0.000954   0.300932  -0.072738  -0.083231  -0.053853
     5  C   -0.000017  -0.000008  -0.049113  -0.000591   0.008411  -0.017544
     6  C    0.000062   0.000008   0.005307  -0.000242  -0.000212  -0.000279
     7  C   -0.000337  -0.000111  -0.000336   0.000012  -0.000009  -0.000048
     8  C   -0.000696   0.003220   0.000002   0.000000   0.000002   0.000000
     9  C   -0.058867  -0.040567   0.000012   0.000000  -0.000009   0.000000
    10  C    0.333780   0.241373  -0.000293   0.000003  -0.000041   0.000002
    11  O   -0.000006  -0.000015   0.000000   0.000000   0.000000   0.000000
    12  C   -0.000008   0.000011  -0.000032  -0.000001  -0.000008   0.000002
    13  C    4.951179  -0.061746  -0.000010   0.000001   0.000011   0.000000
    14  O   -0.061746   7.992411  -0.000100   0.000000  -0.000805  -0.000001
    15  C   -0.000010  -0.000100   5.368994   0.211774   0.341941   0.281060
    16  O    0.000001   0.000000   0.211774   8.017564  -0.050922  -0.036009
    17  C    0.000011  -0.000805   0.341941  -0.050922   4.939044  -0.062066
    18  C    0.000000  -0.000001   0.281060  -0.036009  -0.062066   4.866705
    19  O    0.000000   0.000000  -0.045961  -0.006255   0.003582   0.249087
    20  H    0.001253   0.000250  -0.004215   0.007436   0.000468  -0.000061
    21  H   -0.003701   0.013766  -0.005148   0.006294  -0.003704   0.001017
    22  H    0.000042   0.000690  -0.029917   0.004357  -0.001921  -0.006083
    23  H   -0.000002   0.000001   0.001378   0.004220   0.000755  -0.007264
    24  H    0.000001   0.000000  -0.006335   0.000068  -0.000408   0.004283
    25  H    0.000024   0.000006  -0.000396  -0.000094  -0.000013   0.000050
    26  H   -0.000002   0.000000  -0.000279  -0.000006   0.000012  -0.000001
    27  H    0.000125  -0.000002   0.000032   0.000000  -0.000001   0.000000
    28  H    0.001549   0.002606  -0.000001   0.000000   0.000000   0.000000
    29  H   -0.000636   0.001896   0.000000   0.000000   0.000000   0.000000
    30  H    0.000000   0.000000  -0.000006   0.000000   0.000001  -0.000005
    31  H    0.000004  -0.000015   0.000340   0.000001  -0.000003   0.000096
    32  H   -0.000001   0.000006  -0.000002   0.000000   0.000000   0.000000
    33  H    0.401363   0.000748   0.000026  -0.000060  -0.000037  -0.000001
    34  H    0.392343   0.004771   0.000000   0.000000   0.000001   0.000000
    35  H    0.400370   0.004069   0.000000   0.000000   0.000000   0.000000
    36  H    0.009626   0.313800  -0.000044  -0.000003   0.000331  -0.000001
    37  H   -0.000001   0.000000  -0.048240   0.317241   0.009648  -0.006390
    38  H    0.000000  -0.000093  -0.041774   0.004108   0.404811   0.000304
    39  H   -0.000007   0.006359  -0.022678  -0.001587   0.396767   0.005001
    40  H    0.000000  -0.000011  -0.033520   0.005116   0.393365  -0.007977
    41  H    0.000000   0.000000  -0.060423   0.004088   0.002305   0.404561
    42  H    0.000000   0.000000  -0.047459   0.001160  -0.003193   0.413426
    43  H    0.000000   0.000000  -0.006844   0.008526  -0.000885  -0.034187
              19         20         21         22         23         24
     1  C    0.000001  -0.002765   0.007760   0.000443  -0.000414  -0.000155
     2  C   -0.000010  -0.030021  -0.047412  -0.002388   0.000772  -0.000448
     3  C   -0.000339   0.396498   0.419298  -0.054083  -0.005929   0.008073
     4  C   -0.006677  -0.036788  -0.041837   0.393612  -0.048673  -0.036628
     5  C    0.003961  -0.004326   0.004983  -0.031065   0.405119   0.410269
     6  C    0.000202  -0.004181  -0.000010  -0.006810  -0.037111  -0.034376
     7  C   -0.000007   0.002229  -0.000239   0.005993   0.008243  -0.004962
     8  C    0.000000  -0.000166  -0.000310  -0.000115   0.000027   0.000022
     9  C    0.000000  -0.000222   0.001609  -0.000067  -0.000001  -0.000003
    10  C    0.000000   0.000156  -0.009009   0.000723   0.000016   0.000021
    11  O    0.000000   0.000005   0.000003  -0.000004   0.000000   0.000001
    12  C   -0.000002  -0.000203   0.000053  -0.001240  -0.000320   0.004501
    13  C    0.000000   0.001253  -0.003701   0.000042  -0.000002   0.000001
    14  O    0.000000   0.000250   0.013766   0.000690   0.000001   0.000000
    15  C   -0.045961  -0.004215  -0.005148  -0.029917   0.001378  -0.006335
    16  O   -0.006255   0.007436   0.006294   0.004357   0.004220   0.000068
    17  C    0.003582   0.000468  -0.003704  -0.001921   0.000755  -0.000408
    18  C    0.249087  -0.000061   0.001017  -0.006083  -0.007264   0.004283
    19  O    7.960111  -0.000164   0.000020  -0.000404   0.008841   0.001058
    20  H   -0.000164   0.516986  -0.021414   0.007910   0.004391   0.000338
    21  H    0.000020  -0.021414   0.513197  -0.000226  -0.000287  -0.000359
    22  H   -0.000404   0.007910  -0.000226   0.551291   0.009127  -0.008831
    23  H    0.008841   0.004391  -0.000287   0.009127   0.568800  -0.026269
    24  H    0.001058   0.000338  -0.000359  -0.008831  -0.026269   0.552760
    25  H   -0.000017   0.000231   0.000055  -0.000524  -0.009310   0.007511
    26  H    0.000000  -0.000277   0.000030  -0.000219  -0.002436  -0.008703
    27  H    0.000000   0.000183   0.000002   0.000051  -0.000273  -0.000344
    28  H    0.000000  -0.000029  -0.000045  -0.000018   0.000000   0.000000
    29  H    0.000000   0.000059  -0.000126   0.000005   0.000000   0.000000
    30  H   -0.000001   0.000020  -0.000003   0.000024  -0.000056   0.000480
    31  H    0.000000   0.000025  -0.000020   0.004038   0.000036  -0.001338
    32  H    0.000000  -0.000002  -0.000001   0.000066   0.000027  -0.000057
    33  H    0.000000  -0.000389   0.002072  -0.000002   0.000000  -0.000001
    34  H    0.000000   0.000015  -0.000348  -0.000002   0.000000   0.000000
    35  H    0.000000  -0.000123   0.000494   0.000003   0.000000   0.000000
    36  H    0.000000   0.000055  -0.001464   0.000328   0.000001   0.000000
    37  H    0.016113   0.000073  -0.000303  -0.000408   0.004355  -0.000425
    38  H    0.000098  -0.000082   0.000208   0.001118  -0.000022  -0.000089
    39  H   -0.000209   0.000598   0.007580   0.000329   0.000053   0.000035
    40  H   -0.000068  -0.000070  -0.000441  -0.000190  -0.000058  -0.000011
    41  H   -0.029437  -0.000087  -0.000060   0.000698  -0.000140  -0.001851
    42  H   -0.026483  -0.000024  -0.000056  -0.000635   0.000060   0.000352
    43  H    0.314997  -0.000036  -0.000019  -0.000057  -0.000844  -0.000097
              25         26         27         28         29         30
     1  C   -0.005533   0.009391  -0.056219   0.007338   0.011394   0.008747
     2  C   -0.002874   0.000309   0.005039   0.001806   0.002025  -0.000196
     3  C    0.006695  -0.000265  -0.000271  -0.000286  -0.000340  -0.000057
     4  C   -0.007296   0.007827  -0.000368   0.000069   0.000012   0.000344
     5  C   -0.034977  -0.033583   0.006807  -0.000002   0.000000  -0.001738
     6  C    0.408999   0.410405  -0.038474   0.000006   0.000015  -0.002219
     7  C   -0.044186  -0.033316   0.423271  -0.000258  -0.000205  -0.036049
     8  C    0.000296  -0.000241  -0.005082  -0.027477  -0.028325  -0.000012
     9  C   -0.000098   0.000009   0.002244   0.386255   0.383584   0.000016
    10  C   -0.000096   0.000024  -0.001146  -0.031667  -0.027486   0.000014
    11  O   -0.000020  -0.000004   0.013020   0.001027   0.003833  -0.000103
    12  C    0.008652  -0.005074  -0.040396   0.000120  -0.000014   0.403683
    13  C    0.000024  -0.000002   0.000125   0.001549  -0.000636   0.000000
    14  O    0.000006   0.000000  -0.000002   0.002606   0.001896   0.000000
    15  C   -0.000396  -0.000279   0.000032  -0.000001   0.000000  -0.000006
    16  O   -0.000094  -0.000006   0.000000   0.000000   0.000000   0.000000
    17  C   -0.000013   0.000012  -0.000001   0.000000   0.000000   0.000001
    18  C    0.000050  -0.000001   0.000000   0.000000   0.000000  -0.000005
    19  O   -0.000017   0.000000   0.000000   0.000000   0.000000  -0.000001
    20  H    0.000231  -0.000277   0.000183  -0.000029   0.000059   0.000020
    21  H    0.000055   0.000030   0.000002  -0.000045  -0.000126  -0.000003
    22  H   -0.000524  -0.000219   0.000051  -0.000018   0.000005   0.000024
    23  H   -0.009310  -0.002436  -0.000273   0.000000   0.000000  -0.000056
    24  H    0.007511  -0.008703  -0.000344   0.000000   0.000000   0.000480
    25  H    0.562944  -0.025976  -0.004999   0.000004  -0.000002   0.000003
    26  H   -0.025976   0.548997  -0.007593   0.000000  -0.000001   0.003351
    27  H   -0.004999  -0.007593   0.557788  -0.000095  -0.000027  -0.005471
    28  H    0.000004   0.000000  -0.000095   0.491989  -0.009803  -0.000004
    29  H   -0.000002  -0.000001  -0.000027  -0.009803   0.499130   0.000001
    30  H    0.000003   0.003351  -0.005471  -0.000004   0.000001   0.550013
    31  H   -0.000260  -0.000636   0.008053  -0.000008   0.000004  -0.026275
    32  H   -0.000388   0.000010  -0.005781  -0.000044  -0.000017  -0.023290
    33  H   -0.000011   0.000000  -0.000004  -0.000399   0.000238   0.000000
    34  H   -0.000001   0.000000  -0.000005   0.000724   0.000696   0.000000
    35  H    0.000077   0.000000  -0.000027   0.000328  -0.001001   0.000000
    36  H   -0.000001   0.000000   0.000011   0.002896   0.000138   0.000001
    37  H   -0.000067   0.000025   0.000000   0.000000   0.000000   0.000000
    38  H   -0.000001   0.000000   0.000000   0.000001   0.000000   0.000000
    39  H   -0.000002   0.000000   0.000000  -0.000020  -0.000003   0.000000
    40  H    0.000000  -0.000001   0.000000   0.000000   0.000000   0.000000
    41  H    0.000008   0.000017   0.000000   0.000000   0.000000   0.000000
    42  H    0.000002  -0.000002   0.000000   0.000000   0.000000   0.000000
    43  H    0.000006  -0.000001   0.000000   0.000000   0.000000   0.000000
              31         32         33         34         35         36
     1  C   -0.003680  -0.014979   0.000312  -0.000928   0.001860   0.002028
     2  C    0.002516  -0.000562  -0.013842   0.011222   0.002742  -0.000909
     3  C   -0.000413  -0.000014   0.005259  -0.000079  -0.000922  -0.001801
     4  C   -0.001880   0.000120   0.000045   0.000007  -0.000039   0.000289
     5  C    0.005149  -0.000432   0.000013   0.000000  -0.000008   0.000000
     6  C   -0.007378   0.007676  -0.000013  -0.000002   0.000022   0.000009
     7  C   -0.033740  -0.024460  -0.000001   0.000022  -0.000109  -0.000071
     8  C   -0.000424   0.004973  -0.000562   0.000560  -0.000135  -0.000480
     9  C    0.000060   0.000585   0.007206  -0.007302  -0.001514  -0.002170
    10  C   -0.000207  -0.000084  -0.023587  -0.030918  -0.038595  -0.042448
    11  O   -0.000062   0.010384   0.000008  -0.000008  -0.000059  -0.000042
    12  C    0.403016   0.398220   0.000000   0.000000   0.000006  -0.000016
    13  C    0.000004  -0.000001   0.401363   0.392343   0.400370   0.009626
    14  O   -0.000015   0.000006   0.000748   0.004771   0.004069   0.313800
    15  C    0.000340  -0.000002   0.000026   0.000000   0.000000  -0.000044
    16  O    0.000001   0.000000  -0.000060   0.000000   0.000000  -0.000003
    17  C   -0.000003   0.000000  -0.000037   0.000001   0.000000   0.000331
    18  C    0.000096   0.000000  -0.000001   0.000000   0.000000  -0.000001
    19  O    0.000000   0.000000   0.000000   0.000000   0.000000   0.000000
    20  H    0.000025  -0.000002  -0.000389   0.000015  -0.000123   0.000055
    21  H   -0.000020  -0.000001   0.002072  -0.000348   0.000494  -0.001464
    22  H    0.004038   0.000066  -0.000002  -0.000002   0.000003   0.000328
    23  H    0.000036   0.000027   0.000000   0.000000   0.000000   0.000001
    24  H   -0.001338  -0.000057  -0.000001   0.000000   0.000000   0.000000
    25  H   -0.000260  -0.000388  -0.000011  -0.000001   0.000077  -0.000001
    26  H   -0.000636   0.000010   0.000000   0.000000   0.000000   0.000000
    27  H    0.008053  -0.005781  -0.000004  -0.000005  -0.000027   0.000011
    28  H   -0.000008  -0.000044  -0.000399   0.000724   0.000328   0.002896
    29  H    0.000004  -0.000017   0.000238   0.000696  -0.001001   0.000138
    30  H   -0.026275  -0.023290   0.000000   0.000000   0.000000   0.000001
    31  H    0.556722  -0.027137   0.000000   0.000000  -0.000001   0.000019
    32  H   -0.027137   0.545525  -0.000001   0.000000   0.000001  -0.000005
    33  H    0.000000  -0.000001   0.532741  -0.023702  -0.022930  -0.000378
    34  H    0.000000   0.000000  -0.023702   0.536279  -0.021096  -0.000471
    35  H   -0.000001   0.000001  -0.022930  -0.021096   0.541539  -0.000604
    36  H    0.000019  -0.000005  -0.000378  -0.000471  -0.000604   0.453642
    37  H    0.000003   0.000000   0.000002   0.000000   0.000000   0.000000
    38  H   -0.000002   0.000001  -0.000002   0.000000   0.000000   0.000065
    39  H   -0.000002  -0.000001   0.000092  -0.000011  -0.000003   0.000254
    40  H    0.000000   0.000000   0.000001   0.000000   0.000000  -0.000006
    41  H    0.000325  -0.000002   0.000000   0.000000   0.000000   0.000000
    42  H   -0.000004   0.000000   0.000000   0.000000   0.000000   0.000000
    43  H    0.000000   0.000000   0.000000   0.000000   0.000000   0.000000
              37         38         39         40         41         42
     1  C    0.000007   0.000013   0.000108  -0.000001   0.000010   0.000001
     2  C   -0.000155   0.000283  -0.000724   0.000000  -0.000175   0.000002
     3  C   -0.001491   0.000340  -0.003022  -0.000275   0.000257  -0.000540
     4  C   -0.002458  -0.002235  -0.006786   0.010848   0.004163   0.006530
     5  C    0.003243  -0.000184   0.000022  -0.000409  -0.002901   0.000857
     6  C    0.000008   0.000007  -0.000031   0.000015  -0.000078   0.000036
     7  C   -0.000010   0.000007  -0.000011   0.000000  -0.000033  -0.000002
     8  C    0.000000  -0.000002   0.000006   0.000000   0.000000   0.000000
     9  C    0.000000  -0.000001   0.000055   0.000000   0.000000   0.000000
    10  C   -0.000003  -0.000006  -0.000361  -0.000003  -0.000001   0.000000
    11  O    0.000000   0.000000   0.000000   0.000000   0.000000   0.000000
    12  C   -0.000001  -0.000009   0.000001   0.000000   0.000040   0.000000
    13  C   -0.000001   0.000000  -0.000007   0.000000   0.000000   0.000000
    14  O    0.000000  -0.000093   0.006359  -0.000011   0.000000   0.000000
    15  C   -0.048240  -0.041774  -0.022678  -0.033520  -0.060423  -0.047459
    16  O    0.317241   0.004108  -0.001587   0.005116   0.004088   0.001160
    17  C    0.009648   0.404811   0.396767   0.393365   0.002305  -0.003193
    18  C   -0.006390   0.000304   0.005001  -0.007977   0.404561   0.413426
    19  O    0.016113   0.000098  -0.000209  -0.000068  -0.029437  -0.026483
    20  H    0.000073  -0.000082   0.000598  -0.000070  -0.000087  -0.000024
    21  H   -0.000303   0.000208   0.007580  -0.000441  -0.000060  -0.000056
    22  H   -0.000408   0.001118   0.000329  -0.000190   0.000698  -0.000635
    23  H    0.004355  -0.000022   0.000053  -0.000058  -0.000140   0.000060
    24  H   -0.000425  -0.000089   0.000035  -0.000011  -0.001851   0.000352
    25  H   -0.000067  -0.000001  -0.000002   0.000000   0.000008   0.000002
    26  H    0.000025   0.000000   0.000000  -0.000001   0.000017  -0.000002
    27  H    0.000000   0.000000   0.000000   0.000000   0.000000   0.000000
    28  H    0.000000   0.000001  -0.000020   0.000000   0.000000   0.000000
    29  H    0.000000   0.000000  -0.000003   0.000000   0.000000   0.000000
    30  H    0.000000   0.000000   0.000000   0.000000   0.000000   0.000000
    31  H    0.000003  -0.000002  -0.000002   0.000000   0.000325  -0.000004
    32  H    0.000000   0.000001  -0.000001   0.000000  -0.000002   0.000000
    33  H    0.000002  -0.000002   0.000092   0.000001   0.000000   0.000000
    34  H    0.000000   0.000000  -0.000011   0.000000   0.000000   0.000000
    35  H    0.000000   0.000000  -0.000003   0.000000   0.000000   0.000000
    36  H    0.000000   0.000065   0.000254  -0.000006   0.000000   0.000000
    37  H    0.454172  -0.000532  -0.000554  -0.000049   0.000821   0.000221
    38  H   -0.000532   0.545338  -0.025565  -0.021601   0.001905  -0.001063
    39  H   -0.000554  -0.025565   0.541013  -0.022879  -0.000786   0.000505
    40  H   -0.000049  -0.021601  -0.022879   0.537838   0.000182   0.005366
    41  H    0.000821   0.001905  -0.000786   0.000182   0.553027  -0.029592
    42  H    0.000221  -0.001063   0.000505   0.005366  -0.029592   0.555022
    43  H    0.002280  -0.000007  -0.000001   0.000158   0.008422  -0.009446
              43
     1  C    0.000000
     2  C   -0.000007
     3  C    0.000008
     4  C    0.001519
     5  C   -0.000247
     6  C   -0.000016
     7  C    0.000001
     8  C    0.000000
     9  C    0.000000
    10  C    0.000000
    11  O    0.000000
    12  C    0.000000
    13  C    0.000000
    14  O    0.000000
    15  C   -0.006844
    16  O    0.008526
    17  C   -0.000885
    18  C   -0.034187
    19  O    0.314997
    20  H   -0.000036
    21  H   -0.000019
    22  H   -0.000057
    23  H   -0.000844
    24  H   -0.000097
    25  H    0.000006
    26  H   -0.000001
    27  H    0.000000
    28  H    0.000000
    29  H    0.000000
    30  H    0.000000
    31  H    0.000000
    32  H    0.000000
    33  H    0.000000
    34  H    0.000000
    35  H    0.000000
    36  H    0.000000
    37  H    0.002280
    38  H   -0.000007
    39  H   -0.000001
    40  H    0.000158
    41  H    0.008422
    42  H   -0.009446
    43  H    0.451404
 Mulliken charges:
               1
     1  C   -0.037545
     2  C   -0.007702
     3  C   -0.180857
     4  C   -0.252680
     5  C   -0.170438
     6  C   -0.258421
     7  C   -0.228929
     8  C    0.245434
     9  C   -0.194533
    10  C   -0.097939
    11  O   -0.399169
    12  C   -0.297720
    13  C   -0.261256
    14  O   -0.424165
    15  C   -0.051329
    16  O   -0.434784
    17  C   -0.277242
    18  C   -0.003244
    19  O   -0.442037
    20  H    0.166467
    21  H    0.158099
    22  H    0.164362
    23  H    0.123189
    24  H    0.141919
    25  H    0.141579
    26  H    0.138206
    27  H    0.149949
    28  H    0.173439
    29  H    0.164955
    30  H    0.128790
    31  H    0.123075
    32  H    0.129667
    33  H    0.135794
    34  H    0.138233
    35  H    0.135656
    36  H    0.267425
    37  H    0.252874
    38  H    0.134663
    39  H    0.126464
    40  H    0.134679
    41  H    0.144740
    42  H    0.134961
    43  H    0.265373
 Sum of Mulliken charges =   0.00000
 Mulliken charges with hydrogens summed into heavy atoms:
               1
     1  C   -0.037545
     2  C   -0.007702
     3  C    0.143709
     4  C   -0.088318
     5  C    0.094670
     6  C    0.021364
     7  C   -0.078981
     8  C    0.245434
     9  C    0.143861
    10  C   -0.097939
    11  O   -0.399169
    12  C    0.083812
    13  C    0.148426
    14  O   -0.156740
    15  C   -0.051329
    16  O   -0.181910
    17  C    0.118564
    18  C    0.276457
    19  O   -0.176664
 Electronic spatial extent (au):  <R**2>=           5489.1039
 Charge=              0.0000 electrons
 Dipole moment (field-independent basis, Debye):
    X=             -3.7728    Y=             -1.4894    Z=             -0.0417  Tot=              4.0564
 Quadrupole moment (field-independent basis, Debye-Ang):
   XX=           -123.9455   YY=           -129.4907   ZZ=           -106.6469
   XY=             -8.9623   XZ=              2.6050   YZ=              2.8815
 Traceless Quadrupole moment (field-independent basis, Debye-Ang):
   XX=             -3.9178   YY=             -9.4630   ZZ=             13.3808
   XY=             -8.9623   XZ=              2.6050   YZ=              2.8815
 Octapole moment (field-independent basis, Debye-Ang**2):
  XXX=           -124.2820  YYY=             16.1089  ZZZ=             -4.1976  XYY=            -13.9193
  XXY=            -76.5680  XXZ=             20.3540  XZZ=            -12.1595  YZZ=             -8.8226
  YYZ=              3.6675  XYZ=             -1.4165
 Hexadecapole moment (field-independent basis, Debye-Ang**3):
 XXXX=          -4405.7656 YYYY=          -2050.8094 ZZZZ=           -612.5496 XXXY=           -116.7814
 XXXZ=            -40.9797 YYYX=            -12.4062 YYYZ=              0.9552 ZZZX=            -60.5338
 ZZZY=             18.6688 XXYY=          -1248.2551 XXZZ=           -774.3040 YYZZ=           -436.1404
 XXYZ=             36.4667 YYXZ=             36.5357 ZZXY=            -15.4527
 N-N= 1.604628412710D+03 E-N=-5.279183735902D+03  KE= 8.829946420442D+02
 1\1\GINC-SNODE69\SP\RmPW1PW91\6-311G(d,p)\C15H24O4\ROOT\11-Mar-2024\0\
 \# mPW1PW91/6-311G(d,p) nmr guess=read geom=check scrf=(solvent=methan
 ol,read)\\candidate structure: DY-202A-11R_47, conformer: 1, nmr calcu
 lation with methanol solvation\\0,1\C,0,1.630121068,0.7938471253,0.135
 300862\C,0,1.1087364395,-0.4424684229,0.3276900569\C,0,-0.3141704226,-
 0.7998704277,0.650986635\C,0,-1.3457557261,0.074391642,-0.1087173164\C
 ,0,-1.5466931394,1.4368280485,0.5998965472\C,0,-0.2783349823,2.0973897
 108,1.1792182166\C,0,0.9752931542,2.1480125936,0.2829025217\C,0,3.0578
 609022,0.6727897841,-0.2020618916\C,0,3.4167075147,-0.7990137585,-0.31
 5860165\C,0,2.1512034266,-1.5531530439,0.1508019249\O,0,3.8434009007,1
 .6084655701,-0.3618161671\C,0,0.7308359402,2.8312388074,-1.0781136095\
 C,0,2.3741375697,-2.3355674699,1.4471664224\O,0,1.6970808197,-2.526684
 0599,-0.8078985968\C,0,-2.6707022354,-0.7111041896,-0.3771618864\O,0,-
 3.1476142642,-1.3447540012,0.8269563695\C,0,-2.4403207073,-1.837400227
 9,-1.3921957121\C,0,-3.8052448977,0.1809605803,-0.9449722966\O,0,-4.48
 19039607,0.9579097431,0.0472979547\H,0,-0.4791996881,-0.708074645,1.73
 38734229\H,0,-0.4546089174,-1.8588729507,0.4250355922\H,0,-0.929360859
 ,0.2784401739,-1.1035264771\H,0,-2.247735011,1.3163331828,1.4349069441
 \H,0,-2.0286254539,2.1299346041,-0.098911329\H,0,-0.0020194848,1.59601
 79123,2.1158300764\H,0,-0.5410378623,3.1263455558,1.4587702142\H,0,1.7
 135828654,2.7729576091,0.8075893133\H,0,3.6463340265,-1.0382541117,-1.
 3614837184\H,0,4.3118886745,-1.0255761201,0.2731634074\H,0,0.316827083
 7,3.8365513111,-0.9307456302\H,0,0.0319675167,2.265930018,-1.704164241
 6\H,0,1.6696785853,2.9351247183,-1.6333057443\H,0,1.4426535674,-2.7965
 084221,1.79271186\H,0,3.1070234859,-3.1323202101,1.2763825594\H,0,2.75
 20925986,-1.6779953509,2.2364916671\H,0,1.5672982237,-2.0693757233,-1.
 6573082824\H,0,-3.3745155232,-0.6351722645,1.4533575523\H,0,-2.2656434
 692,-1.4173179249,-2.3897399782\H,0,-1.5831750275,-2.4682196077,-1.139
 3575362\H,0,-3.3278834984,-2.4778415721,-1.4435510333\H,0,-3.399834176
 6,0.8864286399,-1.6774815292\H,0,-4.5312341209,-0.4587935562,-1.463330
 7361\H,0,-5.1163109356,0.3704407301,0.4896737571\\Version=ES64L-G09Rev
 D.01\State=1-A\HF=-886.9737229\RMSD=4.926e-09\Dipole=-1.4905209,-0.567
 3719,-0.0577409\Quadrupole=-3.1938515,-6.829284,10.0231355,-6.7626544,
 1.6151313,2.0544975\PG=C01 [X(C15H24O4)]\\@


 IF AT FIRST YOU DON'T SUCCEED, TRY, TRY AGAIN.
 THEN GIVE UP;
 THERE'S NO USE BEING A DAMN FOOL ABOUT IT.

                                 -- W. C. FIELDS
 Job cpu time:       0 days  0 hours 45 minutes  4.7 seconds.
 File lengths (MBytes):  RWF=    278 Int=      0 D2E=      0 Chk=     31 Scr=      1
 Normal termination of Gaussian 09 at Mon Mar 11 00:09:57 2024.
