# Supplementary material for: New patchoulol- and guaiane-type sesquiterpenoids from Sanguisorba officinalis with anti-melanogenic activity
Source: Nat Prod Bioprospect. 2026 May 12;16(1):63. doi: 10.1007/s13659-026-00616-0 (PMC13161421; doi:10.1007/s13659-026-00616-0)
Supplement: Supplementary file 2 — Additional file 2. It includes the calculated NMR data of compound 11. [file 13659_2026_616_MOESM2_ESM.zip › New folder/11R-nmr-48.log]

 Entering Gaussian System, Link 0=/gpfs/home/zhengshan/software/Gaussian/g09/g09
 Input=DY-202A-11R_48-2.gjf
 Output=DY-202A-11R_48-2.log
 Initial command:
 /gpfs/home/zhengshan/software/Gaussian/g09/l1.exe "/gpfs/home/zhengshan/software/Gaussian/g09/scratch/zhengshan/%J/Gau-20687.inp" -scrdir="/gpfs/home/zhengshan/software/Gaussian/g09/scratch/zhengshan/%J/"
 Entering Link 1 = /gpfs/home/zhengshan/software/Gaussian/g09/l1.exe PID=     20688.
  
 Copyright (c) 1988,1990,1992,1993,1995,1998,2003,2009,2013,
            Gaussian, Inc.  All Rights Reserved.
  
 This is part of the Gaussian(R) 09 program.  It is based on
 the Gaussian(R) 03 system (copyright 2003, Gaussian, Inc.),
 the Gaussian(R) 98 system (copyright 1998, Gaussian, Inc.),
 the Gaussian(R) 94 system (copyright 1995, Gaussian, Inc.),
 the Gaussian 92(TM) system (copyright 1992, Gaussian, Inc.),
 the Gaussian 90(TM) system (copyright 1990, Gaussian, Inc.),
 the Gaussian 88(TM) system (copyright 1988, Gaussian, Inc.),
 the Gaussian 86(TM) system (copyright 1986, Carnegie Mellon
 University), and the Gaussian 82(TM) system (copyright 1983,
 Carnegie Mellon University). Gaussian is a federally registered
 trademark of Gaussian, Inc.
  
 This software contains proprietary and confidential information,
 including trade secrets, belonging to Gaussian, Inc.
  
 This software is provided under written license and may be
 used, copied, transmitted, or stored only in accord with that
 written license.
  
 The following legend is applicable only to US Government
 contracts under FAR:
  
                    RESTRICTED RIGHTS LEGEND
  
 Use, reproduction and disclosure by the US Government is
 subject to restrictions as set forth in subparagraphs (a)
 and (c) of the Commercial Computer Software - Restricted
 Rights clause in FAR 52.227-19.
  
 Gaussian, Inc.
 340 Quinnipiac St., Bldg. 40, Wallingford CT 06492
  
  
 ---------------------------------------------------------------
 Warning -- This program may not be used in any manner that
 competes with the business of Gaussian, Inc. or will provide
 assistance to any competitor of Gaussian, Inc.  The licensee
 of this program is prohibited from giving any competitor of
 Gaussian, Inc. access to this program.  By using this program,
 the user acknowledges that Gaussian, Inc. is engaged in the
 business of creating and licensing software in the field of
 computational chemistry and represents and warrants to the
 licensee that it is not a competitor of Gaussian, Inc. and that
 it will not use this program in any manner prohibited above.
 ---------------------------------------------------------------
  

 Cite this work as:
 Gaussian 09, Revision D.01,
 M. J. Frisch, G. W. Trucks, H. B. Schlegel, G. E. Scuseria, 
 M. A. Robb, J. R. Cheeseman, G. Scalmani, V. Barone, B. Mennucci, 
 G. A. Petersson, H. Nakatsuji, M. Caricato, X. Li, H. P. Hratchian, 
 A. F. Izmaylov, J. Bloino, G. Zheng, J. L. Sonnenberg, M. Hada, 
 M. Ehara, K. Toyota, R. Fukuda, J. Hasegawa, M. Ishida, T. Nakajima, 
 Y. Honda, O. Kitao, H. Nakai, T. Vreven, J. A. Montgomery, Jr., 
 J. E. Peralta, F. Ogliaro, M. Bearpark, J. J. Heyd, E. Brothers, 
 K. N. Kudin, V. N. Staroverov, T. Keith, R. Kobayashi, J. Normand, 
 K. Raghavachari, A. Rendell, J. C. Burant, S. S. Iyengar, J. Tomasi, 
 M. Cossi, N. Rega, J. M. Millam, M. Klene, J. E. Knox, J. B. Cross, 
 V. Bakken, C. Adamo, J. Jaramillo, R. Gomperts, R. E. Stratmann, 
 O. Yazyev, A. J. Austin, R. Cammi, C. Pomelli, J. W. Ochterski, 
 R. L. Martin, K. Morokuma, V. G. Zakrzewski, G. A. Voth, 
 P. Salvador, J. J. Dannenberg, S. Dapprich, A. D. Daniels, 
 O. Farkas, J. B. Foresman, J. V. Ortiz, J. Cioslowski, 
 and D. J. Fox, Gaussian, Inc., Wallingford CT, 2013.
 
 ******************************************
 Gaussian 09:  ES64L-G09RevD.01 24-Apr-2013
                10-Mar-2024 
 ******************************************
 %chk=DY-202A-11R_48.chk
 %mem=6GB
 %nprocshared=3
 Will use up to    3 processors via shared memory.
 ----------------------------------------------------------------------
 # mPW1PW91/6-311G(d,p) nmr guess=read geom=check scrf=(solvent=methano
 l,read)
 ----------------------------------------------------------------------
 1/29=2,38=1,40=2/1;
 2/12=2,40=1/2;
 3/5=4,6=6,7=101,11=2,14=-4,16=1,25=1,30=1,70=2203,72=3,74=-7,116=-2/1,2,8,3;
 4/5=1/1;
 5/5=2,38=6,53=3/2;
 8/6=1,10=90,11=11/1;
 10/13=100,45=16/2;
 6/7=2,8=2,9=2,10=2,28=1/1;
 99/9=1/99;
 ----------------------------------------------------------------------
 candidate structure: DY-202A-11R_48, conformer: 1, nmr calculation wit
 h methanol solvation
 ----------------------------------------------------------------------
 Structure from the checkpoint file:  "DY-202A-11R_48.chk"
 Charge =  0 Multiplicity = 1
 Redundant internal coordinates found in file.
 C,0,1.7641004796,0.7228922211,0.1076050735
 C,0,1.1575944278,-0.4767375689,0.2809863062
 C,0,-0.2728190889,-0.7459510792,0.6552795536
 C,0,-1.2840587035,0.2354753534,0.0079895625
 C,0,-1.31863945,1.5940821499,0.7515280024
 C,0,0.0216767576,2.1217971133,1.2976340286
 C,0,1.2239423898,2.1152167055,0.3332318798
 C,0,3.1649990185,0.5077056428,-0.2915573424
 C,0,3.4007104487,-0.9802261205,-0.4812195003
 C,0,2.1145317791,-1.6535861629,0.0480319417
 O,0,4.0149144292,1.3865888381,-0.4427722682
 C,0,0.9548666311,2.8583716123,-0.9908982338
 C,0,2.3536443566,-2.4456506892,1.336546821
 O,0,1.5564877397,-2.5998189418,-0.8801649071
 C,0,-2.7028276953,-0.4084867781,-0.1212829381
 O,0,-3.1996417103,-0.8110603445,1.1795776038
 C,0,-2.7020621432,-1.6131515887,-1.072799458
 C,0,-3.7485802605,0.6171080574,-0.6022226281
 O,0,-5.0488755908,0.0371243701,-0.7245951032
 H,0,-0.3774968884,-0.7146960394,1.749404982
 H,0,-0.4938755323,-1.776442972,0.3650558034
 H,0,-0.9460425515,0.4145127422,-1.0208552984
 H,0,-2.0045336501,1.510814951,1.6049313563
 H,0,-1.7480394094,2.3499577181,0.0839537734
 H,0,0.3024197752,1.5566075894,2.195783706
 H,0,-0.1431987468,3.154052786,1.6341735984
 H,0,2.035261601,2.6660467056,0.8321860476
 H,0,3.5311892506,-1.1910840187,-1.5499167679
 H,0,4.3156769168,-1.2999134037,0.028387965
 H,0,0.6256715492,3.8857424964,-0.7915009148
 H,0,0.18255771,2.3644411398,-1.5905645802
 H,0,1.8667704886,2.9119349313,-1.5963263063
 H,0,1.4129252578,-2.843514282,1.7317590657
 H,0,3.0236630958,-3.2885891462,1.1328508753
 H,0,2.8129396544,-1.8116745084,2.1015873967
 H,0,1.4010786428,-2.1373227723,-1.7225212547
 H,0,-2.8191727364,-1.6788730643,1.3958987689
 H,0,-2.3025640323,-1.3332407334,-2.0542295812
 H,0,-2.0983902263,-2.44084555,-0.686640465
 H,0,-3.7228361725,-1.980050537,-1.2111327548
 H,0,-3.7914272718,1.4633743945,0.0929070264
 H,0,-3.4777990506,0.9969612143,-1.5922302614
 H,0,-5.2169414891,-0.4030924311,0.1277394257
 Recover connectivity data from disk.
                          Input orientation:                          
 ---------------------------------------------------------------------
 Center     Atomic      Atomic             Coordinates (Angstroms)
 Number     Number       Type             X           Y           Z
 ---------------------------------------------------------------------
      1          6           0        1.764100    0.722892    0.107605
      2          6           0        1.157594   -0.476738    0.280986
      3          6           0       -0.272819   -0.745951    0.655280
      4          6           0       -1.284059    0.235475    0.007990
      5          6           0       -1.318639    1.594082    0.751528
      6          6           0        0.021677    2.121797    1.297634
      7          6           0        1.223942    2.115217    0.333232
      8          6           0        3.164999    0.507706   -0.291557
      9          6           0        3.400710   -0.980226   -0.481220
     10          6           0        2.114532   -1.653586    0.048032
     11          8           0        4.014914    1.386589   -0.442772
     12          6           0        0.954867    2.858372   -0.990898
     13          6           0        2.353644   -2.445651    1.336547
     14          8           0        1.556488   -2.599819   -0.880165
     15          6           0       -2.702828   -0.408487   -0.121283
     16          8           0       -3.199642   -0.811060    1.179578
     17          6           0       -2.702062   -1.613152   -1.072799
     18          6           0       -3.748580    0.617108   -0.602223
     19          8           0       -5.048876    0.037124   -0.724595
     20          1           0       -0.377497   -0.714696    1.749405
     21          1           0       -0.493876   -1.776443    0.365056
     22          1           0       -0.946043    0.414513   -1.020855
     23          1           0       -2.004534    1.510815    1.604931
     24          1           0       -1.748039    2.349958    0.083954
     25          1           0        0.302420    1.556608    2.195784
     26          1           0       -0.143199    3.154053    1.634174
     27          1           0        2.035262    2.666047    0.832186
     28          1           0        3.531189   -1.191084   -1.549917
     29          1           0        4.315677   -1.299913    0.028388
     30          1           0        0.625672    3.885742   -0.791501
     31          1           0        0.182558    2.364441   -1.590565
     32          1           0        1.866770    2.911935   -1.596326
     33          1           0        1.412925   -2.843514    1.731759
     34          1           0        3.023663   -3.288589    1.132851
     35          1           0        2.812940   -1.811675    2.101587
     36          1           0        1.401079   -2.137323   -1.722521
     37          1           0       -2.819173   -1.678873    1.395899
     38          1           0       -2.302564   -1.333241   -2.054230
     39          1           0       -2.098390   -2.440846   -0.686640
     40          1           0       -3.722836   -1.980051   -1.211133
     41          1           0       -3.791427    1.463374    0.092907
     42          1           0       -3.477799    0.996961   -1.592230
     43          1           0       -5.216941   -0.403092    0.127739
 ---------------------------------------------------------------------
                    Distance matrix (angstroms):
                    1          2          3          4          5
     1  C    0.000000
     2  C    1.355368   0.000000
     3  C    2.570309   1.502882   0.000000
     4  C    3.088490   2.558016   1.550738   0.000000
     5  C    3.267552   3.262122   2.564909   1.549147   0.000000
     6  C    2.531629   3.012684   2.953528   2.631794   1.540507
     7  C    1.510379   2.593330   3.245041   3.151076   2.628930
     8  C    1.472465   2.307945   3.779782   4.467432   4.729826
     9  C    2.434300   2.421988   3.852445   4.864598   5.515342
    10  C    2.402915   1.534591   2.625261   3.888518   4.777962
    11  O    2.410305   3.487132   4.913054   5.441265   5.469571
    12  C    2.534135   3.575156   4.148283   3.590285   3.131023
    13  C    3.449279   2.534041   3.201783   4.710243   5.490661
    14  O    3.472636   2.452522   3.023372   4.110525   5.340186
    15  C    4.613660   3.881924   2.573300   1.563427   2.586128
    16  O    5.304797   4.461473   2.974125   2.477360   3.083197
    17  C    5.176588   4.245129   3.104757   2.568319   3.940606
    18  C    5.559199   5.103637   3.939563   2.567464   2.948174
    19  O    6.897788   6.308369   5.032691   3.840556   4.303222
    20  H    3.057549   2.137612   1.099566   2.181102   2.685510
    21  H    3.378078   2.103249   1.093165   2.190822   3.491423
    22  H    2.951846   2.629526   2.146936   1.097648   2.161378
    23  H    4.131030   3.962606   2.998944   2.166979   1.098035
    24  H    3.870792   4.058539   3.476685   2.166122   1.096078
    25  H    2.681806   2.921004   2.829457   3.008114   2.171431
    26  H    3.446555   4.087275   4.023067   3.530458   2.143416
    27  H    2.091506   3.309262   4.123137   4.195815   3.521969
    28  H    3.087602   3.081631   4.419447   5.258209   6.047697
    29  H    3.257078   3.273364   4.664136   5.806451   6.375238
    30  H    3.479660   4.523760   4.934880   4.196511   3.378312
    31  H    2.842488   3.539166   3.863382   3.039545   2.886597
    32  H    2.775938   3.938316   4.798719   4.434523   4.170850
    33  H    3.934521   2.787753   2.898329   4.441315   5.302317
    34  H    4.327772   3.480574   4.190451   5.678099   6.545340
    35  H    3.391173   2.799431   3.570641   5.035809   5.521937
    36  H    3.414964   2.613593   3.223629   3.979297   5.238432
    37  H    5.332408   4.301492   2.811188   2.819148   3.657738
    38  H    5.043706   4.261400   3.436017   2.784057   4.172482
    39  H    5.055581   3.923705   2.829510   2.882419   4.353962
    40  H    6.257111   5.320242   4.112069   3.513182   4.733564
    41  H    5.604678   5.319044   4.192611   2.793178   2.562332
    42  H    5.517433   5.212255   4.284967   2.820117   3.242179
    43  H    7.071294   6.376803   4.983994   3.986186   4.424317
                    6          7          8          9         10
     6  C    0.000000
     7  C    1.541284   0.000000
     8  C    3.874441   2.596566   0.000000
     9  C    4.919831   3.870842   1.518378   0.000000
    10  C    4.493892   3.883087   2.426929   1.545243   0.000000
    11  O    4.417634   2.987073   1.231933   2.445514   3.618702
    12  C    2.578908   1.542077   3.301423   4.580039   4.773045
    13  C    5.128466   4.804621   3.468621   2.558924   1.531278
    14  O    5.421449   4.880008   3.548306   2.486643   1.438165
    15  C    3.979772   4.689903   5.941363   6.140816   4.978543
    16  O    4.358037   5.370986   6.664235   6.808195   5.498244
    17  C    5.194954   5.593851   6.287351   6.163959   4.945450
    18  C    4.482007   5.276873   6.921420   7.326560   6.320994
    19  O    5.843438   6.692213   8.238732   8.514091   7.400666
    20  H    2.899850   3.546627   4.267209   4.395571   3.160125
    21  H    4.041259   4.254048   4.363008   4.064227   2.630473
    22  H    3.037547   3.071609   4.176269   4.596821   3.845344
    23  H    2.138518   3.522155   5.597050   6.306661   5.422552
    24  H    2.158002   2.991641   5.260499   6.157854   5.563192
    25  H    1.097692   2.151824   3.934644   4.816770   4.266372
    26  H    1.098178   2.154229   4.653576   5.841784   5.543157
    27  H    2.137141   1.100276   2.682824   4.109111   4.390946
    28  H    5.603606   4.449861   2.145565   1.097087   2.185010
    29  H    5.635382   4.616803   2.166544   1.095018   2.229464
    30  H    2.800142   2.181218   4.255498   5.610238   5.797041
    31  H    2.902835   2.201724   3.745643   4.772206   4.749954
    32  H    3.521888   2.184304   3.027893   4.329590   4.858938
    33  H    5.174781   5.155638   4.288851   3.510044   2.177870
    34  H    6.189617   5.751478   4.057187   2.841818   2.162542
    35  H    4.889753   4.590476   3.351211   2.776270   2.174823
    36  H    5.400388   4.726689   3.486438   2.622638   1.969232
    37  H    4.746069   5.645455   6.590823   6.534419   5.114570
    38  H    5.345500   5.479788   6.032441   5.926746   4.902332
    39  H    5.408303   5.730248   6.045933   5.693480   4.348360
    40  H    6.094296   6.605066   7.380842   7.230307   5.980547
    41  H    4.052734   5.063259   7.032281   7.617588   6.678159
    42  H    4.675778   5.202333   6.786596   7.242756   6.402345
    43  H    5.931850   6.918749   8.441699   8.658397   7.437781
                   11         12         13         14         15
    11  O    0.000000
    12  C    3.439546   0.000000
    13  C    4.540028   5.958711   0.000000
    14  O    4.703894   5.492363   2.360728   0.000000
    15  C    6.960870   4.980695   5.642979   4.849702   0.000000
    16  O    7.714370   5.952784   5.790985   5.482970   1.449527
    17  C    7.383302   5.777054   5.661994   4.375599   1.535123
    18  C    7.803164   5.224629   7.097638   6.210444   1.541670
    19  O    9.168030   6.638921   8.075257   7.113965   2.463026
    20  H    5.339880   4.695878   3.259722   3.769433   3.000067
    21  H    5.566556   5.041723   3.082208   2.536240   2.643350
    22  H    5.088242   3.096256   4.962440   3.920287   2.138423
    23  H    6.359424   4.160804   5.892314   5.979455   2.674163
    24  H    5.866614   2.952879   6.433557   6.029072   2.926219
    25  H    4.557796   3.503601   4.578633   5.320717   4.273395
    26  H    4.972679   2.860800   6.138362   6.505219   4.724936
    27  H    2.679843   2.127881   5.146377   5.557941   5.728119
    28  H    2.846780   4.831980   3.360390   2.516455   6.443324
    29  H    2.744038   5.442915   2.621749   3.182507   7.076472
    30  H    4.225441   1.097096   6.899349   6.552617   5.474350
    31  H    4.118323   1.095458   6.034781   5.199637   4.263023
    32  H    2.876089   1.095893   6.127195   5.566740   5.837995
    33  H    5.421504   6.335155   1.095190   2.627193   5.128601
    34  H    5.032142   6.824614   1.095884   2.584423   6.531504
    35  H    4.259976   5.901291   1.094607   3.330269   6.110137
    36  H    4.570323   5.068663   3.218749   0.973457   4.732323
    37  H    7.712491   6.366063   5.229676   5.017471   1.982236
    38  H    7.064333   5.413977   5.866438   4.227875   2.179831
    39  H    7.216732   6.123451   4.890186   3.663449   2.194415
    40  H    8.473336   6.733479   6.605382   5.325872   2.167488
    41  H    7.825076   5.064381   7.388438   6.786502   2.175957
    42  H    7.590377   4.845098   7.378011   6.227994   2.177051
    43  H    9.421019   7.069633   7.933916   7.191719   2.526422
                   16         17         18         19         20
    16  O    0.000000
    17  C    2.442159   0.000000
    18  C    2.348576   2.508127   0.000000
    19  O    2.786567   2.890016   1.429029   0.000000
    20  H    2.880710   3.765058   4.320655   5.339259   0.000000
    21  H    2.986064   2.640110   4.154253   5.022389   1.748506
    22  H    3.379740   2.682858   2.840865   4.130791   3.045111
    23  H    2.645811   4.173243   2.951599   4.106881   2.760620
    24  H    3.646858   4.237272   2.734185   4.110775   3.747561
    25  H    4.347754   5.455082   5.012195   6.282818   2.412542
    26  H    5.026989   6.049936   4.943312   6.272535   3.877550
    27  H    6.294058   6.662038   6.301468   7.714908   4.253483
    28  H    7.273145   6.265717   7.560604   8.706731   5.137149
    29  H    7.618676   7.110513   8.312935   9.489441   5.032918
    30  H    6.370096   6.433566   5.463870   6.856881   5.350382
    31  H    5.403404   4.940684   4.414050   5.790872   4.577133
    32  H    6.872763   6.451722   6.147084   7.539934   5.420619
    33  H    5.070656   5.129567   6.638111   7.489100   2.781688
    34  H    6.698496   6.360496   8.008010   8.926161   4.309635
    35  H    6.164614   6.366427   7.500874   8.556489   3.392091
    36  H    5.598909   4.187202   5.946507   6.879389   4.152285
    37  H    0.971931   2.472348   3.182423   3.523168   2.648846
    38  H    3.396311   1.095972   2.828983   3.344855   4.307681
    39  H    2.711406   1.094813   3.475821   3.853199   3.446068
    40  H    2.712152   1.093495   2.667708   2.462538   4.642973
    41  H    2.589231   3.465631   1.095996   2.069704   4.375260
    42  H    3.321029   2.772051   1.094407   2.035279   4.869104
    43  H    2.311342   3.038117   1.931253   0.973915   5.113425
                   21         22         23         24         25
    21  H    0.000000
    22  H    2.631633   0.000000
    23  H    3.824323   3.035957   0.000000
    24  H    4.321936   2.368491   1.755939   0.000000
    25  H    3.885213   3.634530   2.381856   3.048543   0.000000
    26  H    5.103276   3.898566   2.483073   2.371764   1.750946
    27  H    5.133270   4.170293   4.272194   3.869513   2.468399
    28  H    4.495655   4.785755   6.920806   6.563442   5.657299
    29  H    4.844814   5.632571   7.094416   7.077662   5.381779
    30  H    5.886540   3.817371   4.277984   2.959655   3.801740
    31  H    4.629140   2.323904   3.965254   2.555666   3.873422
    32  H    5.603620   3.805286   5.215188   4.025669   4.320209
    33  H    2.577287   4.874049   5.536722   6.299136   4.561756
    34  H    3.905019   5.840375   6.967058   7.460733   5.657820
    35  H    3.735212   5.369870   5.873130   6.495580   4.202012
    36  H    2.842369   3.537397   5.998253   5.772000   5.495934
    37  H    2.545420   3.705615   3.298703   4.370355   4.566453
    38  H    3.052986   2.441855   4.644021   4.294796   5.761925
    39  H    2.030262   3.097204   4.568997   4.865014   5.481960
    40  H    3.598891   3.671610   4.803012   4.932144   6.349623
    41  H    4.630802   3.230602   2.341251   2.227452   4.603300
    42  H    4.519573   2.659982   3.557583   2.762655   5.380735
    43  H    4.924405   4.497591   4.020535   4.428824   6.211327
                   26         27         28         29         30
    26  H    0.000000
    27  H    2.372135   0.000000
    28  H    6.520719   4.773853   0.000000
    29  H    6.503686   4.644914   1.765874   0.000000
    30  H    2.647721   2.472036   5.898423   6.417117   0.000000
    31  H    3.335947   3.064832   4.884337   5.755969   1.774601
    32  H    3.812444   2.446737   4.428003   5.135806   1.770980
    33  H    6.196923   5.617099   4.241104   3.702721   7.229765
    34  H    7.196386   6.043594   3.443015   2.616098   7.805417
    35  H    5.797903   4.718702   3.772863   2.611183   6.753863
    36  H    6.453747   5.477324   2.337206   3.501688   6.143726
    37  H    5.529447   6.539238   7.017326   7.274598   6.900479
    38  H    6.197014   6.568289   5.857236   6.938265   6.116113
    39  H    6.364891   6.743461   5.830893   6.553873   6.888920
    40  H    6.875216   7.675745   7.304665   8.161905   7.313900
    41  H    4.306213   5.995270   7.960260   8.565341   5.114764
    42  H    5.116863   6.249598   7.342700   8.284944   5.081800
    43  H    6.376950   7.906346   8.942329   9.575227   7.305836
                   31         32         33         34         35
    31  H    0.000000
    32  H    1.770976   0.000000
    33  H    6.298765   6.663882   0.000000
    34  H    6.888078   6.872649   1.775179   0.000000
    35  H    6.163671   6.073079   1.778063   1.778801   0.000000
    36  H    4.665628   5.072258   3.525748   3.480136   4.089402
    37  H    5.854719   7.210201   4.402255   6.066227   5.677704
    38  H    4.479248   5.967792   5.515387   6.507654   6.608184
    39  H    5.395422   6.723265   4.282538   5.501331   5.682537
    40  H    5.854116   7.437983   5.981825   7.260977   7.329313
    41  H    4.408918   6.080053   6.951288   8.373058   7.640576
    42  H    3.907456   5.677285   7.051052   8.249910   7.817040
    43  H    6.306061   8.008794   7.244561   8.788851   8.388037
                   36         37         38         39         40
    36  H    0.000000
    37  H    5.267375   0.000000
    38  H    3.804412   3.505671   0.000000
    39  H    3.662166   2.331759   1.771659   0.000000
    40  H    5.151772   2.775595   1.773795   1.768120   0.000000
    41  H    6.574414   3.537907   3.827266   4.326315   3.682716
    42  H    5.800359   4.064824   2.650370   3.813316   3.011292
    43  H    7.087257   2.997522   3.757627   3.813268   2.551808
                   41         42         43
    41  H    0.000000
    42  H    1.776398   0.000000
    43  H    2.348830   2.818344   0.000000
 Stoichiometry    C15H24O4
 Framework group  C1[X(C15H24O4)]
 Deg. of freedom   123
 Full point group                 C1      NOp   1
 Largest Abelian subgroup         C1      NOp   1
 Largest concise Abelian subgroup C1      NOp   1
                         Standard orientation:                         
 ---------------------------------------------------------------------
 Center     Atomic      Atomic             Coordinates (Angstroms)
 Number     Number       Type             X           Y           Z
 ---------------------------------------------------------------------
      1          6           0        1.790759    0.738114    0.068352
      2          6           0        1.193627   -0.465317    0.247816
      3          6           0       -0.229146   -0.743447    0.644067
      4          6           0       -1.255908    0.234285    0.015903
      5          6           0       -1.286000    1.590531    0.763934
      6          6           0        0.059974    2.124008    1.290165
      7          6           0        1.246712    2.126800    0.306701
      8          6           0        3.186257    0.531763   -0.353734
      9          6           0        3.426995   -0.954301   -0.551552
     10          6           0        2.153106   -1.636225   -0.003864
     11          8           0        4.028862    1.415725   -0.515869
     12          6           0        0.952501    2.872286   -1.010756
     13          6           0        2.417055   -2.430682    1.278314
     14          8           0        1.585469   -2.582821   -0.925853
     15          6           0       -2.673038   -0.417069   -0.092644
     16          8           0       -3.146831   -0.826111    1.214770
     17          6           0       -2.680912   -1.618961   -1.047628
     18          6           0       -3.731892    0.604162   -0.553798
     19          8           0       -5.030804    0.017414   -0.657145
     20          1           0       -0.316516   -0.715923    1.739811
     21          1           0       -0.449203   -1.774293    0.354343
     22          1           0       -0.935334    0.418141   -1.017664
     23          1           0       -1.957723    1.501044    1.627914
     24          1           0       -1.730102    2.345965    0.105541
     25          1           0        0.358084    1.557777    2.182040
     26          1           0       -0.105117    3.154369    1.632358
     27          1           0        2.062886    2.680628    0.794290
     28          1           0        3.541544   -1.161356   -1.622816
     29          1           0        4.351702   -1.270437   -0.057551
     30          1           0        0.620952    3.897258   -0.803083
     31          1           0        0.173415    2.375862   -1.599497
     32          1           0        1.854321    2.932594   -1.630486
     33          1           0        1.484940   -2.834835    1.687292
     34          1           0        3.088309   -3.269343    1.061457
     35          1           0        2.885050   -1.796407    2.037815
     36          1           0        1.414124   -2.118755   -1.764246
     37          1           0       -2.758247   -1.692446    1.422417
     38          1           0       -2.298657   -1.334034   -2.034467
     39          1           0       -2.066665   -2.444444   -0.673606
     40          1           0       -3.701755   -1.991049   -1.170758
     41          1           0       -3.768238    1.448171    0.144439
     42          1           0       -3.479015    0.988348   -1.546864
     43          1           0       -5.182849   -0.426174    0.196448
 ---------------------------------------------------------------------
 Rotational constants (GHZ):      0.5949529      0.2462988      0.1991276
 Standard basis: 6-311G(d,p) (5D, 7F)
 There are   505 symmetry adapted cartesian basis functions of A   symmetry.
 There are   486 symmetry adapted basis functions of A   symmetry.
   486 basis functions,   800 primitive gaussians,   505 cartesian basis functions
    73 alpha electrons       73 beta electrons
       nuclear repulsion energy      1595.8084725573 Hartrees.
 NAtoms=   43 NActive=   43 NUniq=   43 SFac= 1.00D+00 NAtFMM=   60 NAOKFM=F Big=F
 Integral buffers will be    131072 words long.
 Raffenetti 2 integral format.
 Two-electron integral symmetry is turned on.
 Using the following non-standard input for PCM:
 --- end of non-standard input.
 ------------------------------------------------------------------------------
 Polarizable Continuum Model (PCM)
 =================================
 Model                : PCM (using non-symmetric T matrix).
 Atomic radii         : UFF (Universal Force Field).
 Polarization charges : Total charges.
 Charge compensation  : None.
 Solution method      : On-the-fly selection.
 Cavity type          : Scaled VdW (van der Waals Surface) (Alpha=1.100).
 Cavity algorithm     : GePol (No added spheres)
                        Default sphere list used, NSphG=   43.
                        Lebedev-Laikov grids with approx.  5.0 points / Ang**2.
                        Smoothing algorithm: Karplus/York (Gamma=1.0000).
                        Polarization charges: spherical gaussians, with
                                              point-specific exponents (IZeta= 3).
                        Self-potential: point-specific (ISelfS= 7).
                        Self-field    : sphere-specific E.n sum rule (ISelfD= 2).
 Solvent              : Methanol, Eps=  32.613000 Eps(inf)=   1.765709
 ------------------------------------------------------------------------------
 One-electron integrals computed using PRISM.
 NBasis=   486 RedAO= T EigKep=  3.13D-04  NBF=   486
 NBsUse=   486 1.00D-06 EigRej= -1.00D+00 NBFU=   486
 Initial guess from the checkpoint file:  "DY-202A-11R_48.chk"
 B after Tr=     0.000000    0.000000    0.000000
         Rot=    1.000000    0.000000    0.000000    0.000000 Ang=   0.00 deg.
 Requested convergence on RMS density matrix=1.00D-08 within 128 cycles.
 Requested convergence on MAX density matrix=1.00D-06.
 Requested convergence on             energy=1.00D-06.
 No special actions if energy rises.
 Inv3:  Mode=1 IEnd=    21147075.
 Iteration    1 A*A^-1 deviation from unit magnitude is 5.22D-15 for   2632.
 Iteration    1 A*A^-1 deviation from orthogonality  is 5.49D-15 for   2632   2554.
 Iteration    1 A^-1*A deviation from unit magnitude is 4.33D-15 for   2632.
 Iteration    1 A^-1*A deviation from orthogonality  is 4.10D-14 for   2257   2234.
 Error on total polarization charges =  0.01104
 SCF Done:  E(RmPW1PW91) =  -886.977131488     A.U. after   11 cycles
            NFock= 11  Conv=0.55D-08     -V/T= 2.0045
 DoSCS=F DFT=T ScalE2(SS,OS)=  1.000000  1.000000
 Range of M.O.s used for correlation:     1   486
 NBasis=   486 NAE=    73 NBE=    73 NFC=     0 NFV=     0
 NROrb=    486 NOA=    73 NOB=    73 NVA=   413 NVB=   413

 **** Warning!!: The largest alpha MO coefficient is  0.10048437D+02

 NEqPCM:  Using equilibrium solvation (IEInf=0, Eps=  32.6130, EpsInf=   1.7657)
          Differentiating once with respect to magnetic field using GIAOs.
          Electric field/nuclear overlap derivatives assumed to be zero.
 FoFJK:  IHMeth= 1 ICntrl=    6127 DoSepK=F KAlg= 0 I1Cent=   0 FoldK=F
 IRaf=         1 NMat=   1 IRICut=       1 DoRegI=T DoRafI=F ISym2E= 0.
          There are     3 degrees of freedom in the 1st order CPHF.  IDoFFX=0 NUNeed=     3.
      3 vectors produced by pass  0 Test12= 1.00D-12 3.33D-08 XBig12= 4.62D+01 1.13D+00.
 AX will form     3 AO Fock derivatives at one time.
      3 vectors produced by pass  1 Test12= 1.00D-12 3.33D-08 XBig12= 9.26D-02 1.94D-01.
      3 vectors produced by pass  2 Test12= 1.00D-12 3.33D-08 XBig12= 1.28D-03 1.71D-02.
      3 vectors produced by pass  3 Test12= 1.00D-12 3.33D-08 XBig12= 6.27D-06 7.46D-04.
      3 vectors produced by pass  4 Test12= 1.00D-12 3.33D-08 XBig12= 3.51D-08 5.91D-05.
      3 vectors produced by pass  5 Test12= 1.00D-12 3.33D-08 XBig12= 9.90D-11 2.77D-06.
      3 vectors produced by pass  6 Test12= 1.00D-12 3.33D-08 XBig12= 5.86D-13 1.72D-07.
 InvSVY:  IOpt=1 It=  1 EMax= 3.55D-15
 Solved reduced A of dimension    21 with     3 vectors.
 Calculating GIAO nuclear magnetic shielding tensors.
 SCF GIAO Magnetic shielding tensor (ppm):
      1  C    Isotropic =    35.5252   Anisotropy =   140.3723
   XX=   -26.3307   YX=    26.8916   ZX=    47.3433
   XY=    14.6334   YY=    17.6386   ZY=    -9.7808
   XZ=    45.4133   YZ=    -1.9374   ZZ=   115.2676
   Eigenvalues:   -47.3308    24.7996   129.1067
      2  C    Isotropic =    -1.5811   Anisotropy =   191.2588
   XX=   -78.7928   YX=    25.6212   ZX=    62.3460
   XY=    27.6690   YY=   -36.8704   ZY=    -4.9335
   XZ=    48.0792   YZ=   -17.9597   ZZ=   110.9199
   Eigenvalues:  -105.6806   -24.9875   125.9248
      3  C    Isotropic =   161.4747   Anisotropy =    17.6522
   XX=   168.5413   YX=    -3.3527   ZX=     6.0778
   XY=    -2.0721   YY=   154.3092   ZY=    -3.6326
   XZ=     4.9209   YZ=    -9.0963   ZZ=   161.5736
   Eigenvalues:   150.6022   160.5790   173.2429
      4  C    Isotropic =   139.8533   Anisotropy =    33.7782
   XX=   159.0871   YX=    11.9554   ZX=    -1.0646
   XY=     6.2417   YY=   136.3672   ZY=    -5.4520
   XZ=     6.3718   YZ=     1.5315   ZZ=   124.1055
   Eigenvalues:   123.2658   133.9219   162.3721
      5  C    Isotropic =   161.1569   Anisotropy =    15.0748
   XX=   168.0920   YX=     3.4439   ZX=     1.4077
   XY=    -2.3758   YY=   167.4520   ZY=     7.7817
   XZ=    -1.2151   YZ=    10.6532   ZZ=   147.9266
   Eigenvalues:   144.2622   168.0017   171.2067
      6  C    Isotropic =   156.2949   Anisotropy =    17.1164
   XX=   161.9815   YX=     5.9672   ZX=   -10.9276
   XY=     2.0143   YY=   152.7984   ZY=     4.0159
   XZ=    -6.4138   YZ=     3.3130   ZZ=   154.1049
   Eigenvalues:   144.9717   156.2072   167.7058
      7  C    Isotropic =   154.6787   Anisotropy =     7.7596
   XX=   153.5051   YX=    -4.7221   ZX=     0.9920
   XY=    -4.5443   YY=   151.8484   ZY=     1.8234
   XZ=    -4.9134   YZ=    -1.4589   ZZ=   158.6825
   Eigenvalues:   147.8515   156.3328   159.8517
      8  C    Isotropic =   -24.1693   Anisotropy =   146.6781
   XX=   -63.6562   YX=    14.5131   ZX=    39.2812
   XY=    20.1054   YY=   -68.3363   ZY=   -20.2712
   XZ=    45.7936   YZ=   -13.5049   ZZ=    59.4846
   Eigenvalues:   -94.8957   -51.2283    73.6161
      9  C    Isotropic =   132.8664   Anisotropy =    33.5881
   XX=   129.0383   YX=    15.5236   ZX=   -12.0192
   XY=    12.3876   YY=   143.6603   ZY=    -7.3337
   XZ=    -4.5505   YZ=    -4.9672   ZZ=   125.9005
   Eigenvalues:   117.7954   125.5453   155.2584
     10  C    Isotropic =   106.3816   Anisotropy =    37.4422
   XX=   104.5620   YX=     5.9109   ZX=     2.2894
   XY=     4.5223   YY=   108.2563   ZY=    18.8672
   XZ=     6.9961   YZ=    25.5569   ZZ=   106.3266
   Eigenvalues:    85.0550   102.7468   131.3431
     11  O    Isotropic =  -232.7779   Anisotropy =   902.3895
   XX=  -491.9488   YX=  -245.8854   ZX=   219.6389
   XY=  -195.6257   YY=  -499.1329   ZY=   -22.3688
   XZ=   268.4945   YZ=    -1.6809   ZZ=   292.7479
   Eigenvalues:  -743.7090  -323.4398   368.8150
     12  C    Isotropic =   169.0652   Anisotropy =    29.5370
   XX=   155.2956   YX=    -3.9857   ZX=     4.0047
   XY=    -3.1231   YY=   175.0488   ZY=   -10.0078
   XZ=     3.4710   YZ=   -13.9476   ZZ=   176.8512
   Eigenvalues:   154.5001   163.9388   188.7565
     13  C    Isotropic =   161.8799   Anisotropy =    37.4908
   XX=   149.6486   YX=    -1.1888   ZX=     9.2298
   XY=    -0.4797   YY=   160.1492   ZY=   -16.1176
   XZ=    11.5775   YZ=   -12.8755   ZZ=   175.8419
   Eigenvalues:   144.4502   154.3157   186.8737
     14  O    Isotropic =   249.5038   Anisotropy =    96.0939
   XX=   222.6028   YX=    23.8098   ZX=    12.2050
   XY=    11.0553   YY=   216.5984   ZY=   -13.7600
   XZ=    27.1340   YZ=     7.2500   ZZ=   309.3104
   Eigenvalues:   199.7244   235.2207   313.5664
     15  C    Isotropic =   106.7806   Anisotropy =    31.9438
   XX=   104.3555   YX=     6.6572   ZX=    -7.2606
   XY=     8.7852   YY=    92.7933   ZY=   -11.5839
   XZ=    -2.8287   YZ=    -7.4816   ZZ=   123.1930
   Eigenvalues:    87.6918   104.5735   128.0765
     16  O    Isotropic =   280.5991   Anisotropy =    55.1300
   XX=   230.4781   YX=   -45.2034   ZX=    11.9432
   XY=   -36.6372   YY=   294.8223   ZY=     2.9176
   XZ=   -16.2107   YZ=    -8.1615   ZZ=   316.4970
   Eigenvalues:   210.5085   313.9364   317.3524
     17  C    Isotropic =   164.4480   Anisotropy =    41.5873
   XX=   142.2218   YX=     2.8574   ZX=    -5.8128
   XY=     1.6090   YY=   169.2671   ZY=    18.1807
   XZ=    -8.1231   YZ=    11.6409   ZZ=   181.8551
   Eigenvalues:   140.1219   161.0492   192.1728
     18  C    Isotropic =   118.3967   Anisotropy =    46.8542
   XX=   144.3894   YX=     9.3012   ZX=     8.7207
   XY=    17.0168   YY=   114.3103   ZY=     0.1689
   XZ=     1.7235   YZ=    -5.3849   ZZ=    96.4905
   Eigenvalues:    94.9326   110.6247   149.6329
     19  O    Isotropic =   321.3821   Anisotropy =    68.8905
   XX=   296.4857   YX=    -0.6955   ZX=    -6.0592
   XY=    26.6532   YY=   330.3694   ZY=   -29.9076
   XZ=    -8.9724   YZ=   -30.8953   ZZ=   337.2912
   Eigenvalues:   291.7800   305.0571   367.3091
     20  H    Isotropic =    29.4462   Anisotropy =     5.3164
   XX=    28.3331   YX=    -1.2112   ZX=     0.6353
   XY=    -1.3781   YY=    27.5635   ZY=    -1.8554
   XZ=    -0.4837   YZ=    -1.4327   ZZ=    32.4421
   Eigenvalues:    26.3166    29.0316    32.9905
     21  H    Isotropic =    28.8950   Anisotropy =     7.8874
   XX=    32.7393   YX=    -1.7791   ZX=     0.7196
   XY=    -1.9670   YY=    31.6548   ZY=     2.0507
   XZ=     1.1258   YZ=     1.2789   ZZ=    22.2910
   Eigenvalues:    21.8616    30.6702    34.1533
     22  H    Isotropic =    30.0339   Anisotropy =     3.8725
   XX=    30.4405   YX=     1.5933   ZX=    -1.4585
   XY=     2.8172   YY=    29.1889   ZY=    -0.5653
   XZ=     0.1513   YZ=    -1.1546   ZZ=    30.4724
   Eigenvalues:    27.4913    29.9948    32.6156
     23  H    Isotropic =    30.0236   Anisotropy =     6.9893
   XX=    33.0229   YX=     1.9866   ZX=    -3.1328
   XY=     1.7493   YY=    28.1313   ZY=     3.3966
   XZ=    -3.0421   YZ=     2.8856   ZZ=    28.9167
   Eigenvalues:    24.0188    31.3688    34.6831
     24  H    Isotropic =    30.0978   Anisotropy =     6.8877
   XX=    31.7557   YX=    -0.6754   ZX=     3.3354
   XY=    -1.0529   YY=    33.4863   ZY=    -1.8306
   XZ=     2.3500   YZ=    -1.6062   ZZ=    25.0514
   Eigenvalues:    23.8251    31.7787    34.6897
     25  H    Isotropic =    29.9048   Anisotropy =     6.2900
   XX=    28.2960   YX=     1.1111   ZX=     1.6135
   XY=     0.5111   YY=    27.5671   ZY=    -0.5364
   XZ=     0.6950   YZ=    -0.4506   ZZ=    33.8514
   Eigenvalues:    26.8809    28.7354    34.0982
     26  H    Isotropic =    30.0730   Anisotropy =    10.4586
   XX=    28.4861   YX=     0.8459   ZX=    -0.7428
   XY=     0.6536   YY=    33.5837   ZY=     5.0554
   XZ=    -1.4314   YZ=     6.0426   ZZ=    28.1493
   Eigenvalues:    24.2747    28.8989    37.0454
     27  H    Isotropic =    29.0993   Anisotropy =     8.9327
   XX=    32.6887   YX=     3.2755   ZX=     1.7963
   XY=     3.4484   YY=    27.5393   ZY=     1.0152
   XZ=     1.6324   YZ=     2.7048   ZZ=    27.0700
   Eigenvalues:    25.2156    27.0280    35.0545
     28  H    Isotropic =    29.3477   Anisotropy =     6.3629
   XX=    29.4072   YX=     1.1673   ZX=    -2.9584
   XY=     0.6135   YY=    27.5400   ZY=     0.1025
   XZ=    -3.5003   YZ=     1.3656   ZZ=    31.0959
   Eigenvalues:    26.0316    28.4218    33.5896
     29  H    Isotropic =    29.1770   Anisotropy =     5.9623
   XX=    33.1301   YX=     0.2901   ZX=    -0.1500
   XY=     0.0517   YY=    27.7888   ZY=    -1.5155
   XZ=     0.8905   YZ=    -2.3941   ZZ=    26.6120
   Eigenvalues:    25.1391    29.2400    33.1518
     30  H    Isotropic =    30.7471   Anisotropy =    10.8382
   XX=    27.5776   YX=    -1.2794   ZX=    -0.8431
   XY=    -1.4309   YY=    37.3286   ZY=    -1.5290
   XZ=     0.1847   YZ=    -3.0137   ZZ=    27.3350
   Eigenvalues:    26.4633    27.8054    37.9725
     31  H    Isotropic =    30.9419   Anisotropy =     5.1237
   XX=    31.2364   YX=     2.8049   ZX=     1.7082
   XY=     2.7615   YY=    29.3540   ZY=    -1.5848
   XZ=     3.2449   YZ=    -1.5714   ZZ=    32.2352
   Eigenvalues:    26.1100    32.3580    34.3577
     32  H    Isotropic =    30.4753   Anisotropy =     9.2489
   XX=    31.7578   YX=     0.5297   ZX=    -3.3878
   XY=     1.1976   YY=    28.4378   ZY=    -2.9912
   XZ=    -4.3361   YZ=    -4.3548   ZZ=    31.2303
   Eigenvalues:    25.4378    29.3469    36.6413
     33  H    Isotropic =    30.2525   Anisotropy =     6.1143
   XX=    31.6276   YX=    -0.6860   ZX=    -1.2398
   XY=     0.9084   YY=    29.4645   ZY=    -3.5159
   XZ=    -2.3107   YZ=    -4.5821   ZZ=    29.6655
   Eigenvalues:    25.2947    31.1342    34.3287
     34  H    Isotropic =    30.1811   Anisotropy =     9.7517
   XX=    30.4074   YX=    -4.5899   ZX=     0.2521
   XY=    -4.5767   YY=    32.6520   ZY=    -1.1463
   XZ=     1.0549   YZ=    -2.8915   ZZ=    27.4839
   Eigenvalues:    26.2047    27.6564    36.6823
     35  H    Isotropic =    30.9421   Anisotropy =     8.5979
   XX=    29.7637   YX=    -0.1077   ZX=     3.8286
   XY=     0.3615   YY=    28.7279   ZY=     0.7878
   XZ=     4.1438   YZ=     0.1919   ZZ=    34.3347
   Eigenvalues:    27.4397    28.7126    36.6740
     36  H    Isotropic =    30.9124   Anisotropy =    14.4825
   XX=    25.6980   YX=    -0.3507   ZX=     3.4033
   XY=    -0.3338   YY=    27.4451   ZY=    -1.5506
   XZ=     3.4987   YZ=    -1.2970   ZZ=    39.5942
   Eigenvalues:    24.8881    27.2817    40.5675
     37  H    Isotropic =    31.1266   Anisotropy =    15.9722
   XX=    27.9197   YX=    -4.0140   ZX=    -1.2066
   XY=    -3.9620   YY=    37.3121   ZY=    -7.2730
   XZ=    -0.2266   YZ=    -6.5626   ZZ=    28.1480
   Eigenvalues:    22.9837    28.6214    41.7747
     38  H    Isotropic =    31.0184   Anisotropy =     9.3706
   XX=    28.8050   YX=     0.3811   ZX=    -1.3779
   XY=     0.2250   YY=    27.5049   ZY=     2.2021
   XZ=    -1.4487   YZ=     1.2275   ZZ=    36.7453
   Eigenvalues:    27.0110    28.7788    37.2655
     39  H    Isotropic =    30.4840   Anisotropy =     6.1747
   XX=    30.7924   YX=    -1.1852   ZX=     1.8127
   XY=    -2.5255   YY=    33.6845   ZY=     0.6604
   XZ=     2.1168   YZ=     1.8186   ZZ=    26.9750
   Eigenvalues:    25.6953    31.1561    34.6005
     40  H    Isotropic =    29.8245   Anisotropy =     7.8315
   XX=    32.7657   YX=     1.5893   ZX=     1.4121
   XY=     2.4111   YY=    30.3576   ZY=     3.1222
   XZ=     2.1088   YZ=     3.0658   ZZ=    26.3501
   Eigenvalues:    24.6194    29.8085    35.0455
     41  H    Isotropic =    27.9303   Anisotropy =     8.6378
   XX=    32.1062   YX=     1.9210   ZX=     2.7668
   XY=     0.7241   YY=    29.5744   ZY=     2.9802
   XZ=     2.2942   YZ=     2.3124   ZZ=    22.1102
   Eigenvalues:    20.8927    29.2094    33.6889
     42  H    Isotropic =    28.6565   Anisotropy =     4.4851
   XX=    30.0802   YX=     1.6660   ZX=     0.2799
   XY=     0.8152   YY=    27.7107   ZY=    -3.4394
   XZ=     2.0565   YZ=    -3.9496   ZZ=    28.1787
   Eigenvalues:    23.7818    30.5412    31.6466
     43  H    Isotropic =    30.4172   Anisotropy =    15.3121
   XX=    32.3588   YX=     3.3947   ZX=    -2.4847
   XY=     1.6932   YY=    24.3334   ZY=    -8.5364
   XZ=    -3.4235   YZ=    -7.2753   ZZ=    34.5593
   Eigenvalues:    19.9730    30.6533    40.6252
 End of Minotr F.D. properties file   721 does not exist.
 End of Minotr F.D. properties file   722 does not exist.
 End of Minotr F.D. properties file   788 does not exist.

 **********************************************************************

            Population analysis using the SCF density.

 **********************************************************************

 Orbital symmetries:
       Occupied  (A) (A) (A) (A) (A) (A) (A) (A) (A) (A) (A) (A)
                 (A) (A) (A) (A) (A) (A) (A) (A) (A) (A) (A) (A)
                 (A) (A) (A) (A) (A) (A) (A) (A) (A) (A) (A) (A)
                 (A) (A) (A) (A) (A) (A) (A) (A) (A) (A) (A) (A)
                 (A) (A) (A) (A) (A) (A) (A) (A) (A) (A) (A) (A)
                 (A) (A) (A) (A) (A) (A) (A) (A) (A) (A) (A) (A)
                 (A)
       Virtual   (A) (A) (A) (A) (A) (A) (A) (A) (A) (A) (A) (A)
                 (A) (A) (A) (A) (A) (A) (A) (A) (A) (A) (A) (A)
                 (A) (A) (A) (A) (A) (A) (A) (A) (A) (A) (A) (A)
                 (A) (A) (A) (A) (A) (A) (A) (A) (A) (A) (A) (A)
                 (A) (A) (A) (A) (A) (A) (A) (A) (A) (A) (A) (A)
                 (A) (A) (A) (A) (A) (A) (A) (A) (A) (A) (A) (A)
                 (A) (A) (A) (A) (A) (A) (A) (A) (A) (A) (A) (A)
                 (A) (A) (A) (A) (A) (A) (A) (A) (A) (A) (A) (A)
                 (A) (A) (A) (A) (A) (A) (A) (A) (A) (A) (A) (A)
                 (A) (A) (A) (A) (A) (A) (A) (A) (A) (A) (A) (A)
                 (A) (A) (A) (A) (A) (A) (A) (A) (A) (A) (A) (A)
                 (A) (A) (A) (A) (A) (A) (A) (A) (A) (A) (A) (A)
                 (A) (A) (A) (A) (A) (A) (A) (A) (A) (A) (A) (A)
                 (A) (A) (A) (A) (A) (A) (A) (A) (A) (A) (A) (A)
                 (A) (A) (A) (A) (A) (A) (A) (A) (A) (A) (A) (A)
                 (A) (A) (A) (A) (A) (A) (A) (A) (A) (A) (A) (A)
                 (A) (A) (A) (A) (A) (A) (A) (A) (A) (A) (A) (A)
                 (A) (A) (A) (A) (A) (A) (A) (A) (A) (A) (A) (A)
                 (A) (A) (A) (A) (A) (A) (A) (A) (A) (A) (A) (A)
                 (A) (A) (A) (A) (A) (A) (A) (A) (A) (A) (A) (A)
                 (A) (A) (A) (A) (A) (A) (A) (A) (A) (A) (A) (A)
                 (A) (A) (A) (A) (A) (A) (A) (A) (A) (A) (A) (A)
                 (A) (A) (A) (A) (A) (A) (A) (A) (A) (A) (A) (A)
                 (A) (A) (A) (A) (A) (A) (A) (A) (A) (A) (A) (A)
                 (A) (A) (A) (A) (A) (A) (A) (A) (A) (A) (A) (A)
                 (A) (A) (A) (A) (A) (A) (A) (A) (A) (A) (A) (A)
                 (A) (A) (A) (A) (A) (A) (A) (A) (A) (A) (A) (A)
                 (A) (A) (A) (A) (A) (A) (A) (A) (A) (A) (A) (A)
                 (A) (A) (A) (A) (A) (A) (A) (A) (A) (A) (A) (A)
                 (A) (A) (A) (A) (A) (A) (A) (A) (A) (A) (A) (A)
                 (A) (A) (A) (A) (A) (A) (A) (A) (A) (A) (A) (A)
                 (A) (A) (A) (A) (A) (A) (A) (A) (A) (A) (A) (A)
                 (A) (A) (A) (A) (A) (A) (A) (A) (A) (A) (A) (A)
                 (A) (A) (A) (A) (A) (A) (A) (A) (A) (A) (A) (A)
                 (A) (A) (A) (A) (A)
 The electronic state is 1-A.
 Alpha  occ. eigenvalues --  -19.22022 -19.21878 -19.20818 -19.19984 -10.32206
 Alpha  occ. eigenvalues --  -10.31039 -10.29927 -10.27534 -10.26695 -10.24751
 Alpha  occ. eigenvalues --  -10.24725 -10.24663 -10.24359 -10.23999 -10.23069
 Alpha  occ. eigenvalues --  -10.22928 -10.22912 -10.22318 -10.22238  -1.06436
 Alpha  occ. eigenvalues --   -1.06314  -1.05839  -1.03644  -0.89327  -0.84600
 Alpha  occ. eigenvalues --   -0.82292  -0.78191  -0.77362  -0.75391  -0.71828
 Alpha  occ. eigenvalues --   -0.71167  -0.68142  -0.66221  -0.62675  -0.60430
 Alpha  occ. eigenvalues --   -0.58483  -0.57865  -0.54348  -0.52547  -0.50828
 Alpha  occ. eigenvalues --   -0.50399  -0.49414  -0.49140  -0.47941  -0.47250
 Alpha  occ. eigenvalues --   -0.46905  -0.45383  -0.45111  -0.43725  -0.42859
 Alpha  occ. eigenvalues --   -0.42382  -0.41816  -0.41115  -0.40627  -0.40533
 Alpha  occ. eigenvalues --   -0.40049  -0.39550  -0.38674  -0.37673  -0.37636
 Alpha  occ. eigenvalues --   -0.37202  -0.36497  -0.35834  -0.34716  -0.34129
 Alpha  occ. eigenvalues --   -0.33754  -0.33277  -0.32533  -0.30668  -0.29578
 Alpha  occ. eigenvalues --   -0.28394  -0.26906  -0.26183
 Alpha virt. eigenvalues --   -0.05093   0.03507   0.04433   0.05509   0.05974
 Alpha virt. eigenvalues --    0.06544   0.08422   0.08592   0.09244   0.09944
 Alpha virt. eigenvalues --    0.10392   0.10904   0.11371   0.11866   0.12472
 Alpha virt. eigenvalues --    0.12732   0.13614   0.14079   0.14206   0.14471
 Alpha virt. eigenvalues --    0.15269   0.15550   0.16167   0.17169   0.17716
 Alpha virt. eigenvalues --    0.18203   0.18610   0.18923   0.19952   0.20721
 Alpha virt. eigenvalues --    0.20924   0.21618   0.22399   0.23174   0.23427
 Alpha virt. eigenvalues --    0.24136   0.24946   0.26427   0.26888   0.28114
 Alpha virt. eigenvalues --    0.28633   0.29092   0.30847   0.31530   0.32658
 Alpha virt. eigenvalues --    0.32916   0.33938   0.34372   0.34718   0.35931
 Alpha virt. eigenvalues --    0.36883   0.37726   0.39237   0.39596   0.40276
 Alpha virt. eigenvalues --    0.40520   0.41599   0.41940   0.43764   0.44412
 Alpha virt. eigenvalues --    0.45553   0.45764   0.46829   0.47123   0.48657
 Alpha virt. eigenvalues --    0.48879   0.50212   0.50580   0.50852   0.51413
 Alpha virt. eigenvalues --    0.52565   0.53384   0.54141   0.55179   0.55429
 Alpha virt. eigenvalues --    0.56082   0.56902   0.57146   0.57585   0.58230
 Alpha virt. eigenvalues --    0.58703   0.59216   0.59297   0.59779   0.59929
 Alpha virt. eigenvalues --    0.60232   0.60588   0.60826   0.61606   0.61902
 Alpha virt. eigenvalues --    0.62253   0.62883   0.62975   0.63845   0.64068
 Alpha virt. eigenvalues --    0.64799   0.65108   0.65650   0.65930   0.66684
 Alpha virt. eigenvalues --    0.67193   0.68365   0.68768   0.69108   0.70335
 Alpha virt. eigenvalues --    0.70510   0.71522   0.72836   0.73794   0.74388
 Alpha virt. eigenvalues --    0.74827   0.77711   0.78406   0.81085   0.83620
 Alpha virt. eigenvalues --    0.84291   0.85087   0.86559   0.87748   0.89057
 Alpha virt. eigenvalues --    0.89845   0.90514   0.91407   0.93947   0.94451
 Alpha virt. eigenvalues --    0.95798   0.96179   0.98174   0.99378   1.00370
 Alpha virt. eigenvalues --    1.01149   1.02259   1.02904   1.03377   1.04824
 Alpha virt. eigenvalues --    1.07641   1.09200   1.09534   1.10943   1.12551
 Alpha virt. eigenvalues --    1.14299   1.14918   1.16562   1.17743   1.20537
 Alpha virt. eigenvalues --    1.21775   1.22811   1.23104   1.24733   1.25785
 Alpha virt. eigenvalues --    1.26675   1.27781   1.29441   1.30966   1.32537
 Alpha virt. eigenvalues --    1.34168   1.35340   1.36419   1.37959   1.40732
 Alpha virt. eigenvalues --    1.41610   1.42116   1.42332   1.43643   1.44608
 Alpha virt. eigenvalues --    1.44630   1.45308   1.45505   1.46892   1.47303
 Alpha virt. eigenvalues --    1.48190   1.48520   1.48999   1.50285   1.50660
 Alpha virt. eigenvalues --    1.51419   1.52291   1.52788   1.53941   1.54836
 Alpha virt. eigenvalues --    1.55987   1.56161   1.56893   1.58218   1.58968
 Alpha virt. eigenvalues --    1.59346   1.59582   1.60275   1.61022   1.61911
 Alpha virt. eigenvalues --    1.62334   1.62994   1.64149   1.64937   1.65792
 Alpha virt. eigenvalues --    1.66322   1.66991   1.67475   1.68236   1.68965
 Alpha virt. eigenvalues --    1.69665   1.70378   1.71118   1.71842   1.72519
 Alpha virt. eigenvalues --    1.73515   1.73954   1.74599   1.75238   1.76502
 Alpha virt. eigenvalues --    1.76988   1.77626   1.78369   1.78583   1.81049
 Alpha virt. eigenvalues --    1.82144   1.82215   1.82866   1.84436   1.86090
 Alpha virt. eigenvalues --    1.87238   1.88054   1.89471   1.89935   1.90099
 Alpha virt. eigenvalues --    1.91099   1.93111   1.94875   1.95705   1.96706
 Alpha virt. eigenvalues --    1.97834   1.98561   1.99874   2.01760   2.02381
 Alpha virt. eigenvalues --    2.02521   2.03350   2.03929   2.06147   2.06987
 Alpha virt. eigenvalues --    2.08762   2.09792   2.10786   2.11643   2.13463
 Alpha virt. eigenvalues --    2.14766   2.15243   2.16135   2.16394   2.18756
 Alpha virt. eigenvalues --    2.19339   2.20286   2.21850   2.22942   2.23928
 Alpha virt. eigenvalues --    2.24925   2.26464   2.28861   2.30533   2.32151
 Alpha virt. eigenvalues --    2.33037   2.33344   2.34586   2.34964   2.38948
 Alpha virt. eigenvalues --    2.40164   2.40972   2.41936   2.42349   2.42705
 Alpha virt. eigenvalues --    2.44274   2.45742   2.46057   2.48535   2.48887
 Alpha virt. eigenvalues --    2.49819   2.49979   2.50297   2.51152   2.52970
 Alpha virt. eigenvalues --    2.54354   2.54678   2.56169   2.56545   2.57555
 Alpha virt. eigenvalues --    2.57975   2.58995   2.59932   2.60305   2.61656
 Alpha virt. eigenvalues --    2.62145   2.62531   2.63707   2.65425   2.66005
 Alpha virt. eigenvalues --    2.67590   2.67888   2.69658   2.70661   2.71418
 Alpha virt. eigenvalues --    2.72664   2.73855   2.75750   2.77937   2.78825
 Alpha virt. eigenvalues --    2.79166   2.82722   2.84165   2.84911   2.86702
 Alpha virt. eigenvalues --    2.88306   2.89271   2.89893   2.90618   2.92087
 Alpha virt. eigenvalues --    2.92579   2.93627   2.94843   2.96935   2.98480
 Alpha virt. eigenvalues --    2.99410   3.02129   3.04850   3.05503   3.05917
 Alpha virt. eigenvalues --    3.10197   3.10973   3.12644   3.13648   3.14372
 Alpha virt. eigenvalues --    3.14859   3.16012   3.18851   3.19346   3.19905
 Alpha virt. eigenvalues --    3.20802   3.21819   3.23990   3.25111   3.26611
 Alpha virt. eigenvalues --    3.29534   3.31802   3.35040   3.36757   3.39957
 Alpha virt. eigenvalues --    3.40947   3.43790   3.48256   3.57714   3.57900
 Alpha virt. eigenvalues --    3.61344   3.64024   3.70709   3.76990   3.77443
 Alpha virt. eigenvalues --    3.78066   3.80433   3.82113   3.82570   3.82758
 Alpha virt. eigenvalues --    3.83563   3.84127   3.84548   3.85145   3.87191
 Alpha virt. eigenvalues --    3.91140   3.92036   3.96058   4.00188   4.03644
 Alpha virt. eigenvalues --    4.06228   4.08704   4.11512   4.13022   4.24244
 Alpha virt. eigenvalues --    4.27777   4.29280   4.32389   4.37668   4.42055
 Alpha virt. eigenvalues --    4.48123   4.54829   4.95287   4.95907   4.97976
 Alpha virt. eigenvalues --    5.01015   5.10868   5.29435   5.32039   5.32338
 Alpha virt. eigenvalues --    5.62817   5.63842   5.66275   5.67333  23.64655
 Alpha virt. eigenvalues --   23.79079  23.83480  23.88989  23.91291  23.92321
 Alpha virt. eigenvalues --   23.94005  23.96590  23.97535  24.00796  24.02603
 Alpha virt. eigenvalues --   24.03411  24.05427  24.06887  24.25830  50.00913
 Alpha virt. eigenvalues --   50.02673  50.04891  50.09835
          Condensed to atoms (all electrons):
               1          2          3          4          5          6
     1  C    5.796350   0.332350  -0.049508  -0.015990  -0.000636  -0.064675
     2  C    0.332350   5.492225   0.277159  -0.053652  -0.000460  -0.011842
     3  C   -0.049508   0.277159   5.111349   0.285193  -0.071465  -0.006871
     4  C   -0.015990  -0.053652   0.285193   5.493781   0.300115  -0.049514
     5  C   -0.000636  -0.000460  -0.071465   0.300115   5.032560   0.353038
     6  C   -0.064675  -0.011842  -0.006871  -0.049514   0.353038   5.020507
     7  C    0.258437  -0.048692  -0.008255  -0.000726  -0.076283   0.368355
     8  C    0.177700   0.027229   0.005269  -0.000513  -0.000437   0.005680
     9  C   -0.177645  -0.094901   0.008223  -0.000616  -0.000005  -0.000153
    10  C   -0.000083   0.298097  -0.046868   0.005303  -0.000182  -0.000471
    11  O   -0.120980   0.007302  -0.000093  -0.000001  -0.000006   0.000167
    12  C   -0.076867  -0.000006   0.002000  -0.004659  -0.003177  -0.070588
    13  C   -0.001708  -0.095164  -0.006895   0.000367  -0.000024   0.000086
    14  O    0.005564  -0.052248  -0.010519  -0.000918  -0.000009   0.000006
    15  C   -0.000219   0.004041  -0.037459   0.228435  -0.043676   0.005839
    16  O    0.000007   0.001509   0.009474  -0.075286  -0.003356  -0.000552
    17  C    0.000065   0.000296  -0.021318  -0.073090   0.009084  -0.000143
    18  C   -0.000024  -0.000021   0.007890  -0.075872  -0.006373   0.000540
    19  O    0.000000   0.000001  -0.000135   0.005597  -0.000507  -0.000003
    20  H   -0.001702  -0.025559   0.392926  -0.040021  -0.003083  -0.003236
    21  H    0.010019  -0.048877   0.408559  -0.050435   0.005492  -0.000161
    22  H    0.001279  -0.000490  -0.053022   0.402530  -0.032571  -0.004994
    23  H   -0.000192   0.000478  -0.002739  -0.046751   0.408378  -0.034892
    24  H   -0.000253  -0.000306   0.007678  -0.039309   0.410211  -0.030617
    25  H   -0.006040  -0.002381   0.005831  -0.007031  -0.037445   0.411895
    26  H    0.009479   0.000308  -0.000268   0.007905  -0.033420   0.410337
    27  H   -0.056674   0.005391  -0.000305  -0.000376   0.007123  -0.039238
    28  H    0.007048   0.001218  -0.000259   0.000065  -0.000002   0.000008
    29  H    0.011555   0.002516  -0.000305   0.000013   0.000000   0.000017
    30  H    0.008777  -0.000197  -0.000059   0.000332  -0.001884  -0.001881
    31  H   -0.003736   0.002691  -0.000503  -0.001611   0.005175  -0.007888
    32  H   -0.014797  -0.000516  -0.000012   0.000104  -0.000440   0.007735
    33  H    0.000161  -0.012993   0.004892   0.000080   0.000007  -0.000014
    34  H   -0.000934   0.011032  -0.000032   0.000008   0.000000  -0.000002
    35  H    0.002282   0.002107  -0.000949  -0.000043  -0.000006   0.000022
    36  H    0.001816  -0.000800  -0.001561   0.000207  -0.000003   0.000010
    37  H   -0.000026   0.000034   0.005937  -0.003279   0.000038   0.000047
    38  H   -0.000022   0.000101   0.000104  -0.000958  -0.000205   0.000010
    39  H   -0.000014  -0.000054  -0.001049  -0.007869  -0.000218  -0.000014
    40  H    0.000001  -0.000007  -0.000619   0.011319  -0.000146   0.000020
    41  H    0.000013  -0.000050  -0.000245  -0.012370   0.010246   0.000630
    42  H   -0.000015   0.000004  -0.000133   0.005993  -0.003825  -0.000177
    43  H    0.000000  -0.000006  -0.000109   0.002387  -0.000376   0.000000
               7          8          9         10         11         12
     1  C    0.258437   0.177700  -0.177645  -0.000083  -0.120980  -0.076867
     2  C   -0.048692   0.027229  -0.094901   0.298097   0.007302  -0.000006
     3  C   -0.008255   0.005269   0.008223  -0.046868  -0.000093   0.002000
     4  C   -0.000726  -0.000513  -0.000616   0.005303  -0.000001  -0.004659
     5  C   -0.076283  -0.000437  -0.000005  -0.000182  -0.000006  -0.003177
     6  C    0.368355   0.005680  -0.000153  -0.000471   0.000167  -0.070588
     7  C    5.160230  -0.051157   0.009845   0.003872   0.011309   0.342902
     8  C   -0.051157   4.722490   0.368511  -0.088560   0.650305  -0.007546
     9  C    0.009845   0.368511   5.192574   0.288059  -0.071672  -0.001095
    10  C    0.003872  -0.088560   0.288059   5.271230   0.005159   0.000031
    11  O    0.011309   0.650305  -0.071672   0.005159   7.893216  -0.004956
    12  C    0.342902  -0.007546  -0.001095   0.000031  -0.004956   4.949026
    13  C   -0.000402  -0.001653  -0.058814   0.330203   0.000006  -0.000009
    14  O   -0.000107   0.003489  -0.038349   0.233232  -0.000015   0.000010
    15  C   -0.000364  -0.000001   0.000009  -0.000228   0.000000   0.000016
    16  O    0.000010   0.000000   0.000000   0.000003   0.000000   0.000000
    17  C   -0.000013   0.000001  -0.000004  -0.000052   0.000000  -0.000003
    18  C   -0.000044   0.000000   0.000000   0.000003   0.000000  -0.000007
    19  O    0.000000   0.000000   0.000000   0.000000   0.000000   0.000000
    20  H    0.001788  -0.000220  -0.000131  -0.000368   0.000005  -0.000189
    21  H   -0.000377  -0.000306   0.002159  -0.012161   0.000003   0.000070
    22  H    0.005139  -0.000156  -0.000035   0.000490  -0.000003  -0.001131
    23  H    0.007849   0.000028   0.000000   0.000015   0.000000  -0.000220
    24  H   -0.006163   0.000019  -0.000002   0.000020   0.000001   0.004979
    25  H   -0.044139   0.000263  -0.000107  -0.000080  -0.000017   0.008565
    26  H   -0.033283  -0.000247   0.000008   0.000026  -0.000004  -0.004830
    27  H    0.423912  -0.005106   0.002380  -0.001188   0.013576  -0.039686
    28  H   -0.000288  -0.026365   0.385679  -0.031432   0.000729   0.000127
    29  H   -0.000214  -0.029122   0.385475  -0.028338   0.004159  -0.000014
    30  H   -0.036355  -0.000024   0.000017   0.000012  -0.000106   0.403939
    31  H   -0.033697  -0.000455   0.000070  -0.000213  -0.000071   0.403334
    32  H   -0.024516   0.004980   0.000511  -0.000069   0.009677   0.398538
    33  H    0.000010  -0.000524   0.006849  -0.023677   0.000008  -0.000001
    34  H    0.000023   0.000620  -0.007232  -0.030681  -0.000010   0.000000
    35  H   -0.000115  -0.000111  -0.001505  -0.038022  -0.000061   0.000007
    36  H   -0.000073  -0.000559  -0.001686  -0.043176  -0.000031  -0.000014
    37  H    0.000002   0.000000   0.000000   0.000016   0.000000   0.000000
    38  H    0.000006  -0.000001   0.000000  -0.000011   0.000000  -0.000010
    39  H    0.000000   0.000001   0.000002  -0.000017   0.000000   0.000000
    40  H   -0.000001   0.000000   0.000000  -0.000004   0.000000   0.000000
    41  H   -0.000011   0.000000   0.000000  -0.000001   0.000000  -0.000023
    42  H    0.000017   0.000000   0.000000   0.000001   0.000000   0.000015
    43  H    0.000000   0.000000   0.000000   0.000000   0.000000   0.000000
              13         14         15         16         17         18
     1  C   -0.001708   0.005564  -0.000219   0.000007   0.000065  -0.000024
     2  C   -0.095164  -0.052248   0.004041   0.001509   0.000296  -0.000021
     3  C   -0.006895  -0.010519  -0.037459   0.009474  -0.021318   0.007890
     4  C    0.000367  -0.000918   0.228435  -0.075286  -0.073090  -0.075872
     5  C   -0.000024  -0.000009  -0.043676  -0.003356   0.009084  -0.006373
     6  C    0.000086   0.000006   0.005839  -0.000552  -0.000143   0.000540
     7  C   -0.000402  -0.000107  -0.000364   0.000010  -0.000013  -0.000044
     8  C   -0.001653   0.003489  -0.000001   0.000000   0.000001   0.000000
     9  C   -0.058814  -0.038349   0.000009   0.000000  -0.000004   0.000000
    10  C    0.330203   0.233232  -0.000228   0.000003  -0.000052   0.000003
    11  O    0.000006  -0.000015   0.000000   0.000000   0.000000   0.000000
    12  C   -0.000009   0.000010   0.000016   0.000000  -0.000003  -0.000007
    13  C    4.952180  -0.061323  -0.000006   0.000000   0.000005   0.000000
    14  O   -0.061323   7.991496  -0.000118   0.000000  -0.000034  -0.000001
    15  C   -0.000006  -0.000118   5.389443   0.211240   0.340577   0.355014
    16  O    0.000000   0.000000   0.211240   8.027986  -0.047350  -0.057653
    17  C    0.000005  -0.000034   0.340577  -0.047350   4.949219  -0.073594
    18  C    0.000000  -0.000001   0.355014  -0.057653  -0.073594   4.795514
    19  O    0.000000   0.000000  -0.039718  -0.005802  -0.011943   0.268619
    20  H    0.001288   0.000172  -0.003282   0.007560   0.000627   0.000025
    21  H   -0.004035   0.026078  -0.000903   0.000804  -0.000641   0.000416
    22  H    0.000037   0.000470  -0.030969   0.004100  -0.003825  -0.003961
    23  H   -0.000003   0.000001  -0.009887   0.017316   0.001208  -0.005598
    24  H    0.000000   0.000000  -0.007819   0.000093  -0.000416   0.003984
    25  H    0.000035   0.000006  -0.000293  -0.000138  -0.000027   0.000033
    26  H   -0.000003   0.000000  -0.000263  -0.000015   0.000011  -0.000003
    27  H    0.000133  -0.000001   0.000026   0.000000   0.000000   0.000001
    28  H    0.002099   0.002398  -0.000001   0.000000  -0.000001   0.000000
    29  H   -0.000537   0.001727   0.000000   0.000000   0.000000   0.000000
    30  H    0.000000   0.000000  -0.000006   0.000000   0.000000  -0.000005
    31  H    0.000005  -0.000011   0.000290  -0.000002  -0.000013   0.000070
    32  H   -0.000001   0.000005  -0.000001   0.000000  -0.000001  -0.000001
    33  H    0.402051   0.000050  -0.000007  -0.000017  -0.000016  -0.000001
    34  H    0.392248   0.004676   0.000000   0.000000   0.000000   0.000000
    35  H    0.400142   0.004059   0.000001   0.000000   0.000000   0.000000
    36  H    0.009686   0.314779  -0.000054  -0.000001   0.000228  -0.000001
    37  H    0.000009  -0.000041  -0.040193   0.323740  -0.002177   0.006909
    38  H    0.000001   0.000097  -0.032434   0.004556   0.390771  -0.002260
    39  H    0.000026   0.000771  -0.026297  -0.002878   0.399180   0.007524
    40  H    0.000000   0.000000  -0.037440   0.001294   0.397541  -0.018256
    41  H    0.000000   0.000000  -0.035828  -0.001682   0.007762   0.406040
    42  H    0.000000   0.000000  -0.042713   0.004241  -0.004441   0.396916
    43  H    0.000000   0.000000  -0.012800   0.024276   0.000058  -0.053013
              19         20         21         22         23         24
     1  C    0.000000  -0.001702   0.010019   0.001279  -0.000192  -0.000253
     2  C    0.000001  -0.025559  -0.048877  -0.000490   0.000478  -0.000306
     3  C   -0.000135   0.392926   0.408559  -0.053022  -0.002739   0.007678
     4  C    0.005597  -0.040021  -0.050435   0.402530  -0.046751  -0.039309
     5  C   -0.000507  -0.003083   0.005492  -0.032571   0.408378   0.410211
     6  C   -0.000003  -0.003236  -0.000161  -0.004994  -0.034892  -0.030617
     7  C    0.000000   0.001788  -0.000377   0.005139   0.007849  -0.006163
     8  C    0.000000  -0.000220  -0.000306  -0.000156   0.000028   0.000019
     9  C    0.000000  -0.000131   0.002159  -0.000035   0.000000  -0.000002
    10  C    0.000000  -0.000368  -0.012161   0.000490   0.000015   0.000020
    11  O    0.000000   0.000005   0.000003  -0.000003   0.000000   0.000001
    12  C    0.000000  -0.000189   0.000070  -0.001131  -0.000220   0.004979
    13  C    0.000000   0.001288  -0.004035   0.000037  -0.000003   0.000000
    14  O    0.000000   0.000172   0.026078   0.000470   0.000001   0.000000
    15  C   -0.039718  -0.003282  -0.000903  -0.030969  -0.009887  -0.007819
    16  O   -0.005802   0.007560   0.000804   0.004100   0.017316   0.000093
    17  C   -0.011943   0.000627  -0.000641  -0.003825   0.001208  -0.000416
    18  C    0.268619   0.000025   0.000416  -0.003961  -0.005598   0.003984
    19  O    7.943949   0.000000  -0.000013  -0.000147  -0.000053  -0.000047
    20  H    0.000000   0.509821  -0.021581   0.007691   0.004391   0.000200
    21  H   -0.000013  -0.021581   0.528908  -0.000357  -0.000203  -0.000302
    22  H   -0.000147   0.007691  -0.000357   0.539635   0.007957  -0.009151
    23  H   -0.000053   0.004391  -0.000203   0.007957   0.548643  -0.029204
    24  H   -0.000047   0.000200  -0.000302  -0.009151  -0.029204   0.552455
    25  H    0.000000   0.000273   0.000136  -0.000490  -0.008922   0.007653
    26  H    0.000000  -0.000283   0.000026  -0.000226  -0.002543  -0.008453
    27  H    0.000000   0.000185  -0.000002   0.000058  -0.000287  -0.000283
    28  H    0.000000  -0.000031  -0.000124  -0.000018   0.000000   0.000000
    29  H    0.000000   0.000060  -0.000161   0.000006   0.000000   0.000000
    30  H    0.000000   0.000019  -0.000003   0.000037  -0.000045   0.000553
    31  H    0.000000   0.000029  -0.000022   0.003761   0.000027  -0.001161
    32  H    0.000000  -0.000003  -0.000004   0.000058   0.000025  -0.000061
    33  H    0.000000  -0.000420   0.002057  -0.000012  -0.000003  -0.000001
    34  H    0.000000   0.000012  -0.000458  -0.000001   0.000000   0.000000
    35  H    0.000000  -0.000149   0.000564   0.000002   0.000000   0.000000
    36  H    0.000000   0.000066  -0.001537   0.000278   0.000001   0.000000
    37  H   -0.000059  -0.000004  -0.000828  -0.000451  -0.000802  -0.000055
    38  H   -0.000451  -0.000173  -0.000114   0.001734  -0.000163  -0.000029
    39  H   -0.000102   0.000277   0.005568   0.000005  -0.000021  -0.000002
    40  H    0.027498  -0.000106  -0.000199  -0.000449  -0.000056   0.000009
    41  H   -0.029087   0.000000   0.000032  -0.000571   0.002363  -0.001593
    42  H   -0.026193  -0.000002  -0.000062   0.002977   0.000479   0.000171
    43  H    0.318039  -0.000026  -0.000039  -0.000042  -0.000024  -0.000029
              25         26         27         28         29         30
     1  C   -0.006040   0.009479  -0.056674   0.007048   0.011555   0.008777
     2  C   -0.002381   0.000308   0.005391   0.001218   0.002516  -0.000197
     3  C    0.005831  -0.000268  -0.000305  -0.000259  -0.000305  -0.000059
     4  C   -0.007031   0.007905  -0.000376   0.000065   0.000013   0.000332
     5  C   -0.037445  -0.033420   0.007123  -0.000002   0.000000  -0.001884
     6  C    0.411895   0.410337  -0.039238   0.000008   0.000017  -0.001881
     7  C   -0.044139  -0.033283   0.423912  -0.000288  -0.000214  -0.036355
     8  C    0.000263  -0.000247  -0.005106  -0.026365  -0.029122  -0.000024
     9  C   -0.000107   0.000008   0.002380   0.385679   0.385475   0.000017
    10  C   -0.000080   0.000026  -0.001188  -0.031432  -0.028338   0.000012
    11  O   -0.000017  -0.000004   0.013576   0.000729   0.004159  -0.000106
    12  C    0.008565  -0.004830  -0.039686   0.000127  -0.000014   0.403939
    13  C    0.000035  -0.000003   0.000133   0.002099  -0.000537   0.000000
    14  O    0.000006   0.000000  -0.000001   0.002398   0.001727   0.000000
    15  C   -0.000293  -0.000263   0.000026  -0.000001   0.000000  -0.000006
    16  O   -0.000138  -0.000015   0.000000   0.000000   0.000000   0.000000
    17  C   -0.000027   0.000011   0.000000  -0.000001   0.000000   0.000000
    18  C    0.000033  -0.000003   0.000001   0.000000   0.000000  -0.000005
    19  O    0.000000   0.000000   0.000000   0.000000   0.000000   0.000000
    20  H    0.000273  -0.000283   0.000185  -0.000031   0.000060   0.000019
    21  H    0.000136   0.000026  -0.000002  -0.000124  -0.000161  -0.000003
    22  H   -0.000490  -0.000226   0.000058  -0.000018   0.000006   0.000037
    23  H   -0.008922  -0.002543  -0.000287   0.000000   0.000000  -0.000045
    24  H    0.007653  -0.008453  -0.000283   0.000000   0.000000   0.000553
    25  H    0.561105  -0.025894  -0.004612   0.000004  -0.000001  -0.000012
    26  H   -0.025894   0.547880  -0.007771   0.000000  -0.000001   0.003288
    27  H   -0.004612  -0.007771   0.555974  -0.000090  -0.000032  -0.005417
    28  H    0.000004   0.000000  -0.000090   0.491007  -0.009919  -0.000004
    29  H   -0.000001  -0.000001  -0.000032  -0.009919   0.498802   0.000001
    30  H   -0.000012   0.003288  -0.005417  -0.000004   0.000001   0.549125
    31  H   -0.000249  -0.000672   0.007996  -0.000009   0.000004  -0.026401
    32  H   -0.000374   0.000000  -0.005717  -0.000045  -0.000017  -0.023225
    33  H   -0.000020   0.000000  -0.000004  -0.000382   0.000271   0.000000
    34  H   -0.000001   0.000000  -0.000005   0.000608   0.000762   0.000000
    35  H    0.000100   0.000000  -0.000031   0.000315  -0.001088   0.000000
    36  H   -0.000002   0.000000   0.000009   0.003133   0.000104   0.000001
    37  H   -0.000026   0.000001   0.000000   0.000000   0.000000   0.000000
    38  H    0.000001   0.000001   0.000000  -0.000002   0.000000   0.000000
    39  H    0.000002   0.000000   0.000000  -0.000002   0.000000   0.000000
    40  H    0.000000  -0.000001   0.000000   0.000000   0.000000   0.000000
    41  H   -0.000039   0.000007   0.000000   0.000000   0.000000  -0.000004
    42  H   -0.000002   0.000001   0.000000   0.000000   0.000000   0.000000
    43  H    0.000000   0.000000   0.000000   0.000000   0.000000   0.000000
              31         32         33         34         35         36
     1  C   -0.003736  -0.014797   0.000161  -0.000934   0.002282   0.001816
     2  C    0.002691  -0.000516  -0.012993   0.011032   0.002107  -0.000800
     3  C   -0.000503  -0.000012   0.004892  -0.000032  -0.000949  -0.001561
     4  C   -0.001611   0.000104   0.000080   0.000008  -0.000043   0.000207
     5  C    0.005175  -0.000440   0.000007   0.000000  -0.000006  -0.000003
     6  C   -0.007888   0.007735  -0.000014  -0.000002   0.000022   0.000010
     7  C   -0.033697  -0.024516   0.000010   0.000023  -0.000115  -0.000073
     8  C   -0.000455   0.004980  -0.000524   0.000620  -0.000111  -0.000559
     9  C    0.000070   0.000511   0.006849  -0.007232  -0.001505  -0.001686
    10  C   -0.000213  -0.000069  -0.023677  -0.030681  -0.038022  -0.043176
    11  O   -0.000071   0.009677   0.000008  -0.000010  -0.000061  -0.000031
    12  C    0.403334   0.398538  -0.000001   0.000000   0.000007  -0.000014
    13  C    0.000005  -0.000001   0.402051   0.392248   0.400142   0.009686
    14  O   -0.000011   0.000005   0.000050   0.004676   0.004059   0.314779
    15  C    0.000290  -0.000001  -0.000007   0.000000   0.000001  -0.000054
    16  O   -0.000002   0.000000  -0.000017   0.000000   0.000000  -0.000001
    17  C   -0.000013  -0.000001  -0.000016   0.000000   0.000000   0.000228
    18  C    0.000070  -0.000001  -0.000001   0.000000   0.000000  -0.000001
    19  O    0.000000   0.000000   0.000000   0.000000   0.000000   0.000000
    20  H    0.000029  -0.000003  -0.000420   0.000012  -0.000149   0.000066
    21  H   -0.000022  -0.000004   0.002057  -0.000458   0.000564  -0.001537
    22  H    0.003761   0.000058  -0.000012  -0.000001   0.000002   0.000278
    23  H    0.000027   0.000025  -0.000003   0.000000   0.000000   0.000001
    24  H   -0.001161  -0.000061  -0.000001   0.000000   0.000000   0.000000
    25  H   -0.000249  -0.000374  -0.000020  -0.000001   0.000100  -0.000002
    26  H   -0.000672   0.000000   0.000000   0.000000   0.000000   0.000000
    27  H    0.007996  -0.005717  -0.000004  -0.000005  -0.000031   0.000009
    28  H   -0.000009  -0.000045  -0.000382   0.000608   0.000315   0.003133
    29  H    0.000004  -0.000017   0.000271   0.000762  -0.001088   0.000104
    30  H   -0.026401  -0.023225   0.000000   0.000000   0.000000   0.000001
    31  H    0.556181  -0.027155   0.000000   0.000000  -0.000001   0.000019
    32  H   -0.027155   0.545270   0.000000   0.000000   0.000000  -0.000007
    33  H    0.000000   0.000000   0.532187  -0.023299  -0.022941  -0.000361
    34  H    0.000000   0.000000  -0.023299   0.535098  -0.020982  -0.000490
    35  H   -0.000001   0.000000  -0.022941  -0.020982   0.540884  -0.000605
    36  H    0.000019  -0.000007  -0.000361  -0.000490  -0.000605   0.453006
    37  H    0.000000   0.000000  -0.000003   0.000001  -0.000002   0.000001
    38  H   -0.000022   0.000001   0.000002   0.000000   0.000000   0.000145
    39  H    0.000004   0.000000   0.000016   0.000001  -0.000003   0.000093
    40  H    0.000003   0.000000   0.000001   0.000000   0.000000   0.000001
    41  H    0.000002   0.000000   0.000000   0.000000   0.000000   0.000000
    42  H    0.000067   0.000000   0.000000   0.000000   0.000000  -0.000001
    43  H    0.000000   0.000000   0.000000   0.000000   0.000000   0.000000
              37         38         39         40         41         42
     1  C   -0.000026  -0.000022  -0.000014   0.000001   0.000013  -0.000015
     2  C    0.000034   0.000101  -0.000054  -0.000007  -0.000050   0.000004
     3  C    0.005937   0.000104  -0.001049  -0.000619  -0.000245  -0.000133
     4  C   -0.003279  -0.000958  -0.007869   0.011319  -0.012370   0.005993
     5  C    0.000038  -0.000205  -0.000218  -0.000146   0.010246  -0.003825
     6  C    0.000047   0.000010  -0.000014   0.000020   0.000630  -0.000177
     7  C    0.000002   0.000006   0.000000  -0.000001  -0.000011   0.000017
     8  C    0.000000  -0.000001   0.000001   0.000000   0.000000   0.000000
     9  C    0.000000   0.000000   0.000002   0.000000   0.000000   0.000000
    10  C    0.000016  -0.000011  -0.000017  -0.000004  -0.000001   0.000001
    11  O    0.000000   0.000000   0.000000   0.000000   0.000000   0.000000
    12  C    0.000000  -0.000010   0.000000   0.000000  -0.000023   0.000015
    13  C    0.000009   0.000001   0.000026   0.000000   0.000000   0.000000
    14  O   -0.000041   0.000097   0.000771   0.000000   0.000000   0.000000
    15  C   -0.040193  -0.032434  -0.026297  -0.037440  -0.035828  -0.042713
    16  O    0.323740   0.004556  -0.002878   0.001294  -0.001682   0.004241
    17  C   -0.002177   0.390771   0.399180   0.397541   0.007762  -0.004441
    18  C    0.006909  -0.002260   0.007524  -0.018256   0.406040   0.396916
    19  O   -0.000059  -0.000451  -0.000102   0.027498  -0.029087  -0.026193
    20  H   -0.000004  -0.000173   0.000277  -0.000106   0.000000  -0.000002
    21  H   -0.000828  -0.000114   0.005568  -0.000199   0.000032  -0.000062
    22  H   -0.000451   0.001734   0.000005  -0.000449  -0.000571   0.002977
    23  H   -0.000802  -0.000163  -0.000021  -0.000056   0.002363   0.000479
    24  H   -0.000055  -0.000029  -0.000002   0.000009  -0.001593   0.000171
    25  H   -0.000026   0.000001   0.000002   0.000000  -0.000039  -0.000002
    26  H    0.000001   0.000001   0.000000  -0.000001   0.000007   0.000001
    27  H    0.000000   0.000000   0.000000   0.000000   0.000000   0.000000
    28  H    0.000000  -0.000002  -0.000002   0.000000   0.000000   0.000000
    29  H    0.000000   0.000000   0.000000   0.000000   0.000000   0.000000
    30  H    0.000000   0.000000   0.000000   0.000000  -0.000004   0.000000
    31  H    0.000000  -0.000022   0.000004   0.000003   0.000002   0.000067
    32  H    0.000000   0.000001   0.000000   0.000000   0.000000   0.000000
    33  H   -0.000003   0.000002   0.000016   0.000001   0.000000   0.000000
    34  H    0.000001   0.000000   0.000001   0.000000   0.000000   0.000000
    35  H   -0.000002   0.000000  -0.000003   0.000000   0.000000   0.000000
    36  H    0.000001   0.000145   0.000093   0.000001   0.000000  -0.000001
    37  H    0.435872   0.000240   0.003495  -0.000549  -0.000486  -0.000488
    38  H    0.000240   0.547716  -0.021412  -0.020600  -0.000308   0.001314
    39  H    0.003495  -0.021412   0.542130  -0.025164  -0.000385   0.000035
    40  H   -0.000549  -0.020600  -0.025164   0.533401   0.001521  -0.001751
    41  H   -0.000486  -0.000308  -0.000385   0.001521   0.551800  -0.031462
    42  H   -0.000488   0.001314   0.000035  -0.001751  -0.031462   0.555317
    43  H   -0.000796  -0.000048  -0.000174   0.000182  -0.004077   0.008938
              43
     1  C    0.000000
     2  C   -0.000006
     3  C   -0.000109
     4  C    0.002387
     5  C   -0.000376
     6  C    0.000000
     7  C    0.000000
     8  C    0.000000
     9  C    0.000000
    10  C    0.000000
    11  O    0.000000
    12  C    0.000000
    13  C    0.000000
    14  O    0.000000
    15  C   -0.012800
    16  O    0.024276
    17  C    0.000058
    18  C   -0.053013
    19  O    0.318039
    20  H   -0.000026
    21  H   -0.000039
    22  H   -0.000042
    23  H   -0.000024
    24  H   -0.000029
    25  H    0.000000
    26  H    0.000000
    27  H    0.000000
    28  H    0.000000
    29  H    0.000000
    30  H    0.000000
    31  H    0.000000
    32  H    0.000000
    33  H    0.000000
    34  H    0.000000
    35  H    0.000000
    36  H    0.000000
    37  H   -0.000796
    38  H   -0.000048
    39  H   -0.000174
    40  H    0.000182
    41  H   -0.004077
    42  H    0.008938
    43  H    0.459856
 Mulliken charges:
               1
     1  C   -0.030163
     2  C   -0.016866
     3  C   -0.210928
     4  C   -0.188846
     5  C   -0.221248
     6  C   -0.257023
     7  C   -0.228433
     8  C    0.246477
     9  C   -0.196418
    10  C   -0.089891
    11  O   -0.397595
    12  C   -0.298526
    13  C   -0.260031
    14  O   -0.425391
    15  C   -0.131951
    16  O   -0.443477
    17  C   -0.257530
    18  C    0.047187
    19  O   -0.449445
    20  H    0.173153
    21  H    0.153016
    22  H    0.164829
    23  H    0.143451
    24  H    0.147232
    25  H    0.142440
    26  H    0.138904
    27  H    0.150062
    28  H    0.174531
    29  H    0.164277
    30  H    0.129527
    31  H    0.124164
    32  H    0.130055
    33  H    0.136053
    34  H    0.139040
    35  H    0.136131
    36  H    0.267379
    37  H    0.273925
    38  H    0.132421
    39  H    0.126546
    40  H    0.132557
    41  H    0.137805
    42  H    0.134779
    43  H    0.257822
 Sum of Mulliken charges =   0.00000
 Mulliken charges with hydrogens summed into heavy atoms:
               1
     1  C   -0.030163
     2  C   -0.016866
     3  C    0.115241
     4  C   -0.024017
     5  C    0.069434
     6  C    0.024321
     7  C   -0.078372
     8  C    0.246477
     9  C    0.142390
    10  C   -0.089891
    11  O   -0.397595
    12  C    0.085220
    13  C    0.151194
    14  O   -0.158012
    15  C   -0.131951
    16  O   -0.169552
    17  C    0.133995
    18  C    0.319770
    19  O   -0.191623
 Electronic spatial extent (au):  <R**2>=           5680.5005
 Charge=              0.0000 electrons
 Dipole moment (field-independent basis, Debye):
    X=             -0.9911    Y=             -2.4616    Z=              1.0715  Tot=              2.8618
 Quadrupole moment (field-independent basis, Debye-Ang):
   XX=           -148.5109   YY=           -117.3071   ZZ=           -110.9747
   XY=             -7.3393   XZ=             -1.9289   YZ=             -1.0183
 Traceless Quadrupole moment (field-independent basis, Debye-Ang):
   XX=            -22.9133   YY=              8.2904   ZZ=             14.6229
   XY=             -7.3393   XZ=             -1.9289   YZ=             -1.0183
 Octapole moment (field-independent basis, Debye-Ang**2):
  XXX=              4.0064  YYY=              6.9242  ZZZ=            -12.8895  XYY=            -40.1783
  XXY=            -72.7218  XXZ=             45.8103  XZZ=              7.5904  YZZ=            -13.5123
  YYZ=             15.2508  XYZ=             10.0208
 Hexadecapole moment (field-independent basis, Debye-Ang**3):
 XXXX=          -5595.7429 YYYY=          -1983.7588 ZZZZ=           -606.5282 XXXY=           -147.7937
 XXXZ=           -160.4082 YYYX=             36.4221 YYYZ=            -23.2106 ZZZX=            -28.9931
 ZZZY=             15.4491 XXYY=          -1137.9150 XXZZ=           -916.0795 YYZZ=           -413.9385
 XXYZ=              7.5102 YYXZ=              3.0297 ZZXY=             -6.6140
 N-N= 1.595808472557D+03 E-N=-5.261040391006D+03  KE= 8.829970953189D+02
 1\1\GINC-SNODE69\SP\RmPW1PW91\6-311G(d,p)\C15H24O4\ROOT\11-Mar-2024\0\
 \# mPW1PW91/6-311G(d,p) nmr guess=read geom=check scrf=(solvent=methan
 ol,read)\\candidate structure: DY-202A-11R_48, conformer: 1, nmr calcu
 lation with methanol solvation\\0,1\C,0,1.7641004796,0.7228922211,0.10
 76050735\C,0,1.1575944278,-0.4767375689,0.2809863062\C,0,-0.2728190889
 ,-0.7459510792,0.6552795536\C,0,-1.2840587035,0.2354753534,0.007989562
 5\C,0,-1.31863945,1.5940821499,0.7515280024\C,0,0.0216767576,2.1217971
 133,1.2976340286\C,0,1.2239423898,2.1152167055,0.3332318798\C,0,3.1649
 990185,0.5077056428,-0.2915573424\C,0,3.4007104487,-0.9802261205,-0.48
 12195003\C,0,2.1145317791,-1.6535861629,0.0480319417\O,0,4.0149144292,
 1.3865888381,-0.4427722682\C,0,0.9548666311,2.8583716123,-0.9908982338
 \C,0,2.3536443566,-2.4456506892,1.336546821\O,0,1.5564877397,-2.599818
 9418,-0.8801649071\C,0,-2.7028276953,-0.4084867781,-0.1212829381\O,0,-
 3.1996417103,-0.8110603445,1.1795776038\C,0,-2.7020621432,-1.613151588
 7,-1.072799458\C,0,-3.7485802605,0.6171080574,-0.6022226281\O,0,-5.048
 8755908,0.0371243701,-0.7245951032\H,0,-0.3774968884,-0.7146960394,1.7
 49404982\H,0,-0.4938755323,-1.776442972,0.3650558034\H,0,-0.9460425515
 ,0.4145127422,-1.0208552984\H,0,-2.0045336501,1.510814951,1.6049313563
 \H,0,-1.7480394094,2.3499577181,0.0839537734\H,0,0.3024197752,1.556607
 5894,2.195783706\H,0,-0.1431987468,3.154052786,1.6341735984\H,0,2.0352
 61601,2.6660467056,0.8321860476\H,0,3.5311892506,-1.1910840187,-1.5499
 167679\H,0,4.3156769168,-1.2999134037,0.028387965\H,0,0.6256715492,3.8
 857424964,-0.7915009148\H,0,0.18255771,2.3644411398,-1.5905645802\H,0,
 1.8667704886,2.9119349313,-1.5963263063\H,0,1.4129252578,-2.843514282,
 1.7317590657\H,0,3.0236630958,-3.2885891462,1.1328508753\H,0,2.8129396
 544,-1.8116745084,2.1015873967\H,0,1.4010786428,-2.1373227723,-1.72252
 12547\H,0,-2.8191727364,-1.6788730643,1.3958987689\H,0,-2.3025640323,-
 1.3332407334,-2.0542295812\H,0,-2.0983902263,-2.44084555,-0.686640465\
 H,0,-3.7228361725,-1.980050537,-1.2111327548\H,0,-3.7914272718,1.46337
 43945,0.0929070264\H,0,-3.4777990506,0.9969612143,-1.5922302614\H,0,-5
 .2169414891,-0.4030924311,0.1277394257\\Version=ES64L-G09RevD.01\State
 =1-A\HF=-886.9771315\RMSD=5.460e-09\Dipole=-0.4019131,-0.9650789,0.418
 0657\Quadrupole=-17.0416655,6.2179482,10.8237173,-5.3220021,-1.8675528
 ,-0.8204164\PG=C01 [X(C15H24O4)]\\@


 IT IS DOUBTED WHETHER A MAN EVER BRINGS HIS FACULTIES TO BEAR WITH THEIR FULL FORCE
 ON A SUBJECT UNTIL HE WRITES UPON IT.

                          -- CICERO
 Job cpu time:       0 days  0 hours 44 minutes 55.4 seconds.
 File lengths (MBytes):  RWF=    279 Int=      0 D2E=      0 Chk=     29 Scr=      1
 Normal termination of Gaussian 09 at Mon Mar 11 00:10:11 2024.
