# Supplementary material for: New patchoulol- and guaiane-type sesquiterpenoids from Sanguisorba officinalis with anti-melanogenic activity
Source: Nat Prod Bioprospect. 2026 May 12;16(1):63. doi: 10.1007/s13659-026-00616-0 (PMC13161421; doi:10.1007/s13659-026-00616-0)
Supplement: Supplementary file 2 — Additional file 2. It includes the calculated NMR data of compound 11. [file 13659_2026_616_MOESM2_ESM.zip › New folder/11R-nmr-49.log]

 Entering Gaussian System, Link 0=/gpfs/home/zhengshan/software/Gaussian/g09/g09
 Input=DY-202A-11R_49-2.gjf
 Output=DY-202A-11R_49-2.log
 Initial command:
 /gpfs/home/zhengshan/software/Gaussian/g09/l1.exe "/gpfs/home/zhengshan/software/Gaussian/g09/scratch/zhengshan/%J/Gau-20749.inp" -scrdir="/gpfs/home/zhengshan/software/Gaussian/g09/scratch/zhengshan/%J/"
 Entering Link 1 = /gpfs/home/zhengshan/software/Gaussian/g09/l1.exe PID=     20750.
  
 Copyright (c) 1988,1990,1992,1993,1995,1998,2003,2009,2013,
            Gaussian, Inc.  All Rights Reserved.
  
 This is part of the Gaussian(R) 09 program.  It is based on
 the Gaussian(R) 03 system (copyright 2003, Gaussian, Inc.),
 the Gaussian(R) 98 system (copyright 1998, Gaussian, Inc.),
 the Gaussian(R) 94 system (copyright 1995, Gaussian, Inc.),
 the Gaussian 92(TM) system (copyright 1992, Gaussian, Inc.),
 the Gaussian 90(TM) system (copyright 1990, Gaussian, Inc.),
 the Gaussian 88(TM) system (copyright 1988, Gaussian, Inc.),
 the Gaussian 86(TM) system (copyright 1986, Carnegie Mellon
 University), and the Gaussian 82(TM) system (copyright 1983,
 Carnegie Mellon University). Gaussian is a federally registered
 trademark of Gaussian, Inc.
  
 This software contains proprietary and confidential information,
 including trade secrets, belonging to Gaussian, Inc.
  
 This software is provided under written license and may be
 used, copied, transmitted, or stored only in accord with that
 written license.
  
 The following legend is applicable only to US Government
 contracts under FAR:
  
                    RESTRICTED RIGHTS LEGEND
  
 Use, reproduction and disclosure by the US Government is
 subject to restrictions as set forth in subparagraphs (a)
 and (c) of the Commercial Computer Software - Restricted
 Rights clause in FAR 52.227-19.
  
 Gaussian, Inc.
 340 Quinnipiac St., Bldg. 40, Wallingford CT 06492
  
  
 ---------------------------------------------------------------
 Warning -- This program may not be used in any manner that
 competes with the business of Gaussian, Inc. or will provide
 assistance to any competitor of Gaussian, Inc.  The licensee
 of this program is prohibited from giving any competitor of
 Gaussian, Inc. access to this program.  By using this program,
 the user acknowledges that Gaussian, Inc. is engaged in the
 business of creating and licensing software in the field of
 computational chemistry and represents and warrants to the
 licensee that it is not a competitor of Gaussian, Inc. and that
 it will not use this program in any manner prohibited above.
 ---------------------------------------------------------------
  

 Cite this work as:
 Gaussian 09, Revision D.01,
 M. J. Frisch, G. W. Trucks, H. B. Schlegel, G. E. Scuseria, 
 M. A. Robb, J. R. Cheeseman, G. Scalmani, V. Barone, B. Mennucci, 
 G. A. Petersson, H. Nakatsuji, M. Caricato, X. Li, H. P. Hratchian, 
 A. F. Izmaylov, J. Bloino, G. Zheng, J. L. Sonnenberg, M. Hada, 
 M. Ehara, K. Toyota, R. Fukuda, J. Hasegawa, M. Ishida, T. Nakajima, 
 Y. Honda, O. Kitao, H. Nakai, T. Vreven, J. A. Montgomery, Jr., 
 J. E. Peralta, F. Ogliaro, M. Bearpark, J. J. Heyd, E. Brothers, 
 K. N. Kudin, V. N. Staroverov, T. Keith, R. Kobayashi, J. Normand, 
 K. Raghavachari, A. Rendell, J. C. Burant, S. S. Iyengar, J. Tomasi, 
 M. Cossi, N. Rega, J. M. Millam, M. Klene, J. E. Knox, J. B. Cross, 
 V. Bakken, C. Adamo, J. Jaramillo, R. Gomperts, R. E. Stratmann, 
 O. Yazyev, A. J. Austin, R. Cammi, C. Pomelli, J. W. Ochterski, 
 R. L. Martin, K. Morokuma, V. G. Zakrzewski, G. A. Voth, 
 P. Salvador, J. J. Dannenberg, S. Dapprich, A. D. Daniels, 
 O. Farkas, J. B. Foresman, J. V. Ortiz, J. Cioslowski, 
 and D. J. Fox, Gaussian, Inc., Wallingford CT, 2013.
 
 ******************************************
 Gaussian 09:  ES64L-G09RevD.01 24-Apr-2013
                10-Mar-2024 
 ******************************************
 %chk=DY-202A-11R_49.chk
 %mem=6GB
 %nprocshared=3
 Will use up to    3 processors via shared memory.
 ----------------------------------------------------------------------
 # mPW1PW91/6-311G(d,p) nmr guess=read geom=check scrf=(solvent=methano
 l,read)
 ----------------------------------------------------------------------
 1/29=2,38=1,40=2/1;
 2/12=2,40=1/2;
 3/5=4,6=6,7=101,11=2,14=-4,16=1,25=1,30=1,70=2203,72=3,74=-7,116=-2/1,2,8,3;
 4/5=1/1;
 5/5=2,38=6,53=3/2;
 8/6=1,10=90,11=11/1;
 10/13=100,45=16/2;
 6/7=2,8=2,9=2,10=2,28=1/1;
 99/9=1/99;
 ----------------------------------------------------------------------
 candidate structure: DY-202A-11R_49, conformer: 1, nmr calculation wit
 h methanol solvation
 ----------------------------------------------------------------------
 Structure from the checkpoint file:  "DY-202A-11R_49.chk"
 Charge =  0 Multiplicity = 1
 Redundant internal coordinates found in file.
 C,0,1.7614041843,0.7231686373,0.1254046476
 C,0,1.1494566564,-0.4758130991,0.2845737233
 C,0,-0.2827339839,-0.7448442672,0.6541631082
 C,0,-1.2902288292,0.2369655333,-0.0000765967
 C,0,-1.3230090517,1.6024940538,0.7349656394
 C,0,0.0100368711,2.1157661637,1.3096345833
 C,0,1.2256304221,2.114945197,0.3626931216
 C,0,3.1623903147,0.5071843679,-0.2725092525
 C,0,3.3928780141,-0.979210143,-0.4787741877
 C,0,2.1016142555,-1.6536448083,0.0362498206
 O,0,4.0164011497,1.3843483781,-0.4110452583
 C,0,0.9754313512,2.8737527788,-0.9561334362
 C,0,2.3324924642,-2.4681185936,1.312027975
 O,0,1.5412158373,-2.5814739717,-0.9092878086
 C,0,-2.7084175122,-0.3950493794,-0.1312635563
 O,0,-3.1345042298,-0.7864077513,1.1892604525
 C,0,-2.7091069918,-1.62957673,-1.0500006
 C,0,-3.7361237855,0.6298331362,-0.6637259296
 O,0,-5.0724418226,0.1148437483,-0.5801989437
 H,0,-0.3926900466,-0.7126211049,1.7472576447
 H,0,-0.5039269572,-1.7743808092,0.3643771777
 H,0,-0.948748795,0.4082394273,-1.0290357556
 H,0,-2.0309267738,1.5344347836,1.5708879736
 H,0,-1.7240230824,2.3606985461,0.0524699213
 H,0,0.2735066766,1.5391076215,2.2056727397
 H,0,-0.1556057172,3.1450374784,1.6549308411
 H,0,2.0328171596,2.6563661343,0.8784494107
 H,0,3.5280754387,-1.1775125567,-1.5492886795
 H,0,4.3042200412,-1.3083843713,0.031335822
 H,0,0.6436390423,3.8989196965,-0.749678876
 H,0,0.2111193793,2.3866112336,-1.5715431399
 H,0,1.8952621597,2.933958299,-1.5486737595
 H,0,1.3884575527,-2.8674734593,1.6976167886
 H,0,2.9988290636,-3.3110660497,1.0964197901
 H,0,2.7927306807,-1.8492930609,2.0888169072
 H,0,1.3907961042,-2.1041137276,-1.744218874
 H,0,-4.1012640472,-0.8991993233,1.1227355855
 H,0,-2.3420941049,-1.3794454213,-2.0525640664
 H,0,-2.0916328987,-2.4365208115,-0.6474113933
 H,0,-3.7251992189,-2.0287302315,-1.1503503446
 H,0,-3.743268794,1.5227457146,-0.0374866802
 H,0,-3.4925901358,0.9268963273,-1.6920590113
 H,0,-5.2038680408,-0.5107375862,-1.3116175235
 Recover connectivity data from disk.
                          Input orientation:                          
 ---------------------------------------------------------------------
 Center     Atomic      Atomic             Coordinates (Angstroms)
 Number     Number       Type             X           Y           Z
 ---------------------------------------------------------------------
      1          6           0        1.761404    0.723169    0.125405
      2          6           0        1.149457   -0.475813    0.284574
      3          6           0       -0.282734   -0.744844    0.654163
      4          6           0       -1.290229    0.236966   -0.000077
      5          6           0       -1.323009    1.602494    0.734966
      6          6           0        0.010037    2.115766    1.309635
      7          6           0        1.225630    2.114945    0.362693
      8          6           0        3.162390    0.507184   -0.272509
      9          6           0        3.392878   -0.979210   -0.478774
     10          6           0        2.101614   -1.653645    0.036250
     11          8           0        4.016401    1.384348   -0.411045
     12          6           0        0.975431    2.873753   -0.956133
     13          6           0        2.332492   -2.468119    1.312028
     14          8           0        1.541216   -2.581474   -0.909288
     15          6           0       -2.708418   -0.395049   -0.131264
     16          8           0       -3.134504   -0.786408    1.189260
     17          6           0       -2.709107   -1.629577   -1.050001
     18          6           0       -3.736124    0.629833   -0.663726
     19          8           0       -5.072442    0.114844   -0.580199
     20          1           0       -0.392690   -0.712621    1.747258
     21          1           0       -0.503927   -1.774381    0.364377
     22          1           0       -0.948749    0.408239   -1.029036
     23          1           0       -2.030927    1.534435    1.570888
     24          1           0       -1.724023    2.360699    0.052470
     25          1           0        0.273507    1.539108    2.205673
     26          1           0       -0.155606    3.145037    1.654931
     27          1           0        2.032817    2.656366    0.878449
     28          1           0        3.528075   -1.177513   -1.549289
     29          1           0        4.304220   -1.308384    0.031336
     30          1           0        0.643639    3.898920   -0.749679
     31          1           0        0.211119    2.386611   -1.571543
     32          1           0        1.895262    2.933958   -1.548674
     33          1           0        1.388458   -2.867473    1.697617
     34          1           0        2.998829   -3.311066    1.096420
     35          1           0        2.792731   -1.849293    2.088817
     36          1           0        1.390796   -2.104114   -1.744219
     37          1           0       -4.101264   -0.899199    1.122736
     38          1           0       -2.342094   -1.379445   -2.052564
     39          1           0       -2.091633   -2.436521   -0.647411
     40          1           0       -3.725199   -2.028730   -1.150350
     41          1           0       -3.743269    1.522746   -0.037487
     42          1           0       -3.492590    0.926896   -1.692059
     43          1           0       -5.203868   -0.510738   -1.311618
 ---------------------------------------------------------------------
                    Distance matrix (angstroms):
                    1          2          3          4          5
     1  C    0.000000
     2  C    1.355497   0.000000
     3  C    2.571604   1.503378   0.000000
     4  C    3.092669   2.557566   1.551459   0.000000
     5  C    3.264718   3.261181   2.568793   1.551138   0.000000
     6  C    2.531603   3.010865   2.949313   2.633615   1.539709
     7  C    1.510100   2.593055   3.246308   3.160373   2.626168
     8  C    1.472327   2.308360   3.780897   4.469122   4.725835
     9  C    2.434098   2.422612   3.853388   4.862070   5.511620
    10  C    2.402693   1.534782   2.625424   3.883340   4.776891
    11  O    2.410383   3.487615   4.914335   5.444787   5.465366
    12  C    2.532289   3.576203   4.155753   3.605538   3.123899
    13  C    3.452323   2.534663   3.200292   4.707782   5.501416
    14  O    3.469832   2.452058   3.023968   4.097236   5.330379
    15  C    4.614715   3.881061   2.573556   1.558176   2.580676
    16  O    5.232641   4.389447   2.901836   2.421398   3.032285
    17  C    5.186758   4.242732   3.094222   2.568956   3.943812
    18  C    5.554660   5.098100   3.943662   2.564601   2.953901
    19  O    6.897056   6.309416   5.020360   3.828393   4.242759
    20  H    3.054836   2.138630   1.099083   2.181850   2.692580
    21  H    3.380323   2.103883   1.092176   2.190117   3.494498
    22  H    2.962574   2.628609   2.146238   1.097588   2.162872
    23  H    4.138762   3.976247   3.015241   2.167946   1.097518
    24  H    3.851627   4.044324   3.476168   2.168221   1.096123
    25  H    2.684606   2.918530   2.816562   3.001029   2.171603
    26  H    3.446712   4.085539   4.018567   3.533172   2.142103
    27  H    2.092366   3.308105   4.120718   4.203325   3.520341
    28  H    3.088416   3.084357   4.423197   5.255175   6.039808
    29  H    3.256067   3.272589   4.663222   5.804046   6.374482
    30  H    3.478587   4.523695   4.938976   4.208522   3.368300
    31  H    2.837262   3.538237   3.873457   3.056882   2.878953
    32  H    2.776337   3.942533   4.809339   4.451885   4.164742
    33  H    3.937468   2.788163   2.896072   4.437912   5.315953
    34  H    4.330028   3.481082   4.189241   5.673346   6.553778
    35  H    3.396495   2.800373   3.568826   5.038503   5.539590
    36  H    3.409746   2.612586   3.224989   3.963657   5.220157
    37  H    6.164221   5.334027   3.850267   3.233187   3.758661
    38  H    5.099336   4.297638   3.459777   2.816365   4.207234
    39  H    5.042497   3.900978   2.797853   2.865104   4.337671
    40  H    6.269236   5.313457   4.093311   3.519316   4.744547
    41  H    5.564825   5.294971   4.194716   2.769844   2.541791
    42  H    5.563195   5.236723   4.313079   2.861679   3.324750
    43  H    7.218211   6.550861   5.304400   4.194731   4.869837
                    6          7          8          9         10
     6  C    0.000000
     7  C    1.540898   0.000000
     8  C    3.876602   2.596038   0.000000
     9  C    4.921473   3.870249   1.518235   0.000000
    10  C    4.494960   3.882806   2.426883   1.545145   0.000000
    11  O    4.421161   2.986778   1.232048   2.445358   3.618824
    12  C    2.576865   1.541977   3.294052   4.573537   4.769742
    13  C    5.138658   4.809455   3.471587   2.558953   1.531105
    14  O    5.415920   4.875847   3.545914   2.486211   1.438386
    15  C    3.971193   4.692632   5.941411   6.139040   4.974789
    16  O    4.280799   5.302060   6.592498   6.739898   5.431249
    17  C    5.195115   5.612424   6.296405   6.163075   4.931892
    18  C    4.487301   5.279971   6.910687   7.310670   6.307410
    19  O    5.779857   6.674966   8.249913   8.536327   7.414489
    20  H    2.890238   3.539931   4.266847   4.399638   3.167748
    21  H    4.036200   4.256551   4.364980   4.065500   2.628895
    22  H    3.050294   3.094783   4.181338   4.591027   3.832873
    23  H    2.138161   3.521632   5.605702   6.319587   5.440300
    24  H    2.155787   2.976086   5.236235   6.133505   5.545333
    25  H    1.097650   2.152836   3.943590   4.824796   4.271070
    26  H    1.098211   2.153783   4.656436   5.844130   5.544594
    27  H    2.137711   1.100314   2.686936   4.112084   4.392064
    28  H    5.603189   4.449405   2.145249   1.097089   2.185275
    29  H    5.639048   4.615918   2.166192   1.095040   2.229507
    30  H    2.796759   2.181433   4.251549   5.606055   5.794338
    31  H    2.900858   2.200978   3.732256   4.758832   4.741586
    32  H    3.520432   2.184608   3.020503   4.324399   4.858052
    33  H    5.184906   5.160720   4.291451   3.509974   2.177639
    34  H    6.199101   5.755362   4.059526   2.841490   2.162406
    35  H    4.906343   4.598966   3.356411   2.776643   2.174615
    36  H    5.388868   4.718773   3.481861   2.622039   1.969328
    37  H    5.101739   6.167539   7.528964   7.663772   6.342345
    38  H    5.390121   5.547332   6.085007   5.960445   4.917812
    39  H    5.382412   5.721922   6.034129   5.677328   4.320140
    40  H    6.097570   6.630992   7.391912   7.226308   5.958227
    41  H    4.031589   5.020040   6.983891   7.574900   6.652635
    42  H    4.763609   5.281579   6.817627   7.246722   6.398544
    43  H    6.399554   7.143947   8.491772   8.649690   7.516186
                   11         12         13         14         15
    11  O    0.000000
    12  C    3.429715   0.000000
    13  C    4.543790   5.960013   0.000000
    14  O    4.701333   5.484688   2.360765   0.000000
    15  C    6.961876   4.993618   5.638393   4.842020   0.000000
    16  O    7.642552   5.906866   5.721125   5.430334   1.441699
    17  C    7.397599   5.819331   5.630280   4.357884   1.538875
    18  C    7.793252   5.226799   7.094294   6.182484   1.545989
    19  O    9.178634   6.658053   8.067544   7.149748   2.459704
    20  H    5.338131   4.694908   3.270752   3.780190   2.998714
    21  H    5.568861   5.053454   3.069949   2.540911   2.647262
    22  H    5.097785   3.128345   4.951824   3.892640   2.132534
    23  H    6.365592   4.149434   5.926793   5.987669   2.660681
    24  H    5.841282   2.927039   6.431118   6.000986   2.932053
    25  H    4.569510   3.502998   4.593026   5.318765   4.253717
    26  H    4.977341   2.858408   6.149450   6.499796   4.715883
    27  H    2.686155   2.128618   5.151518   5.556316   5.727998
    28  H    2.845556   4.824995   3.358901   2.515615   6.443360
    29  H    2.743966   5.435642   2.621615   3.184293   7.073733
    30  H    4.220576   1.097122   6.902321   6.544205   5.482417
    31  H    4.102616   1.095540   6.031883   5.185519   4.282025
    32  H    2.862642   1.095818   6.128395   5.563646   5.855357
    33  H    5.424991   6.338348   1.095155   2.626991   5.122701
    34  H    5.035357   6.823423   1.095925   2.584532   6.525567
    35  H    4.266511   5.906053   1.094607   3.330317   6.107881
    36  H    4.565142   5.056952   3.218686   0.973452   4.725048
    37  H    8.571089   6.658055   6.624995   6.228703   1.940799
    38  H    7.124858   5.504346   5.861523   4.222801   2.189663
    39  H    7.208536   6.140130   4.838728   3.645159   2.194183
    40  H    8.492824   6.794703   6.553777   5.300827   2.177452
    41  H    7.769889   4.993522   7.393447   6.747624   2.181204
    42  H    7.631200   4.929001   7.381209   6.185515   2.190559
    43  H    9.455990   7.054423   8.216543   7.067247   2.762950
                   16         17         18         19         20
    16  O    0.000000
    17  C    2.430265   0.000000
    18  C    2.408577   2.511753   0.000000
    19  O    2.774679   2.974738   1.434551   0.000000
    20  H    2.798991   3.745831   4.335156   5.291675   0.000000
    21  H    2.928559   2.623786   4.157444   5.033162   1.747016
    22  H    3.335498   2.692953   2.819932   4.158411   3.045215
    23  H    2.598044   4.164127   2.952880   3.986631   2.786429
    24  H    3.631257   4.255365   2.749069   4.081181   3.753671
    25  H    4.249195   5.434699   5.013718   6.194253   2.392539
    26  H    4.954488   6.052600   4.952023   6.192993   3.866040
    27  H    6.216953   6.676382   6.306015   7.685811   4.241225
    28  H    7.214054   6.273444   7.537858   8.750898   5.143515
    29  H    7.546381   7.103465   8.299815   9.503754   5.035900
    30  H    6.323460   6.472663   5.465953   6.857225   5.345557
    31  H    5.374317   4.992944   4.414876   5.836070   4.580859
    32  H    6.829052   6.501903   6.148547   7.578539   5.421755
    33  H    5.004642   5.086435   6.638405   7.471672   2.796129
    34  H    6.633272   6.325746   7.999274   8.927112   4.321795
    35  H    6.088599   6.338033   7.506564   8.534777   3.399352
    36  H    5.551576   4.185251   5.909927   6.931966   4.160226
    37  H    0.975588   2.681853   2.379645   2.207137   3.765416
    38  H    3.389548   1.096539   2.812364   3.443190   4.322439
    39  H    2.680264   1.092937   3.479532   3.924182   3.404802
    40  H    2.714049   1.096283   2.702754   2.595196   4.608025
    41  H    2.684715   3.468690   1.090651   2.010827   4.405514
    42  H    3.371296   2.749844   1.097736   2.095613   4.911853
    43  H    3.257706   2.746648   1.968486   0.971390   5.704814
                   21         22         23         24         25
    21  H    0.000000
    22  H    2.627413   0.000000
    23  H    3.838705   3.032990   0.000000
    24  H    4.322592   2.362795   1.755704   0.000000
    25  H    3.869622   3.638147   2.390269   3.049823   0.000000
    26  H    5.097797   3.914437   2.473446   2.375500   1.751132
    27  H    5.131360   4.193126   4.272261   3.857915   2.470822
    28  H    4.502823   4.777785   6.927674   6.532159   5.663213
    29  H    4.842143   5.627154   7.112378   7.057077   5.392829
    30  H    5.894435   3.846893   4.257831   2.935199   3.799976
    31  H    4.644667   2.356600   3.953207   2.526434   3.871629
    32  H    5.619994   3.838968   5.206274   3.998939   4.320974
    33  H    2.559980   4.860809   5.575396   6.303001   4.573750
    34  H    3.894430   5.825304   7.000174   7.454132   5.672919
    35  H    3.721190   5.368065   5.914857   6.501677   4.223909
    36  H    2.853923   3.506690   5.994761   5.732777   5.488446
    37  H    3.779138   4.034584   3.226409   4.174168   5.124130
    38  H    3.062097   2.486934   4.660142   4.336111   5.787219
    39  H    1.995734   3.089415   4.548959   4.861922   5.435034
    40  H    3.568710   3.696243   4.792895   4.971777   6.323133
    41  H    4.639598   3.167749   2.349281   2.188061   4.600708
    42  H    4.523045   2.679502   3.626622   2.868275   5.454411
    43  H    5.147349   4.362386   4.749645   4.713300   6.824575
                   26         27         28         29         30
    26  H    0.000000
    27  H    2.372955   0.000000
    28  H    6.520810   4.777901   0.000000
    29  H    6.508385   4.647162   1.765758   0.000000
    30  H    2.643724   2.474784   5.893175   6.412944   0.000000
    31  H    3.334641   3.064933   4.868847   5.742446   1.774714
    32  H    3.809684   2.446815   4.423830   5.128058   1.770905
    33  H    6.207757   5.621302   4.239850   3.702556   7.233816
    34  H    7.207195   6.049044   3.439757   2.617094   7.806337
    35  H    5.815865   4.726883   3.771980   2.609676   6.761479
    36  H    6.441985   5.472910   2.337638   3.503401   6.130560
    37  H    5.675148   7.094270   8.088510   8.485915   7.002998
    38  H    6.244773   6.634641   5.895164   6.965715   6.202681
    39  H    6.340566   6.728807   5.829203   6.529956   6.901448
    40  H    6.883275   7.695512   7.313940   8.147813   7.374572
    41  H    4.285724   5.957114   7.902492   8.531243   5.039681
    42  H    5.220915   6.334722   7.330666   8.291973   5.179710
    43  H    6.902902   8.197350   8.760589   9.635533   7.345352
                   31         32         33         34         35
    31  H    0.000000
    32  H    1.771002   0.000000
    33  H    6.299122   6.667223   0.000000
    34  H    6.881343   6.871296   1.775249   0.000000
    35  H    6.164887   6.075877   1.778120   1.778794   0.000000
    36  H    4.646296   5.067040   3.525472   3.480191   4.089317
    37  H    6.054118   7.601832   5.860174   7.498608   7.025892
    38  H    4.575310   6.067499   5.495007   6.494052   6.613488
    39  H    5.423955   6.749048   4.218520   5.451475   5.629280
    40  H    5.930198   7.508430   5.913027   7.204507   7.280646
    41  H    4.328600   6.005684   6.972749   8.373014   7.655789
    42  H    3.982808   5.751331   7.050657   8.238596   7.842672
    43  H    6.146892   7.894287   7.620266   8.995817   8.792058
                   36         37         38         39         40
    36  H    0.000000
    37  H    6.311416   0.000000
    38  H    3.815061   3.661672   0.000000
    39  H    3.666169   3.087943   1.776117   0.000000
    40  H    5.150900   2.565967   1.774413   1.757208   0.000000
    41  H    6.513499   2.709261   3.800861   4.333094   3.721797
    42  H    5.747800   3.410011   2.602464   3.790323   3.013849
    43  H    6.798205   2.700502   3.081137   3.719653   2.125269
                   41         42         43
    41  H    0.000000
    42  H    1.776369   0.000000
    43  H    2.809237   2.267157   0.000000
 Stoichiometry    C15H24O4
 Framework group  C1[X(C15H24O4)]
 Deg. of freedom   123
 Full point group                 C1      NOp   1
 Largest Abelian subgroup         C1      NOp   1
 Largest concise Abelian subgroup C1      NOp   1
                         Standard orientation:                         
 ---------------------------------------------------------------------
 Center     Atomic      Atomic             Coordinates (Angstroms)
 Number     Number       Type             X           Y           Z
 ---------------------------------------------------------------------
      1          6           0        1.795728    0.737508    0.071343
      2          6           0        1.199615   -0.465753    0.256230
      3          6           0       -0.221876   -0.745123    0.658053
      4          6           0       -1.252625    0.219014    0.013832
      5          6           0       -1.284562    1.592308    0.734300
      6          6           0        0.054534    2.125489    1.275821
      7          6           0        1.250507    2.126358    0.304217
      8          6           0        3.190472    0.531283   -0.352813
      9          6           0        3.432100   -0.954921   -0.547369
     10          6           0        2.158668   -1.636586    0.001427
     11          8           0        4.032342    1.415449   -0.518490
     12          6           0        0.965614    2.867733   -1.017483
     13          6           0        2.423945   -2.434300    1.281100
     14          8           0        1.588752   -2.580608   -0.922138
     15          6           0       -2.666567   -0.428779   -0.081272
     16          8           0       -3.061557   -0.809584    1.251944
     17          6           0       -2.673195   -1.673489   -0.986142
     18          6           0       -3.715486    0.579588   -0.603809
     19          8           0       -5.044413    0.052048   -0.487226
     20          1           0       -0.309846   -0.701743    1.752752
     21          1           0       -0.438249   -1.780038    0.384227
     22          1           0       -0.933993    0.382176   -1.023738
     23          1           0       -1.974542    1.526467    1.585263
     24          1           0       -1.707248    2.338697    0.051858
     25          1           0        0.342185    1.561629    2.172568
     26          1           0       -0.114693    3.156841    1.613078
     27          1           0        2.062388    2.681692    0.797315
     28          1           0        3.547487   -1.163851   -1.618180
     29          1           0        4.357018   -1.269090   -0.052458
     30          1           0        0.627492    3.891737   -0.815577
     31          1           0        0.194002    2.365988   -1.611684
     32          1           0        1.872497    2.930603   -1.629389
     33          1           0        1.492159   -2.838849    1.690344
     34          1           0        3.094448   -3.272816    1.061175
     35          1           0        2.893489   -1.802156    2.041421
     36          1           0        1.416397   -2.114203   -1.759019
     37          1           0       -4.028251   -0.932910    1.206505
     38          1           0       -2.329316   -1.430923   -1.998716
     39          1           0       -2.039309   -2.469560   -0.587432
     40          1           0       -3.686931   -2.084024   -1.061230
     41          1           0       -3.719114    1.479359    0.012567
     42          1           0       -3.496066    0.867539   -1.640131
     43          1           0       -5.184236   -0.583007   -1.208858
 ---------------------------------------------------------------------
 Rotational constants (GHZ):      0.5967286      0.2462968      0.1989130
 Standard basis: 6-311G(d,p) (5D, 7F)
 There are   505 symmetry adapted cartesian basis functions of A   symmetry.
 There are   486 symmetry adapted basis functions of A   symmetry.
   486 basis functions,   800 primitive gaussians,   505 cartesian basis functions
    73 alpha electrons       73 beta electrons
       nuclear repulsion energy      1595.4645862499 Hartrees.
 NAtoms=   43 NActive=   43 NUniq=   43 SFac= 1.00D+00 NAtFMM=   60 NAOKFM=F Big=F
 Integral buffers will be    131072 words long.
 Raffenetti 2 integral format.
 Two-electron integral symmetry is turned on.
 Using the following non-standard input for PCM:
 --- end of non-standard input.
 ------------------------------------------------------------------------------
 Polarizable Continuum Model (PCM)
 =================================
 Model                : PCM (using non-symmetric T matrix).
 Atomic radii         : UFF (Universal Force Field).
 Polarization charges : Total charges.
 Charge compensation  : None.
 Solution method      : On-the-fly selection.
 Cavity type          : Scaled VdW (van der Waals Surface) (Alpha=1.100).
 Cavity algorithm     : GePol (No added spheres)
                        Default sphere list used, NSphG=   43.
                        Lebedev-Laikov grids with approx.  5.0 points / Ang**2.
                        Smoothing algorithm: Karplus/York (Gamma=1.0000).
                        Polarization charges: spherical gaussians, with
                                              point-specific exponents (IZeta= 3).
                        Self-potential: point-specific (ISelfS= 7).
                        Self-field    : sphere-specific E.n sum rule (ISelfD= 2).
 Solvent              : Methanol, Eps=  32.613000 Eps(inf)=   1.765709
 ------------------------------------------------------------------------------
 One-electron integrals computed using PRISM.
 NBasis=   486 RedAO= T EigKep=  3.11D-04  NBF=   486
 NBsUse=   486 1.00D-06 EigRej= -1.00D+00 NBFU=   486
 Initial guess from the checkpoint file:  "DY-202A-11R_49.chk"
 B after Tr=     0.000000    0.000000    0.000000
         Rot=    1.000000    0.000000    0.000000    0.000000 Ang=   0.00 deg.
 Requested convergence on RMS density matrix=1.00D-08 within 128 cycles.
 Requested convergence on MAX density matrix=1.00D-06.
 Requested convergence on             energy=1.00D-06.
 No special actions if energy rises.
 Inv3:  Mode=1 IEnd=    21131148.
 Iteration    1 A*A^-1 deviation from unit magnitude is 5.11D-15 for   2651.
 Iteration    1 A*A^-1 deviation from orthogonality  is 4.01D-15 for   2629   2555.
 Iteration    1 A^-1*A deviation from unit magnitude is 6.44D-15 for    869.
 Iteration    1 A^-1*A deviation from orthogonality  is 3.97D-11 for   2166   2160.
 Error on total polarization charges =  0.01107
 SCF Done:  E(RmPW1PW91) =  -886.976873700     A.U. after   11 cycles
            NFock= 11  Conv=0.53D-08     -V/T= 2.0045
 DoSCS=F DFT=T ScalE2(SS,OS)=  1.000000  1.000000
 Range of M.O.s used for correlation:     1   486
 NBasis=   486 NAE=    73 NBE=    73 NFC=     0 NFV=     0
 NROrb=    486 NOA=    73 NOB=    73 NVA=   413 NVB=   413
 NEqPCM:  Using equilibrium solvation (IEInf=0, Eps=  32.6130, EpsInf=   1.7657)
          Differentiating once with respect to magnetic field using GIAOs.
          Electric field/nuclear overlap derivatives assumed to be zero.
 FoFJK:  IHMeth= 1 ICntrl=    6127 DoSepK=F KAlg= 0 I1Cent=   0 FoldK=F
 IRaf=         1 NMat=   1 IRICut=       1 DoRegI=T DoRafI=F ISym2E= 0.
          There are     3 degrees of freedom in the 1st order CPHF.  IDoFFX=0 NUNeed=     3.
      3 vectors produced by pass  0 Test12= 1.00D-12 3.33D-08 XBig12= 4.54D+01 1.20D+00.
 AX will form     3 AO Fock derivatives at one time.
      3 vectors produced by pass  1 Test12= 1.00D-12 3.33D-08 XBig12= 9.21D-02 1.93D-01.
      3 vectors produced by pass  2 Test12= 1.00D-12 3.33D-08 XBig12= 1.28D-03 1.68D-02.
      3 vectors produced by pass  3 Test12= 1.00D-12 3.33D-08 XBig12= 6.30D-06 9.16D-04.
      3 vectors produced by pass  4 Test12= 1.00D-12 3.33D-08 XBig12= 3.50D-08 6.70D-05.
      3 vectors produced by pass  5 Test12= 1.00D-12 3.33D-08 XBig12= 9.72D-11 2.77D-06.
      3 vectors produced by pass  6 Test12= 1.00D-12 3.33D-08 XBig12= 5.68D-13 1.77D-07.
 InvSVY:  IOpt=1 It=  1 EMax= 2.66D-15
 Solved reduced A of dimension    21 with     3 vectors.
 Calculating GIAO nuclear magnetic shielding tensors.
 SCF GIAO Magnetic shielding tensor (ppm):
      1  C    Isotropic =    35.7754   Anisotropy =   140.2030
   XX=   -25.5444   YX=    26.8612   ZX=    47.4579
   XY=    14.8932   YY=    17.6474   ZY=    -9.4466
   XZ=    45.7001   YZ=    -1.7474   ZZ=   115.2231
   Eigenvalues:   -46.8036    24.8857   129.2440
      2  C    Isotropic =    -2.4439   Anisotropy =   192.6065
   XX=   -78.7938   YX=    26.6664   ZX=    62.9109
   XY=    28.2376   YY=   -39.2286   ZY=    -4.9995
   XZ=    48.5834   YZ=   -17.6467   ZZ=   110.6908
   Eigenvalues:  -106.8301   -26.4620   125.9604
      3  C    Isotropic =   160.7764   Anisotropy =    17.5186
   XX=   168.3375   YX=    -2.7604   ZX=     5.5711
   XY=    -0.9863   YY=   152.9742   ZY=    -4.3645
   XZ=     4.8932   YZ=    -9.7682   ZZ=   161.0176
   Eigenvalues:   148.8075   161.0662   172.4555
      4  C    Isotropic =   141.7357   Anisotropy =    31.4482
   XX=   159.7055   YX=    10.9334   ZX=    -0.1707
   XY=     4.8731   YY=   140.0097   ZY=    -3.3626
   XZ=     6.3197   YZ=     2.9742   ZZ=   125.4918
   Eigenvalues:   125.1565   137.3494   162.7011
      5  C    Isotropic =   161.3522   Anisotropy =    15.7776
   XX=   168.1984   YX=     3.2658   ZX=     1.7176
   XY=    -2.6924   YY=   168.2581   ZY=     7.6814
   XZ=    -0.9527   YZ=    10.9127   ZZ=   147.6001
   Eigenvalues:   144.0295   168.1565   171.8706
      6  C    Isotropic =   156.3071   Anisotropy =    16.8650
   XX=   162.0314   YX=     6.0783   ZX=   -10.7647
   XY=     1.9776   YY=   153.0059   ZY=     3.9330
   XZ=    -6.2021   YZ=     3.0575   ZZ=   153.8840
   Eigenvalues:   145.1746   156.1962   167.5505
      7  C    Isotropic =   154.6645   Anisotropy =     7.4739
   XX=   153.6916   YX=    -4.7061   ZX=     1.0608
   XY=    -4.5638   YY=   151.8499   ZY=     1.7263
   XZ=    -4.8752   YZ=    -1.5654   ZZ=   158.4520
   Eigenvalues:   147.9172   156.4292   159.6471
      8  C    Isotropic =   -24.3394   Anisotropy =   146.7685
   XX=   -63.5358   YX=    14.2121   ZX=    39.3476
   XY=    19.9510   YY=   -68.8019   ZY=   -19.9198
   XZ=    46.0343   YZ=   -13.0337   ZZ=    59.3195
   Eigenvalues:   -94.7447   -51.7798    73.5063
      9  C    Isotropic =   132.8660   Anisotropy =    33.6612
   XX=   129.0872   YX=    15.5171   ZX=   -11.9957
   XY=    12.5156   YY=   143.6531   ZY=    -7.3168
   XZ=    -4.5480   YZ=    -4.9747   ZZ=   125.8576
   Eigenvalues:   117.7935   125.4977   155.3068
     10  C    Isotropic =   106.3025   Anisotropy =    37.4308
   XX=   104.5762   YX=     5.9222   ZX=     2.3226
   XY=     4.5867   YY=   108.1589   ZY=    18.8688
   XZ=     7.0365   YZ=    25.5615   ZZ=   106.1724
   Eigenvalues:    84.9249   102.7262   131.2564
     11  O    Isotropic =  -231.8228   Anisotropy =   900.9941
   XX=  -489.1999   YX=  -244.6979   ZX=   221.0474
   XY=  -194.7706   YY=  -498.3325   ZY=   -19.6922
   XZ=   270.3875   YZ=     1.3538   ZZ=   292.0639
   Eigenvalues:  -741.9430  -322.3654   368.8399
     12  C    Isotropic =   169.0165   Anisotropy =    29.6429
   XX=   155.0891   YX=    -3.9871   ZX=     3.9375
   XY=    -3.1559   YY=   175.1021   ZY=    -9.9889
   XZ=     3.4499   YZ=   -13.9767   ZZ=   176.8582
   Eigenvalues:   154.3048   163.9663   188.7784
     13  C    Isotropic =   161.9520   Anisotropy =    37.3883
   XX=   149.8061   YX=    -1.2254   ZX=     9.2323
   XY=    -0.4658   YY=   160.2368   ZY=   -16.1294
   XZ=    11.5445   YZ=   -12.8623   ZZ=   175.8130
   Eigenvalues:   144.5804   154.3981   186.8775
     14  O    Isotropic =   249.0112   Anisotropy =    95.4109
   XX=   222.1970   YX=    23.9963   ZX=    11.9987
   XY=    11.1236   YY=   216.4353   ZY=   -13.4794
   XZ=    27.0358   YZ=     7.1770   ZZ=   308.4014
   Eigenvalues:   199.3616   235.0536   312.6185
     15  C    Isotropic =   109.2860   Anisotropy =    30.4781
   XX=   101.7185   YX=     6.9171   ZX=   -10.3349
   XY=     7.0878   YY=   101.4548   ZY=    -8.7288
   XZ=    -5.3781   YZ=    -4.2288   ZZ=   124.6847
   Eigenvalues:    94.5491   103.7042   129.6047
     16  O    Isotropic =   283.6235   Anisotropy =    54.0229
   XX=   283.7229   YX=    -5.7290   ZX=   -10.9795
   XY=    -9.2605   YY=   257.8479   ZY=    32.9557
   XZ=   -10.6300   YZ=     3.8595   ZZ=   309.2996
   Eigenvalues:   251.4470   279.7847   319.6388
     17  C    Isotropic =   165.4392   Anisotropy =    41.3092
   XX=   143.5285   YX=     2.9066   ZX=    -5.5498
   XY=     1.8886   YY=   169.9540   ZY=    17.9116
   XZ=    -7.9801   YZ=    11.8078   ZZ=   182.8352
   Eigenvalues:   141.4201   161.9189   192.9787
     18  C    Isotropic =   116.2932   Anisotropy =    42.9766
   XX=   141.7122   YX=     6.0050   ZX=     8.4604
   XY=    14.5603   YY=   112.1446   ZY=    -6.3868
   XZ=    -0.9782   YZ=   -13.4593   ZZ=    95.0227
   Eigenvalues:    89.3021   114.6332   144.9443
     19  O    Isotropic =   319.1914   Anisotropy =    56.3574
   XX=   292.8783   YX=    -6.2825   ZX=    -4.9312
   XY=    25.8522   YY=   335.6859   ZY=    20.6251
   XZ=    -3.9525   YZ=    27.0956   ZZ=   329.0100
   Eigenvalues:   287.8957   312.9155   356.7630
     20  H    Isotropic =    29.3314   Anisotropy =     5.4591
   XX=    28.2441   YX=    -1.3081   ZX=     0.5840
   XY=    -1.5084   YY=    27.3407   ZY=    -1.9385
   XZ=    -0.5148   YZ=    -1.4607   ZZ=    32.4094
   Eigenvalues:    26.0121    29.0113    32.9708
     21  H    Isotropic =    28.7127   Anisotropy =     7.8758
   XX=    32.5616   YX=    -1.7080   ZX=     0.8601
   XY=    -1.9049   YY=    31.6344   ZY=     1.8573
   XZ=     1.2480   YZ=     1.0497   ZZ=    21.9423
   Eigenvalues:    21.5703    30.6047    33.9633
     22  H    Isotropic =    30.1025   Anisotropy =     3.4480
   XX=    30.4843   YX=     1.3771   ZX=    -1.3109
   XY=     2.5686   YY=    29.1360   ZY=    -0.3185
   XZ=    -0.0083   YZ=    -1.0339   ZZ=    30.6873
   Eigenvalues:    27.7153    30.1911    32.4012
     23  H    Isotropic =    29.9628   Anisotropy =     7.0084
   XX=    33.0106   YX=     2.0285   ZX=    -3.2363
   XY=     1.8167   YY=    28.2994   ZY=     3.5526
   XZ=    -3.0196   YZ=     3.1112   ZZ=    28.5784
   Eigenvalues:    23.7285    31.5249    34.6350
     24  H    Isotropic =    30.0676   Anisotropy =     6.8716
   XX=    31.6186   YX=    -0.5478   ZX=     3.3726
   XY=    -0.9100   YY=    33.4551   ZY=    -2.0816
   XZ=     2.3166   YZ=    -1.8316   ZZ=    25.1291
   Eigenvalues:    23.7964    31.7578    34.6487
     25  H    Isotropic =    29.8684   Anisotropy =     6.2840
   XX=    28.1973   YX=     1.1191   ZX=     1.5402
   XY=     0.5404   YY=    27.5712   ZY=    -0.5220
   XZ=     0.6477   YZ=    -0.4426   ZZ=    33.8367
   Eigenvalues:    26.8445    28.7029    34.0578
     26  H    Isotropic =    30.0785   Anisotropy =    10.4788
   XX=    28.5024   YX=     0.7881   ZX=    -0.7512
   XY=     0.6377   YY=    33.6274   ZY=     5.0758
   XZ=    -1.4109   YZ=     6.0218   ZZ=    28.1056
   Eigenvalues:    24.2727    28.8984    37.0644
     27  H    Isotropic =    29.0956   Anisotropy =     8.9284
   XX=    32.6370   YX=     3.2728   ZX=     1.8421
   XY=     3.4519   YY=    27.5500   ZY=     1.0640
   XZ=     1.6497   YZ=     2.7312   ZZ=    27.0997
   Eigenvalues:    25.2033    27.0355    35.0478
     28  H    Isotropic =    29.3574   Anisotropy =     6.3333
   XX=    29.4224   YX=     1.1570   ZX=    -2.9454
   XY=     0.5993   YY=    27.5652   ZY=     0.1109
   XZ=    -3.4951   YZ=     1.3699   ZZ=    31.0845
   Eigenvalues:    26.0553    28.4373    33.5796
     29  H    Isotropic =    29.1821   Anisotropy =     5.9566
   XX=    33.1305   YX=     0.2882   ZX=    -0.1381
   XY=     0.0732   YY=    27.7959   ZY=    -1.5141
   XZ=     0.8922   YZ=    -2.3997   ZZ=    26.6200
   Eigenvalues:    25.1436    29.2497    33.1532
     30  H    Isotropic =    30.7577   Anisotropy =    10.8322
   XX=    27.6180   YX=    -1.3006   ZX=    -0.8297
   XY=    -1.4390   YY=    37.3101   ZY=    -1.5787
   XZ=     0.1796   YZ=    -3.0615   ZZ=    27.3452
   Eigenvalues:    26.4609    27.8331    37.9792
     31  H    Isotropic =    30.9612   Anisotropy =     5.1051
   XX=    31.2224   YX=     2.7570   ZX=     1.7014
   XY=     2.7436   YY=    29.3217   ZY=    -1.4949
   XZ=     3.1561   YZ=    -1.5083   ZZ=    32.3396
   Eigenvalues:    26.2004    32.3187    34.3646
     32  H    Isotropic =    30.4602   Anisotropy =     9.2238
   XX=    31.8303   YX=     0.5332   ZX=    -3.3649
   XY=     1.2012   YY=    28.4183   ZY=    -2.9633
   XZ=    -4.3447   YZ=    -4.3611   ZZ=    31.1320
   Eigenvalues:    25.4075    29.3638    36.6094
     33  H    Isotropic =    30.2265   Anisotropy =     6.1021
   XX=    31.5974   YX=    -0.6898   ZX=    -1.2409
   XY=     0.9223   YY=    29.4536   ZY=    -3.5052
   XZ=    -2.3014   YZ=    -4.5740   ZZ=    29.6284
   Eigenvalues:    25.2814    31.1035    34.2946
     34  H    Isotropic =    30.1834   Anisotropy =     9.7428
   XX=    30.4043   YX=    -4.5967   ZX=     0.2447
   XY=    -4.5704   YY=    32.6660   ZY=    -1.1280
   XZ=     1.0358   YZ=    -2.8623   ZZ=    27.4799
   Eigenvalues:    26.2150    27.6566    36.6786
     35  H    Isotropic =    30.9401   Anisotropy =     8.6103
   XX=    29.7657   YX=    -0.1189   ZX=     3.8396
   XY=     0.3593   YY=    28.7234   ZY=     0.7857
   XZ=     4.1544   YZ=     0.1843   ZZ=    34.3312
   Eigenvalues:    27.4302    28.7098    36.6803
     36  H    Isotropic =    30.9224   Anisotropy =    14.4024
   XX=    25.7372   YX=    -0.3812   ZX=     3.4279
   XY=    -0.3634   YY=    27.5056   ZY=    -1.5612
   XZ=     3.5319   YZ=    -1.3291   ZZ=    39.5245
   Eigenvalues:    24.9084    27.3349    40.5240
     37  H    Isotropic =    29.5107   Anisotropy =    17.8814
   XX=    40.7607   YX=     3.2063   ZX=    -1.0213
   XY=     2.5831   YY=    21.3332   ZY=    -4.4163
   XZ=    -1.7963   YZ=    -2.5653   ZZ=    26.4381
   Eigenvalues:    19.3782    27.7223    41.4316
     38  H    Isotropic =    31.1712   Anisotropy =     9.6366
   XX=    28.8503   YX=     0.2803   ZX=    -1.1279
   XY=     0.2237   YY=    27.7030   ZY=     2.6676
   XZ=    -1.3534   YZ=     1.6653   ZZ=    36.9603
   Eigenvalues:    27.0611    28.8569    37.5956
     39  H    Isotropic =    30.1531   Anisotropy =     6.3558
   XX=    30.8185   YX=    -1.2030   ZX=     2.1174
   XY=    -2.4742   YY=    33.4313   ZY=     0.3626
   XZ=     2.4502   YZ=     1.4097   ZZ=    26.2093
   Eigenvalues:    24.9869    31.0820    34.3902
     40  H    Isotropic =    30.5487   Anisotropy =     7.8618
   XX=    32.8816   YX=     1.8472   ZX=     1.2662
   XY=     2.8588   YY=    31.7079   ZY=     2.7026
   XZ=     1.8222   YZ=     3.1021   ZZ=    27.0565
   Eigenvalues:    25.6405    30.2157    35.7898
     41  H    Isotropic =    28.1218   Anisotropy =     8.7129
   XX=    32.4597   YX=     1.8835   ZX=     2.9093
   XY=     0.9182   YY=    30.2851   ZY=     1.9475
   XZ=     2.4285   YZ=     1.2760   ZZ=    21.6205
   Eigenvalues:    20.8288    29.6061    33.9304
     42  H    Isotropic =    28.2695   Anisotropy =     4.7847
   XX=    29.8862   YX=     1.6162   ZX=     0.3075
   XY=     0.6929   YY=    26.4574   ZY=    -3.7997
   XZ=     1.5572   YZ=    -3.9391   ZZ=    28.4648
   Eigenvalues:    23.1375    30.2116    31.4593
     43  H    Isotropic =    30.6614   Anisotropy =    18.1859
   XX=    30.7149   YX=     3.5418   ZX=     3.8545
   XY=     2.8443   YY=    29.8846   ZY=     9.6499
   XZ=     5.8426   YZ=     9.1359   ZZ=    31.3847
   Eigenvalues:    21.0990    28.0999    42.7854
 End of Minotr F.D. properties file   721 does not exist.
 End of Minotr F.D. properties file   722 does not exist.
 End of Minotr F.D. properties file   788 does not exist.

 **********************************************************************

            Population analysis using the SCF density.

 **********************************************************************

 Orbital symmetries:
       Occupied  (A) (A) (A) (A) (A) (A) (A) (A) (A) (A) (A) (A)
                 (A) (A) (A) (A) (A) (A) (A) (A) (A) (A) (A) (A)
                 (A) (A) (A) (A) (A) (A) (A) (A) (A) (A) (A) (A)
                 (A) (A) (A) (A) (A) (A) (A) (A) (A) (A) (A) (A)
                 (A) (A) (A) (A) (A) (A) (A) (A) (A) (A) (A) (A)
                 (A) (A) (A) (A) (A) (A) (A) (A) (A) (A) (A) (A)
                 (A)
       Virtual   (A) (A) (A) (A) (A) (A) (A) (A) (A) (A) (A) (A)
                 (A) (A) (A) (A) (A) (A) (A) (A) (A) (A) (A) (A)
                 (A) (A) (A) (A) (A) (A) (A) (A) (A) (A) (A) (A)
                 (A) (A) (A) (A) (A) (A) (A) (A) (A) (A) (A) (A)
                 (A) (A) (A) (A) (A) (A) (A) (A) (A) (A) (A) (A)
                 (A) (A) (A) (A) (A) (A) (A) (A) (A) (A) (A) (A)
                 (A) (A) (A) (A) (A) (A) (A) (A) (A) (A) (A) (A)
                 (A) (A) (A) (A) (A) (A) (A) (A) (A) (A) (A) (A)
                 (A) (A) (A) (A) (A) (A) (A) (A) (A) (A) (A) (A)
                 (A) (A) (A) (A) (A) (A) (A) (A) (A) (A) (A) (A)
                 (A) (A) (A) (A) (A) (A) (A) (A) (A) (A) (A) (A)
                 (A) (A) (A) (A) (A) (A) (A) (A) (A) (A) (A) (A)
                 (A) (A) (A) (A) (A) (A) (A) (A) (A) (A) (A) (A)
                 (A) (A) (A) (A) (A) (A) (A) (A) (A) (A) (A) (A)
                 (A) (A) (A) (A) (A) (A) (A) (A) (A) (A) (A) (A)
                 (A) (A) (A) (A) (A) (A) (A) (A) (A) (A) (A) (A)
                 (A) (A) (A) (A) (A) (A) (A) (A) (A) (A) (A) (A)
                 (A) (A) (A) (A) (A) (A) (A) (A) (A) (A) (A) (A)
                 (A) (A) (A) (A) (A) (A) (A) (A) (A) (A) (A) (A)
                 (A) (A) (A) (A) (A) (A) (A) (A) (A) (A) (A) (A)
                 (A) (A) (A) (A) (A) (A) (A) (A) (A) (A) (A) (A)
                 (A) (A) (A) (A) (A) (A) (A) (A) (A) (A) (A) (A)
                 (A) (A) (A) (A) (A) (A) (A) (A) (A) (A) (A) (A)
                 (A) (A) (A) (A) (A) (A) (A) (A) (A) (A) (A) (A)
                 (A) (A) (A) (A) (A) (A) (A) (A) (A) (A) (A) (A)
                 (A) (A) (A) (A) (A) (A) (A) (A) (A) (A) (A) (A)
                 (A) (A) (A) (A) (A) (A) (A) (A) (A) (A) (A) (A)
                 (A) (A) (A) (A) (A) (A) (A) (A) (A) (A) (A) (A)
                 (A) (A) (A) (A) (A) (A) (A) (A) (A) (A) (A) (A)
                 (A) (A) (A) (A) (A) (A) (A) (A) (A) (A) (A) (A)
                 (A) (A) (A) (A) (A) (A) (A) (A) (A) (A) (A) (A)
                 (A) (A) (A) (A) (A) (A) (A) (A) (A) (A) (A) (A)
                 (A) (A) (A) (A) (A) (A) (A) (A) (A) (A) (A) (A)
                 (A) (A) (A) (A) (A) (A) (A) (A) (A) (A) (A) (A)
                 (A) (A) (A) (A) (A)
 The electronic state is 1-A.
 Alpha  occ. eigenvalues --  -19.22359 -19.21949 -19.20638 -19.19917 -10.32138
 Alpha  occ. eigenvalues --  -10.30955 -10.29625 -10.27950 -10.26547 -10.24789
 Alpha  occ. eigenvalues --  -10.24666 -10.24557 -10.24024 -10.23942 -10.23018
 Alpha  occ. eigenvalues --  -10.22861 -10.22844 -10.22354 -10.22208  -1.06626
 Alpha  occ. eigenvalues --   -1.06369  -1.05765  -1.03704  -0.89217  -0.84516
 Alpha  occ. eigenvalues --   -0.82225  -0.77931  -0.77283  -0.75325  -0.71795
 Alpha  occ. eigenvalues --   -0.71333  -0.68305  -0.66185  -0.62662  -0.59841
 Alpha  occ. eigenvalues --   -0.58416  -0.56723  -0.54348  -0.54020  -0.51976
 Alpha  occ. eigenvalues --   -0.50924  -0.49221  -0.48185  -0.48080  -0.47250
 Alpha  occ. eigenvalues --   -0.46326  -0.45898  -0.44606  -0.43676  -0.43122
 Alpha  occ. eigenvalues --   -0.42229  -0.41836  -0.41227  -0.40583  -0.40186
 Alpha  occ. eigenvalues --   -0.39557  -0.39492  -0.38863  -0.37612  -0.37492
 Alpha  occ. eigenvalues --   -0.36541  -0.36126  -0.35965  -0.35332  -0.34325
 Alpha  occ. eigenvalues --   -0.33572  -0.32898  -0.32532  -0.31351  -0.29856
 Alpha  occ. eigenvalues --   -0.27877  -0.26991  -0.26109
 Alpha virt. eigenvalues --   -0.05001   0.03523   0.04492   0.05219   0.06125
 Alpha virt. eigenvalues --    0.06483   0.08639   0.08728   0.09260   0.09697
 Alpha virt. eigenvalues --    0.10656   0.10925   0.11317   0.11785   0.12246
 Alpha virt. eigenvalues --    0.12878   0.13537   0.13700   0.14282   0.14782
 Alpha virt. eigenvalues --    0.15403   0.15581   0.16908   0.17403   0.17717
 Alpha virt. eigenvalues --    0.18172   0.18469   0.19132   0.20065   0.20900
 Alpha virt. eigenvalues --    0.21022   0.21884   0.22367   0.23010   0.23863
 Alpha virt. eigenvalues --    0.24416   0.25799   0.26272   0.26864   0.27415
 Alpha virt. eigenvalues --    0.28499   0.29123   0.31001   0.31995   0.32780
 Alpha virt. eigenvalues --    0.33079   0.33828   0.34237   0.34574   0.35946
 Alpha virt. eigenvalues --    0.36565   0.38133   0.39005   0.39199   0.39916
 Alpha virt. eigenvalues --    0.40777   0.41472   0.42514   0.42872   0.43921
 Alpha virt. eigenvalues --    0.45273   0.46133   0.46535   0.47451   0.48601
 Alpha virt. eigenvalues --    0.48945   0.50298   0.50517   0.51223   0.51946
 Alpha virt. eigenvalues --    0.52320   0.53390   0.53893   0.55120   0.55708
 Alpha virt. eigenvalues --    0.56146   0.56918   0.57239   0.57574   0.57678
 Alpha virt. eigenvalues --    0.58649   0.59061   0.59293   0.59796   0.59984
 Alpha virt. eigenvalues --    0.60089   0.60461   0.60980   0.61310   0.61892
 Alpha virt. eigenvalues --    0.62374   0.62777   0.63443   0.63625   0.64039
 Alpha virt. eigenvalues --    0.64445   0.65029   0.65337   0.66048   0.67087
 Alpha virt. eigenvalues --    0.67561   0.68192   0.68975   0.69305   0.70106
 Alpha virt. eigenvalues --    0.70835   0.72122   0.72809   0.73777   0.74387
 Alpha virt. eigenvalues --    0.75083   0.78000   0.78744   0.80758   0.82093
 Alpha virt. eigenvalues --    0.84733   0.86965   0.87923   0.88118   0.88923
 Alpha virt. eigenvalues --    0.89199   0.90650   0.91288   0.93165   0.94486
 Alpha virt. eigenvalues --    0.95058   0.97644   0.98065   0.98480   1.00217
 Alpha virt. eigenvalues --    1.00345   1.02526   1.03276   1.04965   1.06109
 Alpha virt. eigenvalues --    1.07950   1.09109   1.10690   1.11499   1.12739
 Alpha virt. eigenvalues --    1.14524   1.15180   1.17009   1.18419   1.21361
 Alpha virt. eigenvalues --    1.22124   1.23366   1.23827   1.25523   1.25783
 Alpha virt. eigenvalues --    1.27316   1.28893   1.30347   1.31154   1.32100
 Alpha virt. eigenvalues --    1.33746   1.35829   1.36749   1.37026   1.38668
 Alpha virt. eigenvalues --    1.41240   1.41783   1.42329   1.43180   1.43785
 Alpha virt. eigenvalues --    1.44830   1.45326   1.45811   1.46740   1.47617
 Alpha virt. eigenvalues --    1.47931   1.48429   1.49674   1.50558   1.51418
 Alpha virt. eigenvalues --    1.51839   1.52328   1.53000   1.54773   1.55393
 Alpha virt. eigenvalues --    1.55927   1.56516   1.57189   1.57951   1.58581
 Alpha virt. eigenvalues --    1.59116   1.59817   1.60433   1.60812   1.61661
 Alpha virt. eigenvalues --    1.62471   1.63030   1.64135   1.64818   1.65167
 Alpha virt. eigenvalues --    1.65951   1.67077   1.67796   1.68123   1.69065
 Alpha virt. eigenvalues --    1.69554   1.70211   1.71269   1.72046   1.72286
 Alpha virt. eigenvalues --    1.73308   1.74203   1.74529   1.75029   1.76404
 Alpha virt. eigenvalues --    1.76783   1.77959   1.78154   1.79056   1.81170
 Alpha virt. eigenvalues --    1.81901   1.82461   1.83176   1.84461   1.86298
 Alpha virt. eigenvalues --    1.87047   1.88489   1.88940   1.90029   1.90794
 Alpha virt. eigenvalues --    1.91549   1.91980   1.94804   1.95383   1.96635
 Alpha virt. eigenvalues --    1.96924   1.99070   2.01121   2.01510   2.02223
 Alpha virt. eigenvalues --    2.03099   2.03789   2.04648   2.05147   2.06984
 Alpha virt. eigenvalues --    2.08552   2.09011   2.10348   2.11978   2.13747
 Alpha virt. eigenvalues --    2.13891   2.14947   2.16208   2.17616   2.18405
 Alpha virt. eigenvalues --    2.19496   2.21029   2.21737   2.23652   2.24160
 Alpha virt. eigenvalues --    2.25419   2.26639   2.28556   2.30632   2.32005
 Alpha virt. eigenvalues --    2.33470   2.33933   2.34356   2.34924   2.38078
 Alpha virt. eigenvalues --    2.39799   2.41216   2.42407   2.42615   2.43017
 Alpha virt. eigenvalues --    2.44768   2.45098   2.46274   2.48173   2.49043
 Alpha virt. eigenvalues --    2.49831   2.50465   2.50710   2.51632   2.53309
 Alpha virt. eigenvalues --    2.54142   2.55300   2.56253   2.56901   2.58021
 Alpha virt. eigenvalues --    2.58134   2.58664   2.60440   2.61629   2.62268
 Alpha virt. eigenvalues --    2.62568   2.62909   2.63909   2.64314   2.65633
 Alpha virt. eigenvalues --    2.66727   2.68245   2.69704   2.70524   2.71236
 Alpha virt. eigenvalues --    2.72168   2.74146   2.75779   2.77545   2.78749
 Alpha virt. eigenvalues --    2.80194   2.82824   2.84573   2.85206   2.85268
 Alpha virt. eigenvalues --    2.88030   2.88820   2.89766   2.90492   2.91613
 Alpha virt. eigenvalues --    2.92365   2.93617   2.94287   2.96929   2.98770
 Alpha virt. eigenvalues --    2.99318   3.02095   3.04286   3.05542   3.05919
 Alpha virt. eigenvalues --    3.10025   3.10872   3.11750   3.12453   3.13664
 Alpha virt. eigenvalues --    3.14182   3.16517   3.17728   3.19128   3.20264
 Alpha virt. eigenvalues --    3.22093   3.22694   3.25122   3.25839   3.28670
 Alpha virt. eigenvalues --    3.30562   3.31487   3.34900   3.36210   3.37884
 Alpha virt. eigenvalues --    3.38299   3.43203   3.48405   3.57794   3.58145
 Alpha virt. eigenvalues --    3.61544   3.64027   3.72850   3.76920   3.77554
 Alpha virt. eigenvalues --    3.78121   3.80592   3.82267   3.82489   3.83330
 Alpha virt. eigenvalues --    3.83562   3.84046   3.84491   3.86346   3.87569
 Alpha virt. eigenvalues --    3.90153   3.91392   3.95540   4.01214   4.04013
 Alpha virt. eigenvalues --    4.06331   4.09023   4.11665   4.13066   4.24650
 Alpha virt. eigenvalues --    4.25739   4.28604   4.34144   4.37766   4.42197
 Alpha virt. eigenvalues --    4.48229   4.54986   4.95115   4.95378   4.98072
 Alpha virt. eigenvalues --    5.00821   5.10964   5.28017   5.32221   5.35323
 Alpha virt. eigenvalues --    5.63701   5.64203   5.65114   5.67385  23.64865
 Alpha virt. eigenvalues --   23.80114  23.83571  23.88748  23.91239  23.92287
 Alpha virt. eigenvalues --   23.94019  23.96329  23.97058  24.00566  24.02368
 Alpha virt. eigenvalues --   24.03540  24.05672  24.07171  24.25895  50.00674
 Alpha virt. eigenvalues --   50.02724  50.05394  50.09904
          Condensed to atoms (all electrons):
               1          2          3          4          5          6
     1  C    5.793895   0.332605  -0.039741  -0.016122   0.000584  -0.065979
     2  C    0.332605   5.509334   0.277745  -0.052800  -0.003242  -0.009572
     3  C   -0.039741   0.277745   5.046536   0.306622  -0.069926  -0.009662
     4  C   -0.016122  -0.052800   0.306622   5.414048   0.298748  -0.046157
     5  C    0.000584  -0.003242  -0.069926   0.298748   5.038322   0.354845
     6  C   -0.065979  -0.009572  -0.009662  -0.046157   0.354845   5.015432
     7  C    0.257692  -0.046708  -0.006433  -0.000331  -0.078444   0.370292
     8  C    0.178623   0.025491   0.004749  -0.000450  -0.000415   0.005607
     9  C   -0.177557  -0.095252   0.008131  -0.000634  -0.000003  -0.000157
    10  C   -0.005249   0.302448  -0.044527   0.005346  -0.000235  -0.000352
    11  O   -0.121569   0.007394  -0.000085  -0.000001  -0.000006   0.000173
    12  C   -0.077036  -0.000022   0.001998  -0.004550  -0.003339  -0.070360
    13  C   -0.001241  -0.095158  -0.007751   0.000384  -0.000023   0.000078
    14  O    0.005521  -0.053830  -0.008854  -0.000935  -0.000008   0.000007
    15  C   -0.000013   0.002872  -0.045947   0.271258  -0.044944   0.005376
    16  O    0.000003   0.000916   0.007329  -0.070337  -0.003365  -0.000719
    17  C    0.000073   0.000575  -0.021338  -0.079447   0.008923  -0.000189
    18  C   -0.000036   0.000016   0.007901  -0.065367  -0.012267   0.000514
    19  O    0.000000   0.000001  -0.000123   0.005676  -0.000313  -0.000001
    20  H   -0.002449  -0.034042   0.402575  -0.036938  -0.002691  -0.003102
    21  H    0.009526  -0.056037   0.414203  -0.041862   0.005160  -0.000143
    22  H    0.001719  -0.005453  -0.049531   0.412572  -0.031339  -0.004463
    23  H   -0.000066  -0.000249  -0.002071  -0.050511   0.409847  -0.034314
    24  H   -0.000242  -0.000333   0.007621  -0.039916   0.409934  -0.030283
    25  H   -0.005730  -0.002875   0.006105  -0.007501  -0.037716   0.411996
    26  H    0.009442   0.000356  -0.000290   0.008045  -0.033696   0.410353
    27  H   -0.056432   0.005367  -0.000268  -0.000385   0.007211  -0.039481
    28  H    0.007037   0.001364  -0.000260   0.000068  -0.000002   0.000009
    29  H    0.011590   0.002475  -0.000306   0.000013   0.000000   0.000016
    30  H    0.008820  -0.000202  -0.000051   0.000319  -0.001938  -0.001812
    31  H   -0.003665   0.002751  -0.000562  -0.001575   0.005266  -0.008084
    32  H   -0.014873  -0.000529  -0.000005   0.000095  -0.000429   0.007767
    33  H    0.000264  -0.012800   0.004564   0.000050   0.000009  -0.000016
    34  H   -0.000955   0.011068  -0.000010   0.000008   0.000000  -0.000002
    35  H    0.002181   0.002182  -0.000876  -0.000042  -0.000006   0.000021
    36  H    0.001890  -0.000954  -0.001585   0.000219  -0.000001   0.000009
    37  H   -0.000004   0.000041  -0.000933   0.014283  -0.000722   0.000045
    38  H   -0.000015   0.000283   0.000411  -0.001128  -0.000359   0.000008
    39  H    0.000006   0.000442  -0.000594  -0.008769  -0.000148  -0.000018
    40  H   -0.000002   0.000037  -0.000318   0.012004  -0.000379   0.000014
    41  H    0.000009  -0.000049  -0.000275  -0.012393   0.007353   0.000342
    42  H   -0.000011  -0.000036  -0.000388   0.006064  -0.002043  -0.000093
    43  H    0.000000  -0.000002   0.000020  -0.000621   0.000054   0.000002
               7          8          9         10         11         12
     1  C    0.257692   0.178623  -0.177557  -0.005249  -0.121569  -0.077036
     2  C   -0.046708   0.025491  -0.095252   0.302448   0.007394  -0.000022
     3  C   -0.006433   0.004749   0.008131  -0.044527  -0.000085   0.001998
     4  C   -0.000331  -0.000450  -0.000634   0.005346  -0.000001  -0.004550
     5  C   -0.078444  -0.000415  -0.000003  -0.000235  -0.000006  -0.003339
     6  C    0.370292   0.005607  -0.000157  -0.000352   0.000173  -0.070360
     7  C    5.157533  -0.050812   0.009921   0.003560   0.011505   0.342537
     8  C   -0.050812   4.721714   0.368970  -0.087698   0.650601  -0.007627
     9  C    0.009921   0.368970   5.192693   0.287926  -0.071734  -0.001103
    10  C    0.003560  -0.087698   0.287926   5.270884   0.005123   0.000014
    11  O    0.011505   0.650601  -0.071734   0.005123   7.894410  -0.005116
    12  C    0.342537  -0.007627  -0.001103   0.000014  -0.005116   4.951319
    13  C   -0.000383  -0.001612  -0.058870   0.330842   0.000005  -0.000009
    14  O   -0.000108   0.003430  -0.038409   0.233374  -0.000015   0.000010
    15  C   -0.000493   0.000002   0.000010  -0.000268   0.000000   0.000025
    16  O   -0.000003   0.000000   0.000000   0.000005   0.000000   0.000000
    17  C   -0.000012   0.000001  -0.000004  -0.000054   0.000000  -0.000002
    18  C   -0.000027   0.000000   0.000000   0.000005   0.000000  -0.000006
    19  O    0.000000   0.000000   0.000000   0.000000   0.000000   0.000000
    20  H    0.001484  -0.000196  -0.000143  -0.000684   0.000006  -0.000196
    21  H   -0.000442  -0.000267   0.002165  -0.012419   0.000003   0.000064
    22  H    0.004173  -0.000060  -0.000022   0.000229  -0.000003  -0.001079
    23  H    0.007452   0.000030   0.000000   0.000004   0.000000  -0.000171
    24  H   -0.006685   0.000021  -0.000003   0.000020   0.000001   0.005174
    25  H   -0.044397   0.000297  -0.000101  -0.000096  -0.000019   0.008567
    26  H   -0.033126  -0.000252   0.000008   0.000027  -0.000004  -0.004924
    27  H    0.424040  -0.005010   0.002336  -0.001184   0.013338  -0.039782
    28  H   -0.000287  -0.026485   0.385654  -0.031578   0.000749   0.000128
    29  H   -0.000218  -0.029108   0.385215  -0.028290   0.004157  -0.000015
    30  H   -0.036530  -0.000013   0.000018   0.000012  -0.000105   0.403821
    31  H   -0.033822  -0.000465   0.000071  -0.000215  -0.000077   0.403139
    32  H   -0.024420   0.005010   0.000532  -0.000072   0.009960   0.398486
    33  H    0.000013  -0.000533   0.006849  -0.023582   0.000008  -0.000001
    34  H    0.000023   0.000620  -0.007246  -0.030737  -0.000010   0.000000
    35  H   -0.000117  -0.000096  -0.001470  -0.038197  -0.000062   0.000006
    36  H   -0.000075  -0.000574  -0.001585  -0.043173  -0.000031  -0.000014
    37  H    0.000001   0.000000   0.000000   0.000001   0.000000   0.000000
    38  H    0.000011  -0.000002   0.000001  -0.000008   0.000000  -0.000009
    39  H    0.000004   0.000000   0.000001   0.000039   0.000000   0.000000
    40  H    0.000000   0.000000   0.000000  -0.000001   0.000000   0.000000
    41  H   -0.000012   0.000000   0.000000   0.000000   0.000000  -0.000023
    42  H    0.000007   0.000000   0.000000   0.000000   0.000000   0.000003
    43  H    0.000000   0.000000   0.000000   0.000000   0.000000   0.000000
              13         14         15         16         17         18
     1  C   -0.001241   0.005521  -0.000013   0.000003   0.000073  -0.000036
     2  C   -0.095158  -0.053830   0.002872   0.000916   0.000575   0.000016
     3  C   -0.007751  -0.008854  -0.045947   0.007329  -0.021338   0.007901
     4  C    0.000384  -0.000935   0.271258  -0.070337  -0.079447  -0.065367
     5  C   -0.000023  -0.000008  -0.044944  -0.003365   0.008923  -0.012267
     6  C    0.000078   0.000007   0.005376  -0.000719  -0.000189   0.000514
     7  C   -0.000383  -0.000108  -0.000493  -0.000003  -0.000012  -0.000027
     8  C   -0.001612   0.003430   0.000002   0.000000   0.000001   0.000000
     9  C   -0.058870  -0.038409   0.000010   0.000000  -0.000004   0.000000
    10  C    0.330842   0.233374  -0.000268   0.000005  -0.000054   0.000005
    11  O    0.000005  -0.000015   0.000000   0.000000   0.000000   0.000000
    12  C   -0.000009   0.000010   0.000025   0.000000  -0.000002  -0.000006
    13  C    4.951906  -0.061175  -0.000007   0.000000   0.000006   0.000000
    14  O   -0.061175   7.992661  -0.000114   0.000000  -0.000006  -0.000001
    15  C   -0.000007  -0.000114   5.405418   0.188788   0.327993   0.331083
    16  O    0.000000   0.000000   0.188788   8.040120  -0.046261  -0.027732
    17  C    0.000006  -0.000006   0.327993  -0.046261   4.948831  -0.063963
    18  C    0.000000  -0.000001   0.331083  -0.027732  -0.063963   4.826658
    19  O    0.000000   0.000000  -0.050933  -0.009797  -0.007910   0.251723
    20  H    0.001350   0.000092  -0.004053   0.007680   0.000800   0.000190
    21  H   -0.004186   0.024933  -0.004073   0.000375  -0.001056   0.000306
    22  H    0.000047   0.000580  -0.039083   0.003883  -0.001870  -0.004005
    23  H   -0.000002   0.000001  -0.009274   0.019564   0.001483  -0.003776
    24  H    0.000000   0.000000  -0.007581   0.000117  -0.000414   0.002828
    25  H    0.000030   0.000007  -0.000340  -0.000099  -0.000027   0.000002
    26  H   -0.000003   0.000000  -0.000291  -0.000028   0.000009   0.000005
    27  H    0.000134  -0.000001   0.000025   0.000000   0.000000   0.000002
    28  H    0.002043   0.002499  -0.000001   0.000000  -0.000001   0.000000
    29  H   -0.000536   0.001751   0.000000   0.000000   0.000000   0.000000
    30  H    0.000000   0.000000  -0.000006   0.000000   0.000000  -0.000005
    31  H    0.000005  -0.000012   0.000245  -0.000001  -0.000015   0.000048
    32  H   -0.000001   0.000005  -0.000001   0.000000   0.000000  -0.000001
    33  H    0.402149   0.000086   0.000009  -0.000022  -0.000019  -0.000001
    34  H    0.392111   0.004691   0.000000   0.000000   0.000000   0.000000
    35  H    0.400238   0.004068   0.000000   0.000000   0.000000   0.000000
    36  H    0.009691   0.314701  -0.000045  -0.000001   0.000229  -0.000001
    37  H    0.000000   0.000000  -0.055751   0.319743  -0.003731  -0.012712
    38  H    0.000000   0.000095  -0.035850   0.004997   0.389278  -0.001847
    39  H    0.000030   0.000587  -0.026231   0.002307   0.405273   0.007310
    40  H    0.000000  -0.000001  -0.035772  -0.000872   0.389030  -0.010217
    41  H    0.000000   0.000000  -0.032710   0.000424   0.007410   0.406407
    42  H    0.000000  -0.000001  -0.056492   0.004933  -0.005644   0.398751
    43  H    0.000000   0.000000   0.000781   0.000658   0.005199  -0.040076
              19         20         21         22         23         24
     1  C    0.000000  -0.002449   0.009526   0.001719  -0.000066  -0.000242
     2  C    0.000001  -0.034042  -0.056037  -0.005453  -0.000249  -0.000333
     3  C   -0.000123   0.402575   0.414203  -0.049531  -0.002071   0.007621
     4  C    0.005676  -0.036938  -0.041862   0.412572  -0.050511  -0.039916
     5  C   -0.000313  -0.002691   0.005160  -0.031339   0.409847   0.409934
     6  C   -0.000001  -0.003102  -0.000143  -0.004463  -0.034314  -0.030283
     7  C    0.000000   0.001484  -0.000442   0.004173   0.007452  -0.006685
     8  C    0.000000  -0.000196  -0.000267  -0.000060   0.000030   0.000021
     9  C    0.000000  -0.000143   0.002165  -0.000022   0.000000  -0.000003
    10  C    0.000000  -0.000684  -0.012419   0.000229   0.000004   0.000020
    11  O    0.000000   0.000006   0.000003  -0.000003   0.000000   0.000001
    12  C    0.000000  -0.000196   0.000064  -0.001079  -0.000171   0.005174
    13  C    0.000000   0.001350  -0.004186   0.000047  -0.000002   0.000000
    14  O    0.000000   0.000092   0.024933   0.000580   0.000001   0.000000
    15  C   -0.050933  -0.004053  -0.004073  -0.039083  -0.009274  -0.007581
    16  O   -0.009797   0.007680   0.000375   0.003883   0.019564   0.000117
    17  C   -0.007910   0.000800  -0.001056  -0.001870   0.001483  -0.000414
    18  C    0.251723   0.000190   0.000306  -0.004005  -0.003776   0.002828
    19  O    7.950835   0.000000  -0.000014  -0.000138  -0.000163  -0.000004
    20  H    0.000000   0.509667  -0.020127   0.007048   0.003850   0.000141
    21  H   -0.000014  -0.020127   0.524100  -0.000407  -0.000194  -0.000310
    22  H   -0.000138   0.007048  -0.000407   0.536430   0.007967  -0.009783
    23  H   -0.000163   0.003850  -0.000194   0.007967   0.545970  -0.029663
    24  H   -0.000004   0.000141  -0.000310  -0.009783  -0.029663   0.555928
    25  H    0.000000   0.000155   0.000126  -0.000431  -0.008224   0.007763
    26  H    0.000000  -0.000269   0.000024  -0.000238  -0.002913  -0.008308
    27  H    0.000000   0.000189  -0.000003   0.000066  -0.000294  -0.000284
    28  H    0.000000  -0.000030  -0.000125  -0.000025   0.000000   0.000000
    29  H    0.000000   0.000060  -0.000158   0.000005   0.000000   0.000000
    30  H    0.000000   0.000018  -0.000003   0.000026  -0.000048   0.000586
    31  H    0.000000   0.000035  -0.000025   0.003834   0.000035  -0.001252
    32  H    0.000000  -0.000003  -0.000004   0.000024   0.000024  -0.000057
    33  H    0.000000  -0.000359   0.002292  -0.000001  -0.000002  -0.000001
    34  H    0.000000   0.000015  -0.000464  -0.000002   0.000000   0.000000
    35  H    0.000000  -0.000182   0.000561   0.000001   0.000000   0.000000
    36  H    0.000000   0.000061  -0.001454   0.000337   0.000001   0.000000
    37  H    0.030417  -0.000233  -0.000317  -0.000390  -0.000909  -0.000004
    38  H    0.000079  -0.000114  -0.000129   0.001209  -0.000182  -0.000026
    39  H   -0.000070   0.000517   0.005141  -0.000122  -0.000007  -0.000008
    40  H    0.010808  -0.000065  -0.000288   0.000019  -0.000087   0.000012
    41  H   -0.025290   0.000006   0.000006   0.000025   0.003141  -0.001449
    42  H   -0.027211  -0.000033  -0.000051   0.003815   0.000504   0.000526
    43  H    0.318993  -0.000004   0.000007  -0.000068  -0.000017  -0.000023
              25         26         27         28         29         30
     1  C   -0.005730   0.009442  -0.056432   0.007037   0.011590   0.008820
     2  C   -0.002875   0.000356   0.005367   0.001364   0.002475  -0.000202
     3  C    0.006105  -0.000290  -0.000268  -0.000260  -0.000306  -0.000051
     4  C   -0.007501   0.008045  -0.000385   0.000068   0.000013   0.000319
     5  C   -0.037716  -0.033696   0.007211  -0.000002   0.000000  -0.001938
     6  C    0.411996   0.410353  -0.039481   0.000009   0.000016  -0.001812
     7  C   -0.044397  -0.033126   0.424040  -0.000287  -0.000218  -0.036530
     8  C    0.000297  -0.000252  -0.005010  -0.026485  -0.029108  -0.000013
     9  C   -0.000101   0.000008   0.002336   0.385654   0.385215   0.000018
    10  C   -0.000096   0.000027  -0.001184  -0.031578  -0.028290   0.000012
    11  O   -0.000019  -0.000004   0.013338   0.000749   0.004157  -0.000105
    12  C    0.008567  -0.004924  -0.039782   0.000128  -0.000015   0.403821
    13  C    0.000030  -0.000003   0.000134   0.002043  -0.000536   0.000000
    14  O    0.000007   0.000000  -0.000001   0.002499   0.001751   0.000000
    15  C   -0.000340  -0.000291   0.000025  -0.000001   0.000000  -0.000006
    16  O   -0.000099  -0.000028   0.000000   0.000000   0.000000   0.000000
    17  C   -0.000027   0.000009   0.000000  -0.000001   0.000000   0.000000
    18  C    0.000002   0.000005   0.000002   0.000000   0.000000  -0.000005
    19  O    0.000000   0.000000   0.000000   0.000000   0.000000   0.000000
    20  H    0.000155  -0.000269   0.000189  -0.000030   0.000060   0.000018
    21  H    0.000126   0.000024  -0.000003  -0.000125  -0.000158  -0.000003
    22  H   -0.000431  -0.000238   0.000066  -0.000025   0.000005   0.000026
    23  H   -0.008224  -0.002913  -0.000294   0.000000   0.000000  -0.000048
    24  H    0.007763  -0.008308  -0.000284   0.000000   0.000000   0.000586
    25  H    0.561318  -0.026113  -0.004586   0.000004  -0.000002  -0.000006
    26  H   -0.026113   0.548902  -0.007768   0.000000  -0.000001   0.003325
    27  H   -0.004586  -0.007768   0.556387  -0.000090  -0.000029  -0.005348
    28  H    0.000004   0.000000  -0.000090   0.491801  -0.009945  -0.000005
    29  H   -0.000002  -0.000001  -0.000029  -0.009945   0.499429   0.000001
    30  H   -0.000006   0.003325  -0.005348  -0.000005   0.000001   0.549537
    31  H   -0.000254  -0.000667   0.008033  -0.000009   0.000005  -0.026492
    32  H   -0.000373  -0.000001  -0.005747  -0.000046  -0.000017  -0.023222
    33  H   -0.000016   0.000000  -0.000004  -0.000382   0.000269   0.000000
    34  H   -0.000001   0.000000  -0.000005   0.000621   0.000756   0.000000
    35  H    0.000094   0.000000  -0.000031   0.000315  -0.001091   0.000000
    36  H   -0.000001   0.000000   0.000010   0.003112   0.000099   0.000001
    37  H   -0.000008  -0.000001   0.000000   0.000000   0.000000   0.000000
    38  H   -0.000001   0.000001   0.000000  -0.000001   0.000000   0.000000
    39  H   -0.000005   0.000000   0.000000  -0.000001   0.000000   0.000000
    40  H    0.000000  -0.000001   0.000000   0.000000   0.000000   0.000000
    41  H   -0.000027   0.000001   0.000000   0.000000   0.000000  -0.000004
    42  H    0.000007  -0.000001   0.000000   0.000000   0.000000   0.000001
    43  H    0.000000   0.000000   0.000000   0.000000   0.000000   0.000000
              31         32         33         34         35         36
     1  C   -0.003665  -0.014873   0.000264  -0.000955   0.002181   0.001890
     2  C    0.002751  -0.000529  -0.012800   0.011068   0.002182  -0.000954
     3  C   -0.000562  -0.000005   0.004564  -0.000010  -0.000876  -0.001585
     4  C   -0.001575   0.000095   0.000050   0.000008  -0.000042   0.000219
     5  C    0.005266  -0.000429   0.000009   0.000000  -0.000006  -0.000001
     6  C   -0.008084   0.007767  -0.000016  -0.000002   0.000021   0.000009
     7  C   -0.033822  -0.024420   0.000013   0.000023  -0.000117  -0.000075
     8  C   -0.000465   0.005010  -0.000533   0.000620  -0.000096  -0.000574
     9  C    0.000071   0.000532   0.006849  -0.007246  -0.001470  -0.001585
    10  C   -0.000215  -0.000072  -0.023582  -0.030737  -0.038197  -0.043173
    11  O   -0.000077   0.009960   0.000008  -0.000010  -0.000062  -0.000031
    12  C    0.403139   0.398486  -0.000001   0.000000   0.000006  -0.000014
    13  C    0.000005  -0.000001   0.402149   0.392111   0.400238   0.009691
    14  O   -0.000012   0.000005   0.000086   0.004691   0.004068   0.314701
    15  C    0.000245  -0.000001   0.000009   0.000000   0.000000  -0.000045
    16  O   -0.000001   0.000000  -0.000022   0.000000   0.000000  -0.000001
    17  C   -0.000015   0.000000  -0.000019   0.000000   0.000000   0.000229
    18  C    0.000048  -0.000001  -0.000001   0.000000   0.000000  -0.000001
    19  O    0.000000   0.000000   0.000000   0.000000   0.000000   0.000000
    20  H    0.000035  -0.000003  -0.000359   0.000015  -0.000182   0.000061
    21  H   -0.000025  -0.000004   0.002292  -0.000464   0.000561  -0.001454
    22  H    0.003834   0.000024  -0.000001  -0.000002   0.000001   0.000337
    23  H    0.000035   0.000024  -0.000002   0.000000   0.000000   0.000001
    24  H   -0.001252  -0.000057  -0.000001   0.000000   0.000000   0.000000
    25  H   -0.000254  -0.000373  -0.000016  -0.000001   0.000094  -0.000001
    26  H   -0.000667  -0.000001   0.000000   0.000000   0.000000   0.000000
    27  H    0.008033  -0.005747  -0.000004  -0.000005  -0.000031   0.000010
    28  H   -0.000009  -0.000046  -0.000382   0.000621   0.000315   0.003112
    29  H    0.000005  -0.000017   0.000269   0.000756  -0.001091   0.000099
    30  H   -0.026492  -0.023222   0.000000   0.000000   0.000000   0.000001
    31  H    0.556860  -0.027188   0.000000   0.000000  -0.000001   0.000020
    32  H   -0.027188   0.545055   0.000000   0.000000   0.000000  -0.000007
    33  H    0.000000   0.000000   0.531338  -0.023326  -0.022883  -0.000352
    34  H    0.000000   0.000000  -0.023326   0.536077  -0.021111  -0.000496
    35  H   -0.000001   0.000000  -0.022883  -0.021111   0.541398  -0.000608
    36  H    0.000020  -0.000007  -0.000352  -0.000496  -0.000608   0.453631
    37  H    0.000000   0.000000   0.000000   0.000000   0.000000   0.000000
    38  H   -0.000018   0.000001   0.000001   0.000000   0.000000   0.000129
    39  H    0.000002   0.000000   0.000004   0.000002  -0.000004   0.000084
    40  H    0.000002   0.000000   0.000001   0.000000   0.000000  -0.000003
    41  H   -0.000005   0.000000   0.000000   0.000000   0.000000   0.000000
    42  H    0.000071   0.000000   0.000000   0.000000   0.000000   0.000000
    43  H    0.000000   0.000000   0.000000   0.000000   0.000000   0.000000
              37         38         39         40         41         42
     1  C   -0.000004  -0.000015   0.000006  -0.000002   0.000009  -0.000011
     2  C    0.000041   0.000283   0.000442   0.000037  -0.000049  -0.000036
     3  C   -0.000933   0.000411  -0.000594  -0.000318  -0.000275  -0.000388
     4  C    0.014283  -0.001128  -0.008769   0.012004  -0.012393   0.006064
     5  C   -0.000722  -0.000359  -0.000148  -0.000379   0.007353  -0.002043
     6  C    0.000045   0.000008  -0.000018   0.000014   0.000342  -0.000093
     7  C    0.000001   0.000011   0.000004   0.000000  -0.000012   0.000007
     8  C    0.000000  -0.000002   0.000000   0.000000   0.000000   0.000000
     9  C    0.000000   0.000001   0.000001   0.000000   0.000000   0.000000
    10  C    0.000001  -0.000008   0.000039  -0.000001   0.000000   0.000000
    11  O    0.000000   0.000000   0.000000   0.000000   0.000000   0.000000
    12  C    0.000000  -0.000009   0.000000   0.000000  -0.000023   0.000003
    13  C    0.000000   0.000000   0.000030   0.000000   0.000000   0.000000
    14  O    0.000000   0.000095   0.000587  -0.000001   0.000000  -0.000001
    15  C   -0.055751  -0.035850  -0.026231  -0.035772  -0.032710  -0.056492
    16  O    0.319743   0.004997   0.002307  -0.000872   0.000424   0.004933
    17  C   -0.003731   0.389278   0.405273   0.389030   0.007410  -0.005644
    18  C   -0.012712  -0.001847   0.007310  -0.010217   0.406407   0.398751
    19  O    0.030417   0.000079  -0.000070   0.010808  -0.025290  -0.027211
    20  H   -0.000233  -0.000114   0.000517  -0.000065   0.000006  -0.000033
    21  H   -0.000317  -0.000129   0.005141  -0.000288   0.000006  -0.000051
    22  H   -0.000390   0.001209  -0.000122   0.000019   0.000025   0.003815
    23  H   -0.000909  -0.000182  -0.000007  -0.000087   0.003141   0.000504
    24  H   -0.000004  -0.000026  -0.000008   0.000012  -0.001449   0.000526
    25  H   -0.000008  -0.000001  -0.000005   0.000000  -0.000027   0.000007
    26  H   -0.000001   0.000001   0.000000  -0.000001   0.000001  -0.000001
    27  H    0.000000   0.000000   0.000000   0.000000   0.000000   0.000000
    28  H    0.000000  -0.000001  -0.000001   0.000000   0.000000   0.000000
    29  H    0.000000   0.000000   0.000000   0.000000   0.000000   0.000000
    30  H    0.000000   0.000000   0.000000   0.000000  -0.000004   0.000001
    31  H    0.000000  -0.000018   0.000002   0.000002  -0.000005   0.000071
    32  H    0.000000   0.000001   0.000000   0.000000   0.000000   0.000000
    33  H    0.000000   0.000001   0.000004   0.000001   0.000000   0.000000
    34  H    0.000000   0.000000   0.000002   0.000000   0.000000   0.000000
    35  H    0.000000   0.000000  -0.000004   0.000000   0.000000   0.000000
    36  H    0.000000   0.000129   0.000084  -0.000003   0.000000   0.000000
    37  H    0.450238  -0.000329  -0.000725   0.004376  -0.001255   0.002181
    38  H   -0.000329   0.556929  -0.021129  -0.023391  -0.000305  -0.000062
    39  H   -0.000725  -0.021129   0.527618  -0.023552  -0.000349  -0.000391
    40  H    0.004376  -0.023391  -0.023552   0.563618   0.000369   0.000531
    41  H   -0.001255  -0.000305  -0.000349   0.000369   0.524894  -0.028241
    42  H    0.002181  -0.000062  -0.000391   0.000531  -0.028241   0.576638
    43  H   -0.001989  -0.000157  -0.000187   0.003932   0.006365  -0.009465
              43
     1  C    0.000000
     2  C   -0.000002
     3  C    0.000020
     4  C   -0.000621
     5  C    0.000054
     6  C    0.000002
     7  C    0.000000
     8  C    0.000000
     9  C    0.000000
    10  C    0.000000
    11  O    0.000000
    12  C    0.000000
    13  C    0.000000
    14  O    0.000000
    15  C    0.000781
    16  O    0.000658
    17  C    0.005199
    18  C   -0.040076
    19  O    0.318993
    20  H   -0.000004
    21  H    0.000007
    22  H   -0.000068
    23  H   -0.000017
    24  H   -0.000023
    25  H    0.000000
    26  H    0.000000
    27  H    0.000000
    28  H    0.000000
    29  H    0.000000
    30  H    0.000000
    31  H    0.000000
    32  H    0.000000
    33  H    0.000000
    34  H    0.000000
    35  H    0.000000
    36  H    0.000000
    37  H   -0.001989
    38  H   -0.000157
    39  H   -0.000187
    40  H    0.003932
    41  H    0.006365
    42  H   -0.009465
    43  H    0.445478
 Mulliken charges:
               1
     1  C   -0.032492
     2  C   -0.015619
     3  C   -0.183801
     4  C   -0.217054
     5  C   -0.218257
     6  C   -0.257946
     7  C   -0.226363
     8  C    0.246507
     9  C   -0.196205
    10  C   -0.091241
    11  O   -0.398596
    12  C   -0.299908
    13  C   -0.260088
    14  O   -0.425629
    15  C   -0.083611
    16  O   -0.442604
    17  C   -0.253148
    18  C    0.008289
    19  O   -0.446567
    20  H    0.169971
    21  H    0.155565
    22  H    0.164500
    23  H    0.143265
    24  H    0.145957
    25  H    0.142477
    26  H    0.138397
    27  H    0.149595
    28  H    0.173867
    29  H    0.163875
    30  H    0.129302
    31  H    0.123979
    32  H    0.130037
    33  H    0.136396
    34  H    0.138373
    35  H    0.135711
    36  H    0.266738
    37  H    0.258687
    38  H    0.131626
    39  H    0.132941
    40  H    0.110195
    41  H    0.145634
    42  H    0.136128
    43  H    0.271118
 Sum of Mulliken charges =   0.00000
 Mulliken charges with hydrogens summed into heavy atoms:
               1
     1  C   -0.032492
     2  C   -0.015619
     3  C    0.141736
     4  C   -0.052554
     5  C    0.070965
     6  C    0.022928
     7  C   -0.076768
     8  C    0.246507
     9  C    0.141538
    10  C   -0.091241
    11  O   -0.398596
    12  C    0.083410
    13  C    0.150391
    14  O   -0.158891
    15  C   -0.083611
    16  O   -0.183917
    17  C    0.121614
    18  C    0.290051
    19  O   -0.175449
 Electronic spatial extent (au):  <R**2>=           5683.6451
 Charge=              0.0000 electrons
 Dipole moment (field-independent basis, Debye):
    X=             -3.5650    Y=             -1.5338    Z=             -2.3857  Tot=              4.5556
 Quadrupole moment (field-independent basis, Debye-Ang):
   XX=           -131.4157   YY=           -120.8645   ZZ=           -109.5883
   XY=             -6.6041   XZ=             12.4235   YZ=              3.4556
 Traceless Quadrupole moment (field-independent basis, Debye-Ang):
   XX=            -10.7929   YY=             -0.2417   ZZ=             11.0345
   XY=             -6.6041   XZ=             12.4235   YZ=              3.4556
 Octapole moment (field-independent basis, Debye-Ang**2):
  XXX=            -89.8282  YYY=             15.6925  ZZZ=            -20.3132  XYY=            -34.6670
  XXY=            -89.8937  XXZ=            -21.3676  XZZ=             -8.9032  YZZ=            -10.7733
  YYZ=              7.8964  XYZ=             -3.9106
 Hexadecapole moment (field-independent basis, Debye-Ang**3):
 XXXX=          -5178.6196 YYYY=          -2001.9555 ZZZZ=           -602.3140 XXXY=            -32.4357
 XXXZ=            189.9196 YYYX=             14.9123 YYYZ=             -7.4852 ZZZX=             -1.2359
 ZZZY=             27.8942 XXYY=          -1142.9704 XXZZ=           -815.1987 YYZZ=           -424.0025
 XXYZ=             58.2358 YYXZ=             23.2896 ZZXY=             -4.5924
 N-N= 1.595464586250D+03 E-N=-5.260868027621D+03  KE= 8.829983364698D+02
 1\1\GINC-SNODE69\SP\RmPW1PW91\6-311G(d,p)\C15H24O4\ROOT\11-Mar-2024\0\
 \# mPW1PW91/6-311G(d,p) nmr guess=read geom=check scrf=(solvent=methan
 ol,read)\\candidate structure: DY-202A-11R_49, conformer: 1, nmr calcu
 lation with methanol solvation\\0,1\C,0,1.7614041843,0.7231686373,0.12
 54046476\C,0,1.1494566564,-0.4758130991,0.2845737233\C,0,-0.2827339839
 ,-0.7448442672,0.6541631082\C,0,-1.2902288292,0.2369655333,-0.00007659
 67\C,0,-1.3230090517,1.6024940538,0.7349656394\C,0,0.0100368711,2.1157
 661637,1.3096345833\C,0,1.2256304221,2.114945197,0.3626931216\C,0,3.16
 23903147,0.5071843679,-0.2725092525\C,0,3.3928780141,-0.979210143,-0.4
 787741877\C,0,2.1016142555,-1.6536448083,0.0362498206\O,0,4.0164011497
 ,1.3843483781,-0.4110452583\C,0,0.9754313512,2.8737527788,-0.956133436
 2\C,0,2.3324924642,-2.4681185936,1.312027975\O,0,1.5412158373,-2.58147
 39717,-0.9092878086\C,0,-2.7084175122,-0.3950493794,-0.1312635563\O,0,
 -3.1345042298,-0.7864077513,1.1892604525\C,0,-2.7091069918,-1.62957673
 ,-1.0500006\C,0,-3.7361237855,0.6298331362,-0.6637259296\O,0,-5.072441
 8226,0.1148437483,-0.5801989437\H,0,-0.3926900466,-0.7126211049,1.7472
 576447\H,0,-0.5039269572,-1.7743808092,0.3643771777\H,0,-0.948748795,0
 .4082394273,-1.0290357556\H,0,-2.0309267738,1.5344347836,1.5708879736\
 H,0,-1.7240230824,2.3606985461,0.0524699213\H,0,0.2735066766,1.5391076
 215,2.2056727397\H,0,-0.1556057172,3.1450374784,1.6549308411\H,0,2.032
 8171596,2.6563661343,0.8784494107\H,0,3.5280754387,-1.1775125567,-1.54
 92886795\H,0,4.3042200412,-1.3083843713,0.031335822\H,0,0.6436390423,3
 .8989196965,-0.749678876\H,0,0.2111193793,2.3866112336,-1.5715431399\H
 ,0,1.8952621597,2.933958299,-1.5486737595\H,0,1.3884575527,-2.86747345
 93,1.6976167886\H,0,2.9988290636,-3.3110660497,1.0964197901\H,0,2.7927
 306807,-1.8492930609,2.0888169072\H,0,1.3907961042,-2.1041137276,-1.74
 4218874\H,0,-4.1012640472,-0.8991993233,1.1227355855\H,0,-2.3420941049
 ,-1.3794454213,-2.0525640664\H,0,-2.0916328987,-2.4365208115,-0.647411
 3933\H,0,-3.7251992189,-2.0287302315,-1.1503503446\H,0,-3.743268794,1.
 5227457146,-0.0374866802\H,0,-3.4925901358,0.9268963273,-1.6920590113\
 H,0,-5.2038680408,-0.5107375862,-1.3116175235\\Version=ES64L-G09RevD.0
 1\State=1-A\HF=-886.9768737\RMSD=5.251e-09\Dipole=-1.3890907,-0.578479
 9,-0.9737301\Quadrupole=-8.4959214,-0.1322171,8.6281385,-4.9772156,8.8
 652721,2.2798057\PG=C01 [X(C15H24O4)]\\@


 ON A TOMBSTONE, "HERE LIES LESTER MOORE,
 FOUR SLUGS FROM A 44, NO LES, NO MORE".
 Job cpu time:       0 days  0 hours 44 minutes 46.9 seconds.
 File lengths (MBytes):  RWF=    278 Int=      0 D2E=      0 Chk=     29 Scr=      1
 Normal termination of Gaussian 09 at Mon Mar 11 00:10:23 2024.
