# Supplementary material for: New patchoulol- and guaiane-type sesquiterpenoids from Sanguisorba officinalis with anti-melanogenic activity
Source: Nat Prod Bioprospect. 2026 May 12;16(1):63. doi: 10.1007/s13659-026-00616-0 (PMC13161421; doi:10.1007/s13659-026-00616-0)
Supplement: Supplementary file 2 — Additional file 2. It includes the calculated NMR data of compound 11. [file 13659_2026_616_MOESM2_ESM.zip › New folder/11R-nmr-5.log]

 Entering Gaussian System, Link 0=/gpfs/home/zhengshan/software/Gaussian/g09/g09
 Input=DY-202A-11R_5-2.gjf
 Output=DY-202A-11R_5-2.log
 Initial command:
 /gpfs/home/zhengshan/software/Gaussian/g09/l1.exe "/gpfs/home/zhengshan/software/Gaussian/g09/scratch/zhengshan/%J/Gau-4025.inp" -scrdir="/gpfs/home/zhengshan/software/Gaussian/g09/scratch/zhengshan/%J/"
 Entering Link 1 = /gpfs/home/zhengshan/software/Gaussian/g09/l1.exe PID=      4026.
  
 Copyright (c) 1988,1990,1992,1993,1995,1998,2003,2009,2013,
            Gaussian, Inc.  All Rights Reserved.
  
 This is part of the Gaussian(R) 09 program.  It is based on
 the Gaussian(R) 03 system (copyright 2003, Gaussian, Inc.),
 the Gaussian(R) 98 system (copyright 1998, Gaussian, Inc.),
 the Gaussian(R) 94 system (copyright 1995, Gaussian, Inc.),
 the Gaussian 92(TM) system (copyright 1992, Gaussian, Inc.),
 the Gaussian 90(TM) system (copyright 1990, Gaussian, Inc.),
 the Gaussian 88(TM) system (copyright 1988, Gaussian, Inc.),
 the Gaussian 86(TM) system (copyright 1986, Carnegie Mellon
 University), and the Gaussian 82(TM) system (copyright 1983,
 Carnegie Mellon University). Gaussian is a federally registered
 trademark of Gaussian, Inc.
  
 This software contains proprietary and confidential information,
 including trade secrets, belonging to Gaussian, Inc.
  
 This software is provided under written license and may be
 used, copied, transmitted, or stored only in accord with that
 written license.
  
 The following legend is applicable only to US Government
 contracts under FAR:
  
                    RESTRICTED RIGHTS LEGEND
  
 Use, reproduction and disclosure by the US Government is
 subject to restrictions as set forth in subparagraphs (a)
 and (c) of the Commercial Computer Software - Restricted
 Rights clause in FAR 52.227-19.
  
 Gaussian, Inc.
 340 Quinnipiac St., Bldg. 40, Wallingford CT 06492
  
  
 ---------------------------------------------------------------
 Warning -- This program may not be used in any manner that
 competes with the business of Gaussian, Inc. or will provide
 assistance to any competitor of Gaussian, Inc.  The licensee
 of this program is prohibited from giving any competitor of
 Gaussian, Inc. access to this program.  By using this program,
 the user acknowledges that Gaussian, Inc. is engaged in the
 business of creating and licensing software in the field of
 computational chemistry and represents and warrants to the
 licensee that it is not a competitor of Gaussian, Inc. and that
 it will not use this program in any manner prohibited above.
 ---------------------------------------------------------------
  

 Cite this work as:
 Gaussian 09, Revision D.01,
 M. J. Frisch, G. W. Trucks, H. B. Schlegel, G. E. Scuseria, 
 M. A. Robb, J. R. Cheeseman, G. Scalmani, V. Barone, B. Mennucci, 
 G. A. Petersson, H. Nakatsuji, M. Caricato, X. Li, H. P. Hratchian, 
 A. F. Izmaylov, J. Bloino, G. Zheng, J. L. Sonnenberg, M. Hada, 
 M. Ehara, K. Toyota, R. Fukuda, J. Hasegawa, M. Ishida, T. Nakajima, 
 Y. Honda, O. Kitao, H. Nakai, T. Vreven, J. A. Montgomery, Jr., 
 J. E. Peralta, F. Ogliaro, M. Bearpark, J. J. Heyd, E. Brothers, 
 K. N. Kudin, V. N. Staroverov, T. Keith, R. Kobayashi, J. Normand, 
 K. Raghavachari, A. Rendell, J. C. Burant, S. S. Iyengar, J. Tomasi, 
 M. Cossi, N. Rega, J. M. Millam, M. Klene, J. E. Knox, J. B. Cross, 
 V. Bakken, C. Adamo, J. Jaramillo, R. Gomperts, R. E. Stratmann, 
 O. Yazyev, A. J. Austin, R. Cammi, C. Pomelli, J. W. Ochterski, 
 R. L. Martin, K. Morokuma, V. G. Zakrzewski, G. A. Voth, 
 P. Salvador, J. J. Dannenberg, S. Dapprich, A. D. Daniels, 
 O. Farkas, J. B. Foresman, J. V. Ortiz, J. Cioslowski, 
 and D. J. Fox, Gaussian, Inc., Wallingford CT, 2013.
 
 ******************************************
 Gaussian 09:  ES64L-G09RevD.01 24-Apr-2013
                10-Mar-2024 
 ******************************************
 %chk=DY-202A-11R_5.chk
 %mem=6GB
 %nprocshared=3
 Will use up to    3 processors via shared memory.
 ----------------------------------------------------------------------
 # mPW1PW91/6-311G(d,p) nmr guess=read geom=check scrf=(solvent=methano
 l,read)
 ----------------------------------------------------------------------
 1/29=2,38=1,40=2/1;
 2/12=2,40=1/2;
 3/5=4,6=6,7=101,11=2,14=-4,16=1,25=1,30=1,70=2203,72=3,74=-7,116=-2/1,2,8,3;
 4/5=1/1;
 5/5=2,38=6,53=3/2;
 8/6=1,10=90,11=11/1;
 10/13=100,45=16/2;
 6/7=2,8=2,9=2,10=2,28=1/1;
 99/9=1/99;
 ----------------------------------------------------------------------
 candidate structure: DY-202A-11R_5, conformer: 1, nmr calculation with
  methanol solvation
 ----------------------------------------------------------------------
 Structure from the checkpoint file:  "DY-202A-11R_5.chk"
 Charge =  0 Multiplicity = 1
 Redundant internal coordinates found in file.
 C,0,-1.7986723714,0.61525598,-0.1659204981
 C,0,-1.0529549075,-0.512496099,-0.2512803724
 C,0,0.422550197,-0.6289215305,-0.5178966816
 C,0,1.2663584997,0.4852307876,0.1476200311
 C,0,1.2029507262,1.8362839275,-0.6081332954
 C,0,-0.1412992801,2.1858216066,-1.272265214
 C,0,-1.4074727317,2.0546294088,-0.4034332481
 C,0,-3.1936935371,0.2557063126,0.1411494795
 C,0,-3.2766773894,-1.2434454231,0.3651842156
 C,0,-1.8935004605,-1.7794543682,-0.0670535253
 O,0,-4.1422705897,1.0391366261,0.2002731165
 C,0,-1.3371524858,2.861635162,0.9087936428
 C,0,-1.9630399889,-2.5922499112,-1.3673114766
 O,0,-1.261382069,-2.5614506569,0.9616201493
 C,0,2.7292489093,0.020780792,0.4313139071
 O,0,2.6976730503,-1.1730831025,1.2520606014
 C,0,3.5279791322,1.1004389222,1.1712921449
 C,0,3.4718843784,-0.4455364922,-0.8333374252
 O,0,4.7758013294,-0.9467267054,-0.5302140224
 H,0,0.5893724563,-0.6426224331,-1.6049523949
 H,0,0.7556412182,-1.6008694903,-0.144622985
 H,0,0.8357452856,0.6416777203,1.1467347602
 H,0,1.963552436,1.8541752731,-1.3992648373
 H,0,1.4764385022,2.6369174488,0.0880750956
 H,0,-0.2788168127,1.569722404,-2.1702905483
 H,0,-0.0751269706,3.2230453922,-1.6271095341
 H,0,-2.2354782733,2.4877782117,-0.98416829
 H,0,-3.4338248742,-1.4373279003,1.4330574985
 H,0,-4.1213641411,-1.6753272676,-0.1817649934
 H,0,-1.1149854254,3.9149338694,0.6971206745
 H,0,-0.5643700483,2.4800111917,1.5848905368
 H,0,-2.2951157045,2.8212555372,1.4389442977
 H,0,-0.9618235421,-2.8922954953,-1.6942107727
 H,0,-2.5588435763,-3.4998111314,-1.2066635853
 H,0,-2.4345630023,-2.0140002631,-2.1694046098
 H,0,-1.7015611244,-3.4287949663,0.9775529818
 H,0,2.3974937416,-0.9157538318,2.1408498612
 H,0,3.6732384251,1.9937901537,0.5562536354
 H,0,3.0075546543,1.4001155439,2.0896354027
 H,0,4.5140465063,0.7140292924,1.445492757
 H,0,2.8836171931,-1.2202837086,-1.3437716825
 H,0,3.6142798285,0.3862962846,-1.5277033763
 H,0,4.6464628365,-1.5896170719,0.189558579
 Recover connectivity data from disk.
                          Input orientation:                          
 ---------------------------------------------------------------------
 Center     Atomic      Atomic             Coordinates (Angstroms)
 Number     Number       Type             X           Y           Z
 ---------------------------------------------------------------------
      1          6           0       -1.798672    0.615256   -0.165920
      2          6           0       -1.052955   -0.512496   -0.251280
      3          6           0        0.422550   -0.628922   -0.517897
      4          6           0        1.266358    0.485231    0.147620
      5          6           0        1.202951    1.836284   -0.608133
      6          6           0       -0.141299    2.185822   -1.272265
      7          6           0       -1.407473    2.054629   -0.403433
      8          6           0       -3.193694    0.255706    0.141149
      9          6           0       -3.276677   -1.243445    0.365184
     10          6           0       -1.893500   -1.779454   -0.067054
     11          8           0       -4.142271    1.039137    0.200273
     12          6           0       -1.337152    2.861635    0.908794
     13          6           0       -1.963040   -2.592250   -1.367311
     14          8           0       -1.261382   -2.561451    0.961620
     15          6           0        2.729249    0.020781    0.431314
     16          8           0        2.697673   -1.173083    1.252061
     17          6           0        3.527979    1.100439    1.171292
     18          6           0        3.471884   -0.445536   -0.833337
     19          8           0        4.775801   -0.946727   -0.530214
     20          1           0        0.589372   -0.642622   -1.604952
     21          1           0        0.755641   -1.600869   -0.144623
     22          1           0        0.835745    0.641678    1.146735
     23          1           0        1.963552    1.854175   -1.399265
     24          1           0        1.476439    2.636917    0.088075
     25          1           0       -0.278817    1.569722   -2.170291
     26          1           0       -0.075127    3.223045   -1.627110
     27          1           0       -2.235478    2.487778   -0.984168
     28          1           0       -3.433825   -1.437328    1.433057
     29          1           0       -4.121364   -1.675327   -0.181765
     30          1           0       -1.114985    3.914934    0.697121
     31          1           0       -0.564370    2.480011    1.584891
     32          1           0       -2.295116    2.821256    1.438944
     33          1           0       -0.961824   -2.892295   -1.694211
     34          1           0       -2.558844   -3.499811   -1.206664
     35          1           0       -2.434563   -2.014000   -2.169405
     36          1           0       -1.701561   -3.428795    0.977553
     37          1           0        2.397494   -0.915754    2.140850
     38          1           0        3.673238    1.993790    0.556254
     39          1           0        3.007555    1.400116    2.089635
     40          1           0        4.514047    0.714029    1.445493
     41          1           0        2.883617   -1.220284   -1.343772
     42          1           0        3.614280    0.386296   -1.527703
     43          1           0        4.646463   -1.589617    0.189559
 ---------------------------------------------------------------------
                    Distance matrix (angstroms):
                    1          2          3          4          5
     1  C    0.000000
     2  C    1.354698   0.000000
     3  C    2.570155   1.503913   0.000000
     4  C    3.083769   2.556129   1.547986   0.000000
     5  C    3.270505   3.276160   2.587355   1.549364   0.000000
     6  C    2.537235   3.025631   2.968127   2.624802   1.539564
     7  C    1.510379   2.595952   3.250159   3.148975   2.627525
     8  C    1.472974   2.308007   3.780757   4.465959   4.731821
     9  C    2.433381   2.420590   3.852500   4.865679   5.522603
    10  C    2.398626   1.531548   2.625086   3.893532   4.791069
    11  O    2.409611   3.486450   4.912817   5.437173   5.464463
    12  C    2.532633   3.579288   4.161248   3.606238   3.131220
    13  C    3.429060   2.529655   3.204248   4.711148   5.496523
    14  O    3.413428   2.390143   2.959606   4.041576   5.279880
    15  C    4.605666   3.880127   2.577591   1.560847   2.589612
    16  O    5.042415   4.094340   2.933436   2.453254   3.840678
    17  C    5.513325   5.060655   3.935446   2.557599   3.018871
    18  C    5.417517   4.562614   3.071086   2.587074   3.225753
    19  O    6.767289   5.851560   4.364854   3.850474   4.529512
    20  H    3.058730   2.132276   1.099867   2.191318   2.741369
    21  H    3.381743   2.113517   1.093145   2.167499   3.496992
    22  H    2.943453   2.617967   2.134514   1.099151   2.154411
    23  H    4.148541   4.002289   3.052420   2.180124   1.097599
    24  H    3.857198   4.053616   3.484765   2.162738   1.095680
    25  H    2.690440   2.935562   2.838372   2.989381   2.169568
    26  H    3.450543   4.099186   4.039268   3.527730   2.143572
    27  H    2.089657   3.307134   4.122662   4.189750   3.519750
    28  H    3.073037   3.059551   4.396746   5.238349   6.031806
    29  H    3.262196   3.282094   4.674945   5.814126   6.392303
    30  H    3.478526   4.528294   4.948424   4.211367   3.375989
    31  H    2.840097   3.544762   3.880875   3.065365   2.889145
    32  H    2.772811   3.938746   4.808186   4.450689   4.170991
    33  H    3.916491   2.784564   2.902252   4.445764   5.312746
    34  H    4.312167   3.479153   4.195845   5.687426   6.556161
    35  H    3.366199   2.800456   3.578969   5.031061   5.522116
    36  H    4.203726   3.230406   3.819360   4.981660   6.218653
    37  H    5.027225   4.217879   3.324396   2.686111   4.069097
    38  H    5.688910   5.410220   4.312701   2.869809   2.735494
    39  H    5.366876   5.062184   4.195052   2.764092   3.274873
    40  H    6.515890   5.947681   4.732733   3.504897   4.054651
    41  H    5.165305   4.146215   2.662448   2.783623   3.564886
    42  H    5.586316   4.921399   3.498216   2.886041   2.960166
    43  H    6.821114   5.817035   4.389176   3.966341   4.922488
                    6          7          8          9         10
     6  C    0.000000
     7  C    1.541193   0.000000
     8  C    3.878169   2.592929   0.000000
     9  C    4.926633   3.868074   1.518069   0.000000
    10  C    4.499573   3.879378   2.423990   1.545093   0.000000
    11  O    4.414864   2.979061   1.231689   2.446759   3.615645
    12  C    2.577558   1.542123   3.290424   4.572631   4.775093
    13  C    5.114464   4.778201   3.449756   2.558605   1.534973
    14  O    5.364832   4.815902   3.513314   2.480784   1.438493
    15  C    3.978647   4.684635   5.934697   6.137898   4.985883
    16  O    5.070920   5.478231   6.163097   6.040229   4.815249
    17  C    4.540114   5.267725   6.852419   7.242027   6.262565
    18  C    4.491303   5.499434   6.772835   6.900449   5.581566
    19  O    5.877191   6.874379   8.087609   8.107539   6.737027
    20  H    2.940180   3.564577   4.262330   4.380499   3.134035
    21  H    4.051556   4.255434   4.373304   4.080104   2.656287
    22  H    3.031593   3.071072   4.170918   4.590918   3.844990
    23  H    2.134600   3.520749   5.614728   6.337866   5.463965
    24  H    2.161270   2.982882   5.242434   6.142159   5.557418
    25  H    1.097697   2.151926   3.945364   4.830084   4.271744
    26  H    1.098238   2.153538   4.653740   5.845400   5.546644
    27  H    2.135360   1.100211   2.677062   4.102058   4.378050
    28  H    5.593452   4.435377   2.143141   1.096649   2.177150
    29  H    5.651423   4.618108   2.166503   1.095067   2.233244
    30  H    2.795778   2.181170   4.245006   5.602854   5.797940
    31  H    2.903253   2.201182   3.734336   4.765336   4.757999
    32  H    3.520420   2.184029   3.012268   4.317200   4.857557
    33  H    5.161257   5.131937   4.273138   3.509753   2.180385
    34  H    6.178612   5.729105   4.040241   2.842037   2.168184
    35  H    4.868513   4.552726   3.326636   2.779758   2.183493
    36  H    6.246601   5.662292   4.062214   2.762560   1.961726
    37  H    5.264465   5.456585   6.052478   5.954543   4.902392
    38  H    4.234508   5.170912   7.095633   7.669259   6.753848
    39  H    4.672793   5.112362   6.600132   7.032334   6.227464
    40  H    5.587900   6.346663   7.830749   8.105193   7.040022
    41  H    4.555962   5.479302   6.427849   6.392988   4.976297
    42  H    4.172279   5.409743   7.010751   7.329691   6.095869
    43  H    6.270050   7.091002   8.054540   7.932643   6.547748
                   11         12         13         14         15
    11  O    0.000000
    12  C    3.419384   0.000000
    13  C    4.515898   5.942832   0.000000
    14  O    4.673692   5.423872   2.432529   0.000000
    15  C    6.950411   4.983378   5.663970   4.782706   0.000000
    16  O    7.265329   5.716345   5.531491   4.205477   1.449115
    17  C    7.731712   5.180755   7.087436   6.032527   1.533362
    18  C    7.826108   6.090915   5.867871   5.486600   1.538929
    19  O    9.165657   7.344560   6.987164   6.424989   2.459468
    20  H    5.336253   4.723372   3.220610   3.700607   3.027467
    21  H    5.574776   5.040181   3.141501   2.492965   2.618507
    22  H    5.082756   3.115495   4.961040   3.833046   2.117238
    23  H    6.364266   4.151718   5.932103   5.955815   2.701600
    24  H    5.842549   2.939451   6.425913   5.939846   2.920876
    25  H    4.563701   3.502838   4.561074   5.276447   4.268024
    26  H    4.964921   2.855544   6.119589   6.447412   4.728227
    27  H    2.671576   2.128394   5.101736   5.498151   5.721729
    28  H    2.855614   4.811650   3.367361   2.491067   6.411946
    29  H    2.741296   5.433708   2.627666   3.205003   7.084035
    30  H    4.204940   1.097088   6.879282   6.483436   5.478432
    31  H    4.098128   1.095416   6.033209   5.127439   4.269248
    32  H    2.849954   1.095620   6.106667   5.501815   5.839710
    33  H    5.400044   6.326470   1.095137   2.693071   5.160221
    34  H    5.008868   6.814374   1.097478   2.695437   6.560599
    35  H    4.225314   5.869534   1.095473   3.388122   6.129358
    36  H    5.150111   6.301352   2.503311   0.972778   5.641811
    37  H    7.096193   5.452909   5.842267   4.181659   1.977289
    38  H    7.881641   5.097201   7.516615   6.727928   2.190774
    39  H    7.404053   4.733593   7.252329   5.932137   2.174867
    40  H    8.751462   6.255940   7.797179   6.657212   2.166715
    41  H    7.540037   6.288959   5.037155   4.928953   2.171405
    42  H    7.973467   6.048182   6.324868   6.217558   2.180511
    43  H    9.173456   7.492303   6.864011   6.036818   2.515459
                   16         17         18         19         20
    16  O    0.000000
    17  C    2.421742   0.000000
    18  C    2.340430   2.532139   0.000000
    19  O    2.747063   2.939910   1.429432   0.000000
    20  H    3.590104   4.402409   2.990503   4.332866   0.000000
    21  H    2.430065   4.088344   3.031023   4.091243   1.754550
    22  H    2.602158   2.731151   3.471592   4.567190   3.046622
    23  H    4.090569   3.102146   2.807849   4.063132   2.857390
    24  H    4.166819   2.782615   3.785806   4.910253   3.795868
    25  H    5.300468   5.087052   4.462787   5.879756   2.442914
    26  H    5.941716   5.031787   5.164287   6.490122   3.922428
    27  H    6.537477   6.307786   6.418806   7.820482   4.261990
    28  H    6.139858   7.414546   7.335463   8.455358   5.103644
    29  H    6.986227   8.249127   7.719738   8.933747   5.028218
    30  H    6.382181   5.450077   6.511173   7.735856   5.382908
    31  H    4.908849   4.338387   5.540578   6.688320   4.610538
    32  H    6.396687   6.077934   7.006674   8.250645   5.439120
    33  H    5.002811   6.656678   5.136682   6.169316   2.734082
    34  H    6.252196   7.991645   6.770350   7.795694   4.270062
    35  H    6.225224   7.510785   6.255500   7.470969   3.368007
    36  H    4.951449   6.920953   6.240488   7.098609   4.436267
    37  H    0.972765   2.506606   3.197063   3.576575   4.168326
    38  H    3.385995   1.094280   2.814573   3.323055   4.596924
    39  H    2.723768   1.097270   3.487951   3.936747   4.865220
    40  H    2.626370   1.093996   2.761116   2.594233   5.152551
    41  H    2.602912   3.482313   1.098560   2.077756   2.380224
    42  H    3.316462   2.793210   1.092871   2.030041   3.196045
    43  H    2.258361   3.074282   1.932581   0.973709   4.536193
                   21         22         23         24         25
    21  H    0.000000
    22  H    2.589023   0.000000
    23  H    3.869174   3.037139   0.000000
    24  H    4.304943   2.347814   1.749899   0.000000
    25  H    3.902062   3.620245   2.388224   3.052874   0.000000
    26  H    5.114499   3.897096   2.466157   2.385950   1.752145
    27  H    5.135044   4.169083   4.266804   3.866558   2.465408
    28  H    4.479670   4.757465   6.927317   6.520670   5.655134
    29  H    4.877715   5.630840   7.139041   7.071327   5.408304
    30  H    5.884884   3.836888   4.256636   2.952921   3.797531
    31  H    4.624633   2.351972   3.960713   2.535740   3.874474
    32  H    5.600892   3.825995   5.208352   4.010418   4.319534
    33  H    2.649281   4.877622   5.583350   6.300306   4.539026
    34  H    3.964810   5.849243   7.011015   7.457834   5.641566
    35  H    3.801029   5.361373   5.907564   6.482529   4.182142
    36  H    3.261661   4.799510   6.855078   6.905340   6.076043
    37  H    2.896282   2.419280   4.515886   4.205199   5.650324
    38  H    4.682433   3.198162   2.601263   2.336393   4.820023
    39  H    4.366799   2.486171   3.669950   2.807176   5.382933
    40  H    4.691784   3.691123   3.987179   3.842804   6.064457
    41  H    2.472061   3.723346   3.209657   4.348372   4.297471
    42  H    3.746139   3.864983   2.212706   3.499486   4.119420
    43  H    3.905163   4.518454   4.645651   5.284217   6.309413
                   26         27         28         29         30
    26  H    0.000000
    27  H    2.370888   0.000000
    28  H    6.508806   4.762927   0.000000
    29  H    6.515759   4.640244   1.771159   0.000000
    30  H    2.638572   2.473663   5.879228   6.407946   0.000000
    31  H    3.332927   3.064756   4.858227   5.748053   1.774913
    32  H    3.806635   2.446679   4.408200   5.116751   1.771762
    33  H    6.179654   5.574186   4.243528   3.708261   7.216668
    34  H    7.179305   6.000441   3.462305   2.611633   7.790222
    35  H    5.769547   4.659445   3.782699   2.628823   6.716436
    36  H    7.326427   6.256137   2.678463   3.205326   7.372453
    37  H    6.118908   6.543256   5.897227   6.961824   6.144706
    38  H    4.508701   6.126162   7.940510   8.646556   5.161175
    39  H    5.161414   6.174194   7.069197   8.089443   5.025808
    40  H    6.066017   7.389555   8.233903   9.106443   6.518577
    41  H    5.345804   6.331207   6.904199   7.115271   6.820889
    42  H    4.654970   6.239497   7.859230   8.118006   6.306114
    43  H    6.982508   8.084794   8.176829   8.776105   7.984484
                   31         32         33         34         35
    31  H    0.000000
    32  H    1.770093   0.000000
    33  H    6.306517   6.651240   0.000000
    34  H    6.894126   6.857454   1.776865   0.000000
    35  H    6.147235   6.034843   1.779374   1.774810   0.000000
    36  H    6.047814   6.295103   2.823715   2.347505   3.527361
    37  H    4.540148   6.039743   5.468036   6.515250   6.567588
    38  H    4.387691   6.089753   7.100861   8.492725   7.797233
    39  H    3.765579   5.528232   6.964068   8.115396   7.707934
    40  H    5.378516   7.127772   7.269695   8.649633   8.294143
    41  H    5.844473   7.134201   4.207831   5.902154   5.440101
    42  H    5.615425   7.046345   5.631839   7.301531   6.539243
    43  H    6.757337   8.318790   6.057923   7.583846   7.475676
                   36         37         38         39         40
    36  H    0.000000
    37  H    4.946806   0.000000
    38  H    7.646594   3.550199   0.000000
    39  H    6.835998   2.395422   1.773935   0.000000
    40  H    7.484366   2.760346   1.770732   1.776275   0.000000
    41  H    5.593740   3.531521   3.816264   4.320895   3.765616
    42  H    7.006382   4.078503   2.632563   3.805402   3.123601
    43  H    6.655894   3.052784   3.731278   3.903180   2.627107
                   41         42         43
    41  H    0.000000
    42  H    1.774485   0.000000
    43  H    2.365403   2.814005   0.000000
 Stoichiometry    C15H24O4
 Framework group  C1[X(C15H24O4)]
 Deg. of freedom   123
 Full point group                 C1      NOp   1
 Largest Abelian subgroup         C1      NOp   1
 Largest concise Abelian subgroup C1      NOp   1
                         Standard orientation:                         
 ---------------------------------------------------------------------
 Center     Atomic      Atomic             Coordinates (Angstroms)
 Number     Number       Type             X           Y           Z
 ---------------------------------------------------------------------
      1          6           0       -1.821792    0.635054   -0.128731
      2          6           0       -1.097436   -0.506735   -0.211383
      3          6           0        0.369682   -0.653126   -0.507846
      4          6           0        1.246710    0.456878    0.120623
      5          6           0        1.189788    1.796341   -0.655991
      6          6           0       -0.162533    2.158335   -1.296650
      7          6           0       -1.411431    2.063348   -0.398593
      8          6           0       -3.215677    0.304865    0.214362
      9          6           0       -3.319254   -1.188769    0.465087
     10          6           0       -1.955200   -1.755717    0.012051
     11          8           0       -4.149253    1.105530    0.280909
     12          6           0       -1.298666    2.890276    0.898178
     13          6           0       -2.067022   -2.588252   -1.272677
     14          8           0       -1.314120   -2.531727    1.039711
     15          6           0        2.707339   -0.028256    0.380337
     16          8           0        2.673414   -1.207863    1.221354
     17          6           0        3.540349    1.049261    1.084789
     18          6           0        3.414060   -0.527952   -0.892122
     19          8           0        4.715576   -1.046735   -0.608938
     20          1           0        0.512407   -0.687430   -1.597874
     21          1           0        0.694265   -1.624510   -0.125714
     22          1           0        0.840801    0.637042    1.126065
     23          1           0        1.933081    1.788115   -1.463563
     24          1           0        1.492047    2.603332    0.020707
     25          1           0       -0.330151    1.530175   -2.181103
     26          1           0       -0.086492    3.188334   -1.670075
     27          1           0       -2.244457    2.501312   -0.968436
     28          1           0       -3.456262   -1.362470    1.539189
     29          1           0       -4.182945   -1.614750   -0.056208
     30          1           0       -1.063281    3.935965    0.664232
     31          1           0       -0.517877    2.506336    1.563682
     32          1           0       -2.245341    2.875200    1.449506
     33          1           0       -1.078457   -2.910946   -1.616091
     34          1           0       -2.674534   -3.482579   -1.084091
     35          1           0       -2.546077   -2.015032   -2.073917
     36          1           0       -1.768552   -3.390912    1.079603
     37          1           0        2.397191   -0.930910    2.112011
     38          1           0        3.687300    1.929815    0.451955
     39          1           0        3.045334    1.372860    2.009043
     40          1           0        4.525460    0.650281    1.344017
     41          1           0        2.801650   -1.300565   -1.376744
     42          1           0        3.555364    0.289858   -1.603167
     43          1           0        4.591098   -1.675470    0.124074
 ---------------------------------------------------------------------
 Rotational constants (GHZ):      0.5777444      0.2548865      0.2029134
 Standard basis: 6-311G(d,p) (5D, 7F)
 There are   505 symmetry adapted cartesian basis functions of A   symmetry.
 There are   486 symmetry adapted basis functions of A   symmetry.
   486 basis functions,   800 primitive gaussians,   505 cartesian basis functions
    73 alpha electrons       73 beta electrons
       nuclear repulsion energy      1597.6414099837 Hartrees.
 NAtoms=   43 NActive=   43 NUniq=   43 SFac= 1.00D+00 NAtFMM=   60 NAOKFM=F Big=F
 Integral buffers will be    131072 words long.
 Raffenetti 2 integral format.
 Two-electron integral symmetry is turned on.
 Using the following non-standard input for PCM:
 --- end of non-standard input.
 ------------------------------------------------------------------------------
 Polarizable Continuum Model (PCM)
 =================================
 Model                : PCM (using non-symmetric T matrix).
 Atomic radii         : UFF (Universal Force Field).
 Polarization charges : Total charges.
 Charge compensation  : None.
 Solution method      : On-the-fly selection.
 Cavity type          : Scaled VdW (van der Waals Surface) (Alpha=1.100).
 Cavity algorithm     : GePol (No added spheres)
                        Default sphere list used, NSphG=   43.
                        Lebedev-Laikov grids with approx.  5.0 points / Ang**2.
                        Smoothing algorithm: Karplus/York (Gamma=1.0000).
                        Polarization charges: spherical gaussians, with
                                              point-specific exponents (IZeta= 3).
                        Self-potential: point-specific (ISelfS= 7).
                        Self-field    : sphere-specific E.n sum rule (ISelfD= 2).
 Solvent              : Methanol, Eps=  32.613000 Eps(inf)=   1.765709
 ------------------------------------------------------------------------------
 One-electron integrals computed using PRISM.
 NBasis=   486 RedAO= T EigKep=  3.13D-04  NBF=   486
 NBsUse=   486 1.00D-06 EigRej= -1.00D+00 NBFU=   486
 Initial guess from the checkpoint file:  "DY-202A-11R_5.chk"
 B after Tr=     0.000000    0.000000    0.000000
         Rot=    1.000000    0.000000    0.000000    0.000000 Ang=   0.00 deg.
 Requested convergence on RMS density matrix=1.00D-08 within 128 cycles.
 Requested convergence on MAX density matrix=1.00D-06.
 Requested convergence on             energy=1.00D-06.
 No special actions if energy rises.
 Inv3:  Mode=1 IEnd=    20940492.
 Iteration    1 A*A^-1 deviation from unit magnitude is 5.55D-15 for    850.
 Iteration    1 A*A^-1 deviation from orthogonality  is 3.78D-15 for   2634   2528.
 Iteration    1 A^-1*A deviation from unit magnitude is 5.33D-15 for    853.
 Iteration    1 A^-1*A deviation from orthogonality  is 2.18D-12 for   2602   2572.
 Error on total polarization charges =  0.01112
 SCF Done:  E(RmPW1PW91) =  -886.977680870     A.U. after   11 cycles
            NFock= 11  Conv=0.53D-08     -V/T= 2.0045
 DoSCS=F DFT=T ScalE2(SS,OS)=  1.000000  1.000000
 Range of M.O.s used for correlation:     1   486
 NBasis=   486 NAE=    73 NBE=    73 NFC=     0 NFV=     0
 NROrb=    486 NOA=    73 NOB=    73 NVA=   413 NVB=   413
 NEqPCM:  Using equilibrium solvation (IEInf=0, Eps=  32.6130, EpsInf=   1.7657)
          Differentiating once with respect to magnetic field using GIAOs.
          Electric field/nuclear overlap derivatives assumed to be zero.
 FoFJK:  IHMeth= 1 ICntrl=    6127 DoSepK=F KAlg= 0 I1Cent=   0 FoldK=F
 IRaf=         1 NMat=   1 IRICut=       1 DoRegI=T DoRafI=F ISym2E= 0.
          There are     3 degrees of freedom in the 1st order CPHF.  IDoFFX=0 NUNeed=     3.
      3 vectors produced by pass  0 Test12= 1.00D-12 3.33D-08 XBig12= 4.37D+01 1.12D+00.
 AX will form     3 AO Fock derivatives at one time.
      3 vectors produced by pass  1 Test12= 1.00D-12 3.33D-08 XBig12= 1.01D-01 2.17D-01.
      3 vectors produced by pass  2 Test12= 1.00D-12 3.33D-08 XBig12= 1.39D-03 1.71D-02.
      3 vectors produced by pass  3 Test12= 1.00D-12 3.33D-08 XBig12= 6.79D-06 5.79D-04.
      3 vectors produced by pass  4 Test12= 1.00D-12 3.33D-08 XBig12= 3.41D-08 3.30D-05.
      3 vectors produced by pass  5 Test12= 1.00D-12 3.33D-08 XBig12= 8.65D-11 1.59D-06.
      3 vectors produced by pass  6 Test12= 1.00D-12 3.33D-08 XBig12= 4.16D-13 1.30D-07.
 InvSVY:  IOpt=1 It=  1 EMax= 1.78D-15
 Solved reduced A of dimension    21 with     3 vectors.
 Calculating GIAO nuclear magnetic shielding tensors.
 SCF GIAO Magnetic shielding tensor (ppm):
      1  C    Isotropic =    35.1072   Anisotropy =   140.7607
   XX=   -27.7194   YX=   -31.4741   ZX=    38.2464
   XY=   -18.2886   YY=    13.3663   ZY=    17.9714
   XZ=    36.0001   YZ=     8.4027   ZZ=   119.6749
   Eigenvalues:   -48.5875    24.9615   128.9477
      2  C    Isotropic =    -1.5460   Anisotropy =   190.8446
   XX=   -77.2601   YX=   -32.1084   ZX=    48.8624
   XY=   -32.8221   YY=   -43.1617   ZY=    17.3956
   XZ=    33.8782   YZ=    26.8257   ZZ=   115.7837
   Eigenvalues:  -106.7445   -23.5773   125.6837
      3  C    Isotropic =   161.5943   Anisotropy =    14.1452
   XX=   168.7693   YX=     4.0960   ZX=     2.0126
   XY=    -0.1758   YY=   153.5173   ZY=     5.9710
   XZ=     2.1433   YZ=    10.8635   ZZ=   162.4963
   Eigenvalues:   148.4483   165.3101   171.0244
      4  C    Isotropic =   136.2703   Anisotropy =    39.4273
   XX=   159.3353   YX=    -9.4045   ZX=     8.1519
   XY=    -3.5472   YY=   127.7414   ZY=     0.5028
   XZ=     9.3720   YZ=    -3.7261   ZZ=   121.7343
   Eigenvalues:   119.7885   126.4673   162.5552
      5  C    Isotropic =   159.9798   Anisotropy =    20.1001
   XX=   165.7584   YX=    -2.6415   ZX=     2.2474
   XY=     1.6180   YY=   166.4887   ZY=   -10.4368
   XZ=     5.1132   YZ=   -14.6775   ZZ=   147.6923
   Eigenvalues:   141.0247   165.5349   173.3799
      6  C    Isotropic =   156.2673   Anisotropy =    16.4559
   XX=   163.3864   YX=    -5.4844   ZX=    -9.5706
   XY=    -0.5434   YY=   152.2000   ZY=    -5.3948
   XZ=    -5.0567   YZ=    -3.4412   ZZ=   153.2154
   Eigenvalues:   145.2961   156.2679   167.2379
      7  C    Isotropic =   154.5039   Anisotropy =     7.1999
   XX=   152.6600   YX=     4.5406   ZX=     0.5863
   XY=     4.6371   YY=   152.8632   ZY=    -0.8549
   XZ=    -5.2441   YZ=     1.5167   ZZ=   157.9884
   Eigenvalues:   147.8111   156.3967   159.3038
      8  C    Isotropic =   -24.7688   Anisotropy =   145.5893
   XX=   -66.3887   YX=   -13.3234   ZX=    28.8611
   XY=   -19.7895   YY=   -69.4951   ZY=    27.9345
   XZ=    35.2128   YZ=    22.7543   ZZ=    61.5774
   Eigenvalues:   -95.0143   -51.5829    72.2907
      9  C    Isotropic =   132.4086   Anisotropy =    33.4538
   XX=   133.0455   YX=   -17.0713   ZX=   -12.3692
   XY=   -13.4211   YY=   140.1555   ZY=     5.9249
   XZ=    -4.4251   YZ=     2.7483   ZZ=   124.0247
   Eigenvalues:   117.5066   125.0080   154.7111
     10  C    Isotropic =   106.8332   Anisotropy =    37.7393
   XX=   103.2677   YX=    -7.3209   ZX=     2.0740
   XY=    -6.9423   YY=   106.3353   ZY=   -18.6800
   XZ=     8.1279   YZ=   -22.7091   ZZ=   110.8967
   Eigenvalues:    87.5358   100.9711   131.9928
     11  O    Isotropic =  -230.6543   Anisotropy =   893.9202
   XX=  -559.4709   YX=   244.7170   ZX=   147.0276
   XY=   192.0087   YY=  -446.1436   ZY=    87.0972
   XZ=   196.9396   YZ=    76.1093   ZZ=   313.6517
   Eigenvalues:  -735.9145  -321.3408   365.2925
     12  C    Isotropic =   169.1430   Anisotropy =    29.6024
   XX=   154.5955   YX=     0.9177   ZX=     1.2624
   XY=     0.4345   YY=   176.8945   ZY=    10.4636
   XZ=     0.4859   YZ=    14.3707   ZZ=   175.9389
   Eigenvalues:   154.5579   163.9931   188.8779
     13  C    Isotropic =   158.7340   Anisotropy =    41.6693
   XX=   142.9114   YX=    -1.2646   ZX=     7.6110
   XY=    -0.7089   YY=   157.3372   ZY=    18.7829
   XZ=    10.1950   YZ=    13.5496   ZZ=   175.9534
   Eigenvalues:   138.7441   150.9444   186.5136
     14  O    Isotropic =   246.6753   Anisotropy =    60.0291
   XX=   227.2751   YX=     7.2077   ZX=     2.6979
   XY=    -2.5818   YY=   240.8941   ZY=   -21.0766
   XZ=    16.3486   YZ=   -28.9997   ZZ=   271.8568
   Eigenvalues:   220.0523   233.2789   286.6948
     15  C    Isotropic =   107.3850   Anisotropy =    40.5860
   XX=   102.3342   YX=    -4.7957   ZX=     3.5199
   XY=     5.8499   YY=   116.3039   ZY=   -24.5260
   XZ=    -1.5539   YZ=   -22.8402   ZZ=   103.5168
   Eigenvalues:    85.3082   102.4044   134.4423
     16  O    Isotropic =   255.0457   Anisotropy =    72.2590
   XX=   215.6556   YX=    26.9397   ZX=   -35.8710
   XY=     7.3609   YY=   262.8841   ZY=    -4.8456
   XZ=   -19.1033   YZ=   -18.7681   ZZ=   286.5975
   Eigenvalues:   203.5205   258.3984   303.2184
     17  C    Isotropic =   163.2546   Anisotropy =    36.1957
   XX=   156.7186   YX=    17.8760   ZX=     5.6287
   XY=    17.7383   YY=   170.2789   ZY=     5.2272
   XZ=     6.2207   YZ=    13.0974   ZZ=   162.7661
   Eigenvalues:   144.4377   157.9409   187.3850
     18  C    Isotropic =   121.3750   Anisotropy =    48.6013
   XX=   144.8236   YX=   -17.6663   ZX=     2.5260
   XY=   -19.8533   YY=   107.2749   ZY=     3.3186
   XZ=    14.3054   YZ=     0.7580   ZZ=   112.0265
   Eigenvalues:    97.5872   112.7619   153.7759
     19  O    Isotropic =   325.2404   Anisotropy =    63.5308
   XX=   305.6107   YX=     4.1249   ZX=    -5.4618
   XY=    11.1910   YY=   319.8586   ZY=   -22.2651
   XZ=    15.6733   YZ=   -35.2731   ZZ=   350.2519
   Eigenvalues:   294.7405   313.3865   367.5943
     20  H    Isotropic =    29.5938   Anisotropy =     5.5269
   XX=    28.8435   YX=     1.0082   ZX=    -0.1268
   XY=     0.9964   YY=    27.6897   ZY=     2.6985
   XZ=    -1.2468   YZ=     2.0631   ZZ=    32.2483
   Eigenvalues:    26.1453    29.3578    33.2784
     21  H    Isotropic =    28.4406   Anisotropy =     8.0853
   XX=    31.9843   YX=     1.9137   ZX=     1.5593
   XY=     2.3888   YY=    31.3074   ZY=    -1.5635
   XZ=     1.7486   YZ=    -1.4502   ZZ=    22.0301
   Eigenvalues:    21.4121    30.0789    33.8308
     22  H    Isotropic =    29.9294   Anisotropy =     2.7257
   XX=    31.1047   YX=    -1.0784   ZX=    -1.1351
   XY=    -1.4432   YY=    28.8444   ZY=     0.3518
   XZ=     1.0805   YZ=     1.3419   ZZ=    29.8391
   Eigenvalues:    27.9652    30.0765    31.7465
     23  H    Isotropic =    30.4498   Anisotropy =     7.2835
   XX=    33.9423   YX=    -1.7920   ZX=    -3.0935
   XY=    -1.0870   YY=    27.9904   ZY=    -4.0819
   XZ=    -2.5209   YZ=    -3.4288   ZZ=    29.4168
   Eigenvalues:    24.0184    32.0256    35.3055
     24  H    Isotropic =    29.8297   Anisotropy =     6.0106
   XX=    30.5348   YX=     0.2535   ZX=     3.1478
   XY=     0.4876   YY=    33.1131   ZY=     2.0738
   XZ=     2.5485   YZ=     1.1741   ZZ=    25.8411
   Eigenvalues:    24.2994    31.3529    33.8367
     25  H    Isotropic =    29.9030   Anisotropy =     6.2669
   XX=    28.3329   YX=    -1.0997   ZX=     1.0516
   XY=    -0.5858   YY=    27.4540   ZY=     0.9311
   XZ=     0.1734   YZ=     0.8093   ZZ=    33.9220
   Eigenvalues:    26.7850    28.8430    34.0809
     26  H    Isotropic =    30.0889   Anisotropy =    10.4936
   XX=    28.7147   YX=    -1.0017   ZX=    -0.2047
   XY=    -0.9142   YY=    33.0148   ZY=    -5.3511
   XZ=    -0.6378   YZ=    -6.3669   ZZ=    28.5371
   Eigenvalues:    24.3224    28.8597    37.0846
     27  H    Isotropic =    29.0917   Anisotropy =     8.8638
   XX=    33.0172   YX=    -2.3305   ZX=     2.4065
   XY=    -2.5981   YY=    26.6678   ZY=    -0.9442
   XZ=     2.4477   YZ=    -2.7028   ZZ=    27.5900
   Eigenvalues:    25.2045    27.0696    35.0009
     28  H    Isotropic =    29.1656   Anisotropy =     6.2682
   XX=    29.5335   YX=    -0.9499   ZX=    -2.9753
   XY=    -0.3964   YY=    27.2764   ZY=    -0.1452
   XZ=    -3.3619   YZ=    -1.7137   ZZ=    30.6869
   Eigenvalues:    25.9495    28.2029    33.3444
     29  H    Isotropic =    29.2689   Anisotropy =     5.8702
   XX=    33.0964   YX=     0.0639   ZX=     0.0838
   XY=     0.5368   YY=    28.1517   ZY=     1.4224
   XZ=     0.9718   YZ=     2.2358   ZZ=    26.5587
   Eigenvalues:    25.3502    29.2741    33.1824
     30  H    Isotropic =    30.7351   Anisotropy =    10.8002
   XX=    27.4697   YX=    -0.0123   ZX=    -1.0300
   XY=     0.2477   YY=    37.6386   ZY=     1.0361
   XZ=    -0.0870   YZ=     2.5495   ZZ=    27.0970
   Eigenvalues:    26.4739    27.7962    37.9352
     31  H    Isotropic =    30.8426   Anisotropy =     5.2508
   XX=    31.4110   YX=    -2.5441   ZX=     1.5975
   XY=    -2.4021   YY=    28.7232   ZY=     1.6877
   XZ=     3.1580   YZ=     1.7742   ZZ=    32.3937
   Eigenvalues:    26.0615    32.1232    34.3431
     32  H    Isotropic =    30.4264   Anisotropy =     9.1917
   XX=    32.5232   YX=    -0.5319   ZX=    -3.5977
   XY=    -1.1015   YY=    28.4793   ZY=     2.6066
   XZ=    -4.5893   YZ=     3.9256   ZZ=    30.2769
   Eigenvalues:    25.3542    29.3708    36.5543
     33  H    Isotropic =    30.1096   Anisotropy =     5.7672
   XX=    31.5890   YX=     0.8036   ZX=    -1.3237
   XY=    -0.8200   YY=    29.5708   ZY=     3.1645
   XZ=    -2.7057   YZ=     4.1578   ZZ=    29.1690
   Eigenvalues:    25.3486    31.0259    33.9544
     34  H    Isotropic =    30.3142   Anisotropy =     9.2297
   XX=    29.6235   YX=     3.8554   ZX=     0.3655
   XY=     3.9680   YY=    33.4340   ZY=     1.2952
   XZ=     0.8989   YZ=     3.1967   ZZ=    27.8852
   Eigenvalues:    26.6013    27.8741    36.4674
     35  H    Isotropic =    30.7727   Anisotropy =     8.8109
   XX=    29.0717   YX=     0.2883   ZX=     3.6203
   XY=    -0.0277   YY=    28.4350   ZY=    -0.1242
   XZ=     3.8355   YZ=     0.1297   ZZ=    34.8115
   Eigenvalues:    27.2259    28.4456    36.6467
     36  H    Isotropic =    30.4271   Anisotropy =    16.5317
   XX=    27.0124   YX=     4.5435   ZX=     1.0052
   XY=     5.2116   YY=    38.2134   ZY=    -4.5640
   XZ=     0.3699   YZ=    -5.7744   ZZ=    26.0555
   Eigenvalues:    22.5535    27.2796    41.4482
     37  H    Isotropic =    31.2765   Anisotropy =    15.0116
   XX=    25.6082   YX=    -0.7915   ZX=    -2.9789
   XY=    -0.0950   YY=    27.5332   ZY=    -1.0507
   XZ=    -2.9426   YZ=    -0.5408   ZZ=    40.6882
   Eigenvalues:    24.9161    27.6292    41.2843
     38  H    Isotropic =    30.4337   Anisotropy =     8.3594
   XX=    30.2669   YX=     3.1378   ZX=     0.7406
   XY=     2.7062   YY=    34.1877   ZY=    -2.7035
   XZ=     1.2762   YZ=    -1.7737   ZZ=    26.8464
   Eigenvalues:    25.4637    29.8307    36.0066
     39  H    Isotropic =    31.0366   Anisotropy =     7.4761
   XX=    29.5183   YX=     0.2920   ZX=     1.0021
   XY=    -0.0332   YY=    29.8143   ZY=     3.7087
   XZ=    -0.0539   YZ=     3.6762   ZZ=    33.7772
   Eigenvalues:    27.5960    29.4930    36.0207
     40  H    Isotropic =    29.9885   Anisotropy =     8.3086
   XX=    34.3422   YX=    -0.8425   ZX=     2.9166
   XY=     0.1508   YY=    27.8922   ZY=     2.0026
   XZ=     3.1010   YZ=     1.9416   ZZ=    27.7310
   Eigenvalues:    25.1517    29.2862    35.5275
     41  H    Isotropic =    28.0453   Anisotropy =     7.7089
   XX=    32.9157   YX=    -0.6246   ZX=     1.5163
   XY=    -1.7466   YY=    25.0161   ZY=     3.2363
   XZ=     0.9810   YZ=     4.0420   ZZ=    26.2042
   Eigenvalues:    21.6623    29.2891    33.1846
     42  H    Isotropic =    28.3276   Anisotropy =     4.5152
   XX=    29.4489   YX=    -3.4583   ZX=    -0.9522
   XY=    -2.3321   YY=    26.5808   ZY=    -3.1641
   XZ=    -1.7612   YZ=    -2.3367   ZZ=    28.9530
   Eigenvalues:    23.1699    30.4751    31.3377
     43  H    Isotropic =    30.3113   Anisotropy =    15.2736
   XX=    28.5803   YX=    -3.2666   ZX=    -1.5872
   XY=    -4.4981   YY=    31.3004   ZY=    -9.1007
   XZ=    -3.2804   YZ=    -9.3264   ZZ=    31.0532
   Eigenvalues:    19.7076    30.7325    40.4937
 End of Minotr F.D. properties file   721 does not exist.
 End of Minotr F.D. properties file   722 does not exist.
 End of Minotr F.D. properties file   788 does not exist.

 **********************************************************************

            Population analysis using the SCF density.

 **********************************************************************

 Orbital symmetries:
       Occupied  (A) (A) (A) (A) (A) (A) (A) (A) (A) (A) (A) (A)
                 (A) (A) (A) (A) (A) (A) (A) (A) (A) (A) (A) (A)
                 (A) (A) (A) (A) (A) (A) (A) (A) (A) (A) (A) (A)
                 (A) (A) (A) (A) (A) (A) (A) (A) (A) (A) (A) (A)
                 (A) (A) (A) (A) (A) (A) (A) (A) (A) (A) (A) (A)
                 (A) (A) (A) (A) (A) (A) (A) (A) (A) (A) (A) (A)
                 (A)
       Virtual   (A) (A) (A) (A) (A) (A) (A) (A) (A) (A) (A) (A)
                 (A) (A) (A) (A) (A) (A) (A) (A) (A) (A) (A) (A)
                 (A) (A) (A) (A) (A) (A) (A) (A) (A) (A) (A) (A)
                 (A) (A) (A) (A) (A) (A) (A) (A) (A) (A) (A) (A)
                 (A) (A) (A) (A) (A) (A) (A) (A) (A) (A) (A) (A)
                 (A) (A) (A) (A) (A) (A) (A) (A) (A) (A) (A) (A)
                 (A) (A) (A) (A) (A) (A) (A) (A) (A) (A) (A) (A)
                 (A) (A) (A) (A) (A) (A) (A) (A) (A) (A) (A) (A)
                 (A) (A) (A) (A) (A) (A) (A) (A) (A) (A) (A) (A)
                 (A) (A) (A) (A) (A) (A) (A) (A) (A) (A) (A) (A)
                 (A) (A) (A) (A) (A) (A) (A) (A) (A) (A) (A) (A)
                 (A) (A) (A) (A) (A) (A) (A) (A) (A) (A) (A) (A)
                 (A) (A) (A) (A) (A) (A) (A) (A) (A) (A) (A) (A)
                 (A) (A) (A) (A) (A) (A) (A) (A) (A) (A) (A) (A)
                 (A) (A) (A) (A) (A) (A) (A) (A) (A) (A) (A) (A)
                 (A) (A) (A) (A) (A) (A) (A) (A) (A) (A) (A) (A)
                 (A) (A) (A) (A) (A) (A) (A) (A) (A) (A) (A) (A)
                 (A) (A) (A) (A) (A) (A) (A) (A) (A) (A) (A) (A)
                 (A) (A) (A) (A) (A) (A) (A) (A) (A) (A) (A) (A)
                 (A) (A) (A) (A) (A) (A) (A) (A) (A) (A) (A) (A)
                 (A) (A) (A) (A) (A) (A) (A) (A) (A) (A) (A) (A)
                 (A) (A) (A) (A) (A) (A) (A) (A) (A) (A) (A) (A)
                 (A) (A) (A) (A) (A) (A) (A) (A) (A) (A) (A) (A)
                 (A) (A) (A) (A) (A) (A) (A) (A) (A) (A) (A) (A)
                 (A) (A) (A) (A) (A) (A) (A) (A) (A) (A) (A) (A)
                 (A) (A) (A) (A) (A) (A) (A) (A) (A) (A) (A) (A)
                 (A) (A) (A) (A) (A) (A) (A) (A) (A) (A) (A) (A)
                 (A) (A) (A) (A) (A) (A) (A) (A) (A) (A) (A) (A)
                 (A) (A) (A) (A) (A) (A) (A) (A) (A) (A) (A) (A)
                 (A) (A) (A) (A) (A) (A) (A) (A) (A) (A) (A) (A)
                 (A) (A) (A) (A) (A) (A) (A) (A) (A) (A) (A) (A)
                 (A) (A) (A) (A) (A) (A) (A) (A) (A) (A) (A) (A)
                 (A) (A) (A) (A) (A) (A) (A) (A) (A) (A) (A) (A)
                 (A) (A) (A) (A) (A) (A) (A) (A) (A) (A) (A) (A)
                 (A) (A) (A) (A) (A)
 The electronic state is 1-A.
 Alpha  occ. eigenvalues --  -19.21777 -19.21715 -19.20747 -19.19884 -10.32101
 Alpha  occ. eigenvalues --  -10.30933 -10.29832 -10.27576 -10.26659 -10.24733
 Alpha  occ. eigenvalues --  -10.24711 -10.24521 -10.23904 -10.23734 -10.23209
 Alpha  occ. eigenvalues --  -10.23132 -10.23087 -10.22225 -10.22196  -1.06348
 Alpha  occ. eigenvalues --   -1.06324  -1.05656  -1.03547  -0.89286  -0.84662
 Alpha  occ. eigenvalues --   -0.82200  -0.78108  -0.76968  -0.75007  -0.71984
 Alpha  occ. eigenvalues --   -0.70711  -0.68607  -0.66629  -0.63202  -0.60574
 Alpha  occ. eigenvalues --   -0.58317  -0.57424  -0.53003  -0.52498  -0.51030
 Alpha  occ. eigenvalues --   -0.50915  -0.49376  -0.48257  -0.47410  -0.46545
 Alpha  occ. eigenvalues --   -0.45919  -0.45798  -0.45293  -0.44512  -0.44078
 Alpha  occ. eigenvalues --   -0.42809  -0.42341  -0.41148  -0.40687  -0.39838
 Alpha  occ. eigenvalues --   -0.39561  -0.39394  -0.39021  -0.38071  -0.37213
 Alpha  occ. eigenvalues --   -0.36765  -0.36324  -0.36177  -0.34698  -0.34164
 Alpha  occ. eigenvalues --   -0.33886  -0.32580  -0.32203  -0.30504  -0.29241
 Alpha  occ. eigenvalues --   -0.28504  -0.27027  -0.26060
 Alpha virt. eigenvalues --   -0.04896   0.04042   0.04639   0.05008   0.06117
 Alpha virt. eigenvalues --    0.07058   0.08195   0.08547   0.09083   0.09602
 Alpha virt. eigenvalues --    0.10618   0.10869   0.11786   0.11889   0.12345
 Alpha virt. eigenvalues --    0.12978   0.13361   0.13746   0.13957   0.14326
 Alpha virt. eigenvalues --    0.15505   0.15913   0.16474   0.17004   0.17529
 Alpha virt. eigenvalues --    0.18306   0.18748   0.19097   0.19608   0.20270
 Alpha virt. eigenvalues --    0.20992   0.21632   0.22472   0.23236   0.23609
 Alpha virt. eigenvalues --    0.24599   0.25577   0.26609   0.26823   0.27116
 Alpha virt. eigenvalues --    0.29169   0.29385   0.30002   0.31344   0.32404
 Alpha virt. eigenvalues --    0.32670   0.33772   0.34010   0.34617   0.35735
 Alpha virt. eigenvalues --    0.36855   0.38138   0.38341   0.39213   0.39681
 Alpha virt. eigenvalues --    0.40895   0.41581   0.41912   0.43538   0.44059
 Alpha virt. eigenvalues --    0.45270   0.46231   0.46799   0.47550   0.48068
 Alpha virt. eigenvalues --    0.48978   0.49550   0.50504   0.51034   0.51587
 Alpha virt. eigenvalues --    0.52288   0.53529   0.54966   0.55127   0.55421
 Alpha virt. eigenvalues --    0.55882   0.56866   0.57344   0.58020   0.58069
 Alpha virt. eigenvalues --    0.58623   0.58966   0.59579   0.59871   0.59945
 Alpha virt. eigenvalues --    0.60433   0.61040   0.61146   0.61948   0.62467
 Alpha virt. eigenvalues --    0.62856   0.63043   0.63644   0.63699   0.64296
 Alpha virt. eigenvalues --    0.65183   0.65342   0.66160   0.66306   0.66966
 Alpha virt. eigenvalues --    0.67474   0.67930   0.68425   0.68756   0.69101
 Alpha virt. eigenvalues --    0.70615   0.71019   0.71989   0.73492   0.73789
 Alpha virt. eigenvalues --    0.75202   0.77205   0.79292   0.81185   0.82001
 Alpha virt. eigenvalues --    0.84526   0.85497   0.86936   0.87116   0.88343
 Alpha virt. eigenvalues --    0.89313   0.90803   0.91753   0.93648   0.94106
 Alpha virt. eigenvalues --    0.95727   0.97906   0.98656   0.99071   1.00003
 Alpha virt. eigenvalues --    1.00274   1.01429   1.02536   1.03633   1.05107
 Alpha virt. eigenvalues --    1.07639   1.09546   1.09792   1.11306   1.13780
 Alpha virt. eigenvalues --    1.14682   1.16230   1.16835   1.18203   1.20632
 Alpha virt. eigenvalues --    1.21131   1.22531   1.23242   1.24531   1.26129
 Alpha virt. eigenvalues --    1.26347   1.28776   1.30525   1.31275   1.33717
 Alpha virt. eigenvalues --    1.34913   1.35822   1.36482   1.38041   1.39452
 Alpha virt. eigenvalues --    1.39652   1.41996   1.42771   1.43355   1.44332
 Alpha virt. eigenvalues --    1.45313   1.45492   1.46091   1.47078   1.47844
 Alpha virt. eigenvalues --    1.48342   1.48519   1.50076   1.50763   1.51012
 Alpha virt. eigenvalues --    1.51512   1.52808   1.53039   1.53857   1.54414
 Alpha virt. eigenvalues --    1.55462   1.55868   1.56199   1.57363   1.58311
 Alpha virt. eigenvalues --    1.58485   1.59690   1.60137   1.61170   1.62277
 Alpha virt. eigenvalues --    1.62603   1.63241   1.64294   1.65103   1.65452
 Alpha virt. eigenvalues --    1.66339   1.66574   1.67262   1.67511   1.68739
 Alpha virt. eigenvalues --    1.69168   1.69999   1.71674   1.72428   1.72689
 Alpha virt. eigenvalues --    1.73503   1.74378   1.74777   1.74924   1.76806
 Alpha virt. eigenvalues --    1.77285   1.77833   1.77972   1.79030   1.80118
 Alpha virt. eigenvalues --    1.81684   1.82221   1.83264   1.85144   1.85915
 Alpha virt. eigenvalues --    1.86303   1.88520   1.88925   1.89844   1.90800
 Alpha virt. eigenvalues --    1.92183   1.93014   1.93691   1.95006   1.96354
 Alpha virt. eigenvalues --    1.97671   1.98796   1.99990   2.01521   2.01879
 Alpha virt. eigenvalues --    2.02360   2.03369   2.05136   2.06159   2.07070
 Alpha virt. eigenvalues --    2.09043   2.10273   2.10483   2.11007   2.12533
 Alpha virt. eigenvalues --    2.13498   2.13953   2.16298   2.17537   2.17993
 Alpha virt. eigenvalues --    2.18778   2.20825   2.21466   2.22539   2.23539
 Alpha virt. eigenvalues --    2.26154   2.28394   2.29232   2.29867   2.31178
 Alpha virt. eigenvalues --    2.32309   2.34414   2.35767   2.37070   2.40236
 Alpha virt. eigenvalues --    2.41010   2.41099   2.41909   2.42419   2.43746
 Alpha virt. eigenvalues --    2.45247   2.45323   2.45804   2.47363   2.48778
 Alpha virt. eigenvalues --    2.49199   2.49908   2.50861   2.52125   2.52630
 Alpha virt. eigenvalues --    2.54279   2.55218   2.55627   2.56560   2.56983
 Alpha virt. eigenvalues --    2.58332   2.58670   2.59679   2.60193   2.60926
 Alpha virt. eigenvalues --    2.61802   2.62822   2.65194   2.66272   2.66881
 Alpha virt. eigenvalues --    2.68275   2.68824   2.69801   2.70979   2.71816
 Alpha virt. eigenvalues --    2.73414   2.74356   2.76757   2.77067   2.79022
 Alpha virt. eigenvalues --    2.80409   2.82373   2.83501   2.84714   2.86048
 Alpha virt. eigenvalues --    2.87336   2.88312   2.90036   2.90690   2.91421
 Alpha virt. eigenvalues --    2.92502   2.93660   2.94377   2.95211   2.98205
 Alpha virt. eigenvalues --    2.99857   3.00996   3.02696   3.05018   3.06212
 Alpha virt. eigenvalues --    3.08697   3.09805   3.12783   3.13367   3.15172
 Alpha virt. eigenvalues --    3.15365   3.16431   3.17450   3.19838   3.20133
 Alpha virt. eigenvalues --    3.21303   3.23334   3.24491   3.24814   3.27059
 Alpha virt. eigenvalues --    3.30155   3.33389   3.34893   3.37592   3.38916
 Alpha virt. eigenvalues --    3.40055   3.45338   3.48952   3.56999   3.58889
 Alpha virt. eigenvalues --    3.60552   3.64265   3.71029   3.75976   3.77734
 Alpha virt. eigenvalues --    3.78163   3.80508   3.81471   3.82311   3.82715
 Alpha virt. eigenvalues --    3.83538   3.83686   3.84042   3.85592   3.88378
 Alpha virt. eigenvalues --    3.91111   3.91700   3.96058   4.00253   4.03261
 Alpha virt. eigenvalues --    4.06304   4.07926   4.11071   4.13416   4.24939
 Alpha virt. eigenvalues --    4.28382   4.29922   4.33368   4.35290   4.41200
 Alpha virt. eigenvalues --    4.49013   4.56509   4.95242   4.95424   4.97322
 Alpha virt. eigenvalues --    5.01988   5.11171   5.28940   5.31891   5.34021
 Alpha virt. eigenvalues --    5.63120   5.64374   5.65996   5.66839  23.65155
 Alpha virt. eigenvalues --   23.79399  23.83200  23.87547  23.91288  23.92946
 Alpha virt. eigenvalues --   23.94318  23.96971  23.97851  24.00594  24.02728
 Alpha virt. eigenvalues --   24.02956  24.05411  24.06739  24.26217  50.00917
 Alpha virt. eigenvalues --   50.03121  50.05754  50.09994
          Condensed to atoms (all electrons):
               1          2          3          4          5          6
     1  C    5.735110   0.394375  -0.033111  -0.015773   0.001981  -0.067251
     2  C    0.394375   5.387346   0.291831  -0.047117  -0.006960  -0.006515
     3  C   -0.033111   0.291831   5.062641   0.316855  -0.066160  -0.012498
     4  C   -0.015773  -0.047117   0.316855   5.423615   0.274288  -0.040334
     5  C    0.001981  -0.006960  -0.066160   0.274288   5.041274   0.347501
     6  C   -0.067251  -0.006515  -0.012498  -0.040334   0.347501   5.017357
     7  C    0.264522  -0.053242  -0.005385  -0.002572  -0.076769   0.371504
     8  C    0.172940   0.033994   0.005131  -0.000275  -0.000368   0.005382
     9  C   -0.172987  -0.106480   0.006636  -0.000585  -0.000003  -0.000169
    10  C   -0.000853   0.309377  -0.044225   0.004673  -0.000293  -0.000471
    11  O   -0.121395   0.006391  -0.000098  -0.000002  -0.000006   0.000192
    12  C   -0.076671   0.000949   0.001982  -0.004482  -0.003311  -0.069821
    13  C   -0.004169  -0.084894  -0.009069   0.000187  -0.000021   0.000080
    14  O    0.003043  -0.060913  -0.008770  -0.000653  -0.000002  -0.000002
    15  C   -0.000099   0.006122  -0.049442   0.290905  -0.047051   0.004848
    16  O    0.000118  -0.000526  -0.017345  -0.053253   0.004322  -0.000074
    17  C   -0.000039  -0.000116   0.010114  -0.068074  -0.008267   0.000395
    18  C   -0.000043   0.000551  -0.010252  -0.079080  -0.004558  -0.000183
    19  O    0.000000  -0.000006  -0.000364   0.005223  -0.000008   0.000001
    20  H   -0.003091  -0.028860   0.394742  -0.034788  -0.002953  -0.001736
    21  H    0.009444  -0.051277   0.403314  -0.048328   0.007398  -0.000710
    22  H    0.001836  -0.007682  -0.053181   0.392956  -0.025708  -0.006109
    23  H   -0.000237  -0.000308  -0.001996  -0.045387   0.412668  -0.033704
    24  H   -0.000043  -0.000581   0.008203  -0.038235   0.412193  -0.032503
    25  H   -0.005140  -0.003046   0.006818  -0.008446  -0.035585   0.410798
    26  H    0.009599   0.000210  -0.000279   0.007600  -0.033555   0.409987
    27  H   -0.058030   0.005530  -0.000294  -0.000382   0.007141  -0.039708
    28  H    0.007376  -0.001031  -0.000338   0.000040  -0.000003   0.000018
    29  H    0.011933   0.003423  -0.000325   0.000014   0.000000   0.000017
    30  H    0.008825  -0.000234  -0.000062   0.000295  -0.001786  -0.002165
    31  H   -0.004526   0.002802  -0.000425  -0.000911   0.004047  -0.007370
    32  H   -0.014882  -0.000385   0.000006   0.000096  -0.000416   0.007750
    33  H    0.000681  -0.014195   0.004441   0.000065   0.000003  -0.000018
    34  H   -0.000586   0.010009  -0.000056   0.000006   0.000000  -0.000001
    35  H    0.002008  -0.000306   0.000019  -0.000040  -0.000001  -0.000002
    36  H   -0.000669   0.011383   0.000055   0.000041   0.000000   0.000000
    37  H    0.000008   0.000027   0.000037  -0.002852  -0.000313   0.000006
    38  H   -0.000012   0.000013  -0.000356  -0.003819   0.001506   0.000329
    39  H   -0.000026  -0.000053   0.000166  -0.007870  -0.001655  -0.000105
    40  H   -0.000003   0.000045  -0.000267   0.011884  -0.000545   0.000017
    41  H   -0.000037   0.001042   0.007186  -0.004988  -0.000220   0.000045
    42  H    0.000012  -0.000141  -0.000979  -0.001163   0.001944  -0.000050
    43  H    0.000000  -0.000002  -0.000121   0.001535  -0.000111   0.000003
               7          8          9         10         11         12
     1  C    0.264522   0.172940  -0.172987  -0.000853  -0.121395  -0.076671
     2  C   -0.053242   0.033994  -0.106480   0.309377   0.006391   0.000949
     3  C   -0.005385   0.005131   0.006636  -0.044225  -0.000098   0.001982
     4  C   -0.002572  -0.000275  -0.000585   0.004673  -0.000002  -0.004482
     5  C   -0.076769  -0.000368  -0.000003  -0.000293  -0.000006  -0.003311
     6  C    0.371504   0.005382  -0.000169  -0.000471   0.000192  -0.069821
     7  C    5.156092  -0.051234   0.010461   0.004818   0.011746   0.341301
     8  C   -0.051234   4.725541   0.367474  -0.093299   0.651943  -0.007525
     9  C    0.010461   0.367474   5.200477   0.289929  -0.072170  -0.001164
    10  C    0.004818  -0.093299   0.289929   5.260846   0.005458  -0.000081
    11  O    0.011746   0.651943  -0.072170   0.005458   7.893705  -0.005238
    12  C    0.341301  -0.007525  -0.001164  -0.000081  -0.005238   4.949523
    13  C   -0.000426  -0.002302  -0.055229   0.321080   0.000013  -0.000010
    14  O   -0.000042   0.003663  -0.046068   0.234700  -0.000017   0.000008
    15  C   -0.000403   0.000004   0.000008  -0.000252   0.000000  -0.000056
    16  O   -0.000007   0.000001  -0.000002  -0.000168   0.000000   0.000001
    17  C   -0.000049   0.000000   0.000000   0.000003   0.000000   0.000002
    18  C    0.000020   0.000000   0.000000   0.000007   0.000000  -0.000007
    19  O    0.000000   0.000000   0.000000   0.000000   0.000000   0.000000
    20  H    0.001499  -0.000321   0.000007  -0.001002   0.000006  -0.000215
    21  H   -0.000242  -0.000419   0.001686  -0.009326   0.000004   0.000055
    22  H    0.004371  -0.000237  -0.000020  -0.000051  -0.000005  -0.001513
    23  H    0.008192   0.000031   0.000000   0.000003   0.000000  -0.000250
    24  H   -0.006450   0.000021  -0.000001   0.000017   0.000001   0.005031
    25  H   -0.044433   0.000281  -0.000102  -0.000148  -0.000020   0.008540
    26  H   -0.033287  -0.000236   0.000006   0.000028  -0.000005  -0.004936
    27  H    0.425021  -0.005354   0.002517  -0.001281   0.013750  -0.039516
    28  H   -0.000481  -0.021574   0.377911  -0.033694   0.000154   0.000144
    29  H   -0.000207  -0.030496   0.383511  -0.029104   0.004273  -0.000016
    30  H   -0.036142  -0.000027   0.000020   0.000016  -0.000108   0.403693
    31  H   -0.033592  -0.000417   0.000091  -0.000192  -0.000064   0.403357
    32  H   -0.024626   0.005011   0.000538  -0.000106   0.010198   0.398529
    33  H    0.000015  -0.000620   0.007564  -0.027994   0.000008   0.000000
    34  H    0.000014   0.000655  -0.009070  -0.026975  -0.000015   0.000000
    35  H   -0.000073  -0.000147  -0.000545  -0.029141  -0.000054   0.000008
    36  H    0.000015  -0.000204  -0.000225  -0.041353   0.000006  -0.000002
    37  H    0.000005  -0.000001   0.000001   0.000014   0.000000  -0.000008
    38  H    0.000014   0.000000   0.000000   0.000001   0.000000  -0.000013
    39  H    0.000013   0.000000   0.000000   0.000001   0.000000   0.000009
    40  H    0.000001   0.000000   0.000000   0.000000   0.000000   0.000000
    41  H    0.000013   0.000000  -0.000002   0.000015   0.000000   0.000000
    42  H    0.000000   0.000000   0.000000  -0.000002   0.000000   0.000000
    43  H    0.000000   0.000000   0.000000   0.000000   0.000000   0.000000
              13         14         15         16         17         18
     1  C   -0.004169   0.003043  -0.000099   0.000118  -0.000039  -0.000043
     2  C   -0.084894  -0.060913   0.006122  -0.000526  -0.000116   0.000551
     3  C   -0.009069  -0.008770  -0.049442  -0.017345   0.010114  -0.010252
     4  C    0.000187  -0.000653   0.290905  -0.053253  -0.068074  -0.079080
     5  C   -0.000021  -0.000002  -0.047051   0.004322  -0.008267  -0.004558
     6  C    0.000080  -0.000002   0.004848  -0.000074   0.000395  -0.000183
     7  C   -0.000426  -0.000042  -0.000403  -0.000007  -0.000049   0.000020
     8  C   -0.002302   0.003663   0.000004   0.000001   0.000000   0.000000
     9  C   -0.055229  -0.046068   0.000008  -0.000002   0.000000   0.000000
    10  C    0.321080   0.234700  -0.000252  -0.000168   0.000003   0.000007
    11  O    0.000013  -0.000017   0.000000   0.000000   0.000000   0.000000
    12  C   -0.000010   0.000008  -0.000056   0.000001   0.000002  -0.000007
    13  C    4.981999  -0.051553  -0.000009   0.000007   0.000000  -0.000004
    14  O   -0.051553   7.997650  -0.000133  -0.000041  -0.000001   0.000005
    15  C   -0.000009  -0.000133   5.344688   0.217500   0.339747   0.316212
    16  O    0.000007  -0.000041   0.217500   8.018548  -0.046821  -0.062841
    17  C    0.000000  -0.000001   0.339747  -0.046821   4.951776  -0.076922
    18  C   -0.000004   0.000005   0.316212  -0.062841  -0.076922   4.830968
    19  O    0.000000   0.000000  -0.037037  -0.006107  -0.005115   0.261332
    20  H    0.001850   0.000012  -0.004324  -0.000182  -0.000227   0.003461
    21  H    0.000004   0.023758  -0.014082   0.032441   0.001442  -0.002204
    22  H    0.000116   0.000743  -0.026805   0.003141  -0.011886   0.009243
    23  H    0.000000   0.000000  -0.004161   0.000142  -0.004726   0.003747
    24  H    0.000000   0.000000  -0.005664  -0.000069   0.003089  -0.000476
    25  H    0.000010   0.000004  -0.000112  -0.000002   0.000011  -0.000113
    26  H   -0.000003   0.000000  -0.000272   0.000003   0.000012   0.000006
    27  H    0.000155   0.000001   0.000026   0.000000   0.000000   0.000000
    28  H    0.005796   0.009759  -0.000002   0.000000   0.000000   0.000000
    29  H   -0.001533   0.001689   0.000000   0.000000   0.000000   0.000000
    30  H    0.000000   0.000000  -0.000004   0.000000  -0.000008   0.000001
    31  H    0.000003  -0.000014   0.000091  -0.000074   0.000208  -0.000020
    32  H   -0.000001   0.000007  -0.000001   0.000000  -0.000001   0.000000
    33  H    0.403384   0.002257   0.000025  -0.000066  -0.000001   0.000009
    34  H    0.392699  -0.001900   0.000000   0.000000   0.000000   0.000000
    35  H    0.381914   0.004817   0.000001   0.000000   0.000000   0.000000
    36  H   -0.006671   0.319946   0.000001   0.000000   0.000000   0.000000
    37  H    0.000003   0.000191  -0.040930   0.321815  -0.003903   0.009164
    38  H    0.000000   0.000000  -0.027863   0.004596   0.389768  -0.002155
    39  H    0.000000  -0.000002  -0.031040  -0.001986   0.400371   0.008085
    40  H    0.000000   0.000000  -0.036838   0.002190   0.399773  -0.015259
    41  H    0.000007  -0.000070  -0.043227  -0.002186   0.007760   0.408548
    42  H    0.000000   0.000000  -0.031390   0.003916  -0.005032   0.394002
    43  H    0.000000   0.000000  -0.009701   0.024895   0.000119  -0.055558
              19         20         21         22         23         24
     1  C    0.000000  -0.003091   0.009444   0.001836  -0.000237  -0.000043
     2  C   -0.000006  -0.028860  -0.051277  -0.007682  -0.000308  -0.000581
     3  C   -0.000364   0.394742   0.403314  -0.053181  -0.001996   0.008203
     4  C    0.005223  -0.034788  -0.048328   0.392956  -0.045387  -0.038235
     5  C   -0.000008  -0.002953   0.007398  -0.025708   0.412668   0.412193
     6  C    0.000001  -0.001736  -0.000710  -0.006109  -0.033704  -0.032503
     7  C    0.000000   0.001499  -0.000242   0.004371   0.008192  -0.006450
     8  C    0.000000  -0.000321  -0.000419  -0.000237   0.000031   0.000021
     9  C    0.000000   0.000007   0.001686  -0.000020   0.000000  -0.000001
    10  C    0.000000  -0.001002  -0.009326  -0.000051   0.000003   0.000017
    11  O    0.000000   0.000006   0.000004  -0.000005   0.000000   0.000001
    12  C    0.000000  -0.000215   0.000055  -0.001513  -0.000250   0.005031
    13  C    0.000000   0.001850   0.000004   0.000116   0.000000   0.000000
    14  O    0.000000   0.000012   0.023758   0.000743   0.000000   0.000000
    15  C   -0.037037  -0.004324  -0.014082  -0.026805  -0.004161  -0.005664
    16  O   -0.006107  -0.000182   0.032441   0.003141   0.000142  -0.000069
    17  C   -0.005115  -0.000227   0.001442  -0.011886  -0.004726   0.003089
    18  C    0.261332   0.003461  -0.002204   0.009243   0.003747  -0.000476
    19  O    7.947716  -0.000096  -0.000057  -0.000234  -0.000319  -0.000008
    20  H   -0.000096   0.518936  -0.022710   0.007172   0.002420   0.000082
    21  H   -0.000057  -0.022710   0.515052  -0.001281  -0.000172  -0.000236
    22  H   -0.000234   0.007172  -0.001281   0.551186   0.007601  -0.011123
    23  H   -0.000319   0.002420  -0.000172   0.007601   0.550779  -0.027995
    24  H   -0.000008   0.000082  -0.000236  -0.011123  -0.027995   0.548381
    25  H    0.000000   0.000021   0.000166  -0.000522  -0.007954   0.007540
    26  H    0.000000  -0.000230   0.000028  -0.000074  -0.002898  -0.007944
    27  H    0.000000   0.000215  -0.000005   0.000067  -0.000286  -0.000296
    28  H    0.000000  -0.000024  -0.000003   0.000054   0.000000   0.000000
    29  H    0.000000   0.000063  -0.000151   0.000006   0.000000   0.000000
    30  H    0.000000   0.000018  -0.000003   0.000083  -0.000075   0.000580
    31  H    0.000000   0.000031  -0.000033   0.002669   0.000023  -0.001101
    32  H    0.000000  -0.000004  -0.000006   0.000049   0.000027  -0.000071
    33  H    0.000000  -0.000300   0.001488  -0.000011  -0.000001  -0.000001
    34  H    0.000000   0.000019  -0.000339   0.000000   0.000000   0.000000
    35  H    0.000000  -0.000358   0.000238  -0.000016   0.000000   0.000000
    36  H    0.000000  -0.000003  -0.001275  -0.000012   0.000000   0.000000
    37  H   -0.000137   0.000010  -0.001405   0.006471   0.000036  -0.000007
    38  H   -0.000391  -0.000002  -0.000245   0.000039   0.000637  -0.001301
    39  H   -0.000071  -0.000007  -0.000099   0.004765   0.000255   0.000070
    40  H    0.020631   0.000030  -0.000127  -0.000720  -0.000371   0.000137
    41  H   -0.028701   0.001232   0.000750  -0.000204  -0.000608  -0.000110
    42  H   -0.024229  -0.000285   0.000382  -0.000249   0.005567  -0.000027
    43  H    0.319869  -0.000044  -0.000001  -0.000152   0.000026   0.000007
              25         26         27         28         29         30
     1  C   -0.005140   0.009599  -0.058030   0.007376   0.011933   0.008825
     2  C   -0.003046   0.000210   0.005530  -0.001031   0.003423  -0.000234
     3  C    0.006818  -0.000279  -0.000294  -0.000338  -0.000325  -0.000062
     4  C   -0.008446   0.007600  -0.000382   0.000040   0.000014   0.000295
     5  C   -0.035585  -0.033555   0.007141  -0.000003   0.000000  -0.001786
     6  C    0.410798   0.409987  -0.039708   0.000018   0.000017  -0.002165
     7  C   -0.044433  -0.033287   0.425021  -0.000481  -0.000207  -0.036142
     8  C    0.000281  -0.000236  -0.005354  -0.021574  -0.030496  -0.000027
     9  C   -0.000102   0.000006   0.002517   0.377911   0.383511   0.000020
    10  C   -0.000148   0.000028  -0.001281  -0.033694  -0.029104   0.000016
    11  O   -0.000020  -0.000005   0.013750   0.000154   0.004273  -0.000108
    12  C    0.008540  -0.004936  -0.039516   0.000144  -0.000016   0.403693
    13  C    0.000010  -0.000003   0.000155   0.005796  -0.001533   0.000000
    14  O    0.000004   0.000000   0.000001   0.009759   0.001689   0.000000
    15  C   -0.000112  -0.000272   0.000026  -0.000002   0.000000  -0.000004
    16  O   -0.000002   0.000003   0.000000   0.000000   0.000000   0.000000
    17  C    0.000011   0.000012   0.000000   0.000000   0.000000  -0.000008
    18  C   -0.000113   0.000006   0.000000   0.000000   0.000000   0.000001
    19  O    0.000000   0.000000   0.000000   0.000000   0.000000   0.000000
    20  H    0.000021  -0.000230   0.000215  -0.000024   0.000063   0.000018
    21  H    0.000166   0.000028  -0.000005  -0.000003  -0.000151  -0.000003
    22  H   -0.000522  -0.000074   0.000067   0.000054   0.000006   0.000083
    23  H   -0.007954  -0.002898  -0.000286   0.000000   0.000000  -0.000075
    24  H    0.007540  -0.007944  -0.000296   0.000000   0.000000   0.000580
    25  H    0.559901  -0.025896  -0.004680   0.000004  -0.000001   0.000001
    26  H   -0.025896   0.548999  -0.007993   0.000000  -0.000001   0.003391
    27  H   -0.004680  -0.007993   0.556332  -0.000071  -0.000036  -0.005421
    28  H    0.000004   0.000000  -0.000071   0.494528  -0.011660  -0.000005
    29  H   -0.000001  -0.000001  -0.000036  -0.011660   0.508954   0.000001
    30  H    0.000001   0.003391  -0.005421  -0.000005   0.000001   0.549809
    31  H   -0.000244  -0.000817   0.008046  -0.000024   0.000004  -0.026658
    32  H   -0.000375   0.000016  -0.005718  -0.000040  -0.000017  -0.023136
    33  H   -0.000023   0.000000  -0.000005  -0.000474   0.000140   0.000000
    34  H    0.000000   0.000000  -0.000006   0.000114   0.001180   0.000000
    35  H    0.000118   0.000000  -0.000040  -0.000358  -0.001046   0.000000
    36  H   -0.000001   0.000000  -0.000001  -0.000109   0.000565   0.000000
    37  H    0.000000  -0.000002   0.000000   0.000001   0.000000   0.000000
    38  H   -0.000017  -0.000016   0.000000   0.000000   0.000000  -0.000003
    39  H   -0.000002   0.000007   0.000000   0.000000   0.000000  -0.000001
    40  H    0.000001  -0.000003   0.000000   0.000000   0.000000   0.000000
    41  H   -0.000101   0.000010   0.000000   0.000000   0.000000   0.000000
    42  H    0.000026  -0.000006  -0.000001   0.000000   0.000000   0.000000
    43  H    0.000001   0.000000   0.000000   0.000000   0.000000   0.000000
              31         32         33         34         35         36
     1  C   -0.004526  -0.014882   0.000681  -0.000586   0.002008  -0.000669
     2  C    0.002802  -0.000385  -0.014195   0.010009  -0.000306   0.011383
     3  C   -0.000425   0.000006   0.004441  -0.000056   0.000019   0.000055
     4  C   -0.000911   0.000096   0.000065   0.000006  -0.000040   0.000041
     5  C    0.004047  -0.000416   0.000003   0.000000  -0.000001   0.000000
     6  C   -0.007370   0.007750  -0.000018  -0.000001  -0.000002   0.000000
     7  C   -0.033592  -0.024626   0.000015   0.000014  -0.000073   0.000015
     8  C   -0.000417   0.005011  -0.000620   0.000655  -0.000147  -0.000204
     9  C    0.000091   0.000538   0.007564  -0.009070  -0.000545  -0.000225
    10  C   -0.000192  -0.000106  -0.027994  -0.026975  -0.029141  -0.041353
    11  O   -0.000064   0.010198   0.000008  -0.000015  -0.000054   0.000006
    12  C    0.403357   0.398529   0.000000   0.000000   0.000008  -0.000002
    13  C    0.000003  -0.000001   0.403384   0.392699   0.381914  -0.006671
    14  O   -0.000014   0.000007   0.002257  -0.001900   0.004817   0.319946
    15  C    0.000091  -0.000001   0.000025   0.000000   0.000001   0.000001
    16  O   -0.000074   0.000000  -0.000066   0.000000   0.000000   0.000000
    17  C    0.000208  -0.000001  -0.000001   0.000000   0.000000   0.000000
    18  C   -0.000020   0.000000   0.000009   0.000000   0.000000   0.000000
    19  O    0.000000   0.000000   0.000000   0.000000   0.000000   0.000000
    20  H    0.000031  -0.000004  -0.000300   0.000019  -0.000358  -0.000003
    21  H   -0.000033  -0.000006   0.001488  -0.000339   0.000238  -0.001275
    22  H    0.002669   0.000049  -0.000011   0.000000  -0.000016  -0.000012
    23  H    0.000023   0.000027  -0.000001   0.000000   0.000000   0.000000
    24  H   -0.001101  -0.000071  -0.000001   0.000000   0.000000   0.000000
    25  H   -0.000244  -0.000375  -0.000023   0.000000   0.000118  -0.000001
    26  H   -0.000817   0.000016   0.000000   0.000000   0.000000   0.000000
    27  H    0.008046  -0.005718  -0.000005  -0.000006  -0.000040  -0.000001
    28  H   -0.000024  -0.000040  -0.000474   0.000114  -0.000358  -0.000109
    29  H    0.000004  -0.000017   0.000140   0.001180  -0.001046   0.000565
    30  H   -0.026658  -0.023136   0.000000   0.000000   0.000000   0.000000
    31  H    0.557155  -0.027101   0.000001   0.000000   0.000000   0.000000
    32  H   -0.027101   0.544507   0.000000   0.000000   0.000000  -0.000001
    33  H    0.000001   0.000000   0.529384  -0.024980  -0.020780  -0.000247
    34  H    0.000000   0.000000  -0.024980   0.538371  -0.020634   0.004182
    35  H    0.000000   0.000000  -0.020780  -0.020634   0.549131  -0.000072
    36  H    0.000000  -0.000001  -0.000247   0.004182  -0.000072   0.443898
    37  H   -0.000024   0.000000   0.000003   0.000000   0.000000  -0.000002
    38  H    0.000018   0.000000   0.000000   0.000000   0.000000   0.000000
    39  H    0.000129   0.000000   0.000000   0.000000   0.000000   0.000000
    40  H    0.000006   0.000000   0.000000   0.000000   0.000000   0.000000
    41  H   -0.000001   0.000000  -0.000042   0.000001  -0.000001   0.000003
    42  H    0.000002   0.000000  -0.000002   0.000000   0.000000   0.000000
    43  H    0.000001   0.000000   0.000000   0.000000   0.000000   0.000000
              37         38         39         40         41         42
     1  C    0.000008  -0.000012  -0.000026  -0.000003  -0.000037   0.000012
     2  C    0.000027   0.000013  -0.000053   0.000045   0.001042  -0.000141
     3  C    0.000037  -0.000356   0.000166  -0.000267   0.007186  -0.000979
     4  C   -0.002852  -0.003819  -0.007870   0.011884  -0.004988  -0.001163
     5  C   -0.000313   0.001506  -0.001655  -0.000545  -0.000220   0.001944
     6  C    0.000006   0.000329  -0.000105   0.000017   0.000045  -0.000050
     7  C    0.000005   0.000014   0.000013   0.000001   0.000013   0.000000
     8  C   -0.000001   0.000000   0.000000   0.000000   0.000000   0.000000
     9  C    0.000001   0.000000   0.000000   0.000000  -0.000002   0.000000
    10  C    0.000014   0.000001   0.000001   0.000000   0.000015  -0.000002
    11  O    0.000000   0.000000   0.000000   0.000000   0.000000   0.000000
    12  C   -0.000008  -0.000013   0.000009   0.000000   0.000000   0.000000
    13  C    0.000003   0.000000   0.000000   0.000000   0.000007   0.000000
    14  O    0.000191   0.000000  -0.000002   0.000000  -0.000070   0.000000
    15  C   -0.040930  -0.027863  -0.031040  -0.036838  -0.043227  -0.031390
    16  O    0.321815   0.004596  -0.001986   0.002190  -0.002186   0.003916
    17  C   -0.003903   0.389768   0.400371   0.399773   0.007760  -0.005032
    18  C    0.009164  -0.002155   0.008085  -0.015259   0.408548   0.394002
    19  O   -0.000137  -0.000391  -0.000071   0.020631  -0.028701  -0.024229
    20  H    0.000010  -0.000002  -0.000007   0.000030   0.001232  -0.000285
    21  H   -0.001405  -0.000245  -0.000099  -0.000127   0.000750   0.000382
    22  H    0.006471   0.000039   0.004765  -0.000720  -0.000204  -0.000249
    23  H    0.000036   0.000637   0.000255  -0.000371  -0.000608   0.005567
    24  H   -0.000007  -0.001301   0.000070   0.000137  -0.000110  -0.000027
    25  H    0.000000  -0.000017  -0.000002   0.000001  -0.000101   0.000026
    26  H   -0.000002  -0.000016   0.000007  -0.000003   0.000010  -0.000006
    27  H    0.000000   0.000000   0.000000   0.000000   0.000000  -0.000001
    28  H    0.000001   0.000000   0.000000   0.000000   0.000000   0.000000
    29  H    0.000000   0.000000   0.000000   0.000000   0.000000   0.000000
    30  H    0.000000  -0.000003  -0.000001   0.000000   0.000000   0.000000
    31  H   -0.000024   0.000018   0.000129   0.000006  -0.000001   0.000002
    32  H    0.000000   0.000000   0.000000   0.000000   0.000000   0.000000
    33  H    0.000003   0.000000   0.000000   0.000000  -0.000042  -0.000002
    34  H    0.000000   0.000000   0.000000   0.000000   0.000001   0.000000
    35  H    0.000000   0.000000   0.000000   0.000000  -0.000001   0.000000
    36  H   -0.000002   0.000000   0.000000   0.000000   0.000003   0.000000
    37  H    0.437469   0.000148   0.003640  -0.000663  -0.000521  -0.000517
    38  H    0.000148   0.546701  -0.022376  -0.020214  -0.000176   0.000877
    39  H    0.003640  -0.022376   0.545096  -0.025949  -0.000350  -0.000032
    40  H   -0.000663  -0.020214  -0.025949   0.534482   0.000982  -0.001027
    41  H   -0.000521  -0.000176  -0.000350   0.000982   0.556744  -0.029410
    42  H   -0.000517   0.000877  -0.000032  -0.001027  -0.029410   0.547803
    43  H   -0.001173  -0.000037  -0.000219   0.000900  -0.003646   0.008156
              43
     1  C    0.000000
     2  C   -0.000002
     3  C   -0.000121
     4  C    0.001535
     5  C   -0.000111
     6  C    0.000003
     7  C    0.000000
     8  C    0.000000
     9  C    0.000000
    10  C    0.000000
    11  O    0.000000
    12  C    0.000000
    13  C    0.000000
    14  O    0.000000
    15  C   -0.009701
    16  O    0.024895
    17  C    0.000119
    18  C   -0.055558
    19  O    0.319869
    20  H   -0.000044
    21  H   -0.000001
    22  H   -0.000152
    23  H    0.000026
    24  H    0.000007
    25  H    0.000001
    26  H    0.000000
    27  H    0.000000
    28  H    0.000000
    29  H    0.000000
    30  H    0.000000
    31  H    0.000001
    32  H    0.000000
    33  H    0.000000
    34  H    0.000000
    35  H    0.000000
    36  H    0.000000
    37  H   -0.001173
    38  H   -0.000037
    39  H   -0.000219
    40  H    0.000900
    41  H   -0.003646
    42  H    0.008156
    43  H    0.456747
 Mulliken charges:
               1
     1  C   -0.044137
     2  C    0.009448
     3  C   -0.204777
     4  C   -0.220867
     5  C   -0.199638
     6  C   -0.254727
     7  C   -0.229973
     8  C    0.242987
     9  C   -0.184016
    10  C   -0.090972
    11  O   -0.398653
    12  C   -0.298297
    13  C   -0.273412
    14  O   -0.432072
    15  C   -0.109280
    16  O   -0.441889
    17  C   -0.273400
    18  C    0.064314
    19  O   -0.451892
    20  H    0.169934
    21  H    0.157085
    22  H    0.155227
    23  H    0.139294
    24  H    0.148892
    25  H    0.142723
    26  H    0.138548
    27  H    0.150321
    28  H    0.173989
    29  H    0.158819
    30  H    0.129107
    31  H    0.124924
    32  H    0.130151
    33  H    0.140292
    34  H    0.137313
    35  H    0.135361
    36  H    0.270752
    37  H    0.273408
    38  H    0.134350
    39  H    0.129237
    40  H    0.130906
    41  H    0.130261
    42  H    0.131855
    43  H    0.258507
 Sum of Mulliken charges =   0.00000
 Mulliken charges with hydrogens summed into heavy atoms:
               1
     1  C   -0.044137
     2  C    0.009448
     3  C    0.122241
     4  C   -0.065641
     5  C    0.088548
     6  C    0.026543
     7  C   -0.079651
     8  C    0.242987
     9  C    0.148792
    10  C   -0.090972
    11  O   -0.398653
    12  C    0.085884
    13  C    0.139554
    14  O   -0.161321
    15  C   -0.109280
    16  O   -0.168481
    17  C    0.121093
    18  C    0.326430
    19  O   -0.193385
 Electronic spatial extent (au):  <R**2>=           5608.3523
 Charge=              0.0000 electrons
 Dipole moment (field-independent basis, Debye):
    X=              0.5662    Y=             -1.9223    Z=             -0.0887  Tot=              2.0059
 Quadrupole moment (field-independent basis, Debye-Ang):
   XX=           -146.9170   YY=           -106.3211   ZZ=           -110.0435
   XY=             21.1016   XZ=              8.1568   YZ=             -1.2032
 Traceless Quadrupole moment (field-independent basis, Debye-Ang):
   XX=            -25.8232   YY=             14.7727   ZZ=             11.0504
   XY=             21.1016   XZ=              8.1568   YZ=             -1.2032
 Octapole moment (field-independent basis, Debye-Ang**2):
  XXX=              5.4084  YYY=            -50.7739  ZZZ=             17.8819  XYY=            -11.8573
  XXY=            -54.4839  XXZ=             27.9669  XZZ=             10.1528  YZZ=             -7.0529
  YYZ=              2.0420  XYZ=             -1.6880
 Hexadecapole moment (field-independent basis, Debye-Ang**3):
 XXXX=          -5594.4141 YYYY=          -1804.1686 ZZZZ=           -603.7623 XXXY=            281.2198
 XXXZ=            191.0317 YYYX=             73.4389 YYYZ=            -55.4590 ZZZX=             19.1170
 ZZZY=            -26.9224 XXYY=          -1052.5305 XXZZ=           -849.3316 YYZZ=           -434.9842
 XXYZ=            -69.3790 YYXZ=             -8.0361 ZZXY=              0.6525
 N-N= 1.597641409984D+03 E-N=-5.265435004167D+03  KE= 8.830020703614D+02
 1\1\GINC-SNODE68\SP\RmPW1PW91\6-311G(d,p)\C15H24O4\ROOT\10-Mar-2024\0\
 \# mPW1PW91/6-311G(d,p) nmr guess=read geom=check scrf=(solvent=methan
 ol,read)\\candidate structure: DY-202A-11R_5, conformer: 1, nmr calcul
 ation with methanol solvation\\0,1\C,0,-1.7986723714,0.61525598,-0.165
 9204981\C,0,-1.0529549075,-0.512496099,-0.2512803724\C,0,0.422550197,-
 0.6289215305,-0.5178966816\C,0,1.2663584997,0.4852307876,0.1476200311\
 C,0,1.2029507262,1.8362839275,-0.6081332954\C,0,-0.1412992801,2.185821
 6066,-1.272265214\C,0,-1.4074727317,2.0546294088,-0.4034332481\C,0,-3.
 1936935371,0.2557063126,0.1411494795\C,0,-3.2766773894,-1.2434454231,0
 .3651842156\C,0,-1.8935004605,-1.7794543682,-0.0670535253\O,0,-4.14227
 05897,1.0391366261,0.2002731165\C,0,-1.3371524858,2.861635162,0.908793
 6428\C,0,-1.9630399889,-2.5922499112,-1.3673114766\O,0,-1.261382069,-2
 .5614506569,0.9616201493\C,0,2.7292489093,0.020780792,0.4313139071\O,0
 ,2.6976730503,-1.1730831025,1.2520606014\C,0,3.5279791322,1.1004389222
 ,1.1712921449\C,0,3.4718843784,-0.4455364922,-0.8333374252\O,0,4.77580
 13294,-0.9467267054,-0.5302140224\H,0,0.5893724563,-0.6426224331,-1.60
 49523949\H,0,0.7556412182,-1.6008694903,-0.144622985\H,0,0.8357452856,
 0.6416777203,1.1467347602\H,0,1.963552436,1.8541752731,-1.3992648373\H
 ,0,1.4764385022,2.6369174488,0.0880750956\H,0,-0.2788168127,1.56972240
 4,-2.1702905483\H,0,-0.0751269706,3.2230453922,-1.6271095341\H,0,-2.23
 54782733,2.4877782117,-0.98416829\H,0,-3.4338248742,-1.4373279003,1.43
 30574985\H,0,-4.1213641411,-1.6753272676,-0.1817649934\H,0,-1.11498542
 54,3.9149338694,0.6971206745\H,0,-0.5643700483,2.4800111917,1.58489053
 68\H,0,-2.2951157045,2.8212555372,1.4389442977\H,0,-0.9618235421,-2.89
 22954953,-1.6942107727\H,0,-2.5588435763,-3.4998111314,-1.2066635853\H
 ,0,-2.4345630023,-2.0140002631,-2.1694046098\H,0,-1.7015611244,-3.4287
 949663,0.9775529818\H,0,2.3974937416,-0.9157538318,2.1408498612\H,0,3.
 6732384251,1.9937901537,0.5562536354\H,0,3.0075546543,1.4001155439,2.0
 896354027\H,0,4.5140465063,0.7140292924,1.445492757\H,0,2.8836171931,-
 1.2202837086,-1.3437716825\H,0,3.6142798285,0.3862962846,-1.5277033763
 \H,0,4.6464628365,-1.5896170719,0.189558579\\Version=ES64L-G09RevD.01\
 State=1-A\HF=-886.9776809\RMSD=5.278e-09\Dipole=0.2365872,-0.7516923,-
 0.0423449\Quadrupole=-19.9850075,11.5341923,8.4508152,15.0744135,5.721
 5002,-0.4100967\PG=C01 [X(C15H24O4)]\\@


 You can't act like a skunk without someone's getting wind of it.
 -- Lorene Workman
 Job cpu time:       0 days  0 hours 43 minutes 46.7 seconds.
 File lengths (MBytes):  RWF=    277 Int=      0 D2E=      0 Chk=     29 Scr=      1
 Normal termination of Gaussian 09 at Sun Mar 10 23:53:05 2024.
