# Supplementary material for: New patchoulol- and guaiane-type sesquiterpenoids from Sanguisorba officinalis with anti-melanogenic activity
Source: Nat Prod Bioprospect. 2026 May 12;16(1):63. doi: 10.1007/s13659-026-00616-0 (PMC13161421; doi:10.1007/s13659-026-00616-0)
Supplement: Supplementary file 2 — Additional file 2. It includes the calculated NMR data of compound 11. [file 13659_2026_616_MOESM2_ESM.zip › New folder/11R-nmr-50.log]

 Entering Gaussian System, Link 0=/gpfs/home/zhengshan/software/Gaussian/g09/g09
 Input=DY-202A-11R_50-2.gjf
 Output=DY-202A-11R_50-2.log
 Initial command:
 /gpfs/home/zhengshan/software/Gaussian/g09/l1.exe "/gpfs/home/zhengshan/software/Gaussian/g09/scratch/zhengshan/%J/Gau-20793.inp" -scrdir="/gpfs/home/zhengshan/software/Gaussian/g09/scratch/zhengshan/%J/"
 Entering Link 1 = /gpfs/home/zhengshan/software/Gaussian/g09/l1.exe PID=     20794.
  
 Copyright (c) 1988,1990,1992,1993,1995,1998,2003,2009,2013,
            Gaussian, Inc.  All Rights Reserved.
  
 This is part of the Gaussian(R) 09 program.  It is based on
 the Gaussian(R) 03 system (copyright 2003, Gaussian, Inc.),
 the Gaussian(R) 98 system (copyright 1998, Gaussian, Inc.),
 the Gaussian(R) 94 system (copyright 1995, Gaussian, Inc.),
 the Gaussian 92(TM) system (copyright 1992, Gaussian, Inc.),
 the Gaussian 90(TM) system (copyright 1990, Gaussian, Inc.),
 the Gaussian 88(TM) system (copyright 1988, Gaussian, Inc.),
 the Gaussian 86(TM) system (copyright 1986, Carnegie Mellon
 University), and the Gaussian 82(TM) system (copyright 1983,
 Carnegie Mellon University). Gaussian is a federally registered
 trademark of Gaussian, Inc.
  
 This software contains proprietary and confidential information,
 including trade secrets, belonging to Gaussian, Inc.
  
 This software is provided under written license and may be
 used, copied, transmitted, or stored only in accord with that
 written license.
  
 The following legend is applicable only to US Government
 contracts under FAR:
  
                    RESTRICTED RIGHTS LEGEND
  
 Use, reproduction and disclosure by the US Government is
 subject to restrictions as set forth in subparagraphs (a)
 and (c) of the Commercial Computer Software - Restricted
 Rights clause in FAR 52.227-19.
  
 Gaussian, Inc.
 340 Quinnipiac St., Bldg. 40, Wallingford CT 06492
  
  
 ---------------------------------------------------------------
 Warning -- This program may not be used in any manner that
 competes with the business of Gaussian, Inc. or will provide
 assistance to any competitor of Gaussian, Inc.  The licensee
 of this program is prohibited from giving any competitor of
 Gaussian, Inc. access to this program.  By using this program,
 the user acknowledges that Gaussian, Inc. is engaged in the
 business of creating and licensing software in the field of
 computational chemistry and represents and warrants to the
 licensee that it is not a competitor of Gaussian, Inc. and that
 it will not use this program in any manner prohibited above.
 ---------------------------------------------------------------
  

 Cite this work as:
 Gaussian 09, Revision D.01,
 M. J. Frisch, G. W. Trucks, H. B. Schlegel, G. E. Scuseria, 
 M. A. Robb, J. R. Cheeseman, G. Scalmani, V. Barone, B. Mennucci, 
 G. A. Petersson, H. Nakatsuji, M. Caricato, X. Li, H. P. Hratchian, 
 A. F. Izmaylov, J. Bloino, G. Zheng, J. L. Sonnenberg, M. Hada, 
 M. Ehara, K. Toyota, R. Fukuda, J. Hasegawa, M. Ishida, T. Nakajima, 
 Y. Honda, O. Kitao, H. Nakai, T. Vreven, J. A. Montgomery, Jr., 
 J. E. Peralta, F. Ogliaro, M. Bearpark, J. J. Heyd, E. Brothers, 
 K. N. Kudin, V. N. Staroverov, T. Keith, R. Kobayashi, J. Normand, 
 K. Raghavachari, A. Rendell, J. C. Burant, S. S. Iyengar, J. Tomasi, 
 M. Cossi, N. Rega, J. M. Millam, M. Klene, J. E. Knox, J. B. Cross, 
 V. Bakken, C. Adamo, J. Jaramillo, R. Gomperts, R. E. Stratmann, 
 O. Yazyev, A. J. Austin, R. Cammi, C. Pomelli, J. W. Ochterski, 
 R. L. Martin, K. Morokuma, V. G. Zakrzewski, G. A. Voth, 
 P. Salvador, J. J. Dannenberg, S. Dapprich, A. D. Daniels, 
 O. Farkas, J. B. Foresman, J. V. Ortiz, J. Cioslowski, 
 and D. J. Fox, Gaussian, Inc., Wallingford CT, 2013.
 
 ******************************************
 Gaussian 09:  ES64L-G09RevD.01 24-Apr-2013
                10-Mar-2024 
 ******************************************
 %chk=DY-202A-11R_50.chk
 %mem=6GB
 %nprocshared=3
 Will use up to    3 processors via shared memory.
 ----------------------------------------------------------------------
 # mPW1PW91/6-311G(d,p) nmr guess=read geom=check scrf=(solvent=methano
 l,read)
 ----------------------------------------------------------------------
 1/29=2,38=1,40=2/1;
 2/12=2,40=1/2;
 3/5=4,6=6,7=101,11=2,14=-4,16=1,25=1,30=1,70=2203,72=3,74=-7,116=-2/1,2,8,3;
 4/5=1/1;
 5/5=2,38=6,53=3/2;
 8/6=1,10=90,11=11/1;
 10/13=100,45=16/2;
 6/7=2,8=2,9=2,10=2,28=1/1;
 99/9=1/99;
 ----------------------------------------------------------------------
 candidate structure: DY-202A-11R_50, conformer: 1, nmr calculation wit
 h methanol solvation
 ----------------------------------------------------------------------
 Structure from the checkpoint file:  "DY-202A-11R_50.chk"
 Charge =  0 Multiplicity = 1
 Redundant internal coordinates found in file.
 C,0,1.7604780895,0.7237184833,0.1040471733
 C,0,1.1539975397,-0.4763029335,0.2700188085
 C,0,-0.2742605067,-0.7473775187,0.6542079663
 C,0,-1.2888217855,0.2289013022,0.0041188772
 C,0,-1.3234297801,1.5956109638,0.7385773252
 C,0,0.0135890802,2.1150446025,1.2990223071
 C,0,1.2209489642,2.1139750375,0.3412623454
 C,0,3.1590080779,0.5124233852,-0.3048510021
 C,0,3.3926976413,-0.974333244,-0.5053964645
 C,0,2.110105931,-1.6486610558,0.0305467497
 O,0,4.008080851,1.3924759873,-0.4537704817
 C,0,0.957037105,2.8662009832,-0.9787457283
 C,0,2.3599346212,-2.4388381935,1.3224573158
 O,0,1.4888354376,-2.5020208597,-0.9474075497
 C,0,-2.7045837858,-0.4107994915,-0.1237496599
 O,0,-3.1197075826,-0.770359891,1.214699942
 C,0,-2.701336839,-1.6611346942,-1.0153976652
 C,0,-3.71881146,0.6074220871,-0.6948175872
 O,0,-5.0431060553,0.0700334562,-0.7937408352
 H,0,-0.3729019801,-0.7082492443,1.7480537752
 H,0,-0.4989922733,-1.7785563798,0.3750485483
 H,0,-0.9529830798,0.4025828176,-1.0259417057
 H,0,-2.0233897066,1.5286281778,1.5813339643
 H,0,-1.7340241591,2.3506261876,0.0585440979
 H,0,0.2867121875,1.5429939594,2.1951263284
 H,0,-0.1516143984,3.1453237702,1.6415153868
 H,0,2.030456829,2.660585157,0.8478185348
 H,0,3.5023817449,-1.1777160478,-1.5773149906
 H,0,4.3140020537,-1.2953975071,-0.0080583245
 H,0,0.6255825896,3.8917709373,-0.7737990593
 H,0,0.1881077122,2.37480677,-1.5848156818
 H,0,1.8712900977,2.9248512681,-1.5800025555
 H,0,1.4224431369,-2.8392237221,1.7226748196
 H,0,3.0332226067,-3.2813528126,1.1194371045
 H,0,2.8259328558,-1.8085755906,2.0876928873
 H,0,2.018593539,-3.3162638702,-0.9981162887
 H,0,-3.8802410007,-1.3701183283,1.1334280527
 H,0,-2.275399195,-1.4396743257,-2.0006971724
 H,0,-2.1308984601,-2.480036126,-0.5692106253
 H,0,-3.7283225375,-2.0112079302,-1.165328393
 H,0,-3.7414321147,1.5111448681,-0.0784601591
 H,0,-3.4277532924,0.8918349421,-1.7119023826
 H,0,-5.4044286989,0.031844623,0.107692002
 Recover connectivity data from disk.
                          Input orientation:                          
 ---------------------------------------------------------------------
 Center     Atomic      Atomic             Coordinates (Angstroms)
 Number     Number       Type             X           Y           Z
 ---------------------------------------------------------------------
      1          6           0        1.760478    0.723718    0.104047
      2          6           0        1.153998   -0.476303    0.270019
      3          6           0       -0.274261   -0.747378    0.654208
      4          6           0       -1.288822    0.228901    0.004119
      5          6           0       -1.323430    1.595611    0.738577
      6          6           0        0.013589    2.115045    1.299022
      7          6           0        1.220949    2.113975    0.341262
      8          6           0        3.159008    0.512423   -0.304851
      9          6           0        3.392698   -0.974333   -0.505396
     10          6           0        2.110106   -1.648661    0.030547
     11          8           0        4.008081    1.392476   -0.453770
     12          6           0        0.957037    2.866201   -0.978746
     13          6           0        2.359935   -2.438838    1.322457
     14          8           0        1.488835   -2.502021   -0.947408
     15          6           0       -2.704584   -0.410799   -0.123750
     16          8           0       -3.119708   -0.770360    1.214700
     17          6           0       -2.701337   -1.661135   -1.015398
     18          6           0       -3.718811    0.607422   -0.694818
     19          8           0       -5.043106    0.070033   -0.793741
     20          1           0       -0.372902   -0.708249    1.748054
     21          1           0       -0.498992   -1.778556    0.375049
     22          1           0       -0.952983    0.402583   -1.025942
     23          1           0       -2.023390    1.528628    1.581334
     24          1           0       -1.734024    2.350626    0.058544
     25          1           0        0.286712    1.542994    2.195126
     26          1           0       -0.151614    3.145324    1.641515
     27          1           0        2.030457    2.660585    0.847819
     28          1           0        3.502382   -1.177716   -1.577315
     29          1           0        4.314002   -1.295398   -0.008058
     30          1           0        0.625583    3.891771   -0.773799
     31          1           0        0.188108    2.374807   -1.584816
     32          1           0        1.871290    2.924851   -1.580003
     33          1           0        1.422443   -2.839224    1.722675
     34          1           0        3.033223   -3.281353    1.119437
     35          1           0        2.825933   -1.808576    2.087693
     36          1           0        2.018594   -3.316264   -0.998116
     37          1           0       -3.880241   -1.370118    1.133428
     38          1           0       -2.275399   -1.439674   -2.000697
     39          1           0       -2.130898   -2.480036   -0.569211
     40          1           0       -3.728323   -2.011208   -1.165328
     41          1           0       -3.741432    1.511145   -0.078460
     42          1           0       -3.427753    0.891835   -1.711902
     43          1           0       -5.404429    0.031845    0.107692
 ---------------------------------------------------------------------
                    Distance matrix (angstroms):
                    1          2          3          4          5
     1  C    0.000000
     2  C    1.354775   0.000000
     3  C    2.570401   1.503663   0.000000
     4  C    3.090802   2.556439   1.550829   0.000000
     5  C    3.267004   3.263437   2.568554   1.551941   0.000000
     6  C    2.532859   3.012385   2.948237   2.632601   1.539977
     7  C    1.510025   2.592122   3.243598   3.156916   2.626866
     8  C    1.472321   2.308273   3.780771   4.467554   4.728032
     9  C    2.432888   2.420967   3.852632   4.860453   5.513070
    10  C    2.399130   1.531638   2.624208   3.883124   4.776586
    11  O    2.410418   3.487406   4.913760   5.442494   5.466988
    12  C    2.531440   3.573589   4.152178   3.600730   3.124760
    13  C    3.441749   2.532480   3.201028   4.708320   5.494076
    14  O    3.403636   2.387002   2.958454   4.009828   5.248044
    15  C    4.612570   3.879174   2.573902   1.558830   2.583965
    16  O    5.223220   4.386735   2.900215   2.411674   3.008509
    17  C    5.181551   4.233170   3.084353   2.570379   3.947334
    18  C    5.538441   5.084254   3.939579   2.556685   2.961248
    19  O    6.893626   6.311431   5.050406   3.841415   4.302485
    20  H    3.050344   2.137711   1.098981   2.181392   2.688925
    21  H    3.382311   2.106958   1.091680   2.188905   3.492400
    22  H    2.956835   2.625133   2.146154   1.097259   2.161961
    23  H    4.141004   3.979332   3.016491   2.171748   1.097574
    24  H    3.854925   4.046841   3.476112   2.168613   1.095938
    25  H    2.686226   2.921606   2.816899   3.001610   2.171833
    26  H    3.447329   4.086784   4.017828   3.532680   2.142442
    27  H    2.092256   3.307885   4.118667   4.200301   3.520605
    28  H    3.078418   3.069125   4.407711   5.237856   6.028529
    29  H    3.257281   3.276259   4.668091   5.806485   6.379344
    30  H    3.477809   4.522040   4.936661   4.205558   3.370205
    31  H    2.837375   3.535842   3.869760   3.051384   2.879244
    32  H    2.773678   3.937631   4.804201   4.445660   4.165204
    33  H    3.927949   2.786695   2.897628   4.440471   5.308109
    34  H    4.323366   3.481566   4.192483   5.678546   6.550592
    35  H    3.388592   2.806111   3.576621   5.042202   5.534059
    36  H    4.195574   3.228168   3.819232   4.950926   6.189648
    37  H    6.104219   5.185358   3.690603   3.247716   3.935574
    38  H    5.039695   4.224334   3.395932   2.788686   4.197955
    39  H    5.085286   3.938248   2.818859   2.894156   4.355825
    40  H    6.262433   5.315374   4.103477   3.512387   4.734713
    41  H    5.560968   5.294962   4.202262   2.768802   2.553707
    42  H    5.499425   5.176123   4.269662   2.821212   3.305802
    43  H    7.198235   6.580085   5.217710   4.121623   4.415646
                    6          7          8          9         10
     6  C    0.000000
     7  C    1.541111   0.000000
     8  C    3.877430   2.595863   0.000000
     9  C    4.921235   3.869234   1.518313   0.000000
    10  C    4.491090   3.878734   2.425484   1.544990   0.000000
    11  O    4.421578   2.986761   1.231907   2.446047   3.617373
    12  C    2.577316   1.542049   3.292883   4.572330   4.767832
    13  C    5.122864   4.794595   3.463610   2.559770   1.534870
    14  O    5.342293   4.799985   3.505600   2.480704   1.438956
    15  C    3.973994   4.690472   5.938590   6.135150   4.973665
    16  O    4.260307   5.284277   6.586110   6.738825   5.433653
    17  C    5.194891   5.610375   6.290697   6.153784   4.923834
    18  C    4.492119   5.267295   6.889521   7.287756   6.292245
    19  O    5.842251   6.686129   8.228572   8.505094   7.402824
    20  H    2.884786   3.533323   4.263666   4.396428   3.162204
    21  H    4.034426   4.255719   4.369419   4.070284   2.634947
    22  H    3.045036   3.086113   4.176183   4.588225   3.834877
    23  H    2.138426   3.522235   5.607817   6.320859   5.439292
    24  H    2.156023   2.977885   5.239543   6.136502   5.547289
    25  H    1.097652   2.153051   3.944876   4.824615   4.265774
    26  H    1.098212   2.153664   4.656257   5.843197   5.540116
    27  H    2.137511   1.100311   2.686424   4.110903   4.386785
    28  H    5.593502   4.440845   2.143278   1.096542   2.178403
    29  H    5.642085   4.616581   2.165713   1.095093   2.232363
    30  H    2.797835   2.181371   4.249488   5.604278   5.791992
    31  H    2.900768   2.201039   3.732697   4.759336   4.742549
    32  H    3.520742   2.184427   3.017290   4.321238   4.854680
    33  H    5.168087   5.146171   4.284864   3.510558   2.180279
    34  H    6.186400   5.744515   4.054276   2.844582   2.168757
    35  H    4.891429   4.583928   3.349961   2.782318   2.183994
    36  H    6.228644   5.649572   4.054628   2.759633   1.961484
    37  H    5.228355   6.228047   7.427223   7.465791   6.097392
    38  H    5.363175   5.507962   6.018252   5.880458   4.837591
    39  H    5.404062   5.759234   6.083405   5.725498   4.363142
    40  H    6.091050   6.616815   7.385422   7.226309   5.970662
    41  H    4.045039   5.016453   6.976014   7.566749   6.651072
    42  H    4.733365   5.226810   6.746049   7.173339   6.337045
    43  H    5.925699   6.948773   8.586827   8.875680   7.700538
                   11         12         13         14         15
    11  O    0.000000
    12  C    3.428751   0.000000
    13  C    4.533248   5.950386   0.000000
    14  O    4.664481   5.394590   2.432096   0.000000
    15  C    6.958490   4.987707   5.643917   4.757771   0.000000
    16  O    7.633284   5.886903   5.729041   5.376991   1.446741
    17  C    7.392986   5.820809   5.629108   4.274255   1.535703
    18  C    7.770410   5.200602   7.092267   6.070587   1.546464
    19  O    9.153601   6.622273   8.098009   7.021776   2.479672
    20  H    5.334237   4.688376   3.262586   3.734862   3.004807
    21  H    5.572800   5.052381   3.083345   2.494744   2.642762
    22  H    5.091112   3.117662   4.956216   3.795440   2.131583
    23  H    6.367011   4.150428   5.917883   5.914084   2.670714
    24  H    5.843996   2.929778   6.426270   5.911594   2.932693
    25  H    4.570328   3.503381   4.573269   5.261441   4.259383
    26  H    4.976521   2.858808   6.131276   6.425426   4.720151
    27  H    2.685746   2.128578   5.132052   5.492603   5.726950
    28  H    2.850258   4.815634   3.362186   2.490971   6.420859
    29  H    2.741699   5.434183   2.626044   3.212458   7.075058
    30  H    4.217842   1.097114   6.890492   6.454140   5.479478
    31  H    4.103222   1.095464   6.028287   5.087399   4.273404
    32  H    2.860498   1.095814   6.118187   5.476987   5.846868
    33  H    5.415692   6.329783   1.095159   2.692110   5.132142
    34  H    5.026928   6.819482   1.097436   2.695243   6.535137
    35  H    4.254790   5.894858   1.095432   3.388293   6.118077
    36  H    5.140681   6.272970   2.504287   0.972732   5.613791
    37  H    8.507453   6.768082   6.333852   5.868395   1.970522
    38  H    7.063723   5.480291   5.790337   4.050612   2.183052
    39  H    7.259252   6.187513   4.873160   3.639504   2.193009
    40  H    8.481941   6.765835   6.590813   5.244723   2.166618
    41  H    7.759503   4.972153   7.402136   6.649531   2.184256
    42  H    7.558119   4.864363   7.334716   6.022919   2.177627
    43  H    9.526904   7.048558   8.238038   7.419623   2.745662
                   16         17         18         19         20
    16  O    0.000000
    17  C    2.437591   0.000000
    18  C    2.429705   2.506866   0.000000
    19  O    2.905092   2.920609   1.432595   0.000000
    20  H    2.798797   3.737146   4.346691   5.373756   0.000000
    21  H    2.930806   2.607192   4.147860   5.043047   1.745451
    22  H    3.330310   2.704770   2.793100   4.110184   3.043927
    23  H    2.573262   4.168599   2.983947   4.109400   2.784874
    24  H    3.605186   4.264185   2.746943   4.108225   3.750175
    25  H    4.232793   5.431606   5.027056   6.285690   2.388108
    26  H    4.931970   6.054941   4.962287   6.270133   3.861391
    27  H    6.199208   6.673733   6.296768   7.709797   4.235045
    28  H    7.198149   6.247845   7.490738   8.671576   5.127992
    29  H    7.551877   7.096723   8.283626   9.488792   5.039419
    30  H    6.302126   6.477772   5.446737   6.836674   5.340122
    31  H    5.354531   4.996194   4.379471   5.770908   4.574711
    32  H    6.809920   6.500689   6.115821   7.521773   5.414035
    33  H    5.016908   5.088270   6.645008   7.523261   2.786568
    34  H    6.646255   6.329913   8.000253   8.950929   4.314824
    35  H    6.098414   6.340475   7.510865   8.587992   3.399797
    36  H    6.146570   5.001749   6.957379   7.834308   4.479112
    37  H    0.971970   2.468189   2.698001   2.672129   3.621776
    38  H    3.391109   1.096030   2.824777   3.375820   4.267038
    39  H    2.661404   1.093198   3.474139   3.877399   3.405803
    40  H    2.752208   1.095322   2.660582   2.489638   4.630804
    41  H    2.695194   3.467421   1.094131   2.069489   4.428189
    42  H    3.379761   2.744167   1.095476   2.031685   4.885047
    43  H    2.662508   3.381452   1.953616   0.971902   5.343668
                   21         22         23         24         25
    21  H    0.000000
    22  H    2.631777   0.000000
    23  H    3.836194   3.035068   0.000000
    24  H    4.321531   2.362416   1.754509   0.000000
    25  H    3.868166   3.634922   2.390297   3.049693   0.000000
    26  H    5.095999   3.908983   2.474039   2.375155   1.751021
    27  H    5.131043   4.184551   4.272358   3.858801   2.470808
    28  H    4.492630   4.759373   6.916322   6.522667   5.654565
    29  H    4.852332   5.626754   7.117852   7.062333   5.397180
    30  H    5.893821   3.837952   4.260064   2.938650   3.800803
    31  H    4.643662   2.346081   3.953637   2.528993   3.871640
    32  H    5.618052   3.826923   5.206920   4.001607   4.321113
    33  H    2.575466   4.868968   5.565238   6.298187   4.551585
    34  H    3.910122   5.836426   6.994183   7.454618   5.654622
    35  H    3.740211   5.372536   5.908406   6.496893   4.206210
    36  H    3.253977   4.760343   6.816463   6.878395   6.067009
    37  H    3.489241   4.046503   3.471491   4.427817   5.193932
    38  H    2.985738   2.468369   4.658892   4.347406   5.750275
    39  H    2.011670   3.147313   4.550361   4.887421   5.447125
    40  H    3.585451   3.680805   4.793891   4.949817   6.328152
    41  H    4.641252   3.146757   2.388910   2.180180   4.625598
    42  H    4.479285   2.614268   3.636365   2.851538   5.430114
    43  H    5.235679   4.608464   3.980378   4.341778   6.247403
                   26         27         28         29         30
    26  H    0.000000
    27  H    2.371995   0.000000
    28  H    6.511623   4.772881   0.000000
    29  H    6.510210   4.647247   1.770633   0.000000
    30  H    2.644799   2.473688   5.883988   6.410734   0.000000
    31  H    3.334414   3.064903   4.858486   5.742784   1.774912
    32  H    3.810371   2.447343   4.414921   5.123314   1.771069
    33  H    6.188623   5.602049   4.239892   3.706744   7.223134
    34  H    7.191518   6.032076   3.452227   2.618332   7.799665
    35  H    5.797067   4.705685   3.779927   2.621045   6.747120
    36  H    7.309554   6.255425   2.666549   3.214501   7.344832
    37  H    5.877927   7.159923   7.866910   8.273705   7.185224
    38  H    6.228835   6.592918   5.799192   6.885611   6.192357
    39  H    6.359996   6.763936   5.869085   6.576854   6.945500
    40  H    6.874666   7.683876   7.290235   8.156632   7.345403
    41  H    4.302981   5.957676   7.870793   8.530630   5.022120
    42  H    5.201606   6.282731   7.233804   8.223250   5.129248
    43  H    6.295905   7.920580   9.145138   9.809325   7.213674
                   31         32         33         34         35
    31  H    0.000000
    32  H    1.770784   0.000000
    33  H    6.296760   6.658356   0.000000
    34  H    6.884751   6.866879   1.775946   0.000000
    35  H    6.160043   6.063717   1.779117   1.774700   0.000000
    36  H    6.006928   6.269913   2.825892   2.348345   3.528050
    37  H    6.161556   7.673955   5.533890   7.172795   6.787904
    38  H    4.559834   6.034990   5.431047   6.427168   6.547871
    39  H    5.475285   6.800884   4.243582   5.491975   5.663936
    40  H    5.895042   7.476115   5.962932   7.249270   7.319937
    41  H    4.296080   5.979619   6.988233   8.384446   7.670922
    42  H    3.910218   5.677184   7.017231   8.196108   7.799855
    43  H    6.295277   8.009612   7.580065   9.121122   8.662933
                   36         37         38         39         40
    36  H    0.000000
    37  H    6.567131   0.000000
    38  H    4.792195   3.521803   0.000000
    39  H    4.254588   2.681622   1.775496   0.000000
    40  H    5.895606   2.391308   1.770728   1.768310   0.000000
    41  H    7.571495   3.128837   3.814654   4.331764   3.686248
    42  H    6.919558   3.662934   2.616727   3.789075   2.969300
    43  H    8.217901   2.311013   4.049876   4.181357   2.933254
                   41         42         43
    41  H    0.000000
    42  H    1.774844   0.000000
    43  H    2.233504   2.820949   0.000000
 Stoichiometry    C15H24O4
 Framework group  C1[X(C15H24O4)]
 Deg. of freedom   123
 Full point group                 C1      NOp   1
 Largest Abelian subgroup         C1      NOp   1
 Largest concise Abelian subgroup C1      NOp   1
                         Standard orientation:                         
 ---------------------------------------------------------------------
 Center     Atomic      Atomic             Coordinates (Angstroms)
 Number     Number       Type             X           Y           Z
 ---------------------------------------------------------------------
      1          6           0        1.787225    0.744954    0.067072
      2          6           0        1.196798   -0.461411    0.244542
      3          6           0       -0.221174   -0.747574    0.654995
      4          6           0       -1.257915    0.217442    0.023345
      5          6           0       -1.293678    1.584082    0.757878
      6          6           0        0.047764    2.118100    1.293497
      7          6           0        1.237269    2.129473    0.313716
      8          6           0        3.180194    0.548445   -0.367385
      9          6           0        3.426088   -0.935826   -0.571715
     10          6           0        2.160861   -1.623581   -0.012082
     11          8           0        4.016903    1.437467   -0.532161
     12          6           0        0.941105    2.878146   -1.001460
     13          6           0        2.442837   -2.410368    1.275273
     14          8           0        1.530917   -2.484053   -0.978184
     15          6           0       -2.668846   -0.437457   -0.078286
     16          8           0       -3.055435   -0.800753    1.267680
     17          6           0       -2.668572   -1.688146   -0.969444
     18          6           0       -3.704252    0.569544   -0.630948
     19          8           0       -5.024302    0.017946   -0.705351
     20          1           0       -0.300120   -0.708940    1.750456
     21          1           0       -0.439926   -1.781246    0.380341
     22          1           0       -0.942935    0.394180   -1.012768
     23          1           0       -1.977281    1.510038    1.613375
     24          1           0       -1.724766    2.334303    0.085263
     25          1           0        0.343419    1.549472    2.184615
     26          1           0       -0.122158    3.146727    1.638639
     27          1           0        2.050038    2.684986    0.805139
     28          1           0        3.518238   -1.138575   -1.645403
     29          1           0        4.359762   -1.246744   -0.091286
     30          1           0        0.602493    3.900211   -0.790786
     31          1           0        0.166485    2.378228   -1.593143
     32          1           0        1.843477    2.946278   -1.619432
     33          1           0        1.517202   -2.820569    1.692775
     34          1           0        3.121277   -3.245725    1.060185
     35          1           0        2.916028   -1.774754    2.031616
     36          1           0        2.068355   -3.292599   -1.038357
     37          1           0       -3.810859   -1.408668    1.200587
     38          1           0       -2.263204   -1.462643   -1.962473
     39          1           0       -2.081286   -2.500658   -0.533551
     40          1           0       -3.694326   -2.049280   -1.100368
     41          1           0       -3.725235    1.473291   -0.014568
     42          1           0       -3.434992    0.856534   -1.653299
     43          1           0       -5.368575   -0.023646    0.202580
 ---------------------------------------------------------------------
 Rotational constants (GHZ):      0.5948865      0.2468385      0.1997204
 Standard basis: 6-311G(d,p) (5D, 7F)
 There are   505 symmetry adapted cartesian basis functions of A   symmetry.
 There are   486 symmetry adapted basis functions of A   symmetry.
   486 basis functions,   800 primitive gaussians,   505 cartesian basis functions
    73 alpha electrons       73 beta electrons
       nuclear repulsion energy      1594.9963499934 Hartrees.
 NAtoms=   43 NActive=   43 NUniq=   43 SFac= 1.00D+00 NAtFMM=   60 NAOKFM=F Big=F
 Integral buffers will be    131072 words long.
 Raffenetti 2 integral format.
 Two-electron integral symmetry is turned on.
 Using the following non-standard input for PCM:
 --- end of non-standard input.
 ------------------------------------------------------------------------------
 Polarizable Continuum Model (PCM)
 =================================
 Model                : PCM (using non-symmetric T matrix).
 Atomic radii         : UFF (Universal Force Field).
 Polarization charges : Total charges.
 Charge compensation  : None.
 Solution method      : On-the-fly selection.
 Cavity type          : Scaled VdW (van der Waals Surface) (Alpha=1.100).
 Cavity algorithm     : GePol (No added spheres)
                        Default sphere list used, NSphG=   43.
                        Lebedev-Laikov grids with approx.  5.0 points / Ang**2.
                        Smoothing algorithm: Karplus/York (Gamma=1.0000).
                        Polarization charges: spherical gaussians, with
                                              point-specific exponents (IZeta= 3).
                        Self-potential: point-specific (ISelfS= 7).
                        Self-field    : sphere-specific E.n sum rule (ISelfD= 2).
 Solvent              : Methanol, Eps=  32.613000 Eps(inf)=   1.765709
 ------------------------------------------------------------------------------
 One-electron integrals computed using PRISM.
 NBasis=   486 RedAO= T EigKep=  3.19D-04  NBF=   486
 NBsUse=   486 1.00D-06 EigRej= -1.00D+00 NBFU=   486
 Initial guess from the checkpoint file:  "DY-202A-11R_50.chk"
 B after Tr=     0.000000    0.000000    0.000000
         Rot=    1.000000    0.000000    0.000000    0.000000 Ang=   0.00 deg.
 Requested convergence on RMS density matrix=1.00D-08 within 128 cycles.
 Requested convergence on MAX density matrix=1.00D-06.
 Requested convergence on             energy=1.00D-06.
 No special actions if energy rises.
 Inv3:  Mode=1 IEnd=    21115227.
 Iteration    1 A*A^-1 deviation from unit magnitude is 5.55D-15 for   2633.
 Iteration    1 A*A^-1 deviation from orthogonality  is 4.35D-15 for   2630   2555.
 Iteration    1 A^-1*A deviation from unit magnitude is 5.77D-15 for   2633.
 Iteration    1 A^-1*A deviation from orthogonality  is 4.97D-13 for   1897   1827.
 Error on total polarization charges =  0.01111
 SCF Done:  E(RmPW1PW91) =  -886.973884355     A.U. after   11 cycles
            NFock= 11  Conv=0.54D-08     -V/T= 2.0045
 DoSCS=F DFT=T ScalE2(SS,OS)=  1.000000  1.000000
 Range of M.O.s used for correlation:     1   486
 NBasis=   486 NAE=    73 NBE=    73 NFC=     0 NFV=     0
 NROrb=    486 NOA=    73 NOB=    73 NVA=   413 NVB=   413
 NEqPCM:  Using equilibrium solvation (IEInf=0, Eps=  32.6130, EpsInf=   1.7657)
          Differentiating once with respect to magnetic field using GIAOs.
          Electric field/nuclear overlap derivatives assumed to be zero.
 FoFJK:  IHMeth= 1 ICntrl=    6127 DoSepK=F KAlg= 0 I1Cent=   0 FoldK=F
 IRaf=         1 NMat=   1 IRICut=       1 DoRegI=T DoRafI=F ISym2E= 0.
          There are     3 degrees of freedom in the 1st order CPHF.  IDoFFX=0 NUNeed=     3.
      3 vectors produced by pass  0 Test12= 1.00D-12 3.33D-08 XBig12= 4.38D+01 1.04D+00.
 AX will form     3 AO Fock derivatives at one time.
      3 vectors produced by pass  1 Test12= 1.00D-12 3.33D-08 XBig12= 9.01D-02 2.03D-01.
      3 vectors produced by pass  2 Test12= 1.00D-12 3.33D-08 XBig12= 1.21D-03 1.58D-02.
      3 vectors produced by pass  3 Test12= 1.00D-12 3.33D-08 XBig12= 5.60D-06 7.30D-04.
      3 vectors produced by pass  4 Test12= 1.00D-12 3.33D-08 XBig12= 2.87D-08 4.47D-05.
      3 vectors produced by pass  5 Test12= 1.00D-12 3.33D-08 XBig12= 7.34D-11 1.58D-06.
      3 vectors produced by pass  6 Test12= 1.00D-12 3.33D-08 XBig12= 3.39D-13 1.29D-07.
 InvSVY:  IOpt=1 It=  1 EMax= 3.55D-15
 Solved reduced A of dimension    21 with     3 vectors.
 Calculating GIAO nuclear magnetic shielding tensors.
 SCF GIAO Magnetic shielding tensor (ppm):
      1  C    Isotropic =    35.2093   Anisotropy =   140.7451
   XX=   -26.2243   YX=    27.3629   ZX=    48.8806
   XY=    14.6526   YY=    17.5268   ZY=   -10.3900
   XZ=    46.7130   YZ=    -2.2566   ZZ=   114.3253
   Eigenvalues:   -48.2547    24.8431   129.0394
      2  C    Isotropic =    -1.8295   Anisotropy =   191.6310
   XX=   -76.3387   YX=    29.0659   ZX=    63.8130
   XY=    29.8330   YY=   -39.0507   ZY=    -7.9369
   XZ=    49.4707   YZ=   -18.7508   ZZ=   109.9008
   Eigenvalues:  -107.2175   -24.1955   125.9245
      3  C    Isotropic =   160.2474   Anisotropy =    17.1780
   XX=   168.2715   YX=    -2.5571   ZX=     5.2044
   XY=    -0.6336   YY=   152.4330   ZY=    -3.5516
   XZ=     4.8862   YZ=    -9.4686   ZZ=   160.0377
   Eigenvalues:   148.6250   160.4178   171.6994
      4  C    Isotropic =   141.0914   Anisotropy =    32.7688
   XX=   159.9887   YX=    10.5659   ZX=     0.6234
   XY=     5.5935   YY=   138.7528   ZY=    -4.7800
   XZ=     6.4855   YZ=     2.0075   ZZ=   124.5328
   Eigenvalues:   123.8213   136.5157   162.9373
      5  C    Isotropic =   161.1292   Anisotropy =    15.6588
   XX=   167.9565   YX=     3.5844   ZX=     1.4642
   XY=    -2.5706   YY=   167.7255   ZY=     7.8807
   XZ=    -1.2595   YZ=    11.0636   ZZ=   147.7057
   Eigenvalues:   143.9341   167.8852   171.5685
      6  C    Isotropic =   156.3363   Anisotropy =    16.9789
   XX=   162.0264   YX=     6.2649   ZX=   -10.7827
   XY=     2.0754   YY=   152.9352   ZY=     3.9102
   XZ=    -6.2969   YZ=     3.2319   ZZ=   154.0472
   Eigenvalues:   145.0580   156.2953   167.6555
      7  C    Isotropic =   154.5813   Anisotropy =     7.3286
   XX=   153.5918   YX=    -4.6663   ZX=     1.0121
   XY=    -4.5635   YY=   151.8248   ZY=     1.6296
   XZ=    -4.7561   YZ=    -1.6160   ZZ=   158.3273
   Eigenvalues:   147.8718   156.4051   159.4670
      8  C    Isotropic =   -24.7456   Anisotropy =   145.0643
   XX=   -63.9874   YX=    13.8956   ZX=    39.7931
   XY=    19.9469   YY=   -67.6808   ZY=   -20.5468
   XZ=    45.8008   YZ=   -14.2570   ZZ=    57.4315
   Eigenvalues:   -94.8810   -51.3197    71.9639
      9  C    Isotropic =   132.4370   Anisotropy =    33.5440
   XX=   129.1631   YX=    15.3183   ZX=   -12.3088
   XY=    12.0707   YY=   142.8418   ZY=    -8.2984
   XZ=    -4.7643   YZ=    -4.8281   ZZ=   125.3061
   Eigenvalues:   117.6037   124.9077   154.7997
     10  C    Isotropic =   106.7875   Anisotropy =    37.6918
   XX=   102.5233   YX=     8.5152   ZX=     0.7303
   XY=     7.8307   YY=   108.6798   ZY=    18.4274
   XZ=     6.2540   YZ=    22.9125   ZZ=   109.1593
   Eigenvalues:    87.4134   101.0337   131.9153
     11  O    Isotropic =  -229.8037   Anisotropy =   893.0208
   XX=  -481.8427   YX=  -244.0415   ZX=   222.6626
   XY=  -192.9518   YY=  -494.7092   ZY=   -22.2146
   XZ=   268.8612   YZ=    -2.4238   ZZ=   287.1407
   Eigenvalues:  -734.6676  -320.2871   365.5435
     12  C    Isotropic =   169.0436   Anisotropy =    29.5748
   XX=   155.2332   YX=    -4.1616   ZX=     4.1084
   XY=    -3.3162   YY=   175.2212   ZY=    -9.9399
   XZ=     3.6131   YZ=   -13.9156   ZZ=   176.6766
   Eigenvalues:   154.3712   163.9995   188.7602
     13  C    Isotropic =   159.0527   Anisotropy =    41.4154
   XX=   144.8839   YX=    -0.6488   ZX=    11.5523
   XY=    -1.4028   YY=   156.8481   ZY=   -17.2046
   XZ=    13.7063   YZ=   -11.9085   ZZ=   175.4261
   Eigenvalues:   139.1198   151.3753   186.6630
     14  O    Isotropic =   246.2647   Anisotropy =    60.2723
   XX=   228.9204   YX=    -6.5562   ZX=     3.1993
   XY=     3.1785   YY=   241.0275   ZY=    22.6361
   XZ=    16.0745   YZ=    31.7909   ZZ=   268.8462
   Eigenvalues:   219.5056   232.8423   286.4463
     15  C    Isotropic =   107.7712   Anisotropy =    29.9910
   XX=   104.2219   YX=     1.6941   ZX=   -11.4780
   XY=     2.4134   YY=    96.6732   ZY=    -9.9814
   XZ=    -5.2892   YZ=    -5.6432   ZZ=   122.4186
   Eigenvalues:    94.4772   101.0712   127.7652
     16  O    Isotropic =   279.9146   Anisotropy =    66.5185
   XX=   260.8482   YX=    12.7310   ZX=   -20.7510
   XY=    22.4420   YY=   267.8313   ZY=    38.5796
   XZ=   -11.7644   YZ=    13.5839   ZZ=   311.0644
   Eigenvalues:   234.9629   280.5207   324.2603
     17  C    Isotropic =   164.8513   Anisotropy =    40.8466
   XX=   142.9012   YX=     3.0205   ZX=    -5.8739
   XY=     1.1253   YY=   171.4955   ZY=    18.5603
   XZ=    -8.3514   YZ=    11.9307   ZZ=   180.1570
   Eigenvalues:   140.6871   161.7844   192.0823
     18  C    Isotropic =   116.3855   Anisotropy =    42.0560
   XX=   140.4318   YX=     7.0939   ZX=    12.7377
   XY=    13.8250   YY=   113.3128   ZY=    -4.9388
   XZ=     2.0642   YZ=   -11.0032   ZZ=    95.4120
   Eigenvalues:    90.0413   114.6924   144.4229
     19  O    Isotropic =   323.4561   Anisotropy =    59.1840
   XX=   304.5964   YX=     0.5039   ZX=   -17.4586
   XY=    32.3897   YY=   313.4544   ZY=     2.3307
   XZ=   -26.0536   YZ=   -11.1362   ZZ=   352.3174
   Eigenvalues:   288.2369   319.2192   362.9121
     20  H    Isotropic =    29.2967   Anisotropy =     5.2742
   XX=    28.2459   YX=    -1.2327   ZX=     0.5758
   XY=    -1.3849   YY=    27.3521   ZY=    -1.8144
   XZ=    -0.5199   YZ=    -1.4240   ZZ=    32.2920
   Eigenvalues:    26.1273    28.9499    32.8129
     21  H    Isotropic =    28.6876   Anisotropy =     7.8529
   XX=    32.6434   YX=    -1.4987   ZX=     0.7879
   XY=    -1.8769   YY=    31.6860   ZY=     1.9696
   XZ=     1.1282   YZ=     1.2508   ZZ=    21.7334
   Eigenvalues:    21.3474    30.7925    33.9229
     22  H    Isotropic =    30.0285   Anisotropy =     3.4967
   XX=    30.4539   YX=     1.3613   ZX=    -1.3345
   XY=     2.6252   YY=    29.1247   ZY=    -0.3881
   XZ=     0.1396   YZ=    -1.1303   ZZ=    30.5069
   Eigenvalues:    27.6613    30.0646    32.3597
     23  H    Isotropic =    30.0065   Anisotropy =     7.0547
   XX=    32.9061   YX=     2.0959   ZX=    -3.3531
   XY=     1.8212   YY=    28.3657   ZY=     3.5981
   XZ=    -3.1984   YZ=     3.0627   ZZ=    28.7478
   Eigenvalues:    23.7293    31.5806    34.7097
     24  H    Isotropic =    30.0178   Anisotropy =     6.7729
   XX=    31.6188   YX=    -0.5687   ZX=     3.3326
   XY=    -1.0070   YY=    33.3284   ZY=    -1.9462
   XZ=     2.3956   YZ=    -1.6267   ZZ=    25.1064
   Eigenvalues:    23.8172    31.7032    34.5331
     25  H    Isotropic =    29.8526   Anisotropy =     6.2533
   XX=    28.1562   YX=     1.0998   ZX=     1.5730
   XY=     0.5583   YY=    27.6087   ZY=    -0.5683
   XZ=     0.6243   YZ=    -0.4986   ZZ=    33.7930
   Eigenvalues:    26.8387    28.6978    34.0215
     26  H    Isotropic =    30.0873   Anisotropy =    10.4538
   XX=    28.4809   YX=     0.8190   ZX=    -0.7621
   XY=     0.6454   YY=    33.5576   ZY=     5.0768
   XZ=    -1.4380   YZ=     6.0416   ZZ=    28.2235
   Eigenvalues:    24.3066    28.8988    37.0565
     27  H    Isotropic =    29.0958   Anisotropy =     8.9132
   XX=    32.6306   YX=     3.3053   ZX=     1.8259
   XY=     3.4516   YY=    27.5432   ZY=     1.0348
   XZ=     1.6177   YZ=     2.7180   ZZ=    27.1135
   Eigenvalues:    25.2110    27.0385    35.0379
     28  H    Isotropic =    29.1666   Anisotropy =     6.2528
   XX=    29.0009   YX=     1.1815   ZX=    -2.9008
   XY=     0.5118   YY=    27.4924   ZY=    -0.0232
   XZ=    -3.4524   YZ=     1.3657   ZZ=    31.0064
   Eigenvalues:    25.9275    28.2371    33.3351
     29  H    Isotropic =    29.2756   Anisotropy =     5.8889
   XX=    33.1835   YX=     0.3451   ZX=    -0.1686
   XY=     0.0078   YY=    28.0197   ZY=    -1.4356
   XZ=     0.8288   YZ=    -2.2489   ZZ=    26.6237
   Eigenvalues:    25.3340    29.2913    33.2016
     30  H    Isotropic =    30.7592   Anisotropy =    10.8095
   XX=    27.6261   YX=    -1.3252   ZX=    -0.8472
   XY=    -1.4773   YY=    37.3204   ZY=    -1.5047
   XZ=     0.1994   YZ=    -2.9813   ZZ=    27.3311
   Eigenvalues:    26.4777    27.8344    37.9655
     31  H    Isotropic =    30.9375   Anisotropy =     5.1610
   XX=    31.2367   YX=     2.7644   ZX=     1.7313
   XY=     2.7436   YY=    29.3163   ZY=    -1.5287
   XZ=     3.2359   YZ=    -1.5439   ZZ=    32.2594
   Eigenvalues:    26.1403    32.2940    34.3781
     32  H    Isotropic =    30.4418   Anisotropy =     9.2273
   XX=    31.7662   YX=     0.5177   ZX=    -3.3705
   XY=     1.2031   YY=    28.4368   ZY=    -3.0014
   XZ=    -4.3206   YZ=    -4.4065   ZZ=    31.1224
   Eigenvalues:    25.3697    29.3624    36.5934
     33  H    Isotropic =    30.0836   Anisotropy =     5.7256
   XX=    31.2923   YX=    -0.8979   ZX=    -1.1206
   XY=     0.7247   YY=    29.3874   ZY=    -3.3077
   XZ=    -2.3373   YZ=    -4.3856   ZZ=    29.5711
   Eigenvalues:    25.3519    30.9983    33.9006
     34  H    Isotropic =    30.3180   Anisotropy =     9.2146
   XX=    30.5518   YX=    -4.3422   ZX=     0.4336
   XY=    -4.3043   YY=    32.5277   ZY=    -1.0393
   XZ=     1.1493   YZ=    -2.9151   ZZ=    27.8746
   Eigenvalues:    26.6324    27.8606    36.4611
     35  H    Isotropic =    30.7541   Anisotropy =     8.9074
   XX=    29.5762   YX=    -0.0797   ZX=     3.9674
   XY=     0.2345   YY=    28.4046   ZY=     0.6920
   XZ=     4.2394   YZ=     0.4359   ZZ=    34.2815
   Eigenvalues:    27.1605    28.4094    36.6923
     36  H    Isotropic =    30.4102   Anisotropy =    16.4816
   XX=    28.2151   YX=    -5.1594   ZX=     0.5049
   XY=    -5.8525   YY=    37.2691   ZY=     4.8886
   XZ=    -0.2795   YZ=     5.9069   ZZ=    25.7464
   Eigenvalues:    22.5243    27.3084    41.3980
     37  H    Isotropic =    30.7094   Anisotropy =    17.4596
   XX=    34.7507   YX=     8.6544   ZX=    -1.5001
   XY=     9.0606   YY=    30.0879   ZY=    -4.1263
   XZ=    -2.0725   YZ=    -2.3566   ZZ=    27.2895
   Eigenvalues:    22.7106    27.0684    42.3491
     38  H    Isotropic =    31.0669   Anisotropy =     9.2294
   XX=    29.0169   YX=     0.2701   ZX=    -1.4268
   XY=     0.1791   YY=    27.7762   ZY=     2.7417
   XZ=    -1.6038   YZ=     1.8241   ZZ=    36.4075
   Eigenvalues:    27.0202    28.9606    37.2198
     39  H    Isotropic =    30.3629   Anisotropy =     6.3807
   XX=    30.6676   YX=    -1.0529   ZX=     1.9066
   XY=    -2.3337   YY=    33.8814   ZY=     0.0923
   XZ=     2.2209   YZ=     1.1693   ZZ=    26.5396
   Eigenvalues:    25.4977    30.9742    34.6167
     40  H    Isotropic =    29.9444   Anisotropy =     7.7962
   XX=    32.7542   YX=     1.5663   ZX=     1.4248
   XY=     2.5449   YY=    30.6038   ZY=     2.8714
   XZ=     2.1433   YZ=     3.0684   ZZ=    26.4753
   Eigenvalues:    24.8657    29.8258    35.1419
     41  H    Isotropic =    27.8887   Anisotropy =     9.2995
   XX=    32.3815   YX=     2.3382   ZX=     2.9537
   XY=     1.0041   YY=    29.7065   ZY=     2.3202
   XZ=     2.7066   YZ=     1.4034   ZZ=    21.5780
   Eigenvalues:    20.6537    28.9240    34.0883
     42  H    Isotropic =    28.6008   Anisotropy =     4.8667
   XX=    30.1929   YX=     1.1546   ZX=     0.5462
   XY=     0.6957   YY=    26.9139   ZY=    -3.6998
   XZ=     1.9302   YZ=    -3.9497   ZZ=    28.6954
   Eigenvalues:    23.5409    30.4162    31.8452
     43  H    Isotropic =    30.7452   Anisotropy =    17.6921
   XX=    34.1848   YX=     1.1718   ZX=    -6.4745
   XY=    -0.2648   YY=    21.3932   ZY=    -1.6667
   XZ=    -7.4451   YZ=    -0.2554   ZZ=    36.6577
   Eigenvalues:    21.3329    28.3628    42.5400
 End of Minotr F.D. properties file   721 does not exist.
 End of Minotr F.D. properties file   722 does not exist.
 End of Minotr F.D. properties file   788 does not exist.

 **********************************************************************

            Population analysis using the SCF density.

 **********************************************************************

 Orbital symmetries:
       Occupied  (A) (A) (A) (A) (A) (A) (A) (A) (A) (A) (A) (A)
                 (A) (A) (A) (A) (A) (A) (A) (A) (A) (A) (A) (A)
                 (A) (A) (A) (A) (A) (A) (A) (A) (A) (A) (A) (A)
                 (A) (A) (A) (A) (A) (A) (A) (A) (A) (A) (A) (A)
                 (A) (A) (A) (A) (A) (A) (A) (A) (A) (A) (A) (A)
                 (A) (A) (A) (A) (A) (A) (A) (A) (A) (A) (A) (A)
                 (A)
       Virtual   (A) (A) (A) (A) (A) (A) (A) (A) (A) (A) (A) (A)
                 (A) (A) (A) (A) (A) (A) (A) (A) (A) (A) (A) (A)
                 (A) (A) (A) (A) (A) (A) (A) (A) (A) (A) (A) (A)
                 (A) (A) (A) (A) (A) (A) (A) (A) (A) (A) (A) (A)
                 (A) (A) (A) (A) (A) (A) (A) (A) (A) (A) (A) (A)
                 (A) (A) (A) (A) (A) (A) (A) (A) (A) (A) (A) (A)
                 (A) (A) (A) (A) (A) (A) (A) (A) (A) (A) (A) (A)
                 (A) (A) (A) (A) (A) (A) (A) (A) (A) (A) (A) (A)
                 (A) (A) (A) (A) (A) (A) (A) (A) (A) (A) (A) (A)
                 (A) (A) (A) (A) (A) (A) (A) (A) (A) (A) (A) (A)
                 (A) (A) (A) (A) (A) (A) (A) (A) (A) (A) (A) (A)
                 (A) (A) (A) (A) (A) (A) (A) (A) (A) (A) (A) (A)
                 (A) (A) (A) (A) (A) (A) (A) (A) (A) (A) (A) (A)
                 (A) (A) (A) (A) (A) (A) (A) (A) (A) (A) (A) (A)
                 (A) (A) (A) (A) (A) (A) (A) (A) (A) (A) (A) (A)
                 (A) (A) (A) (A) (A) (A) (A) (A) (A) (A) (A) (A)
                 (A) (A) (A) (A) (A) (A) (A) (A) (A) (A) (A) (A)
                 (A) (A) (A) (A) (A) (A) (A) (A) (A) (A) (A) (A)
                 (A) (A) (A) (A) (A) (A) (A) (A) (A) (A) (A) (A)
                 (A) (A) (A) (A) (A) (A) (A) (A) (A) (A) (A) (A)
                 (A) (A) (A) (A) (A) (A) (A) (A) (A) (A) (A) (A)
                 (A) (A) (A) (A) (A) (A) (A) (A) (A) (A) (A) (A)
                 (A) (A) (A) (A) (A) (A) (A) (A) (A) (A) (A) (A)
                 (A) (A) (A) (A) (A) (A) (A) (A) (A) (A) (A) (A)
                 (A) (A) (A) (A) (A) (A) (A) (A) (A) (A) (A) (A)
                 (A) (A) (A) (A) (A) (A) (A) (A) (A) (A) (A) (A)
                 (A) (A) (A) (A) (A) (A) (A) (A) (A) (A) (A) (A)
                 (A) (A) (A) (A) (A) (A) (A) (A) (A) (A) (A) (A)
                 (A) (A) (A) (A) (A) (A) (A) (A) (A) (A) (A) (A)
                 (A) (A) (A) (A) (A) (A) (A) (A) (A) (A) (A) (A)
                 (A) (A) (A) (A) (A) (A) (A) (A) (A) (A) (A) (A)
                 (A) (A) (A) (A) (A) (A) (A) (A) (A) (A) (A) (A)
                 (A) (A) (A) (A) (A) (A) (A) (A) (A) (A) (A) (A)
                 (A) (A) (A) (A) (A) (A) (A) (A) (A) (A) (A) (A)
                 (A) (A) (A) (A) (A)
 The electronic state is 1-A.
 Alpha  occ. eigenvalues --  -19.21713 -19.21535 -19.21359 -19.19834 -10.32060
 Alpha  occ. eigenvalues --  -10.30907 -10.29643 -10.27535 -10.26595 -10.24708
 Alpha  occ. eigenvalues --  -10.24630 -10.24447 -10.23896 -10.23703 -10.23069
 Alpha  occ. eigenvalues --  -10.22997 -10.22856 -10.22158 -10.22060  -1.06279
 Alpha  occ. eigenvalues --   -1.06201  -1.05641  -1.03872  -0.89228  -0.84506
 Alpha  occ. eigenvalues --   -0.82209  -0.77885  -0.77093  -0.75104  -0.71643
 Alpha  occ. eigenvalues --   -0.70933  -0.68310  -0.66426  -0.63186  -0.59934
 Alpha  occ. eigenvalues --   -0.58318  -0.57113  -0.53594  -0.52226  -0.51753
 Alpha  occ. eigenvalues --   -0.51248  -0.49167  -0.48175  -0.47793  -0.46429
 Alpha  occ. eigenvalues --   -0.46052  -0.45517  -0.45033  -0.44512  -0.43547
 Alpha  occ. eigenvalues --   -0.43032  -0.42011  -0.41100  -0.40757  -0.39919
 Alpha  occ. eigenvalues --   -0.39798  -0.39363  -0.38578  -0.37271  -0.37102
 Alpha  occ. eigenvalues --   -0.36632  -0.36246  -0.36076  -0.34675  -0.34160
 Alpha  occ. eigenvalues --   -0.33242  -0.32457  -0.31933  -0.31339  -0.30448
 Alpha  occ. eigenvalues --   -0.27848  -0.26725  -0.26031
 Alpha virt. eigenvalues --   -0.04844   0.03614   0.04625   0.04929   0.06087
 Alpha virt. eigenvalues --    0.06672   0.08164   0.08996   0.09531   0.09854
 Alpha virt. eigenvalues --    0.10569   0.10923   0.11190   0.12137   0.12340
 Alpha virt. eigenvalues --    0.13039   0.13556   0.13834   0.14247   0.14343
 Alpha virt. eigenvalues --    0.15212   0.15437   0.16323   0.17300   0.17798
 Alpha virt. eigenvalues --    0.18131   0.18460   0.18800   0.20141   0.20347
 Alpha virt. eigenvalues --    0.21538   0.22037   0.22633   0.23102   0.23954
 Alpha virt. eigenvalues --    0.24290   0.25210   0.26701   0.27283   0.27794
 Alpha virt. eigenvalues --    0.28773   0.29246   0.30882   0.32000   0.32575
 Alpha virt. eigenvalues --    0.32786   0.34056   0.34562   0.34652   0.35976
 Alpha virt. eigenvalues --    0.36973   0.37999   0.38642   0.39383   0.39829
 Alpha virt. eigenvalues --    0.40486   0.41356   0.41565   0.42360   0.44075
 Alpha virt. eigenvalues --    0.45065   0.45928   0.46505   0.46873   0.48286
 Alpha virt. eigenvalues --    0.49352   0.50496   0.50828   0.51271   0.51902
 Alpha virt. eigenvalues --    0.52277   0.53475   0.54328   0.55347   0.55491
 Alpha virt. eigenvalues --    0.56502   0.56855   0.57201   0.58025   0.58365
 Alpha virt. eigenvalues --    0.58810   0.58933   0.59475   0.59780   0.60218
 Alpha virt. eigenvalues --    0.60318   0.60489   0.60948   0.61059   0.61980
 Alpha virt. eigenvalues --    0.62529   0.63192   0.63428   0.63583   0.64044
 Alpha virt. eigenvalues --    0.64827   0.65514   0.65768   0.66375   0.66602
 Alpha virt. eigenvalues --    0.67702   0.68520   0.68834   0.69056   0.69985
 Alpha virt. eigenvalues --    0.71109   0.72423   0.72559   0.73933   0.74412
 Alpha virt. eigenvalues --    0.75210   0.78382   0.79059   0.81287   0.83076
 Alpha virt. eigenvalues --    0.84708   0.86158   0.87001   0.87574   0.88253
 Alpha virt. eigenvalues --    0.89920   0.90661   0.91520   0.93519   0.94324
 Alpha virt. eigenvalues --    0.94894   0.96915   0.97871   0.99242   0.99510
 Alpha virt. eigenvalues --    1.01288   1.01387   1.02317   1.04457   1.06435
 Alpha virt. eigenvalues --    1.07814   1.09779   1.10148   1.11581   1.14074
 Alpha virt. eigenvalues --    1.14925   1.17683   1.18384   1.18988   1.21634
 Alpha virt. eigenvalues --    1.21861   1.23010   1.23480   1.25708   1.25899
 Alpha virt. eigenvalues --    1.26653   1.30163   1.31543   1.32637   1.33009
 Alpha virt. eigenvalues --    1.33797   1.35122   1.36550   1.38497   1.38943
 Alpha virt. eigenvalues --    1.40064   1.41769   1.42548   1.43080   1.43485
 Alpha virt. eigenvalues --    1.44566   1.44838   1.45945   1.46616   1.47063
 Alpha virt. eigenvalues --    1.48070   1.48525   1.49799   1.50676   1.50786
 Alpha virt. eigenvalues --    1.51020   1.51637   1.52749   1.53241   1.53931
 Alpha virt. eigenvalues --    1.54887   1.56144   1.56681   1.57467   1.57809
 Alpha virt. eigenvalues --    1.58842   1.59569   1.59818   1.61211   1.62061
 Alpha virt. eigenvalues --    1.62261   1.63595   1.64152   1.64852   1.65728
 Alpha virt. eigenvalues --    1.66239   1.66381   1.67303   1.67673   1.68597
 Alpha virt. eigenvalues --    1.69362   1.70287   1.70949   1.71564   1.72115
 Alpha virt. eigenvalues --    1.73458   1.74210   1.74308   1.75217   1.77370
 Alpha virt. eigenvalues --    1.77809   1.78097   1.78827   1.79589   1.80271
 Alpha virt. eigenvalues --    1.81591   1.83751   1.84774   1.85278   1.85928
 Alpha virt. eigenvalues --    1.86763   1.87296   1.88409   1.89108   1.90742
 Alpha virt. eigenvalues --    1.91355   1.93198   1.95117   1.96684   1.96763
 Alpha virt. eigenvalues --    1.98442   1.99029   2.00938   2.01154   2.01844
 Alpha virt. eigenvalues --    2.02851   2.03065   2.05230   2.06109   2.07775
 Alpha virt. eigenvalues --    2.08919   2.09426   2.11133   2.11999   2.13055
 Alpha virt. eigenvalues --    2.14087   2.14748   2.16309   2.17128   2.18008
 Alpha virt. eigenvalues --    2.19505   2.20262   2.21363   2.23302   2.24314
 Alpha virt. eigenvalues --    2.25562   2.26747   2.29062   2.30798   2.32678
 Alpha virt. eigenvalues --    2.33123   2.33427   2.34247   2.34824   2.39040
 Alpha virt. eigenvalues --    2.39738   2.40885   2.41863   2.42084   2.42891
 Alpha virt. eigenvalues --    2.44391   2.45490   2.46385   2.47458   2.48910
 Alpha virt. eigenvalues --    2.49847   2.50420   2.50971   2.51655   2.52690
 Alpha virt. eigenvalues --    2.54128   2.54646   2.56403   2.56601   2.57211
 Alpha virt. eigenvalues --    2.57454   2.58487   2.59722   2.59983   2.61488
 Alpha virt. eigenvalues --    2.62763   2.64521   2.64912   2.66014   2.67015
 Alpha virt. eigenvalues --    2.67528   2.68930   2.70092   2.70635   2.71464
 Alpha virt. eigenvalues --    2.73941   2.74396   2.76183   2.77819   2.78867
 Alpha virt. eigenvalues --    2.79108   2.83211   2.83792   2.85070   2.86286
 Alpha virt. eigenvalues --    2.87647   2.88713   2.90442   2.91270   2.91630
 Alpha virt. eigenvalues --    2.92760   2.94131   2.94357   2.97169   2.97942
 Alpha virt. eigenvalues --    2.99454   3.02406   3.04676   3.05534   3.06602
 Alpha virt. eigenvalues --    3.08821   3.11221   3.12804   3.13007   3.14248
 Alpha virt. eigenvalues --    3.14479   3.15553   3.17824   3.18989   3.20535
 Alpha virt. eigenvalues --    3.20929   3.21302   3.24353   3.25222   3.27056
 Alpha virt. eigenvalues --    3.31416   3.32872   3.34504   3.37301   3.38065
 Alpha virt. eigenvalues --    3.39697   3.43619   3.48744   3.56936   3.59062
 Alpha virt. eigenvalues --    3.62096   3.64373   3.71935   3.75598   3.77750
 Alpha virt. eigenvalues --    3.78097   3.80647   3.81553   3.82499   3.82726
 Alpha virt. eigenvalues --    3.83496   3.84162   3.84459   3.85500   3.88375
 Alpha virt. eigenvalues --    3.90592   3.91802   3.94864   4.01698   4.03973
 Alpha virt. eigenvalues --    4.06499   4.08412   4.12550   4.13270   4.25203
 Alpha virt. eigenvalues --    4.25485   4.28796   4.34550   4.35437   4.42384
 Alpha virt. eigenvalues --    4.48623   4.56701   4.94628   4.95628   4.97810
 Alpha virt. eigenvalues --    5.01278   5.11138   5.27870   5.33098   5.33579
 Alpha virt. eigenvalues --    5.63985   5.64366   5.65164   5.66787  23.65348
 Alpha virt. eigenvalues --   23.79687  23.83140  23.88954  23.91379  23.92531
 Alpha virt. eigenvalues --   23.94229  23.96973  23.97419  24.00822  24.02573
 Alpha virt. eigenvalues --   24.03047  24.05682  24.07313  24.26240  50.00837
 Alpha virt. eigenvalues --   50.03051  50.04443  50.09994
          Condensed to atoms (all electrons):
               1          2          3          4          5          6
     1  C    5.738606   0.398561  -0.038919  -0.014252   0.000096  -0.065638
     2  C    0.398561   5.399152   0.286351  -0.056755  -0.002275  -0.010336
     3  C   -0.038919   0.286351   5.031284   0.291477  -0.069017  -0.009866
     4  C   -0.014252  -0.056755   0.291477   5.455954   0.304755  -0.047763
     5  C    0.000096  -0.002275  -0.069017   0.304755   5.033932   0.351263
     6  C   -0.065638  -0.010336  -0.009866  -0.047763   0.351263   5.023664
     7  C    0.265543  -0.054829  -0.006385  -0.001222  -0.076722   0.368897
     8  C    0.173494   0.035567   0.004596  -0.000304  -0.000427   0.005518
     9  C   -0.173966  -0.105393   0.006735  -0.000596  -0.000004  -0.000176
    10  C   -0.000522   0.311240  -0.043589   0.004548  -0.000194  -0.000598
    11  O   -0.121259   0.006520  -0.000091  -0.000001  -0.000006   0.000179
    12  C   -0.077555   0.000568   0.002081  -0.004434  -0.003344  -0.070438
    13  C   -0.004910  -0.087532  -0.007046   0.000252  -0.000033   0.000093
    14  O    0.002850  -0.063241  -0.006198  -0.000807  -0.000005  -0.000001
    15  C   -0.000142   0.004727  -0.043066   0.260703  -0.048969   0.005320
    16  O   -0.000005   0.001023   0.012964  -0.080054  -0.004818  -0.000632
    17  C    0.000066   0.000415  -0.019834  -0.077931   0.008859  -0.000149
    18  C   -0.000023  -0.000004   0.008116  -0.073274  -0.010350   0.000456
    19  O    0.000000   0.000001  -0.000134   0.005387  -0.000439  -0.000003
    20  H   -0.003374  -0.034136   0.403303  -0.038768  -0.002893  -0.003441
    21  H    0.008325  -0.054782   0.413486  -0.038398   0.005505  -0.000177
    22  H    0.001136  -0.004179  -0.049007   0.414165  -0.032478  -0.004828
    23  H   -0.000168  -0.000025  -0.002097  -0.045382   0.410521  -0.034840
    24  H   -0.000248  -0.000307   0.007640  -0.039754   0.410412  -0.030712
    25  H   -0.005866  -0.002436   0.005862  -0.007266  -0.037625   0.411985
    26  H    0.009534   0.000267  -0.000266   0.007948  -0.033730   0.410532
    27  H   -0.057224   0.005599  -0.000197  -0.000418   0.007161  -0.039738
    28  H    0.007379  -0.000812  -0.000341   0.000046  -0.000004   0.000019
    29  H    0.011890   0.003257  -0.000317   0.000014   0.000000   0.000018
    30  H    0.008806  -0.000228  -0.000063   0.000303  -0.001881  -0.001886
    31  H   -0.003826   0.002612  -0.000463  -0.001566   0.005146  -0.008074
    32  H   -0.015040  -0.000423   0.000003   0.000102  -0.000429   0.007762
    33  H    0.000641  -0.013562   0.003608   0.000041   0.000011  -0.000022
    34  H   -0.000585   0.009915  -0.000042   0.000006   0.000000  -0.000001
    35  H    0.002190  -0.000043  -0.000232  -0.000046   0.000001  -0.000009
    36  H   -0.000649   0.011565  -0.000091   0.000045   0.000000   0.000000
    37  H   -0.000002   0.000045  -0.001160   0.013481  -0.000366   0.000045
    38  H   -0.000019   0.000286   0.000668  -0.004787  -0.000235  -0.000001
    39  H   -0.000006   0.000424  -0.000136  -0.010835  -0.000232  -0.000033
    40  H    0.000000  -0.000004  -0.000411   0.010800  -0.000161   0.000020
    41  H    0.000011  -0.000048  -0.000242  -0.010515   0.008519   0.000625
    42  H   -0.000005  -0.000033  -0.000571   0.008478  -0.001840  -0.000103
    43  H    0.000000  -0.000002  -0.000027   0.000667  -0.000184  -0.000001
               7          8          9         10         11         12
     1  C    0.265543   0.173494  -0.173966  -0.000522  -0.121259  -0.077555
     2  C   -0.054829   0.035567  -0.105393   0.311240   0.006520   0.000568
     3  C   -0.006385   0.004596   0.006735  -0.043589  -0.000091   0.002081
     4  C   -0.001222  -0.000304  -0.000596   0.004548  -0.000001  -0.004434
     5  C   -0.076722  -0.000427  -0.000004  -0.000194  -0.000006  -0.003344
     6  C    0.368897   0.005518  -0.000176  -0.000598   0.000179  -0.070438
     7  C    5.156532  -0.050910   0.010340   0.005106   0.011493   0.341946
     8  C   -0.050910   4.719555   0.369625  -0.092706   0.653131  -0.007496
     9  C    0.010340   0.369625   5.198880   0.286932  -0.072808  -0.001158
    10  C    0.005106  -0.092706   0.286932   5.267271   0.005538  -0.000090
    11  O    0.011493   0.653131  -0.072808   0.005538   7.894342  -0.005117
    12  C    0.341946  -0.007496  -0.001158  -0.000090  -0.005117   4.951544
    13  C   -0.000444  -0.001855  -0.054830   0.323903   0.000009  -0.000010
    14  O   -0.000049   0.003501  -0.045588   0.233842  -0.000017   0.000009
    15  C   -0.000454   0.000005   0.000007  -0.000294   0.000000   0.000052
    16  O    0.000005   0.000000   0.000000   0.000005   0.000000  -0.000001
    17  C   -0.000011   0.000001  -0.000003  -0.000037   0.000000  -0.000003
    18  C   -0.000030   0.000000   0.000000   0.000003   0.000000  -0.000013
    19  O    0.000000   0.000000   0.000000   0.000000   0.000000   0.000000
    20  H    0.001674  -0.000271  -0.000084  -0.000297   0.000006  -0.000208
    21  H   -0.000270  -0.000526   0.002074  -0.008903   0.000004   0.000060
    22  H    0.004645  -0.000277   0.000009   0.000131  -0.000004  -0.001214
    23  H    0.007683   0.000027   0.000000   0.000011   0.000000  -0.000205
    24  H   -0.006484   0.000020  -0.000002   0.000021   0.000001   0.005083
    25  H   -0.044150   0.000280  -0.000108  -0.000108  -0.000019   0.008570
    26  H   -0.033553  -0.000250   0.000007   0.000025  -0.000004  -0.004877
    27  H    0.424648  -0.005033   0.002451  -0.001266   0.013410  -0.039982
    28  H   -0.000471  -0.021741   0.377863  -0.033463   0.000244   0.000147
    29  H   -0.000212  -0.030164   0.383297  -0.029317   0.004206  -0.000016
    30  H   -0.036369  -0.000034   0.000019   0.000018  -0.000108   0.403640
    31  H   -0.033520  -0.000375   0.000080  -0.000190  -0.000072   0.403273
    32  H   -0.024578   0.005057   0.000552  -0.000110   0.010032   0.398562
    33  H    0.000013  -0.000607   0.007392  -0.027964   0.000008  -0.000001
    34  H    0.000013   0.000636  -0.008937  -0.026846  -0.000014   0.000000
    35  H   -0.000054  -0.000162  -0.000603  -0.029535  -0.000053   0.000007
    36  H    0.000015  -0.000205  -0.000363  -0.041518   0.000006  -0.000002
    37  H    0.000000   0.000000   0.000000  -0.000001   0.000000   0.000000
    38  H    0.000014  -0.000004   0.000002   0.000010   0.000000  -0.000010
    39  H    0.000007  -0.000001   0.000000   0.000132   0.000000   0.000000
    40  H    0.000000   0.000000   0.000000  -0.000004   0.000000   0.000000
    41  H   -0.000007   0.000000   0.000000   0.000000   0.000000  -0.000028
    42  H    0.000007   0.000000   0.000000   0.000000   0.000000   0.000003
    43  H    0.000000   0.000000   0.000000   0.000000   0.000000   0.000000
              13         14         15         16         17         18
     1  C   -0.004910   0.002850  -0.000142  -0.000005   0.000066  -0.000023
     2  C   -0.087532  -0.063241   0.004727   0.001023   0.000415  -0.000004
     3  C   -0.007046  -0.006198  -0.043066   0.012964  -0.019834   0.008116
     4  C    0.000252  -0.000807   0.260703  -0.080054  -0.077931  -0.073274
     5  C   -0.000033  -0.000005  -0.048969  -0.004818   0.008859  -0.010350
     6  C    0.000093  -0.000001   0.005320  -0.000632  -0.000149   0.000456
     7  C   -0.000444  -0.000049  -0.000454   0.000005  -0.000011  -0.000030
     8  C   -0.001855   0.003501   0.000005   0.000000   0.000001   0.000000
     9  C   -0.054830  -0.045588   0.000007   0.000000  -0.000003   0.000000
    10  C    0.323903   0.233842  -0.000294   0.000005  -0.000037   0.000003
    11  O    0.000009  -0.000017   0.000000   0.000000   0.000000   0.000000
    12  C   -0.000010   0.000009   0.000052  -0.000001  -0.000003  -0.000013
    13  C    4.979239  -0.051576  -0.000010  -0.000001   0.000002   0.000000
    14  O   -0.051576   8.001554  -0.000148   0.000000   0.000050  -0.000001
    15  C   -0.000010  -0.000148   5.385731   0.204056   0.350068   0.313680
    16  O   -0.000001   0.000000   0.204056   8.029442  -0.043316  -0.041743
    17  C    0.000002   0.000050   0.350068  -0.043316   4.963951  -0.069063
    18  C    0.000000  -0.000001   0.313680  -0.041743  -0.069063   4.833742
    19  O    0.000000   0.000000  -0.041718  -0.003510  -0.017001   0.259194
    20  H    0.001591  -0.000064  -0.003122   0.008304   0.000562   0.000231
    21  H   -0.001675   0.020637  -0.005155   0.000198   0.000336   0.000302
    22  H    0.000112   0.000866  -0.036115   0.003664  -0.003568  -0.004693
    23  H   -0.000001   0.000001  -0.009867   0.016851   0.001211  -0.004095
    24  H    0.000000   0.000000  -0.007329  -0.000032  -0.000404   0.003681
    25  H    0.000021   0.000005  -0.000364  -0.000134  -0.000028   0.000006
    26  H   -0.000003   0.000000  -0.000265  -0.000021   0.000010  -0.000005
    27  H    0.000147   0.000000   0.000024   0.000000   0.000000   0.000001
    28  H    0.005595   0.009650  -0.000002   0.000000   0.000001   0.000000
    29  H   -0.001442   0.001716   0.000000   0.000000   0.000000   0.000000
    30  H    0.000000   0.000000  -0.000008   0.000000   0.000000  -0.000006
    31  H    0.000003  -0.000015   0.000238  -0.000001  -0.000021   0.000084
    32  H   -0.000001   0.000008   0.000000   0.000000  -0.000001  -0.000001
    33  H    0.404242   0.002121  -0.000005  -0.000023  -0.000016  -0.000001
    34  H    0.392529  -0.001884   0.000000   0.000000   0.000000   0.000000
    35  H    0.382114   0.004839   0.000002   0.000000  -0.000001   0.000000
    36  H   -0.006482   0.319992  -0.000001   0.000000   0.000011   0.000000
    37  H    0.000000  -0.000001  -0.044106   0.317977  -0.007626  -0.001825
    38  H    0.000006   0.000328  -0.031229   0.004822   0.389325   0.000117
    39  H    0.000031   0.000528  -0.031962   0.002993   0.407072   0.008435
    40  H    0.000000  -0.000001  -0.031404  -0.002606   0.390722  -0.019147
    41  H    0.000000   0.000000  -0.039020  -0.000490   0.007264   0.412005
    42  H    0.000000  -0.000001  -0.050612   0.004772  -0.004857   0.389119
    43  H    0.000000   0.000000  -0.004150   0.009311  -0.000205  -0.043624
              19         20         21         22         23         24
     1  C    0.000000  -0.003374   0.008325   0.001136  -0.000168  -0.000248
     2  C    0.000001  -0.034136  -0.054782  -0.004179  -0.000025  -0.000307
     3  C   -0.000134   0.403303   0.413486  -0.049007  -0.002097   0.007640
     4  C    0.005387  -0.038768  -0.038398   0.414165  -0.045382  -0.039754
     5  C   -0.000439  -0.002893   0.005505  -0.032478   0.410521   0.410412
     6  C   -0.000003  -0.003441  -0.000177  -0.004828  -0.034840  -0.030712
     7  C    0.000000   0.001674  -0.000270   0.004645   0.007683  -0.006484
     8  C    0.000000  -0.000271  -0.000526  -0.000277   0.000027   0.000020
     9  C    0.000000  -0.000084   0.002074   0.000009   0.000000  -0.000002
    10  C    0.000000  -0.000297  -0.008903   0.000131   0.000011   0.000021
    11  O    0.000000   0.000006   0.000004  -0.000004   0.000000   0.000001
    12  C    0.000000  -0.000208   0.000060  -0.001214  -0.000205   0.005083
    13  C    0.000000   0.001591  -0.001675   0.000112  -0.000001   0.000000
    14  O    0.000000  -0.000064   0.020637   0.000866   0.000001   0.000000
    15  C   -0.041718  -0.003122  -0.005155  -0.036115  -0.009867  -0.007329
    16  O   -0.003510   0.008304   0.000198   0.003664   0.016851  -0.000032
    17  C   -0.017001   0.000562   0.000336  -0.003568   0.001211  -0.000404
    18  C    0.259194   0.000231   0.000302  -0.004693  -0.004095   0.003681
    19  O    7.950141  -0.000001  -0.000010  -0.000050  -0.000084  -0.000075
    20  H   -0.000001   0.514620  -0.021553   0.007175   0.003564   0.000159
    21  H   -0.000010  -0.021553   0.518595  -0.000860  -0.000227  -0.000295
    22  H   -0.000050   0.007175  -0.000860   0.532187   0.007495  -0.009730
    23  H   -0.000084   0.003564  -0.000227   0.007495   0.545289  -0.029833
    24  H   -0.000075   0.000159  -0.000295  -0.009730  -0.029833   0.554671
    25  H    0.000000   0.000050   0.000121  -0.000461  -0.008444   0.007710
    26  H    0.000000  -0.000269   0.000022  -0.000227  -0.002725  -0.008248
    27  H    0.000000   0.000200   0.000002   0.000075  -0.000294  -0.000274
    28  H    0.000000  -0.000022  -0.000022   0.000048   0.000000   0.000000
    29  H    0.000000   0.000063  -0.000166   0.000005   0.000000   0.000000
    30  H    0.000000   0.000019  -0.000003   0.000042  -0.000048   0.000582
    31  H    0.000000   0.000034  -0.000014   0.003820   0.000030  -0.001205
    32  H    0.000000  -0.000003  -0.000004   0.000034   0.000024  -0.000062
    33  H    0.000000  -0.000386   0.002699  -0.000008  -0.000002  -0.000001
    34  H    0.000000   0.000027  -0.000412   0.000000   0.000000   0.000000
    35  H    0.000000  -0.000345   0.000407  -0.000014   0.000000   0.000000
    36  H    0.000000   0.000010  -0.001220  -0.000016   0.000000   0.000000
    37  H    0.006959  -0.000290  -0.000486  -0.000490  -0.000833   0.000003
    38  H   -0.000590  -0.000066  -0.000212   0.002485  -0.000158  -0.000017
    39  H   -0.000471   0.000612   0.004131   0.000145   0.000000  -0.000007
    40  H    0.025956  -0.000105   0.000004  -0.000214  -0.000064   0.000020
    41  H   -0.026065   0.000001   0.000031  -0.000291   0.002290  -0.000682
    42  H   -0.027322  -0.000052  -0.000058   0.002834   0.000500   0.000076
    43  H    0.315473  -0.000014  -0.000003   0.000028   0.000145  -0.000030
              25         26         27         28         29         30
     1  C   -0.005866   0.009534  -0.057224   0.007379   0.011890   0.008806
     2  C   -0.002436   0.000267   0.005599  -0.000812   0.003257  -0.000228
     3  C    0.005862  -0.000266  -0.000197  -0.000341  -0.000317  -0.000063
     4  C   -0.007266   0.007948  -0.000418   0.000046   0.000014   0.000303
     5  C   -0.037625  -0.033730   0.007161  -0.000004   0.000000  -0.001881
     6  C    0.411985   0.410532  -0.039738   0.000019   0.000018  -0.001886
     7  C   -0.044150  -0.033553   0.424648  -0.000471  -0.000212  -0.036369
     8  C    0.000280  -0.000250  -0.005033  -0.021741  -0.030164  -0.000034
     9  C   -0.000108   0.000007   0.002451   0.377863   0.383297   0.000019
    10  C   -0.000108   0.000025  -0.001266  -0.033463  -0.029317   0.000018
    11  O   -0.000019  -0.000004   0.013410   0.000244   0.004206  -0.000108
    12  C    0.008570  -0.004877  -0.039982   0.000147  -0.000016   0.403640
    13  C    0.000021  -0.000003   0.000147   0.005595  -0.001442   0.000000
    14  O    0.000005   0.000000   0.000000   0.009650   0.001716   0.000000
    15  C   -0.000364  -0.000265   0.000024  -0.000002   0.000000  -0.000008
    16  O   -0.000134  -0.000021   0.000000   0.000000   0.000000   0.000000
    17  C   -0.000028   0.000010   0.000000   0.000001   0.000000   0.000000
    18  C    0.000006  -0.000005   0.000001   0.000000   0.000000  -0.000006
    19  O    0.000000   0.000000   0.000000   0.000000   0.000000   0.000000
    20  H    0.000050  -0.000269   0.000200  -0.000022   0.000063   0.000019
    21  H    0.000121   0.000022   0.000002  -0.000022  -0.000166  -0.000003
    22  H   -0.000461  -0.000227   0.000075   0.000048   0.000005   0.000042
    23  H   -0.008444  -0.002725  -0.000294   0.000000   0.000000  -0.000048
    24  H    0.007710  -0.008248  -0.000274   0.000000   0.000000   0.000582
    25  H    0.561452  -0.026129  -0.004623   0.000005  -0.000001  -0.000010
    26  H   -0.026129   0.549356  -0.007861   0.000000  -0.000001   0.003351
    27  H   -0.004623  -0.007861   0.557452  -0.000073  -0.000035  -0.005411
    28  H    0.000005   0.000000  -0.000073   0.494884  -0.011574  -0.000005
    29  H   -0.000001  -0.000001  -0.000035  -0.011574   0.509069   0.000001
    30  H   -0.000010   0.003351  -0.005411  -0.000005   0.000001   0.550400
    31  H   -0.000251  -0.000668   0.008009  -0.000022   0.000004  -0.026547
    32  H   -0.000373   0.000000  -0.005707  -0.000036  -0.000017  -0.023325
    33  H   -0.000017   0.000000  -0.000004  -0.000470   0.000182   0.000000
    34  H    0.000000   0.000000  -0.000006   0.000137   0.001099   0.000000
    35  H    0.000108   0.000000  -0.000037  -0.000356  -0.001084   0.000000
    36  H   -0.000001   0.000000  -0.000001  -0.000044   0.000554   0.000000
    37  H   -0.000008  -0.000001   0.000000   0.000000   0.000000   0.000000
    38  H   -0.000001   0.000001   0.000000   0.000003   0.000000   0.000000
    39  H   -0.000003   0.000000   0.000000  -0.000001   0.000000   0.000000
    40  H    0.000000  -0.000001   0.000000   0.000000   0.000000   0.000000
    41  H   -0.000031  -0.000003   0.000000   0.000000   0.000000  -0.000004
    42  H    0.000004   0.000001   0.000000   0.000000   0.000000   0.000001
    43  H    0.000000   0.000000   0.000000   0.000000   0.000000   0.000000
              31         32         33         34         35         36
     1  C   -0.003826  -0.015040   0.000641  -0.000585   0.002190  -0.000649
     2  C    0.002612  -0.000423  -0.013562   0.009915  -0.000043   0.011565
     3  C   -0.000463   0.000003   0.003608  -0.000042  -0.000232  -0.000091
     4  C   -0.001566   0.000102   0.000041   0.000006  -0.000046   0.000045
     5  C    0.005146  -0.000429   0.000011   0.000000   0.000001   0.000000
     6  C   -0.008074   0.007762  -0.000022  -0.000001  -0.000009   0.000000
     7  C   -0.033520  -0.024578   0.000013   0.000013  -0.000054   0.000015
     8  C   -0.000375   0.005057  -0.000607   0.000636  -0.000162  -0.000205
     9  C    0.000080   0.000552   0.007392  -0.008937  -0.000603  -0.000363
    10  C   -0.000190  -0.000110  -0.027964  -0.026846  -0.029535  -0.041518
    11  O   -0.000072   0.010032   0.000008  -0.000014  -0.000053   0.000006
    12  C    0.403273   0.398562  -0.000001   0.000000   0.000007  -0.000002
    13  C    0.000003  -0.000001   0.404242   0.392529   0.382114  -0.006482
    14  O   -0.000015   0.000008   0.002121  -0.001884   0.004839   0.319992
    15  C    0.000238   0.000000  -0.000005   0.000000   0.000002  -0.000001
    16  O   -0.000001   0.000000  -0.000023   0.000000   0.000000   0.000000
    17  C   -0.000021  -0.000001  -0.000016   0.000000  -0.000001   0.000011
    18  C    0.000084  -0.000001  -0.000001   0.000000   0.000000   0.000000
    19  O    0.000000   0.000000   0.000000   0.000000   0.000000   0.000000
    20  H    0.000034  -0.000003  -0.000386   0.000027  -0.000345   0.000010
    21  H   -0.000014  -0.000004   0.002699  -0.000412   0.000407  -0.001220
    22  H    0.003820   0.000034  -0.000008   0.000000  -0.000014  -0.000016
    23  H    0.000030   0.000024  -0.000002   0.000000   0.000000   0.000000
    24  H   -0.001205  -0.000062  -0.000001   0.000000   0.000000   0.000000
    25  H   -0.000251  -0.000373  -0.000017   0.000000   0.000108  -0.000001
    26  H   -0.000668   0.000000   0.000000   0.000000   0.000000   0.000000
    27  H    0.008009  -0.005707  -0.000004  -0.000006  -0.000037  -0.000001
    28  H   -0.000022  -0.000036  -0.000470   0.000137  -0.000356  -0.000044
    29  H    0.000004  -0.000017   0.000182   0.001099  -0.001084   0.000554
    30  H   -0.026547  -0.023325   0.000000   0.000000   0.000000   0.000000
    31  H    0.555989  -0.027091   0.000001   0.000000   0.000000   0.000000
    32  H   -0.027091   0.545088  -0.000001   0.000000   0.000000  -0.000001
    33  H    0.000001  -0.000001   0.529255  -0.024861  -0.021175  -0.000275
    34  H    0.000000   0.000000  -0.024861   0.538636  -0.020654   0.004202
    35  H    0.000000   0.000000  -0.021175  -0.020654   0.549328  -0.000086
    36  H    0.000000  -0.000001  -0.000275   0.004202  -0.000086   0.443813
    37  H    0.000000   0.000000   0.000000   0.000000   0.000000   0.000000
    38  H   -0.000022   0.000001   0.000000   0.000000  -0.000001  -0.000001
    39  H    0.000003   0.000000   0.000005   0.000002  -0.000003   0.000029
    40  H    0.000002   0.000000   0.000001   0.000000   0.000000  -0.000001
    41  H   -0.000010   0.000000   0.000000   0.000000   0.000000   0.000000
    42  H    0.000100   0.000000   0.000000   0.000000   0.000000   0.000000
    43  H    0.000000   0.000000   0.000000   0.000000   0.000000   0.000000
              37         38         39         40         41         42
     1  C   -0.000002  -0.000019  -0.000006   0.000000   0.000011  -0.000005
     2  C    0.000045   0.000286   0.000424  -0.000004  -0.000048  -0.000033
     3  C   -0.001160   0.000668  -0.000136  -0.000411  -0.000242  -0.000571
     4  C    0.013481  -0.004787  -0.010835   0.010800  -0.010515   0.008478
     5  C   -0.000366  -0.000235  -0.000232  -0.000161   0.008519  -0.001840
     6  C    0.000045  -0.000001  -0.000033   0.000020   0.000625  -0.000103
     7  C    0.000000   0.000014   0.000007   0.000000  -0.000007   0.000007
     8  C    0.000000  -0.000004  -0.000001   0.000000   0.000000   0.000000
     9  C    0.000000   0.000002   0.000000   0.000000   0.000000   0.000000
    10  C   -0.000001   0.000010   0.000132  -0.000004   0.000000   0.000000
    11  O    0.000000   0.000000   0.000000   0.000000   0.000000   0.000000
    12  C    0.000000  -0.000010   0.000000   0.000000  -0.000028   0.000003
    13  C    0.000000   0.000006   0.000031   0.000000   0.000000   0.000000
    14  O   -0.000001   0.000328   0.000528  -0.000001   0.000000  -0.000001
    15  C   -0.044106  -0.031229  -0.031962  -0.031404  -0.039020  -0.050612
    16  O    0.317977   0.004822   0.002993  -0.002606  -0.000490   0.004772
    17  C   -0.007626   0.389325   0.407072   0.390722   0.007264  -0.004857
    18  C   -0.001825   0.000117   0.008435  -0.019147   0.412005   0.389119
    19  O    0.006959  -0.000590  -0.000471   0.025956  -0.026065  -0.027322
    20  H   -0.000290  -0.000066   0.000612  -0.000105   0.000001  -0.000052
    21  H   -0.000486  -0.000212   0.004131   0.000004   0.000031  -0.000058
    22  H   -0.000490   0.002485   0.000145  -0.000214  -0.000291   0.002834
    23  H   -0.000833  -0.000158   0.000000  -0.000064   0.002290   0.000500
    24  H    0.000003  -0.000017  -0.000007   0.000020  -0.000682   0.000076
    25  H   -0.000008  -0.000001  -0.000003   0.000000  -0.000031   0.000004
    26  H   -0.000001   0.000001   0.000000  -0.000001  -0.000003   0.000001
    27  H    0.000000   0.000000   0.000000   0.000000   0.000000   0.000000
    28  H    0.000000   0.000003  -0.000001   0.000000   0.000000   0.000000
    29  H    0.000000   0.000000   0.000000   0.000000   0.000000   0.000000
    30  H    0.000000   0.000000   0.000000   0.000000  -0.000004   0.000001
    31  H    0.000000  -0.000022   0.000003   0.000002  -0.000010   0.000100
    32  H    0.000000   0.000001   0.000000   0.000000   0.000000   0.000000
    33  H    0.000000   0.000000   0.000005   0.000001   0.000000   0.000000
    34  H    0.000000   0.000000   0.000002   0.000000   0.000000   0.000000
    35  H    0.000000  -0.000001  -0.000003   0.000000   0.000000   0.000000
    36  H    0.000000  -0.000001   0.000029  -0.000001   0.000000   0.000000
    37  H    0.449207   0.000006  -0.000350   0.004856  -0.000442   0.000097
    38  H    0.000006   0.551501  -0.020866  -0.021336  -0.000340  -0.000093
    39  H   -0.000350  -0.020866   0.537003  -0.028208  -0.000409  -0.000329
    40  H    0.004856  -0.021336  -0.028208   0.541343   0.001291  -0.000290
    41  H   -0.000442  -0.000340  -0.000409   0.001291   0.541121  -0.029250
    42  H    0.000097  -0.000093  -0.000329  -0.000290  -0.029250   0.568544
    43  H    0.002863  -0.000216  -0.000156  -0.000557  -0.006878   0.009246
              43
     1  C    0.000000
     2  C   -0.000002
     3  C   -0.000027
     4  C    0.000667
     5  C   -0.000184
     6  C   -0.000001
     7  C    0.000000
     8  C    0.000000
     9  C    0.000000
    10  C    0.000000
    11  O    0.000000
    12  C    0.000000
    13  C    0.000000
    14  O    0.000000
    15  C   -0.004150
    16  O    0.009311
    17  C   -0.000205
    18  C   -0.043624
    19  O    0.315473
    20  H   -0.000014
    21  H   -0.000003
    22  H    0.000028
    23  H    0.000145
    24  H   -0.000030
    25  H    0.000000
    26  H    0.000000
    27  H    0.000000
    28  H    0.000000
    29  H    0.000000
    30  H    0.000000
    31  H    0.000000
    32  H    0.000000
    33  H    0.000000
    34  H    0.000000
    35  H    0.000000
    36  H    0.000000
    37  H    0.002863
    38  H   -0.000216
    39  H   -0.000156
    40  H   -0.000557
    41  H   -0.006878
    42  H    0.009246
    43  H    0.459544
 Mulliken charges:
               1
     1  C   -0.044926
     2  C    0.013290
     3  C   -0.178367
     4  C   -0.224044
     5  C   -0.217518
     6  C   -0.256929
     7  C   -0.227855
     8  C    0.242335
     9  C   -0.181647
    10  C   -0.101183
    11  O   -0.399555
    12  C   -0.299346
    13  C   -0.272038
    14  O   -0.432897
    15  C   -0.095098
    16  O   -0.439004
    17  C   -0.275851
    18  C    0.038725
    19  O   -0.445638
    20  H    0.167561
    21  H    0.158493
    22  H    0.167624
    23  H    0.143751
    24  H    0.145651
    25  H    0.142279
    26  H    0.138054
    27  H    0.149003
    28  H    0.173440
    29  H    0.158970
    30  H    0.128756
    31  H    0.124527
    32  H    0.129978
    33  H    0.139178
    34  H    0.137039
    35  H    0.135496
    36  H    0.270715
    37  H    0.262444
    38  H    0.130628
    39  H    0.132458
    40  H    0.129498
    41  H    0.141600
    42  H    0.131635
    43  H    0.258770
 Sum of Mulliken charges =   0.00000
 Mulliken charges with hydrogens summed into heavy atoms:
               1
     1  C   -0.044926
     2  C    0.013290
     3  C    0.147687
     4  C   -0.056420
     5  C    0.071884
     6  C    0.023404
     7  C   -0.078852
     8  C    0.242335
     9  C    0.150762
    10  C   -0.101183
    11  O   -0.399555
    12  C    0.083915
    13  C    0.139675
    14  O   -0.162182
    15  C   -0.095098
    16  O   -0.176560
    17  C    0.116733
    18  C    0.311959
    19  O   -0.186868
 Electronic spatial extent (au):  <R**2>=           5674.0202
 Charge=              0.0000 electrons
 Dipole moment (field-independent basis, Debye):
    X=             -2.2969    Y=             -3.7302    Z=              2.1054  Tot=              4.8603
 Quadrupole moment (field-independent basis, Debye-Ang):
   XX=           -126.3637   YY=           -106.7884   ZZ=           -117.2173
   XY=            -16.6538   XZ=             -3.3721   YZ=              0.4899
 Traceless Quadrupole moment (field-independent basis, Debye-Ang):
   XX=             -9.5739   YY=             10.0014   ZZ=             -0.4275
   XY=            -16.6538   XZ=             -3.3721   YZ=              0.4899
 Octapole moment (field-independent basis, Debye-Ang**2):
  XXX=            -90.0660  YYY=            -45.1241  ZZZ=             -5.5411  XYY=             -5.2987
  XXY=            -91.7074  XXZ=             62.4196  XZZ=              4.1816  YZZ=             -3.9057
  YYZ=              3.4439  XYZ=             13.4843
 Hexadecapole moment (field-independent basis, Debye-Ang**3):
 XXXX=          -5012.6500 YYYY=          -1787.3393 ZZZZ=           -633.6334 XXXY=           -203.0381
 XXXZ=           -277.7169 YYYX=           -104.8717 YYYZ=             35.6690 ZZZX=            -12.1632
 ZZZY=              4.3149 XXYY=          -1057.6580 XXZZ=           -912.4868 YYZZ=           -427.0987
 XXYZ=             18.5067 YYXZ=            -22.9359 ZZXY=             -7.2878
 N-N= 1.594996349993D+03 E-N=-5.260540502736D+03  KE= 8.829986475348D+02
 1\1\GINC-SNODE69\SP\RmPW1PW91\6-311G(d,p)\C15H24O4\ROOT\11-Mar-2024\0\
 \# mPW1PW91/6-311G(d,p) nmr guess=read geom=check scrf=(solvent=methan
 ol,read)\\candidate structure: DY-202A-11R_50, conformer: 1, nmr calcu
 lation with methanol solvation\\0,1\C,0,1.7604780895,0.7237184833,0.10
 40471733\C,0,1.1539975397,-0.4763029335,0.2700188085\C,0,-0.2742605067
 ,-0.7473775187,0.6542079663\C,0,-1.2888217855,0.2289013022,0.004118877
 2\C,0,-1.3234297801,1.5956109638,0.7385773252\C,0,0.0135890802,2.11504
 46025,1.2990223071\C,0,1.2209489642,2.1139750375,0.3412623454\C,0,3.15
 90080779,0.5124233852,-0.3048510021\C,0,3.3926976413,-0.974333244,-0.5
 053964645\C,0,2.110105931,-1.6486610558,0.0305467497\O,0,4.008080851,1
 .3924759873,-0.4537704817\C,0,0.957037105,2.8662009832,-0.9787457283\C
 ,0,2.3599346212,-2.4388381935,1.3224573158\O,0,1.4888354376,-2.5020208
 597,-0.9474075497\C,0,-2.7045837858,-0.4107994915,-0.1237496599\O,0,-3
 .1197075826,-0.770359891,1.214699942\C,0,-2.701336839,-1.6611346942,-1
 .0153976652\C,0,-3.71881146,0.6074220871,-0.6948175872\O,0,-5.04310605
 53,0.0700334562,-0.7937408352\H,0,-0.3729019801,-0.7082492443,1.748053
 7752\H,0,-0.4989922733,-1.7785563798,0.3750485483\H,0,-0.9529830798,0.
 4025828176,-1.0259417057\H,0,-2.0233897066,1.5286281778,1.5813339643\H
 ,0,-1.7340241591,2.3506261876,0.0585440979\H,0,0.2867121875,1.54299395
 94,2.1951263284\H,0,-0.1516143984,3.1453237702,1.6415153868\H,0,2.0304
 56829,2.660585157,0.8478185348\H,0,3.5023817449,-1.1777160478,-1.57731
 49906\H,0,4.3140020537,-1.2953975071,-0.0080583245\H,0,0.6255825896,3.
 8917709373,-0.7737990593\H,0,0.1881077122,2.37480677,-1.5848156818\H,0
 ,1.8712900977,2.9248512681,-1.5800025555\H,0,1.4224431369,-2.839223722
 1,1.7226748196\H,0,3.0332226067,-3.2813528126,1.1194371045\H,0,2.82593
 28558,-1.8085755906,2.0876928873\H,0,2.018593539,-3.3162638702,-0.9981
 162887\H,0,-3.8802410007,-1.3701183283,1.1334280527\H,0,-2.275399195,-
 1.4396743257,-2.0006971724\H,0,-2.1308984601,-2.480036126,-0.569210625
 3\H,0,-3.7283225375,-2.0112079302,-1.165328393\H,0,-3.7414321147,1.511
 1448681,-0.0784601591\H,0,-3.4277532924,0.8918349421,-1.7119023826\H,0
 ,-5.4044286989,0.031844623,0.107692002\\Version=ES64L-G09RevD.01\State
 =1-A\HF=-886.9738844\RMSD=5.449e-09\Dipole=-0.9343974,-1.4580497,0.810
 8359\Quadrupole=-7.2872736,7.6993708,-0.4120973,-12.2271473,-2.6350192
 ,0.1690337\PG=C01 [X(C15H24O4)]\\@


 HO!  SUCH BUGS AND GOBLINS IN MY LIFE!

                            -- HAMLET, ACT 5, SCENE 2
 Job cpu time:       0 days  0 hours 44 minutes 30.8 seconds.
 File lengths (MBytes):  RWF=    278 Int=      0 D2E=      0 Chk=     31 Scr=      1
 Normal termination of Gaussian 09 at Mon Mar 11 00:10:27 2024.
