# Supplementary material for: New patchoulol- and guaiane-type sesquiterpenoids from Sanguisorba officinalis with anti-melanogenic activity
Source: Nat Prod Bioprospect. 2026 May 12;16(1):63. doi: 10.1007/s13659-026-00616-0 (PMC13161421; doi:10.1007/s13659-026-00616-0)
Supplement: Supplementary file 2 — Additional file 2. It includes the calculated NMR data of compound 11. [file 13659_2026_616_MOESM2_ESM.zip › New folder/11R-nmr-51.log]

 Entering Gaussian System, Link 0=/gpfs/home/zhengshan/software/Gaussian/g09/g09
 Input=DY-202A-11R_51-2.gjf
 Output=DY-202A-11R_51-2.log
 Initial command:
 /gpfs/home/zhengshan/software/Gaussian/g09/l1.exe "/gpfs/home/zhengshan/software/Gaussian/g09/scratch/zhengshan/%J/Gau-20859.inp" -scrdir="/gpfs/home/zhengshan/software/Gaussian/g09/scratch/zhengshan/%J/"
 Entering Link 1 = /gpfs/home/zhengshan/software/Gaussian/g09/l1.exe PID=     20864.
  
 Copyright (c) 1988,1990,1992,1993,1995,1998,2003,2009,2013,
            Gaussian, Inc.  All Rights Reserved.
  
 This is part of the Gaussian(R) 09 program.  It is based on
 the Gaussian(R) 03 system (copyright 2003, Gaussian, Inc.),
 the Gaussian(R) 98 system (copyright 1998, Gaussian, Inc.),
 the Gaussian(R) 94 system (copyright 1995, Gaussian, Inc.),
 the Gaussian 92(TM) system (copyright 1992, Gaussian, Inc.),
 the Gaussian 90(TM) system (copyright 1990, Gaussian, Inc.),
 the Gaussian 88(TM) system (copyright 1988, Gaussian, Inc.),
 the Gaussian 86(TM) system (copyright 1986, Carnegie Mellon
 University), and the Gaussian 82(TM) system (copyright 1983,
 Carnegie Mellon University). Gaussian is a federally registered
 trademark of Gaussian, Inc.
  
 This software contains proprietary and confidential information,
 including trade secrets, belonging to Gaussian, Inc.
  
 This software is provided under written license and may be
 used, copied, transmitted, or stored only in accord with that
 written license.
  
 The following legend is applicable only to US Government
 contracts under FAR:
  
                    RESTRICTED RIGHTS LEGEND
  
 Use, reproduction and disclosure by the US Government is
 subject to restrictions as set forth in subparagraphs (a)
 and (c) of the Commercial Computer Software - Restricted
 Rights clause in FAR 52.227-19.
  
 Gaussian, Inc.
 340 Quinnipiac St., Bldg. 40, Wallingford CT 06492
  
  
 ---------------------------------------------------------------
 Warning -- This program may not be used in any manner that
 competes with the business of Gaussian, Inc. or will provide
 assistance to any competitor of Gaussian, Inc.  The licensee
 of this program is prohibited from giving any competitor of
 Gaussian, Inc. access to this program.  By using this program,
 the user acknowledges that Gaussian, Inc. is engaged in the
 business of creating and licensing software in the field of
 computational chemistry and represents and warrants to the
 licensee that it is not a competitor of Gaussian, Inc. and that
 it will not use this program in any manner prohibited above.
 ---------------------------------------------------------------
  

 Cite this work as:
 Gaussian 09, Revision D.01,
 M. J. Frisch, G. W. Trucks, H. B. Schlegel, G. E. Scuseria, 
 M. A. Robb, J. R. Cheeseman, G. Scalmani, V. Barone, B. Mennucci, 
 G. A. Petersson, H. Nakatsuji, M. Caricato, X. Li, H. P. Hratchian, 
 A. F. Izmaylov, J. Bloino, G. Zheng, J. L. Sonnenberg, M. Hada, 
 M. Ehara, K. Toyota, R. Fukuda, J. Hasegawa, M. Ishida, T. Nakajima, 
 Y. Honda, O. Kitao, H. Nakai, T. Vreven, J. A. Montgomery, Jr., 
 J. E. Peralta, F. Ogliaro, M. Bearpark, J. J. Heyd, E. Brothers, 
 K. N. Kudin, V. N. Staroverov, T. Keith, R. Kobayashi, J. Normand, 
 K. Raghavachari, A. Rendell, J. C. Burant, S. S. Iyengar, J. Tomasi, 
 M. Cossi, N. Rega, J. M. Millam, M. Klene, J. E. Knox, J. B. Cross, 
 V. Bakken, C. Adamo, J. Jaramillo, R. Gomperts, R. E. Stratmann, 
 O. Yazyev, A. J. Austin, R. Cammi, C. Pomelli, J. W. Ochterski, 
 R. L. Martin, K. Morokuma, V. G. Zakrzewski, G. A. Voth, 
 P. Salvador, J. J. Dannenberg, S. Dapprich, A. D. Daniels, 
 O. Farkas, J. B. Foresman, J. V. Ortiz, J. Cioslowski, 
 and D. J. Fox, Gaussian, Inc., Wallingford CT, 2013.
 
 ******************************************
 Gaussian 09:  ES64L-G09RevD.01 24-Apr-2013
                10-Mar-2024 
 ******************************************
 %chk=DY-202A-11R_51.chk
 %mem=6GB
 %nprocshared=3
 Will use up to    3 processors via shared memory.
 ----------------------------------------------------------------------
 # mPW1PW91/6-311G(d,p) nmr guess=read geom=check scrf=(solvent=methano
 l,read)
 ----------------------------------------------------------------------
 1/29=2,38=1,40=2/1;
 2/12=2,40=1/2;
 3/5=4,6=6,7=101,11=2,14=-4,16=1,25=1,30=1,70=2203,72=3,74=-7,116=-2/1,2,8,3;
 4/5=1/1;
 5/5=2,38=6,53=3/2;
 8/6=1,10=90,11=11/1;
 10/13=100,45=16/2;
 6/7=2,8=2,9=2,10=2,28=1/1;
 99/9=1/99;
 ----------------------------------------------------------------------
 candidate structure: DY-202A-11R_51, conformer: 1, nmr calculation wit
 h methanol solvation
 ----------------------------------------------------------------------
 Structure from the checkpoint file:  "DY-202A-11R_51.chk"
 Charge =  0 Multiplicity = 1
 Redundant internal coordinates found in file.
 C,0,-1.7923112657,0.6184214122,-0.1817712192
 C,0,-1.0465317772,-0.5082664541,-0.2813075891
 C,0,0.4242904866,-0.6188338685,-0.5752306618
 C,0,1.270554734,0.4857520878,0.1114722205
 C,0,1.201747488,1.8346313492,-0.6494393883
 C,0,-0.1465616295,2.1863324409,-1.3050508161
 C,0,-1.4071284953,2.0578348487,-0.4276471543
 C,0,-3.1784749136,0.2546744255,0.1600362396
 C,0,-3.249920807,-1.2422989165,0.4032026381
 C,0,-1.8731019434,-1.7797034639,-0.0484851619
 O,0,-4.1291535961,1.0341209501,0.2332388209
 C,0,-1.3279690068,2.8688026595,0.8817168232
 C,0,-1.964265652,-2.6304376795,-1.3184192064
 O,0,-1.2525962629,-2.6274217402,0.9333937593
 C,0,2.7372035168,0.0411038636,0.4053890939
 O,0,2.7394937927,-1.0253763664,1.3903344951
 C,0,3.5366643601,1.1610091777,1.0772656809
 C,0,3.4737473298,-0.4900629693,-0.8396988549
 O,0,4.7784700402,-0.9709455233,-0.5106290342
 H,0,0.5814415358,-0.597717737,-1.6630716355
 H,0,0.7403317634,-1.6162965022,-0.2524062436
 H,0,0.8371044372,0.6376164561,1.1083442343
 H,0,1.9575826661,1.8478668936,-1.4454620298
 H,0,1.4803927352,2.6361985805,0.0430393283
 H,0,-0.2919780877,1.5718159306,-2.2027787661
 H,0,-0.0797210833,3.2235698515,-1.6594512479
 H,0,-2.2397772736,2.4879522889,-1.0039722447
 H,0,-3.3994603012,-1.4253489242,1.4745890681
 H,0,-4.099853164,-1.6858006927,-0.1259488658
 H,0,-1.1071838613,3.9213496042,0.6651690756
 H,0,-0.550332286,2.4892752259,1.5534017978
 H,0,-2.2822754434,2.8301209651,1.4184591987
 H,0,-0.9686754344,-2.93088733,-1.6621287881
 H,0,-2.5456287252,-3.5368582654,-1.1145774531
 H,0,-2.4572987464,-2.0737611911,-2.1217646439
 H,0,-1.1747362576,-2.120298707,1.760594685
 H,0,2.2454287834,-1.7830302219,1.0332068349
 H,0,3.7036294967,1.9985244836,0.3947610321
 H,0,3.0102041449,1.5313125956,1.9640162724
 H,0,4.5136390358,0.7824341481,1.3917471724
 H,0,2.8849920747,-1.2956728101,-1.3022594076
 H,0,3.6100668373,0.2974754835,-1.5865281096
 H,0,4.6534507551,-1.5295763588,0.2782500509
 Recover connectivity data from disk.
                          Input orientation:                          
 ---------------------------------------------------------------------
 Center     Atomic      Atomic             Coordinates (Angstroms)
 Number     Number       Type             X           Y           Z
 ---------------------------------------------------------------------
      1          6           0       -1.792311    0.618421   -0.181771
      2          6           0       -1.046532   -0.508266   -0.281308
      3          6           0        0.424290   -0.618834   -0.575231
      4          6           0        1.270555    0.485752    0.111472
      5          6           0        1.201747    1.834631   -0.649439
      6          6           0       -0.146562    2.186332   -1.305051
      7          6           0       -1.407128    2.057835   -0.427647
      8          6           0       -3.178475    0.254674    0.160036
      9          6           0       -3.249921   -1.242299    0.403203
     10          6           0       -1.873102   -1.779703   -0.048485
     11          8           0       -4.129154    1.034121    0.233239
     12          6           0       -1.327969    2.868803    0.881717
     13          6           0       -1.964266   -2.630438   -1.318419
     14          8           0       -1.252596   -2.627422    0.933394
     15          6           0        2.737204    0.041104    0.405389
     16          8           0        2.739494   -1.025376    1.390334
     17          6           0        3.536664    1.161009    1.077266
     18          6           0        3.473747   -0.490063   -0.839699
     19          8           0        4.778470   -0.970946   -0.510629
     20          1           0        0.581442   -0.597718   -1.663072
     21          1           0        0.740332   -1.616297   -0.252406
     22          1           0        0.837104    0.637616    1.108344
     23          1           0        1.957583    1.847867   -1.445462
     24          1           0        1.480393    2.636199    0.043039
     25          1           0       -0.291978    1.571816   -2.202779
     26          1           0       -0.079721    3.223570   -1.659451
     27          1           0       -2.239777    2.487952   -1.003972
     28          1           0       -3.399460   -1.425349    1.474589
     29          1           0       -4.099853   -1.685801   -0.125949
     30          1           0       -1.107184    3.921350    0.665169
     31          1           0       -0.550332    2.489275    1.553402
     32          1           0       -2.282275    2.830121    1.418459
     33          1           0       -0.968675   -2.930887   -1.662129
     34          1           0       -2.545629   -3.536858   -1.114577
     35          1           0       -2.457299   -2.073761   -2.121765
     36          1           0       -1.174736   -2.120299    1.760595
     37          1           0        2.245429   -1.783030    1.033207
     38          1           0        3.703629    1.998524    0.394761
     39          1           0        3.010204    1.531313    1.964016
     40          1           0        4.513639    0.782434    1.391747
     41          1           0        2.884992   -1.295673   -1.302259
     42          1           0        3.610067    0.297475   -1.586528
     43          1           0        4.653451   -1.529576    0.278250
 ---------------------------------------------------------------------
                    Distance matrix (angstroms):
                    1          2          3          4          5
     1  C    0.000000
     2  C    1.354814   0.000000
     3  C    2.568839   1.503973   0.000000
     4  C    3.079731   2.551713   1.551720   0.000000
     5  C    3.265313   3.267943   2.574769   1.550225   0.000000
     6  C    2.535467   3.019745   2.954229   2.628066   1.539954
     7  C    1.510209   2.595442   3.246603   3.151520   2.627783
     8  C    1.473294   2.306956   3.779359   4.455291   4.726295
     9  C    2.434974   2.421215   3.853034   4.848295   5.512976
    10  C    2.403184   1.534267   2.627373   3.878202   4.783227
    11  O    2.409538   3.485151   4.911185   5.428848   5.462458
    12  C    2.531963   3.582796   4.166139   3.608952   3.132637
    13  C    3.446248   2.534057   3.209997   4.713734   5.514346
    14  O    3.474246   2.451282   3.020318   4.090684   5.332831
    15  C    4.603755   3.884587   2.597441   1.560499   2.585929
    16  O    5.070586   4.170825   3.064129   2.465113   3.834708
    17  C    5.502505   5.063387   3.947842   2.554209   2.981126
    18  C    5.421529   4.554674   3.063611   2.590560   3.256130
    19  O    6.768264   5.847846   4.368871   3.848954   4.547909
    20  H    3.050893   2.137188   1.099336   2.190386   2.707130
    21  H    3.378348   2.102724   1.095002   2.198216   3.504204
    22  H    2.928924   2.606197   2.140913   1.097586   2.157687
    23  H    4.143689   3.991406   3.031980   2.179773   1.097777
    24  H    3.851306   4.047000   3.477477   2.161744   1.095299
    25  H    2.691548   2.930554   2.821507   2.996131   2.170979
    26  H    3.450116   4.093972   4.024131   3.529173   2.142764
    27  H    2.090786   3.305058   4.114997   4.192309   3.520883
    28  H    3.082767   3.075790   4.412856   5.226800   6.025785
    29  H    3.261488   3.276201   4.669919   5.797697   6.385488
    30  H    3.477936   4.530011   4.949472   4.214683   3.378425
    31  H    2.837857   3.549314   3.891183   3.067392   2.889784
    32  H    2.773521   3.944756   4.816180   4.452739   4.172004
    33  H    3.932865   2.789591   2.909861   4.453452   5.333521
    34  H    4.324808   3.480517   4.198355   5.678719   6.565979
    35  H    3.384321   2.797913   3.579405   5.043347   5.552647
    36  H    3.413909   2.604698   3.204273   3.935804   5.205517
    37  H    4.852472   3.766958   2.694247   2.635782   4.124081
    38  H    5.695826   5.413419   4.306450   2.878990   2.715995
    39  H    5.338720   5.065419   4.214007   2.747999   3.192596
    40  H    6.501374   5.948153   4.749245   3.499246   4.030160
    41  H    5.176526   4.137539   2.653627   2.789000   3.613626
    42  H    5.591246   4.902727   3.465763   2.896890   3.006823
    43  H    6.809799   5.817730   4.409499   3.941237   4.908437
                    6          7          8          9         10
     6  C    0.000000
     7  C    1.541226   0.000000
     8  C    3.882046   2.595078   0.000000
     9  C    4.929958   3.870023   1.518277   0.000000
    10  C    4.504369   3.884275   2.426144   1.545463   0.000000
    11  O    4.422100   2.982311   1.231538   2.446227   3.617561
    12  C    2.577487   1.542196   3.283118   4.563335   4.771903
    13  C    5.148349   4.804558   3.461792   2.558089   1.531271
    14  O    5.422746   4.881387   3.551559   2.487765   1.437964
    15  C    3.980416   4.683657   5.924615   6.123135   4.977575
    16  O    5.090137   5.477748   6.178553   6.074090   4.890322
    17  C    4.504761   5.245012   6.837825   7.231043   6.259447
    18  C    4.526177   5.521279   6.768025   6.878835   5.556797
    19  O    5.903850   6.887817   8.078670   8.084787   6.716478
    20  H    2.899845   3.540147   4.264653   4.400490   3.166822
    21  H    4.044085   4.259288   4.362074   4.061011   2.626466
    22  H    3.031600   3.068040   4.143768   4.553579   3.811418
    23  H    2.135813   3.521550   5.612038   6.331254   5.457559
    24  H    2.160256   2.982252   5.233583   6.127669   5.545673
    25  H    1.097585   2.151945   3.955960   4.843532   4.286446
    26  H    1.098148   2.153669   4.661239   5.852238   5.553753
    27  H    2.136159   1.100207   2.687675   4.112822   4.388655
    28  H    5.599285   4.440772   2.144612   1.097150   2.185198
    29  H    5.657933   4.621320   2.167065   1.095025   2.230076
    30  H    2.795505   2.181032   4.241452   5.596715   5.796373
    31  H    2.902681   2.201090   3.720489   4.747145   4.747625
    32  H    3.520404   2.184128   3.003286   4.307167   4.854877
    33  H    5.195124   5.157861   4.283842   3.510129   2.178774
    34  H    6.208600   5.750535   4.049797   2.839839   2.162507
    35  H    4.914766   4.587263   3.338910   2.773993   2.173993
    36  H    5.385387   4.722204   3.495319   2.630549   1.968880
    37  H    5.190848   5.497955   5.859471   5.557712   4.258211
    38  H    4.212909   5.176845   7.103483   7.671693   6.750660
    39  H    4.591407   5.050753   6.571446   7.022694   6.233752
    40  H    5.564272   6.323949   7.807961   8.083912   7.030596
    41  H    4.616783   5.516635   6.427092   6.367779   4.944259
    42  H    4.214175   5.441886   7.009752   7.306803   6.061797
    43  H    6.273351   7.078025   8.033467   7.909578   6.539511
                   11         12         13         14         15
    11  O    0.000000
    12  C    3.410750   0.000000
    13  C    4.530273   5.957106   0.000000
    14  O    4.708683   5.496984   2.361598   0.000000
    15  C    6.939926   4.974776   5.675602   4.828905   0.000000
    16  O    7.263520   5.653988   5.660293   4.325752   1.451724
    17  C    7.713187   5.159405   7.097507   6.108185   1.531256
    18  C    7.828054   6.107514   5.863648   5.481832   1.541064
    19  O    9.160753   7.346488   6.990774   6.418947   2.455627
    20  H    5.333723   4.705163   3.275876   3.771608   3.055149
    21  H    5.565290   5.067565   3.078914   2.529873   2.677157
    22  H    5.058334   3.117226   4.941359   3.880455   2.111954
    23  H    6.366206   4.153664   5.954179   5.999368   2.701454
    24  H    5.836937   2.940133   6.438688   5.997304   2.906095
    25  H    4.576813   3.502794   4.608424   5.328411   4.280369
    26  H    4.977335   2.853335   6.159319   6.506350   4.725116
    27  H    2.685900   2.128912   5.135436   5.558324   5.722211
    28  H    2.849982   4.804405   3.363468   2.519305   6.399400
    29  H    2.743692   5.426154   2.622033   3.180523   7.071765
    30  H    4.201780   1.097039   6.898922   6.555875   5.468373
    31  H    4.082679   1.095409   6.038048   5.201747   4.256685
    32  H    2.835723   1.095577   6.116317   5.574971   5.830960
    33  H    5.413163   6.343236   1.095265   2.628581   5.180820
    34  H    5.021754   6.819119   1.095962   2.587121   6.558996
    35  H    4.242649   5.892811   1.094685   3.330442   6.151586
    36  H    4.583859   5.068238   3.219305   0.973395   4.670280
    37  H    7.015097   5.867851   4.895893   3.599880   1.990845
    38  H    7.893583   5.129473   7.515804   6.801006   2.183023
    39  H    7.362963   4.666905   7.269106   6.043900   2.173608
    40  H    8.723724   6.223942   7.807429   6.714661   2.162914
    41  H    7.548770   6.313608   5.029628   4.887877   2.173678
    42  H    7.984343   6.090004   6.302201   6.208907   2.189829
    43  H    9.149246   7.448979   6.896044   6.042836   2.480968
                   16         17         18         19         20
    16  O    0.000000
    17  C    2.348143   0.000000
    18  C    2.408057   2.530761   0.000000
    19  O    2.788198   2.934062   1.428928   0.000000
    20  H    3.763425   4.397262   3.009147   4.368349   0.000000
    21  H    2.654135   4.159439   3.014113   4.097526   1.747205
    22  H    2.542469   2.750005   3.466759   4.554438   3.045022
    23  H    4.112013   3.054411   2.851600   4.095976   2.814605
    24  H    4.099716   2.733873   3.811325   4.918877   3.765255
    25  H    5.370819   5.058256   4.504444   5.919329   2.400213
    26  H    5.941608   4.982170   5.204825   6.520412   3.878065
    27  H    6.547467   6.281688   6.445147   7.839844   4.232617
    28  H    6.152547   7.413295   7.312433   8.427699   5.135900
    29  H    7.036472   8.238231   7.700562   8.915359   5.045908
    30  H    6.308161   5.417991   6.535298   7.743253   5.356690
    31  H    4.816879   4.323718   5.549469   6.680530   4.599580
    32  H    6.331178   6.063201   7.018169   8.247643   5.426489
    33  H    5.167110   6.674278   5.135089   6.180373   2.801168
    34  H    6.365112   7.991772   6.752141   7.784028   4.326426
    35  H    6.359293   7.524967   6.271292   7.494552   3.409259
    36  H    4.081317   5.781973   5.570242   6.474576   4.138104
    37  H    0.972461   3.215058   2.586176   3.075583   3.382859
    38  H    3.326364   1.093216   2.787437   3.285234   4.552275
    39  H    2.634208   1.095724   3.487356   3.938519   4.856689
    40  H    2.532937   1.093937   2.771277   2.600675   5.167099
    41  H    2.710035   3.481681   1.099819   2.077832   2.433859
    42  H    3.371876   2.801228   1.093871   2.032638   3.159082
    43  H    2.270282   3.020743   1.929274   0.974694   4.606338
                   21         22         23         24         25
    21  H    0.000000
    22  H    2.634603   0.000000
    23  H    3.860765   3.040083   0.000000
    24  H    4.326510   2.354363   1.750661   0.000000
    25  H    3.877329   3.620924   2.389614   3.052525   0.000000
    26  H    5.106522   3.897232   2.467581   2.382737   1.751727
    27  H    5.127452   4.165672   4.268777   3.867541   2.463811
    28  H    4.489638   4.726356   6.923767   6.508338   5.671197
    29  H    4.842335   5.594220   7.135857   7.060268   5.424500
    30  H    5.909381   3.841818   4.259916   2.955370   3.796050
    31  H    4.667170   2.356204   3.961594   2.535079   3.875225
    32  H    5.630149   3.825412   5.209920   4.010867   4.319488
    33  H    2.576077   4.865242   5.607711   6.316485   4.585254
    34  H    3.902491   5.814680   7.027351   7.460265   5.688732
    35  H    3.732106   5.351473   5.943713   6.509648   4.240921
    36  H    2.823770   3.475490   5.986364   5.711740   5.488105
    37  H    1.986434   2.801527   4.405686   4.592961   5.307074
    38  H    4.718781   3.252420   2.541220   2.339470   4.784786
    39  H    4.469037   2.500646   3.582284   2.692814   5.316787
    40  H    4.763927   3.690284   3.964635   3.802110   6.052908
    41  H    2.409265   3.707083   3.280615   4.386609   4.373393
    42  H    3.698349   3.881669   2.270312   3.558178   4.150863
    43  H    3.949888   4.466574   4.652527   5.241880   6.342823
                   26         27         28         29         30
    26  H    0.000000
    27  H    2.374159   0.000000
    28  H    6.515775   4.775150   0.000000
    29  H    6.528017   4.653066   1.766382   0.000000
    30  H    2.635609   2.474556   5.873404   6.404848   0.000000
    31  H    3.329127   3.065027   4.842316   5.731542   1.774790
    32  H    3.805204   2.446847   4.400031   5.107087   1.771741
    33  H    6.218327   5.604703   4.244333   3.703291   7.238000
    34  H    7.216715   6.033583   3.448374   2.611401   7.801377
    35  H    5.824803   4.701702   3.773840   2.613767   6.747678
    36  H    6.438377   5.478423   2.348223   3.507726   6.140524
    37  H    6.141887   6.519852   5.673405   6.451023   6.626870
    38  H    4.475965   6.125364   7.958820   8.645214   5.187900
    39  H    5.053800   6.106261   7.075676   8.079028   4.934791
    40  H    6.030581   7.365928   8.215736   9.087785   6.478762
    41  H    5.416702   6.377151   6.871830   7.093939   6.857519
    42  H    4.709764   6.273614   7.840410   8.093797   6.360429
    43  H    6.982120   8.080917   8.141957   8.764024   7.940227
                   31         32         33         34         35
    31  H    0.000000
    32  H    1.770314   0.000000
    33  H    6.316076   6.663691   0.000000
    34  H    6.885754   6.857409   1.775893   0.000000
    35  H    6.161548   6.050775   1.778182   1.778449   0.000000
    36  H    4.656284   5.084324   3.523429   3.486058   4.088991
    37  H    5.132200   6.475314   4.348894   5.535623   5.670451
    38  H    4.436155   6.129484   7.096501   8.483619   7.802144
    39  H    3.709948   5.476758   6.992256   8.125969   7.719051
    40  H    5.346330   7.097759   7.291823   8.647035   8.312436
    41  H    5.855091   7.150184   4.201688   5.877906   5.460502
    42  H    5.654385   7.082651   5.602939   7.267561   6.536220
    43  H    6.697502   8.271115   6.110405   7.602361   7.524558
                   36         37         38         39         40
    36  H    0.000000
    37  H    3.512887   0.000000
    38  H    6.529063   4.102940   0.000000
    39  H    5.557821   3.526493   1.778114   0.000000
    40  H    6.396837   3.443100   1.768890   1.774437   0.000000
    41  H    5.151939   2.470012   3.794968   4.321583   3.772094
    42  H    6.320064   3.612998   2.613011   3.806383   3.149881
    43  H    6.042687   2.536290   3.655575   3.861490   2.569984
                   41         42         43
    41  H    0.000000
    42  H    1.773320   0.000000
    43  H    2.383310   2.811435   0.000000
 Stoichiometry    C15H24O4
 Framework group  C1[X(C15H24O4)]
 Deg. of freedom   123
 Full point group                 C1      NOp   1
 Largest Abelian subgroup         C1      NOp   1
 Largest concise Abelian subgroup C1      NOp   1
                         Standard orientation:                         
 ---------------------------------------------------------------------
 Center     Atomic      Atomic             Coordinates (Angstroms)
 Number     Number       Type             X           Y           Z
 ---------------------------------------------------------------------
      1          6           0        1.826806    0.629145    0.141947
      2          6           0        1.099923   -0.509434    0.245858
      3          6           0       -0.364269   -0.644343    0.561891
      4          6           0       -1.237895    0.451345   -0.104502
      5          6           0       -1.177752    1.796412    0.663855
      6          6           0        0.175130    2.164700    1.300668
      7          6           0        1.423634    2.060944    0.402976
      8          6           0        3.212835    0.288802   -0.223680
      9          6           0        3.303264   -1.205376   -0.477491
     10          6           0        1.942022   -1.766593   -0.007905
     11          8           0        4.150270    1.083166   -0.306664
     12          6           0        1.311666    2.878646   -0.899789
     13          6           0        2.065981   -2.623629    1.254995
     14          8           0        1.319223   -2.617666   -0.985421
     15          6           0       -2.702017   -0.013918   -0.378426
     16          8           0       -2.703464   -1.074227   -1.370014
     17          6           0       -3.528853    1.097713   -1.030625
     18          6           0       -3.410825   -0.563966    0.874537
     19          8           0       -4.713058   -1.062760    0.562717
     20          1           0       -0.504693   -0.632334    1.652156
     21          1           0       -0.670089   -1.644528    0.237648
     22          1           0       -0.822449    0.615968   -1.106999
     23          1           0       -1.921162    1.793160    1.471597
     24          1           0       -1.479369    2.597860   -0.019071
     25          1           0        0.343910    1.546972    2.192081
     26          1           0        0.098048    3.198590    1.662687
     27          1           0        2.258545    2.500221    0.969029
     28          1           0        3.438803   -1.379515   -1.552221
     29          1           0        4.168024   -1.639044    0.035541
     30          1           0        1.078286    3.926332   -0.673112
     31          1           0        0.529492    2.491383   -1.561720
     32          1           0        2.257941    2.857902   -1.451534
     33          1           0        1.080579   -2.941416    1.612208
     34          1           0        2.657825   -3.519759    1.036352
     35          1           0        2.562979   -2.064414    2.054123
     36          1           0        1.220722   -2.106715   -1.808053
     37          1           0       -2.192391   -1.826401   -1.025459
     38          1           0       -3.697863    1.928354   -0.340268
     39          1           0       -3.022025    1.481494   -1.923065
     40          1           0       -4.504745    0.706148   -1.332298
     41          1           0       -2.802706   -1.363287    1.322733
     42          1           0       -3.547430    0.216779    1.628414
     43          1           0       -4.591895   -1.614543   -0.231565
 ---------------------------------------------------------------------
 Rotational constants (GHZ):      0.5754583      0.2552523      0.2030544
 Standard basis: 6-311G(d,p) (5D, 7F)
 There are   505 symmetry adapted cartesian basis functions of A   symmetry.
 There are   486 symmetry adapted basis functions of A   symmetry.
   486 basis functions,   800 primitive gaussians,   505 cartesian basis functions
    73 alpha electrons       73 beta electrons
       nuclear repulsion energy      1598.4407488402 Hartrees.
 NAtoms=   43 NActive=   43 NUniq=   43 SFac= 1.00D+00 NAtFMM=   60 NAOKFM=F Big=F
 Integral buffers will be    131072 words long.
 Raffenetti 2 integral format.
 Two-electron integral symmetry is turned on.
 Using the following non-standard input for PCM:
 --- end of non-standard input.
 ------------------------------------------------------------------------------
 Polarizable Continuum Model (PCM)
 =================================
 Model                : PCM (using non-symmetric T matrix).
 Atomic radii         : UFF (Universal Force Field).
 Polarization charges : Total charges.
 Charge compensation  : None.
 Solution method      : On-the-fly selection.
 Cavity type          : Scaled VdW (van der Waals Surface) (Alpha=1.100).
 Cavity algorithm     : GePol (No added spheres)
                        Default sphere list used, NSphG=   43.
                        Lebedev-Laikov grids with approx.  5.0 points / Ang**2.
                        Smoothing algorithm: Karplus/York (Gamma=1.0000).
                        Polarization charges: spherical gaussians, with
                                              point-specific exponents (IZeta= 3).
                        Self-potential: point-specific (ISelfS= 7).
                        Self-field    : sphere-specific E.n sum rule (ISelfD= 2).
 Solvent              : Methanol, Eps=  32.613000 Eps(inf)=   1.765709
 ------------------------------------------------------------------------------
 One-electron integrals computed using PRISM.
 NBasis=   486 RedAO= T EigKep=  3.08D-04  NBF=   486
 NBsUse=   486 1.00D-06 EigRej= -1.00D+00 NBFU=   486
 Initial guess from the checkpoint file:  "DY-202A-11R_51.chk"
 B after Tr=     0.000000    0.000000    0.000000
         Rot=    1.000000    0.000000    0.000000    0.000000 Ang=   0.00 deg.
 Requested convergence on RMS density matrix=1.00D-08 within 128 cycles.
 Requested convergence on MAX density matrix=1.00D-06.
 Requested convergence on             energy=1.00D-06.
 No special actions if energy rises.
 Inv3:  Mode=1 IEnd=    20546067.
 Iteration    1 A*A^-1 deviation from unit magnitude is 5.00D-15 for   2616.
 Iteration    1 A*A^-1 deviation from orthogonality  is 4.34D-15 for   2609   2501.
 Iteration    1 A^-1*A deviation from unit magnitude is 6.11D-15 for    857.
 Iteration    1 A^-1*A deviation from orthogonality  is 8.62D-12 for   2304   2294.
 Error on total polarization charges =  0.01110
 SCF Done:  E(RmPW1PW91) =  -886.976702814     A.U. after   11 cycles
            NFock= 11  Conv=0.80D-08     -V/T= 2.0045
 DoSCS=F DFT=T ScalE2(SS,OS)=  1.000000  1.000000
 Range of M.O.s used for correlation:     1   486
 NBasis=   486 NAE=    73 NBE=    73 NFC=     0 NFV=     0
 NROrb=    486 NOA=    73 NOB=    73 NVA=   413 NVB=   413
 NEqPCM:  Using equilibrium solvation (IEInf=0, Eps=  32.6130, EpsInf=   1.7657)
          Differentiating once with respect to magnetic field using GIAOs.
          Electric field/nuclear overlap derivatives assumed to be zero.
 FoFJK:  IHMeth= 1 ICntrl=    6127 DoSepK=F KAlg= 0 I1Cent=   0 FoldK=F
 IRaf=         1 NMat=   1 IRICut=       1 DoRegI=T DoRafI=F ISym2E= 0.
          There are     3 degrees of freedom in the 1st order CPHF.  IDoFFX=0 NUNeed=     3.
      3 vectors produced by pass  0 Test12= 1.00D-12 3.33D-08 XBig12= 4.44D+01 1.13D+00.
 AX will form     3 AO Fock derivatives at one time.
      3 vectors produced by pass  1 Test12= 1.00D-12 3.33D-08 XBig12= 1.04D-01 2.08D-01.
      3 vectors produced by pass  2 Test12= 1.00D-12 3.33D-08 XBig12= 1.49D-03 1.82D-02.
      3 vectors produced by pass  3 Test12= 1.00D-12 3.33D-08 XBig12= 7.46D-06 8.98D-04.
      3 vectors produced by pass  4 Test12= 1.00D-12 3.33D-08 XBig12= 4.12D-08 6.37D-05.
      3 vectors produced by pass  5 Test12= 1.00D-12 3.33D-08 XBig12= 1.11D-10 2.67D-06.
      3 vectors produced by pass  6 Test12= 1.00D-12 3.33D-08 XBig12= 6.73D-13 1.70D-07.
 InvSVY:  IOpt=1 It=  1 EMax= 2.66D-15
 Solved reduced A of dimension    21 with     3 vectors.
 Calculating GIAO nuclear magnetic shielding tensors.
 SCF GIAO Magnetic shielding tensor (ppm):
      1  C    Isotropic =    35.4521   Anisotropy =   141.0369
   XX=   -26.0775   YX=    31.2280   ZX=    40.1724
   XY=    17.8343   YY=    13.4329   ZY=   -17.1855
   XZ=    39.0354   YZ=    -8.5802   ZZ=   119.0009
   Eigenvalues:   -48.0473    24.9269   129.4767
      2  C    Isotropic =    -0.5305   Anisotropy =   189.9682
   XX=   -77.1328   YX=    28.4979   ZX=    52.4527
   XY=    30.7862   YY=   -39.3148   ZY=   -16.1573
   XZ=    36.6142   YZ=   -27.9362   ZZ=   114.8560
   Eigenvalues:  -104.6175   -23.0891   126.1149
      3  C    Isotropic =   162.2927   Anisotropy =    12.5043
   XX=   169.5624   YX=    -3.2645   ZX=     1.3378
   XY=     0.9721   YY=   153.6130   ZY=    -6.8853
   XZ=     0.7039   YZ=   -10.3010   ZZ=   163.7027
   Eigenvalues:   148.6819   167.5674   170.6289
      4  C    Isotropic =   136.8446   Anisotropy =    40.6009
   XX=   161.0640   YX=     9.8956   ZX=     6.8780
   XY=     3.1400   YY=   126.8791   ZY=    -1.9754
   XZ=     9.3970   YZ=     4.7086   ZZ=   122.5907
   Eigenvalues:   120.9399   125.6820   163.9119
      5  C    Isotropic =   159.5844   Anisotropy =    19.5989
   XX=   165.7012   YX=     2.4816   ZX=     2.5438
   XY=    -2.0858   YY=   166.0252   ZY=     9.7342
   XZ=     5.8269   YZ=    14.7603   ZZ=   147.0269
   Eigenvalues:   140.4893   165.6136   172.6503
      6  C    Isotropic =   156.4995   Anisotropy =    16.5505
   XX=   163.7764   YX=     5.3080   ZX=    -9.5290
   XY=     0.4439   YY=   152.4911   ZY=     5.4678
   XZ=    -5.0872   YZ=     3.6261   ZZ=   153.2309
   Eigenvalues:   145.4239   156.5414   167.5331
      7  C    Isotropic =   154.5276   Anisotropy =     7.1990
   XX=   152.5738   YX=    -4.6419   ZX=     0.8347
   XY=    -4.6417   YY=   152.8313   ZY=     0.8677
   XZ=    -5.1443   YZ=    -1.3595   ZZ=   158.1777
   Eigenvalues:   147.7709   156.4850   159.3269
      8  C    Isotropic =   -24.2831   Anisotropy =   146.8954
   XX=   -64.4978   YX=    13.5987   ZX=    31.3329
   XY=    19.2021   YY=   -69.8227   ZY=   -28.8161
   XZ=    38.4746   YZ=   -23.0657   ZZ=    61.4712
   Eigenvalues:   -95.3811   -51.1154    73.6472
      9  C    Isotropic =   132.8786   Anisotropy =    33.2949
   XX=   132.6305   YX=    17.2222   ZX=   -11.8425
   XY=    13.5186   YY=   141.0720   ZY=    -5.2044
   XZ=    -4.3123   YZ=    -3.1961   ZZ=   124.9333
   Eigenvalues:   117.9360   125.6246   155.0752
     10  C    Isotropic =   106.3477   Anisotropy =    37.4365
   XX=   104.8875   YX=     5.0715   ZX=     4.2692
   XY=     3.9076   YY=   105.6946   ZY=    18.5889
   XZ=     9.4374   YZ=    24.8400   ZZ=   108.4612
   Eigenvalues:    85.2093   102.5286   131.3054
     11  O    Isotropic =  -235.4014   Anisotropy =   906.3492
   XX=  -564.1509   YX=  -248.9796   ZX=   163.3951
   XY=  -198.1894   YY=  -451.7772   ZY=   -85.9599
   XZ=   216.9936   YZ=   -72.6626   ZZ=   309.7240
   Eigenvalues:  -748.8456  -326.1900   368.8315
     12  C    Isotropic =   169.2790   Anisotropy =    29.4830
   XX=   154.7344   YX=    -0.9760   ZX=     1.0986
   XY=    -0.4921   YY=   176.7096   ZY=   -10.4479
   XZ=     0.2043   YZ=   -14.2600   ZZ=   176.3930
   Eigenvalues:   154.7061   164.1966   188.9344
     13  C    Isotropic =   161.8180   Anisotropy =    37.4901
   XX=   148.8433   YX=     0.4368   ZX=     6.4437
   XY=     1.1393   YY=   161.1551   ZY=   -17.5225
   XZ=     8.9917   YZ=   -14.4801   ZZ=   175.4555
   Eigenvalues:   144.3109   154.3317   186.8113
     14  O    Isotropic =   250.7349   Anisotropy =    97.1778
   XX=   225.1971   YX=    21.6301   ZX=     8.0341
   XY=     9.2201   YY=   214.8953   ZY=   -19.4815
   XZ=    25.0574   YZ=     1.6748   ZZ=   312.1122
   Eigenvalues:   201.1656   235.5189   315.5201
     15  C    Isotropic =   106.8858   Anisotropy =    41.8591
   XX=    99.4487   YX=     5.6067   ZX=     2.8329
   XY=    -2.7471   YY=   114.2678   ZY=    25.5248
   XZ=    -3.4581   YZ=    22.2477   ZZ=   106.9409
   Eigenvalues:    86.3346    99.5310   134.7919
     16  O    Isotropic =   270.1800   Anisotropy =    79.4535
   XX=   245.7093   YX=   -50.8028   ZX=   -16.2518
   XY=   -33.5787   YY=   297.7360   ZY=     7.8167
   XZ=     5.1827   YZ=     9.3959   ZZ=   267.0947
   Eigenvalues:   222.1477   265.2433   323.1490
     17  C    Isotropic =   165.6789   Anisotropy =    31.2129
   XX=   160.0674   YX=   -15.6211   ZX=     5.0417
   XY=   -15.0042   YY=   172.6012   ZY=    -4.4184
   XZ=     5.0889   YZ=   -10.2997   ZZ=   164.3683
   Eigenvalues:   149.7880   160.7613   186.4876
     18  C    Isotropic =   120.3274   Anisotropy =    42.7902
   XX=   142.3229   YX=    13.4046   ZX=     1.0449
   XY=    16.3623   YY=   107.4630   ZY=    -5.5261
   XZ=    14.9396   YZ=    -2.0269   ZZ=   111.1964
   Eigenvalues:    98.6038   113.5242   148.8542
     19  O    Isotropic =   324.1697   Anisotropy =    68.3234
   XX=   304.9878   YX=    -1.2139   ZX=    -6.3760
   XY=   -16.1994   YY=   310.5290   ZY=    21.0514
   XZ=    16.3990   YZ=    33.8075   ZZ=   356.9923
   Eigenvalues:   290.7680   312.0225   369.7186
     20  H    Isotropic =    29.5323   Anisotropy =     5.7116
   XX=    28.2981   YX=    -0.8716   ZX=    -0.0949
   XY=    -0.9445   YY=    27.7289   ZY=    -2.4306
   XZ=    -1.1487   YZ=    -1.6806   ZZ=    32.5699
   Eigenvalues:    26.3779    28.8790    33.3400
     21  H    Isotropic =    29.2602   Anisotropy =     8.3223
   XX=    32.5498   YX=    -2.2401   ZX=     1.0101
   XY=    -2.5264   YY=    32.2834   ZY=     1.1576
   XZ=     1.3079   YZ=     0.6097   ZZ=    22.9474
   Eigenvalues:    22.6621    30.3101    34.8084
     22  H    Isotropic =    29.7328   Anisotropy =     2.8013
   XX=    31.0057   YX=     0.9901   ZX=    -1.3055
   XY=     1.3206   YY=    28.5467   ZY=    -0.3863
   XZ=     0.9043   YZ=    -1.3056   ZZ=    29.6462
   Eigenvalues:    27.8030    29.7951    31.6004
     23  H    Isotropic =    30.4241   Anisotropy =     7.1579
   XX=    33.8950   YX=     1.5215   ZX=    -3.0171
   XY=     0.9075   YY=    27.9604   ZY=     4.0812
   XZ=    -2.3310   YZ=     3.5398   ZZ=    29.4168
   Eigenvalues:    24.0843    31.9919    35.1960
     24  H    Isotropic =    29.7650   Anisotropy =     5.9521
   XX=    30.6256   YX=    -0.1830   ZX=     3.2756
   XY=    -0.4222   YY=    32.9579   ZY=    -2.1198
   XZ=     2.7476   YZ=    -1.1951   ZZ=    25.7117
   Eigenvalues:    24.0687    31.4934    33.7331
     25  H    Isotropic =    29.9106   Anisotropy =     6.3495
   XX=    28.2762   YX=     1.1304   ZX=     1.0696
   XY=     0.5890   YY=    27.4627   ZY=    -0.8389
   XZ=     0.2731   YZ=    -0.7495   ZZ=    33.9929
   Eigenvalues:    26.7712    28.8170    34.1436
     26  H    Isotropic =    30.0840   Anisotropy =    10.5123
   XX=    28.6857   YX=     0.9896   ZX=    -0.2059
   XY=     0.8826   YY=    33.1384   ZY=     5.2969
   XZ=    -0.5945   YZ=     6.3301   ZZ=    28.4277
   Eigenvalues:    24.3414    28.8184    37.0922
     27  H    Isotropic =    29.0893   Anisotropy =     8.9053
   XX=    33.0087   YX=     2.3993   ZX=     2.3924
   XY=     2.6357   YY=    26.6991   ZY=     0.9675
   XZ=     2.4626   YZ=     2.6836   ZZ=    27.5600
   Eigenvalues:    25.2069    27.0348    35.0261
     28  H    Isotropic =    29.3355   Anisotropy =     6.3682
   XX=    29.8207   YX=     0.9538   ZX=    -2.9703
   XY=     0.4580   YY=    27.3063   ZY=     0.2436
   XZ=    -3.3809   YZ=     1.6452   ZZ=    30.8794
   Eigenvalues:    26.0618    28.3636    33.5809
     29  H    Isotropic =    29.1680   Anisotropy =     5.9724
   XX=    33.0728   YX=    -0.1735   ZX=    -0.0395
   XY=    -0.5483   YY=    27.9715   ZY=    -1.5072
   XZ=     0.8740   YZ=    -2.4185   ZZ=    26.4596
   Eigenvalues:    25.1097    29.2447    33.1495
     30  H    Isotropic =    30.7296   Anisotropy =    10.8112
   XX=    27.4590   YX=     0.0100   ZX=    -1.0286
   XY=    -0.2386   YY=    37.6160   ZY=    -1.1084
   XZ=    -0.0985   YZ=    -2.6195   ZZ=    27.1138
   Eigenvalues:    26.4616    27.7902    37.9370
     31  H    Isotropic =    30.8367   Anisotropy =     5.2520
   XX=    31.4226   YX=     2.5461   ZX=     1.5948
   XY=     2.3760   YY=    28.7037   ZY=    -1.6849
   XZ=     3.1550   YZ=    -1.7951   ZZ=    32.3838
   Eigenvalues:    26.0573    32.1148    34.3380
     32  H    Isotropic =    30.4279   Anisotropy =     9.2029
   XX=    32.5329   YX=     0.4841   ZX=    -3.6212
   XY=     1.0457   YY=    28.4578   ZY=    -2.5822
   XZ=    -4.6412   YZ=    -3.9000   ZZ=    30.2931
   Eigenvalues:    25.3377    29.3830    36.5632
     33  H    Isotropic =    30.2709   Anisotropy =     6.1816
   XX=    31.8439   YX=    -0.6511   ZX=    -1.4953
   XY=     0.9866   YY=    29.6964   ZY=    -3.3622
   XZ=    -2.6764   YZ=    -4.3592   ZZ=    29.2724
   Eigenvalues:    25.3040    31.1168    34.3920
     34  H    Isotropic =    30.1722   Anisotropy =     9.7849
   XX=    29.4485   YX=    -4.1417   ZX=     0.0903
   XY=    -4.2258   YY=    33.7005   ZY=    -1.1967
   XZ=     0.7015   YZ=    -2.9915   ZZ=    27.3676
   Eigenvalues:    26.1690    27.6521    36.6955
     35  H    Isotropic =    30.9465   Anisotropy =     8.5831
   XX=    29.4507   YX=    -0.3049   ZX=     3.6804
   XY=     0.1439   YY=    28.7258   ZY=     0.1816
   XZ=     3.9214   YZ=    -0.4546   ZZ=    34.6630
   Eigenvalues:    27.4482    28.7227    36.6685
     36  H    Isotropic =    30.9368   Anisotropy =    14.4450
   XX=    25.3896   YX=    -0.3394   ZX=     2.7227
   XY=    -0.4024   YY=    27.7961   ZY=    -2.3636
   XZ=     2.9313   YZ=    -2.1037   ZZ=    39.6247
   Eigenvalues:    24.8475    27.3960    40.5668
     37  H    Isotropic =    30.5870   Anisotropy =    17.0589
   XX=    29.7650   YX=    -6.4297   ZX=     4.3417
   XY=    -6.9515   YY=    38.0705   ZY=     0.3157
   XZ=     3.7322   YZ=     0.2952   ZZ=    23.9256
   Eigenvalues:    21.0695    28.7320    41.9596
     38  H    Isotropic =    30.6957   Anisotropy =     8.0921
   XX=    30.6962   YX=    -3.0942   ZX=     0.5176
   XY=    -2.6871   YY=    33.9516   ZY=     2.9549
   XZ=     1.0035   YZ=     2.3500   ZZ=    27.4395
   Eigenvalues:    25.8202    30.1766    36.0905
     39  H    Isotropic =    30.8617   Anisotropy =     7.7864
   XX=    29.4614   YX=    -0.1291   ZX=     0.8864
   XY=     0.2310   YY=    29.9026   ZY=    -4.1054
   XZ=    -0.1350   YZ=    -4.2145   ZZ=    33.2211
   Eigenvalues:    27.0565    29.4760    36.0526
     40  H    Isotropic =    30.1733   Anisotropy =     8.6142
   XX=    34.4952   YX=     0.6772   ZX=     3.3049
   XY=    -0.1438   YY=    28.3335   ZY=    -2.0101
   XZ=     3.4406   YZ=    -1.8247   ZZ=    27.6911
   Eigenvalues:    25.1804    29.4233    35.9161
     41  H    Isotropic =    28.2754   Anisotropy =     7.8370
   XX=    33.2238   YX=     0.4386   ZX=     1.6492
   XY=     1.4380   YY=    25.5561   ZY=    -3.1663
   XZ=     1.1631   YZ=    -4.0110   ZZ=    26.0462
   Eigenvalues:    21.9632    29.3628    33.5000
     42  H    Isotropic =    28.2409   Anisotropy =     3.7568
   XX=    29.2500   YX=     2.9465   ZX=    -1.0374
   XY=     2.1097   YY=    26.2423   ZY=     2.9038
   XZ=    -1.6046   YZ=     2.1276   ZZ=    29.2303
   Eigenvalues:    23.4170    30.5602    30.7454
     43  H    Isotropic =    30.2889   Anisotropy =    14.8399
   XX=    28.5586   YX=     3.2085   ZX=    -1.4183
   XY=     4.7438   YY=    29.3242   ZY=     8.6044
   XZ=    -3.2888   YZ=     8.9859   ZZ=    32.9839
   Eigenvalues:    19.7843    30.9002    40.1821
 End of Minotr F.D. properties file   721 does not exist.
 End of Minotr F.D. properties file   722 does not exist.
 End of Minotr F.D. properties file   788 does not exist.

 **********************************************************************

            Population analysis using the SCF density.

 **********************************************************************

 Orbital symmetries:
       Occupied  (A) (A) (A) (A) (A) (A) (A) (A) (A) (A) (A) (A)
                 (A) (A) (A) (A) (A) (A) (A) (A) (A) (A) (A) (A)
                 (A) (A) (A) (A) (A) (A) (A) (A) (A) (A) (A) (A)
                 (A) (A) (A) (A) (A) (A) (A) (A) (A) (A) (A) (A)
                 (A) (A) (A) (A) (A) (A) (A) (A) (A) (A) (A) (A)
                 (A) (A) (A) (A) (A) (A) (A) (A) (A) (A) (A) (A)
                 (A)
       Virtual   (A) (A) (A) (A) (A) (A) (A) (A) (A) (A) (A) (A)
                 (A) (A) (A) (A) (A) (A) (A) (A) (A) (A) (A) (A)
                 (A) (A) (A) (A) (A) (A) (A) (A) (A) (A) (A) (A)
                 (A) (A) (A) (A) (A) (A) (A) (A) (A) (A) (A) (A)
                 (A) (A) (A) (A) (A) (A) (A) (A) (A) (A) (A) (A)
                 (A) (A) (A) (A) (A) (A) (A) (A) (A) (A) (A) (A)
                 (A) (A) (A) (A) (A) (A) (A) (A) (A) (A) (A) (A)
                 (A) (A) (A) (A) (A) (A) (A) (A) (A) (A) (A) (A)
                 (A) (A) (A) (A) (A) (A) (A) (A) (A) (A) (A) (A)
                 (A) (A) (A) (A) (A) (A) (A) (A) (A) (A) (A) (A)
                 (A) (A) (A) (A) (A) (A) (A) (A) (A) (A) (A) (A)
                 (A) (A) (A) (A) (A) (A) (A) (A) (A) (A) (A) (A)
                 (A) (A) (A) (A) (A) (A) (A) (A) (A) (A) (A) (A)
                 (A) (A) (A) (A) (A) (A) (A) (A) (A) (A) (A) (A)
                 (A) (A) (A) (A) (A) (A) (A) (A) (A) (A) (A) (A)
                 (A) (A) (A) (A) (A) (A) (A) (A) (A) (A) (A) (A)
                 (A) (A) (A) (A) (A) (A) (A) (A) (A) (A) (A) (A)
                 (A) (A) (A) (A) (A) (A) (A) (A) (A) (A) (A) (A)
                 (A) (A) (A) (A) (A) (A) (A) (A) (A) (A) (A) (A)
                 (A) (A) (A) (A) (A) (A) (A) (A) (A) (A) (A) (A)
                 (A) (A) (A) (A) (A) (A) (A) (A) (A) (A) (A) (A)
                 (A) (A) (A) (A) (A) (A) (A) (A) (A) (A) (A) (A)
                 (A) (A) (A) (A) (A) (A) (A) (A) (A) (A) (A) (A)
                 (A) (A) (A) (A) (A) (A) (A) (A) (A) (A) (A) (A)
                 (A) (A) (A) (A) (A) (A) (A) (A) (A) (A) (A) (A)
                 (A) (A) (A) (A) (A) (A) (A) (A) (A) (A) (A) (A)
                 (A) (A) (A) (A) (A) (A) (A) (A) (A) (A) (A) (A)
                 (A) (A) (A) (A) (A) (A) (A) (A) (A) (A) (A) (A)
                 (A) (A) (A) (A) (A) (A) (A) (A) (A) (A) (A) (A)
                 (A) (A) (A) (A) (A) (A) (A) (A) (A) (A) (A) (A)
                 (A) (A) (A) (A) (A) (A) (A) (A) (A) (A) (A) (A)
                 (A) (A) (A) (A) (A) (A) (A) (A) (A) (A) (A) (A)
                 (A) (A) (A) (A) (A) (A) (A) (A) (A) (A) (A) (A)
                 (A) (A) (A) (A) (A) (A) (A) (A) (A) (A) (A) (A)
                 (A) (A) (A) (A) (A)
 The electronic state is 1-A.
 Alpha  occ. eigenvalues --  -19.22123 -19.22026 -19.20896 -19.20088 -10.32304
 Alpha  occ. eigenvalues --  -10.31142 -10.30032 -10.27746 -10.26818 -10.25012
 Alpha  occ. eigenvalues --  -10.24866 -10.24858 -10.24822 -10.24068 -10.23354
 Alpha  occ. eigenvalues --  -10.23249 -10.22970 -10.22273 -10.22109  -1.06567
 Alpha  occ. eigenvalues --   -1.06538  -1.05944  -1.03653  -0.89490  -0.84868
 Alpha  occ. eigenvalues --   -0.82392  -0.78601  -0.77301  -0.75321  -0.72167
 Alpha  occ. eigenvalues --   -0.70636  -0.68705  -0.66436  -0.62944  -0.60379
 Alpha  occ. eigenvalues --   -0.58615  -0.57154  -0.54668  -0.53948  -0.51927
 Alpha  occ. eigenvalues --   -0.50090  -0.49541  -0.48790  -0.47928  -0.47485
 Alpha  occ. eigenvalues --   -0.46656  -0.45776  -0.44899  -0.44620  -0.42747
 Alpha  occ. eigenvalues --   -0.42401  -0.41238  -0.40662  -0.40594  -0.40206
 Alpha  occ. eigenvalues --   -0.39994  -0.39432  -0.39179  -0.38399  -0.37859
 Alpha  occ. eigenvalues --   -0.37290  -0.36650  -0.35489  -0.35286  -0.34698
 Alpha  occ. eigenvalues --   -0.33923  -0.33220  -0.32602  -0.31023  -0.29908
 Alpha  occ. eigenvalues --   -0.28218  -0.27221  -0.26252
 Alpha virt. eigenvalues --   -0.05221   0.03441   0.04314   0.05515   0.06041
 Alpha virt. eigenvalues --    0.06269   0.08112   0.08582   0.08752   0.09613
 Alpha virt. eigenvalues --    0.10419   0.11050   0.11728   0.11927   0.12373
 Alpha virt. eigenvalues --    0.12713   0.13349   0.13639   0.13834   0.14853
 Alpha virt. eigenvalues --    0.15200   0.16494   0.16651   0.17002   0.17406
 Alpha virt. eigenvalues --    0.17894   0.18803   0.19154   0.19431   0.20570
 Alpha virt. eigenvalues --    0.20769   0.22299   0.22845   0.23259   0.23984
 Alpha virt. eigenvalues --    0.24304   0.25127   0.26162   0.26782   0.26983
 Alpha virt. eigenvalues --    0.28566   0.29263   0.30575   0.31638   0.32396
 Alpha virt. eigenvalues --    0.32697   0.33192   0.33566   0.34639   0.35791
 Alpha virt. eigenvalues --    0.37746   0.38424   0.38887   0.39830   0.40041
 Alpha virt. eigenvalues --    0.40780   0.40946   0.41314   0.43630   0.43890
 Alpha virt. eigenvalues --    0.45207   0.45946   0.46230   0.47778   0.47960
 Alpha virt. eigenvalues --    0.48965   0.49107   0.50274   0.50581   0.51366
 Alpha virt. eigenvalues --    0.52546   0.53030   0.54384   0.55029   0.55301
 Alpha virt. eigenvalues --    0.56308   0.56822   0.57332   0.57665   0.58046
 Alpha virt. eigenvalues --    0.58182   0.58794   0.59374   0.59860   0.59947
 Alpha virt. eigenvalues --    0.60314   0.60876   0.61367   0.61714   0.61942
 Alpha virt. eigenvalues --    0.62591   0.62785   0.63510   0.63825   0.64264
 Alpha virt. eigenvalues --    0.64830   0.65019   0.65333   0.66103   0.66870
 Alpha virt. eigenvalues --    0.67480   0.68039   0.68211   0.68785   0.68884
 Alpha virt. eigenvalues --    0.70697   0.70949   0.71955   0.73157   0.73583
 Alpha virt. eigenvalues --    0.74823   0.77146   0.79478   0.80643   0.81331
 Alpha virt. eigenvalues --    0.84862   0.85397   0.86627   0.87203   0.88160
 Alpha virt. eigenvalues --    0.88737   0.90883   0.92131   0.92738   0.93189
 Alpha virt. eigenvalues --    0.95470   0.97646   0.99388   1.00006   1.00488
 Alpha virt. eigenvalues --    1.00769   1.01904   1.02746   1.03823   1.06111
 Alpha virt. eigenvalues --    1.07126   1.08311   1.09577   1.10319   1.13403
 Alpha virt. eigenvalues --    1.14594   1.15365   1.16496   1.16933   1.20368
 Alpha virt. eigenvalues --    1.20957   1.23290   1.23431   1.24597   1.25603
 Alpha virt. eigenvalues --    1.26800   1.27390   1.28636   1.31055   1.32890
 Alpha virt. eigenvalues --    1.34708   1.35697   1.36010   1.37530   1.39483
 Alpha virt. eigenvalues --    1.40669   1.41195   1.42294   1.42933   1.43637
 Alpha virt. eigenvalues --    1.44698   1.45612   1.45917   1.46690   1.47194
 Alpha virt. eigenvalues --    1.47463   1.48302   1.50076   1.50256   1.50742
 Alpha virt. eigenvalues --    1.52216   1.52880   1.53176   1.54245   1.54646
 Alpha virt. eigenvalues --    1.55392   1.55831   1.57184   1.57262   1.59226
 Alpha virt. eigenvalues --    1.59896   1.60004   1.60397   1.61254   1.61618
 Alpha virt. eigenvalues --    1.62393   1.63043   1.63912   1.64236   1.65320
 Alpha virt. eigenvalues --    1.65983   1.66873   1.67530   1.68169   1.69257
 Alpha virt. eigenvalues --    1.69908   1.70959   1.71481   1.71840   1.72710
 Alpha virt. eigenvalues --    1.73782   1.73940   1.74134   1.74664   1.76335
 Alpha virt. eigenvalues --    1.76693   1.77648   1.78362   1.79019   1.79442
 Alpha virt. eigenvalues --    1.80639   1.82051   1.82238   1.83167   1.85820
 Alpha virt. eigenvalues --    1.86662   1.87302   1.88266   1.89622   1.90509
 Alpha virt. eigenvalues --    1.91544   1.92827   1.93479   1.94347   1.94933
 Alpha virt. eigenvalues --    1.98750   1.99181   2.00585   2.00850   2.02040
 Alpha virt. eigenvalues --    2.03337   2.04225   2.04928   2.05542   2.07029
 Alpha virt. eigenvalues --    2.07912   2.09165   2.09696   2.11080   2.12605
 Alpha virt. eigenvalues --    2.13179   2.14391   2.16233   2.17467   2.18950
 Alpha virt. eigenvalues --    2.19492   2.20469   2.21250   2.22516   2.24034
 Alpha virt. eigenvalues --    2.26084   2.27069   2.29356   2.29499   2.31500
 Alpha virt. eigenvalues --    2.32028   2.34461   2.36710   2.36817   2.39914
 Alpha virt. eigenvalues --    2.40936   2.41723   2.41823   2.42408   2.43619
 Alpha virt. eigenvalues --    2.44730   2.45078   2.45704   2.46907   2.48793
 Alpha virt. eigenvalues --    2.49371   2.49853   2.50523   2.51655   2.52514
 Alpha virt. eigenvalues --    2.53838   2.54824   2.55926   2.57085   2.57390
 Alpha virt. eigenvalues --    2.58426   2.58948   2.59465   2.60757   2.61451
 Alpha virt. eigenvalues --    2.61899   2.63068   2.63738   2.65348   2.65968
 Alpha virt. eigenvalues --    2.66973   2.67370   2.69607   2.70244   2.71306
 Alpha virt. eigenvalues --    2.71567   2.74037   2.76209   2.77137   2.78778
 Alpha virt. eigenvalues --    2.80126   2.82023   2.83426   2.84631   2.85672
 Alpha virt. eigenvalues --    2.86398   2.88453   2.90017   2.91028   2.91543
 Alpha virt. eigenvalues --    2.92584   2.93491   2.94505   2.95918   2.98506
 Alpha virt. eigenvalues --    3.00882   3.02607   3.03102   3.05774   3.08161
 Alpha virt. eigenvalues --    3.09241   3.11048   3.12345   3.13047   3.13516
 Alpha virt. eigenvalues --    3.15762   3.16752   3.17337   3.19206   3.20441
 Alpha virt. eigenvalues --    3.20859   3.22606   3.23351   3.25039   3.27124
 Alpha virt. eigenvalues --    3.29063   3.32449   3.35090   3.36615   3.39164
 Alpha virt. eigenvalues --    3.40497   3.44551   3.48720   3.57610   3.58037
 Alpha virt. eigenvalues --    3.59413   3.63903   3.70948   3.75950   3.77834
 Alpha virt. eigenvalues --    3.78188   3.80660   3.81826   3.82190   3.83009
 Alpha virt. eigenvalues --    3.83658   3.84078   3.84774   3.85849   3.86879
 Alpha virt. eigenvalues --    3.90079   3.92021   3.95976   4.00070   4.03747
 Alpha virt. eigenvalues --    4.07011   4.07726   4.10221   4.13330   4.23928
 Alpha virt. eigenvalues --    4.26444   4.30386   4.34903   4.37489   4.41628
 Alpha virt. eigenvalues --    4.47822   4.54550   4.93875   4.95330   4.97918
 Alpha virt. eigenvalues --    5.00324   5.10911   5.28658   5.31087   5.32151
 Alpha virt. eigenvalues --    5.63351   5.63802   5.66339   5.67297  23.64545
 Alpha virt. eigenvalues --   23.79061  23.83477  23.87394  23.91091  23.92265
 Alpha virt. eigenvalues --   23.93802  23.96419  23.97337  24.00403  24.03215
 Alpha virt. eigenvalues --   24.03703  24.05246  24.06571  24.25849  50.00553
 Alpha virt. eigenvalues --   50.02623  50.05511  50.09803
          Condensed to atoms (all electrons):
               1          2          3          4          5          6
     1  C    5.785182   0.333818  -0.037937  -0.018061   0.002498  -0.066544
     2  C    0.333818   5.482406   0.289605  -0.046890  -0.008170  -0.007147
     3  C   -0.037937   0.289605   5.070169   0.314744  -0.067302  -0.012035
     4  C   -0.018061  -0.046890   0.314744   5.414383   0.270214  -0.041334
     5  C    0.002498  -0.008170  -0.067302   0.270214   5.052926   0.346344
     6  C   -0.066544  -0.007147  -0.012035  -0.041334   0.346344   5.020456
     7  C    0.257470  -0.044286  -0.006094  -0.000920  -0.078976   0.372454
     8  C    0.176168   0.024492   0.005100  -0.000464  -0.000346   0.005577
     9  C   -0.176526  -0.096145   0.007682  -0.000638  -0.000011  -0.000151
    10  C   -0.004107   0.300590  -0.043351   0.005507  -0.000274  -0.000257
    11  O   -0.121474   0.007159  -0.000096  -0.000001  -0.000005   0.000188
    12  C   -0.076246   0.000191   0.001922  -0.004780  -0.002735  -0.070613
    13  C   -0.001042  -0.095046  -0.007382   0.000343  -0.000013   0.000064
    14  O    0.005878  -0.051342  -0.012230  -0.000919  -0.000005   0.000005
    15  C    0.000042   0.005259  -0.043883   0.293337  -0.047338   0.005049
    16  O    0.000084  -0.000973  -0.005960  -0.053400   0.004247  -0.000081
    17  C   -0.000048  -0.000069   0.010124  -0.060184  -0.011011   0.000372
    18  C   -0.000053   0.000600  -0.012768  -0.076061  -0.003072  -0.000107
    19  O    0.000000  -0.000007  -0.000353   0.005479  -0.000054   0.000001
    20  H   -0.002744  -0.028859   0.398252  -0.032651  -0.003974  -0.001748
    21  H    0.011134  -0.051933   0.404065  -0.059275   0.007527  -0.000643
    22  H    0.001491  -0.008370  -0.053428   0.397734  -0.025063  -0.005326
    23  H   -0.000195  -0.000375  -0.002538  -0.044699   0.411932  -0.033288
    24  H   -0.000055  -0.000548   0.008270  -0.037687   0.412794  -0.032916
    25  H   -0.005071  -0.002995   0.006497  -0.008428  -0.035201   0.410257
    26  H    0.009448   0.000183  -0.000211   0.007341  -0.032754   0.410167
    27  H   -0.056297   0.005251  -0.000367  -0.000330   0.007069  -0.039215
    28  H    0.006787   0.001455  -0.000197   0.000069  -0.000003   0.000009
    29  H    0.011603   0.002623  -0.000288   0.000012   0.000000   0.000015
    30  H    0.008814  -0.000192  -0.000057   0.000297  -0.001828  -0.002048
    31  H   -0.004281   0.002923  -0.000470   0.000121   0.003491  -0.007415
    32  H   -0.014858  -0.000489  -0.000002   0.000089  -0.000409   0.007713
    33  H    0.000214  -0.012773   0.004621   0.000133  -0.000007  -0.000013
    34  H   -0.000948   0.011089  -0.000004   0.000008   0.000000  -0.000002
    35  H    0.002154   0.001964  -0.000865  -0.000045  -0.000006   0.000022
    36  H    0.001854  -0.001289  -0.001528   0.000157   0.000023   0.000004
    37  H    0.000027  -0.000196   0.002783  -0.001615  -0.000334   0.000022
    38  H    0.000001  -0.000020  -0.000266  -0.008468   0.004224   0.000387
    39  H   -0.000022  -0.000067   0.000179  -0.005987  -0.002236  -0.000101
    40  H   -0.000002   0.000049  -0.000285   0.010992  -0.000325   0.000015
    41  H   -0.000072   0.001428   0.008457  -0.006754  -0.000052   0.000041
    42  H    0.000006  -0.000137  -0.000676   0.000773   0.000851  -0.000122
    43  H   -0.000001   0.000004  -0.000077   0.001689  -0.000154   0.000004
               7          8          9         10         11         12
     1  C    0.257470   0.176168  -0.176526  -0.004107  -0.121474  -0.076246
     2  C   -0.044286   0.024492  -0.096145   0.300590   0.007159   0.000191
     3  C   -0.006094   0.005100   0.007682  -0.043351  -0.000096   0.001922
     4  C   -0.000920  -0.000464  -0.000638   0.005507  -0.000001  -0.004780
     5  C   -0.078976  -0.000346  -0.000011  -0.000274  -0.000005  -0.002735
     6  C    0.372454   0.005577  -0.000151  -0.000257   0.000188  -0.070613
     7  C    5.153449  -0.050442   0.010014   0.003187   0.011913   0.342522
     8  C   -0.050442   4.726345   0.367636  -0.087828   0.650085  -0.007957
     9  C    0.010014   0.367636   5.191095   0.290121  -0.071200  -0.001123
    10  C    0.003187  -0.087828   0.290121   5.268188   0.005104   0.000015
    11  O    0.011913   0.650085  -0.071200   0.005104   7.891192  -0.005410
    12  C    0.342522  -0.007957  -0.001123   0.000015  -0.005410   4.950163
    13  C   -0.000376  -0.001904  -0.058816   0.329850   0.000008  -0.000009
    14  O   -0.000100   0.003566  -0.038171   0.232297  -0.000015   0.000010
    15  C   -0.000379  -0.000002   0.000010  -0.000366   0.000000  -0.000078
    16  O   -0.000008   0.000001  -0.000001  -0.000051   0.000000   0.000002
    17  C   -0.000043  -0.000001   0.000000   0.000004   0.000000  -0.000009
    18  C    0.000016   0.000000   0.000000   0.000004   0.000000  -0.000006
    19  O    0.000000   0.000000   0.000000   0.000000   0.000000   0.000000
    20  H    0.001311  -0.000201  -0.000065  -0.000925   0.000005  -0.000203
    21  H   -0.000424  -0.000227   0.002023  -0.013926   0.000004   0.000070
    22  H    0.003633   0.000057  -0.000094   0.000335  -0.000005  -0.001040
    23  H    0.008052   0.000033   0.000000   0.000002   0.000000  -0.000232
    24  H   -0.006319   0.000021  -0.000002   0.000015   0.000001   0.004989
    25  H   -0.044343   0.000221  -0.000093  -0.000099  -0.000020   0.008498
    26  H   -0.033060  -0.000221   0.000007   0.000027  -0.000005  -0.004924
    27  H    0.423918  -0.005368   0.002330  -0.001179   0.013227  -0.039275
    28  H   -0.000317  -0.026188   0.385735  -0.031488   0.000641   0.000131
    29  H   -0.000222  -0.029386   0.386099  -0.028547   0.004193  -0.000015
    30  H   -0.036189   0.000003   0.000018   0.000011  -0.000103   0.403809
    31  H   -0.033728  -0.000642   0.000096  -0.000231  -0.000064   0.402959
    32  H   -0.024418   0.005064   0.000535  -0.000069   0.010323   0.398512
    33  H    0.000019  -0.000536   0.006866  -0.023128   0.000008   0.000000
    34  H    0.000023   0.000633  -0.007303  -0.030846  -0.000011   0.000000
    35  H   -0.000117  -0.000072  -0.001595  -0.037921  -0.000061   0.000007
    36  H   -0.000074  -0.000501  -0.001880  -0.042753  -0.000029  -0.000014
    37  H   -0.000003   0.000002   0.000004   0.000049   0.000000   0.000000
    38  H    0.000004   0.000000   0.000000   0.000000   0.000000  -0.000008
    39  H    0.000016   0.000000   0.000000   0.000000   0.000000   0.000018
    40  H    0.000001   0.000000   0.000000   0.000000   0.000000   0.000000
    41  H    0.000018  -0.000001  -0.000002   0.000051   0.000000  -0.000001
    42  H    0.000005   0.000000   0.000000  -0.000002   0.000000  -0.000001
    43  H    0.000000   0.000000   0.000000   0.000000   0.000000   0.000000
              13         14         15         16         17         18
     1  C   -0.001042   0.005878   0.000042   0.000084  -0.000048  -0.000053
     2  C   -0.095046  -0.051342   0.005259  -0.000973  -0.000069   0.000600
     3  C   -0.007382  -0.012230  -0.043883  -0.005960   0.010124  -0.012768
     4  C    0.000343  -0.000919   0.293337  -0.053400  -0.060184  -0.076061
     5  C   -0.000013  -0.000005  -0.047338   0.004247  -0.011011  -0.003072
     6  C    0.000064   0.000005   0.005049  -0.000081   0.000372  -0.000107
     7  C   -0.000376  -0.000100  -0.000379  -0.000008  -0.000043   0.000016
     8  C   -0.001904   0.003566  -0.000002   0.000001  -0.000001   0.000000
     9  C   -0.058816  -0.038171   0.000010  -0.000001   0.000000   0.000000
    10  C    0.329850   0.232297  -0.000366  -0.000051   0.000004   0.000004
    11  O    0.000008  -0.000015   0.000000   0.000000   0.000000   0.000000
    12  C   -0.000009   0.000010  -0.000078   0.000002  -0.000009  -0.000006
    13  C    4.950541  -0.061097   0.000004   0.000002   0.000000  -0.000005
    14  O   -0.061097   7.991029  -0.000140  -0.000003  -0.000001   0.000003
    15  C    0.000004  -0.000140   5.326912   0.227962   0.325532   0.326357
    16  O    0.000002  -0.000003   0.227962   8.009375  -0.060459  -0.051891
    17  C    0.000000  -0.000001   0.325532  -0.060459   4.962144  -0.082182
    18  C   -0.000005   0.000003   0.326357  -0.051891  -0.082182   4.835791
    19  O    0.000000   0.000000  -0.039681  -0.009123  -0.002360   0.261046
    20  H    0.001278   0.000317  -0.004329   0.000125  -0.000223   0.003272
    21  H   -0.003493   0.027477   0.002961   0.004619   0.000923  -0.003359
    22  H    0.000048   0.000619  -0.036222   0.012432  -0.013216   0.010672
    23  H    0.000000   0.000001  -0.002773   0.000115  -0.005609   0.003683
    24  H    0.000000   0.000000  -0.006751  -0.000072   0.003807  -0.000606
    25  H    0.000019   0.000005  -0.000178  -0.000002   0.000017  -0.000106
    26  H   -0.000003   0.000000  -0.000260   0.000003   0.000009   0.000008
    27  H    0.000136  -0.000001   0.000028   0.000000   0.000001   0.000000
    28  H    0.002262   0.002347  -0.000001  -0.000001   0.000000   0.000000
    29  H   -0.000577   0.001698   0.000000   0.000000   0.000000   0.000000
    30  H    0.000000   0.000000  -0.000004   0.000000  -0.000010   0.000001
    31  H    0.000005  -0.000013   0.000283  -0.000140   0.000291  -0.000032
    32  H   -0.000001   0.000005  -0.000002   0.000000  -0.000001   0.000000
    33  H    0.401606  -0.000168  -0.000017  -0.000015  -0.000001   0.000011
    34  H    0.392576   0.004593   0.000000   0.000000   0.000000   0.000000
    35  H    0.400411   0.004059   0.000001   0.000000   0.000000   0.000000
    36  H    0.009640   0.314781  -0.000016   0.000330  -0.000002   0.000006
    37  H    0.000014   0.000888  -0.045976   0.319636   0.007321   0.000653
    38  H    0.000000   0.000000  -0.027660   0.003974   0.397059  -0.000174
    39  H    0.000000  -0.000001  -0.035593   0.002094   0.404300   0.008203
    40  H    0.000000   0.000000  -0.031129   0.000831   0.396587  -0.013448
    41  H    0.000036  -0.000124  -0.040162  -0.003193   0.008238   0.402418
    42  H    0.000000   0.000000  -0.029981   0.004867  -0.004665   0.383599
    43  H    0.000000   0.000000  -0.012638   0.027143  -0.002054  -0.052149
              19         20         21         22         23         24
     1  C    0.000000  -0.002744   0.011134   0.001491  -0.000195  -0.000055
     2  C   -0.000007  -0.028859  -0.051933  -0.008370  -0.000375  -0.000548
     3  C   -0.000353   0.398252   0.404065  -0.053428  -0.002538   0.008270
     4  C    0.005479  -0.032651  -0.059275   0.397734  -0.044699  -0.037687
     5  C   -0.000054  -0.003974   0.007527  -0.025063   0.411932   0.412794
     6  C    0.000001  -0.001748  -0.000643  -0.005326  -0.033288  -0.032916
     7  C    0.000000   0.001311  -0.000424   0.003633   0.008052  -0.006319
     8  C    0.000000  -0.000201  -0.000227   0.000057   0.000033   0.000021
     9  C    0.000000  -0.000065   0.002023  -0.000094   0.000000  -0.000002
    10  C    0.000000  -0.000925  -0.013926   0.000335   0.000002   0.000015
    11  O    0.000000   0.000005   0.000004  -0.000005   0.000000   0.000001
    12  C    0.000000  -0.000203   0.000070  -0.001040  -0.000232   0.004989
    13  C    0.000000   0.001278  -0.003493   0.000048   0.000000   0.000000
    14  O    0.000000   0.000317   0.027477   0.000619   0.000001   0.000000
    15  C   -0.039681  -0.004329   0.002961  -0.036222  -0.002773  -0.006751
    16  O   -0.009123   0.000125   0.004619   0.012432   0.000115  -0.000072
    17  C   -0.002360  -0.000223   0.000923  -0.013216  -0.005609   0.003807
    18  C    0.261046   0.003272  -0.003359   0.010672   0.003683  -0.000606
    19  O    7.948587  -0.000049  -0.000328  -0.000211  -0.000318  -0.000010
    20  H   -0.000049   0.505039  -0.023377   0.006749   0.002690   0.000125
    21  H   -0.000328  -0.023377   0.557335  -0.001152  -0.000257  -0.000275
    22  H   -0.000211   0.006749  -0.001152   0.547762   0.007513  -0.011072
    23  H   -0.000318   0.002690  -0.000257   0.007513   0.547987  -0.027453
    24  H   -0.000010   0.000125  -0.000275  -0.011072  -0.027453   0.544632
    25  H    0.000000   0.000280   0.000177  -0.000503  -0.007926   0.007443
    26  H    0.000000  -0.000256   0.000044  -0.000054  -0.002929  -0.007799
    27  H    0.000000   0.000201  -0.000011   0.000036  -0.000284  -0.000300
    28  H    0.000000  -0.000035  -0.000141  -0.000038   0.000000   0.000000
    29  H    0.000000   0.000057  -0.000165   0.000006   0.000000   0.000000
    30  H    0.000000   0.000017  -0.000003   0.000077  -0.000076   0.000567
    31  H    0.000000   0.000036  -0.000042   0.001657   0.000022  -0.001075
    32  H    0.000000  -0.000004  -0.000005   0.000078   0.000027  -0.000068
    33  H    0.000001  -0.000242   0.001395  -0.000003  -0.000001  -0.000001
    34  H    0.000000  -0.000004  -0.000431  -0.000002   0.000000   0.000000
    35  H    0.000000  -0.000124   0.000562   0.000001   0.000000   0.000000
    36  H    0.000000   0.000087  -0.001402   0.000679   0.000002  -0.000001
    37  H    0.001278   0.000006   0.008315  -0.000852   0.000046   0.000002
    38  H   -0.000372  -0.000011  -0.000027   0.000581   0.000770  -0.002178
    39  H   -0.000069  -0.000007  -0.000017   0.005213   0.000343   0.000057
    40  H    0.018999   0.000022  -0.000061  -0.000517  -0.000357   0.000167
    41  H   -0.029720  -0.000002   0.001876  -0.000506  -0.000747  -0.000097
    42  H   -0.025402  -0.000192   0.000036  -0.000793   0.004746   0.000052
    43  H    0.317214  -0.000033  -0.000450  -0.000189   0.000013   0.000008
              25         26         27         28         29         30
     1  C   -0.005071   0.009448  -0.056297   0.006787   0.011603   0.008814
     2  C   -0.002995   0.000183   0.005251   0.001455   0.002623  -0.000192
     3  C    0.006497  -0.000211  -0.000367  -0.000197  -0.000288  -0.000057
     4  C   -0.008428   0.007341  -0.000330   0.000069   0.000012   0.000297
     5  C   -0.035201  -0.032754   0.007069  -0.000003   0.000000  -0.001828
     6  C    0.410257   0.410167  -0.039215   0.000009   0.000015  -0.002048
     7  C   -0.044343  -0.033060   0.423918  -0.000317  -0.000222  -0.036189
     8  C    0.000221  -0.000221  -0.005368  -0.026188  -0.029386   0.000003
     9  C   -0.000093   0.000007   0.002330   0.385735   0.386099   0.000018
    10  C   -0.000099   0.000027  -0.001179  -0.031488  -0.028547   0.000011
    11  O   -0.000020  -0.000005   0.013227   0.000641   0.004193  -0.000103
    12  C    0.008498  -0.004924  -0.039275   0.000131  -0.000015   0.403809
    13  C    0.000019  -0.000003   0.000136   0.002262  -0.000577   0.000000
    14  O    0.000005   0.000000  -0.000001   0.002347   0.001698   0.000000
    15  C   -0.000178  -0.000260   0.000028  -0.000001   0.000000  -0.000004
    16  O   -0.000002   0.000003   0.000000  -0.000001   0.000000   0.000000
    17  C    0.000017   0.000009   0.000001   0.000000   0.000000  -0.000010
    18  C   -0.000106   0.000008   0.000000   0.000000   0.000000   0.000001
    19  O    0.000000   0.000000   0.000000   0.000000   0.000000   0.000000
    20  H    0.000280  -0.000256   0.000201  -0.000035   0.000057   0.000017
    21  H    0.000177   0.000044  -0.000011  -0.000141  -0.000165  -0.000003
    22  H   -0.000503  -0.000054   0.000036  -0.000038   0.000006   0.000077
    23  H   -0.007926  -0.002929  -0.000284   0.000000   0.000000  -0.000076
    24  H    0.007443  -0.007799  -0.000300   0.000000   0.000000   0.000567
    25  H    0.558720  -0.025281  -0.004729   0.000005  -0.000001   0.000009
    26  H   -0.025281   0.545362  -0.007732   0.000000  -0.000001   0.003367
    27  H   -0.004729  -0.007732   0.554147  -0.000085  -0.000026  -0.005373
    28  H    0.000005   0.000000  -0.000085   0.489533  -0.009816  -0.000005
    29  H   -0.000001  -0.000001  -0.000026  -0.009816   0.497975   0.000001
    30  H    0.000009   0.003367  -0.005373  -0.000005   0.000001   0.548134
    31  H   -0.000247  -0.000795   0.008031  -0.000003   0.000005  -0.026480
    32  H   -0.000372   0.000016  -0.005766  -0.000051  -0.000018  -0.022874
    33  H   -0.000020   0.000000  -0.000004  -0.000371   0.000275   0.000000
    34  H   -0.000001   0.000000  -0.000006   0.000579   0.000762   0.000000
    35  H    0.000088   0.000000  -0.000031   0.000306  -0.001099   0.000000
    36  H   -0.000002   0.000000   0.000009   0.003134   0.000092   0.000001
    37  H   -0.000001  -0.000002   0.000000  -0.000003   0.000000   0.000000
    38  H   -0.000016  -0.000012   0.000000   0.000000   0.000000  -0.000002
    39  H   -0.000005   0.000009   0.000000   0.000000   0.000000   0.000001
    40  H    0.000002  -0.000003   0.000000   0.000000   0.000000   0.000000
    41  H   -0.000079   0.000008   0.000000   0.000000   0.000000   0.000000
    42  H    0.000020  -0.000013  -0.000001   0.000000   0.000000   0.000000
    43  H    0.000001   0.000000   0.000000   0.000000   0.000000   0.000000
              31         32         33         34         35         36
     1  C   -0.004281  -0.014858   0.000214  -0.000948   0.002154   0.001854
     2  C    0.002923  -0.000489  -0.012773   0.011089   0.001964  -0.001289
     3  C   -0.000470  -0.000002   0.004621  -0.000004  -0.000865  -0.001528
     4  C    0.000121   0.000089   0.000133   0.000008  -0.000045   0.000157
     5  C    0.003491  -0.000409  -0.000007   0.000000  -0.000006   0.000023
     6  C   -0.007415   0.007713  -0.000013  -0.000002   0.000022   0.000004
     7  C   -0.033728  -0.024418   0.000019   0.000023  -0.000117  -0.000074
     8  C   -0.000642   0.005064  -0.000536   0.000633  -0.000072  -0.000501
     9  C    0.000096   0.000535   0.006866  -0.007303  -0.001595  -0.001880
    10  C   -0.000231  -0.000069  -0.023128  -0.030846  -0.037921  -0.042753
    11  O   -0.000064   0.010323   0.000008  -0.000011  -0.000061  -0.000029
    12  C    0.402959   0.398512   0.000000   0.000000   0.000007  -0.000014
    13  C    0.000005  -0.000001   0.401606   0.392576   0.400411   0.009640
    14  O   -0.000013   0.000005  -0.000168   0.004593   0.004059   0.314781
    15  C    0.000283  -0.000002  -0.000017   0.000000   0.000001  -0.000016
    16  O   -0.000140   0.000000  -0.000015   0.000000   0.000000   0.000330
    17  C    0.000291  -0.000001  -0.000001   0.000000   0.000000  -0.000002
    18  C   -0.000032   0.000000   0.000011   0.000000   0.000000   0.000006
    19  O    0.000000   0.000000   0.000001   0.000000   0.000000   0.000000
    20  H    0.000036  -0.000004  -0.000242  -0.000004  -0.000124   0.000087
    21  H   -0.000042  -0.000005   0.001395  -0.000431   0.000562  -0.001402
    22  H    0.001657   0.000078  -0.000003  -0.000002   0.000001   0.000679
    23  H    0.000022   0.000027  -0.000001   0.000000   0.000000   0.000002
    24  H   -0.001075  -0.000068  -0.000001   0.000000   0.000000  -0.000001
    25  H   -0.000247  -0.000372  -0.000020  -0.000001   0.000088  -0.000002
    26  H   -0.000795   0.000016   0.000000   0.000000   0.000000   0.000000
    27  H    0.008031  -0.005766  -0.000004  -0.000006  -0.000031   0.000009
    28  H   -0.000003  -0.000051  -0.000371   0.000579   0.000306   0.003134
    29  H    0.000005  -0.000018   0.000275   0.000762  -0.001099   0.000092
    30  H   -0.026480  -0.022874   0.000000   0.000000   0.000000   0.000001
    31  H    0.557464  -0.027059   0.000000   0.000000  -0.000001  -0.000003
    32  H   -0.027059   0.543329   0.000000   0.000000   0.000000  -0.000006
    33  H    0.000000   0.000000   0.531835  -0.023156  -0.022866  -0.000383
    34  H    0.000000   0.000000  -0.023156   0.534213  -0.020991  -0.000477
    35  H   -0.000001   0.000000  -0.022866  -0.020991   0.540490  -0.000600
    36  H   -0.000003  -0.000006  -0.000383  -0.000477  -0.000600   0.452079
    37  H    0.000006   0.000000   0.000015  -0.000003  -0.000003   0.000213
    38  H   -0.000023   0.000000   0.000000   0.000000   0.000000   0.000000
    39  H    0.000065   0.000001   0.000000   0.000000   0.000000   0.000001
    40  H    0.000001   0.000000   0.000000   0.000000   0.000000   0.000000
    41  H    0.000002   0.000000  -0.000050   0.000002  -0.000004  -0.000001
    42  H    0.000011   0.000000   0.000001   0.000000   0.000000  -0.000001
    43  H    0.000001   0.000000   0.000002   0.000000   0.000000  -0.000002
              37         38         39         40         41         42
     1  C    0.000027   0.000001  -0.000022  -0.000002  -0.000072   0.000006
     2  C   -0.000196  -0.000020  -0.000067   0.000049   0.001428  -0.000137
     3  C    0.002783  -0.000266   0.000179  -0.000285   0.008457  -0.000676
     4  C   -0.001615  -0.008468  -0.005987   0.010992  -0.006754   0.000773
     5  C   -0.000334   0.004224  -0.002236  -0.000325  -0.000052   0.000851
     6  C    0.000022   0.000387  -0.000101   0.000015   0.000041  -0.000122
     7  C   -0.000003   0.000004   0.000016   0.000001   0.000018   0.000005
     8  C    0.000002   0.000000   0.000000   0.000000  -0.000001   0.000000
     9  C    0.000004   0.000000   0.000000   0.000000  -0.000002   0.000000
    10  C    0.000049   0.000000   0.000000   0.000000   0.000051  -0.000002
    11  O    0.000000   0.000000   0.000000   0.000000   0.000000   0.000000
    12  C    0.000000  -0.000008   0.000018   0.000000  -0.000001  -0.000001
    13  C    0.000014   0.000000   0.000000   0.000000   0.000036   0.000000
    14  O    0.000888   0.000000  -0.000001   0.000000  -0.000124   0.000000
    15  C   -0.045976  -0.027660  -0.035593  -0.031129  -0.040162  -0.029981
    16  O    0.319636   0.003974   0.002094   0.000831  -0.003193   0.004867
    17  C    0.007321   0.397059   0.404300   0.396587   0.008238  -0.004665
    18  C    0.000653  -0.000174   0.008203  -0.013448   0.402418   0.383599
    19  O    0.001278  -0.000372  -0.000069   0.018999  -0.029720  -0.025402
    20  H    0.000006  -0.000011  -0.000007   0.000022  -0.000002  -0.000192
    21  H    0.008315  -0.000027  -0.000017  -0.000061   0.001876   0.000036
    22  H   -0.000852   0.000581   0.005213  -0.000517  -0.000506  -0.000793
    23  H    0.000046   0.000770   0.000343  -0.000357  -0.000747   0.004746
    24  H    0.000002  -0.002178   0.000057   0.000167  -0.000097   0.000052
    25  H   -0.000001  -0.000016  -0.000005   0.000002  -0.000079   0.000020
    26  H   -0.000002  -0.000012   0.000009  -0.000003   0.000008  -0.000013
    27  H    0.000000   0.000000   0.000000   0.000000   0.000000  -0.000001
    28  H   -0.000003   0.000000   0.000000   0.000000   0.000000   0.000000
    29  H    0.000000   0.000000   0.000000   0.000000   0.000000   0.000000
    30  H    0.000000  -0.000002   0.000001   0.000000   0.000000   0.000000
    31  H    0.000006  -0.000023   0.000065   0.000001   0.000002   0.000011
    32  H    0.000000   0.000000   0.000001   0.000000   0.000000   0.000000
    33  H    0.000015   0.000000   0.000000   0.000000  -0.000050   0.000001
    34  H   -0.000003   0.000000   0.000000   0.000000   0.000002   0.000000
    35  H   -0.000003   0.000000   0.000000   0.000000  -0.000004   0.000000
    36  H    0.000213   0.000000   0.000001   0.000000  -0.000001  -0.000001
    37  H    0.445742  -0.000541  -0.000283  -0.000326   0.000559   0.000121
    38  H   -0.000541   0.541302  -0.023069  -0.021592  -0.000021   0.000867
    39  H   -0.000283  -0.023069   0.538233  -0.024024  -0.000373  -0.000225
    40  H   -0.000326  -0.021592  -0.024024   0.535006   0.000897  -0.001094
    41  H    0.000559  -0.000021  -0.000373   0.000897   0.563601  -0.028578
    42  H    0.000121   0.000867  -0.000225  -0.001094  -0.028578   0.555369
    43  H    0.001354   0.000034  -0.000249   0.001188  -0.003164   0.008872
              43
     1  C   -0.000001
     2  C    0.000004
     3  C   -0.000077
     4  C    0.001689
     5  C   -0.000154
     6  C    0.000004
     7  C    0.000000
     8  C    0.000000
     9  C    0.000000
    10  C    0.000000
    11  O    0.000000
    12  C    0.000000
    13  C    0.000000
    14  O    0.000000
    15  C   -0.012638
    16  O    0.027143
    17  C   -0.002054
    18  C   -0.052149
    19  O    0.317214
    20  H   -0.000033
    21  H   -0.000450
    22  H   -0.000189
    23  H    0.000013
    24  H    0.000008
    25  H    0.000001
    26  H    0.000000
    27  H    0.000000
    28  H    0.000000
    29  H    0.000000
    30  H    0.000000
    31  H    0.000001
    32  H    0.000000
    33  H    0.000002
    34  H    0.000000
    35  H    0.000000
    36  H   -0.000002
    37  H    0.001354
    38  H    0.000034
    39  H   -0.000249
    40  H    0.001188
    41  H   -0.003164
    42  H    0.008872
    43  H    0.459277
 Mulliken charges:
               1
     1  C   -0.028090
     2  C   -0.012776
     3  C   -0.221820
     4  C   -0.213834
     5  C   -0.202482
     6  C   -0.258064
     7  C   -0.227187
     8  C    0.247284
     9  C   -0.196452
    10  C   -0.088011
    11  O   -0.395554
    12  C   -0.299138
    13  C   -0.259078
    14  O   -0.425246
    15  C   -0.108178
    16  O   -0.432469
    17  C   -0.274579
    18  C    0.059676
    19  O   -0.444546
    20  H    0.180387
    21  H    0.130882
    22  H    0.161283
    23  H    0.142080
    24  H    0.152334
    25  H    0.143461
    26  H    0.140316
    27  H    0.151995
    28  H    0.175747
    29  H    0.164748
    30  H    0.130118
    31  H    0.125277
    32  H    0.130780
    33  H    0.136754
    34  H    0.139708
    35  H    0.136335
    36  H    0.267876
    37  H    0.261084
    38  H    0.135256
    39  H    0.133597
    40  H    0.128408
    41  H    0.126069
    42  H    0.131687
    43  H    0.254358
 Sum of Mulliken charges =   0.00000
 Mulliken charges with hydrogens summed into heavy atoms:
               1
     1  C   -0.028090
     2  C   -0.012776
     3  C    0.089450
     4  C   -0.052551
     5  C    0.091932
     6  C    0.025713
     7  C   -0.075192
     8  C    0.247284
     9  C    0.144043
    10  C   -0.088011
    11  O   -0.395554
    12  C    0.087037
    13  C    0.153720
    14  O   -0.157371
    15  C   -0.108178
    16  O   -0.171384
    17  C    0.122682
    18  C    0.317433
    19  O   -0.190189
 Electronic spatial extent (au):  <R**2>=           5604.0041
 Charge=              0.0000 electrons
 Dipole moment (field-independent basis, Debye):
    X=             -0.7291    Y=             -0.9639    Z=              1.0297  Tot=              1.5878
 Quadrupole moment (field-independent basis, Debye-Ang):
   XX=           -151.3770   YY=           -114.8242   ZZ=           -112.7257
   XY=            -11.8954   XZ=              2.0258   YZ=              1.1116
 Traceless Quadrupole moment (field-independent basis, Debye-Ang):
   XX=            -25.0680   YY=             11.4847   ZZ=             13.5833
   XY=            -11.8954   XZ=              2.0258   YZ=              1.1116
 Octapole moment (field-independent basis, Debye-Ang**2):
  XXX=             -1.8113  YYY=              0.7636  ZZZ=             -8.6847  XYY=            -25.8929
  XXY=            -42.3267  XXZ=            -11.9084  XZZ=             11.8155  YZZ=             -7.9168
  YYZ=              4.4372  XYZ=             -4.6607
 Hexadecapole moment (field-independent basis, Debye-Ang**3):
 XXXX=          -5598.5326 YYYY=          -2020.0923 ZZZZ=           -625.0089 XXXY=           -255.0865
 XXXZ=            167.1300 YYYX=             69.6636 YYYZ=              7.0110 ZZZX=            -42.4356
 ZZZY=             28.8790 XXYY=          -1091.5836 XXZZ=           -883.7703 YYZZ=           -433.1274
 XXYZ=             54.5541 YYXZ=             29.2532 ZZXY=            -16.1475
 N-N= 1.598440748840D+03 E-N=-5.265987781879D+03  KE= 8.830001591009D+02
 1\1\GINC-SNODE69\SP\RmPW1PW91\6-311G(d,p)\C15H24O4\ROOT\11-Mar-2024\0\
 \# mPW1PW91/6-311G(d,p) nmr guess=read geom=check scrf=(solvent=methan
 ol,read)\\candidate structure: DY-202A-11R_51, conformer: 1, nmr calcu
 lation with methanol solvation\\0,1\C,0,-1.7923112657,0.6184214122,-0.
 1817712192\C,0,-1.0465317772,-0.5082664541,-0.2813075891\C,0,0.4242904
 866,-0.6188338685,-0.5752306618\C,0,1.270554734,0.4857520878,0.1114722
 205\C,0,1.201747488,1.8346313492,-0.6494393883\C,0,-0.1465616295,2.186
 3324409,-1.3050508161\C,0,-1.4071284953,2.0578348487,-0.4276471543\C,0
 ,-3.1784749136,0.2546744255,0.1600362396\C,0,-3.249920807,-1.242298916
 5,0.4032026381\C,0,-1.8731019434,-1.7797034639,-0.0484851619\O,0,-4.12
 91535961,1.0341209501,0.2332388209\C,0,-1.3279690068,2.8688026595,0.88
 17168232\C,0,-1.964265652,-2.6304376795,-1.3184192064\O,0,-1.252596262
 9,-2.6274217402,0.9333937593\C,0,2.7372035168,0.0411038636,0.405389093
 9\O,0,2.7394937927,-1.0253763664,1.3903344951\C,0,3.5366643601,1.16100
 91777,1.0772656809\C,0,3.4737473298,-0.4900629693,-0.8396988549\O,0,4.
 7784700402,-0.9709455233,-0.5106290342\H,0,0.5814415358,-0.597717737,-
 1.6630716355\H,0,0.7403317634,-1.6162965022,-0.2524062436\H,0,0.837104
 4372,0.6376164561,1.1083442343\H,0,1.9575826661,1.8478668936,-1.445462
 0298\H,0,1.4803927352,2.6361985805,0.0430393283\H,0,-0.2919780877,1.57
 18159306,-2.2027787661\H,0,-0.0797210833,3.2235698515,-1.6594512479\H,
 0,-2.2397772736,2.4879522889,-1.0039722447\H,0,-3.3994603012,-1.425348
 9242,1.4745890681\H,0,-4.099853164,-1.6858006927,-0.1259488658\H,0,-1.
 1071838613,3.9213496042,0.6651690756\H,0,-0.550332286,2.4892752259,1.5
 534017978\H,0,-2.2822754434,2.8301209651,1.4184591987\H,0,-0.968675434
 4,-2.93088733,-1.6621287881\H,0,-2.5456287252,-3.5368582654,-1.1145774
 531\H,0,-2.4572987464,-2.0737611911,-2.1217646439\H,0,-1.1747362576,-2
 .120298707,1.760594685\H,0,2.2454287834,-1.7830302219,1.0332068349\H,0
 ,3.7036294967,1.9985244836,0.3947610321\H,0,3.0102041449,1.5313125956,
 1.9640162724\H,0,4.5136390358,0.7824341481,1.3917471724\H,0,2.88499207
 47,-1.2956728101,-1.3022594076\H,0,3.6100668373,0.2974754835,-1.586528
 1096\H,0,4.6534507551,-1.5295763588,0.2782500509\\Version=ES64L-G09Rev
 D.01\State=1-A\HF=-886.9767028\RMSD=8.050e-09\Dipole=0.2988759,-0.3722
 118,-0.402919\Quadrupole=-18.9424045,8.8120485,10.130356,8.4276096,1.1
 211075,-0.6807397\PG=C01 [X(C15H24O4)]\\@


 TERRY FORSTER, PORTLY ATLANTA BRAVES RELIEVER,
 ANNOUNCING THAT HE WAS GOING TO A FAT FARM:
 "A WAIST IS A TERRIBLE THING TO MIND."
 Job cpu time:       0 days  0 hours 45 minutes  4.3 seconds.
 File lengths (MBytes):  RWF=    275 Int=      0 D2E=      0 Chk=     29 Scr=      1
 Normal termination of Gaussian 09 at Mon Mar 11 00:10:48 2024.
