# Supplementary material for: New patchoulol- and guaiane-type sesquiterpenoids from Sanguisorba officinalis with anti-melanogenic activity
Source: Nat Prod Bioprospect. 2026 May 12;16(1):63. doi: 10.1007/s13659-026-00616-0 (PMC13161421; doi:10.1007/s13659-026-00616-0)
Supplement: Supplementary file 2 — Additional file 2. It includes the calculated NMR data of compound 11. [file 13659_2026_616_MOESM2_ESM.zip › New folder/11R-nmr-52.log]

 Entering Gaussian System, Link 0=/gpfs/home/zhengshan/software/Gaussian/g09/g09
 Input=DY-202A-11R_52-2.gjf
 Output=DY-202A-11R_52-2.log
 Initial command:
 /gpfs/home/zhengshan/software/Gaussian/g09/l1.exe "/gpfs/home/zhengshan/software/Gaussian/g09/scratch/zhengshan/%J/Gau-20861.inp" -scrdir="/gpfs/home/zhengshan/software/Gaussian/g09/scratch/zhengshan/%J/"
 Entering Link 1 = /gpfs/home/zhengshan/software/Gaussian/g09/l1.exe PID=     20863.
  
 Copyright (c) 1988,1990,1992,1993,1995,1998,2003,2009,2013,
            Gaussian, Inc.  All Rights Reserved.
  
 This is part of the Gaussian(R) 09 program.  It is based on
 the Gaussian(R) 03 system (copyright 2003, Gaussian, Inc.),
 the Gaussian(R) 98 system (copyright 1998, Gaussian, Inc.),
 the Gaussian(R) 94 system (copyright 1995, Gaussian, Inc.),
 the Gaussian 92(TM) system (copyright 1992, Gaussian, Inc.),
 the Gaussian 90(TM) system (copyright 1990, Gaussian, Inc.),
 the Gaussian 88(TM) system (copyright 1988, Gaussian, Inc.),
 the Gaussian 86(TM) system (copyright 1986, Carnegie Mellon
 University), and the Gaussian 82(TM) system (copyright 1983,
 Carnegie Mellon University). Gaussian is a federally registered
 trademark of Gaussian, Inc.
  
 This software contains proprietary and confidential information,
 including trade secrets, belonging to Gaussian, Inc.
  
 This software is provided under written license and may be
 used, copied, transmitted, or stored only in accord with that
 written license.
  
 The following legend is applicable only to US Government
 contracts under FAR:
  
                    RESTRICTED RIGHTS LEGEND
  
 Use, reproduction and disclosure by the US Government is
 subject to restrictions as set forth in subparagraphs (a)
 and (c) of the Commercial Computer Software - Restricted
 Rights clause in FAR 52.227-19.
  
 Gaussian, Inc.
 340 Quinnipiac St., Bldg. 40, Wallingford CT 06492
  
  
 ---------------------------------------------------------------
 Warning -- This program may not be used in any manner that
 competes with the business of Gaussian, Inc. or will provide
 assistance to any competitor of Gaussian, Inc.  The licensee
 of this program is prohibited from giving any competitor of
 Gaussian, Inc. access to this program.  By using this program,
 the user acknowledges that Gaussian, Inc. is engaged in the
 business of creating and licensing software in the field of
 computational chemistry and represents and warrants to the
 licensee that it is not a competitor of Gaussian, Inc. and that
 it will not use this program in any manner prohibited above.
 ---------------------------------------------------------------
  

 Cite this work as:
 Gaussian 09, Revision D.01,
 M. J. Frisch, G. W. Trucks, H. B. Schlegel, G. E. Scuseria, 
 M. A. Robb, J. R. Cheeseman, G. Scalmani, V. Barone, B. Mennucci, 
 G. A. Petersson, H. Nakatsuji, M. Caricato, X. Li, H. P. Hratchian, 
 A. F. Izmaylov, J. Bloino, G. Zheng, J. L. Sonnenberg, M. Hada, 
 M. Ehara, K. Toyota, R. Fukuda, J. Hasegawa, M. Ishida, T. Nakajima, 
 Y. Honda, O. Kitao, H. Nakai, T. Vreven, J. A. Montgomery, Jr., 
 J. E. Peralta, F. Ogliaro, M. Bearpark, J. J. Heyd, E. Brothers, 
 K. N. Kudin, V. N. Staroverov, T. Keith, R. Kobayashi, J. Normand, 
 K. Raghavachari, A. Rendell, J. C. Burant, S. S. Iyengar, J. Tomasi, 
 M. Cossi, N. Rega, J. M. Millam, M. Klene, J. E. Knox, J. B. Cross, 
 V. Bakken, C. Adamo, J. Jaramillo, R. Gomperts, R. E. Stratmann, 
 O. Yazyev, A. J. Austin, R. Cammi, C. Pomelli, J. W. Ochterski, 
 R. L. Martin, K. Morokuma, V. G. Zakrzewski, G. A. Voth, 
 P. Salvador, J. J. Dannenberg, S. Dapprich, A. D. Daniels, 
 O. Farkas, J. B. Foresman, J. V. Ortiz, J. Cioslowski, 
 and D. J. Fox, Gaussian, Inc., Wallingford CT, 2013.
 
 ******************************************
 Gaussian 09:  ES64L-G09RevD.01 24-Apr-2013
                10-Mar-2024 
 ******************************************
 %chk=DY-202A-11R_52.chk
 %mem=6GB
 %nprocshared=3
 Will use up to    3 processors via shared memory.
 ----------------------------------------------------------------------
 # mPW1PW91/6-311G(d,p) nmr guess=read geom=check scrf=(solvent=methano
 l,read)
 ----------------------------------------------------------------------
 1/29=2,38=1,40=2/1;
 2/12=2,40=1/2;
 3/5=4,6=6,7=101,11=2,14=-4,16=1,25=1,30=1,70=2203,72=3,74=-7,116=-2/1,2,8,3;
 4/5=1/1;
 5/5=2,38=6,53=3/2;
 8/6=1,10=90,11=11/1;
 10/13=100,45=16/2;
 6/7=2,8=2,9=2,10=2,28=1/1;
 99/9=1/99;
 ----------------------------------------------------------------------
 candidate structure: DY-202A-11R_52, conformer: 1, nmr calculation wit
 h methanol solvation
 ----------------------------------------------------------------------
 Structure from the checkpoint file:  "DY-202A-11R_52.chk"
 Charge =  0 Multiplicity = 1
 Redundant internal coordinates found in file.
 C,0,-1.7897347279,0.6211093408,-0.1485496725
 C,0,-1.047475235,-0.5089559174,-0.2335525782
 C,0,0.4255552057,-0.630019466,-0.5087535686
 C,0,1.2761687928,0.4925337847,0.1345900763
 C,0,1.2118815514,1.8290764311,-0.6444102259
 C,0,-0.1427294616,2.1786457099,-1.2877031445
 C,0,-1.3960781869,2.057880623,-0.398501592
 C,0,-3.1834389066,0.2665054697,0.1690427897
 C,0,-3.2686793437,-1.2316003795,0.3994322982
 C,0,-1.8914043687,-1.7729577225,-0.0450721862
 O,0,-4.1296330454,1.0526660849,0.2313882412
 C,0,-1.3052481992,2.8726777583,0.907558411
 C,0,-1.9755045378,-2.5805057812,-1.3480793597
 O,0,-1.2550815602,-2.5620245058,0.9748710192
 C,0,2.7362697913,0.0315296756,0.4104604769
 O,0,2.6359464315,-1.0863741114,1.3180314103
 C,0,3.554361357,1.1345555963,1.1016717385
 C,0,3.4617280957,-0.4778131,-0.8546274205
 O,0,4.6415299145,-1.2192430968,-0.5064747504
 H,0,0.5816513467,-0.6569086909,-1.5972895088
 H,0,0.7607709585,-1.5980665659,-0.1278251264
 H,0,0.8555297751,0.6638600367,1.1343422965
 H,0,1.9566388023,1.8242421491,-1.4511405044
 H,0,1.5065421751,2.6398685738,0.0311286939
 H,0,-0.2975548926,1.5564914921,-2.1787450485
 H,0,-0.0790245728,3.2128709928,-1.6514881834
 H,0,-2.2305256259,2.4905828856,-0.970288644
 H,0,-3.4143581313,-1.4210453873,1.4697157405
 H,0,-4.1203801711,-1.6632917435,-0.13667688
 H,0,-1.0818325166,3.9238566959,0.686745524
 H,0,-0.5256606875,2.4922858643,1.5763581661
 H,0,-2.2566426531,2.8392613117,1.4500011777
 H,0,-0.978386998,-2.884010639,-1.6841949671
 H,0,-2.5741313066,-3.485912302,-1.1858377834
 H,0,-2.4508585568,-1.9971312764,-2.1441802783
 H,0,-1.6978276962,-3.4280503889,0.9894981155
 H,0,3.4839572198,-1.5610547275,1.2225165957
 H,0,3.7277334375,1.9947001705,0.4470091146
 H,0,3.0380742999,1.4811766885,2.0040247571
 H,0,4.5318404337,0.7444845178,1.4102643433
 H,0,2.8294748324,-1.1883011734,-1.3926041905
 H,0,3.7120658963,0.3464045652,-1.5324694133
 H,0,5.3315710643,-0.5860994427,-0.2477859596
 Recover connectivity data from disk.
                          Input orientation:                          
 ---------------------------------------------------------------------
 Center     Atomic      Atomic             Coordinates (Angstroms)
 Number     Number       Type             X           Y           Z
 ---------------------------------------------------------------------
      1          6           0       -1.789735    0.621109   -0.148550
      2          6           0       -1.047475   -0.508956   -0.233553
      3          6           0        0.425555   -0.630019   -0.508754
      4          6           0        1.276169    0.492534    0.134590
      5          6           0        1.211882    1.829076   -0.644410
      6          6           0       -0.142729    2.178646   -1.287703
      7          6           0       -1.396078    2.057881   -0.398502
      8          6           0       -3.183439    0.266505    0.169043
      9          6           0       -3.268679   -1.231600    0.399432
     10          6           0       -1.891404   -1.772958   -0.045072
     11          8           0       -4.129633    1.052666    0.231388
     12          6           0       -1.305248    2.872678    0.907558
     13          6           0       -1.975505   -2.580506   -1.348079
     14          8           0       -1.255082   -2.562025    0.974871
     15          6           0        2.736270    0.031530    0.410460
     16          8           0        2.635946   -1.086374    1.318031
     17          6           0        3.554361    1.134556    1.101672
     18          6           0        3.461728   -0.477813   -0.854627
     19          8           0        4.641530   -1.219243   -0.506475
     20          1           0        0.581651   -0.656909   -1.597290
     21          1           0        0.760771   -1.598067   -0.127825
     22          1           0        0.855530    0.663860    1.134342
     23          1           0        1.956639    1.824242   -1.451141
     24          1           0        1.506542    2.639869    0.031129
     25          1           0       -0.297555    1.556491   -2.178745
     26          1           0       -0.079025    3.212871   -1.651488
     27          1           0       -2.230526    2.490583   -0.970289
     28          1           0       -3.414358   -1.421045    1.469716
     29          1           0       -4.120380   -1.663292   -0.136677
     30          1           0       -1.081833    3.923857    0.686746
     31          1           0       -0.525661    2.492286    1.576358
     32          1           0       -2.256643    2.839261    1.450001
     33          1           0       -0.978387   -2.884011   -1.684195
     34          1           0       -2.574131   -3.485912   -1.185838
     35          1           0       -2.450859   -1.997131   -2.144180
     36          1           0       -1.697828   -3.428050    0.989498
     37          1           0        3.483957   -1.561055    1.222517
     38          1           0        3.727733    1.994700    0.447009
     39          1           0        3.038074    1.481177    2.004025
     40          1           0        4.531840    0.744485    1.410264
     41          1           0        2.829475   -1.188301   -1.392604
     42          1           0        3.712066    0.346405   -1.532469
     43          1           0        5.331571   -0.586099   -0.247786
 ---------------------------------------------------------------------
                    Distance matrix (angstroms):
                    1          2          3          4          5
     1  C    0.000000
     2  C    1.354704   0.000000
     3  C    2.569549   1.503400   0.000000
     4  C    3.081633   2.556918   1.548406   0.000000
     5  C    3.273341   3.277177   2.585317   1.548328   0.000000
     6  C    2.536970   3.025393   2.969564   2.622816   1.539804
     7  C    1.510547   2.595647   3.248894   3.142515   2.629501
     8  C    1.472759   2.307762   3.779948   4.465465   4.735206
     9  C    2.433124   2.420048   3.851502   4.868103   5.525647
    10  C    2.398458   1.531484   2.624807   3.898493   4.792102
    11  O    2.409506   3.486335   4.912126   5.435606   5.468237
    12  C    2.533703   3.578272   4.155780   3.595313   3.135866
    13  C    3.423992   2.528780   3.205301   4.713307   5.486255
    14  O    3.417641   2.391334   2.959447   4.055074   5.290534
    15  C    4.598349   3.876029   2.573325   1.555803   2.582186
    16  O    4.965180   4.038368   2.903658   2.396347   3.791964
    17  C    5.512354   5.065654   3.936575   2.556873   3.003061
    18  C    5.411473   4.551881   3.059598   2.587816   3.229201
    19  O    6.698968   5.739667   4.256951   3.829726   4.590617
    20  H    3.058701   2.129723   1.100000   2.191570   2.735926
    21  H    3.380865   2.113550   1.092974   2.169126   3.495092
    22  H    2.940249   2.620699   2.135127   1.098087   2.156079
    23  H    4.144826   3.993875   3.042320   2.179685   1.097953
    24  H    3.869511   4.063023   3.485997   2.162134   1.095701
    25  H    2.687607   2.934660   2.844748   2.993348   2.169535
    26  H    3.450012   4.098833   4.040823   3.525175   2.143719
    27  H    2.089134   3.307510   4.123826   4.184479   3.520505
    28  H    3.070599   3.055350   4.391469   5.238835   6.036134
    29  H    3.263516   3.283995   4.676711   5.817552   6.394329
    30  H    3.479509   4.527467   4.943604   4.199884   3.379527
    31  H    2.841565   3.543377   3.873150   3.053571   2.896673
    32  H    2.773728   3.937893   4.802792   4.440517   4.175846
    33  H    3.911823   2.783886   2.903996   4.448826   5.300153
    34  H    4.308001   3.478476   4.196747   5.691781   6.547988
    35  H    3.357798   2.799044   3.580136   5.028117   5.504983
    36  H    4.207053   3.231087   3.818703   4.994647   6.226833
    37  H    5.869709   4.874518   3.635649   3.205486   4.487843
    38  H    5.716983   5.434526   4.325161   2.892106   2.747388
    39  H    5.355468   5.065481   4.194813   2.752546   3.235772
    40  H    6.512099   5.949959   4.736398   3.505741   4.052179
    41  H    5.114561   4.103127   2.621393   2.751416   3.504421
    42  H    5.679833   5.007201   3.578065   2.955340   3.039389
    43  H    7.223586   6.379529   4.913148   4.213781   4.791892
                    6          7          8          9         10
     6  C    0.000000
     7  C    1.541475   0.000000
     8  C    3.876120   2.593413   0.000000
     9  C    4.924202   3.868335   1.518113   0.000000
    10  C    4.496350   3.878864   2.423759   1.545166   0.000000
    11  O    4.412581   2.979856   1.231754   2.446907   3.615280
    12  C    2.579206   1.542056   3.296231   4.578029   4.778390
    13  C    5.100219   4.769912   3.444741   2.558446   1.535264
    14  O    5.369406   4.821779   3.516888   2.481075   1.437991
    15  C    3.972720   4.672988   5.929287   6.136370   4.987891
    16  O    5.017095   5.393519   6.084053   5.977418   4.777693
    17  C    4.524126   5.254512   6.857205   7.255737   6.278935
    18  C    4.498493   5.498734   6.764625   6.887615   5.566759
    19  O    5.919891   6.870510   7.993367   7.961924   6.572574
    20  H    2.942948   3.566313   4.260109   4.375182   3.125852
    21  H    4.052800   4.253377   4.372820   4.080290   2.659223
    22  H    3.026120   3.059843   4.171686   4.598039   3.856779
    23  H    2.135336   3.521839   5.609985   6.329830   5.452001
    24  H    2.161514   2.991404   5.258117   6.158462   5.569998
    25  H    1.097726   2.151142   3.937575   4.821622   4.263584
    26  H    1.098189   2.153743   4.651106   5.842388   5.542904
    27  H    2.134701   1.100216   2.674442   4.099823   4.375935
    28  H    5.591484   4.434706   2.143106   1.096640   2.176652
    29  H    5.648633   4.619253   2.166897   1.095064   2.233551
    30  H    2.797521   2.181371   4.249822   5.607458   5.800402
    31  H    2.906519   2.201455   3.741446   4.772487   4.763045
    32  H    3.521373   2.183596   3.019748   4.324330   4.862223
    33  H    5.146457   5.123452   4.268782   3.509616   2.180542
    34  H    6.165169   5.722006   4.035789   2.842077   2.168335
    35  H    4.847487   4.539061   3.318392   2.779358   2.183918
    36  H    6.248121   5.666836   4.065702   2.764081   1.961413
    37  H    5.782683   6.288015   6.993136   6.810588   5.526861
    38  H    4.245415   5.193489   7.129392   7.704614   6.783222
    39  H    4.630275   5.076064   6.599228   7.050462   6.252036
    40  H    5.584573   6.335366   7.829089   8.110167   7.050787
    41  H    4.492364   5.420446   6.380465   6.356159   4.944124
    42  H    4.275098   5.505286   7.102782   7.413039   6.172757
    43  H    6.220387   7.230118   8.567735   8.648692   7.322643
                   11         12         13         14         15
    11  O    0.000000
    12  C    3.427360   0.000000
    13  C    4.509426   5.939222   0.000000
    14  O    4.677799   5.435351   2.432170   0.000000
    15  C    6.943732   4.965188   5.667099   4.793325   0.000000
    16  O    7.178395   5.601392   5.532274   4.175572   1.443419
    17  C    7.733555   5.164741   7.098055   6.067250   1.537437
    18  C    7.819882   6.087294   5.850497   5.471681   1.544722
    19  O    9.090617   7.355778   6.807825   6.226353   2.456668
    20  H    5.335064   4.721508   3.209576   3.690402   3.024465
    21  H    5.574179   5.032694   3.153000   2.491749   2.616855
    22  H    5.081176   3.098269   4.970220   3.858295   2.112115
    23  H    6.361520   4.159638   5.905436   5.953152   2.699482
    24  H    5.858821   2.954403   6.424887   5.964638   2.908531
    25  H    4.554932   3.503293   4.540954   5.274877   4.270080
    26  H    4.961768   2.857984   6.103434   6.452154   4.722123
    27  H    2.668003   2.128014   5.091532   5.501271   5.711608
    28  H    2.857328   4.816682   3.369661   2.491823   6.407981
    29  H    2.740800   5.439707   2.628549   3.202061   7.084167
    30  H    4.211909   1.097110   6.873565   6.494589   5.459345
    31  H    4.107319   1.095330   6.032213   5.141974   4.249097
    32  H    2.860950   1.095679   6.105913   5.513870   5.821785
    33  H    5.394185   6.321668   1.095140   2.692743   5.165911
    34  H    5.002680   6.813519   1.097469   2.694833   6.566653
    35  H    4.214602   5.860083   1.095474   3.387841   6.127639
    36  H    5.154147   6.313478   2.501940   0.972748   5.653777
    37  H    8.110526   6.534039   6.119883   4.849923   1.937730
    38  H    7.916573   5.129703   7.528730   6.772800   2.199631
    39  H    7.396073   4.690732   7.271165   5.986470   2.175318
    40  H    8.746762   6.233259   7.810862   6.679149   2.175313
    41  H    7.489223   6.235241   5.002804   4.916875   2.178926
    42  H    8.068596   6.124478   6.399161   6.278397   2.196884
    43  H    9.614028   7.572670   7.653865   6.984494   2.747789
                   16         17         18         19         20
    16  O    0.000000
    17  C    2.413053   0.000000
    18  C    2.402646   2.536813   0.000000
    19  O    2.714561   3.050973   1.436266   0.000000
    20  H    3.592167   4.396674   2.979675   4.241310   0.000000
    21  H    2.422522   4.096710   3.013035   3.917547   1.754191
    22  H    2.503387   2.739765   3.471554   4.535654   3.046515
    23  H    4.074489   3.089536   2.814353   4.166994   2.840433
    24  H    4.100800   2.757824   3.785136   5.000991   3.791558
    25  H    5.274241   5.077049   4.474806   5.907262   2.451578
    26  H    5.888346   5.010068   5.176202   6.575586   3.926146
    27  H    6.458605   6.292595   6.420787   7.823240   4.267104
    28  H    6.061452   7.431662   7.319346   8.297191   5.094950
    29  H    6.935197   8.262150   7.707735   8.780945   5.025465
    30  H    6.270791   5.426477   6.511104   7.786663   5.382138
    31  H    4.782186   4.326123   5.534478   6.694289   4.606040
    32  H    6.274190   6.065898   7.001004   8.239177   5.437380
    33  H    5.030732   6.667513   5.117870   5.978456   2.720525
    34  H    6.258758   8.008736   6.752034   7.593753   4.258112
    35  H    6.220287   7.510372   6.239387   7.320462   3.360268
    36  H    4.936900   6.958121   6.222999   6.877806   4.423429
    37  H    0.976508   2.699236   2.342741   2.108606   4.146344
    38  H    3.382853   1.094756   2.806838   3.474707   4.594346
    39  H    2.687864   1.095874   3.491277   4.020690   4.855398
    40  H    2.637227   1.096745   2.787272   2.746297   5.158806
    41  H    2.719446   3.484614   1.092683   2.017356   2.318833
    42  H    3.366934   2.754043   1.096117   2.089933   3.287907
    43  H    3.157285   2.817830   1.968831   0.971570   4.938412
                   21         22         23         24         25
    21  H    0.000000
    22  H    2.591980   0.000000
    23  H    3.859205   3.040337   0.000000
    24  H    4.305988   2.354890   1.750701   0.000000
    25  H    3.908652   3.619799   2.383797   3.051559   0.000000
    26  H    5.115850   3.889949   2.472318   2.381922   1.751956
    27  H    5.135626   4.158140   4.267033   3.871795   2.463589
    28  H    4.473832   4.763533   6.921770   6.540322   5.647252
    29  H    4.881595   5.638334   7.128876   7.085732   5.399170
    30  H    5.877955   3.818546   4.267464   2.962793   3.798756
    31  H    4.614123   2.333711   3.971630   2.557218   3.876667
    32  H    5.593228   3.810201   5.215230   4.026725   4.318718
    33  H    2.664697   4.888230   5.553047   6.295272   4.519532
    34  H    3.975541   5.862288   6.985414   7.460435   5.620899
    35  H    3.813070   5.363002   5.874456   6.472616   4.155255
    36  H    3.262202   4.825385   6.848242   6.928643   6.069941
    37  H    3.039825   3.444801   4.576175   4.793468   5.965527
    38  H    4.694813   3.239308   2.601693   2.350083   4.825926
    39  H    4.383222   2.487540   3.636669   2.753266   5.350482
    40  H    4.698322   3.687532   3.998147   3.827130   6.071524
    41  H    2.459087   3.703028   3.136987   4.293256   4.234409
    42  H    3.803174   3.920773   2.296115   3.545300   4.237811
    43  H    4.683021   4.848466   4.318330   5.011538   6.325058
                   26         27         28         29         30
    26  H    0.000000
    27  H    2.369534   0.000000
    28  H    6.506884   4.759823   0.000000
    29  H    6.511849   4.639088   1.771341   0.000000
    30  H    2.641678   2.473769   5.884020   6.413035   0.000000
    31  H    3.337322   3.064633   4.865193   5.755460   1.774861
    32  H    3.807997   2.445416   4.414851   5.124846   1.771746
    33  H    6.162945   5.564510   4.245159   3.709055   7.209654
    34  H    7.163525   5.990244   3.467221   2.610282   7.787053
    35  H    5.745648   4.643937   3.784237   2.632265   6.704213
    36  H    7.327835   6.257376   2.684242   3.201781   7.383878
    37  H    6.614009   7.340264   6.904163   7.725530   7.156657
    38  H    4.514315   6.144549   7.982651   8.678392   5.187585
    39  H    5.106647   6.133807   7.095228   8.106402   4.967448
    40  H    6.060308   7.378719   8.236208   9.113251   6.491934
    41  H    5.281733   6.270259   6.872590   7.078379   6.764331
    42  H    4.754278   6.342550   7.932397   8.205750   6.380011
    43  H    6.758484   8.195931   8.951996   9.513783   7.895872
                   31         32         33         34         35
    31  H    0.000000
    32  H    1.769931   0.000000
    33  H    6.304025   6.649283   0.000000
    34  H    6.896725   6.859757   1.776808   0.000000
    35  H    6.140331   6.028810   1.779414   1.774848   0.000000
    36  H    6.063725   6.309004   2.821739   2.345920   3.526262
    37  H    5.712426   7.236644   5.487413   6.797476   6.837167
    38  H    4.428813   6.126339   7.105731   8.509806   7.798973
    39  H    3.729001   5.494121   6.984969   8.145186   7.709385
    40  H    5.353570   7.104447   7.287267   8.667805   8.301122
    41  H    5.798137   7.083096   4.178548   5.875434   5.394534
    42  H    5.676966   7.122847   5.697276   7.370419   6.621781
    43  H    6.863754   8.496856   6.867258   8.472838   8.133482
                   36         37         38         39         40
    36  H    0.000000
    37  H    5.512791   0.000000
    38  H    7.690074   3.647497   0.000000
    39  H    6.896270   3.172497   1.778661   0.000000
    40  H    7.509717   2.539453   1.771296   1.768221   0.000000
    41  H    5.584564   2.721424   3.784514   4.325126   3.806545
    42  H    7.062137   3.358628   2.575938   3.774753   3.080614
    43  H    7.682448   2.554605   3.116980   3.821572   2.271377
                   41         42         43
    41  H    0.000000
    42  H    1.775908   0.000000
    43  H    2.816690   2.267768   0.000000
 Stoichiometry    C15H24O4
 Framework group  C1[X(C15H24O4)]
 Deg. of freedom   123
 Full point group                 C1      NOp   1
 Largest Abelian subgroup         C1      NOp   1
 Largest concise Abelian subgroup C1      NOp   1
                         Standard orientation:                         
 ---------------------------------------------------------------------
 Center     Atomic      Atomic             Coordinates (Angstroms)
 Number     Number       Type             X           Y           Z
 ---------------------------------------------------------------------
      1          6           0        1.825388    0.628642    0.121887
      2          6           0        1.094064   -0.509135    0.198363
      3          6           0       -0.374067   -0.647575    0.491001
      4          6           0       -1.242805    0.477652   -0.122773
      5          6           0       -1.179605    1.802002    0.676868
      6          6           0        0.180421    2.153087    1.307790
      7          6           0        1.422777    2.057684    0.400268
      8          6           0        3.217723    0.291478   -0.219794
      9          6           0        3.312744   -1.201918   -0.475537
     10          6           0        1.946227   -1.762462   -0.021709
     11          8           0        4.156212    1.086840   -0.281885
     12          6           0        1.307523    2.892560   -0.891102
     13          6           0        2.054650   -2.590099    1.266816
     14          8           0        1.303145   -2.540587   -1.045810
     15          6           0       -2.702445    0.008310   -0.386765
     16          8           0       -2.604649   -1.093920   -1.313580
     17          6           0       -3.539136    1.115070   -1.049143
     18          6           0       -3.406547   -0.527690    0.879375
     19          8           0       -4.584480   -1.273780    0.534869
     20          1           0       -0.515380   -0.693349    1.580926
     21          1           0       -0.706011   -1.612281    0.098897
     22          1           0       -0.837038    0.668739   -1.125087
     23          1           0       -1.913457    1.777631    1.493182
     24          1           0       -1.490212    2.620933    0.018508
     25          1           0        0.352467    1.518064    2.186509
     26          1           0        0.112697    3.180724    1.689097
     27          1           0        2.261037    2.488460    0.967919
     28          1           0        3.445743   -1.372828   -1.550581
     29          1           0        4.175203   -1.634665    0.042208
     30          1           0        1.078055    3.938042   -0.650351
     31          1           0        0.522372    2.516129   -1.555621
     32          1           0        2.251843    2.876253   -1.446536
     33          1           0        1.064752   -2.907740    1.611112
     34          1           0        2.658812   -3.487473    1.082029
     35          1           0        2.535561   -2.015448    2.065917
     36          1           0        1.753079   -3.402334   -1.080318
     37          1           0       -3.447200   -1.577523   -1.214576
     38          1           0       -3.711134    1.963009   -0.378394
     39          1           0       -3.037939    1.480697   -1.952502
     40          1           0       -4.517261    0.721424   -1.351077
     41          1           0       -2.761088   -1.241148    1.397368
     42          1           0       -3.654883    0.283279    1.573733
     43          1           0       -5.283326   -0.642656    0.295613
 ---------------------------------------------------------------------
 Rotational constants (GHZ):      0.5746125      0.2568309      0.2035062
 Standard basis: 6-311G(d,p) (5D, 7F)
 There are   505 symmetry adapted cartesian basis functions of A   symmetry.
 There are   486 symmetry adapted basis functions of A   symmetry.
   486 basis functions,   800 primitive gaussians,   505 cartesian basis functions
    73 alpha electrons       73 beta electrons
       nuclear repulsion energy      1597.7540088366 Hartrees.
 NAtoms=   43 NActive=   43 NUniq=   43 SFac= 1.00D+00 NAtFMM=   60 NAOKFM=F Big=F
 Integral buffers will be    131072 words long.
 Raffenetti 2 integral format.
 Two-electron integral symmetry is turned on.
 Using the following non-standard input for PCM:
 --- end of non-standard input.
 ------------------------------------------------------------------------------
 Polarizable Continuum Model (PCM)
 =================================
 Model                : PCM (using non-symmetric T matrix).
 Atomic radii         : UFF (Universal Force Field).
 Polarization charges : Total charges.
 Charge compensation  : None.
 Solution method      : On-the-fly selection.
 Cavity type          : Scaled VdW (van der Waals Surface) (Alpha=1.100).
 Cavity algorithm     : GePol (No added spheres)
                        Default sphere list used, NSphG=   43.
                        Lebedev-Laikov grids with approx.  5.0 points / Ang**2.
                        Smoothing algorithm: Karplus/York (Gamma=1.0000).
                        Polarization charges: spherical gaussians, with
                                              point-specific exponents (IZeta= 3).
                        Self-potential: point-specific (ISelfS= 7).
                        Self-field    : sphere-specific E.n sum rule (ISelfD= 2).
 Solvent              : Methanol, Eps=  32.613000 Eps(inf)=   1.765709
 ------------------------------------------------------------------------------
 One-electron integrals computed using PRISM.
 NBasis=   486 RedAO= T EigKep=  3.14D-04  NBF=   486
 NBsUse=   486 1.00D-06 EigRej= -1.00D+00 NBFU=   486
 Initial guess from the checkpoint file:  "DY-202A-11R_52.chk"
 B after Tr=     0.000000    0.000000    0.000000
         Rot=    1.000000    0.000000    0.000000    0.000000 Ang=   0.00 deg.
 Requested convergence on RMS density matrix=1.00D-08 within 128 cycles.
 Requested convergence on MAX density matrix=1.00D-06.
 Requested convergence on             energy=1.00D-06.
 No special actions if energy rises.
 Inv3:  Mode=1 IEnd=    20940492.
 Iteration    1 A*A^-1 deviation from unit magnitude is 4.88D-15 for   2630.
 Iteration    1 A*A^-1 deviation from orthogonality  is 5.42D-15 for   2634   2522.
 Iteration    1 A^-1*A deviation from unit magnitude is 5.11D-15 for    853.
 Iteration    1 A^-1*A deviation from orthogonality  is 6.53D-09 for   2317   2302.
 Iteration    2 A*A^-1 deviation from unit magnitude is 7.55D-15 for    877.
 Iteration    2 A*A^-1 deviation from orthogonality  is 5.15D-15 for   2211    859.
 Iteration    2 A^-1*A deviation from unit magnitude is 9.99D-16 for     92.
 Iteration    2 A^-1*A deviation from orthogonality  is 6.21D-16 for   1322    860.
 Error on total polarization charges =  0.01117
 SCF Done:  E(RmPW1PW91) =  -886.977286834     A.U. after   11 cycles
            NFock= 11  Conv=0.57D-08     -V/T= 2.0045
 DoSCS=F DFT=T ScalE2(SS,OS)=  1.000000  1.000000
 Range of M.O.s used for correlation:     1   486
 NBasis=   486 NAE=    73 NBE=    73 NFC=     0 NFV=     0
 NROrb=    486 NOA=    73 NOB=    73 NVA=   413 NVB=   413
 NEqPCM:  Using equilibrium solvation (IEInf=0, Eps=  32.6130, EpsInf=   1.7657)
          Differentiating once with respect to magnetic field using GIAOs.
          Electric field/nuclear overlap derivatives assumed to be zero.
 FoFJK:  IHMeth= 1 ICntrl=    6127 DoSepK=F KAlg= 0 I1Cent=   0 FoldK=F
 IRaf=         1 NMat=   1 IRICut=       1 DoRegI=T DoRafI=F ISym2E= 0.
          There are     3 degrees of freedom in the 1st order CPHF.  IDoFFX=0 NUNeed=     3.
      3 vectors produced by pass  0 Test12= 1.00D-12 3.33D-08 XBig12= 4.50D+01 1.11D+00.
 AX will form     3 AO Fock derivatives at one time.
      3 vectors produced by pass  1 Test12= 1.00D-12 3.33D-08 XBig12= 1.01D-01 2.18D-01.
      3 vectors produced by pass  2 Test12= 1.00D-12 3.33D-08 XBig12= 1.38D-03 1.69D-02.
      3 vectors produced by pass  3 Test12= 1.00D-12 3.33D-08 XBig12= 6.75D-06 7.95D-04.
      3 vectors produced by pass  4 Test12= 1.00D-12 3.33D-08 XBig12= 3.45D-08 4.36D-05.
      3 vectors produced by pass  5 Test12= 1.00D-12 3.33D-08 XBig12= 8.34D-11 1.47D-06.
      3 vectors produced by pass  6 Test12= 1.00D-12 3.33D-08 XBig12= 3.96D-13 1.34D-07.
 InvSVY:  IOpt=1 It=  1 EMax= 1.78D-15
 Solved reduced A of dimension    21 with     3 vectors.
 Calculating GIAO nuclear magnetic shielding tensors.
 SCF GIAO Magnetic shielding tensor (ppm):
      1  C    Isotropic =    35.1980   Anisotropy =   140.4205
   XX=   -27.1965   YX=    31.3415   ZX=    37.8830
   XY=    18.3792   YY=    13.1905   ZY=   -18.7492
   XZ=    35.6020   YZ=    -8.7503   ZZ=   119.6001
   Eigenvalues:   -48.1467    24.9291   128.8117
      2  C    Isotropic =    -1.6943   Anisotropy =   190.9590
   XX=   -77.3701   YX=    32.2769   ZX=    48.1144
   XY=    32.8519   YY=   -43.6278   ZY=   -17.6266
   XZ=    33.3566   YZ=   -27.0391   ZZ=   115.9151
   Eigenvalues:  -106.8451   -23.8494   125.6118
      3  C    Isotropic =   161.4219   Anisotropy =    14.4396
   XX=   168.3798   YX=    -4.6348   ZX=     2.4809
   XY=    -0.0414   YY=   153.7817   ZY=    -6.2461
   XZ=     1.9165   YZ=   -10.7375   ZZ=   162.1042
   Eigenvalues:   148.4517   164.7657   171.0483
      4  C    Isotropic =   139.6736   Anisotropy =    37.4162
   XX=   162.0991   YX=     5.0726   ZX=     8.6535
   XY=     1.3831   YY=   133.6875   ZY=    -2.2651
   XZ=    10.4567   YZ=     1.2301   ZZ=   123.2342
   Eigenvalues:   120.8909   133.5122   164.6177
      5  C    Isotropic =   160.4786   Anisotropy =    18.4232
   XX=   166.5171   YX=     2.6679   ZX=     2.4774
   XY=    -2.1133   YY=   166.0843   ZY=     9.3122
   XZ=     5.1218   YZ=    14.3536   ZZ=   148.8343
   Eigenvalues:   142.3738   166.3013   172.7607
      6  C    Isotropic =   156.2294   Anisotropy =    16.8524
   XX=   163.3524   YX=     5.3556   ZX=    -9.7427
   XY=     0.6820   YY=   151.7780   ZY=     5.3402
   XZ=    -5.3394   YZ=     3.6965   ZZ=   153.5579
   Eigenvalues:   145.0827   156.1411   167.4644
      7  C    Isotropic =   154.5188   Anisotropy =     7.2870
   XX=   152.5572   YX=    -4.5539   ZX=     0.4827
   XY=    -4.5640   YY=   152.9304   ZY=     0.8418
   XZ=    -5.2864   YZ=    -1.5465   ZZ=   158.0686
   Eigenvalues:   147.7929   156.3866   159.3767
      8  C    Isotropic =   -24.6718   Anisotropy =   145.6148
   XX=   -66.1651   YX=    13.1215   ZX=    28.5323
   XY=    19.6846   YY=   -69.4980   ZY=   -28.5719
   XZ=    34.5966   YZ=   -23.5892   ZZ=    61.6476
   Eigenvalues:   -94.8605   -51.5597    72.4047
      9  C    Isotropic =   132.3777   Anisotropy =    33.5279
   XX=   133.1163   YX=    17.1209   ZX=   -12.6109
   XY=    13.3283   YY=   140.0778   ZY=    -5.9704
   XZ=    -4.4868   YZ=    -2.7368   ZZ=   123.9391
   Eigenvalues:   117.3752   125.0283   154.7297
     10  C    Isotropic =   106.8803   Anisotropy =    37.7336
   XX=   103.3587   YX=     7.2706   ZX=     1.9487
   XY=     6.9545   YY=   106.4382   ZY=    18.7486
   XZ=     8.1381   YZ=    22.7473   ZZ=   110.8439
   Eigenvalues:    87.5167   101.0882   132.0360
     11  O    Isotropic =  -229.7248   Anisotropy =   892.4763
   XX=  -561.0941   YX=  -243.8176   ZX=   143.9434
   XY=  -191.2361   YY=  -441.7159   ZY=   -91.0929
   XZ=   193.7538   YZ=   -80.6734   ZZ=   313.6358
   Eigenvalues:  -733.8381  -320.5957   365.2595
     12  C    Isotropic =   169.1336   Anisotropy =    29.6504
   XX=   154.6530   YX=    -0.8836   ZX=     1.2867
   XY=    -0.2587   YY=   176.9425   ZY=   -10.5226
   XZ=     0.5292   YZ=   -14.4416   ZZ=   175.8054
   Eigenvalues:   154.6140   163.8863   188.9005
     13  C    Isotropic =   158.5950   Anisotropy =    41.8626
   XX=   142.6567   YX=     1.3192   ZX=     7.5327
   XY=     0.6999   YY=   157.1448   ZY=   -18.8152
   XZ=    10.2052   YZ=   -13.5919   ZZ=   175.9835
   Eigenvalues:   138.5319   150.7498   186.5034
     14  O    Isotropic =   246.8112   Anisotropy =    59.7431
   XX=   227.2878   YX=    -7.0705   ZX=     2.9215
   XY=     2.4300   YY=   241.5111   ZY=    21.1578
   XZ=    16.5163   YZ=    28.7603   ZZ=   271.6347
   Eigenvalues:   220.1310   233.6627   286.6400
     15  C    Isotropic =   110.6533   Anisotropy =    40.5462
   XX=   101.7117   YX=     1.7518   ZX=     7.6568
   XY=    -6.9229   YY=   119.9303   ZY=    23.5636
   XZ=     1.1004   YZ=    20.4897   ZZ=   110.3178
   Eigenvalues:    90.3486   103.9271   137.6841
     16  O    Isotropic =   268.8954   Anisotropy =    51.5379
   XX=   266.1561   YX=    -9.6973   ZX=   -14.5563
   XY=    -3.6826   YY=   296.4455   ZY=    25.0423
   XZ=     3.4188   YZ=     9.1036   ZZ=   244.0845
   Eigenvalues:   238.5664   264.8658   303.2539
     17  C    Isotropic =   163.7110   Anisotropy =    36.0008
   XX=   156.6705   YX=   -19.7428   ZX=     4.9734
   XY=   -18.4113   YY=   172.1917   ZY=    -2.6670
   XZ=     5.3854   YZ=   -10.2831   ZZ=   162.2709
   Eigenvalues:   143.8081   159.6134   187.7116
     18  C    Isotropic =   119.5036   Anisotropy =    45.7320
   XX=   135.9146   YX=    21.6414   ZX=    -0.3219
   XY=    25.0359   YY=   105.8459   ZY=     0.0443
   XZ=    13.4726   YZ=     3.8026   ZZ=   116.7503
   Eigenvalues:    93.0253   115.4939   149.9916
     19  O    Isotropic =   324.9152   Anisotropy =    71.0536
   XX=   327.7547   YX=   -20.8541   ZX=    14.8352
   XY=   -45.6035   YY=   332.0432   ZY=   -19.1086
   XZ=    32.3355   YZ=     1.6727   ZZ=   314.9477
   Eigenvalues:   289.7126   312.7488   372.2842
     20  H    Isotropic =    29.6045   Anisotropy =     5.5171
   XX=    28.9144   YX=    -1.0477   ZX=    -0.0564
   XY=    -0.9540   YY=    27.7364   ZY=    -2.8180
   XZ=    -1.1782   YZ=    -2.1514   ZZ=    32.1626
   Eigenvalues:    26.1329    29.3979    33.2825
     21  H    Isotropic =    28.4837   Anisotropy =     8.4421
   XX=    32.0730   YX=    -2.0636   ZX=     1.5929
   XY=    -2.5888   YY=    31.4483   ZY=     1.6674
   XZ=     1.8510   YZ=     1.6270   ZZ=    21.9299
   Eigenvalues:    21.2374    30.1020    34.1118
     22  H    Isotropic =    29.7119   Anisotropy =     3.0089
   XX=    30.8996   YX=     1.2300   ZX=    -1.2794
   XY=     1.4640   YY=    28.5152   ZY=    -0.5068
   XZ=     0.8060   YZ=    -1.4705   ZZ=    29.7208
   Eigenvalues:    27.5902    29.8276    31.7178
     23  H    Isotropic =    30.4909   Anisotropy =     7.3280
   XX=    33.9336   YX=     1.6735   ZX=    -3.1957
   XY=     1.2678   YY=    27.8977   ZY=     4.1087
   XZ=    -2.4853   YZ=     3.5249   ZZ=    29.6413
   Eigenvalues:    23.9802    32.1162    35.3762
     24  H    Isotropic =    29.8560   Anisotropy =     6.2102
   XX=    30.6584   YX=    -0.4702   ZX=     3.1350
   XY=    -0.5693   YY=    33.2460   ZY=    -1.9858
   XZ=     2.6473   YZ=    -1.0635   ZZ=    25.6635
   Eigenvalues:    24.1867    31.3851    33.9961
     25  H    Isotropic =    29.9064   Anisotropy =     6.2727
   XX=    28.3883   YX=     1.0439   ZX=     1.1047
   XY=     0.5868   YY=    27.4322   ZY=    -1.0166
   XZ=     0.2702   YZ=    -0.8501   ZZ=    33.8986
   Eigenvalues:    26.7786    28.8523    34.0882
     26  H    Isotropic =    30.0813   Anisotropy =    10.4619
   XX=    28.7530   YX=     1.0309   ZX=    -0.1629
   XY=     0.9930   YY=    32.8976   ZY=     5.3340
   XZ=    -0.5662   YZ=     6.4307   ZZ=    28.5934
   Eigenvalues:    24.3070    28.8811    37.0559
     27  H    Isotropic =    29.0862   Anisotropy =     8.8729
   XX=    33.0932   YX=     2.2701   ZX=     2.3818
   XY=     2.5585   YY=    26.6132   ZY=     0.8807
   XZ=     2.4581   YZ=     2.6625   ZZ=    27.5520
   Eigenvalues:    25.2098    27.0472    35.0014
     28  H    Isotropic =    29.1494   Anisotropy =     6.2959
   XX=    29.5122   YX=     0.9330   ZX=    -3.0016
   XY=     0.3868   YY=    27.2481   ZY=     0.1401
   XZ=    -3.3548   YZ=     1.7192   ZZ=    30.6880
   Eigenvalues:    25.9351    28.1665    33.3467
     29  H    Isotropic =    29.2658   Anisotropy =     5.8651
   XX=    33.0894   YX=    -0.1001   ZX=     0.0396
   XY=    -0.5931   YY=    28.1659   ZY=    -1.4196
   XZ=     0.9291   YZ=    -2.2284   ZZ=    26.5420
   Eigenvalues:    25.3512    29.2702    33.1758
     30  H    Isotropic =    30.7215   Anisotropy =    10.8000
   XX=    27.4679   YX=     0.0443   ZX=    -1.0365
   XY=    -0.1993   YY=    37.6391   ZY=    -0.9912
   XZ=    -0.0950   YZ=    -2.5119   ZZ=    27.0575
   Eigenvalues:    26.4538    27.7893    37.9215
     31  H    Isotropic =    30.8050   Anisotropy =     5.2518
   XX=    31.4238   YX=     2.5230   ZX=     1.6290
   XY=     2.3925   YY=    28.6997   ZY=    -1.7823
   XZ=     3.1725   YZ=    -1.8506   ZZ=    32.2914
   Eigenvalues:    25.9848    32.1239    34.3061
     32  H    Isotropic =    30.4211   Anisotropy =     9.2218
   XX=    32.4863   YX=     0.5254   ZX=    -3.6215
   XY=     1.1221   YY=    28.4916   ZY=    -2.6365
   XZ=    -4.6083   YZ=    -3.9249   ZZ=    30.2855
   Eigenvalues:    25.3398    29.3546    36.5690
     33  H    Isotropic =    30.1042   Anisotropy =     5.7515
   XX=    31.5964   YX=    -0.8396   ZX=    -1.3515
   XY=     0.7694   YY=    29.5579   ZY=    -3.1607
   XZ=    -2.7251   YZ=    -4.1581   ZZ=    29.1583
   Eigenvalues:    25.3182    31.0559    33.9385
     34  H    Isotropic =    30.3120   Anisotropy =     9.2464
   XX=    29.5987   YX=    -3.8388   ZX=     0.3554
   XY=    -3.9593   YY=    33.4536   ZY=    -1.3127
   XZ=     0.9082   YZ=    -3.2367   ZZ=    27.8838
   Eigenvalues:    26.5859    27.8739    36.4762
     35  H    Isotropic =    30.7729   Anisotropy =     8.7639
   XX=    29.0803   YX=    -0.3001   ZX=     3.5943
   XY=     0.0207   YY=    28.4531   ZY=     0.1167
   XZ=     3.8315   YZ=    -0.1349   ZZ=    34.7852
   Eigenvalues:    27.2385    28.4647    36.6155
     36  H    Isotropic =    30.4239   Anisotropy =    16.5569
   XX=    26.9574   YX=    -4.4818   ZX=     1.0146
   XY=    -5.1731   YY=    38.3239   ZY=     4.5162
   XZ=     0.4205   YZ=     5.6848   ZZ=    25.9904
   Eigenvalues:    22.5601    27.2499    41.4619
     37  H    Isotropic =    28.9317   Anisotropy =    17.3641
   XX=    34.2692   YX=     8.5613   ZX=    -1.6169
   XY=     9.2045   YY=    27.8139   ZY=     2.9096
   XZ=    -2.4006   YZ=     4.4739   ZZ=    24.7120
   Eigenvalues:    18.6896    27.5978    40.5078
     38  H    Isotropic =    30.6238   Anisotropy =     8.6161
   XX=    30.6345   YX=    -3.3916   ZX=     0.3763
   XY=    -2.8350   YY=    34.1415   ZY=     3.0342
   XZ=     1.1323   YZ=     2.2186   ZZ=    27.0953
   Eigenvalues:    25.5548    29.9487    36.3679
     39  H    Isotropic =    30.7544   Anisotropy =     7.6296
   XX=    29.4637   YX=    -0.1658   ZX=     1.0640
   XY=     0.0723   YY=    29.5546   ZY=    -3.9832
   XZ=    -0.0243   YZ=    -4.0219   ZZ=    33.2450
   Eigenvalues:    26.9689    29.4535    35.8408
     40  H    Isotropic =    30.5391   Anisotropy =     8.4761
   XX=    34.6723   YX=     0.2999   ZX=     3.2824
   XY=    -0.6707   YY=    28.6271   ZY=    -2.0983
   XZ=     3.3307   YZ=    -1.5796   ZZ=    28.3178
   Eigenvalues:    25.9143    29.5131    36.1898
     41  H    Isotropic =    28.2843   Anisotropy =     7.7834
   XX=    33.0018   YX=     1.3230   ZX=     1.5623
   XY=     2.3165   YY=    24.7734   ZY=    -3.1080
   XZ=     1.2290   YZ=    -3.7689   ZZ=    27.0777
   Eigenvalues:    21.8289    29.5507    33.4732
     42  H    Isotropic =    28.0151   Anisotropy =     4.4774
   XX=    28.7879   YX=     3.2313   ZX=    -1.2072
   XY=     2.5840   YY=    26.5342   ZY=     3.2844
   XZ=    -2.2528   YZ=     2.8062   ZZ=    28.7231
   Eigenvalues:    22.5622    30.4830    31.0000
     43  H    Isotropic =    30.8375   Anisotropy =    18.9041
   XX=    40.1728   YX=    -5.0797   ZX=     2.9208
   XY=    -6.3007   YY=    29.8674   ZY=    -2.7423
   XZ=     2.5881   YZ=    -4.1941   ZZ=    22.4725
   Eigenvalues:    21.0860    27.9864    43.4403
 End of Minotr F.D. properties file   721 does not exist.
 End of Minotr F.D. properties file   722 does not exist.
 End of Minotr F.D. properties file   788 does not exist.

 **********************************************************************

            Population analysis using the SCF density.

 **********************************************************************

 Orbital symmetries:
       Occupied  (A) (A) (A) (A) (A) (A) (A) (A) (A) (A) (A) (A)
                 (A) (A) (A) (A) (A) (A) (A) (A) (A) (A) (A) (A)
                 (A) (A) (A) (A) (A) (A) (A) (A) (A) (A) (A) (A)
                 (A) (A) (A) (A) (A) (A) (A) (A) (A) (A) (A) (A)
                 (A) (A) (A) (A) (A) (A) (A) (A) (A) (A) (A) (A)
                 (A) (A) (A) (A) (A) (A) (A) (A) (A) (A) (A) (A)
                 (A)
       Virtual   (A) (A) (A) (A) (A) (A) (A) (A) (A) (A) (A) (A)
                 (A) (A) (A) (A) (A) (A) (A) (A) (A) (A) (A) (A)
                 (A) (A) (A) (A) (A) (A) (A) (A) (A) (A) (A) (A)
                 (A) (A) (A) (A) (A) (A) (A) (A) (A) (A) (A) (A)
                 (A) (A) (A) (A) (A) (A) (A) (A) (A) (A) (A) (A)
                 (A) (A) (A) (A) (A) (A) (A) (A) (A) (A) (A) (A)
                 (A) (A) (A) (A) (A) (A) (A) (A) (A) (A) (A) (A)
                 (A) (A) (A) (A) (A) (A) (A) (A) (A) (A) (A) (A)
                 (A) (A) (A) (A) (A) (A) (A) (A) (A) (A) (A) (A)
                 (A) (A) (A) (A) (A) (A) (A) (A) (A) (A) (A) (A)
                 (A) (A) (A) (A) (A) (A) (A) (A) (A) (A) (A) (A)
                 (A) (A) (A) (A) (A) (A) (A) (A) (A) (A) (A) (A)
                 (A) (A) (A) (A) (A) (A) (A) (A) (A) (A) (A) (A)
                 (A) (A) (A) (A) (A) (A) (A) (A) (A) (A) (A) (A)
                 (A) (A) (A) (A) (A) (A) (A) (A) (A) (A) (A) (A)
                 (A) (A) (A) (A) (A) (A) (A) (A) (A) (A) (A) (A)
                 (A) (A) (A) (A) (A) (A) (A) (A) (A) (A) (A) (A)
                 (A) (A) (A) (A) (A) (A) (A) (A) (A) (A) (A) (A)
                 (A) (A) (A) (A) (A) (A) (A) (A) (A) (A) (A) (A)
                 (A) (A) (A) (A) (A) (A) (A) (A) (A) (A) (A) (A)
                 (A) (A) (A) (A) (A) (A) (A) (A) (A) (A) (A) (A)
                 (A) (A) (A) (A) (A) (A) (A) (A) (A) (A) (A) (A)
                 (A) (A) (A) (A) (A) (A) (A) (A) (A) (A) (A) (A)
                 (A) (A) (A) (A) (A) (A) (A) (A) (A) (A) (A) (A)
                 (A) (A) (A) (A) (A) (A) (A) (A) (A) (A) (A) (A)
                 (A) (A) (A) (A) (A) (A) (A) (A) (A) (A) (A) (A)
                 (A) (A) (A) (A) (A) (A) (A) (A) (A) (A) (A) (A)
                 (A) (A) (A) (A) (A) (A) (A) (A) (A) (A) (A) (A)
                 (A) (A) (A) (A) (A) (A) (A) (A) (A) (A) (A) (A)
                 (A) (A) (A) (A) (A) (A) (A) (A) (A) (A) (A) (A)
                 (A) (A) (A) (A) (A) (A) (A) (A) (A) (A) (A) (A)
                 (A) (A) (A) (A) (A) (A) (A) (A) (A) (A) (A) (A)
                 (A) (A) (A) (A) (A) (A) (A) (A) (A) (A) (A) (A)
                 (A) (A) (A) (A) (A) (A) (A) (A) (A) (A) (A) (A)
                 (A) (A) (A) (A) (A)
 The electronic state is 1-A.
 Alpha  occ. eigenvalues --  -19.22546 -19.21660 -19.20466 -19.19840 -10.32058
 Alpha  occ. eigenvalues --  -10.30894 -10.29550 -10.28100 -10.26616 -10.24680
 Alpha  occ. eigenvalues --  -10.24593 -10.24463 -10.23817 -10.23697 -10.23160
 Alpha  occ. eigenvalues --  -10.23103 -10.23069 -10.22294 -10.22158  -1.06804
 Alpha  occ. eigenvalues --   -1.06284  -1.05615  -1.03567  -0.89243  -0.84617
 Alpha  occ. eigenvalues --   -0.82140  -0.77992  -0.76888  -0.74956  -0.71991
 Alpha  occ. eigenvalues --   -0.71068  -0.68641  -0.66628  -0.63429  -0.59877
 Alpha  occ. eigenvalues --   -0.58265  -0.56242  -0.53613  -0.52729  -0.52128
 Alpha  occ. eigenvalues --   -0.51224  -0.49344  -0.48303  -0.47560  -0.46891
 Alpha  occ. eigenvalues --   -0.45990  -0.45650  -0.45326  -0.44592  -0.43934
 Alpha  occ. eigenvalues --   -0.42896  -0.41905  -0.40941  -0.40851  -0.39937
 Alpha  occ. eigenvalues --   -0.39805  -0.39454  -0.39189  -0.37267  -0.36855
 Alpha  occ. eigenvalues --   -0.36441  -0.36289  -0.35398  -0.35029  -0.34368
 Alpha  occ. eigenvalues --   -0.33532  -0.33181  -0.32699  -0.30504  -0.30026
 Alpha  occ. eigenvalues --   -0.28042  -0.27019  -0.26023
 Alpha virt. eigenvalues --   -0.04846   0.04140   0.04579   0.04716   0.06048
 Alpha virt. eigenvalues --    0.06868   0.08138   0.08624   0.09417   0.09960
 Alpha virt. eigenvalues --    0.10543   0.10953   0.11566   0.11874   0.12369
 Alpha virt. eigenvalues --    0.12738   0.13144   0.13464   0.13998   0.15036
 Alpha virt. eigenvalues --    0.15337   0.15875   0.16522   0.17482   0.17716
 Alpha virt. eigenvalues --    0.18359   0.18862   0.19251   0.19695   0.20249
 Alpha virt. eigenvalues --    0.21272   0.21601   0.21999   0.23052   0.23618
 Alpha virt. eigenvalues --    0.24639   0.25376   0.26834   0.26992   0.27280
 Alpha virt. eigenvalues --    0.29236   0.29599   0.30351   0.31053   0.32532
 Alpha virt. eigenvalues --    0.32769   0.33640   0.33709   0.34866   0.35491
 Alpha virt. eigenvalues --    0.37236   0.37315   0.38583   0.39167   0.39407
 Alpha virt. eigenvalues --    0.40426   0.41313   0.42362   0.43589   0.44317
 Alpha virt. eigenvalues --    0.45431   0.45987   0.46497   0.46990   0.48578
 Alpha virt. eigenvalues --    0.48951   0.49415   0.50855   0.50956   0.51475
 Alpha virt. eigenvalues --    0.52188   0.53818   0.54769   0.55139   0.55695
 Alpha virt. eigenvalues --    0.55812   0.56886   0.57401   0.57980   0.58311
 Alpha virt. eigenvalues --    0.58410   0.59099   0.59633   0.59977   0.60031
 Alpha virt. eigenvalues --    0.60335   0.60912   0.61383   0.61812   0.62221
 Alpha virt. eigenvalues --    0.62502   0.63004   0.63343   0.63683   0.64409
 Alpha virt. eigenvalues --    0.65090   0.65329   0.66198   0.66543   0.66907
 Alpha virt. eigenvalues --    0.67608   0.67948   0.68217   0.69024   0.69458
 Alpha virt. eigenvalues --    0.71053   0.71941   0.72252   0.73622   0.73698
 Alpha virt. eigenvalues --    0.75365   0.76975   0.78442   0.81043   0.81871
 Alpha virt. eigenvalues --    0.84425   0.85638   0.86282   0.87472   0.87861
 Alpha virt. eigenvalues --    0.89455   0.90535   0.91642   0.93053   0.94203
 Alpha virt. eigenvalues --    0.95985   0.98112   0.98905   0.99889   1.00843
 Alpha virt. eigenvalues --    1.01216   1.01714   1.02122   1.03449   1.05696
 Alpha virt. eigenvalues --    1.06983   1.09131   1.10873   1.11114   1.12467
 Alpha virt. eigenvalues --    1.15772   1.16576   1.16909   1.19891   1.20889
 Alpha virt. eigenvalues --    1.21579   1.23323   1.23777   1.24606   1.26167
 Alpha virt. eigenvalues --    1.27242   1.28644   1.30770   1.32749   1.33050
 Alpha virt. eigenvalues --    1.34207   1.36068   1.36686   1.39023   1.39405
 Alpha virt. eigenvalues --    1.39758   1.40368   1.42650   1.43230   1.43908
 Alpha virt. eigenvalues --    1.44531   1.45357   1.45637   1.46347   1.46626
 Alpha virt. eigenvalues --    1.47815   1.48686   1.49640   1.50451   1.50607
 Alpha virt. eigenvalues --    1.52349   1.52931   1.53552   1.54182   1.55172
 Alpha virt. eigenvalues --    1.55812   1.56321   1.56928   1.57105   1.58380
 Alpha virt. eigenvalues --    1.58625   1.59385   1.60104   1.60792   1.61765
 Alpha virt. eigenvalues --    1.62096   1.62853   1.63861   1.64439   1.65581
 Alpha virt. eigenvalues --    1.66117   1.66984   1.67256   1.68138   1.68413
 Alpha virt. eigenvalues --    1.70249   1.70796   1.71717   1.72704   1.73092
 Alpha virt. eigenvalues --    1.73866   1.74037   1.74487   1.74995   1.76640
 Alpha virt. eigenvalues --    1.77039   1.77538   1.78242   1.78821   1.80631
 Alpha virt. eigenvalues --    1.81255   1.82615   1.83265   1.85115   1.85421
 Alpha virt. eigenvalues --    1.85785   1.88465   1.88592   1.89177   1.90438
 Alpha virt. eigenvalues --    1.91884   1.92947   1.93601   1.94433   1.96465
 Alpha virt. eigenvalues --    1.97731   1.99614   1.99867   2.01452   2.02436
 Alpha virt. eigenvalues --    2.03232   2.03282   2.05883   2.07018   2.07760
 Alpha virt. eigenvalues --    2.08872   2.09383   2.10654   2.11451   2.11910
 Alpha virt. eigenvalues --    2.13364   2.14219   2.14866   2.17562   2.18261
 Alpha virt. eigenvalues --    2.19495   2.20604   2.21583   2.21982   2.24060
 Alpha virt. eigenvalues --    2.26107   2.27449   2.29101   2.29857   2.31180
 Alpha virt. eigenvalues --    2.32351   2.34501   2.35376   2.36510   2.40345
 Alpha virt. eigenvalues --    2.40993   2.41435   2.41921   2.42402   2.44108
 Alpha virt. eigenvalues --    2.44817   2.45816   2.45978   2.47165   2.48827
 Alpha virt. eigenvalues --    2.49397   2.49955   2.51892   2.52086   2.52732
 Alpha virt. eigenvalues --    2.54963   2.55643   2.56371   2.56887   2.57528
 Alpha virt. eigenvalues --    2.57899   2.59097   2.59638   2.60216   2.61074
 Alpha virt. eigenvalues --    2.62063   2.64573   2.65113   2.65567   2.66107
 Alpha virt. eigenvalues --    2.67265   2.68542   2.69088   2.70928   2.71545
 Alpha virt. eigenvalues --    2.73531   2.73983   2.76621   2.77209   2.78890
 Alpha virt. eigenvalues --    2.80879   2.81467   2.83768   2.84672   2.85011
 Alpha virt. eigenvalues --    2.86430   2.88046   2.89617   2.90051   2.91293
 Alpha virt. eigenvalues --    2.92748   2.93988   2.94415   2.95124   2.99330
 Alpha virt. eigenvalues --    2.99966   3.01728   3.02936   3.05984   3.06737
 Alpha virt. eigenvalues --    3.08172   3.09177   3.10880   3.13207   3.14338
 Alpha virt. eigenvalues --    3.15484   3.16293   3.18054   3.18914   3.20734
 Alpha virt. eigenvalues --    3.22583   3.23603   3.25279   3.26218   3.26475
 Alpha virt. eigenvalues --    3.30417   3.32200   3.33674   3.34293   3.37715
 Alpha virt. eigenvalues --    3.41996   3.45097   3.48889   3.56856   3.57303
 Alpha virt. eigenvalues --    3.60146   3.64355   3.72386   3.75847   3.77675
 Alpha virt. eigenvalues --    3.78095   3.80703   3.81315   3.81808   3.83164
 Alpha virt. eigenvalues --    3.83515   3.83812   3.84495   3.85788   3.88462
 Alpha virt. eigenvalues --    3.89780   3.92497   3.95505   4.00525   4.03760
 Alpha virt. eigenvalues --    4.06812   4.07894   4.11228   4.13601   4.25070
 Alpha virt. eigenvalues --    4.25657   4.29446   4.34281   4.35551   4.41927
 Alpha virt. eigenvalues --    4.49063   4.56434   4.94542   4.95717   4.97513
 Alpha virt. eigenvalues --    5.02857   5.11163   5.28192   5.32493   5.35788
 Alpha virt. eigenvalues --    5.63331   5.64452   5.65466   5.66894  23.65189
 Alpha virt. eigenvalues --   23.80124  23.83222  23.87515  23.91255  23.92852
 Alpha virt. eigenvalues --   23.94388  23.96988  23.97557  24.00438  24.02628
 Alpha virt. eigenvalues --   24.02887  24.05383  24.06753  24.26274  50.00209
 Alpha virt. eigenvalues --   50.03213  50.06439  50.10024
          Condensed to atoms (all electrons):
               1          2          3          4          5          6
     1  C    5.729277   0.398997  -0.033630  -0.015440   0.000431  -0.066780
     2  C    0.398997   5.371067   0.300670  -0.045966  -0.004162  -0.006834
     3  C   -0.033630   0.300670   5.052929   0.321548  -0.068188  -0.012655
     4  C   -0.015440  -0.045966   0.321548   5.419927   0.285551  -0.043699
     5  C    0.000431  -0.004162  -0.068188   0.285551   5.029998   0.351597
     6  C   -0.066780  -0.006834  -0.012655  -0.043699   0.351597   5.014032
     7  C    0.265850  -0.054419  -0.004805  -0.002734  -0.076157   0.371385
     8  C    0.174363   0.034368   0.004979  -0.000261  -0.000412   0.005378
     9  C   -0.172468  -0.106543   0.006568  -0.000574  -0.000003  -0.000171
    10  C   -0.001258   0.308129  -0.043135   0.004949  -0.000258  -0.000466
    11  O   -0.121456   0.006394  -0.000099  -0.000002  -0.000005   0.000187
    12  C   -0.076577   0.000879   0.001957  -0.004747  -0.003068  -0.069729
    13  C   -0.004355  -0.084410  -0.009049   0.000163  -0.000021   0.000083
    14  O    0.003046  -0.061116  -0.008614  -0.000645  -0.000002  -0.000002
    15  C    0.000126   0.005414  -0.050151   0.289258  -0.048799   0.005459
    16  O    0.000092  -0.000707  -0.012146  -0.067645   0.003187  -0.000064
    17  C   -0.000002  -0.000248   0.009616  -0.075729  -0.004933   0.000283
    18  C   -0.000022   0.000344  -0.014124  -0.075275  -0.002846  -0.000137
    19  O    0.000000  -0.000003  -0.000346   0.005756   0.000003   0.000001
    20  H   -0.003016  -0.029479   0.393605  -0.036219  -0.003081  -0.001742
    21  H    0.009063  -0.049612   0.404680  -0.054828   0.007054  -0.000729
    22  H    0.001630  -0.008379  -0.050709   0.398493  -0.027757  -0.005269
    23  H   -0.000323  -0.000119  -0.002259  -0.041019   0.409389  -0.033196
    24  H   -0.000106  -0.000472   0.008173  -0.037564   0.411833  -0.032569
    25  H   -0.005357  -0.002677   0.006420  -0.007970  -0.035692   0.410734
    26  H    0.009588   0.000216  -0.000255   0.007683  -0.033931   0.410821
    27  H   -0.058266   0.005597  -0.000309  -0.000382   0.007171  -0.039796
    28  H    0.007341  -0.001162  -0.000343   0.000039  -0.000003   0.000018
    29  H    0.011961   0.003550  -0.000328   0.000014   0.000000   0.000017
    30  H    0.008847  -0.000233  -0.000060   0.000285  -0.001771  -0.002189
    31  H   -0.004499   0.002629  -0.000442  -0.000307   0.004090  -0.007604
    32  H   -0.014828  -0.000379   0.000007   0.000087  -0.000415   0.007737
    33  H    0.000701  -0.014287   0.004367   0.000078   0.000007  -0.000019
    34  H   -0.000575   0.010013  -0.000068   0.000006   0.000000  -0.000001
    35  H    0.002044  -0.000350   0.000048  -0.000038  -0.000002   0.000000
    36  H   -0.000672   0.011389   0.000071   0.000042   0.000000   0.000000
    37  H    0.000000   0.000061  -0.000063   0.013586  -0.000494   0.000020
    38  H   -0.000011   0.000007  -0.000454  -0.004066   0.001397   0.000290
    39  H   -0.000013  -0.000084   0.000148  -0.007693  -0.001335  -0.000099
    40  H   -0.000001   0.000031  -0.000401   0.012098  -0.000181   0.000011
    41  H   -0.000009   0.000667   0.006258  -0.006928   0.000456  -0.000007
    42  H    0.000006  -0.000072   0.000006   0.002056   0.000005  -0.000137
    43  H    0.000000   0.000004   0.000046  -0.000351  -0.000039  -0.000001
               7          8          9         10         11         12
     1  C    0.265850   0.174363  -0.172468  -0.001258  -0.121456  -0.076577
     2  C   -0.054419   0.034368  -0.106543   0.308129   0.006394   0.000879
     3  C   -0.004805   0.004979   0.006568  -0.043135  -0.000099   0.001957
     4  C   -0.002734  -0.000261  -0.000574   0.004949  -0.000002  -0.004747
     5  C   -0.076157  -0.000412  -0.000003  -0.000258  -0.000005  -0.003068
     6  C    0.371385   0.005378  -0.000171  -0.000466   0.000187  -0.069729
     7  C    5.155804  -0.051315   0.010458   0.004775   0.011642   0.341651
     8  C   -0.051315   4.724602   0.366571  -0.092848   0.651984  -0.007391
     9  C    0.010458   0.366571   5.201419   0.290661  -0.072186  -0.001159
    10  C    0.004775  -0.092848   0.290661   5.258633   0.005453  -0.000066
    11  O    0.011642   0.651984  -0.072186   0.005453   7.894284  -0.005132
    12  C    0.341651  -0.007391  -0.001159  -0.000066  -0.005132   4.948094
    13  C   -0.000433  -0.002362  -0.055428   0.320222   0.000017  -0.000011
    14  O   -0.000043   0.003686  -0.046154   0.235368  -0.000017   0.000007
    15  C   -0.000403   0.000004   0.000008  -0.000390   0.000000  -0.000067
    16  O   -0.000006   0.000001  -0.000002  -0.000199   0.000000   0.000002
    17  C   -0.000064   0.000000   0.000000   0.000001   0.000000  -0.000003
    18  C    0.000014   0.000000   0.000000  -0.000001   0.000000  -0.000006
    19  O    0.000000   0.000000   0.000000   0.000000   0.000000   0.000000
    20  H    0.001542  -0.000318   0.000020  -0.001360   0.000006  -0.000219
    21  H   -0.000227  -0.000478   0.001702  -0.009327   0.000004   0.000061
    22  H    0.004132  -0.000195  -0.000023  -0.000018  -0.000005  -0.001529
    23  H    0.008183   0.000029   0.000000   0.000007   0.000000  -0.000251
    24  H   -0.006196   0.000019  -0.000001   0.000018   0.000001   0.004959
    25  H   -0.044365   0.000279  -0.000107  -0.000129  -0.000020   0.008535
    26  H   -0.033620  -0.000237   0.000006   0.000027  -0.000005  -0.004813
    27  H    0.425080  -0.005386   0.002555  -0.001295   0.013933  -0.039657
    28  H   -0.000481  -0.021388   0.377858  -0.033686   0.000130   0.000143
    29  H   -0.000204  -0.030711   0.383565  -0.029176   0.004322  -0.000015
    30  H   -0.036241  -0.000030   0.000020   0.000016  -0.000109   0.403779
    31  H   -0.033295  -0.000432   0.000094  -0.000196  -0.000063   0.403230
    32  H   -0.024673   0.005015   0.000524  -0.000104   0.010027   0.398534
    33  H    0.000015  -0.000612   0.007575  -0.027955   0.000008   0.000000
    34  H    0.000014   0.000653  -0.009072  -0.027002  -0.000016   0.000000
    35  H   -0.000079  -0.000155  -0.000513  -0.029007  -0.000054   0.000008
    36  H    0.000015  -0.000205  -0.000180  -0.041338   0.000006  -0.000002
    37  H   -0.000001   0.000000   0.000000   0.000003   0.000000   0.000000
    38  H    0.000010   0.000000   0.000000   0.000001   0.000000  -0.000008
    39  H    0.000007   0.000000   0.000000   0.000000   0.000000   0.000019
    40  H    0.000000   0.000000   0.000000   0.000000   0.000000   0.000001
    41  H    0.000009   0.000001  -0.000002  -0.000008   0.000000  -0.000001
    42  H    0.000001   0.000000   0.000000  -0.000002   0.000000  -0.000001
    43  H    0.000000   0.000000   0.000000   0.000000   0.000000   0.000000
              13         14         15         16         17         18
     1  C   -0.004355   0.003046   0.000126   0.000092  -0.000002  -0.000022
     2  C   -0.084410  -0.061116   0.005414  -0.000707  -0.000248   0.000344
     3  C   -0.009049  -0.008614  -0.050151  -0.012146   0.009616  -0.014124
     4  C    0.000163  -0.000645   0.289258  -0.067645  -0.075729  -0.075275
     5  C   -0.000021  -0.000002  -0.048799   0.003187  -0.004933  -0.002846
     6  C    0.000083  -0.000002   0.005459  -0.000064   0.000283  -0.000137
     7  C   -0.000433  -0.000043  -0.000403  -0.000006  -0.000064   0.000014
     8  C   -0.002362   0.003686   0.000004   0.000001   0.000000   0.000000
     9  C   -0.055428  -0.046154   0.000008  -0.000002   0.000000   0.000000
    10  C    0.320222   0.235368  -0.000390  -0.000199   0.000001  -0.000001
    11  O    0.000017  -0.000017   0.000000   0.000000   0.000000   0.000000
    12  C   -0.000011   0.000007  -0.000067   0.000002  -0.000003  -0.000006
    13  C    4.983436  -0.051590  -0.000002   0.000008   0.000000  -0.000004
    14  O   -0.051590   7.995689  -0.000109  -0.000043  -0.000001   0.000002
    15  C   -0.000002  -0.000109   5.331372   0.221943   0.335824   0.308777
    16  O    0.000008  -0.000043   0.221943   8.023387  -0.050281  -0.035535
    17  C    0.000000  -0.000001   0.335824  -0.050281   4.959398  -0.069917
    18  C   -0.000004   0.000002   0.308777  -0.035535  -0.069917   4.868522
    19  O    0.000000   0.000000  -0.047580  -0.013181  -0.003940   0.242789
    20  H    0.001974   0.000003  -0.003544  -0.000065  -0.000256   0.002316
    21  H    0.000232   0.024219  -0.009355   0.030864   0.001797   0.000242
    22  H    0.000117   0.000765  -0.031973   0.008049  -0.012541   0.009943
    23  H    0.000000   0.000000  -0.005922   0.000090  -0.004464   0.004450
    24  H    0.000000   0.000000  -0.006373  -0.000099   0.003419  -0.000609
    25  H    0.000012   0.000004  -0.000193   0.000000   0.000020  -0.000113
    26  H   -0.000003   0.000000  -0.000302   0.000003   0.000011  -0.000001
    27  H    0.000158   0.000001   0.000028   0.000000   0.000000   0.000000
    28  H    0.005855   0.009795  -0.000002   0.000000   0.000000   0.000000
    29  H   -0.001566   0.001680   0.000000   0.000000   0.000000   0.000000
    30  H    0.000000   0.000000  -0.000006   0.000000  -0.000009   0.000001
    31  H    0.000002  -0.000015   0.000258  -0.000090   0.000215  -0.000029
    32  H   -0.000001   0.000007  -0.000001   0.000000  -0.000001   0.000000
    33  H    0.403272   0.002352   0.000006  -0.000058  -0.000001   0.000005
    34  H    0.392686  -0.001912   0.000000   0.000000   0.000000   0.000000
    35  H    0.381696   0.004818   0.000001   0.000000   0.000000   0.000000
    36  H   -0.006781   0.319811   0.000000  -0.000002   0.000000   0.000000
    37  H    0.000000  -0.000011  -0.053864   0.319286  -0.002342  -0.018626
    38  H    0.000000   0.000000  -0.030411   0.004942   0.385959  -0.001473
    39  H    0.000000  -0.000001  -0.031599   0.002619   0.404906   0.008137
    40  H    0.000000   0.000000  -0.033447  -0.000261   0.391575  -0.008551
    41  H    0.000008  -0.000067  -0.036473   0.000262   0.006895   0.406814
    42  H    0.000000   0.000000  -0.044624   0.004657  -0.003682   0.393921
    43  H    0.000000   0.000000   0.001207   0.000832   0.004607  -0.041473
              19         20         21         22         23         24
     1  C    0.000000  -0.003016   0.009063   0.001630  -0.000323  -0.000106
     2  C   -0.000003  -0.029479  -0.049612  -0.008379  -0.000119  -0.000472
     3  C   -0.000346   0.393605   0.404680  -0.050709  -0.002259   0.008173
     4  C    0.005756  -0.036219  -0.054828   0.398493  -0.041019  -0.037564
     5  C    0.000003  -0.003081   0.007054  -0.027757   0.409389   0.411833
     6  C    0.000001  -0.001742  -0.000729  -0.005269  -0.033196  -0.032569
     7  C    0.000000   0.001542  -0.000227   0.004132   0.008183  -0.006196
     8  C    0.000000  -0.000318  -0.000478  -0.000195   0.000029   0.000019
     9  C    0.000000   0.000020   0.001702  -0.000023   0.000000  -0.000001
    10  C    0.000000  -0.001360  -0.009327  -0.000018   0.000007   0.000018
    11  O    0.000000   0.000006   0.000004  -0.000005   0.000000   0.000001
    12  C    0.000000  -0.000219   0.000061  -0.001529  -0.000251   0.004959
    13  C    0.000000   0.001974   0.000232   0.000117   0.000000   0.000000
    14  O    0.000000   0.000003   0.024219   0.000765   0.000000   0.000000
    15  C   -0.047580  -0.003544  -0.009355  -0.031973  -0.005922  -0.006373
    16  O   -0.013181  -0.000065   0.030864   0.008049   0.000090  -0.000099
    17  C   -0.003940  -0.000256   0.001797  -0.012541  -0.004464   0.003419
    18  C    0.242789   0.002316   0.000242   0.009943   0.004450  -0.000609
    19  O    7.955269  -0.000043  -0.000207  -0.000209  -0.000225  -0.000005
    20  H   -0.000043   0.524400  -0.023018   0.007182   0.002653   0.000081
    21  H   -0.000207  -0.023018   0.511585  -0.001230  -0.000225  -0.000258
    22  H   -0.000209   0.007182  -0.001230   0.547148   0.007283  -0.011154
    23  H   -0.000225   0.002653  -0.000225   0.007283   0.552572  -0.028173
    24  H   -0.000005   0.000081  -0.000258  -0.011154  -0.028173   0.548809
    25  H    0.000000   0.000016   0.000169  -0.000518  -0.008213   0.007540
    26  H    0.000000  -0.000252   0.000028  -0.000150  -0.002827  -0.008071
    27  H    0.000000   0.000216  -0.000008   0.000063  -0.000283  -0.000293
    28  H    0.000000  -0.000024   0.000006   0.000054   0.000000   0.000000
    29  H    0.000000   0.000065  -0.000151   0.000006   0.000000   0.000000
    30  H    0.000000   0.000018  -0.000003   0.000101  -0.000073   0.000552
    31  H    0.000000   0.000038  -0.000029   0.002280   0.000048  -0.001033
    32  H    0.000000  -0.000004  -0.000006   0.000084   0.000027  -0.000073
    33  H    0.000000  -0.000369   0.001536  -0.000011  -0.000001  -0.000001
    34  H    0.000000   0.000024  -0.000338   0.000000   0.000000   0.000000
    35  H    0.000000  -0.000382   0.000206  -0.000017   0.000000   0.000000
    36  H    0.000000  -0.000006  -0.001314  -0.000014   0.000000   0.000000
    37  H    0.036458  -0.000058  -0.001504  -0.001058   0.000048   0.000018
    38  H    0.000092   0.000008  -0.000248   0.000724   0.000654  -0.001783
    39  H   -0.000111  -0.000009  -0.000018   0.005336   0.000253   0.000066
    40  H    0.007670   0.000016  -0.000163  -0.000466  -0.000161   0.000217
    41  H   -0.024511   0.000714   0.001516  -0.000287  -0.000248  -0.000096
    42  H   -0.025658  -0.000226   0.000234  -0.000776   0.005151   0.000011
    43  H    0.317741   0.000008  -0.000018   0.000011  -0.000049  -0.000003
              25         26         27         28         29         30
     1  C   -0.005357   0.009588  -0.058266   0.007341   0.011961   0.008847
     2  C   -0.002677   0.000216   0.005597  -0.001162   0.003550  -0.000233
     3  C    0.006420  -0.000255  -0.000309  -0.000343  -0.000328  -0.000060
     4  C   -0.007970   0.007683  -0.000382   0.000039   0.000014   0.000285
     5  C   -0.035692  -0.033931   0.007171  -0.000003   0.000000  -0.001771
     6  C    0.410734   0.410821  -0.039796   0.000018   0.000017  -0.002189
     7  C   -0.044365  -0.033620   0.425080  -0.000481  -0.000204  -0.036241
     8  C    0.000279  -0.000237  -0.005386  -0.021388  -0.030711  -0.000030
     9  C   -0.000107   0.000006   0.002555   0.377858   0.383565   0.000020
    10  C   -0.000129   0.000027  -0.001295  -0.033686  -0.029176   0.000016
    11  O   -0.000020  -0.000005   0.013933   0.000130   0.004322  -0.000109
    12  C    0.008535  -0.004813  -0.039657   0.000143  -0.000015   0.403779
    13  C    0.000012  -0.000003   0.000158   0.005855  -0.001566   0.000000
    14  O    0.000004   0.000000   0.000001   0.009795   0.001680   0.000000
    15  C   -0.000193  -0.000302   0.000028  -0.000002   0.000000  -0.000006
    16  O    0.000000   0.000003   0.000000   0.000000   0.000000   0.000000
    17  C    0.000020   0.000011   0.000000   0.000000   0.000000  -0.000009
    18  C   -0.000113  -0.000001   0.000000   0.000000   0.000000   0.000001
    19  O    0.000000   0.000000   0.000000   0.000000   0.000000   0.000000
    20  H    0.000016  -0.000252   0.000216  -0.000024   0.000065   0.000018
    21  H    0.000169   0.000028  -0.000008   0.000006  -0.000151  -0.000003
    22  H   -0.000518  -0.000150   0.000063   0.000054   0.000006   0.000101
    23  H   -0.008213  -0.002827  -0.000283   0.000000   0.000000  -0.000073
    24  H    0.007540  -0.008071  -0.000293   0.000000   0.000000   0.000552
    25  H    0.560385  -0.025824  -0.004698   0.000004  -0.000001   0.000000
    26  H   -0.025824   0.548926  -0.007984   0.000000  -0.000001   0.003341
    27  H   -0.004698  -0.007984   0.556899  -0.000071  -0.000038  -0.005413
    28  H    0.000004   0.000000  -0.000071   0.494386  -0.011781  -0.000005
    29  H   -0.000001  -0.000001  -0.000038  -0.011781   0.509700   0.000001
    30  H    0.000000   0.003341  -0.005413  -0.000005   0.000001   0.550501
    31  H   -0.000245  -0.000734   0.008022  -0.000024   0.000004  -0.026656
    32  H   -0.000378   0.000013  -0.005750  -0.000040  -0.000018  -0.023250
    33  H   -0.000024   0.000000  -0.000005  -0.000476   0.000133   0.000000
    34  H    0.000000   0.000000  -0.000006   0.000108   0.001206   0.000000
    35  H    0.000129   0.000000  -0.000041  -0.000359  -0.001045   0.000000
    36  H   -0.000001   0.000000  -0.000001  -0.000133   0.000577   0.000000
    37  H    0.000000  -0.000001   0.000000   0.000000   0.000000   0.000000
    38  H   -0.000019  -0.000008   0.000000   0.000000   0.000000  -0.000002
    39  H   -0.000003   0.000006   0.000000   0.000000   0.000000   0.000001
    40  H    0.000002  -0.000003   0.000000   0.000000   0.000000   0.000000
    41  H   -0.000087   0.000010   0.000000   0.000000   0.000000   0.000000
    42  H    0.000004   0.000005   0.000000   0.000000   0.000000   0.000000
    43  H    0.000000   0.000000   0.000000   0.000000   0.000000   0.000000
              31         32         33         34         35         36
     1  C   -0.004499  -0.014828   0.000701  -0.000575   0.002044  -0.000672
     2  C    0.002629  -0.000379  -0.014287   0.010013  -0.000350   0.011389
     3  C   -0.000442   0.000007   0.004367  -0.000068   0.000048   0.000071
     4  C   -0.000307   0.000087   0.000078   0.000006  -0.000038   0.000042
     5  C    0.004090  -0.000415   0.000007   0.000000  -0.000002   0.000000
     6  C   -0.007604   0.007737  -0.000019  -0.000001   0.000000   0.000000
     7  C   -0.033295  -0.024673   0.000015   0.000014  -0.000079   0.000015
     8  C   -0.000432   0.005015  -0.000612   0.000653  -0.000155  -0.000205
     9  C    0.000094   0.000524   0.007575  -0.009072  -0.000513  -0.000180
    10  C   -0.000196  -0.000104  -0.027955  -0.027002  -0.029007  -0.041338
    11  O   -0.000063   0.010027   0.000008  -0.000016  -0.000054   0.000006
    12  C    0.403230   0.398534   0.000000   0.000000   0.000008  -0.000002
    13  C    0.000002  -0.000001   0.403272   0.392686   0.381696  -0.006781
    14  O   -0.000015   0.000007   0.002352  -0.001912   0.004818   0.319811
    15  C    0.000258  -0.000001   0.000006   0.000000   0.000001   0.000000
    16  O   -0.000090   0.000000  -0.000058   0.000000   0.000000  -0.000002
    17  C    0.000215  -0.000001  -0.000001   0.000000   0.000000   0.000000
    18  C   -0.000029   0.000000   0.000005   0.000000   0.000000   0.000000
    19  O    0.000000   0.000000   0.000000   0.000000   0.000000   0.000000
    20  H    0.000038  -0.000004  -0.000369   0.000024  -0.000382  -0.000006
    21  H   -0.000029  -0.000006   0.001536  -0.000338   0.000206  -0.001314
    22  H    0.002280   0.000084  -0.000011   0.000000  -0.000017  -0.000014
    23  H    0.000048   0.000027  -0.000001   0.000000   0.000000   0.000000
    24  H   -0.001033  -0.000073  -0.000001   0.000000   0.000000   0.000000
    25  H   -0.000245  -0.000378  -0.000024   0.000000   0.000129  -0.000001
    26  H   -0.000734   0.000013   0.000000   0.000000   0.000000   0.000000
    27  H    0.008022  -0.005750  -0.000005  -0.000006  -0.000041  -0.000001
    28  H   -0.000024  -0.000040  -0.000476   0.000108  -0.000359  -0.000133
    29  H    0.000004  -0.000018   0.000133   0.001206  -0.001045   0.000577
    30  H   -0.026656  -0.023250   0.000000   0.000000   0.000000   0.000000
    31  H    0.556893  -0.027170   0.000001   0.000000   0.000000   0.000000
    32  H   -0.027170   0.545127   0.000000   0.000000   0.000000  -0.000001
    33  H    0.000001   0.000000   0.529619  -0.025037  -0.020731  -0.000236
    34  H    0.000000   0.000000  -0.025037   0.538512  -0.020639   0.004187
    35  H    0.000000   0.000000  -0.020731  -0.020639   0.549397  -0.000065
    36  H    0.000000  -0.000001  -0.000236   0.004187  -0.000065   0.444470
    37  H    0.000003   0.000000   0.000001   0.000000   0.000000   0.000000
    38  H   -0.000021   0.000000   0.000000   0.000000   0.000000   0.000000
    39  H    0.000053   0.000001   0.000000   0.000000   0.000000   0.000000
    40  H   -0.000004   0.000000   0.000000   0.000000   0.000000   0.000000
    41  H    0.000000   0.000000  -0.000037   0.000001   0.000000   0.000003
    42  H    0.000008   0.000000  -0.000001   0.000000   0.000000   0.000000
    43  H    0.000000   0.000000   0.000000   0.000000   0.000000   0.000000
              37         38         39         40         41         42
     1  C    0.000000  -0.000011  -0.000013  -0.000001  -0.000009   0.000006
     2  C    0.000061   0.000007  -0.000084   0.000031   0.000667  -0.000072
     3  C   -0.000063  -0.000454   0.000148  -0.000401   0.006258   0.000006
     4  C    0.013586  -0.004066  -0.007693   0.012098  -0.006928   0.002056
     5  C   -0.000494   0.001397  -0.001335  -0.000181   0.000456   0.000005
     6  C    0.000020   0.000290  -0.000099   0.000011  -0.000007  -0.000137
     7  C   -0.000001   0.000010   0.000007   0.000000   0.000009   0.000001
     8  C    0.000000   0.000000   0.000000   0.000000   0.000001   0.000000
     9  C    0.000000   0.000000   0.000000   0.000000  -0.000002   0.000000
    10  C    0.000003   0.000001   0.000000   0.000000  -0.000008  -0.000002
    11  O    0.000000   0.000000   0.000000   0.000000   0.000000   0.000000
    12  C    0.000000  -0.000008   0.000019   0.000001  -0.000001  -0.000001
    13  C    0.000000   0.000000   0.000000   0.000000   0.000008   0.000000
    14  O   -0.000011   0.000000  -0.000001   0.000000  -0.000067   0.000000
    15  C   -0.053864  -0.030411  -0.031599  -0.033447  -0.036473  -0.044624
    16  O    0.319286   0.004942   0.002619  -0.000261   0.000262   0.004657
    17  C   -0.002342   0.385959   0.404906   0.391575   0.006895  -0.003682
    18  C   -0.018626  -0.001473   0.008137  -0.008551   0.406814   0.393921
    19  O    0.036458   0.000092  -0.000111   0.007670  -0.024511  -0.025658
    20  H   -0.000058   0.000008  -0.000009   0.000016   0.000714  -0.000226
    21  H   -0.001504  -0.000248  -0.000018  -0.000163   0.001516   0.000234
    22  H   -0.001058   0.000724   0.005336  -0.000466  -0.000287  -0.000776
    23  H    0.000048   0.000654   0.000253  -0.000161  -0.000248   0.005151
    24  H    0.000018  -0.001783   0.000066   0.000217  -0.000096   0.000011
    25  H    0.000000  -0.000019  -0.000003   0.000002  -0.000087   0.000004
    26  H   -0.000001  -0.000008   0.000006  -0.000003   0.000010   0.000005
    27  H    0.000000   0.000000   0.000000   0.000000   0.000000   0.000000
    28  H    0.000000   0.000000   0.000000   0.000000   0.000000   0.000000
    29  H    0.000000   0.000000   0.000000   0.000000   0.000000   0.000000
    30  H    0.000000  -0.000002   0.000001   0.000000   0.000000   0.000000
    31  H    0.000003  -0.000021   0.000053  -0.000004   0.000000   0.000008
    32  H    0.000000   0.000000   0.000001   0.000000   0.000000   0.000000
    33  H    0.000001   0.000000   0.000000   0.000000  -0.000037  -0.000001
    34  H    0.000000   0.000000   0.000000   0.000000   0.000001   0.000000
    35  H    0.000000   0.000000   0.000000   0.000000   0.000000   0.000000
    36  H    0.000000   0.000000   0.000000   0.000000   0.000003   0.000000
    37  H    0.449997  -0.000281  -0.000764   0.004516  -0.001305   0.002381
    38  H   -0.000281   0.555352  -0.021897  -0.022322  -0.000181  -0.000021
    39  H   -0.000764  -0.021897   0.529927  -0.023776  -0.000346  -0.000287
    40  H    0.004516  -0.022322  -0.023776   0.555143   0.000130  -0.000141
    41  H   -0.001305  -0.000181  -0.000346   0.000130   0.526599  -0.026453
    42  H    0.002381  -0.000021  -0.000287  -0.000141  -0.026453   0.564558
    43  H   -0.002259  -0.000256  -0.000185   0.003378   0.006262  -0.007892
              43
     1  C    0.000000
     2  C    0.000004
     3  C    0.000046
     4  C   -0.000351
     5  C   -0.000039
     6  C   -0.000001
     7  C    0.000000
     8  C    0.000000
     9  C    0.000000
    10  C    0.000000
    11  O    0.000000
    12  C    0.000000
    13  C    0.000000
    14  O    0.000000
    15  C    0.001207
    16  O    0.000832
    17  C    0.004607
    18  C   -0.041473
    19  O    0.317741
    20  H    0.000008
    21  H   -0.000018
    22  H    0.000011
    23  H   -0.000049
    24  H   -0.000003
    25  H    0.000000
    26  H    0.000000
    27  H    0.000000
    28  H    0.000000
    29  H    0.000000
    30  H    0.000000
    31  H    0.000000
    32  H    0.000000
    33  H    0.000000
    34  H    0.000000
    35  H    0.000000
    36  H    0.000000
    37  H   -0.002259
    38  H   -0.000256
    39  H   -0.000185
    40  H    0.003378
    41  H    0.006262
    42  H   -0.007892
    43  H    0.444680
 Mulliken charges:
               1
     1  C   -0.043696
     2  C    0.011287
     3  C   -0.209463
     4  C   -0.231539
     5  C   -0.198612
     6  C   -0.254158
     7  C   -0.230828
     8  C    0.242806
     9  C   -0.185017
    10  C   -0.089037
    11  O   -0.399229
    12  C   -0.297406
    13  C   -0.273925
    14  O   -0.430911
    15  C   -0.064093
    16  O   -0.439839
    17  C   -0.276112
    18  C    0.022468
    19  O   -0.449760
    20  H    0.168787
    21  H    0.158097
    22  H    0.160886
    23  H    0.137190
    24  H    0.149217
    25  H    0.142380
    26  H    0.138339
    27  H    0.149960
    28  H    0.174242
    29  H    0.158233
    30  H    0.128584
    31  H    0.125019
    32  H    0.129900
    33  H    0.140187
    34  H    0.137257
    35  H    0.135132
    36  H    0.270381
    37  H    0.256252
    38  H    0.134027
    39  H    0.136743
    40  H    0.115091
    41  H    0.140442
    42  H    0.136967
    43  H    0.273750
 Sum of Mulliken charges =   0.00000
 Mulliken charges with hydrogens summed into heavy atoms:
               1
     1  C   -0.043696
     2  C    0.011287
     3  C    0.117421
     4  C   -0.070653
     5  C    0.087795
     6  C    0.026561
     7  C   -0.080868
     8  C    0.242806
     9  C    0.147457
    10  C   -0.089037
    11  O   -0.399229
    12  C    0.086096
    13  C    0.138652
    14  O   -0.160530
    15  C   -0.064093
    16  O   -0.183587
    17  C    0.109750
    18  C    0.299878
    19  O   -0.176010
 Electronic spatial extent (au):  <R**2>=           5595.6986
 Charge=              0.0000 electrons
 Dipole moment (field-independent basis, Debye):
    X=             -4.3226    Y=             -0.9167    Z=              3.0200  Tot=              5.3521
 Quadrupole moment (field-independent basis, Debye-Ang):
   XX=           -118.2273   YY=           -108.4823   ZZ=           -116.6634
   XY=            -24.3031   XZ=              0.8434   YZ=             -0.1142
 Traceless Quadrupole moment (field-independent basis, Debye-Ang):
   XX=             -3.7696   YY=              5.9754   ZZ=             -2.2057
   XY=            -24.3031   XZ=              0.8434   YZ=             -0.1142
 Octapole moment (field-independent basis, Debye-Ang**2):
  XXX=           -190.1398  YYY=            -47.9037  ZZZ=              0.7160  XYY=             24.2725
  XXY=            -40.8464  XXZ=             -4.8313  XZZ=              1.2873  YZZ=             -3.0501
  YYZ=             -3.8087  XYZ=             -0.6554
 Hexadecapole moment (field-independent basis, Debye-Ang**3):
 XXXX=          -4512.7170 YYYY=          -1825.6946 ZZZZ=           -641.4344 XXXY=           -330.5282
 XXXZ=             89.2204 YYYX=            -96.0606 YYYZ=             61.0993 ZZZX=            -20.6405
 ZZZY=             10.4390 XXYY=          -1119.5039 XXZZ=           -859.0938 YYZZ=           -436.3376
 XXYZ=             69.8758 YYXZ=              0.9508 ZZXY=             -3.5720
 N-N= 1.597754008837D+03 E-N=-5.266186280878D+03  KE= 8.830015855940D+02
 1\1\GINC-SNODE69\SP\RmPW1PW91\6-311G(d,p)\C15H24O4\ROOT\11-Mar-2024\0\
 \# mPW1PW91/6-311G(d,p) nmr guess=read geom=check scrf=(solvent=methan
 ol,read)\\candidate structure: DY-202A-11R_52, conformer: 1, nmr calcu
 lation with methanol solvation\\0,1\C,0,-1.7897347279,0.6211093408,-0.
 1485496725\C,0,-1.047475235,-0.5089559174,-0.2335525782\C,0,0.42555520
 57,-0.630019466,-0.5087535686\C,0,1.2761687928,0.4925337847,0.13459007
 63\C,0,1.2118815514,1.8290764311,-0.6444102259\C,0,-0.1427294616,2.178
 6457099,-1.2877031445\C,0,-1.3960781869,2.057880623,-0.398501592\C,0,-
 3.1834389066,0.2665054697,0.1690427897\C,0,-3.2686793437,-1.2316003795
 ,0.3994322982\C,0,-1.8914043687,-1.7729577225,-0.0450721862\O,0,-4.129
 6330454,1.0526660849,0.2313882412\C,0,-1.3052481992,2.8726777583,0.907
 558411\C,0,-1.9755045378,-2.5805057812,-1.3480793597\O,0,-1.2550815602
 ,-2.5620245058,0.9748710192\C,0,2.7362697913,0.0315296756,0.4104604769
 \O,0,2.6359464315,-1.0863741114,1.3180314103\C,0,3.554361357,1.1345555
 963,1.1016717385\C,0,3.4617280957,-0.4778131,-0.8546274205\O,0,4.64152
 99145,-1.2192430968,-0.5064747504\H,0,0.5816513467,-0.6569086909,-1.59
 72895088\H,0,0.7607709585,-1.5980665659,-0.1278251264\H,0,0.8555297751
 ,0.6638600367,1.1343422965\H,0,1.9566388023,1.8242421491,-1.4511405044
 \H,0,1.5065421751,2.6398685738,0.0311286939\H,0,-0.2975548926,1.556491
 4921,-2.1787450485\H,0,-0.0790245728,3.2128709928,-1.6514881834\H,0,-2
 .2305256259,2.4905828856,-0.970288644\H,0,-3.4143581313,-1.4210453873,
 1.4697157405\H,0,-4.1203801711,-1.6632917435,-0.13667688\H,0,-1.081832
 5166,3.9238566959,0.686745524\H,0,-0.5256606875,2.4922858643,1.5763581
 661\H,0,-2.2566426531,2.8392613117,1.4500011777\H,0,-0.978386998,-2.88
 4010639,-1.6841949671\H,0,-2.5741313066,-3.485912302,-1.1858377834\H,0
 ,-2.4508585568,-1.9971312764,-2.1441802783\H,0,-1.6978276962,-3.428050
 3889,0.9894981155\H,0,3.4839572198,-1.5610547275,1.2225165957\H,0,3.72
 77334375,1.9947001705,0.4470091146\H,0,3.0380742999,1.4811766885,2.004
 0247571\H,0,4.5318404337,0.7444845178,1.4102643433\H,0,2.8294748324,-1
 .1883011734,-1.3926041905\H,0,3.7120658963,0.3464045652,-1.5324694133\
 H,0,5.3315710643,-0.5860994427,-0.2477859596\\Version=ES64L-G09RevD.01
 \State=1-A\HF=-886.9772868\RMSD=5.671e-09\Dipole=1.7192937,-0.3267222,
 -1.1709946\Quadrupole=-3.1365222,4.7478191,-1.6112969,17.9871773,0.898
 1379,0.431477\PG=C01 [X(C15H24O4)]\\@


 ABOVE ALL I AM AN OPTIMIST FOR NUMBER THEORY,
 AND I HOLD THE HOPE THAT WE MAY NOT BE FAR FROM
 A TIME WHEN IRREFUTABLE ARITHMETIC WILL CELEBRATE
 ITS TRIUMPHS IN PHYSICS AND CHEMISTRY.
   -- HERMANN MINKOWSKI, 1905
 Job cpu time:       0 days  0 hours 44 minutes 42.7 seconds.
 File lengths (MBytes):  RWF=    277 Int=      0 D2E=      0 Chk=     31 Scr=      1
 Normal termination of Gaussian 09 at Mon Mar 11 00:10:40 2024.
