# Supplementary material for: New patchoulol- and guaiane-type sesquiterpenoids from Sanguisorba officinalis with anti-melanogenic activity
Source: Nat Prod Bioprospect. 2026 May 12;16(1):63. doi: 10.1007/s13659-026-00616-0 (PMC13161421; doi:10.1007/s13659-026-00616-0)
Supplement: Supplementary file 2 — Additional file 2. It includes the calculated NMR data of compound 11. [file 13659_2026_616_MOESM2_ESM.zip › New folder/11R-nmr-53.log]

 Entering Gaussian System, Link 0=/gpfs/home/zhengshan/software/Gaussian/g09/g09
 Input=DY-202A-11R_53-2.gjf
 Output=DY-202A-11R_53-2.log
 Initial command:
 /gpfs/home/zhengshan/software/Gaussian/g09/l1.exe "/gpfs/home/zhengshan/software/Gaussian/g09/scratch/zhengshan/%J/Gau-20860.inp" -scrdir="/gpfs/home/zhengshan/software/Gaussian/g09/scratch/zhengshan/%J/"
 Entering Link 1 = /gpfs/home/zhengshan/software/Gaussian/g09/l1.exe PID=     20862.
  
 Copyright (c) 1988,1990,1992,1993,1995,1998,2003,2009,2013,
            Gaussian, Inc.  All Rights Reserved.
  
 This is part of the Gaussian(R) 09 program.  It is based on
 the Gaussian(R) 03 system (copyright 2003, Gaussian, Inc.),
 the Gaussian(R) 98 system (copyright 1998, Gaussian, Inc.),
 the Gaussian(R) 94 system (copyright 1995, Gaussian, Inc.),
 the Gaussian 92(TM) system (copyright 1992, Gaussian, Inc.),
 the Gaussian 90(TM) system (copyright 1990, Gaussian, Inc.),
 the Gaussian 88(TM) system (copyright 1988, Gaussian, Inc.),
 the Gaussian 86(TM) system (copyright 1986, Carnegie Mellon
 University), and the Gaussian 82(TM) system (copyright 1983,
 Carnegie Mellon University). Gaussian is a federally registered
 trademark of Gaussian, Inc.
  
 This software contains proprietary and confidential information,
 including trade secrets, belonging to Gaussian, Inc.
  
 This software is provided under written license and may be
 used, copied, transmitted, or stored only in accord with that
 written license.
  
 The following legend is applicable only to US Government
 contracts under FAR:
  
                    RESTRICTED RIGHTS LEGEND
  
 Use, reproduction and disclosure by the US Government is
 subject to restrictions as set forth in subparagraphs (a)
 and (c) of the Commercial Computer Software - Restricted
 Rights clause in FAR 52.227-19.
  
 Gaussian, Inc.
 340 Quinnipiac St., Bldg. 40, Wallingford CT 06492
  
  
 ---------------------------------------------------------------
 Warning -- This program may not be used in any manner that
 competes with the business of Gaussian, Inc. or will provide
 assistance to any competitor of Gaussian, Inc.  The licensee
 of this program is prohibited from giving any competitor of
 Gaussian, Inc. access to this program.  By using this program,
 the user acknowledges that Gaussian, Inc. is engaged in the
 business of creating and licensing software in the field of
 computational chemistry and represents and warrants to the
 licensee that it is not a competitor of Gaussian, Inc. and that
 it will not use this program in any manner prohibited above.
 ---------------------------------------------------------------
  

 Cite this work as:
 Gaussian 09, Revision D.01,
 M. J. Frisch, G. W. Trucks, H. B. Schlegel, G. E. Scuseria, 
 M. A. Robb, J. R. Cheeseman, G. Scalmani, V. Barone, B. Mennucci, 
 G. A. Petersson, H. Nakatsuji, M. Caricato, X. Li, H. P. Hratchian, 
 A. F. Izmaylov, J. Bloino, G. Zheng, J. L. Sonnenberg, M. Hada, 
 M. Ehara, K. Toyota, R. Fukuda, J. Hasegawa, M. Ishida, T. Nakajima, 
 Y. Honda, O. Kitao, H. Nakai, T. Vreven, J. A. Montgomery, Jr., 
 J. E. Peralta, F. Ogliaro, M. Bearpark, J. J. Heyd, E. Brothers, 
 K. N. Kudin, V. N. Staroverov, T. Keith, R. Kobayashi, J. Normand, 
 K. Raghavachari, A. Rendell, J. C. Burant, S. S. Iyengar, J. Tomasi, 
 M. Cossi, N. Rega, J. M. Millam, M. Klene, J. E. Knox, J. B. Cross, 
 V. Bakken, C. Adamo, J. Jaramillo, R. Gomperts, R. E. Stratmann, 
 O. Yazyev, A. J. Austin, R. Cammi, C. Pomelli, J. W. Ochterski, 
 R. L. Martin, K. Morokuma, V. G. Zakrzewski, G. A. Voth, 
 P. Salvador, J. J. Dannenberg, S. Dapprich, A. D. Daniels, 
 O. Farkas, J. B. Foresman, J. V. Ortiz, J. Cioslowski, 
 and D. J. Fox, Gaussian, Inc., Wallingford CT, 2013.
 
 ******************************************
 Gaussian 09:  ES64L-G09RevD.01 24-Apr-2013
                10-Mar-2024 
 ******************************************
 %chk=DY-202A-11R_53.chk
 %mem=6GB
 %nprocshared=3
 Will use up to    3 processors via shared memory.
 ----------------------------------------------------------------------
 # mPW1PW91/6-311G(d,p) nmr guess=read geom=check scrf=(solvent=methano
 l,read)
 ----------------------------------------------------------------------
 1/29=2,38=1,40=2/1;
 2/12=2,40=1/2;
 3/5=4,6=6,7=101,11=2,14=-4,16=1,25=1,30=1,70=2203,72=3,74=-7,116=-2/1,2,8,3;
 4/5=1/1;
 5/5=2,38=6,53=3/2;
 8/6=1,10=90,11=11/1;
 10/13=100,45=16/2;
 6/7=2,8=2,9=2,10=2,28=1/1;
 99/9=1/99;
 ----------------------------------------------------------------------
 candidate structure: DY-202A-11R_53, conformer: 1, nmr calculation wit
 h methanol solvation
 ----------------------------------------------------------------------
 Structure from the checkpoint file:  "DY-202A-11R_53.chk"
 Charge =  0 Multiplicity = 1
 Redundant internal coordinates found in file.
 C,0,-1.6403386037,0.714720306,-0.0714673543
 C,0,-1.0109623816,-0.4457075501,-0.3749384098
 C,0,0.3995106099,-0.6304744728,-0.8633249267
 C,0,1.409877011,0.3401863057,-0.2030865106
 C,0,1.3652469715,1.7554923719,-0.8301210337
 C,0,-0.0232688167,2.2717943723,-1.252573174
 C,0,-1.1638890031,2.140078384,-0.2238483513
 C,0,-3.0019539927,0.4189990162,0.4068071368
 C,0,-3.1722308721,-1.0870159586,0.5019139482
 C,0,-1.9143940692,-1.6663277911,-0.1824625322
 O,0,-3.8668250933,1.251847531,0.6814445924
 C,0,-0.8406379355,2.794016465,1.1350427964
 C,0,-2.2354815652,-2.339570524,-1.5238732144
 O,0,-1.2029630878,-2.5867379472,0.6641233084
 C,0,2.859232738,-0.2406713937,-0.176552216
 O,0,3.7882459153,0.7901101982,0.233217317
 C,0,3.3571774065,-0.7136787973,-1.542582891
 C,0,2.9857826194,-1.4031877368,0.8331836155
 O,0,2.7306341794,-1.0046148252,2.1830173498
 H,0,0.4243770433,-0.5102758011,-1.9561982479
 H,0,0.6793887236,-1.6702113985,-0.6742292984
 H,0,1.1153198989,0.432478504,0.8503386265
 H,0,2.0037092687,1.7826962572,-1.7225176769
 H,0,1.8122831236,2.4627530617,-0.1229819371
 H,0,-0.3382103282,1.7672469485,-2.1752913539
 H,0,0.0825875408,3.333423832,-1.5131427417
 H,0,-2.0246876431,2.6916980891,-0.6305960924
 H,0,-3.1865250085,-1.3775684635,1.559194059
 H,0,-4.1193446198,-1.4046575581,0.0534513502
 H,0,-0.5614390862,3.8456434146,0.9944034809
 H,0,-0.0150759162,2.2891294493,1.6484094755
 H,0,-1.7137580465,2.7658554894,1.7966497528
 H,0,-1.3188184769,-2.6654294866,-2.0266913356
 H,0,-2.8665606353,-3.2213469102,-1.3548634176
 H,0,-2.7759545041,-1.6571139088,-2.1888005453
 H,0,-1.7150757381,-3.4135192765,0.6849046994
 H,0,3.4327764471,1.2028506136,1.0390028062
 H,0,2.7985912459,-1.5892399515,-1.8880763282
 H,0,3.266920098,0.0730912547,-2.298514439
 H,0,4.414818797,-0.9930102524,-1.4750227642
 H,0,2.2676696559,-2.1978402084,0.6107987003
 H,0,3.9943690491,-1.8298536344,0.7500643121
 H,0,3.5191770808,-0.5347580178,2.5005894649
 Recover connectivity data from disk.
                          Input orientation:                          
 ---------------------------------------------------------------------
 Center     Atomic      Atomic             Coordinates (Angstroms)
 Number     Number       Type             X           Y           Z
 ---------------------------------------------------------------------
      1          6           0       -1.640339    0.714720   -0.071467
      2          6           0       -1.010962   -0.445708   -0.374938
      3          6           0        0.399511   -0.630474   -0.863325
      4          6           0        1.409877    0.340186   -0.203087
      5          6           0        1.365247    1.755492   -0.830121
      6          6           0       -0.023269    2.271794   -1.252573
      7          6           0       -1.163889    2.140078   -0.223848
      8          6           0       -3.001954    0.418999    0.406807
      9          6           0       -3.172231   -1.087016    0.501914
     10          6           0       -1.914394   -1.666328   -0.182463
     11          8           0       -3.866825    1.251848    0.681445
     12          6           0       -0.840638    2.794016    1.135043
     13          6           0       -2.235482   -2.339571   -1.523873
     14          8           0       -1.202963   -2.586738    0.664123
     15          6           0        2.859233   -0.240671   -0.176552
     16          8           0        3.788246    0.790110    0.233217
     17          6           0        3.357177   -0.713679   -1.542583
     18          6           0        2.985783   -1.403188    0.833184
     19          8           0        2.730634   -1.004615    2.183017
     20          1           0        0.424377   -0.510276   -1.956198
     21          1           0        0.679389   -1.670211   -0.674229
     22          1           0        1.115320    0.432479    0.850339
     23          1           0        2.003709    1.782696   -1.722518
     24          1           0        1.812283    2.462753   -0.122982
     25          1           0       -0.338210    1.767247   -2.175291
     26          1           0        0.082588    3.333424   -1.513143
     27          1           0       -2.024688    2.691698   -0.630596
     28          1           0       -3.186525   -1.377568    1.559194
     29          1           0       -4.119345   -1.404658    0.053451
     30          1           0       -0.561439    3.845643    0.994403
     31          1           0       -0.015076    2.289129    1.648409
     32          1           0       -1.713758    2.765855    1.796650
     33          1           0       -1.318818   -2.665429   -2.026691
     34          1           0       -2.866561   -3.221347   -1.354863
     35          1           0       -2.775955   -1.657114   -2.188801
     36          1           0       -1.715076   -3.413519    0.684905
     37          1           0        3.432776    1.202851    1.039003
     38          1           0        2.798591   -1.589240   -1.888076
     39          1           0        3.266920    0.073091   -2.298514
     40          1           0        4.414819   -0.993010   -1.475023
     41          1           0        2.267670   -2.197840    0.610799
     42          1           0        3.994369   -1.829854    0.750064
     43          1           0        3.519177   -0.534758    2.500589
 ---------------------------------------------------------------------
                    Distance matrix (angstroms):
                    1          2          3          4          5
     1  C    0.000000
     2  C    1.354549   0.000000
     3  C    2.568574   1.504026   0.000000
     4  C    3.075941   2.551005   1.548850   0.000000
     5  C    3.269909   3.270909   2.574216   1.548630   0.000000
     6  C    2.536613   3.021688   2.958618   2.624203   1.540458
     7  C    1.510586   2.594707   3.244859   3.140751   2.629069
     8  C    1.473158   2.307139   3.779496   4.454485   4.731665
     9  C    2.433457   2.418931   3.850928   4.850737   5.517506
    10  C    2.399337   1.530735   2.625018   3.882950   4.783760
    11  O    2.410938   3.486200   4.912338   5.427440   5.469284
    12  C    2.533508   3.578389   4.154345   3.588411   3.131506
    13  C    3.434002   2.531050   3.209442   4.713196   5.496915
    14  O    3.410574   2.387577   2.954317   4.018193   5.261505
    15  C    4.601082   3.880697   2.583377   1.561644   2.577560
    16  O    5.437651   4.992945   3.834579   2.459559   2.816660
    17  C    5.401821   4.529442   3.035804   2.587829   3.251491
    18  C    5.167681   4.283725   3.188108   2.568402   3.920456
    19  O    5.210011   4.566734   3.854130   3.040786   4.308303
    20  H    3.052192   2.136528   1.099745   2.183551   2.699443
    21  H    3.381177   2.108618   1.093225   2.190271   3.497163
    22  H    2.919425   2.606452   2.139835   1.097719   2.153317
    23  H    4.140728   3.983717   3.022426   2.177646   1.097609
    24  H    3.870254   4.061199   3.480243   2.161860   1.095493
    25  H    2.688759   2.931047   2.830999   2.996982   2.170573
    26  H    3.450291   4.095509   4.029292   3.526672   2.145134
    27  H    2.090165   3.307010   4.119191   4.184329   3.522492
    28  H    3.070411   3.056519   4.391628   5.213754   6.020260
    29  H    3.263869   3.281028   4.675456   5.803670   6.391243
    30  H    3.478906   4.526904   4.940669   4.196224   3.377831
    31  H    2.842221   3.544723   3.873600   3.042517   2.886724
    32  H    2.775321   3.940032   4.803793   4.431694   4.171454
    33  H    3.918123   2.783923   2.906393   4.450285   5.308534
    34  H    4.317795   3.479608   4.197791   5.683223   6.553814
    35  H    3.376140   2.805851   3.590885   5.045142   5.535471
    36  H    4.197624   3.229079   3.822804   4.964289   6.205028
    37  H    5.216120   4.946088   4.022516   2.525688   2.841428
    38  H    5.320940   4.255579   2.779377   2.913830   3.789588
    39  H    5.427026   4.719065   3.282805   2.812609   2.933089
    40  H    6.446025   5.563167   4.077782   3.524899   4.155725
    41  H    4.921486   3.845917   2.849508   2.799964   4.303424
    42  H    6.236962   5.313646   4.118804   3.506732   4.718472
    43  H    5.898921   5.366447   4.588834   3.539002   4.580207
                    6          7          8          9         10
     6  C    0.000000
     7  C    1.541635   0.000000
     8  C    3.880587   2.595828   0.000000
     9  C    4.927047   3.869665   1.518592   0.000000
    10  C    4.497810   3.879910   2.424585   1.544709   0.000000
    11  O    4.421950   2.985695   1.231692   2.446421   3.615808
    12  C    2.577114   1.542307   3.292768   4.571607   4.773201
    13  C    5.121736   4.785983   3.453218   2.559337   1.534841
    14  O    5.354507   4.809658   3.512412   2.480624   1.438748
    15  C    3.972294   4.675010   5.926971   6.128227   4.981972
    16  O    4.350932   5.153151   6.802549   7.214155   6.223101
    17  C    4.519355   5.506635   6.746972   6.852191   5.526928
    18  C    5.187511   5.558042   6.273368   6.175017   5.011239
    19  O    5.488362   5.554224   6.167995   6.138136   5.254488
    20  H    2.904374   3.542316   4.264633   4.394375   3.154750
    21  H    4.045691   4.256621   4.368721   4.069202   2.639992
    22  H    3.016903   3.043775   4.141117   4.562166   3.827641
    23  H    2.137453   3.522415   5.608062   6.322476   5.442341
    24  H    2.163722   2.995312   5.256851   6.151157   5.562461
    25  H    1.097800   2.151483   3.947219   4.831761   4.271435
    26  H    1.098253   2.154079   4.657733   5.847614   5.545824
    27  H    2.137487   1.100319   2.682614   4.108298   4.382394
    28  H    5.588387   4.432171   2.142362   1.096570   2.176021
    29  H    5.656840   4.623501   2.167751   1.095007   2.232920
    30  H    2.795627   2.180834   4.247738   5.602670   5.796320
    31  H    2.901046   2.201667   3.736363   4.762398   4.754487
    32  H    3.521308   2.185490   3.016429   4.318345   4.858126
    33  H    5.162740   5.134896   4.274174   3.510039   2.180389
    34  H    6.186224   5.737871   4.046472   2.845422   2.167771
    35  H    4.887752   4.569296   3.331441   2.778847   2.183521
    36  H    6.240098   5.654386   4.052356   2.751255   1.960799
    37  H    4.282314   4.858243   6.513052   7.011282   6.190024
    38  H    4.824349   5.690230   6.553307   6.450969   5.012713
    39  H    4.093120   5.311190   6.836461   7.116945   5.860825
    40  H    5.514078   6.519483   7.780975   7.840946   6.494844
    41  H    5.357069   5.593726   5.887138   5.553225   4.289688
    42  H    6.080747   6.581527   7.356881   7.209268   5.984131
    43  H    5.874682   6.042220   6.915109   7.005329   6.164650
                   11         12         13         14         15
    11  O    0.000000
    12  C    3.426638   0.000000
    13  C    4.519180   5.947196   0.000000
    14  O    4.672387   5.413461   2.431978   0.000000
    15  C    6.942883   4.961719   5.672457   4.765732   0.000000
    16  O    7.682071   5.124012   7.011958   6.041602   1.446889
    17  C    7.809981   6.090588   5.824235   5.401184   1.528962
    18  C    7.350542   5.687630   5.804664   4.356026   1.545000
    19  O    7.132518   5.318067   6.339199   4.503703   2.483489
    20  H    5.336352   4.698338   3.257004   3.718335   3.027928
    21  H    5.571745   5.051067   3.109084   2.484845   2.653863
    22  H    5.051897   3.079560   4.954696   3.811139   2.132807
    23  H    6.365847   4.156769   5.916357   5.922057   2.686251
    24  H    5.862224   2.954717   6.434999   5.933684   2.899565
    25  H    4.569212   3.502142   4.570551   5.269465   4.272041
    26  H    4.974639   2.855905   6.128330   6.437503   4.719151
    27  H    2.681062   2.128362   5.114298   5.496673   5.714685
    28  H    2.854309   4.804707   3.366784   2.489530   6.391912
    29  H    2.741379   5.435864   2.628870   3.205544   7.078722
    30  H    4.213229   1.097110   6.884839   6.472725   5.456198
    31  H    4.104503   1.095449   6.034769   5.114096   4.241701
    32  H    2.858601   1.095836   6.112564   5.494887   5.817643
    33  H    5.401055   6.326987   1.095117   2.694457   5.172869
    34  H    5.015630   6.818254   1.097431   2.691950   6.561825
    35  H    4.229700   5.882682   1.095439   3.387872   6.149048
    36  H    5.137673   6.284963   2.510555   0.972758   5.633238
    37  H    7.308518   4.561042   7.158647   5.999300   1.972380
    38  H    7.687782   6.449510   5.102698   4.849862   2.179823
    39  H    7.820482   6.005396   6.057840   5.985964   2.183433
    40  H    8.847337   6.983827   6.785433   6.218954   2.161455
    41  H    7.038278   5.903816   4.985507   3.492761   2.190977
    42  H    8.443931   6.701170   6.651439   5.252858   2.161632
    43  H    7.813724   5.652738   7.250500   5.466428   2.772923
                   16         17         18         19         20
    16  O    0.000000
    17  C    2.366573   0.000000
    18  C    2.411320   2.501524   0.000000
    19  O    2.853296   3.789102   1.430389   0.000000
    20  H    4.219023   2.968799   3.890854   4.764063   0.000000
    21  H    4.067141   2.973137   2.768221   3.579733   1.747549
    22  H    2.766455   3.473568   2.620801   2.539785   3.040203
    23  H    2.827490   2.845372   4.200706   4.852909   2.794033
    24  H    2.613243   3.806795   4.151729   4.264228   3.758439
    25  H    4.876818   4.495687   5.491039   6.007985   2.411773
    26  H    4.821838   5.206039   6.030695   6.284292   3.884217
    27  H    6.176763   6.433722   6.634422   6.647724   4.243557
    28  H    7.423239   7.271988   6.214912   5.961629   5.113589
    29  H    8.208490   7.676142   7.147784   7.184518   5.048170
    30  H    5.369865   6.525280   6.337113   5.981267   5.352748
    31  H    4.326093   5.529139   4.827313   4.321282   4.585083
    32  H    6.051441   6.998001   6.355696   5.841091   5.421119
    33  H    6.567347   5.090052   5.319937   6.072728   2.772794
    34  H    7.930967   6.712567   6.507163   6.982771   4.306017
    35  H    7.412409   6.238828   6.511104   7.061237   3.407560
    36  H    6.939818   6.162677   5.114830   5.273661   4.470068
    37  H    0.972627   3.216113   2.652094   2.583540   4.577827
    38  H    3.337755   1.094528   2.734028   4.113418   2.608773
    39  H    2.682455   1.094800   3.473611   4.640386   2.921908
    40  H    2.547586   1.095991   2.745579   4.027142   4.048233
    41  H    3.373806   2.833163   1.093898   2.027312   3.582607
    42  H    2.678400   2.628325   1.098271   2.081201   4.670116
    43  H    2.639820   4.050370   1.954206   0.971297   5.425988
                   21         22         23         24         25
    21  H    0.000000
    22  H    2.633562   0.000000
    23  H    3.843866   3.038406   0.000000
    24  H    4.320731   2.356931   1.748610   0.000000
    25  H    3.886491   3.612311   2.385336   3.052921   0.000000
    26  H    5.108455   3.881760   2.477762   2.383791   1.751691
    27  H    5.132269   4.142087   4.271599   3.877168   2.466759
    28  H    4.474272   4.720658   6.906188   6.524252   5.652357
    29  H    4.860852   5.604624   7.127768   7.083234   5.415279
    30  H    5.894798   3.805518   4.268184   2.965720   3.796910
    31  H    4.642554   2.315570   3.961706   2.550924   3.872656
    32  H    5.613473   3.787326   5.212553   4.026142   4.320378
    33  H    2.610066   4.878459   5.560354   6.302869   4.542279
    34  H    3.929763   5.836842   6.992506   7.464456   5.652586
    35  H    3.772730   5.361416   5.907190   6.503294   4.203454
    36  H    3.258808   4.778097   6.828301   6.901124   6.075921
    37  H    4.332527   2.449423   3.162981   2.358720   4.987040
    38  H    2.443563   3.797323   3.468314   4.528467   4.603045
    39  H    3.517488   3.830642   2.202322   3.543924   3.985262
    40  H    3.879859   4.280890   3.685003   4.532495   5.540820
    41  H    2.110053   2.881643   4.621549   4.739930   5.502256
    42  H    3.611536   3.662939   4.809044   4.893892   6.345714
    43  H    4.408302   3.072036   5.049938   4.333784   6.484021
                   26         27         28         29         30
    26  H    0.000000
    27  H    2.373038   0.000000
    28  H    6.505367   4.764869   0.000000
    29  H    6.523792   4.651413   1.771482   0.000000
    30  H    2.639115   2.472511   5.872990   6.411688   0.000000
    31  H    3.330991   3.065040   4.848786   5.747432   1.774534
    32  H    3.808375   2.448203   4.403793   5.120426   1.771265
    33  H    6.181740   5.580874   4.243287   3.709378   7.217666
    34  H    7.189405   6.016429   3.463182   2.617858   7.795832
    35  H    5.790789   4.680232   3.780764   2.626047   6.731805
    36  H    7.320126   6.253006   2.659820   3.196055   7.356773
    37  H    4.719805   5.898147   7.123504   8.050152   4.789583
    38  H    5.634702   6.570518   6.910144   7.187589   7.009740
    39  H    4.624560   6.135158   7.657237   7.891286   6.303316
    40  H    6.122721   7.467086   8.193582   8.679725   7.367074
    41  H    6.315108   6.623668   5.596476   6.460165   6.683914
    42  H    6.861747   7.653737   7.240476   8.154656   7.281920
    43  H    6.548513   7.137841   6.823708   8.067975   6.173163
                   31         32         33         34         35
    31  H    0.000000
    32  H    1.770526   0.000000
    33  H    6.305059   6.653779   0.000000
    34  H    6.893182   6.863496   1.776486   0.000000
    35  H    6.157879   6.047705   1.779389   1.774961   0.000000
    36  H    6.028146   6.278587   2.840671   2.350213   3.531091
    37  H    3.665933   5.431743   6.851257   8.061375   7.559527
    38  H    5.955267   7.273607   4.257988   5.919631   5.583064
    39  H    5.591112   6.987740   5.348119   7.025908   6.286651
    40  H    6.336579   7.898884   5.997993   7.615669   7.256565
    41  H    5.140084   6.472734   4.476370   5.592112   5.793814
    42  H    5.817963   7.402608   6.052976   7.310221   7.382686
    43  H    4.603422   6.226812   6.960046   7.928425   7.929612
                   36         37         38         39         40
    36  H    0.000000
    37  H    6.923629   0.000000
    38  H    5.506489   4.094600   0.000000
    39  H    6.773295   3.527448   1.775144   0.000000
    40  H    6.935399   3.479445   1.771523   1.769854   0.000000
    41  H    4.164808   3.620156   2.626147   3.823576   3.226843
    42  H    5.925369   3.097768   2.906470   3.666635   2.414145
    43  H    6.243507   2.272220   4.570729   4.844018   4.100934
                   41         42         43
    41  H    0.000000
    42  H    1.770960   0.000000
    43  H    2.811303   2.228771   0.000000
 Stoichiometry    C15H24O4
 Framework group  C1[X(C15H24O4)]
 Deg. of freedom   123
 Full point group                 C1      NOp   1
 Largest Abelian subgroup         C1      NOp   1
 Largest concise Abelian subgroup C1      NOp   1
                         Standard orientation:                         
 ---------------------------------------------------------------------
 Center     Atomic      Atomic             Coordinates (Angstroms)
 Number     Number       Type             X           Y           Z
 ---------------------------------------------------------------------
      1          6           0       -1.675474    0.721515   -0.055633
      2          6           0       -1.044914   -0.442195   -0.343688
      3          6           0        0.365610   -0.631960   -0.830007
      4          6           0        1.375112    0.348594   -0.183202
      5          6           0        1.328727    1.755296   -0.829186
      6          6           0       -0.060488    2.264350   -1.258085
      7          6           0       -1.200642    2.145219   -0.227311
      8          6           0       -3.036613    0.430754    0.427016
      9          6           0       -3.205201   -1.074033    0.542409
     10          6           0       -1.946940   -1.661109   -0.134531
     11          8           0       -3.902316    1.266269    0.690718
     12          6           0       -0.877689    2.817715    1.122564
     13          6           0       -2.267703   -2.352670   -1.466668
     14          8           0       -1.234232   -2.569277    0.724116
     15          6           0        2.825115   -0.230263   -0.149337
     16          8           0        3.753119    0.806951    0.246240
     17          6           0        3.323155   -0.721039   -1.509050
     18          6           0        2.953260   -1.378965    0.875889
     19          8           0        2.698093   -0.962568    2.220327
     20          1           0        0.390003   -0.526432   -1.924405
     21          1           0        0.646692   -1.668754   -0.627047
     22          1           0        1.080781    0.454712    0.868983
     23          1           0        1.966881    1.771205   -1.722076
     24          1           0        1.775204    2.472486   -0.131761
     25          1           0       -0.375161    1.747102   -2.173837
     26          1           0        0.044117    3.322497   -1.532933
     27          1           0       -2.062175    2.690377   -0.641154
     28          1           0       -3.218846   -1.350365    1.603503
     29          1           0       -4.152104   -1.398712    0.098565
     30          1           0       -0.599693    3.867662    0.967713
     31          1           0       -0.051411    2.320679    1.642400
     32          1           0       -1.750571    2.797490    1.784774
     33          1           0       -1.350838   -2.684251   -1.965360
     34          1           0       -2.897758   -3.232787   -1.285617
     35          1           0       -2.809135   -1.679805   -2.140530
     36          1           0       -1.745427   -3.396266    0.756173
     37          1           0        3.397446    1.230093    1.046522
     38          1           0        2.765426   -1.601777   -1.842564
     39          1           0        3.231795    0.055401   -2.275457
     40          1           0        4.381124   -0.998277   -1.438088
     41          1           0        2.235954   -2.177322    0.664437
     42          1           0        3.962290   -1.805602    0.798182
     43          1           0        3.486216   -0.487620    2.531299
 ---------------------------------------------------------------------
 Rotational constants (GHZ):      0.5320533      0.2772652      0.2267888
 Standard basis: 6-311G(d,p) (5D, 7F)
 There are   505 symmetry adapted cartesian basis functions of A   symmetry.
 There are   486 symmetry adapted basis functions of A   symmetry.
   486 basis functions,   800 primitive gaussians,   505 cartesian basis functions
    73 alpha electrons       73 beta electrons
       nuclear repulsion energy      1610.3295341900 Hartrees.
 NAtoms=   43 NActive=   43 NUniq=   43 SFac= 1.00D+00 NAtFMM=   60 NAOKFM=F Big=F
 Integral buffers will be    131072 words long.
 Raffenetti 2 integral format.
 Two-electron integral symmetry is turned on.
 Using the following non-standard input for PCM:
 --- end of non-standard input.
 ------------------------------------------------------------------------------
 Polarizable Continuum Model (PCM)
 =================================
 Model                : PCM (using non-symmetric T matrix).
 Atomic radii         : UFF (Universal Force Field).
 Polarization charges : Total charges.
 Charge compensation  : None.
 Solution method      : On-the-fly selection.
 Cavity type          : Scaled VdW (van der Waals Surface) (Alpha=1.100).
 Cavity algorithm     : GePol (No added spheres)
                        Default sphere list used, NSphG=   43.
                        Lebedev-Laikov grids with approx.  5.0 points / Ang**2.
                        Smoothing algorithm: Karplus/York (Gamma=1.0000).
                        Polarization charges: spherical gaussians, with
                                              point-specific exponents (IZeta= 3).
                        Self-potential: point-specific (ISelfS= 7).
                        Self-field    : sphere-specific E.n sum rule (ISelfD= 2).
 Solvent              : Methanol, Eps=  32.613000 Eps(inf)=   1.765709
 ------------------------------------------------------------------------------
 One-electron integrals computed using PRISM.
 NBasis=   486 RedAO= T EigKep=  3.13D-04  NBF=   486
 NBsUse=   486 1.00D-06 EigRej= -1.00D+00 NBFU=   486
 Initial guess from the checkpoint file:  "DY-202A-11R_53.chk"
 B after Tr=     0.000000    0.000000    0.000000
         Rot=    1.000000    0.000000    0.000000    0.000000 Ang=   0.00 deg.
 Requested convergence on RMS density matrix=1.00D-08 within 128 cycles.
 Requested convergence on MAX density matrix=1.00D-06.
 Requested convergence on             energy=1.00D-06.
 No special actions if energy rises.
 Inv3:  Mode=1 IEnd=    20845488.
 Iteration    1 A*A^-1 deviation from unit magnitude is 4.44D-15 for    861.
 Iteration    1 A*A^-1 deviation from orthogonality  is 6.05D-15 for   2610   2552.
 Iteration    1 A^-1*A deviation from unit magnitude is 7.11D-15 for   1730.
 Iteration    1 A^-1*A deviation from orthogonality  is 1.54D-10 for   2595   2576.
 Iteration    2 A*A^-1 deviation from unit magnitude is 7.77D-15 for    855.
 Iteration    2 A*A^-1 deviation from orthogonality  is 4.79D-15 for   2175    902.
 Iteration    2 A^-1*A deviation from unit magnitude is 1.11D-15 for    850.
 Iteration    2 A^-1*A deviation from orthogonality  is 3.27D-16 for   2627    855.
 Error on total polarization charges =  0.01121
 SCF Done:  E(RmPW1PW91) =  -886.975353409     A.U. after   11 cycles
            NFock= 11  Conv=0.52D-08     -V/T= 2.0045
 DoSCS=F DFT=T ScalE2(SS,OS)=  1.000000  1.000000
 Range of M.O.s used for correlation:     1   486
 NBasis=   486 NAE=    73 NBE=    73 NFC=     0 NFV=     0
 NROrb=    486 NOA=    73 NOB=    73 NVA=   413 NVB=   413
 NEqPCM:  Using equilibrium solvation (IEInf=0, Eps=  32.6130, EpsInf=   1.7657)
          Differentiating once with respect to magnetic field using GIAOs.
          Electric field/nuclear overlap derivatives assumed to be zero.
 FoFJK:  IHMeth= 1 ICntrl=    6127 DoSepK=F KAlg= 0 I1Cent=   0 FoldK=F
 IRaf=         1 NMat=   1 IRICut=       1 DoRegI=T DoRafI=F ISym2E= 0.
          There are     3 degrees of freedom in the 1st order CPHF.  IDoFFX=0 NUNeed=     3.
      3 vectors produced by pass  0 Test12= 1.00D-12 3.33D-08 XBig12= 4.25D+01 9.21D-01.
 AX will form     3 AO Fock derivatives at one time.
      3 vectors produced by pass  1 Test12= 1.00D-12 3.33D-08 XBig12= 9.42D-02 2.06D-01.
      3 vectors produced by pass  2 Test12= 1.00D-12 3.33D-08 XBig12= 1.29D-03 1.68D-02.
      3 vectors produced by pass  3 Test12= 1.00D-12 3.33D-08 XBig12= 6.13D-06 6.31D-04.
      3 vectors produced by pass  4 Test12= 1.00D-12 3.33D-08 XBig12= 3.00D-08 3.39D-05.
      3 vectors produced by pass  5 Test12= 1.00D-12 3.33D-08 XBig12= 7.99D-11 1.79D-06.
      3 vectors produced by pass  6 Test12= 1.00D-12 3.33D-08 XBig12= 3.60D-13 1.25D-07.
 InvSVY:  IOpt=1 It=  1 EMax= 8.88D-16
 Solved reduced A of dimension    21 with     3 vectors.
 Calculating GIAO nuclear magnetic shielding tensors.
 SCF GIAO Magnetic shielding tensor (ppm):
      1  C    Isotropic =    35.0408   Anisotropy =   141.0351
   XX=   -19.9344   YX=   -33.2587   ZX=    52.7567
   XY=   -18.9378   YY=    14.7077   ZY=     6.4249
   XZ=    51.6352   YZ=    -1.8869   ZZ=   110.3490
   Eigenvalues:   -48.4935    24.5516   129.0642
      2  C    Isotropic =    -0.7832   Anisotropy =   189.7310
   XX=   -67.9718   YX=   -33.4939   ZX=    69.0344
   XY=   -34.0117   YY=   -40.5239   ZY=     2.2741
   XZ=    53.8652   YZ=    12.8799   ZZ=   106.1461
   Eigenvalues:  -105.7066   -22.3472   125.7041
      3  C    Isotropic =   159.5990   Anisotropy =    19.5886
   XX=   170.1591   YX=     3.7738   ZX=     3.5887
   XY=     3.3287   YY=   150.1776   ZY=     4.7188
   XZ=     3.7536   YZ=     9.6252   ZZ=   158.4602
   Eigenvalues:   145.9694   160.1695   172.6580
      4  C    Isotropic =   145.9506   Anisotropy =    39.1414
   XX=   171.0673   YX=     4.2953   ZX=     4.8674
   XY=     1.5037   YY=   146.9341   ZY=     4.0346
   XZ=     6.0727   YZ=     1.2775   ZZ=   119.8505
   Eigenvalues:   119.0754   146.7315   172.0449
      5  C    Isotropic =   161.3781   Anisotropy =    16.9109
   XX=   167.4595   YX=    -4.0543   ZX=    -0.4990
   XY=     1.4743   YY=   169.1731   ZY=    -6.7507
   XZ=     0.7235   YZ=   -11.0181   ZZ=   147.5017
   Eigenvalues:   144.3204   167.1618   172.6520
      6  C    Isotropic =   156.3894   Anisotropy =    17.2826
   XX=   161.2643   YX=    -5.2648   ZX=   -11.6584
   XY=    -1.7490   YY=   152.8779   ZY=    -4.3390
   XZ=    -6.7606   YZ=    -2.8125   ZZ=   155.0259
   Eigenvalues:   145.2143   156.0427   167.9111
      7  C    Isotropic =   154.5083   Anisotropy =     7.2479
   XX=   152.7061   YX=     4.5866   ZX=     1.7396
   XY=     4.8085   YY=   152.3633   ZY=    -2.2975
   XZ=    -4.0245   YZ=     0.7458   ZZ=   158.4555
   Eigenvalues:   147.8288   156.3559   159.3402
      8  C    Isotropic =   -24.6899   Anisotropy =   145.1012
   XX=   -58.1914   YX=   -16.1304   ZX=    43.7001
   XY=   -22.1475   YY=   -71.2116   ZY=    15.1543
   XZ=    49.0410   YZ=     9.0928   ZZ=    55.3332
   Eigenvalues:   -95.2053   -50.9087    72.0442
      9  C    Isotropic =   132.3996   Anisotropy =    33.2455
   XX=   129.1554   YX=   -14.4967   ZX=   -14.1602
   XY=   -11.0943   YY=   140.5616   ZY=     9.7714
   XZ=    -5.9359   YZ=     6.5385   ZZ=   127.4817
   Eigenvalues:   117.6522   124.9833   154.5632
     10  C    Isotropic =   107.1349   Anisotropy =    37.7971
   XX=   103.5772   YX=   -10.0395   ZX=     1.1198
   XY=    -9.5873   YY=   111.6713   ZY=   -17.5903
   XZ=     6.9039   YZ=   -21.7903   ZZ=   106.1563
   Eigenvalues:    88.1331   100.9387   132.3330
     11  O    Isotropic =  -231.2878   Anisotropy =   894.9284
   XX=  -477.4765   YX=   227.6162   ZX=   275.4270
   XY=   173.4462   YY=  -475.9809   ZY=   -25.8214
   XZ=   317.1203   YZ=   -44.1770   ZZ=   259.5941
   Eigenvalues:  -736.9001  -322.2944   365.3311
     12  C    Isotropic =   169.0321   Anisotropy =    29.4886
   XX=   155.2699   YX=     3.5567   ZX=     4.9252
   XY=     2.4638   YY=   173.8724   ZY=     9.8772
   XZ=     4.0548   YZ=    13.5976   ZZ=   177.9540
   Eigenvalues:   154.3710   164.0342   188.6911
     13  C    Isotropic =   158.9213   Anisotropy =    41.5409
   XX=   145.9545   YX=    -0.0275   ZX=    12.5316
   XY=     1.0506   YY=   154.6992   ZY=    16.0207
   XZ=    15.1092   YZ=    10.8579   ZZ=   176.1101
   Eigenvalues:   138.9609   151.1877   186.6152
     14  O    Isotropic =   246.4548   Anisotropy =    59.9320
   XX=   230.8773   YX=     5.0975   ZX=     5.9406
   XY=    -5.8444   YY=   244.7574   ZY=   -23.2084
   XZ=    18.2934   YZ=   -34.4036   ZZ=   263.7296
   Eigenvalues:   219.3050   233.6499   286.4094
     15  C    Isotropic =   108.3280   Anisotropy =    42.8173
   XX=   118.2166   YX=    18.0615   ZX=     7.2812
   XY=    17.9385   YY=   112.1066   ZY=     4.5588
   XZ=    12.6705   YZ=     9.2292   ZZ=    94.6607
   Eigenvalues:    90.9952    97.1158   136.8728
     16  O    Isotropic =   270.6612   Anisotropy =    46.1030
   XX=   297.5755   YX=    13.1936   ZX=    -0.4878
   XY=   -13.4666   YY=   242.2632   ZY=    36.0577
   XZ=    11.7156   YZ=    34.8248   ZZ=   272.1449
   Eigenvalues:   218.6106   291.9765   301.3965
     17  C    Isotropic =   170.8333   Anisotropy =    30.0189
   XX=   167.5748   YX=    -2.5960   ZX=    -8.5325
   XY=    -0.2913   YY=   160.2455   ZY=    11.8008
   XZ=    -4.8140   YZ=    10.1534   ZZ=   184.6795
   Eigenvalues:   155.9330   165.7210   190.8459
     18  C    Isotropic =   116.9312   Anisotropy =    48.7224
   XX=    93.9896   YX=    -8.1645   ZX=    -8.6412
   XY=    -9.7653   YY=   110.0216   ZY=     0.3489
   XZ=   -14.9738   YZ=     0.0077   ZZ=   146.7824
   Eigenvalues:    87.9978   113.3830   149.4128
     19  O    Isotropic =   321.2871   Anisotropy =    41.0496
   XX=   335.9886   YX=    19.2657   ZX=    -4.2578
   XY=     6.6148   YY=   320.0570   ZY=    33.4960
   XZ=    13.5476   YZ=     6.0710   ZZ=   307.8157
   Eigenvalues:   292.8295   322.3783   348.6535
     20  H    Isotropic =    29.5011   Anisotropy =     5.1728
   XX=    28.6515   YX=     1.1593   ZX=     0.8423
   XY=     1.6705   YY=    27.3879   ZY=     1.9815
   XZ=    -0.4543   YZ=     1.0087   ZZ=    32.4640
   Eigenvalues:    26.2476    29.3061    32.9497
     21  H    Isotropic =    29.2399   Anisotropy =     8.6235
   XX=    32.4798   YX=     2.1534   ZX=    -0.1602
   XY=     2.7861   YY=    32.5430   ZY=    -0.7784
   XZ=     0.4865   YZ=    -0.3958   ZZ=    22.6970
   Eigenvalues:    22.6517    30.0792    34.9889
     22  H    Isotropic =    29.2927   Anisotropy =     3.7249
   XX=    30.0806   YX=    -2.0241   ZX=    -0.4824
   XY=    -2.5607   YY=    27.7303   ZY=    -0.9841
   XZ=     1.4830   YZ=    -0.0932   ZZ=    30.0671
   Eigenvalues:    26.3186    29.7835    31.7759
     23  H    Isotropic =    30.0701   Anisotropy =     7.3233
   XX=    32.4113   YX=    -1.8281   ZX=    -4.0211
   XY=    -1.7635   YY=    28.4761   ZY=    -3.7070
   XZ=    -3.4916   YZ=    -2.8629   ZZ=    29.3229
   Eigenvalues:    23.8160    31.4421    34.9523
     24  H    Isotropic =    29.9019   Anisotropy =     6.7879
   XX=    30.8734   YX=     0.7032   ZX=     3.0792
   XY=     0.5625   YY=    33.3073   ZY=     2.2430
   XZ=     2.1388   YZ=     2.1330   ZZ=    25.5249
   Eigenvalues:    24.1057    31.1728    34.4271
     25  H    Isotropic =    29.8212   Anisotropy =     6.4611
   XX=    28.3897   YX=    -1.3147   ZX=     1.7462
   XY=    -0.5066   YY=    27.2442   ZY=     0.2461
   XZ=     0.8729   YZ=     0.1259   ZZ=    33.8297
   Eigenvalues:    26.6464    28.6886    34.1286
     26  H    Isotropic =    29.9980   Anisotropy =    10.5318
   XX=    28.2864   YX=    -1.3165   ZX=    -0.6926
   XY=    -1.1053   YY=    34.1536   ZY=    -4.6686
   XZ=    -1.2564   YZ=    -5.6496   ZZ=    27.5539
   Eigenvalues:    24.2190    28.7558    37.0191
     27  H    Isotropic =    29.0673   Anisotropy =     8.9547
   XX=    33.0705   YX=    -3.3212   ZX=     1.3734
   XY=    -3.3335   YY=    27.3893   ZY=    -0.7834
   XZ=     1.2590   YZ=    -2.4985   ZZ=    26.7420
   Eigenvalues:    25.1380    27.0268    35.0370
     28  H    Isotropic =    29.1501   Anisotropy =     6.2531
   XX=    28.7813   YX=    -0.9569   ZX=    -2.8597
   XY=    -0.1624   YY=    27.4727   ZY=    -0.3104
   XZ=    -3.2412   YZ=    -1.7312   ZZ=    31.1962
   Eigenvalues:    25.9728    28.1587    33.3189
     29  H    Isotropic =    29.2742   Anisotropy =     5.9533
   XX=    33.2330   YX=     0.0733   ZX=    -0.6203
   XY=     0.3913   YY=    27.7459   ZY=     1.4932
   XZ=     0.3865   YZ=     2.3471   ZZ=    26.8436
   Eigenvalues:    25.3153    29.2642    33.2430
     30  H    Isotropic =    30.7179   Anisotropy =    10.8421
   XX=    27.3447   YX=     1.0424   ZX=    -0.8292
   XY=     0.9837   YY=    37.1088   ZY=     2.0053
   XZ=     0.1439   YZ=     3.5653   ZZ=    27.7001
   Eigenvalues:    26.4850    27.7227    37.9459
     31  H    Isotropic =    30.7940   Anisotropy =     5.3613
   XX=    31.5200   YX=    -2.9352   ZX=     1.6144
   XY=    -3.0590   YY=    28.8162   ZY=     1.4637
   XZ=     3.0840   YZ=     1.5594   ZZ=    32.0459
   Eigenvalues:    25.8119    32.2020    34.3682
     32  H    Isotropic =    30.4148   Anisotropy =     9.2129
   XX=    31.4369   YX=     0.0027   ZX=    -3.4974
   XY=    -0.6663   YY=    27.8647   ZY=     2.6113
   XZ=    -4.5603   YZ=     3.9424   ZZ=    31.9428
   Eigenvalues:    25.4130    29.2746    36.5568
     33  H    Isotropic =    30.1433   Anisotropy =     5.7232
   XX=    31.1047   YX=     1.3865   ZX=    -1.2157
   XY=    -0.1571   YY=    28.8438   ZY=     3.2742
   XZ=    -2.5827   YZ=     4.1862   ZZ=    30.4812
   Eigenvalues:    25.3469    31.1242    33.9587
     34  H    Isotropic =    30.3308   Anisotropy =     9.3376
   XX=    30.2713   YX=     4.4082   ZX=     0.6150
   XY=     4.2450   YY=    32.6043   ZY=     1.2229
   XZ=     1.3003   YZ=     3.1396   ZZ=    28.1167
   Eigenvalues:    26.6118    27.8247    36.5558
     35  H    Isotropic =    30.7845   Anisotropy =     8.8988
   XX=    30.1031   YX=    -0.2116   ZX=     4.2234
   XY=    -0.5116   YY=    28.5286   ZY=    -0.8833
   XZ=     4.4887   YZ=    -0.6719   ZZ=    33.7217
   Eigenvalues:    27.1820    28.4544    36.7170
     36  H    Isotropic =    30.4043   Anisotropy =    16.6413
   XX=    27.9826   YX=     4.6343   ZX=     0.8549
   XY=     5.3741   YY=    38.3996   ZY=    -4.2726
   XZ=     0.2772   YZ=    -5.2552   ZZ=    24.8307
   Eigenvalues:    22.3728    27.3416    41.4985
     37  H    Isotropic =    30.6820   Anisotropy =    14.8550
   XX=    26.7059   YX=    -0.3462   ZX=    -0.9715
   XY=     1.3179   YY=    31.2192   ZY=     7.5596
   XZ=    -1.1645   YZ=     7.9643   ZZ=    34.1209
   Eigenvalues:    24.3058    27.1548    40.5854
     38  H    Isotropic =    31.0802   Anisotropy =     8.0629
   XX=    30.5449   YX=     1.2274   ZX=    -0.6252
   XY=     1.4922   YY=    32.3534   ZY=     4.8278
   XZ=    -0.1211   YZ=     4.9512   ZZ=    30.3425
   Eigenvalues:    26.0578    30.7274    36.4555
     39  H    Isotropic =    30.4394   Anisotropy =     7.4666
   XX=    28.7269   YX=    -1.3088   ZX=    -2.7239
   XY=    -1.7600   YY=    28.8851   ZY=    -1.8615
   XZ=    -2.3384   YZ=    -3.6144   ZZ=    33.7063
   Eigenvalues:    25.5662    30.3350    35.4171
     40  H    Isotropic =    31.1138   Anisotropy =    10.4684
   XX=    36.2234   YX=    -3.1413   ZX=    -2.0246
   XY=    -3.2044   YY=    27.9447   ZY=     1.2057
   XZ=    -2.8597   YZ=     0.9511   ZZ=    29.1732
   Eigenvalues:    26.8348    28.4138    38.0927
     41  H    Isotropic =    28.1024   Anisotropy =     3.9158
   XX=    26.4347   YX=     1.5181   ZX=     0.8641
   XY=     1.2033   YY=    30.2737   ZY=    -0.7273
   XZ=     2.3644   YZ=    -0.0452   ZZ=    27.5988
   Eigenvalues:    24.9614    28.6329    30.7129
     42  H    Isotropic =    28.3822   Anisotropy =     6.6869
   XX=    28.1218   YX=    -4.6611   ZX=    -0.4338
   XY=    -5.0490   YY=    27.1733   ZY=    -0.1376
   XZ=    -1.7785   YZ=     0.5677   ZZ=    29.8514
   Eigenvalues:    22.7209    29.5855    32.8401
     43  H    Isotropic =    30.5923   Anisotropy =    18.8482
   XX=    33.5123   YX=     6.1831   ZX=     8.0175
   XY=     7.3311   YY=    25.7146   ZY=     2.4958
   XZ=     6.5844   YZ=     3.3473   ZZ=    32.5499
   Eigenvalues:    21.6345    26.9846    43.1577
 End of Minotr F.D. properties file   721 does not exist.
 End of Minotr F.D. properties file   722 does not exist.
 End of Minotr F.D. properties file   788 does not exist.

 **********************************************************************

            Population analysis using the SCF density.

 **********************************************************************

 Orbital symmetries:
       Occupied  (A) (A) (A) (A) (A) (A) (A) (A) (A) (A) (A) (A)
                 (A) (A) (A) (A) (A) (A) (A) (A) (A) (A) (A) (A)
                 (A) (A) (A) (A) (A) (A) (A) (A) (A) (A) (A) (A)
                 (A) (A) (A) (A) (A) (A) (A) (A) (A) (A) (A) (A)
                 (A) (A) (A) (A) (A) (A) (A) (A) (A) (A) (A) (A)
                 (A) (A) (A) (A) (A) (A) (A) (A) (A) (A) (A) (A)
                 (A)
       Virtual   (A) (A) (A) (A) (A) (A) (A) (A) (A) (A) (A) (A)
                 (A) (A) (A) (A) (A) (A) (A) (A) (A) (A) (A) (A)
                 (A) (A) (A) (A) (A) (A) (A) (A) (A) (A) (A) (A)
                 (A) (A) (A) (A) (A) (A) (A) (A) (A) (A) (A) (A)
                 (A) (A) (A) (A) (A) (A) (A) (A) (A) (A) (A) (A)
                 (A) (A) (A) (A) (A) (A) (A) (A) (A) (A) (A) (A)
                 (A) (A) (A) (A) (A) (A) (A) (A) (A) (A) (A) (A)
                 (A) (A) (A) (A) (A) (A) (A) (A) (A) (A) (A) (A)
                 (A) (A) (A) (A) (A) (A) (A) (A) (A) (A) (A) (A)
                 (A) (A) (A) (A) (A) (A) (A) (A) (A) (A) (A) (A)
                 (A) (A) (A) (A) (A) (A) (A) (A) (A) (A) (A) (A)
                 (A) (A) (A) (A) (A) (A) (A) (A) (A) (A) (A) (A)
                 (A) (A) (A) (A) (A) (A) (A) (A) (A) (A) (A) (A)
                 (A) (A) (A) (A) (A) (A) (A) (A) (A) (A) (A) (A)
                 (A) (A) (A) (A) (A) (A) (A) (A) (A) (A) (A) (A)
                 (A) (A) (A) (A) (A) (A) (A) (A) (A) (A) (A) (A)
                 (A) (A) (A) (A) (A) (A) (A) (A) (A) (A) (A) (A)
                 (A) (A) (A) (A) (A) (A) (A) (A) (A) (A) (A) (A)
                 (A) (A) (A) (A) (A) (A) (A) (A) (A) (A) (A) (A)
                 (A) (A) (A) (A) (A) (A) (A) (A) (A) (A) (A) (A)
                 (A) (A) (A) (A) (A) (A) (A) (A) (A) (A) (A) (A)
                 (A) (A) (A) (A) (A) (A) (A) (A) (A) (A) (A) (A)
                 (A) (A) (A) (A) (A) (A) (A) (A) (A) (A) (A) (A)
                 (A) (A) (A) (A) (A) (A) (A) (A) (A) (A) (A) (A)
                 (A) (A) (A) (A) (A) (A) (A) (A) (A) (A) (A) (A)
                 (A) (A) (A) (A) (A) (A) (A) (A) (A) (A) (A) (A)
                 (A) (A) (A) (A) (A) (A) (A) (A) (A) (A) (A) (A)
                 (A) (A) (A) (A) (A) (A) (A) (A) (A) (A) (A) (A)
                 (A) (A) (A) (A) (A) (A) (A) (A) (A) (A) (A) (A)
                 (A) (A) (A) (A) (A) (A) (A) (A) (A) (A) (A) (A)
                 (A) (A) (A) (A) (A) (A) (A) (A) (A) (A) (A) (A)
                 (A) (A) (A) (A) (A) (A) (A) (A) (A) (A) (A) (A)
                 (A) (A) (A) (A) (A) (A) (A) (A) (A) (A) (A) (A)
                 (A) (A) (A) (A) (A) (A) (A) (A) (A) (A) (A) (A)
                 (A) (A) (A) (A) (A)
 The electronic state is 1-A.
 Alpha  occ. eigenvalues --  -19.21781 -19.21708 -19.21386 -19.19899 -10.32127
 Alpha  occ. eigenvalues --  -10.30969 -10.29628 -10.27664 -10.26700 -10.24672
 Alpha  occ. eigenvalues --  -10.24556 -10.24415 -10.24304 -10.23755 -10.23109
 Alpha  occ. eigenvalues --  -10.22999 -10.22831 -10.22371 -10.22158  -1.06380
 Alpha  occ. eigenvalues --   -1.06343  -1.05709  -1.03919  -0.89327  -0.84458
 Alpha  occ. eigenvalues --   -0.82332  -0.78159  -0.77231  -0.75175  -0.71748
 Alpha  occ. eigenvalues --   -0.70215  -0.69000  -0.66519  -0.63156  -0.59729
 Alpha  occ. eigenvalues --   -0.58408  -0.57284  -0.53331  -0.52918  -0.52352
 Alpha  occ. eigenvalues --   -0.51077  -0.49279  -0.48559  -0.47330  -0.46729
 Alpha  occ. eigenvalues --   -0.46069  -0.45502  -0.45096  -0.44559  -0.43750
 Alpha  occ. eigenvalues --   -0.42621  -0.41141  -0.40867  -0.40688  -0.40271
 Alpha  occ. eigenvalues --   -0.39863  -0.39531  -0.38865  -0.38676  -0.36771
 Alpha  occ. eigenvalues --   -0.36582  -0.36380  -0.36048  -0.34422  -0.34179
 Alpha  occ. eigenvalues --   -0.33758  -0.32813  -0.31744  -0.31238  -0.30425
 Alpha  occ. eigenvalues --   -0.27956  -0.26878  -0.26077
 Alpha virt. eigenvalues --   -0.04920   0.03776   0.04443   0.04595   0.06132
 Alpha virt. eigenvalues --    0.07241   0.07883   0.08739   0.09354   0.09620
 Alpha virt. eigenvalues --    0.09707   0.10878   0.11441   0.11918   0.12637
 Alpha virt. eigenvalues --    0.13018   0.13401   0.13702   0.14528   0.15180
 Alpha virt. eigenvalues --    0.15817   0.16058   0.16992   0.17265   0.17618
 Alpha virt. eigenvalues --    0.18675   0.18794   0.19355   0.19549   0.20507
 Alpha virt. eigenvalues --    0.21058   0.21726   0.22024   0.23616   0.23925
 Alpha virt. eigenvalues --    0.24294   0.25472   0.26889   0.27213   0.27801
 Alpha virt. eigenvalues --    0.28525   0.29417   0.31071   0.31710   0.32310
 Alpha virt. eigenvalues --    0.32822   0.33412   0.34800   0.35196   0.35813
 Alpha virt. eigenvalues --    0.36703   0.38387   0.38929   0.39536   0.39803
 Alpha virt. eigenvalues --    0.40308   0.41602   0.41963   0.42861   0.43814
 Alpha virt. eigenvalues --    0.45099   0.46352   0.47174   0.47486   0.48210
 Alpha virt. eigenvalues --    0.49074   0.49744   0.50520   0.50702   0.51911
 Alpha virt. eigenvalues --    0.52147   0.53418   0.54714   0.55034   0.55338
 Alpha virt. eigenvalues --    0.56067   0.56580   0.57150   0.57418   0.57769
 Alpha virt. eigenvalues --    0.58088   0.58418   0.58848   0.59818   0.60102
 Alpha virt. eigenvalues --    0.60388   0.61043   0.61755   0.62025   0.62358
 Alpha virt. eigenvalues --    0.62648   0.63041   0.63397   0.63772   0.63955
 Alpha virt. eigenvalues --    0.64371   0.65197   0.65667   0.66483   0.66938
 Alpha virt. eigenvalues --    0.67333   0.67816   0.68617   0.69492   0.69869
 Alpha virt. eigenvalues --    0.70782   0.72123   0.72471   0.73609   0.74890
 Alpha virt. eigenvalues --    0.75162   0.78108   0.79761   0.80996   0.82299
 Alpha virt. eigenvalues --    0.84156   0.84827   0.85851   0.86673   0.89014
 Alpha virt. eigenvalues --    0.89576   0.90736   0.91970   0.92922   0.94414
 Alpha virt. eigenvalues --    0.94956   0.97279   0.99010   0.99686   1.00264
 Alpha virt. eigenvalues --    1.00838   1.01674   1.03148   1.04681   1.06458
 Alpha virt. eigenvalues --    1.07520   1.08592   1.09900   1.12255   1.12908
 Alpha virt. eigenvalues --    1.14955   1.16887   1.18020   1.18720   1.19845
 Alpha virt. eigenvalues --    1.22120   1.22936   1.23753   1.25214   1.26492
 Alpha virt. eigenvalues --    1.27651   1.27873   1.31011   1.32841   1.34007
 Alpha virt. eigenvalues --    1.34211   1.36645   1.37588   1.37998   1.38591
 Alpha virt. eigenvalues --    1.40765   1.41328   1.42734   1.44135   1.44441
 Alpha virt. eigenvalues --    1.44752   1.45172   1.45487   1.46195   1.46624
 Alpha virt. eigenvalues --    1.48115   1.49187   1.49828   1.50467   1.50701
 Alpha virt. eigenvalues --    1.51798   1.52601   1.53115   1.53575   1.53641
 Alpha virt. eigenvalues --    1.55881   1.56271   1.56973   1.57352   1.57825
 Alpha virt. eigenvalues --    1.59121   1.59696   1.59771   1.60702   1.61617
 Alpha virt. eigenvalues --    1.62505   1.63054   1.63708   1.64256   1.65100
 Alpha virt. eigenvalues --    1.65631   1.66428   1.66779   1.67329   1.68694
 Alpha virt. eigenvalues --    1.69372   1.69860   1.71142   1.72148   1.72724
 Alpha virt. eigenvalues --    1.73121   1.74627   1.75020   1.75207   1.76341
 Alpha virt. eigenvalues --    1.77151   1.78569   1.79755   1.80263   1.81685
 Alpha virt. eigenvalues --    1.82221   1.83703   1.84269   1.85296   1.86069
 Alpha virt. eigenvalues --    1.86997   1.88092   1.88795   1.90398   1.90618
 Alpha virt. eigenvalues --    1.91892   1.92613   1.93136   1.94781   1.96101
 Alpha virt. eigenvalues --    1.97856   1.98739   2.00421   2.01150   2.01712
 Alpha virt. eigenvalues --    2.02533   2.04499   2.05450   2.05851   2.07957
 Alpha virt. eigenvalues --    2.08392   2.08947   2.10598   2.11028   2.12212
 Alpha virt. eigenvalues --    2.13211   2.14218   2.15558   2.16811   2.17853
 Alpha virt. eigenvalues --    2.18802   2.19997   2.21929   2.22747   2.24661
 Alpha virt. eigenvalues --    2.25676   2.28570   2.29113   2.29709   2.31324
 Alpha virt. eigenvalues --    2.32445   2.32557   2.35053   2.37682   2.39169
 Alpha virt. eigenvalues --    2.40803   2.41784   2.42004   2.43328   2.43501
 Alpha virt. eigenvalues --    2.44549   2.44667   2.46223   2.47556   2.49121
 Alpha virt. eigenvalues --    2.49820   2.50022   2.50847   2.52747   2.53488
 Alpha virt. eigenvalues --    2.54327   2.55065   2.56334   2.56814   2.57606
 Alpha virt. eigenvalues --    2.58305   2.58989   2.59595   2.60068   2.60449
 Alpha virt. eigenvalues --    2.61760   2.62767   2.63912   2.65392   2.66073
 Alpha virt. eigenvalues --    2.66769   2.67808   2.69430   2.70357   2.72050
 Alpha virt. eigenvalues --    2.73406   2.74416   2.75473   2.77969   2.79408
 Alpha virt. eigenvalues --    2.79933   2.81898   2.82498   2.84512   2.85442
 Alpha virt. eigenvalues --    2.87899   2.88986   2.89476   2.90398   2.91290
 Alpha virt. eigenvalues --    2.92694   2.92938   2.94335   2.95753   2.97412
 Alpha virt. eigenvalues --    2.99188   3.00604   3.01613   3.05774   3.06269
 Alpha virt. eigenvalues --    3.07469   3.10220   3.12394   3.13519   3.14652
 Alpha virt. eigenvalues --    3.15148   3.16104   3.17270   3.18977   3.20315
 Alpha virt. eigenvalues --    3.21601   3.22234   3.24025   3.26131   3.26402
 Alpha virt. eigenvalues --    3.32231   3.33274   3.33956   3.36926   3.38476
 Alpha virt. eigenvalues --    3.40349   3.44374   3.48621   3.56657   3.57972
 Alpha virt. eigenvalues --    3.60923   3.64345   3.72429   3.75933   3.77924
 Alpha virt. eigenvalues --    3.78938   3.80654   3.81431   3.82191   3.82349
 Alpha virt. eigenvalues --    3.83579   3.83773   3.84345   3.84489   3.88376
 Alpha virt. eigenvalues --    3.89188   3.92118   3.95616   3.99563   4.03459
 Alpha virt. eigenvalues --    4.07081   4.09170   4.12190   4.14881   4.25442
 Alpha virt. eigenvalues --    4.27284   4.28614   4.34608   4.36246   4.41546
 Alpha virt. eigenvalues --    4.48708   4.56569   4.95045   4.95904   4.97704
 Alpha virt. eigenvalues --    5.03867   5.11101   5.28329   5.32674   5.33548
 Alpha virt. eigenvalues --    5.64138   5.64368   5.65869   5.66740  23.65139
 Alpha virt. eigenvalues --   23.80284  23.83223  23.87713  23.91407  23.92560
 Alpha virt. eigenvalues --   23.94345  23.96984  23.97644  24.00629  24.02718
 Alpha virt. eigenvalues --   24.03197  24.05721  24.07033  24.26239  50.00145
 Alpha virt. eigenvalues --   50.03089  50.04708  50.09956
          Condensed to atoms (all electrons):
               1          2          3          4          5          6
     1  C    5.727240   0.409367  -0.039018  -0.013164  -0.000492  -0.063725
     2  C    0.409367   5.370446   0.290036  -0.045712  -0.001082  -0.011369
     3  C   -0.039018   0.290036   5.061628   0.290574  -0.068320  -0.007265
     4  C   -0.013164  -0.045712   0.290574   5.483505   0.300942  -0.057648
     5  C   -0.000492  -0.001082  -0.068320   0.300942   5.000191   0.341038
     6  C   -0.063725  -0.011369  -0.007265  -0.057648   0.341038   5.052573
     7  C    0.265877  -0.053279  -0.005029  -0.002160  -0.073671   0.365883
     8  C    0.172990   0.033833   0.004603  -0.000309  -0.000408   0.005401
     9  C   -0.174021  -0.104289   0.006497  -0.000536   0.000009  -0.000181
    10  C   -0.003401   0.308396  -0.040637   0.004003  -0.000306  -0.000481
    11  O   -0.120894   0.006348  -0.000096  -0.000002  -0.000005   0.000190
    12  C   -0.076788   0.000625   0.001931  -0.005039  -0.001744  -0.071536
    13  C   -0.004561  -0.088161  -0.007285   0.000213  -0.000031   0.000090
    14  O    0.002876  -0.062597  -0.006982  -0.000735  -0.000006  -0.000001
    15  C    0.000092   0.005702  -0.039635   0.301165  -0.056019   0.006097
    16  O   -0.000006  -0.000140   0.004244  -0.064098   0.011524   0.001011
    17  C   -0.000087   0.000026  -0.006965  -0.067523  -0.016098  -0.000475
    18  C    0.000034   0.000338  -0.010496  -0.087742   0.009994  -0.000113
    19  O   -0.000050  -0.000129   0.000522  -0.018892  -0.000622   0.000001
    20  H   -0.004168  -0.031915   0.399467  -0.032646  -0.003833  -0.002921
    21  H    0.008312  -0.048703   0.413667  -0.045776   0.006096  -0.000067
    22  H   -0.003313  -0.006608  -0.043812   0.407371  -0.047273  -0.004052
    23  H   -0.000397   0.000052  -0.003597  -0.035951   0.408957  -0.038405
    24  H   -0.000026  -0.000914   0.010170  -0.038977   0.404027  -0.029369
    25  H   -0.005482  -0.002357   0.006106  -0.008160  -0.035161   0.409539
    26  H    0.009463   0.000317  -0.000362   0.008292  -0.033320   0.409542
    27  H   -0.057602   0.005222  -0.000223  -0.000397   0.006787  -0.039088
    28  H    0.007333  -0.001232  -0.000312   0.000039  -0.000004   0.000019
    29  H    0.012013   0.003365  -0.000322   0.000014   0.000000   0.000017
    30  H    0.008827  -0.000206  -0.000071   0.000337  -0.001701  -0.002213
    31  H   -0.004041   0.002344  -0.000575  -0.000730   0.005757  -0.008460
    32  H   -0.014824  -0.000357   0.000004   0.000076  -0.000372   0.007677
    33  H    0.000728  -0.013760   0.003270   0.000009   0.000012  -0.000027
    34  H   -0.000581   0.009966  -0.000056   0.000005   0.000000  -0.000001
    35  H    0.002127   0.000196  -0.000158  -0.000041   0.000001  -0.000010
    36  H   -0.000655   0.011695  -0.000050   0.000040   0.000000   0.000000
    37  H   -0.000011   0.000015  -0.000192   0.000494  -0.004302  -0.000340
    38  H   -0.000005   0.000456   0.004227  -0.008222   0.001062   0.000065
    39  H    0.000003  -0.000094  -0.000900  -0.006505   0.001453   0.000046
    40  H    0.000002   0.000025  -0.000432   0.010359  -0.000330   0.000012
    41  H    0.000020   0.000049  -0.000670  -0.003571  -0.000415  -0.000063
    42  H   -0.000002   0.000047  -0.000451   0.010657  -0.000514   0.000007
    43  H    0.000001   0.000017  -0.000102   0.001048  -0.000132  -0.000008
               7          8          9         10         11         12
     1  C    0.265877   0.172990  -0.174021  -0.003401  -0.120894  -0.076788
     2  C   -0.053279   0.033833  -0.104289   0.308396   0.006348   0.000625
     3  C   -0.005029   0.004603   0.006497  -0.040637  -0.000096   0.001931
     4  C   -0.002160  -0.000309  -0.000536   0.004003  -0.000002  -0.005039
     5  C   -0.073671  -0.000408   0.000009  -0.000306  -0.000005  -0.001744
     6  C    0.365883   0.005401  -0.000181  -0.000481   0.000190  -0.071536
     7  C    5.153730  -0.050400   0.010397   0.004708   0.011596   0.342417
     8  C   -0.050400   4.722497   0.368581  -0.092365   0.652539  -0.007349
     9  C    0.010397   0.368581   5.199486   0.288244  -0.072511  -0.001157
    10  C    0.004708  -0.092365   0.288244   5.263513   0.005510  -0.000084
    11  O    0.011596   0.652539  -0.072511   0.005510   7.892997  -0.005119
    12  C    0.342417  -0.007349  -0.001157  -0.000084  -0.005119   4.950314
    13  C   -0.000438  -0.002138  -0.054629   0.324374   0.000013  -0.000010
    14  O   -0.000044   0.003543  -0.045240   0.235125  -0.000017   0.000008
    15  C   -0.000439   0.000003   0.000007  -0.000356   0.000000  -0.000046
    16  O   -0.000002   0.000000   0.000000   0.000001   0.000000  -0.000014
    17  C    0.000011   0.000000   0.000000   0.000015   0.000000  -0.000006
    18  C   -0.000007   0.000000  -0.000004  -0.000031   0.000000   0.000001
    19  O   -0.000001   0.000000  -0.000001   0.000022   0.000000   0.000002
    20  H    0.001612  -0.000286  -0.000020  -0.000532   0.000006  -0.000218
    21  H   -0.000273  -0.000455   0.001931  -0.008559   0.000004   0.000065
    22  H    0.004376  -0.000356  -0.000130   0.000775  -0.000003  -0.001558
    23  H    0.008444   0.000027   0.000000   0.000005   0.000000  -0.000250
    24  H   -0.006043   0.000018  -0.000002   0.000020   0.000001   0.004442
    25  H   -0.044459   0.000285  -0.000109  -0.000097  -0.000021   0.008647
    26  H   -0.033492  -0.000255   0.000006   0.000027  -0.000004  -0.004836
    27  H    0.424850  -0.005158   0.002508  -0.001282   0.013527  -0.039811
    28  H   -0.000484  -0.021463   0.378040  -0.033638   0.000158   0.000149
    29  H   -0.000210  -0.030444   0.383796  -0.029364   0.004276  -0.000016
    30  H   -0.036335  -0.000036   0.000020   0.000017  -0.000106   0.403659
    31  H   -0.033439  -0.000271   0.000105  -0.000211  -0.000060   0.403095
    32  H   -0.024678   0.005038   0.000527  -0.000102   0.009981   0.398459
    33  H    0.000018  -0.000624   0.007427  -0.027912   0.000008   0.000000
    34  H    0.000014   0.000640  -0.008889  -0.026926  -0.000015   0.000000
    35  H   -0.000057  -0.000136  -0.000776  -0.029704  -0.000054   0.000008
    36  H    0.000015  -0.000212  -0.000479  -0.041770   0.000006  -0.000002
    37  H   -0.000006   0.000000   0.000000   0.000000   0.000000   0.000032
    38  H    0.000001   0.000001  -0.000002  -0.000009   0.000000   0.000000
    39  H    0.000002   0.000000   0.000000   0.000003   0.000000  -0.000001
    40  H    0.000000   0.000000   0.000000   0.000000   0.000000   0.000000
    41  H    0.000004  -0.000005   0.000017   0.000060   0.000000   0.000000
    42  H    0.000000   0.000000   0.000000   0.000003   0.000000   0.000000
    43  H    0.000000   0.000000   0.000000  -0.000001   0.000000  -0.000002
              13         14         15         16         17         18
     1  C   -0.004561   0.002876   0.000092  -0.000006  -0.000087   0.000034
     2  C   -0.088161  -0.062597   0.005702  -0.000140   0.000026   0.000338
     3  C   -0.007285  -0.006982  -0.039635   0.004244  -0.006965  -0.010496
     4  C    0.000213  -0.000735   0.301165  -0.064098  -0.067523  -0.087742
     5  C   -0.000031  -0.000006  -0.056019   0.011524  -0.016098   0.009994
     6  C    0.000090  -0.000001   0.006097   0.001011  -0.000475  -0.000113
     7  C   -0.000438  -0.000044  -0.000439  -0.000002   0.000011  -0.000007
     8  C   -0.002138   0.003543   0.000003   0.000000   0.000000   0.000000
     9  C   -0.054629  -0.045240   0.000007   0.000000   0.000000  -0.000004
    10  C    0.324374   0.235125  -0.000356   0.000001   0.000015  -0.000031
    11  O    0.000013  -0.000017   0.000000   0.000000   0.000000   0.000000
    12  C   -0.000010   0.000008  -0.000046  -0.000014  -0.000006   0.000001
    13  C    4.976630  -0.051828  -0.000003   0.000000  -0.000005   0.000001
    14  O   -0.051828   7.998988  -0.000134   0.000000   0.000009  -0.000156
    15  C   -0.000003  -0.000134   5.347036   0.219176   0.299997   0.323999
    16  O    0.000000   0.000000   0.219176   8.018044  -0.051831  -0.040150
    17  C   -0.000005   0.000009   0.299997  -0.051831   4.960833  -0.059408
    18  C    0.000001  -0.000156   0.323999  -0.040150  -0.059408   4.822019
    19  O    0.000000  -0.000008  -0.045014  -0.004322   0.004273   0.257228
    20  H    0.001770   0.000015  -0.004593  -0.000139   0.003746  -0.000113
    21  H   -0.002006   0.019481   0.000391   0.000061  -0.003357   0.000206
    22  H    0.000131   0.000867  -0.049151  -0.001099   0.010427  -0.017554
    23  H   -0.000001   0.000000  -0.006250   0.000571   0.001382   0.000418
    24  H    0.000000   0.000000  -0.006995   0.010881  -0.000480   0.000089
    25  H    0.000009   0.000004  -0.000341  -0.000011   0.000016  -0.000008
    26  H   -0.000003   0.000000  -0.000300  -0.000019  -0.000003   0.000011
    27  H    0.000149   0.000001   0.000031   0.000001   0.000000  -0.000001
    28  H    0.005789   0.009584  -0.000002   0.000000   0.000000   0.000001
    29  H   -0.001463   0.001676   0.000000   0.000000   0.000000   0.000000
    30  H    0.000000   0.000000  -0.000013  -0.000005   0.000001   0.000000
    31  H    0.000002  -0.000019   0.000396  -0.000100  -0.000005   0.000051
    32  H   -0.000001   0.000008  -0.000004   0.000000   0.000000  -0.000001
    33  H    0.404583   0.002122  -0.000004   0.000000   0.000024  -0.000019
    34  H    0.392579  -0.001848   0.000000   0.000000   0.000000   0.000000
    35  H    0.382314   0.004850   0.000001   0.000000   0.000000   0.000000
    36  H   -0.006356   0.320209   0.000001   0.000000   0.000000   0.000006
    37  H    0.000000  -0.000001  -0.049148   0.315254   0.011031  -0.004846
    38  H    0.000004  -0.000105  -0.032726   0.004042   0.399290   0.000698
    39  H   -0.000001   0.000001  -0.027229   0.000970   0.400784   0.006241
    40  H    0.000000   0.000000  -0.030036   0.002685   0.397417  -0.007959
    41  H    0.000089   0.002722  -0.044084   0.004604   0.001382   0.392876
    42  H    0.000000  -0.000005  -0.050552   0.001219  -0.002379   0.405481
    43  H    0.000000  -0.000002  -0.005296   0.008079  -0.000305  -0.037861
              19         20         21         22         23         24
     1  C   -0.000050  -0.004168   0.008312  -0.003313  -0.000397  -0.000026
     2  C   -0.000129  -0.031915  -0.048703  -0.006608   0.000052  -0.000914
     3  C    0.000522   0.399467   0.413667  -0.043812  -0.003597   0.010170
     4  C   -0.018892  -0.032646  -0.045776   0.407371  -0.035951  -0.038977
     5  C   -0.000622  -0.003833   0.006096  -0.047273   0.408957   0.404027
     6  C    0.000001  -0.002921  -0.000067  -0.004052  -0.038405  -0.029369
     7  C   -0.000001   0.001612  -0.000273   0.004376   0.008444  -0.006043
     8  C    0.000000  -0.000286  -0.000455  -0.000356   0.000027   0.000018
     9  C   -0.000001  -0.000020   0.001931  -0.000130   0.000000  -0.000002
    10  C    0.000022  -0.000532  -0.008559   0.000775   0.000005   0.000020
    11  O    0.000000   0.000006   0.000004  -0.000003   0.000000   0.000001
    12  C    0.000002  -0.000218   0.000065  -0.001558  -0.000250   0.004442
    13  C    0.000000   0.001770  -0.002006   0.000131  -0.000001   0.000000
    14  O   -0.000008   0.000015   0.019481   0.000867   0.000000   0.000000
    15  C   -0.045014  -0.004593   0.000391  -0.049151  -0.006250  -0.006995
    16  O   -0.004322  -0.000139   0.000061  -0.001099   0.000571   0.010881
    17  C    0.004273   0.003746  -0.003357   0.010427   0.001382  -0.000480
    18  C    0.257228  -0.000113   0.000206  -0.017554   0.000418   0.000089
    19  O    7.941522  -0.000023  -0.000522   0.033990  -0.000008  -0.000396
    20  H   -0.000023   0.515798  -0.024252   0.006764   0.003001   0.000116
    21  H   -0.000522  -0.024252   0.517448  -0.002620  -0.000308  -0.000234
    22  H    0.033990   0.006764  -0.002620   0.553723   0.006907  -0.010711
    23  H   -0.000008   0.003001  -0.000308   0.006907   0.554424  -0.026591
    24  H   -0.000396   0.000116  -0.000234  -0.010711  -0.026591   0.562133
    25  H    0.000000   0.000216   0.000164  -0.000536  -0.008405   0.007539
    26  H    0.000000  -0.000272   0.000022  -0.000185  -0.002792  -0.008456
    27  H    0.000000   0.000207   0.000001   0.000082  -0.000288  -0.000269
    28  H    0.000000  -0.000021  -0.000047   0.000069   0.000000   0.000000
    29  H    0.000000   0.000061  -0.000158   0.000005   0.000000   0.000000
    30  H    0.000000   0.000019  -0.000004   0.000020  -0.000082   0.000463
    31  H   -0.000314   0.000053   0.000001   0.002216   0.000091  -0.001648
    32  H    0.000001  -0.000004  -0.000004   0.000096   0.000028  -0.000085
    33  H    0.000000  -0.000204   0.002528  -0.000001  -0.000001   0.000000
    34  H    0.000000   0.000015  -0.000348  -0.000001   0.000000   0.000000
    35  H    0.000000  -0.000378   0.000482  -0.000020   0.000000   0.000000
    36  H    0.000001   0.000003  -0.001056  -0.000015   0.000000   0.000000
    37  H    0.011136   0.000008   0.000002   0.006087  -0.000211   0.000951
    38  H    0.000028  -0.001377   0.000244  -0.000258  -0.000002  -0.000056
    39  H   -0.000204   0.000176   0.000123  -0.000074   0.004695   0.000423
    40  H   -0.000065   0.000061  -0.000165  -0.000284  -0.000353  -0.000099
    41  H   -0.026803   0.000307   0.006528  -0.000659  -0.000006  -0.000121
    42  H   -0.027709  -0.000026  -0.000619   0.002141  -0.000034  -0.000059
    43  H    0.315814   0.000011   0.000006  -0.001852   0.000007  -0.000136
              25         26         27         28         29         30
     1  C   -0.005482   0.009463  -0.057602   0.007333   0.012013   0.008827
     2  C   -0.002357   0.000317   0.005222  -0.001232   0.003365  -0.000206
     3  C    0.006106  -0.000362  -0.000223  -0.000312  -0.000322  -0.000071
     4  C   -0.008160   0.008292  -0.000397   0.000039   0.000014   0.000337
     5  C   -0.035161  -0.033320   0.006787  -0.000004   0.000000  -0.001701
     6  C    0.409539   0.409542  -0.039088   0.000019   0.000017  -0.002213
     7  C   -0.044459  -0.033492   0.424850  -0.000484  -0.000210  -0.036335
     8  C    0.000285  -0.000255  -0.005158  -0.021463  -0.030444  -0.000036
     9  C   -0.000109   0.000006   0.002508   0.378040   0.383796   0.000020
    10  C   -0.000097   0.000027  -0.001282  -0.033638  -0.029364   0.000017
    11  O   -0.000021  -0.000004   0.013527   0.000158   0.004276  -0.000106
    12  C    0.008647  -0.004836  -0.039811   0.000149  -0.000016   0.403659
    13  C    0.000009  -0.000003   0.000149   0.005789  -0.001463   0.000000
    14  O    0.000004   0.000000   0.000001   0.009584   0.001676   0.000000
    15  C   -0.000341  -0.000300   0.000031  -0.000002   0.000000  -0.000013
    16  O   -0.000011  -0.000019   0.000001   0.000000   0.000000  -0.000005
    17  C    0.000016  -0.000003   0.000000   0.000000   0.000000   0.000001
    18  C   -0.000008   0.000011  -0.000001   0.000001   0.000000   0.000000
    19  O    0.000000   0.000000   0.000000   0.000000   0.000000   0.000000
    20  H    0.000216  -0.000272   0.000207  -0.000021   0.000061   0.000019
    21  H    0.000164   0.000022   0.000001  -0.000047  -0.000158  -0.000004
    22  H   -0.000536  -0.000185   0.000082   0.000069   0.000005   0.000020
    23  H   -0.008405  -0.002792  -0.000288   0.000000   0.000000  -0.000082
    24  H    0.007539  -0.008456  -0.000269   0.000000   0.000000   0.000463
    25  H    0.562894  -0.025985  -0.004758   0.000004  -0.000001   0.000005
    26  H   -0.025985   0.549897  -0.007834   0.000000  -0.000001   0.003383
    27  H   -0.004758  -0.007834   0.557254  -0.000070  -0.000035  -0.005464
    28  H    0.000004   0.000000  -0.000070   0.493890  -0.011655  -0.000005
    29  H   -0.000001  -0.000001  -0.000035  -0.011655   0.508751   0.000001
    30  H    0.000005   0.003383  -0.005464  -0.000005   0.000001   0.550324
    31  H   -0.000242  -0.000680   0.007940  -0.000029   0.000004  -0.026354
    32  H   -0.000378   0.000008  -0.005706  -0.000038  -0.000017  -0.023297
    33  H   -0.000022   0.000000  -0.000004  -0.000460   0.000161   0.000000
    34  H    0.000000   0.000000  -0.000006   0.000101   0.001110   0.000000
    35  H    0.000114   0.000000  -0.000039  -0.000357  -0.001059   0.000000
    36  H   -0.000001   0.000000  -0.000001  -0.000088   0.000598   0.000000
    37  H    0.000014   0.000005  -0.000001   0.000000   0.000000   0.000000
    38  H   -0.000020   0.000003   0.000000   0.000000   0.000000   0.000000
    39  H   -0.000019   0.000020  -0.000001   0.000000   0.000000   0.000000
    40  H   -0.000003  -0.000001   0.000000   0.000000   0.000000   0.000000
    41  H    0.000002   0.000000   0.000000   0.000005  -0.000001   0.000000
    42  H    0.000000   0.000000   0.000000   0.000000   0.000000   0.000000
    43  H    0.000000   0.000000   0.000000   0.000000   0.000000   0.000000
              31         32         33         34         35         36
     1  C   -0.004041  -0.014824   0.000728  -0.000581   0.002127  -0.000655
     2  C    0.002344  -0.000357  -0.013760   0.009966   0.000196   0.011695
     3  C   -0.000575   0.000004   0.003270  -0.000056  -0.000158  -0.000050
     4  C   -0.000730   0.000076   0.000009   0.000005  -0.000041   0.000040
     5  C    0.005757  -0.000372   0.000012   0.000000   0.000001   0.000000
     6  C   -0.008460   0.007677  -0.000027  -0.000001  -0.000010   0.000000
     7  C   -0.033439  -0.024678   0.000018   0.000014  -0.000057   0.000015
     8  C   -0.000271   0.005038  -0.000624   0.000640  -0.000136  -0.000212
     9  C    0.000105   0.000527   0.007427  -0.008889  -0.000776  -0.000479
    10  C   -0.000211  -0.000102  -0.027912  -0.026926  -0.029704  -0.041770
    11  O   -0.000060   0.009981   0.000008  -0.000015  -0.000054   0.000006
    12  C    0.403095   0.398459   0.000000   0.000000   0.000008  -0.000002
    13  C    0.000002  -0.000001   0.404583   0.392579   0.382314  -0.006356
    14  O   -0.000019   0.000008   0.002122  -0.001848   0.004850   0.320209
    15  C    0.000396  -0.000004  -0.000004   0.000000   0.000001   0.000001
    16  O   -0.000100   0.000000   0.000000   0.000000   0.000000   0.000000
    17  C   -0.000005   0.000000   0.000024   0.000000   0.000000   0.000000
    18  C    0.000051  -0.000001  -0.000019   0.000000   0.000000   0.000006
    19  O   -0.000314   0.000001   0.000000   0.000000   0.000000   0.000001
    20  H    0.000053  -0.000004  -0.000204   0.000015  -0.000378   0.000003
    21  H    0.000001  -0.000004   0.002528  -0.000348   0.000482  -0.001056
    22  H    0.002216   0.000096  -0.000001  -0.000001  -0.000020  -0.000015
    23  H    0.000091   0.000028  -0.000001   0.000000   0.000000   0.000000
    24  H   -0.001648  -0.000085   0.000000   0.000000   0.000000   0.000000
    25  H   -0.000242  -0.000378  -0.000022   0.000000   0.000114  -0.000001
    26  H   -0.000680   0.000008   0.000000   0.000000   0.000000   0.000000
    27  H    0.007940  -0.005706  -0.000004  -0.000006  -0.000039  -0.000001
    28  H   -0.000029  -0.000038  -0.000460   0.000101  -0.000357  -0.000088
    29  H    0.000004  -0.000017   0.000161   0.001110  -0.001059   0.000598
    30  H   -0.026354  -0.023297   0.000000   0.000000   0.000000   0.000000
    31  H    0.557109  -0.027080   0.000000   0.000000   0.000001   0.000000
    32  H   -0.027080   0.545110   0.000000   0.000000   0.000000  -0.000001
    33  H    0.000000   0.000000   0.529679  -0.024784  -0.021468  -0.000364
    34  H    0.000000   0.000000  -0.024784   0.538064  -0.020546   0.004186
    35  H    0.000001   0.000000  -0.021468  -0.020546   0.549442  -0.000081
    36  H    0.000000  -0.000001  -0.000364   0.004186  -0.000081   0.443179
    37  H    0.000092   0.000000   0.000000   0.000000   0.000000   0.000000
    38  H    0.000000   0.000000  -0.000004   0.000001  -0.000001   0.000002
    39  H   -0.000004   0.000000   0.000000   0.000000   0.000000   0.000000
    40  H    0.000001   0.000000   0.000000   0.000000   0.000000   0.000000
    41  H    0.000027   0.000000   0.000013  -0.000004  -0.000007  -0.000054
    42  H   -0.000007   0.000000   0.000001   0.000000   0.000000  -0.000001
    43  H    0.000062   0.000000   0.000000   0.000000   0.000000   0.000000
              37         38         39         40         41         42
     1  C   -0.000011  -0.000005   0.000003   0.000002   0.000020  -0.000002
     2  C    0.000015   0.000456  -0.000094   0.000025   0.000049   0.000047
     3  C   -0.000192   0.004227  -0.000900  -0.000432  -0.000670  -0.000451
     4  C    0.000494  -0.008222  -0.006505   0.010359  -0.003571   0.010657
     5  C   -0.004302   0.001062   0.001453  -0.000330  -0.000415  -0.000514
     6  C   -0.000340   0.000065   0.000046   0.000012  -0.000063   0.000007
     7  C   -0.000006   0.000001   0.000002   0.000000   0.000004   0.000000
     8  C    0.000000   0.000001   0.000000   0.000000  -0.000005   0.000000
     9  C    0.000000  -0.000002   0.000000   0.000000   0.000017   0.000000
    10  C    0.000000  -0.000009   0.000003   0.000000   0.000060   0.000003
    11  O    0.000000   0.000000   0.000000   0.000000   0.000000   0.000000
    12  C    0.000032   0.000000  -0.000001   0.000000   0.000000   0.000000
    13  C    0.000000   0.000004  -0.000001   0.000000   0.000089   0.000000
    14  O   -0.000001  -0.000105   0.000001   0.000000   0.002722  -0.000005
    15  C   -0.049148  -0.032726  -0.027229  -0.030036  -0.044084  -0.050552
    16  O    0.315254   0.004042   0.000970   0.002685   0.004604   0.001219
    17  C    0.011031   0.399290   0.400784   0.397417   0.001382  -0.002379
    18  C   -0.004846   0.000698   0.006241  -0.007959   0.392876   0.405481
    19  O    0.011136   0.000028  -0.000204  -0.000065  -0.026803  -0.027709
    20  H    0.000008  -0.001377   0.000176   0.000061   0.000307  -0.000026
    21  H    0.000002   0.000244   0.000123  -0.000165   0.006528  -0.000619
    22  H    0.006087  -0.000258  -0.000074  -0.000284  -0.000659   0.002141
    23  H   -0.000211  -0.000002   0.004695  -0.000353  -0.000006  -0.000034
    24  H    0.000951  -0.000056   0.000423  -0.000099  -0.000121  -0.000059
    25  H    0.000014  -0.000020  -0.000019  -0.000003   0.000002   0.000000
    26  H    0.000005   0.000003   0.000020  -0.000001   0.000000   0.000000
    27  H   -0.000001   0.000000  -0.000001   0.000000   0.000000   0.000000
    28  H    0.000000   0.000000   0.000000   0.000000   0.000005   0.000000
    29  H    0.000000   0.000000   0.000000   0.000000  -0.000001   0.000000
    30  H    0.000000   0.000000   0.000000   0.000000   0.000000   0.000000
    31  H    0.000092   0.000000  -0.000004   0.000001   0.000027  -0.000007
    32  H    0.000000   0.000000   0.000000   0.000000   0.000000   0.000000
    33  H    0.000000  -0.000004   0.000000   0.000000   0.000013   0.000001
    34  H    0.000000   0.000001   0.000000   0.000000  -0.000004   0.000000
    35  H    0.000000  -0.000001   0.000000   0.000000  -0.000007   0.000000
    36  H    0.000000   0.000002   0.000000   0.000000  -0.000054  -0.000001
    37  H    0.456877  -0.000572  -0.000719  -0.000050   0.000588   0.000195
    38  H   -0.000572   0.545582  -0.022493  -0.023439   0.000705  -0.000588
    39  H   -0.000719  -0.022493   0.534121  -0.024035  -0.000601  -0.000116
    40  H   -0.000050  -0.023439  -0.024035   0.536761   0.000206   0.006068
    41  H    0.000588   0.000705  -0.000601   0.000206   0.558566  -0.028682
    42  H    0.000195  -0.000588  -0.000116   0.006068  -0.028682   0.564549
    43  H    0.003657  -0.000021  -0.000002   0.000032   0.008419  -0.009217
              43
     1  C    0.000001
     2  C    0.000017
     3  C   -0.000102
     4  C    0.001048
     5  C   -0.000132
     6  C   -0.000008
     7  C    0.000000
     8  C    0.000000
     9  C    0.000000
    10  C   -0.000001
    11  O    0.000000
    12  C   -0.000002
    13  C    0.000000
    14  O   -0.000002
    15  C   -0.005296
    16  O    0.008079
    17  C   -0.000305
    18  C   -0.037861
    19  O    0.315814
    20  H    0.000011
    21  H    0.000006
    22  H   -0.001852
    23  H    0.000007
    24  H   -0.000136
    25  H    0.000000
    26  H    0.000000
    27  H    0.000000
    28  H    0.000000
    29  H    0.000000
    30  H    0.000000
    31  H    0.000062
    32  H    0.000000
    33  H    0.000000
    34  H    0.000000
    35  H    0.000000
    36  H    0.000000
    37  H    0.003657
    38  H   -0.000021
    39  H   -0.000002
    40  H    0.000032
    41  H    0.008419
    42  H   -0.009217
    43  H    0.454354
 Mulliken charges:
               1
     1  C   -0.039992
     2  C    0.014021
     3  C   -0.212932
     4  C   -0.274604
     5  C   -0.151689
     6  C   -0.261392
     7  C   -0.229007
     8  C    0.242671
     9  C   -0.184624
    10  C   -0.097051
    11  O   -0.398251
    12  C   -0.298266
    13  C   -0.269820
    14  O   -0.432360
    15  C   -0.055723
    16  O   -0.440428
    17  C   -0.281738
    18  C    0.046780
    19  O   -0.439456
    20  H    0.174508
    21  H    0.161770
    22  H    0.156082
    23  H    0.134922
    24  H    0.130390
    25  H    0.141015
    26  H    0.137808
    27  H    0.149480
    28  H    0.174725
    29  H    0.158898
    30  H    0.128815
    31  H    0.124924
    32  H    0.129936
    33  H    0.139077
    34  H    0.137322
    35  H    0.135356
    36  H    0.271246
    37  H    0.253958
    38  H    0.133489
    39  H    0.133939
    40  H    0.133622
    41  H    0.128554
    42  H    0.130596
    43  H    0.263429
 Sum of Mulliken charges =   0.00000
 Mulliken charges with hydrogens summed into heavy atoms:
               1
     1  C   -0.039992
     2  C    0.014021
     3  C    0.123346
     4  C   -0.118522
     5  C    0.113624
     6  C    0.017432
     7  C   -0.079527
     8  C    0.242671
     9  C    0.148999
    10  C   -0.097051
    11  O   -0.398251
    12  C    0.085410
    13  C    0.141934
    14  O   -0.161115
    15  C   -0.055723
    16  O   -0.186470
    17  C    0.119312
    18  C    0.305930
    19  O   -0.176027
 Electronic spatial extent (au):  <R**2>=           5279.3227
 Charge=              0.0000 electrons
 Dipole moment (field-independent basis, Debye):
    X=              2.2582    Y=             -3.4306    Z=             -2.4740  Tot=              4.7947
 Quadrupole moment (field-independent basis, Debye-Ang):
   XX=           -127.4951   YY=           -106.9310   ZZ=           -114.2770
   XY=             14.8495   XZ=              8.4485   YZ=              3.7526
 Traceless Quadrupole moment (field-independent basis, Debye-Ang):
   XX=            -11.2607   YY=              9.3033   ZZ=              1.9573
   XY=             14.8495   XZ=              8.4485   YZ=              3.7526
 Octapole moment (field-independent basis, Debye-Ang**2):
  XXX=             75.5961  YYY=            -40.1078  ZZZ=             10.2624  XYY=             -8.5680
  XXY=            -82.9783  XXZ=             13.4091  XZZ=             16.7907  YZZ=              5.1307
  YYZ=              0.8112  XYZ=             20.6902
 Hexadecapole moment (field-independent basis, Debye-Ang**3):
 XXXX=          -4382.8042 YYYY=          -1777.7332 ZZZZ=           -853.0399 XXXY=            150.6440
 XXXZ=            224.5180 YYYX=            118.3342 YYYZ=            -30.8757 ZZZX=             41.3657
 ZZZY=              7.5239 XXYY=           -972.4128 XXZZ=           -738.2964 YYZZ=           -477.2500
 XXYZ=            -12.5398 YYXZ=              8.2080 ZZXY=             38.0547
 N-N= 1.610329534190D+03 E-N=-5.291182784783D+03  KE= 8.829991058803D+02
 1\1\GINC-SNODE69\SP\RmPW1PW91\6-311G(d,p)\C15H24O4\ROOT\11-Mar-2024\0\
 \# mPW1PW91/6-311G(d,p) nmr guess=read geom=check scrf=(solvent=methan
 ol,read)\\candidate structure: DY-202A-11R_53, conformer: 1, nmr calcu
 lation with methanol solvation\\0,1\C,0,-1.6403386037,0.714720306,-0.0
 714673543\C,0,-1.0109623816,-0.4457075501,-0.3749384098\C,0,0.39951060
 99,-0.6304744728,-0.8633249267\C,0,1.409877011,0.3401863057,-0.2030865
 106\C,0,1.3652469715,1.7554923719,-0.8301210337\C,0,-0.0232688167,2.27
 17943723,-1.252573174\C,0,-1.1638890031,2.140078384,-0.2238483513\C,0,
 -3.0019539927,0.4189990162,0.4068071368\C,0,-3.1722308721,-1.087015958
 6,0.5019139482\C,0,-1.9143940692,-1.6663277911,-0.1824625322\O,0,-3.86
 68250933,1.251847531,0.6814445924\C,0,-0.8406379355,2.794016465,1.1350
 427964\C,0,-2.2354815652,-2.339570524,-1.5238732144\O,0,-1.2029630878,
 -2.5867379472,0.6641233084\C,0,2.859232738,-0.2406713937,-0.176552216\
 O,0,3.7882459153,0.7901101982,0.233217317\C,0,3.3571774065,-0.71367879
 73,-1.542582891\C,0,2.9857826194,-1.4031877368,0.8331836155\O,0,2.7306
 341794,-1.0046148252,2.1830173498\H,0,0.4243770433,-0.5102758011,-1.95
 61982479\H,0,0.6793887236,-1.6702113985,-0.6742292984\H,0,1.1153198989
 ,0.432478504,0.8503386265\H,0,2.0037092687,1.7826962572,-1.7225176769\
 H,0,1.8122831236,2.4627530617,-0.1229819371\H,0,-0.3382103282,1.767246
 9485,-2.1752913539\H,0,0.0825875408,3.333423832,-1.5131427417\H,0,-2.0
 246876431,2.6916980891,-0.6305960924\H,0,-3.1865250085,-1.3775684635,1
 .559194059\H,0,-4.1193446198,-1.4046575581,0.0534513502\H,0,-0.5614390
 862,3.8456434146,0.9944034809\H,0,-0.0150759162,2.2891294493,1.6484094
 755\H,0,-1.7137580465,2.7658554894,1.7966497528\H,0,-1.3188184769,-2.6
 654294866,-2.0266913356\H,0,-2.8665606353,-3.2213469102,-1.3548634176\
 H,0,-2.7759545041,-1.6571139088,-2.1888005453\H,0,-1.7150757381,-3.413
 5192765,0.6849046994\H,0,3.4327764471,1.2028506136,1.0390028062\H,0,2.
 7985912459,-1.5892399515,-1.8880763282\H,0,3.266920098,0.0730912547,-2
 .298514439\H,0,4.414818797,-0.9930102524,-1.4750227642\H,0,2.267669655
 9,-2.1978402084,0.6107987003\H,0,3.9943690491,-1.8298536344,0.75006431
 21\H,0,3.5191770808,-0.5347580178,2.5005894649\\Version=ES64L-G09RevD.
 01\State=1-A\HF=-886.9753534\RMSD=5.211e-09\Dipole=0.8872865,-1.337472
 8,-0.9911069\Quadrupole=-8.3518805,6.8166772,1.5352032,10.9706444,6.42
 91209,2.8587094\PG=C01 [X(C15H24O4)]\\@


 TO SEE A WORLD IN A GRAIN OF SAND
 AND A HEAVEN IN A WILD FLOWER
 HOLD INFINITY IN THE PALM OF YOUR HAND
 AND ETERNITY IN AN HOUR

                       -- WILLIAM BLAKE
 Job cpu time:       0 days  0 hours 45 minutes 36.0 seconds.
 File lengths (MBytes):  RWF=    277 Int=      0 D2E=      0 Chk=     31 Scr=      1
 Normal termination of Gaussian 09 at Mon Mar 11 00:10:59 2024.
