# Supplementary material for: New patchoulol- and guaiane-type sesquiterpenoids from Sanguisorba officinalis with anti-melanogenic activity
Source: Nat Prod Bioprospect. 2026 May 12;16(1):63. doi: 10.1007/s13659-026-00616-0 (PMC13161421; doi:10.1007/s13659-026-00616-0)
Supplement: Supplementary file 2 — Additional file 2. It includes the calculated NMR data of compound 11. [file 13659_2026_616_MOESM2_ESM.zip › New folder/11R-nmr-54.log]

 Entering Gaussian System, Link 0=/gpfs/home/zhengshan/software/Gaussian/g09/g09
 Input=DY-202A-11R_54-2.gjf
 Output=DY-202A-11R_54-2.log
 Initial command:
 /gpfs/home/zhengshan/software/Gaussian/g09/l1.exe "/gpfs/home/zhengshan/software/Gaussian/g09/scratch/zhengshan/%J/Gau-20947.inp" -scrdir="/gpfs/home/zhengshan/software/Gaussian/g09/scratch/zhengshan/%J/"
 Entering Link 1 = /gpfs/home/zhengshan/software/Gaussian/g09/l1.exe PID=     20948.
  
 Copyright (c) 1988,1990,1992,1993,1995,1998,2003,2009,2013,
            Gaussian, Inc.  All Rights Reserved.
  
 This is part of the Gaussian(R) 09 program.  It is based on
 the Gaussian(R) 03 system (copyright 2003, Gaussian, Inc.),
 the Gaussian(R) 98 system (copyright 1998, Gaussian, Inc.),
 the Gaussian(R) 94 system (copyright 1995, Gaussian, Inc.),
 the Gaussian 92(TM) system (copyright 1992, Gaussian, Inc.),
 the Gaussian 90(TM) system (copyright 1990, Gaussian, Inc.),
 the Gaussian 88(TM) system (copyright 1988, Gaussian, Inc.),
 the Gaussian 86(TM) system (copyright 1986, Carnegie Mellon
 University), and the Gaussian 82(TM) system (copyright 1983,
 Carnegie Mellon University). Gaussian is a federally registered
 trademark of Gaussian, Inc.
  
 This software contains proprietary and confidential information,
 including trade secrets, belonging to Gaussian, Inc.
  
 This software is provided under written license and may be
 used, copied, transmitted, or stored only in accord with that
 written license.
  
 The following legend is applicable only to US Government
 contracts under FAR:
  
                    RESTRICTED RIGHTS LEGEND
  
 Use, reproduction and disclosure by the US Government is
 subject to restrictions as set forth in subparagraphs (a)
 and (c) of the Commercial Computer Software - Restricted
 Rights clause in FAR 52.227-19.
  
 Gaussian, Inc.
 340 Quinnipiac St., Bldg. 40, Wallingford CT 06492
  
  
 ---------------------------------------------------------------
 Warning -- This program may not be used in any manner that
 competes with the business of Gaussian, Inc. or will provide
 assistance to any competitor of Gaussian, Inc.  The licensee
 of this program is prohibited from giving any competitor of
 Gaussian, Inc. access to this program.  By using this program,
 the user acknowledges that Gaussian, Inc. is engaged in the
 business of creating and licensing software in the field of
 computational chemistry and represents and warrants to the
 licensee that it is not a competitor of Gaussian, Inc. and that
 it will not use this program in any manner prohibited above.
 ---------------------------------------------------------------
  

 Cite this work as:
 Gaussian 09, Revision D.01,
 M. J. Frisch, G. W. Trucks, H. B. Schlegel, G. E. Scuseria, 
 M. A. Robb, J. R. Cheeseman, G. Scalmani, V. Barone, B. Mennucci, 
 G. A. Petersson, H. Nakatsuji, M. Caricato, X. Li, H. P. Hratchian, 
 A. F. Izmaylov, J. Bloino, G. Zheng, J. L. Sonnenberg, M. Hada, 
 M. Ehara, K. Toyota, R. Fukuda, J. Hasegawa, M. Ishida, T. Nakajima, 
 Y. Honda, O. Kitao, H. Nakai, T. Vreven, J. A. Montgomery, Jr., 
 J. E. Peralta, F. Ogliaro, M. Bearpark, J. J. Heyd, E. Brothers, 
 K. N. Kudin, V. N. Staroverov, T. Keith, R. Kobayashi, J. Normand, 
 K. Raghavachari, A. Rendell, J. C. Burant, S. S. Iyengar, J. Tomasi, 
 M. Cossi, N. Rega, J. M. Millam, M. Klene, J. E. Knox, J. B. Cross, 
 V. Bakken, C. Adamo, J. Jaramillo, R. Gomperts, R. E. Stratmann, 
 O. Yazyev, A. J. Austin, R. Cammi, C. Pomelli, J. W. Ochterski, 
 R. L. Martin, K. Morokuma, V. G. Zakrzewski, G. A. Voth, 
 P. Salvador, J. J. Dannenberg, S. Dapprich, A. D. Daniels, 
 O. Farkas, J. B. Foresman, J. V. Ortiz, J. Cioslowski, 
 and D. J. Fox, Gaussian, Inc., Wallingford CT, 2013.
 
 ******************************************
 Gaussian 09:  ES64L-G09RevD.01 24-Apr-2013
                10-Mar-2024 
 ******************************************
 %chk=DY-202A-11R_54.chk
 %mem=6GB
 %nprocshared=3
 Will use up to    3 processors via shared memory.
 ----------------------------------------------------------------------
 # mPW1PW91/6-311G(d,p) nmr guess=read geom=check scrf=(solvent=methano
 l,read)
 ----------------------------------------------------------------------
 1/29=2,38=1,40=2/1;
 2/12=2,40=1/2;
 3/5=4,6=6,7=101,11=2,14=-4,16=1,25=1,30=1,70=2203,72=3,74=-7,116=-2/1,2,8,3;
 4/5=1/1;
 5/5=2,38=6,53=3/2;
 8/6=1,10=90,11=11/1;
 10/13=100,45=16/2;
 6/7=2,8=2,9=2,10=2,28=1/1;
 99/9=1/99;
 ----------------------------------------------------------------------
 candidate structure: DY-202A-11R_54, conformer: 1, nmr calculation wit
 h methanol solvation
 ----------------------------------------------------------------------
 Structure from the checkpoint file:  "DY-202A-11R_54.chk"
 Charge =  0 Multiplicity = 1
 Redundant internal coordinates found in file.
 C,0,1.7591618151,0.7235226539,0.1163460595
 C,0,1.1505103515,-0.4770898923,0.2757757857
 C,0,-0.2802791465,-0.7517132711,0.6451749591
 C,0,-1.2939405634,0.2323696529,0.0061129928
 C,0,-1.3253662723,1.5944107792,0.7495045046
 C,0,0.011921204,2.1102408717,1.3122925005
 C,0,1.2193371314,2.1135338618,0.3546104625
 C,0,3.1611850913,0.5116577558,-0.2796238924
 C,0,3.3971280228,-0.9743422435,-0.4825111759
 C,0,2.1078315397,-1.6521175524,0.0330342971
 O,0,4.012291795,1.3916137921,-0.4187927256
 C,0,0.9563368407,2.8697694106,-0.9631676368
 C,0,2.340079314,-2.4600494188,1.3129200101
 O,0,1.5534883553,-2.5866307496,-0.9093505477
 C,0,-2.7121837167,-0.4027083599,-0.1216650859
 O,0,-3.1270116802,-0.7636272548,1.2164421996
 C,0,-2.7149868686,-1.651572829,-1.0154448539
 C,0,-3.723961024,0.6200680468,-0.6892235712
 O,0,-5.0502516591,0.0875152988,-0.7861316833
 H,0,-0.3866066003,-0.7340342109,1.7388323969
 H,0,-0.5006407915,-1.7780167099,0.3432403214
 H,0,-0.9610846592,0.4130792004,-1.0239098838
 H,0,-2.0249231372,1.5229370764,1.5921585369
 H,0,-1.7358409658,2.3539089193,0.0744045953
 H,0,0.2850449772,1.5332609998,2.2052646941
 H,0,-0.1531972111,3.1386754394,1.6603883245
 H,0,2.0284177346,2.6587745766,0.8632651386
 H,0,3.533631235,-1.1747384787,-1.5524622239
 H,0,4.3092442516,-1.299142168,0.0290500773
 H,0,0.6247450189,3.8947979885,-0.7557385445
 H,0,0.1878513502,2.3804835973,-1.5715951283
 H,0,1.8712804415,2.9302526164,-1.5632979751
 H,0,1.397232927,-2.8621321597,1.6986279146
 H,0,3.010528721,-3.3009890992,1.1022917995
 H,0,2.7960881067,-1.8358125779,2.0878841259
 H,0,1.4000398556,-2.1129435231,-1.7458167184
 H,0,-3.887692537,-1.3631428178,1.1347904916
 H,0,-2.2843610296,-1.4320055087,-1.99924159
 H,0,-2.1526742644,-2.4754305465,-0.5679428063
 H,0,-3.7439763573,-1.9938175304,-1.169445763
 H,0,-3.7420906786,1.5229227272,-0.071513582
 H,0,-3.4340123516,0.9050279945,-1.7065027152
 H,0,-5.4090945656,0.0480336429,0.1162659153
 Recover connectivity data from disk.
                          Input orientation:                          
 ---------------------------------------------------------------------
 Center     Atomic      Atomic             Coordinates (Angstroms)
 Number     Number       Type             X           Y           Z
 ---------------------------------------------------------------------
      1          6           0        1.759162    0.723523    0.116346
      2          6           0        1.150510   -0.477090    0.275776
      3          6           0       -0.280279   -0.751713    0.645175
      4          6           0       -1.293941    0.232370    0.006113
      5          6           0       -1.325366    1.594411    0.749505
      6          6           0        0.011921    2.110241    1.312293
      7          6           0        1.219337    2.113534    0.354610
      8          6           0        3.161185    0.511658   -0.279624
      9          6           0        3.397128   -0.974342   -0.482511
     10          6           0        2.107832   -1.652118    0.033034
     11          8           0        4.012292    1.391614   -0.418793
     12          6           0        0.956337    2.869769   -0.963168
     13          6           0        2.340079   -2.460049    1.312920
     14          8           0        1.553488   -2.586631   -0.909351
     15          6           0       -2.712184   -0.402708   -0.121665
     16          8           0       -3.127012   -0.763627    1.216442
     17          6           0       -2.714987   -1.651573   -1.015445
     18          6           0       -3.723961    0.620068   -0.689224
     19          8           0       -5.050252    0.087515   -0.786132
     20          1           0       -0.386607   -0.734034    1.738832
     21          1           0       -0.500641   -1.778017    0.343240
     22          1           0       -0.961085    0.413079   -1.023910
     23          1           0       -2.024923    1.522937    1.592159
     24          1           0       -1.735841    2.353909    0.074405
     25          1           0        0.285045    1.533261    2.205265
     26          1           0       -0.153197    3.138675    1.660388
     27          1           0        2.028418    2.658775    0.863265
     28          1           0        3.533631   -1.174738   -1.552462
     29          1           0        4.309244   -1.299142    0.029050
     30          1           0        0.624745    3.894798   -0.755739
     31          1           0        0.187851    2.380484   -1.571595
     32          1           0        1.871280    2.930253   -1.563298
     33          1           0        1.397233   -2.862132    1.698628
     34          1           0        3.010529   -3.300989    1.102292
     35          1           0        2.796088   -1.835813    2.087884
     36          1           0        1.400040   -2.112944   -1.745817
     37          1           0       -3.887693   -1.363143    1.134790
     38          1           0       -2.284361   -1.432006   -1.999242
     39          1           0       -2.152674   -2.475431   -0.567943
     40          1           0       -3.743976   -1.993818   -1.169446
     41          1           0       -3.742091    1.522923   -0.071514
     42          1           0       -3.434012    0.905028   -1.706503
     43          1           0       -5.409095    0.048034    0.116266
 ---------------------------------------------------------------------
                    Distance matrix (angstroms):
                    1          2          3          4          5
     1  C    0.000000
     2  C    1.355487   0.000000
     3  C    2.572023   1.503008   0.000000
     4  C    3.094320   2.559569   1.550590   0.000000
     5  C    3.267055   3.262744   2.570484   1.552023   0.000000
     6  C    2.531032   3.010819   2.953169   2.633967   1.539854
     7  C    1.510070   2.592737   3.246986   3.158606   2.626965
     8  C    1.472192   2.308442   3.780878   4.473007   4.728700
     9  C    2.433990   2.422715   3.852864   4.868371   5.515279
    10  C    2.402536   1.534952   2.624598   3.888968   4.779134
    11  O    2.410252   3.487732   4.914473   5.447981   5.467782
    12  C    2.533032   3.574094   4.151039   3.599879   3.125053
    13  C    3.450273   2.534338   3.198527   4.707756   5.494686
    14  O    3.471523   2.452973   3.024264   4.110072   5.340479
    15  C    4.617139   3.883799   2.573715   1.559187   2.582767
    16  O    5.224607   4.389095   2.903511   2.411857   3.004047
    17  C    5.190379   4.241312   3.081429   2.571418   3.947468
    18  C    5.542949   5.088757   3.939714   2.557108   2.961847
    19  O    6.898339   6.316318   5.050305   3.841680   4.301591
    20  H    3.059617   2.137588   1.098956   2.181630   2.698462
    21  H    3.378741   2.103155   1.092256   2.187380   3.495496
    22  H    2.965856   2.634467   2.146178   1.097450   2.161769
    23  H    4.139612   3.976977   3.019039   2.171506   1.097522
    24  H    3.856807   4.047978   3.476971   2.168149   1.095941
    25  H    2.681842   2.917785   2.823930   3.003628   2.171728
    26  H    3.445888   4.085409   4.022677   3.533346   2.142065
    27  H    2.091790   3.309005   4.124206   4.202406   3.520466
    28  H    3.088213   3.083575   4.422044   5.264462   6.047900
    29  H    3.256027   3.273262   4.662940   5.808764   6.374993
    30  H    3.479141   4.522594   4.936770   4.204183   3.370530
    31  H    2.839662   3.536272   3.865731   3.049469   2.880146
    32  H    2.775506   3.938488   4.802440   4.445250   4.165583
    33  H    3.935928   2.788155   2.894422   4.436549   5.307933
    34  H    4.328360   3.480977   4.187742   5.675798   6.548999
    35  H    3.392989   2.799605   3.566611   5.033834   5.526670
    36  H    3.412061   2.612493   3.223858   3.978352   5.234400
    37  H    6.105601   5.187146   3.691477   3.247633   3.932059
    38  H    5.046988   4.229174   3.387046   2.787925   4.199342
    39  H    5.099413   3.951741   2.819347   2.898128   4.357030
    40  H    6.270704   5.324014   4.102788   3.512908   4.733648
    41  H    5.562204   5.297000   4.203778   2.768572   2.553378
    42  H    5.506794   5.182425   4.268631   2.822309   3.309624
    43  H    7.200013   6.582523   5.217671   4.120753   4.412381
                    6          7          8          9         10
     6  C    0.000000
     7  C    1.541110   0.000000
     8  C    3.873955   2.595965   0.000000
     9  C    4.918902   3.870210   1.518232   0.000000
    10  C    4.492737   3.882392   2.426774   1.545138   0.000000
    11  O    4.417697   2.986623   1.232101   2.445452   3.618759
    12  C    2.578085   1.541947   3.299891   4.578830   4.771354
    13  C    5.129120   4.805422   3.470080   2.558955   1.531274
    14  O    5.419661   4.878607   3.546919   2.486096   1.438298
    15  C    3.973902   4.692033   5.946215   6.146598   4.981717
    16  O    4.256901   5.283139   6.588322   6.745016   5.439986
    17  C    5.196694   5.615335   6.304792   6.172569   4.935472
    18  C    4.492605   5.268418   6.898171   7.300328   6.300340
    19  O    5.841267   6.686837   8.237969   8.519269   7.411849
    20  H    2.903560   3.550179   4.267639   4.394174   3.158298
    21  H    4.039843   4.254717   4.363432   4.064525   2.629868
    22  H    3.047120   3.089677   4.190082   4.605656   3.847131
    23  H    2.138220   3.522152   5.605531   6.319755   5.439807
    24  H    2.155554   2.978149   5.244053   6.142864   5.551917
    25  H    1.097680   2.152798   3.935801   4.816355   4.264712
    26  H    1.098232   2.154025   4.652956   5.840697   5.541862
    27  H    2.137469   1.100286   2.683182   4.109017   4.390829
    28  H    5.603602   4.450350   2.145406   1.097081   2.185085
    29  H    5.633612   4.615179   2.166175   1.095055   2.229535
    30  H    2.799455   2.181586   4.255097   5.609749   5.795686
    31  H    2.901860   2.201248   3.741980   4.768691   4.745844
    32  H    3.521173   2.184132   3.026760   4.329223   4.858225
    33  H    5.176180   5.157061   4.290392   3.510085   2.177909
    34  H    6.190085   5.751909   4.058160   2.841539   2.162626
    35  H    4.891264   4.592137   3.353954   2.776745   2.174822
    36  H    5.395757   4.723088   3.484234   2.623112   1.969173
    37  H    5.225217   6.227175   7.429813   7.472312   6.102760
    38  H    5.365322   5.512474   6.032320   5.898241   4.844579
    39  H    5.408247   5.768896   6.102698   5.749858   4.380745
    40  H    6.091723   6.620239   7.399354   7.246142   5.983843
    41  H    4.043818   5.014596   6.980056   7.574543   6.656831
    42  H    4.737100   5.230902   6.759242   7.189900   6.346418
    43  H    5.922043   6.946885   8.591936   8.885569   7.707245
                   11         12         13         14         15
    11  O    0.000000
    12  C    3.438044   0.000000
    13  C    4.542074   5.958380   0.000000
    14  O    4.702424   5.489243   2.360770   0.000000
    15  C    6.966093   4.987512   5.640572   4.856534   0.000000
    16  O    7.634704   5.884387   5.725054   5.454303   1.446678
    17  C    7.407649   5.824422   5.623932   4.370980   1.535745
    18  C    7.779333   5.200134   7.090013   6.179227   1.546573
    19  O    9.163258   6.622038   8.094016   7.125702   2.479596
    20  H    5.340790   4.700181   3.255049   3.769477   2.996587
    21  H    5.567209   5.042956   3.078171   2.538166   2.645474
    22  H    5.104720   3.116973   4.961182   3.915924   2.132112
    23  H    6.364679   4.151091   5.915691   5.995926   2.667888
    24  H    5.848956   2.930954   6.428160   6.016344   2.930977
    25  H    4.560495   3.503691   4.578862   5.318203   4.259807
    26  H    4.972576   2.861192   6.138638   6.503496   4.718636
    27  H    2.680508   2.128317   5.147978   5.557158   5.728531
    28  H    2.846135   4.831952   3.359614   2.515551   6.453946
    29  H    2.743886   5.441168   2.621762   3.183145   7.080025
    30  H    4.225510   1.097116   6.899696   6.549434   5.477746
    31  H    4.114992   1.095516   6.031855   5.193819   4.273015
    32  H    2.874236   1.095872   6.127623   5.564588   5.847656
    33  H    5.423685   6.335159   1.095171   2.627141   5.123430
    34  H    5.033662   6.823788   1.095923   2.584566   6.530508
    35  H    4.263668   5.902212   1.094616   3.330345   6.105486
    36  H    4.568017   5.063284   3.218700   0.973448   4.740586
    37  H    8.509527   6.766358   6.326142   5.939856   1.970517
    38  H    7.079441   5.484600   5.780375   4.153325   2.183524
    39  H    7.278948   6.196234   4.870597   3.723515   2.192805
    40  H    8.496136   6.766829   6.587507   5.336873   2.166580
    41  H    7.763266   4.968326   7.400913   6.755261   2.184326
    42  H    7.572477   4.867024   7.333539   6.140220   2.177825
    43  H    9.531737   7.045998   8.232385   7.514713   2.744651
                   16         17         18         19         20
    16  O    0.000000
    17  C    2.437115   0.000000
    18  C    2.429511   2.506951   0.000000
    19  O    2.904066   2.920697   1.432498   0.000000
    20  H    2.789908   3.721461   4.343614   5.366561   0.000000
    21  H    2.947760   2.601027   4.148082   5.045260   1.746591
    22  H    3.330924   2.709065   2.790761   4.108992   3.046086
    23  H    2.565958   4.165729   2.984394   4.107227   2.792761
    24  H    3.599811   4.265018   2.746262   4.106383   3.758477
    25  H    4.230319   5.432893   5.028331   6.285223   2.410249
    26  H    4.926320   6.055520   4.961292   6.267071   3.880530
    27  H    6.198066   6.678962   6.297333   7.709698   4.255598
    28  H    7.224957   6.289753   7.525899   8.709971   5.137617
    29  H    7.549475   7.110204   8.290457   9.496710   5.029286
    30  H    6.298103   6.479466   5.444219   6.833880   5.354606
    31  H    5.352280   4.999325   4.379488   5.771688   4.581392
    32  H    6.808423   6.505929   6.116182   7.522815   5.424861
    33  H    5.010491   5.073657   6.637332   7.512956   2.777139
    34  H    6.642337   6.323520   7.996097   8.945629   4.305226
    35  H    6.082113   6.327444   7.500314   8.574626   3.386045
    36  H    5.575825   4.204730   5.902637   6.882534   4.151659
    37  H    0.971968   2.466159   2.699437   2.673181   3.608081
    38  H    3.390783   1.096132   2.828357   3.380936   4.249922
    39  H    2.657750   1.093250   3.473581   3.874565   3.387133
    40  H    2.754356   1.095293   2.657708   2.487013   4.617041
    41  H    2.695452   3.467473   1.094094   2.069386   4.430630
    42  H    3.379684   2.744224   1.095504   2.031659   4.882985
    43  H    2.660279   3.380480   1.953385   0.971930   5.335704
                   21         22         23         24         25
    21  H    0.000000
    22  H    2.623358   0.000000
    23  H    3.844415   3.034362   0.000000
    24  H    4.320972   2.360797   1.754326   0.000000
    25  H    3.879304   3.638023   2.389970   3.049263   0.000000
    26  H    5.101907   3.909861   2.473585   2.374019   1.751086
    27  H    5.133389   4.188281   4.272117   3.858094   2.471253
    28  H    4.498109   4.796145   6.932793   6.547166   5.657480
    29  H    4.843865   5.640638   7.108383   7.063278   5.380762
    30  H    5.886856   3.835249   4.261348   2.938680   3.802603
    31  H    4.629659   2.343223   3.954882   2.531919   3.871938
    32  H    5.606130   3.827453   5.207480   4.003195   4.320856
    33  H    2.571829   4.868355   5.563391   6.297725   4.562140
    34  H    3.901784   5.838557   6.990423   7.454022   5.658161
    35  H    3.730354   5.371883   5.896532   6.492014   4.203543
    36  H    2.844103   3.532258   6.007668   5.753236   5.490816
    37  H    3.502969   4.047219   3.465336   4.423953   5.191032
    38  H    2.964558   2.471168   4.658020   4.351325   5.750872
    39  H    2.011431   3.157733   4.546350   4.889671   5.450024
    40  H    3.585250   3.682230   4.790529   4.947979   6.329452
    41  H    4.644913   3.142102   2.390914   2.176435   4.626191
    42  H    4.472678   2.612148   3.639850   2.855639   5.433966
    43  H    5.242032   4.606306   3.975703   4.337235   6.244441
                   26         27         28         29         30
    26  H    0.000000
    27  H    2.371741   0.000000
    28  H    6.520786   4.774644   0.000000
    29  H    6.501452   4.643618   1.765852   0.000000
    30  H    2.648506   2.473707   5.898863   6.416264   0.000000
    31  H    3.337197   3.064910   4.882030   5.752181   1.774724
    32  H    3.812362   2.446753   4.428824   5.134883   1.770974
    33  H    6.197983   5.619309   4.240411   3.702734   7.230267
    34  H    7.196521   6.044870   3.441264   2.616467   7.805357
    35  H    5.798842   4.721263   3.772679   2.610834   6.755799
    36  H    6.449363   5.474620   2.338766   3.503697   6.137939
    37  H    5.872740   7.158904   7.895117   8.271429   7.182070
    38  H    6.231041   6.597612   5.840790   6.899801   6.195485
    39  H    6.362512   6.774212   5.915670   6.595184   6.951916
    40  H    6.873437   7.687591   7.333564   8.171495   7.343887
    41  H    4.300035   5.955060   7.899792   8.532184   5.016294
    42  H    5.204698   6.286293   7.273047   8.235808   5.129931
    43  H    6.289741   7.917737   9.178898   9.811656   7.208690
                   31         32         33         34         35
    31  H    0.000000
    32  H    1.770946   0.000000
    33  H    6.296188   6.664578   0.000000
    34  H    6.884498   6.872527   1.775087   0.000000
    35  H    6.162130   6.074683   1.778102   1.778797   0.000000
    36  H    4.657321   5.068452   3.524981   3.480926   4.089378
    37  H    6.160302   7.673245   5.522257   7.165317   6.767919
    38  H    4.563966   6.040588   5.410512   6.414707   6.532888
    39  H    5.483182   6.812074   4.229506   5.489071   5.652679
    40  H    5.895380   7.478816   5.950786   7.245193   7.308051
    41  H    4.293029   5.976281   6.983892   8.381278   7.661063
    42  H    3.913191   5.680508   7.009090   8.192192   7.792543
    43  H    6.294045   8.008245   7.569612   9.114727   8.646455
                   36         37         38         39         40
    36  H    0.000000
    37  H    6.067966   0.000000
    38  H    3.755358   3.521018   0.000000
    39  H    3.760394   2.673345   1.776146   0.000000
    40  H    5.177576   2.393305   1.770500   1.768050   0.000000
    41  H    6.516465   3.131412   3.817422   4.331226   3.684144
    42  H    5.698926   3.663792   2.620901   3.790204   2.964425
    43  H    7.382512   2.311596   4.053375   4.176157   2.931694
                   41         42         43
    41  H    0.000000
    42  H    1.774795   0.000000
    43  H    2.233710   2.820970   0.000000
 Stoichiometry    C15H24O4
 Framework group  C1[X(C15H24O4)]
 Deg. of freedom   123
 Full point group                 C1      NOp   1
 Largest Abelian subgroup         C1      NOp   1
 Largest concise Abelian subgroup C1      NOp   1
                         Standard orientation:                         
 ---------------------------------------------------------------------
 Center     Atomic      Atomic             Coordinates (Angstroms)
 Number     Number       Type             X           Y           Z
 ---------------------------------------------------------------------
      1          6           0        1.790997    0.740550    0.068927
      2          6           0        1.198643   -0.465718    0.246072
      3          6           0       -0.221578   -0.753841    0.644808
      4          6           0       -1.258171    0.216052    0.021020
      5          6           0       -1.289811    1.581408    0.758296
      6          6           0        0.052563    2.114417    1.292227
      7          6           0        1.240893    2.125861    0.311024
      8          6           0        3.187216    0.541776   -0.353459
      9          6           0        3.435248   -0.942606   -0.553757
     10          6           0        2.163719   -1.631594   -0.009735
     11          8           0        4.025840    1.430118   -0.513558
     12          6           0        0.943959    2.872570   -1.004976
     13          6           0        2.429728   -2.430518    1.269234
     14          8           0        1.601204   -2.576754   -0.936531
     15          6           0       -2.671671   -0.434873   -0.075825
     16          8           0       -3.056285   -0.793478    1.271896
     17          6           0       -2.678422   -1.688187   -0.963333
     18          6           0       -3.705400    0.574091   -0.628348
     19          8           0       -5.027478    0.026829   -0.696629
     20          1           0       -0.306661   -0.731791    1.740244
     21          1           0       -0.436662   -1.783964    0.352219
     22          1           0       -0.947522    0.395133   -1.016199
     23          1           0       -1.971921    1.506668    1.614855
     24          1           0       -1.721637    2.333035    0.087722
     25          1           0        0.349358    1.544917    2.182443
     26          1           0       -0.116856    3.142759    1.638524
     27          1           0        2.053814    2.682327    0.801058
     28          1           0        3.552945   -1.146916   -1.625201
     29          1           0        4.360673   -1.254997   -0.058636
     30          1           0        0.605391    3.895008   -0.796033
     31          1           0        0.169063    2.371989   -1.595831
     32          1           0        1.846269    2.939859   -1.623236
     33          1           0        1.499030   -2.840764    1.675313
     34          1           0        3.105008   -3.265253    1.049551
     35          1           0        2.894022   -1.797515    2.032073
     36          1           0        1.426281   -2.108968   -1.772102
     37          1           0       -3.811870   -1.401541    1.208089
     38          1           0       -2.269545   -1.468967   -1.956443
     39          1           0       -2.098553   -2.503685   -0.522980
     40          1           0       -3.706456   -2.042247   -1.095451
     41          1           0       -3.721227    1.479803   -0.014770
     42          1           0       -3.438529    0.857018   -1.652488
     43          1           0       -5.368138   -0.011957    0.212819
 ---------------------------------------------------------------------
 Rotational constants (GHZ):      0.5941303      0.2463160      0.1992026
 Standard basis: 6-311G(d,p) (5D, 7F)
 There are   505 symmetry adapted cartesian basis functions of A   symmetry.
 There are   486 symmetry adapted basis functions of A   symmetry.
   486 basis functions,   800 primitive gaussians,   505 cartesian basis functions
    73 alpha electrons       73 beta electrons
       nuclear repulsion energy      1594.8058969015 Hartrees.
 NAtoms=   43 NActive=   43 NUniq=   43 SFac= 1.00D+00 NAtFMM=   60 NAOKFM=F Big=F
 Integral buffers will be    131072 words long.
 Raffenetti 2 integral format.
 Two-electron integral symmetry is turned on.
 Using the following non-standard input for PCM:
 --- end of non-standard input.
 ------------------------------------------------------------------------------
 Polarizable Continuum Model (PCM)
 =================================
 Model                : PCM (using non-symmetric T matrix).
 Atomic radii         : UFF (Universal Force Field).
 Polarization charges : Total charges.
 Charge compensation  : None.
 Solution method      : On-the-fly selection.
 Cavity type          : Scaled VdW (van der Waals Surface) (Alpha=1.100).
 Cavity algorithm     : GePol (No added spheres)
                        Default sphere list used, NSphG=   43.
                        Lebedev-Laikov grids with approx.  5.0 points / Ang**2.
                        Smoothing algorithm: Karplus/York (Gamma=1.0000).
                        Polarization charges: spherical gaussians, with
                                              point-specific exponents (IZeta= 3).
                        Self-potential: point-specific (ISelfS= 7).
                        Self-field    : sphere-specific E.n sum rule (ISelfD= 2).
 Solvent              : Methanol, Eps=  32.613000 Eps(inf)=   1.765709
 ------------------------------------------------------------------------------
 One-electron integrals computed using PRISM.
 NBasis=   486 RedAO= T EigKep=  3.11D-04  NBF=   486
 NBsUse=   486 1.00D-06 EigRej= -1.00D+00 NBFU=   486
 Initial guess from the checkpoint file:  "DY-202A-11R_54.chk"
 B after Tr=     0.000000    0.000000    0.000000
         Rot=    1.000000    0.000000    0.000000    0.000000 Ang=   0.00 deg.
 Requested convergence on RMS density matrix=1.00D-08 within 128 cycles.
 Requested convergence on MAX density matrix=1.00D-06.
 Requested convergence on             energy=1.00D-06.
 No special actions if energy rises.
 Inv3:  Mode=1 IEnd=    21099312.
 Iteration    1 A*A^-1 deviation from unit magnitude is 6.88D-15 for   2649.
 Iteration    1 A*A^-1 deviation from orthogonality  is 4.06D-15 for   2533   2434.
 Iteration    1 A^-1*A deviation from unit magnitude is 6.77D-15 for   2649.
 Iteration    1 A^-1*A deviation from orthogonality  is 2.58D-13 for   1896   1826.
 Error on total polarization charges =  0.01108
 SCF Done:  E(RmPW1PW91) =  -886.974879712     A.U. after   11 cycles
            NFock= 11  Conv=0.51D-08     -V/T= 2.0045
 DoSCS=F DFT=T ScalE2(SS,OS)=  1.000000  1.000000
 Range of M.O.s used for correlation:     1   486
 NBasis=   486 NAE=    73 NBE=    73 NFC=     0 NFV=     0
 NROrb=    486 NOA=    73 NOB=    73 NVA=   413 NVB=   413

 **** Warning!!: The largest alpha MO coefficient is  0.10809075D+02

 NEqPCM:  Using equilibrium solvation (IEInf=0, Eps=  32.6130, EpsInf=   1.7657)
          Differentiating once with respect to magnetic field using GIAOs.
          Electric field/nuclear overlap derivatives assumed to be zero.
 FoFJK:  IHMeth= 1 ICntrl=    6127 DoSepK=F KAlg= 0 I1Cent=   0 FoldK=F
 IRaf=         1 NMat=   1 IRICut=       1 DoRegI=T DoRafI=F ISym2E= 0.
          There are     3 degrees of freedom in the 1st order CPHF.  IDoFFX=0 NUNeed=     3.
      3 vectors produced by pass  0 Test12= 1.00D-12 3.33D-08 XBig12= 4.41D+01 1.06D+00.
 AX will form     3 AO Fock derivatives at one time.
      3 vectors produced by pass  1 Test12= 1.00D-12 3.33D-08 XBig12= 9.19D-02 1.92D-01.
      3 vectors produced by pass  2 Test12= 1.00D-12 3.33D-08 XBig12= 1.27D-03 1.68D-02.
      3 vectors produced by pass  3 Test12= 1.00D-12 3.33D-08 XBig12= 6.24D-06 9.26D-04.
      3 vectors produced by pass  4 Test12= 1.00D-12 3.33D-08 XBig12= 3.50D-08 7.07D-05.
      3 vectors produced by pass  5 Test12= 1.00D-12 3.33D-08 XBig12= 9.58D-11 3.00D-06.
      3 vectors produced by pass  6 Test12= 1.00D-12 3.33D-08 XBig12= 5.64D-13 1.92D-07.
 InvSVY:  IOpt=1 It=  1 EMax= 3.55D-15
 Solved reduced A of dimension    21 with     3 vectors.
 Calculating GIAO nuclear magnetic shielding tensors.
 SCF GIAO Magnetic shielding tensor (ppm):
      1  C    Isotropic =    35.7929   Anisotropy =   139.9767
   XX=   -25.7659   YX=    26.2198   ZX=    47.3206
   XY=    14.4912   YY=    17.8856   ZY=    -9.8944
   XZ=    45.3143   YZ=    -2.2191   ZZ=   115.2590
   Eigenvalues:   -46.6107    24.8787   129.1107
      2  C    Isotropic =    -2.5236   Anisotropy =   192.8490
   XX=   -79.3132   YX=    26.3905   ZX=    62.5054
   XY=    27.8785   YY=   -39.1759   ZY=    -5.0152
   XZ=    48.5770   YZ=   -17.7908   ZZ=   110.9184
   Eigenvalues:  -106.9162   -26.6970   126.0424
      3  C    Isotropic =   160.5303   Anisotropy =    17.0789
   XX=   168.2047   YX=    -2.6701   ZX=     5.3435
   XY=    -0.7170   YY=   153.0181   ZY=    -4.2158
   XZ=     4.7332   YZ=    -9.6627   ZZ=   160.3682
   Eigenvalues:   148.7666   160.9082   171.9162
      4  C    Isotropic =   140.9894   Anisotropy =    32.3545
   XX=   159.6612   YX=    10.4898   ZX=     0.4568
   XY=     5.5262   YY=   138.3781   ZY=    -4.7967
   XZ=     6.4119   YZ=     2.4097   ZZ=   124.9288
   Eigenvalues:   124.2794   136.1298   162.5591
      5  C    Isotropic =   161.1503   Anisotropy =    15.7107
   XX=   168.0114   YX=     3.6200   ZX=     1.4477
   XY=    -2.5192   YY=   167.6804   ZY=     8.0280
   XZ=    -1.3247   YZ=    11.1480   ZZ=   147.7589
   Eigenvalues:   143.8932   167.9335   171.6240
      6  C    Isotropic =   156.2647   Anisotropy =    17.0927
   XX=   161.9016   YX=     6.0488   ZX=   -10.9499
   XY=     2.0267   YY=   152.8635   ZY=     3.9181
   XZ=    -6.4137   YZ=     3.1678   ZZ=   154.0291
   Eigenvalues:   144.9983   156.1361   167.6599
      7  C    Isotropic =   154.7489   Anisotropy =     7.6402
   XX=   153.7069   YX=    -4.7112   ZX=     0.9907
   XY=    -4.5413   YY=   151.8502   ZY=     1.7170
   XZ=    -4.9074   YZ=    -1.5873   ZZ=   158.6897
   Eigenvalues:   147.9252   156.4792   159.8424
      8  C    Isotropic =   -24.2516   Anisotropy =   146.7743
   XX=   -63.7619   YX=    14.0538   ZX=    39.2760
   XY=    19.8201   YY=   -68.4488   ZY=   -20.2777
   XZ=    45.8185   YZ=   -13.4336   ZZ=    59.4559
   Eigenvalues:   -94.6484   -51.7044    73.5979
      9  C    Isotropic =   132.8732   Anisotropy =    33.6904
   XX=   128.9900   YX=    15.5281   ZX=   -11.9609
   XY=    12.4750   YY=   143.8241   ZY=    -7.2853
   XZ=    -4.4946   YZ=    -4.9119   ZZ=   125.8056
   Eigenvalues:   117.7624   125.5239   155.3335
     10  C    Isotropic =   106.3350   Anisotropy =    37.4352
   XX=   104.5134   YX=     5.8672   ZX=     2.1729
   XY=     4.4941   YY=   108.1213   ZY=    18.8975
   XZ=     6.9217   YZ=    25.6182   ZZ=   106.3704
   Eigenvalues:    84.9655   102.7477   131.2918
     11  O    Isotropic =  -231.2919   Anisotropy =   900.2404
   XX=  -487.6230   YX=  -245.2029   ZX=   218.3832
   XY=  -195.5122   YY=  -499.2634   ZY=   -22.8173
   XZ=   267.7809   YZ=    -1.4092   ZZ=   293.0107
   Eigenvalues:  -740.7821  -321.9619   368.8683
     12  C    Isotropic =   169.0077   Anisotropy =    29.6545
   XX=   155.2146   YX=    -4.0920   ZX=     4.1348
   XY=    -3.2282   YY=   175.1526   ZY=    -9.9787
   XZ=     3.7281   YZ=   -14.0011   ZZ=   176.6559
   Eigenvalues:   154.3548   163.8909   188.7774
     13  C    Isotropic =   161.8953   Anisotropy =    37.4517
   XX=   149.7134   YX=    -1.2565   ZX=     9.2571
   XY=    -0.5133   YY=   160.2061   ZY=   -16.1509
   XZ=    11.5450   YZ=   -12.8835   ZZ=   175.7665
   Eigenvalues:   144.5122   154.3106   186.8631
     14  O    Isotropic =   249.0629   Anisotropy =    95.2389
   XX=   222.2015   YX=    23.8028   ZX=    12.2078
   XY=    11.1468   YY=   216.6463   ZY=   -13.4383
   XZ=    26.8000   YZ=     7.1717   ZZ=   308.3410
   Eigenvalues:   199.5617   235.0715   312.5555
     15  C    Isotropic =   107.7873   Anisotropy =    29.8996
   XX=   104.2720   YX=     1.6226   ZX=   -11.4201
   XY=     2.2977   YY=    96.5860   ZY=    -9.7741
   XZ=    -5.2348   YZ=    -5.5627   ZZ=   122.5039
   Eigenvalues:    94.4742   101.1673   127.7204
     16  O    Isotropic =   279.7572   Anisotropy =    66.9087
   XX=   260.1224   YX=    12.3345   ZX=   -20.4117
   XY=    22.5197   YY=   268.1305   ZY=    38.6747
   XZ=   -11.6229   YZ=    13.9066   ZZ=   311.0187
   Eigenvalues:   234.9112   279.9974   324.3630
     17  C    Isotropic =   164.8868   Anisotropy =    40.8908
   XX=   142.8129   YX=     3.1336   ZX=    -5.6843
   XY=     1.1082   YY=   171.6060   ZY=    18.5086
   XZ=    -8.3367   YZ=    11.9675   ZZ=   180.2416
   Eigenvalues:   140.6463   161.8668   192.1474
     18  C    Isotropic =   116.4403   Anisotropy =    42.0490
   XX=   140.6020   YX=     7.0468   ZX=    12.5388
   XY=    13.7011   YY=   113.2065   ZY=    -5.1030
   XZ=     1.8121   YZ=   -11.1255   ZZ=    95.5124
   Eigenvalues:    90.1079   114.7400   144.4729
     19  O    Isotropic =   323.4808   Anisotropy =    59.1751
   XX=   304.6292   YX=     0.4754   ZX=   -17.2971
   XY=    32.4815   YY=   313.3657   ZY=     2.0859
   XZ=   -25.8692   YZ=   -11.0485   ZZ=   352.4475
   Eigenvalues:   288.3089   319.2027   362.9309
     20  H    Isotropic =    29.3056   Anisotropy =     5.4073
   XX=    28.3244   YX=    -1.2999   ZX=     0.5694
   XY=    -1.4557   YY=    27.2682   ZY=    -1.9163
   XZ=    -0.5642   YZ=    -1.5836   ZZ=    32.3242
   Eigenvalues:    25.9776    29.0287    32.9105
     21  H    Isotropic =    28.7231   Anisotropy =     7.8687
   XX=    32.7271   YX=    -1.6016   ZX=     0.9177
   XY=    -1.8651   YY=    31.5469   ZY=     2.0644
   XZ=     1.2291   YZ=     1.2589   ZZ=    21.8953
   Eigenvalues:    21.4535    30.7469    33.9689
     22  H    Isotropic =    30.0730   Anisotropy =     3.4341
   XX=    30.4419   YX=     1.3493   ZX=    -1.2975
   XY=     2.5684   YY=    29.1544   ZY=    -0.4010
   XZ=     0.1245   YZ=    -1.1509   ZZ=    30.6226
   Eigenvalues:    27.7064    30.1502    32.3623
     23  H    Isotropic =    30.0089   Anisotropy =     7.0411
   XX=    32.8915   YX=     2.1309   ZX=    -3.3478
   XY=     1.8326   YY=    28.3475   ZY=     3.6073
   XZ=    -3.1914   YZ=     3.0619   ZZ=    28.7877
   Eigenvalues:    23.7259    31.5978    34.7030
     24  H    Isotropic =    30.0274   Anisotropy =     6.7665
   XX=    31.6371   YX=    -0.5715   ZX=     3.3424
   XY=    -1.0216   YY=    33.3365   ZY=    -1.9224
   XZ=     2.3854   YZ=    -1.6008   ZZ=    25.1086
   Eigenvalues:    23.8291    31.7147    34.5384
     25  H    Isotropic =    29.8906   Anisotropy =     6.2830
   XX=    28.2257   YX=     1.0829   ZX=     1.5845
   XY=     0.5248   YY=    27.6045   ZY=    -0.5480
   XZ=     0.6618   YZ=    -0.5140   ZZ=    33.8414
   Eigenvalues:    26.8828    28.7096    34.0792
     26  H    Isotropic =    30.0999   Anisotropy =    10.4529
   XX=    28.4967   YX=     0.8084   ZX=    -0.7546
   XY=     0.6470   YY=    33.5522   ZY=     5.0910
   XZ=    -1.4304   YZ=     6.0454   ZZ=    28.2510
   Eigenvalues:    24.3222    28.9091    37.0686
     27  H    Isotropic =    29.1044   Anisotropy =     8.9181
   XX=    32.6537   YX=     3.2791   ZX=     1.8158
   XY=     3.4611   YY=    27.5539   ZY=     1.0400
   XZ=     1.6336   YZ=     2.7043   ZZ=    27.1056
   Eigenvalues:    25.2236    27.0397    35.0498
     28  H    Isotropic =    29.3576   Anisotropy =     6.3462
   XX=    29.4159   YX=     1.1827   ZX=    -2.9535
   XY=     0.6240   YY=    27.5636   ZY=     0.0982
   XZ=    -3.4996   YZ=     1.3419   ZZ=    31.0933
   Eigenvalues:    26.0432    28.4411    33.5884
     29  H    Isotropic =    29.1846   Anisotropy =     5.9509
   XX=    33.1271   YX=     0.3207   ZX=    -0.1303
   XY=     0.0898   YY=    27.8097   ZY=    -1.4987
   XZ=     0.9079   YZ=    -2.3881   ZZ=    26.6172
   Eigenvalues:    25.1569    29.2451    33.1519
     30  H    Isotropic =    30.7563   Anisotropy =    10.8142
   XX=    27.6098   YX=    -1.3285   ZX=    -0.8286
   XY=    -1.4802   YY=    37.3134   ZY=    -1.5167
   XZ=     0.2107   YZ=    -2.9949   ZZ=    27.3458
   Eigenvalues:    26.4897    27.8135    37.9658
     31  H    Isotropic =    30.9615   Anisotropy =     5.1711
   XX=    31.2406   YX=     2.7757   ZX=     1.7374
   XY=     2.7334   YY=    29.3419   ZY=    -1.5251
   XZ=     3.2383   YZ=    -1.5201   ZZ=    32.3019
   Eigenvalues:    26.1669    32.3087    34.4089
     32  H    Isotropic =    30.4708   Anisotropy =     9.2215
   XX=    31.7581   YX=     0.5542   ZX=    -3.3518
   XY=     1.2203   YY=    28.4505   ZY=    -2.9962
   XZ=    -4.2989   YZ=    -4.3812   ZZ=    31.2037
   Eigenvalues:    25.4425    29.3514    36.6185
     33  H    Isotropic =    30.2268   Anisotropy =     6.0989
   XX=    31.6198   YX=    -0.6594   ZX=    -1.2263
   XY=     0.9355   YY=    29.4683   ZY=    -3.4948
   XZ=    -2.2958   YZ=    -4.5827   ZZ=    29.5923
   Eigenvalues:    25.2797    31.1079    34.2927
     34  H    Isotropic =    30.1849   Anisotropy =     9.7300
   XX=    30.4544   YX=    -4.5915   ZX=     0.2413
   XY=    -4.5798   YY=    32.6231   ZY=    -1.1201
   XZ=     1.0438   YZ=    -2.8638   ZZ=    27.4771
   Eigenvalues:    26.2162    27.6668    36.6716
     35  H    Isotropic =    30.9432   Anisotropy =     8.5928
   XX=    29.7536   YX=    -0.1209   ZX=     3.8187
   XY=     0.3453   YY=    28.7241   ZY=     0.7978
   XZ=     4.1258   YZ=     0.1853   ZZ=    34.3520
   Eigenvalues:    27.4455    28.7124    36.6717
     36  H    Isotropic =    30.9185   Anisotropy =    14.4257
   XX=    25.7143   YX=    -0.3766   ZX=     3.4205
   XY=    -0.3797   YY=    27.5022   ZY=    -1.5507
   XZ=     3.5380   YZ=    -1.3333   ZZ=    39.5390
   Eigenvalues:    24.8876    27.3322    40.5356
     37  H    Isotropic =    30.7032   Anisotropy =    17.4448
   XX=    34.7287   YX=     8.6350   ZX=    -1.5584
   XY=     9.0490   YY=    30.0550   ZY=    -4.1404
   XZ=    -2.1134   YZ=    -2.3763   ZZ=    27.3259
   Eigenvalues:    22.7103    27.0661    42.3331
     38  H    Isotropic =    31.0879   Anisotropy =     9.2693
   XX=    29.0586   YX=     0.2750   ZX=    -1.4041
   XY=     0.1750   YY=    27.7784   ZY=     2.7997
   XZ=    -1.6212   YZ=     1.9002   ZZ=    36.4268
   Eigenvalues:    26.9941    29.0021    37.2675
     39  H    Isotropic =    30.3631   Anisotropy =     6.3520
   XX=    30.6466   YX=    -0.9924   ZX=     1.8874
   XY=    -2.2995   YY=    33.9019   ZY=     0.0584
   XZ=     2.2169   YZ=     1.1163   ZZ=    26.5409
   Eigenvalues:    25.5214    30.9702    34.5978
     40  H    Isotropic =    29.9275   Anisotropy =     7.7972
   XX=    32.7712   YX=     1.5617   ZX=     1.4360
   XY=     2.5227   YY=    30.5494   ZY=     2.8702
   XZ=     2.1524   YZ=     3.0649   ZZ=    26.4619
   Eigenvalues:    24.8439    29.8129    35.1256
     41  H    Isotropic =    27.8905   Anisotropy =     9.2993
   XX=    32.4014   YX=     2.3458   ZX=     2.9411
   XY=     1.0003   YY=    29.7006   ZY=     2.2929
   XZ=     2.6941   YZ=     1.3673   ZZ=    21.5694
   Eigenvalues:    20.6613    28.9201    34.0900
     42  H    Isotropic =    28.6149   Anisotropy =     4.8750
   XX=    30.2080   YX=     1.1354   ZX=     0.5264
   XY=     0.6664   YY=    26.8866   ZY=    -3.6924
   XZ=     1.9005   YZ=    -3.9491   ZZ=    28.7502
   Eigenvalues:    23.5647    30.4151    31.8649
     43  H    Isotropic =    30.7420   Anisotropy =    17.6921
   XX=    34.1314   YX=     1.1188   ZX=    -6.4622
   XY=    -0.3291   YY=    21.3690   ZY=    -1.6177
   XZ=    -7.4281   YZ=    -0.2067   ZZ=    36.7255
   Eigenvalues:    21.3150    28.3743    42.5367
 End of Minotr F.D. properties file   721 does not exist.
 End of Minotr F.D. properties file   722 does not exist.
 End of Minotr F.D. properties file   788 does not exist.

 **********************************************************************

            Population analysis using the SCF density.

 **********************************************************************

 Orbital symmetries:
       Occupied  (A) (A) (A) (A) (A) (A) (A) (A) (A) (A) (A) (A)
                 (A) (A) (A) (A) (A) (A) (A) (A) (A) (A) (A) (A)
                 (A) (A) (A) (A) (A) (A) (A) (A) (A) (A) (A) (A)
                 (A) (A) (A) (A) (A) (A) (A) (A) (A) (A) (A) (A)
                 (A) (A) (A) (A) (A) (A) (A) (A) (A) (A) (A) (A)
                 (A) (A) (A) (A) (A) (A) (A) (A) (A) (A) (A) (A)
                 (A)
       Virtual   (A) (A) (A) (A) (A) (A) (A) (A) (A) (A) (A) (A)
                 (A) (A) (A) (A) (A) (A) (A) (A) (A) (A) (A) (A)
                 (A) (A) (A) (A) (A) (A) (A) (A) (A) (A) (A) (A)
                 (A) (A) (A) (A) (A) (A) (A) (A) (A) (A) (A) (A)
                 (A) (A) (A) (A) (A) (A) (A) (A) (A) (A) (A) (A)
                 (A) (A) (A) (A) (A) (A) (A) (A) (A) (A) (A) (A)
                 (A) (A) (A) (A) (A) (A) (A) (A) (A) (A) (A) (A)
                 (A) (A) (A) (A) (A) (A) (A) (A) (A) (A) (A) (A)
                 (A) (A) (A) (A) (A) (A) (A) (A) (A) (A) (A) (A)
                 (A) (A) (A) (A) (A) (A) (A) (A) (A) (A) (A) (A)
                 (A) (A) (A) (A) (A) (A) (A) (A) (A) (A) (A) (A)
                 (A) (A) (A) (A) (A) (A) (A) (A) (A) (A) (A) (A)
                 (A) (A) (A) (A) (A) (A) (A) (A) (A) (A) (A) (A)
                 (A) (A) (A) (A) (A) (A) (A) (A) (A) (A) (A) (A)
                 (A) (A) (A) (A) (A) (A) (A) (A) (A) (A) (A) (A)
                 (A) (A) (A) (A) (A) (A) (A) (A) (A) (A) (A) (A)
                 (A) (A) (A) (A) (A) (A) (A) (A) (A) (A) (A) (A)
                 (A) (A) (A) (A) (A) (A) (A) (A) (A) (A) (A) (A)
                 (A) (A) (A) (A) (A) (A) (A) (A) (A) (A) (A) (A)
                 (A) (A) (A) (A) (A) (A) (A) (A) (A) (A) (A) (A)
                 (A) (A) (A) (A) (A) (A) (A) (A) (A) (A) (A) (A)
                 (A) (A) (A) (A) (A) (A) (A) (A) (A) (A) (A) (A)
                 (A) (A) (A) (A) (A) (A) (A) (A) (A) (A) (A) (A)
                 (A) (A) (A) (A) (A) (A) (A) (A) (A) (A) (A) (A)
                 (A) (A) (A) (A) (A) (A) (A) (A) (A) (A) (A) (A)
                 (A) (A) (A) (A) (A) (A) (A) (A) (A) (A) (A) (A)
                 (A) (A) (A) (A) (A) (A) (A) (A) (A) (A) (A) (A)
                 (A) (A) (A) (A) (A) (A) (A) (A) (A) (A) (A) (A)
                 (A) (A) (A) (A) (A) (A) (A) (A) (A) (A) (A) (A)
                 (A) (A) (A) (A) (A) (A) (A) (A) (A) (A) (A) (A)
                 (A) (A) (A) (A) (A) (A) (A) (A) (A) (A) (A) (A)
                 (A) (A) (A) (A) (A) (A) (A) (A) (A) (A) (A) (A)
                 (A) (A) (A) (A) (A) (A) (A) (A) (A) (A) (A) (A)
                 (A) (A) (A) (A) (A) (A) (A) (A) (A) (A) (A) (A)
                 (A) (A) (A) (A) (A)
 The electronic state is 1-A.
 Alpha  occ. eigenvalues --  -19.21942 -19.21558 -19.21389 -19.19905 -10.32125
 Alpha  occ. eigenvalues --  -10.30948 -10.29687 -10.27562 -10.26533 -10.24773
 Alpha  occ. eigenvalues --  -10.24660 -10.24538 -10.23968 -10.23933 -10.23017
 Alpha  occ. eigenvalues --  -10.22883 -10.22847 -10.22209 -10.22118  -1.06357
 Alpha  occ. eigenvalues --   -1.06232  -1.05756  -1.03900  -0.89206  -0.84543
 Alpha  occ. eigenvalues --   -0.82251  -0.77952  -0.77285  -0.75320  -0.71725
 Alpha  occ. eigenvalues --   -0.70979  -0.68154  -0.66178  -0.62720  -0.60048
 Alpha  occ. eigenvalues --   -0.58383  -0.57148  -0.54288  -0.53194  -0.51687
 Alpha  occ. eigenvalues --   -0.50973  -0.49202  -0.48302  -0.47810  -0.47225
 Alpha  occ. eigenvalues --   -0.46418  -0.45606  -0.44811  -0.43612  -0.43106
 Alpha  occ. eigenvalues --   -0.42311  -0.41702  -0.41140  -0.40525  -0.40174
 Alpha  occ. eigenvalues --   -0.39612  -0.39403  -0.38532  -0.37621  -0.37286
 Alpha  occ. eigenvalues --   -0.37028  -0.36463  -0.36155  -0.34600  -0.34236
 Alpha  occ. eigenvalues --   -0.33421  -0.32659  -0.32410  -0.31377  -0.30240
 Alpha  occ. eigenvalues --   -0.27785  -0.26781  -0.26100
 Alpha virt. eigenvalues --   -0.04988   0.03433   0.04511   0.04954   0.06014
 Alpha virt. eigenvalues --    0.06583   0.08413   0.08705   0.09107   0.10102
 Alpha virt. eigenvalues --    0.10539   0.10950   0.11169   0.12287   0.12371
 Alpha virt. eigenvalues --    0.12837   0.13549   0.13815   0.14324   0.14718
 Alpha virt. eigenvalues --    0.15318   0.15465   0.16312   0.17383   0.17789
 Alpha virt. eigenvalues --    0.18166   0.18526   0.19175   0.20208   0.20240
 Alpha virt. eigenvalues --    0.21112   0.21954   0.22580   0.23167   0.23854
 Alpha virt. eigenvalues --    0.23932   0.25681   0.26639   0.27075   0.27580
 Alpha virt. eigenvalues --    0.28558   0.29101   0.30968   0.31907   0.32733
 Alpha virt. eigenvalues --    0.33172   0.33931   0.34323   0.35094   0.35868
 Alpha virt. eigenvalues --    0.36998   0.38050   0.38839   0.39755   0.40195
 Alpha virt. eigenvalues --    0.40438   0.41195   0.42228   0.43208   0.44154
 Alpha virt. eigenvalues --    0.45120   0.45828   0.46433   0.47168   0.48871
 Alpha virt. eigenvalues --    0.49235   0.50244   0.50807   0.51113   0.51814
 Alpha virt. eigenvalues --    0.52436   0.53316   0.54181   0.55117   0.55667
 Alpha virt. eigenvalues --    0.56208   0.56959   0.57156   0.57735   0.58320
 Alpha virt. eigenvalues --    0.58930   0.58980   0.59406   0.59672   0.60016
 Alpha virt. eigenvalues --    0.60236   0.60493   0.60769   0.61127   0.62033
 Alpha virt. eigenvalues --    0.62244   0.63035   0.63406   0.63635   0.64030
 Alpha virt. eigenvalues --    0.64894   0.65164   0.65713   0.66044   0.66739
 Alpha virt. eigenvalues --    0.67204   0.68257   0.68843   0.69096   0.70218
 Alpha virt. eigenvalues --    0.70754   0.72029   0.72725   0.73836   0.74184
 Alpha virt. eigenvalues --    0.74835   0.78501   0.78931   0.81031   0.83027
 Alpha virt. eigenvalues --    0.84706   0.86379   0.87442   0.88015   0.88605
 Alpha virt. eigenvalues --    0.89933   0.90620   0.91008   0.93601   0.93860
 Alpha virt. eigenvalues --    0.95037   0.96919   0.97514   0.99228   0.99865
 Alpha virt. eigenvalues --    1.00802   1.01791   1.02503   1.04147   1.06555
 Alpha virt. eigenvalues --    1.08381   1.09475   1.10149   1.11953   1.13077
 Alpha virt. eigenvalues --    1.14276   1.15470   1.17508   1.18337   1.21460
 Alpha virt. eigenvalues --    1.22249   1.23310   1.24277   1.25962   1.26195
 Alpha virt. eigenvalues --    1.26804   1.28242   1.30573   1.31899   1.33117
 Alpha virt. eigenvalues --    1.33432   1.34784   1.35978   1.38201   1.39138
 Alpha virt. eigenvalues --    1.41777   1.41898   1.42463   1.42948   1.44107
 Alpha virt. eigenvalues --    1.44569   1.45405   1.45542   1.46630   1.47111
 Alpha virt. eigenvalues --    1.48041   1.48364   1.49209   1.50064   1.50886
 Alpha virt. eigenvalues --    1.51014   1.51859   1.52554   1.53475   1.54698
 Alpha virt. eigenvalues --    1.55131   1.56655   1.56705   1.57831   1.58497
 Alpha virt. eigenvalues --    1.59237   1.59728   1.60353   1.61209   1.61519
 Alpha virt. eigenvalues --    1.62234   1.63100   1.64057   1.65202   1.65349
 Alpha virt. eigenvalues --    1.66409   1.66938   1.67226   1.68291   1.68548
 Alpha virt. eigenvalues --    1.69690   1.70000   1.71467   1.71880   1.72677
 Alpha virt. eigenvalues --    1.73768   1.73954   1.74497   1.74871   1.76005
 Alpha virt. eigenvalues --    1.77556   1.77759   1.78668   1.78993   1.80086
 Alpha virt. eigenvalues --    1.81935   1.82777   1.83738   1.84888   1.86113
 Alpha virt. eigenvalues --    1.86759   1.88294   1.88641   1.89574   1.90517
 Alpha virt. eigenvalues --    1.91397   1.92485   1.94884   1.95880   1.96743
 Alpha virt. eigenvalues --    1.98703   1.98886   2.00541   2.01885   2.02174
 Alpha virt. eigenvalues --    2.02702   2.03511   2.04260   2.06333   2.07228
 Alpha virt. eigenvalues --    2.08071   2.09281   2.10512   2.12396   2.12976
 Alpha virt. eigenvalues --    2.14722   2.15997   2.16555   2.17064   2.18424
 Alpha virt. eigenvalues --    2.19576   2.20454   2.21473   2.23018   2.23755
 Alpha virt. eigenvalues --    2.25449   2.26625   2.28861   2.30777   2.32907
 Alpha virt. eigenvalues --    2.33202   2.33750   2.34460   2.35217   2.38836
 Alpha virt. eigenvalues --    2.39873   2.40965   2.41941   2.42533   2.42722
 Alpha virt. eigenvalues --    2.44407   2.45510   2.46345   2.47480   2.48887
 Alpha virt. eigenvalues --    2.49967   2.50171   2.50625   2.51563   2.52679
 Alpha virt. eigenvalues --    2.53939   2.54600   2.55993   2.56828   2.57300
 Alpha virt. eigenvalues --    2.58093   2.58831   2.60090   2.61578   2.61919
 Alpha virt. eigenvalues --    2.62529   2.63887   2.64820   2.65507   2.66826
 Alpha virt. eigenvalues --    2.67100   2.68646   2.69749   2.70356   2.71110
 Alpha virt. eigenvalues --    2.72052   2.74442   2.76246   2.77407   2.79218
 Alpha virt. eigenvalues --    2.79253   2.82629   2.83931   2.85123   2.86006
 Alpha virt. eigenvalues --    2.88180   2.89024   2.90450   2.91553   2.92090
 Alpha virt. eigenvalues --    2.92671   2.93716   2.94260   2.97269   2.98502
 Alpha virt. eigenvalues --    2.99513   3.02551   3.04642   3.05357   3.06248
 Alpha virt. eigenvalues --    3.10284   3.11018   3.11855   3.13492   3.13624
 Alpha virt. eigenvalues --    3.14349   3.15346   3.18696   3.19147   3.19829
 Alpha virt. eigenvalues --    3.20531   3.21600   3.23633   3.24947   3.27258
 Alpha virt. eigenvalues --    3.30074   3.33352   3.35971   3.37456   3.37824
 Alpha virt. eigenvalues --    3.39586   3.43281   3.48401   3.57783   3.58287
 Alpha virt. eigenvalues --    3.61832   3.64023   3.71893   3.76692   3.77443
 Alpha virt. eigenvalues --    3.78128   3.80581   3.82344   3.82409   3.82862
 Alpha virt. eigenvalues --    3.83614   3.83945   3.84497   3.85272   3.87200
 Alpha virt. eigenvalues --    3.90542   3.91702   3.94845   4.01126   4.03843
 Alpha virt. eigenvalues --    4.06336   4.08875   4.11811   4.13111   4.24587
 Alpha virt. eigenvalues --    4.25224   4.28691   4.34708   4.37754   4.42326
 Alpha virt. eigenvalues --    4.48251   4.55016   4.94575   4.95401   4.98115
 Alpha virt. eigenvalues --    5.01244   5.10938   5.27879   5.32244   5.33470
 Alpha virt. eigenvalues --    5.63803   5.64076   5.65112   5.67397  23.64953
 Alpha virt. eigenvalues --   23.79700  23.83570  23.88926  23.91332  23.92462
 Alpha virt. eigenvalues --   23.94027  23.96592  23.97416  24.00759  24.02593
 Alpha virt. eigenvalues --   24.03528  24.05610  24.07084  24.25922  50.00811
 Alpha virt. eigenvalues --   50.02735  50.04395  50.09904
          Condensed to atoms (all electrons):
               1          2          3          4          5          6
     1  C    5.793341   0.332142  -0.040292  -0.015963  -0.000210  -0.065375
     2  C    0.332142   5.502929   0.281496  -0.054526  -0.001446  -0.010734
     3  C   -0.040292   0.281496   5.048412   0.288725  -0.070392  -0.009033
     4  C   -0.015963  -0.054526   0.288725   5.458418   0.305611  -0.048448
     5  C   -0.000210  -0.001446  -0.070392   0.305611   5.033788   0.352156
     6  C   -0.065375  -0.010734  -0.009033  -0.048448   0.352156   5.021191
     7  C    0.258078  -0.047191  -0.006192  -0.000561  -0.076977   0.369403
     8  C    0.179657   0.025651   0.004720  -0.000464  -0.000439   0.005630
     9  C   -0.176671  -0.095822   0.007914  -0.000624  -0.000006  -0.000160
    10  C   -0.005594   0.304175  -0.043397   0.005329  -0.000195  -0.000406
    11  O   -0.121545   0.007434  -0.000084  -0.000002  -0.000006   0.000169
    12  C   -0.077034   0.000029   0.001990  -0.004545  -0.003271  -0.070525
    13  C   -0.001479  -0.095103  -0.007342   0.000385  -0.000024   0.000084
    14  O    0.005556  -0.052632  -0.010159  -0.000909  -0.000008   0.000006
    15  C   -0.000308   0.004287  -0.042644   0.260507  -0.049535   0.005196
    16  O   -0.000005   0.001023   0.012828  -0.080049  -0.004976  -0.000628
    17  C    0.000065   0.000485  -0.020144  -0.076573   0.008898  -0.000145
    18  C   -0.000027   0.000010   0.008150  -0.073248  -0.010543   0.000453
    19  O    0.000000   0.000001  -0.000135   0.005385  -0.000439  -0.000003
    20  H   -0.002594  -0.033202   0.402381  -0.038145  -0.002644  -0.003215
    21  H    0.009951  -0.056464   0.412105  -0.041091   0.005156  -0.000127
    22  H    0.001874  -0.004432  -0.049474   0.413919  -0.032147  -0.004759
    23  H   -0.000113  -0.000065  -0.002087  -0.045446   0.410542  -0.034659
    24  H   -0.000233  -0.000319   0.007617  -0.039726   0.410229  -0.030494
    25  H   -0.005919  -0.002616   0.005906  -0.007250  -0.037744   0.412131
    26  H    0.009496   0.000325  -0.000273   0.007947  -0.033602   0.410299
    27  H   -0.056709   0.005418  -0.000256  -0.000395   0.007113  -0.039457
    28  H    0.007013   0.001352  -0.000253   0.000066  -0.000002   0.000009
    29  H    0.011532   0.002529  -0.000297   0.000013   0.000000   0.000017
    30  H    0.008835  -0.000198  -0.000054   0.000314  -0.001889  -0.001845
    31  H   -0.003726   0.002737  -0.000525  -0.001579   0.005151  -0.008024
    32  H   -0.014851  -0.000520  -0.000007   0.000102  -0.000428   0.007766
    33  H    0.000253  -0.012729   0.004524   0.000063   0.000008  -0.000015
    34  H   -0.000954   0.011046  -0.000005   0.000008   0.000000  -0.000002
    35  H    0.002248   0.002137  -0.000896  -0.000043  -0.000006   0.000021
    36  H    0.001853  -0.000891  -0.001543   0.000223  -0.000002   0.000010
    37  H   -0.000002   0.000048  -0.001156   0.013427  -0.000357   0.000045
    38  H   -0.000009   0.000252   0.000645  -0.004725  -0.000236  -0.000003
    39  H   -0.000019   0.000487   0.000471  -0.011078  -0.000236  -0.000030
    40  H    0.000001   0.000001  -0.000419   0.010805  -0.000154   0.000020
    41  H    0.000012  -0.000048  -0.000253  -0.010458   0.008533   0.000629
    42  H   -0.000006  -0.000032  -0.000574   0.008368  -0.001779  -0.000103
    43  H    0.000000  -0.000002  -0.000027   0.000664  -0.000181  -0.000001
               7          8          9         10         11         12
     1  C    0.258078   0.179657  -0.176671  -0.005594  -0.121545  -0.077034
     2  C   -0.047191   0.025651  -0.095822   0.304175   0.007434   0.000029
     3  C   -0.006192   0.004720   0.007914  -0.043397  -0.000084   0.001990
     4  C   -0.000561  -0.000464  -0.000624   0.005329  -0.000002  -0.004545
     5  C   -0.076977  -0.000439  -0.000006  -0.000195  -0.000006  -0.003271
     6  C    0.369403   0.005630  -0.000160  -0.000406   0.000169  -0.070525
     7  C    5.157366  -0.050924   0.009960   0.003516   0.011336   0.342774
     8  C   -0.050924   4.721479   0.368460  -0.087618   0.650568  -0.007559
     9  C    0.009960   0.368460   5.191625   0.288738  -0.071730  -0.001094
    10  C    0.003516  -0.087618   0.288738   5.268936   0.005128   0.000021
    11  O    0.011336   0.650568  -0.071730   0.005128   7.894642  -0.004991
    12  C    0.342774  -0.007559  -0.001094   0.000021  -0.004991   4.950211
    13  C   -0.000388  -0.001636  -0.058873   0.330507   0.000006  -0.000009
    14  O   -0.000108   0.003456  -0.038169   0.231881  -0.000015   0.000010
    15  C   -0.000386  -0.000001   0.000010  -0.000221   0.000000   0.000049
    16  O    0.000004   0.000000   0.000000   0.000005   0.000000  -0.000001
    17  C   -0.000013   0.000001  -0.000004  -0.000043   0.000000  -0.000002
    18  C   -0.000028   0.000000   0.000000   0.000004   0.000000  -0.000014
    19  O    0.000000   0.000000   0.000000   0.000000   0.000000   0.000000
    20  H    0.001570  -0.000216  -0.000136  -0.000756   0.000006  -0.000191
    21  H   -0.000470  -0.000274   0.002279  -0.013168   0.000003   0.000066
    22  H    0.004363  -0.000083  -0.000014   0.000193  -0.000003  -0.001115
    23  H    0.007610   0.000029   0.000000   0.000006   0.000000  -0.000203
    24  H   -0.006565   0.000020  -0.000002   0.000019   0.000001   0.005118
    25  H   -0.044105   0.000295  -0.000103  -0.000088  -0.000019   0.008539
    26  H   -0.033394  -0.000250   0.000008   0.000026  -0.000004  -0.004825
    27  H    0.424096  -0.005035   0.002375  -0.001199   0.013573  -0.039822
    28  H   -0.000289  -0.026437   0.385749  -0.031645   0.000746   0.000127
    29  H   -0.000217  -0.029131   0.385328  -0.028389   0.004171  -0.000014
    30  H   -0.036475  -0.000020   0.000017   0.000012  -0.000106   0.403834
    31  H   -0.033698  -0.000452   0.000070  -0.000212  -0.000076   0.403213
    32  H   -0.024515   0.004988   0.000519  -0.000072   0.009755   0.398549
    33  H    0.000013  -0.000526   0.006790  -0.023629   0.000008  -0.000001
    34  H    0.000023   0.000621  -0.007228  -0.030701  -0.000010   0.000000
    35  H   -0.000120  -0.000109  -0.001416  -0.038185  -0.000062   0.000007
    36  H   -0.000074  -0.000569  -0.001593  -0.043226  -0.000031  -0.000014
    37  H    0.000000   0.000000   0.000000   0.000000   0.000000   0.000000
    38  H    0.000012  -0.000002   0.000001  -0.000007   0.000000  -0.000009
    39  H    0.000006   0.000000  -0.000002   0.000107   0.000000   0.000000
    40  H    0.000000   0.000000   0.000000  -0.000003   0.000000   0.000000
    41  H   -0.000008   0.000000   0.000000   0.000000   0.000000  -0.000029
    42  H    0.000009   0.000000   0.000000   0.000000   0.000000   0.000002
    43  H    0.000000   0.000000   0.000000   0.000000   0.000000   0.000000
              13         14         15         16         17         18
     1  C   -0.001479   0.005556  -0.000308  -0.000005   0.000065  -0.000027
     2  C   -0.095103  -0.052632   0.004287   0.001023   0.000485   0.000010
     3  C   -0.007342  -0.010159  -0.042644   0.012828  -0.020144   0.008150
     4  C    0.000385  -0.000909   0.260507  -0.080049  -0.076573  -0.073248
     5  C   -0.000024  -0.000008  -0.049535  -0.004976   0.008898  -0.010543
     6  C    0.000084   0.000006   0.005196  -0.000628  -0.000145   0.000453
     7  C   -0.000388  -0.000108  -0.000386   0.000004  -0.000013  -0.000028
     8  C   -0.001636   0.003456  -0.000001   0.000000   0.000001   0.000000
     9  C   -0.058873  -0.038169   0.000010   0.000000  -0.000004   0.000000
    10  C    0.330507   0.231881  -0.000221   0.000005  -0.000043   0.000004
    11  O    0.000006  -0.000015   0.000000   0.000000   0.000000   0.000000
    12  C   -0.000009   0.000010   0.000049  -0.000001  -0.000002  -0.000014
    13  C    4.952315  -0.061039  -0.000008  -0.000001   0.000005   0.000000
    14  O   -0.061039   7.992066  -0.000093   0.000000   0.000003  -0.000001
    15  C   -0.000008  -0.000093   5.387371   0.203976   0.348784   0.314016
    16  O   -0.000001   0.000000   0.203976   8.029106  -0.043484  -0.041907
    17  C    0.000005   0.000003   0.348784  -0.043484   4.966169  -0.068617
    18  C    0.000000  -0.000001   0.314016  -0.041907  -0.068617   4.832426
    19  O    0.000000   0.000000  -0.041555  -0.003515  -0.017182   0.259232
    20  H    0.001424   0.000047  -0.003132   0.008688   0.000513   0.000267
    21  H   -0.004332   0.027234  -0.005071  -0.000095   0.000239   0.000223
    22  H    0.000044   0.000502  -0.036267   0.003700  -0.003744  -0.004502
    23  H   -0.000002   0.000001  -0.009958   0.017045   0.001220  -0.004054
    24  H    0.000000   0.000000  -0.007247  -0.000036  -0.000402   0.003665
    25  H    0.000032   0.000007  -0.000368  -0.000131  -0.000027   0.000004
    26  H   -0.000003   0.000000  -0.000265  -0.000022   0.000010  -0.000005
    27  H    0.000134  -0.000001   0.000023   0.000000   0.000000   0.000001
    28  H    0.002064   0.002494  -0.000001   0.000000  -0.000001   0.000000
    29  H   -0.000512   0.001735   0.000000   0.000000   0.000000   0.000000
    30  H    0.000000   0.000000  -0.000008   0.000000   0.000000  -0.000006
    31  H    0.000005  -0.000011   0.000239  -0.000001  -0.000020   0.000084
    32  H   -0.000001   0.000005   0.000000   0.000000  -0.000001  -0.000001
    33  H    0.402288  -0.000008   0.000003  -0.000023  -0.000015  -0.000001
    34  H    0.392091   0.004672   0.000000   0.000000   0.000000   0.000000
    35  H    0.400146   0.004068   0.000001   0.000000  -0.000001   0.000000
    36  H    0.009703   0.314770  -0.000058  -0.000001   0.000237  -0.000001
    37  H    0.000000   0.000000  -0.044004   0.318049  -0.007576  -0.001836
    38  H    0.000001   0.000193  -0.031500   0.004835   0.389154   0.000187
    39  H    0.000032   0.000046  -0.032176   0.003189   0.407437   0.008505
    40  H    0.000000   0.000000  -0.031422  -0.002567   0.390847  -0.019219
    41  H    0.000000   0.000000  -0.039052  -0.000490   0.007225   0.412160
    42  H    0.000000  -0.000001  -0.050422   0.004773  -0.004851   0.388964
    43  H    0.000000   0.000000  -0.004192   0.009375  -0.000182  -0.043652
              19         20         21         22         23         24
     1  C    0.000000  -0.002594   0.009951   0.001874  -0.000113  -0.000233
     2  C    0.000001  -0.033202  -0.056464  -0.004432  -0.000065  -0.000319
     3  C   -0.000135   0.402381   0.412105  -0.049474  -0.002087   0.007617
     4  C    0.005385  -0.038145  -0.041091   0.413919  -0.045446  -0.039726
     5  C   -0.000439  -0.002644   0.005156  -0.032147   0.410542   0.410229
     6  C   -0.000003  -0.003215  -0.000127  -0.004759  -0.034659  -0.030494
     7  C    0.000000   0.001570  -0.000470   0.004363   0.007610  -0.006565
     8  C    0.000000  -0.000216  -0.000274  -0.000083   0.000029   0.000020
     9  C    0.000000  -0.000136   0.002279  -0.000014   0.000000  -0.000002
    10  C    0.000000  -0.000756  -0.013168   0.000193   0.000006   0.000019
    11  O    0.000000   0.000006   0.000003  -0.000003   0.000000   0.000001
    12  C    0.000000  -0.000191   0.000066  -0.001115  -0.000203   0.005118
    13  C    0.000000   0.001424  -0.004332   0.000044  -0.000002   0.000000
    14  O    0.000000   0.000047   0.027234   0.000502   0.000001   0.000000
    15  C   -0.041555  -0.003132  -0.005071  -0.036267  -0.009958  -0.007247
    16  O   -0.003515   0.008688  -0.000095   0.003700   0.017045  -0.000036
    17  C   -0.017182   0.000513   0.000239  -0.003744   0.001220  -0.000402
    18  C    0.259232   0.000267   0.000223  -0.004502  -0.004054   0.003665
    19  O    7.949746  -0.000002  -0.000009  -0.000054  -0.000084  -0.000077
    20  H   -0.000002   0.510546  -0.020492   0.007115   0.003535   0.000129
    21  H   -0.000009  -0.020492   0.527814  -0.000612  -0.000196  -0.000301
    22  H   -0.000054   0.007115  -0.000612   0.533126   0.007521  -0.009889
    23  H   -0.000084   0.003535  -0.000196   0.007521   0.544628  -0.029831
    24  H   -0.000077   0.000129  -0.000301  -0.009889  -0.029831   0.554814
    25  H    0.000000   0.000132   0.000128  -0.000445  -0.008417   0.007720
    26  H    0.000000  -0.000264   0.000023  -0.000227  -0.002719  -0.008292
    27  H    0.000000   0.000183  -0.000003   0.000061  -0.000294  -0.000278
    28  H    0.000000  -0.000030  -0.000138  -0.000023   0.000000   0.000000
    29  H    0.000000   0.000062  -0.000165   0.000006   0.000000   0.000000
    30  H    0.000000   0.000018  -0.000003   0.000029  -0.000048   0.000578
    31  H    0.000000   0.000033  -0.000022   0.003853   0.000025  -0.001211
    32  H    0.000000  -0.000003  -0.000005   0.000033   0.000024  -0.000060
    33  H    0.000000  -0.000376   0.002266  -0.000003  -0.000002  -0.000001
    34  H    0.000000   0.000016  -0.000476  -0.000002   0.000000   0.000000
    35  H    0.000000  -0.000198   0.000576   0.000001   0.000000   0.000000
    36  H    0.000000   0.000059  -0.001506   0.000305   0.000001   0.000000
    37  H    0.006938  -0.000310  -0.000467  -0.000492  -0.000839   0.000002
    38  H   -0.000603  -0.000066  -0.000131   0.002312  -0.000159  -0.000016
    39  H   -0.000486   0.000641   0.003211   0.000107  -0.000004  -0.000008
    40  H    0.026163  -0.000112   0.000032  -0.000220  -0.000065   0.000020
    41  H   -0.026038   0.000000   0.000031  -0.000312   0.002272  -0.000644
    42  H   -0.027312  -0.000054  -0.000051   0.002893   0.000493   0.000069
    43  H    0.315492  -0.000015  -0.000002   0.000027   0.000147  -0.000031
              25         26         27         28         29         30
     1  C   -0.005919   0.009496  -0.056709   0.007013   0.011532   0.008835
     2  C   -0.002616   0.000325   0.005418   0.001352   0.002529  -0.000198
     3  C    0.005906  -0.000273  -0.000256  -0.000253  -0.000297  -0.000054
     4  C   -0.007250   0.007947  -0.000395   0.000066   0.000013   0.000314
     5  C   -0.037744  -0.033602   0.007113  -0.000002   0.000000  -0.001889
     6  C    0.412131   0.410299  -0.039457   0.000009   0.000017  -0.001845
     7  C   -0.044105  -0.033394   0.424096  -0.000289  -0.000217  -0.036475
     8  C    0.000295  -0.000250  -0.005035  -0.026437  -0.029131  -0.000020
     9  C   -0.000103   0.000008   0.002375   0.385749   0.385328   0.000017
    10  C   -0.000088   0.000026  -0.001199  -0.031645  -0.028389   0.000012
    11  O   -0.000019  -0.000004   0.013573   0.000746   0.004171  -0.000106
    12  C    0.008539  -0.004825  -0.039822   0.000127  -0.000014   0.403834
    13  C    0.000032  -0.000003   0.000134   0.002064  -0.000512   0.000000
    14  O    0.000007   0.000000  -0.000001   0.002494   0.001735   0.000000
    15  C   -0.000368  -0.000265   0.000023  -0.000001   0.000000  -0.000008
    16  O   -0.000131  -0.000022   0.000000   0.000000   0.000000   0.000000
    17  C   -0.000027   0.000010   0.000000  -0.000001   0.000000   0.000000
    18  C    0.000004  -0.000005   0.000001   0.000000   0.000000  -0.000006
    19  O    0.000000   0.000000   0.000000   0.000000   0.000000   0.000000
    20  H    0.000132  -0.000264   0.000183  -0.000030   0.000062   0.000018
    21  H    0.000128   0.000023  -0.000003  -0.000138  -0.000165  -0.000003
    22  H   -0.000445  -0.000227   0.000061  -0.000023   0.000006   0.000029
    23  H   -0.008417  -0.002719  -0.000294   0.000000   0.000000  -0.000048
    24  H    0.007720  -0.008292  -0.000278   0.000000   0.000000   0.000578
    25  H    0.561081  -0.026122  -0.004549   0.000004  -0.000002  -0.000011
    26  H   -0.026122   0.549156  -0.007832   0.000000  -0.000001   0.003299
    27  H   -0.004549  -0.007832   0.556662  -0.000091  -0.000031  -0.005376
    28  H    0.000004   0.000000  -0.000091   0.491767  -0.009986  -0.000005
    29  H   -0.000002  -0.000001  -0.000031  -0.009986   0.499588   0.000001
    30  H   -0.000011   0.003299  -0.005376  -0.000005   0.000001   0.549628
    31  H   -0.000250  -0.000672   0.008023  -0.000010   0.000004  -0.026484
    32  H   -0.000373  -0.000003  -0.005722  -0.000044  -0.000017  -0.023276
    33  H   -0.000018   0.000000  -0.000004  -0.000380   0.000274   0.000000
    34  H   -0.000001   0.000000  -0.000005   0.000616   0.000767   0.000000
    35  H    0.000102   0.000000  -0.000031   0.000314  -0.001101   0.000000
    36  H   -0.000002   0.000000   0.000010   0.003115   0.000101   0.000001
    37  H   -0.000008  -0.000001   0.000000   0.000000   0.000000   0.000000
    38  H    0.000000   0.000001   0.000000  -0.000002   0.000000   0.000000
    39  H   -0.000004   0.000000   0.000000   0.000001   0.000000   0.000000
    40  H    0.000000  -0.000001   0.000000   0.000000   0.000000   0.000000
    41  H   -0.000031  -0.000003   0.000000   0.000000   0.000000  -0.000004
    42  H    0.000004   0.000000   0.000000   0.000000   0.000000   0.000002
    43  H    0.000000   0.000000   0.000000   0.000000   0.000000   0.000000
              31         32         33         34         35         36
     1  C   -0.003726  -0.014851   0.000253  -0.000954   0.002248   0.001853
     2  C    0.002737  -0.000520  -0.012729   0.011046   0.002137  -0.000891
     3  C   -0.000525  -0.000007   0.004524  -0.000005  -0.000896  -0.001543
     4  C   -0.001579   0.000102   0.000063   0.000008  -0.000043   0.000223
     5  C    0.005151  -0.000428   0.000008   0.000000  -0.000006  -0.000002
     6  C   -0.008024   0.007766  -0.000015  -0.000002   0.000021   0.000010
     7  C   -0.033698  -0.024515   0.000013   0.000023  -0.000120  -0.000074
     8  C   -0.000452   0.004988  -0.000526   0.000621  -0.000109  -0.000569
     9  C    0.000070   0.000519   0.006790  -0.007228  -0.001416  -0.001593
    10  C   -0.000212  -0.000072  -0.023629  -0.030701  -0.038185  -0.043226
    11  O   -0.000076   0.009755   0.000008  -0.000010  -0.000062  -0.000031
    12  C    0.403213   0.398549  -0.000001   0.000000   0.000007  -0.000014
    13  C    0.000005  -0.000001   0.402288   0.392091   0.400146   0.009703
    14  O   -0.000011   0.000005  -0.000008   0.004672   0.004068   0.314770
    15  C    0.000239   0.000000   0.000003   0.000000   0.000001  -0.000058
    16  O   -0.000001   0.000000  -0.000023   0.000000   0.000000  -0.000001
    17  C   -0.000020  -0.000001  -0.000015   0.000000  -0.000001   0.000237
    18  C    0.000084  -0.000001  -0.000001   0.000000   0.000000  -0.000001
    19  O    0.000000   0.000000   0.000000   0.000000   0.000000   0.000000
    20  H    0.000033  -0.000003  -0.000376   0.000016  -0.000198   0.000059
    21  H   -0.000022  -0.000005   0.002266  -0.000476   0.000576  -0.001506
    22  H    0.003853   0.000033  -0.000003  -0.000002   0.000001   0.000305
    23  H    0.000025   0.000024  -0.000002   0.000000   0.000000   0.000001
    24  H   -0.001211  -0.000060  -0.000001   0.000000   0.000000   0.000000
    25  H   -0.000250  -0.000373  -0.000018  -0.000001   0.000102  -0.000002
    26  H   -0.000672  -0.000003   0.000000   0.000000   0.000000   0.000000
    27  H    0.008023  -0.005722  -0.000004  -0.000005  -0.000031   0.000010
    28  H   -0.000010  -0.000044  -0.000380   0.000616   0.000314   0.003115
    29  H    0.000004  -0.000017   0.000274   0.000767  -0.001101   0.000101
    30  H   -0.026484  -0.023276   0.000000   0.000000   0.000000   0.000001
    31  H    0.556647  -0.027189   0.000000   0.000000  -0.000001   0.000020
    32  H   -0.027189   0.545438   0.000000   0.000000   0.000000  -0.000007
    33  H    0.000000   0.000000   0.531398  -0.023337  -0.022883  -0.000352
    34  H    0.000000   0.000000  -0.023337   0.536074  -0.021107  -0.000494
    35  H   -0.000001   0.000000  -0.022883  -0.021107   0.541476  -0.000609
    36  H    0.000020  -0.000007  -0.000352  -0.000494  -0.000609   0.453549
    37  H    0.000000   0.000000   0.000000   0.000000   0.000000   0.000000
    38  H   -0.000022   0.000001   0.000001   0.000000   0.000000   0.000165
    39  H    0.000003   0.000000  -0.000001   0.000003  -0.000005   0.000055
    40  H    0.000002   0.000000   0.000001   0.000000   0.000000   0.000000
    41  H   -0.000008   0.000000   0.000000   0.000000   0.000000   0.000000
    42  H    0.000097   0.000000   0.000000   0.000000   0.000000   0.000000
    43  H    0.000000   0.000000   0.000000   0.000000   0.000000   0.000000
              37         38         39         40         41         42
     1  C   -0.000002  -0.000009  -0.000019   0.000001   0.000012  -0.000006
     2  C    0.000048   0.000252   0.000487   0.000001  -0.000048  -0.000032
     3  C   -0.001156   0.000645   0.000471  -0.000419  -0.000253  -0.000574
     4  C    0.013427  -0.004725  -0.011078   0.010805  -0.010458   0.008368
     5  C   -0.000357  -0.000236  -0.000236  -0.000154   0.008533  -0.001779
     6  C    0.000045  -0.000003  -0.000030   0.000020   0.000629  -0.000103
     7  C    0.000000   0.000012   0.000006   0.000000  -0.000008   0.000009
     8  C    0.000000  -0.000002   0.000000   0.000000   0.000000   0.000000
     9  C    0.000000   0.000001  -0.000002   0.000000   0.000000   0.000000
    10  C    0.000000  -0.000007   0.000107  -0.000003   0.000000   0.000000
    11  O    0.000000   0.000000   0.000000   0.000000   0.000000   0.000000
    12  C    0.000000  -0.000009   0.000000   0.000000  -0.000029   0.000002
    13  C    0.000000   0.000001   0.000032   0.000000   0.000000   0.000000
    14  O    0.000000   0.000193   0.000046   0.000000   0.000000  -0.000001
    15  C   -0.044004  -0.031500  -0.032176  -0.031422  -0.039052  -0.050422
    16  O    0.318049   0.004835   0.003189  -0.002567  -0.000490   0.004773
    17  C   -0.007576   0.389154   0.407437   0.390847   0.007225  -0.004851
    18  C   -0.001836   0.000187   0.008505  -0.019219   0.412160   0.388964
    19  O    0.006938  -0.000603  -0.000486   0.026163  -0.026038  -0.027312
    20  H   -0.000310  -0.000066   0.000641  -0.000112   0.000000  -0.000054
    21  H   -0.000467  -0.000131   0.003211   0.000032   0.000031  -0.000051
    22  H   -0.000492   0.002312   0.000107  -0.000220  -0.000312   0.002893
    23  H   -0.000839  -0.000159  -0.000004  -0.000065   0.002272   0.000493
    24  H    0.000002  -0.000016  -0.000008   0.000020  -0.000644   0.000069
    25  H   -0.000008   0.000000  -0.000004   0.000000  -0.000031   0.000004
    26  H   -0.000001   0.000001   0.000000  -0.000001  -0.000003   0.000000
    27  H    0.000000   0.000000   0.000000   0.000000   0.000000   0.000000
    28  H    0.000000  -0.000002   0.000001   0.000000   0.000000   0.000000
    29  H    0.000000   0.000000   0.000000   0.000000   0.000000   0.000000
    30  H    0.000000   0.000000   0.000000   0.000000  -0.000004   0.000002
    31  H    0.000000  -0.000022   0.000003   0.000002  -0.000008   0.000097
    32  H    0.000000   0.000001   0.000000   0.000000   0.000000   0.000000
    33  H    0.000000   0.000001  -0.000001   0.000001   0.000000   0.000000
    34  H    0.000000   0.000000   0.000003   0.000000   0.000000   0.000000
    35  H    0.000000   0.000000  -0.000005   0.000000   0.000000   0.000000
    36  H    0.000000   0.000165   0.000055   0.000000   0.000000   0.000000
    37  H    0.448754   0.000011  -0.000345   0.004815  -0.000438   0.000094
    38  H    0.000011   0.551847  -0.020917  -0.021203  -0.000347  -0.000041
    39  H   -0.000345  -0.020917   0.536382  -0.028114  -0.000410  -0.000338
    40  H    0.004815  -0.021203  -0.028114   0.540071   0.001308  -0.000310
    41  H   -0.000438  -0.000347  -0.000410   0.001308   0.540736  -0.029240
    42  H    0.000094  -0.000041  -0.000338  -0.000310  -0.029240   0.568741
    43  H    0.002851  -0.000215  -0.000163  -0.000569  -0.006861   0.009255
              43
     1  C    0.000000
     2  C   -0.000002
     3  C   -0.000027
     4  C    0.000664
     5  C   -0.000181
     6  C   -0.000001
     7  C    0.000000
     8  C    0.000000
     9  C    0.000000
    10  C    0.000000
    11  O    0.000000
    12  C    0.000000
    13  C    0.000000
    14  O    0.000000
    15  C   -0.004192
    16  O    0.009375
    17  C   -0.000182
    18  C   -0.043652
    19  O    0.315492
    20  H   -0.000015
    21  H   -0.000002
    22  H    0.000027
    23  H    0.000147
    24  H   -0.000031
    25  H    0.000000
    26  H    0.000000
    27  H    0.000000
    28  H    0.000000
    29  H    0.000000
    30  H    0.000000
    31  H    0.000000
    32  H    0.000000
    33  H    0.000000
    34  H    0.000000
    35  H    0.000000
    36  H    0.000000
    37  H    0.002851
    38  H   -0.000215
    39  H   -0.000163
    40  H   -0.000569
    41  H   -0.006861
    42  H    0.009255
    43  H    0.459419
 Mulliken charges:
               1
     1  C   -0.032267
     2  C   -0.017022
     3  C   -0.179971
     4  C   -0.224431
     5  C   -0.217314
     6  C   -0.257044
     7  C   -0.227439
     8  C    0.246172
     9  C   -0.196196
    10  C   -0.089851
    11  O   -0.398862
    12  C   -0.299269
    13  C   -0.260515
    14  O   -0.425598
    15  C   -0.094567
    16  O   -0.438665
    17  C   -0.278268
    18  C    0.039311
    19  O   -0.445466
    20  H    0.168787
    21  H    0.154334
    22  H    0.166836
    23  H    0.144148
    24  H    0.145663
    25  H    0.142516
    26  H    0.138190
    27  H    0.149416
    28  H    0.173899
    29  H    0.163737
    30  H    0.129240
    31  H    0.123983
    32  H    0.129918
    33  H    0.136412
    34  H    0.138385
    35  H    0.135676
    36  H    0.266797
    37  H    0.262798
    38  H    0.130595
    39  H    0.133651
    40  H    0.130292
    41  H    0.141769
    42  H    0.131352
    43  H    0.258865
 Sum of Mulliken charges =   0.00000
 Mulliken charges with hydrogens summed into heavy atoms:
               1
     1  C   -0.032267
     2  C   -0.017022
     3  C    0.143150
     4  C   -0.057595
     5  C    0.072497
     6  C    0.023661
     7  C   -0.078023
     8  C    0.246172
     9  C    0.141441
    10  C   -0.089851
    11  O   -0.398862
    12  C    0.083873
    13  C    0.149958
    14  O   -0.158800
    15  C   -0.094567
    16  O   -0.175867
    17  C    0.116270
    18  C    0.312432
    19  O   -0.186601
 Electronic spatial extent (au):  <R**2>=           5682.9378
 Charge=              0.0000 electrons
 Dipole moment (field-independent basis, Debye):
    X=             -3.5864    Y=             -1.4098    Z=              0.6884  Tot=              3.9145
 Quadrupole moment (field-independent basis, Debye-Ang):
   XX=           -130.6567   YY=           -119.7600   ZZ=           -112.6506
   XY=             -8.9003   XZ=             -3.9202   YZ=              0.7112
 Traceless Quadrupole moment (field-independent basis, Debye-Ang):
   XX=             -9.6343   YY=              1.2624   ZZ=              8.3718
   XY=             -8.9003   XZ=             -3.9202   YZ=              0.7112
 Octapole moment (field-independent basis, Debye-Ang**2):
  XXX=           -101.0819  YYY=             11.8080  ZZZ=            -16.2671  XYY=            -38.8541
  XXY=            -71.5542  XXZ=             64.5213  XZZ=              8.4943  YZZ=            -10.1894
  YYZ=             12.1075  XYZ=              8.3299
 Hexadecapole moment (field-independent basis, Debye-Ang**3):
 XXXX=          -5047.4715 YYYY=          -1997.8650 ZZZZ=           -611.9308 XXXY=           -155.1151
 XXXZ=           -270.7075 YYYX=             27.7605 YYYZ=            -15.0159 ZZZX=            -25.3490
 ZZZY=             23.0641 XXYY=          -1136.9163 XXZZ=           -908.6357 YYZZ=           -422.5219
 XXYZ=              0.2814 YYXZ=              6.6045 ZZXY=             -9.4937
 N-N= 1.594805896902D+03 E-N=-5.259540878086D+03  KE= 8.829970103549D+02
 1\1\GINC-SNODE69\SP\RmPW1PW91\6-311G(d,p)\C15H24O4\ROOT\11-Mar-2024\0\
 \# mPW1PW91/6-311G(d,p) nmr guess=read geom=check scrf=(solvent=methan
 ol,read)\\candidate structure: DY-202A-11R_54, conformer: 1, nmr calcu
 lation with methanol solvation\\0,1\C,0,1.7591618151,0.7235226539,0.11
 63460595\C,0,1.1505103515,-0.4770898923,0.2757757857\C,0,-0.2802791465
 ,-0.7517132711,0.6451749591\C,0,-1.2939405634,0.2323696529,0.006112992
 8\C,0,-1.3253662723,1.5944107792,0.7495045046\C,0,0.011921204,2.110240
 8717,1.3122925005\C,0,1.2193371314,2.1135338618,0.3546104625\C,0,3.161
 1850913,0.5116577558,-0.2796238924\C,0,3.3971280228,-0.9743422435,-0.4
 825111759\C,0,2.1078315397,-1.6521175524,0.0330342971\O,0,4.012291795,
 1.3916137921,-0.4187927256\C,0,0.9563368407,2.8697694106,-0.9631676368
 \C,0,2.340079314,-2.4600494188,1.3129200101\O,0,1.5534883553,-2.586630
 7496,-0.9093505477\C,0,-2.7121837167,-0.4027083599,-0.1216650859\O,0,-
 3.1270116802,-0.7636272548,1.2164421996\C,0,-2.7149868686,-1.651572829
 ,-1.0154448539\C,0,-3.723961024,0.6200680468,-0.6892235712\O,0,-5.0502
 516591,0.0875152988,-0.7861316833\H,0,-0.3866066003,-0.7340342109,1.73
 88323969\H,0,-0.5006407915,-1.7780167099,0.3432403214\H,0,-0.961084659
 2,0.4130792004,-1.0239098838\H,0,-2.0249231372,1.5229370764,1.59215853
 69\H,0,-1.7358409658,2.3539089193,0.0744045953\H,0,0.2850449772,1.5332
 609998,2.2052646941\H,0,-0.1531972111,3.1386754394,1.6603883245\H,0,2.
 0284177346,2.6587745766,0.8632651386\H,0,3.533631235,-1.1747384787,-1.
 5524622239\H,0,4.3092442516,-1.299142168,0.0290500773\H,0,0.6247450189
 ,3.8947979885,-0.7557385445\H,0,0.1878513502,2.3804835973,-1.571595128
 3\H,0,1.8712804415,2.9302526164,-1.5632979751\H,0,1.397232927,-2.86213
 21597,1.6986279146\H,0,3.010528721,-3.3009890992,1.1022917995\H,0,2.79
 60881067,-1.8358125779,2.0878841259\H,0,1.4000398556,-2.1129435231,-1.
 7458167184\H,0,-3.887692537,-1.3631428178,1.1347904916\H,0,-2.28436102
 96,-1.4320055087,-1.99924159\H,0,-2.1526742644,-2.4754305465,-0.567942
 8063\H,0,-3.7439763573,-1.9938175304,-1.169445763\H,0,-3.7420906786,1.
 5229227272,-0.071513582\H,0,-3.4340123516,0.9050279945,-1.7065027152\H
 ,0,-5.4090945656,0.0480336429,0.1162659153\\Version=ES64L-G09RevD.01\S
 tate=1-A\HF=-886.9748797\RMSD=5.083e-09\Dipole=-1.4219227,-0.5406174,0
 .2403792\Quadrupole=-7.1848127,1.0758773,6.1089354,-6.5228471,-3.20356
 16,0.4074783\PG=C01 [X(C15H24O4)]\\@


 TERRY FORSTER, PORTLY ATLANTA BRAVES RELIEVER,
 ANNOUNCING THAT HE WAS GOING TO A FAT FARM:
 "A WAIST IS A TERRIBLE THING TO MIND."
 Job cpu time:       0 days  0 hours 44 minutes 38.8 seconds.
 File lengths (MBytes):  RWF=    278 Int=      0 D2E=      0 Chk=     29 Scr=      1
 Normal termination of Gaussian 09 at Mon Mar 11 00:10:48 2024.
