# Supplementary material for: New patchoulol- and guaiane-type sesquiterpenoids from Sanguisorba officinalis with anti-melanogenic activity
Source: Nat Prod Bioprospect. 2026 May 12;16(1):63. doi: 10.1007/s13659-026-00616-0 (PMC13161421; doi:10.1007/s13659-026-00616-0)
Supplement: Supplementary file 2 — Additional file 2. It includes the calculated NMR data of compound 11. [file 13659_2026_616_MOESM2_ESM.zip › New folder/11R-nmr-55.log]

 Entering Gaussian System, Link 0=/gpfs/home/zhengshan/software/Gaussian/g09/g09
 Input=DY-202A-11R_55-2.gjf
 Output=DY-202A-11R_55-2.log
 Initial command:
 /gpfs/home/zhengshan/software/Gaussian/g09/l1.exe "/gpfs/home/zhengshan/software/Gaussian/g09/scratch/zhengshan/%J/Gau-12297.inp" -scrdir="/gpfs/home/zhengshan/software/Gaussian/g09/scratch/zhengshan/%J/"
 Entering Link 1 = /gpfs/home/zhengshan/software/Gaussian/g09/l1.exe PID=     12298.
  
 Copyright (c) 1988,1990,1992,1993,1995,1998,2003,2009,2013,
            Gaussian, Inc.  All Rights Reserved.
  
 This is part of the Gaussian(R) 09 program.  It is based on
 the Gaussian(R) 03 system (copyright 2003, Gaussian, Inc.),
 the Gaussian(R) 98 system (copyright 1998, Gaussian, Inc.),
 the Gaussian(R) 94 system (copyright 1995, Gaussian, Inc.),
 the Gaussian 92(TM) system (copyright 1992, Gaussian, Inc.),
 the Gaussian 90(TM) system (copyright 1990, Gaussian, Inc.),
 the Gaussian 88(TM) system (copyright 1988, Gaussian, Inc.),
 the Gaussian 86(TM) system (copyright 1986, Carnegie Mellon
 University), and the Gaussian 82(TM) system (copyright 1983,
 Carnegie Mellon University). Gaussian is a federally registered
 trademark of Gaussian, Inc.
  
 This software contains proprietary and confidential information,
 including trade secrets, belonging to Gaussian, Inc.
  
 This software is provided under written license and may be
 used, copied, transmitted, or stored only in accord with that
 written license.
  
 The following legend is applicable only to US Government
 contracts under FAR:
  
                    RESTRICTED RIGHTS LEGEND
  
 Use, reproduction and disclosure by the US Government is
 subject to restrictions as set forth in subparagraphs (a)
 and (c) of the Commercial Computer Software - Restricted
 Rights clause in FAR 52.227-19.
  
 Gaussian, Inc.
 340 Quinnipiac St., Bldg. 40, Wallingford CT 06492
  
  
 ---------------------------------------------------------------
 Warning -- This program may not be used in any manner that
 competes with the business of Gaussian, Inc. or will provide
 assistance to any competitor of Gaussian, Inc.  The licensee
 of this program is prohibited from giving any competitor of
 Gaussian, Inc. access to this program.  By using this program,
 the user acknowledges that Gaussian, Inc. is engaged in the
 business of creating and licensing software in the field of
 computational chemistry and represents and warrants to the
 licensee that it is not a competitor of Gaussian, Inc. and that
 it will not use this program in any manner prohibited above.
 ---------------------------------------------------------------
  

 Cite this work as:
 Gaussian 09, Revision D.01,
 M. J. Frisch, G. W. Trucks, H. B. Schlegel, G. E. Scuseria, 
 M. A. Robb, J. R. Cheeseman, G. Scalmani, V. Barone, B. Mennucci, 
 G. A. Petersson, H. Nakatsuji, M. Caricato, X. Li, H. P. Hratchian, 
 A. F. Izmaylov, J. Bloino, G. Zheng, J. L. Sonnenberg, M. Hada, 
 M. Ehara, K. Toyota, R. Fukuda, J. Hasegawa, M. Ishida, T. Nakajima, 
 Y. Honda, O. Kitao, H. Nakai, T. Vreven, J. A. Montgomery, Jr., 
 J. E. Peralta, F. Ogliaro, M. Bearpark, J. J. Heyd, E. Brothers, 
 K. N. Kudin, V. N. Staroverov, T. Keith, R. Kobayashi, J. Normand, 
 K. Raghavachari, A. Rendell, J. C. Burant, S. S. Iyengar, J. Tomasi, 
 M. Cossi, N. Rega, J. M. Millam, M. Klene, J. E. Knox, J. B. Cross, 
 V. Bakken, C. Adamo, J. Jaramillo, R. Gomperts, R. E. Stratmann, 
 O. Yazyev, A. J. Austin, R. Cammi, C. Pomelli, J. W. Ochterski, 
 R. L. Martin, K. Morokuma, V. G. Zakrzewski, G. A. Voth, 
 P. Salvador, J. J. Dannenberg, S. Dapprich, A. D. Daniels, 
 O. Farkas, J. B. Foresman, J. V. Ortiz, J. Cioslowski, 
 and D. J. Fox, Gaussian, Inc., Wallingford CT, 2013.
 
 ******************************************
 Gaussian 09:  ES64L-G09RevD.01 24-Apr-2013
                10-Mar-2024 
 ******************************************
 %chk=DY-202A-11R_55.chk
 %mem=6GB
 %nprocshared=3
 Will use up to    3 processors via shared memory.
 ----------------------------------------------------------------------
 # mPW1PW91/6-311G(d,p) nmr guess=read geom=check scrf=(solvent=methano
 l,read)
 ----------------------------------------------------------------------
 1/29=2,38=1,40=2/1;
 2/12=2,40=1/2;
 3/5=4,6=6,7=101,11=2,14=-4,16=1,25=1,30=1,70=2203,72=3,74=-7,116=-2/1,2,8,3;
 4/5=1/1;
 5/5=2,38=6,53=3/2;
 8/6=1,10=90,11=11/1;
 10/13=100,45=16/2;
 6/7=2,8=2,9=2,10=2,28=1/1;
 99/9=1/99;
 ----------------------------------------------------------------------
 candidate structure: DY-202A-11R_55, conformer: 1, nmr calculation wit
 h methanol solvation
 ----------------------------------------------------------------------
 Structure from the checkpoint file:  "DY-202A-11R_55.chk"
 Charge =  0 Multiplicity = 1
 Redundant internal coordinates found in file.
 C,0,1.7778254091,0.6107073479,0.0341660078
 C,0,1.0563267795,-0.4996819936,0.3227257777
 C,0,-0.3772504077,-0.5763092069,0.7726487478
 C,0,-1.2893922733,0.4932389224,0.1207531747
 C,0,-1.1379035463,1.8882825158,0.7746595678
 C,0,0.2848279376,2.2877846521,1.2077654103
 C,0,1.4154240094,2.0697720424,0.18298367
 C,0,3.1212636672,0.2110653868,-0.4164705853
 C,0,3.1696485346,-1.30097359,-0.5312032543
 C,0,1.8807623706,-1.786893897,0.1554068676
 O,0,4.0563773185,0.9734024062,-0.6654116058
 C,0,1.1560243013,2.7518518934,-1.1753694059
 C,0,2.1514477302,-2.4531157119,1.5098391149
 O,0,1.2247883221,-2.7164901834,-0.7261132861
 C,0,-2.7748591059,0.0357669531,0.0518229023
 O,0,-3.4867650098,1.1453103771,-0.5447549724
 C,0,-3.3933190675,-0.293518461,1.4151571034
 C,0,-2.923768379,-1.1699937361,-0.908794291
 O,0,-4.2905823203,-1.4244305243,-1.2473658351
 H,0,-0.4206374046,-0.4908981943,1.8684054481
 H,0,-0.7464514692,-1.5803038573,0.5431025741
 H,0,-0.9680275851,0.5852353677,-0.9249151656
 H,0,-1.7747712441,1.9491819579,1.6660442535
 H,0,-1.5272957811,2.635728849,0.0759265897
 H,0,0.5544642263,1.7526998261,2.1278038633
 H,0,0.2629702155,3.3525538026,1.4762099762
 H,0,2.3157244774,2.5488065182,0.5960643884
 H,0,3.1465074755,-1.5753981588,-1.5930695355
 H,0,4.090517491,-1.7066871674,-0.1007213067
 H,0,0.9634183967,3.8225700247,-1.0332590387
 H,0,0.2955067693,2.3191636535,-1.6970073409
 H,0,2.0288737445,2.6532374191,-1.8304683084
 H,0,1.2131744409,-2.7233809022,2.009529298
 H,0,2.7381597151,-3.3666181101,1.3603774389
 H,0,2.7097474515,-1.7837724048,2.1729282318
 H,0,0.5935851602,-3.2383564614,-0.2025278777
 H,0,-4.4364533353,0.9550840416,-0.4576588426
 H,0,-2.8446619141,-1.0939325386,1.9232603393
 H,0,-3.41192213,0.5826271621,2.0710995191
 H,0,-4.4264050096,-0.6356574804,1.2800932979
 H,0,-2.3368598604,-0.9872245523,-1.819455785
 H,0,-2.5591051685,-2.0900290577,-0.44424653
 H,0,-4.5638349324,-0.72710493,-1.8664605957
 Recover connectivity data from disk.
                          Input orientation:                          
 ---------------------------------------------------------------------
 Center     Atomic      Atomic             Coordinates (Angstroms)
 Number     Number       Type             X           Y           Z
 ---------------------------------------------------------------------
      1          6           0        1.777825    0.610707    0.034166
      2          6           0        1.056327   -0.499682    0.322726
      3          6           0       -0.377250   -0.576309    0.772649
      4          6           0       -1.289392    0.493239    0.120753
      5          6           0       -1.137904    1.888283    0.774660
      6          6           0        0.284828    2.287785    1.207765
      7          6           0        1.415424    2.069772    0.182984
      8          6           0        3.121264    0.211065   -0.416471
      9          6           0        3.169649   -1.300974   -0.531203
     10          6           0        1.880762   -1.786894    0.155407
     11          8           0        4.056377    0.973402   -0.665412
     12          6           0        1.156024    2.751852   -1.175369
     13          6           0        2.151448   -2.453116    1.509839
     14          8           0        1.224788   -2.716490   -0.726113
     15          6           0       -2.774859    0.035767    0.051823
     16          8           0       -3.486765    1.145310   -0.544755
     17          6           0       -3.393319   -0.293518    1.415157
     18          6           0       -2.923768   -1.169994   -0.908794
     19          8           0       -4.290582   -1.424431   -1.247366
     20          1           0       -0.420637   -0.490898    1.868405
     21          1           0       -0.746451   -1.580304    0.543103
     22          1           0       -0.968028    0.585235   -0.924915
     23          1           0       -1.774771    1.949182    1.666044
     24          1           0       -1.527296    2.635729    0.075927
     25          1           0        0.554464    1.752700    2.127804
     26          1           0        0.262970    3.352554    1.476210
     27          1           0        2.315724    2.548807    0.596064
     28          1           0        3.146507   -1.575398   -1.593070
     29          1           0        4.090517   -1.706687   -0.100721
     30          1           0        0.963418    3.822570   -1.033259
     31          1           0        0.295507    2.319164   -1.697007
     32          1           0        2.028874    2.653237   -1.830468
     33          1           0        1.213174   -2.723381    2.009529
     34          1           0        2.738160   -3.366618    1.360377
     35          1           0        2.709747   -1.783772    2.172928
     36          1           0        0.593585   -3.238356   -0.202528
     37          1           0       -4.436453    0.955084   -0.457659
     38          1           0       -2.844662   -1.093933    1.923260
     39          1           0       -3.411922    0.582627    2.071100
     40          1           0       -4.426405   -0.635657    1.280093
     41          1           0       -2.336860   -0.987225   -1.819456
     42          1           0       -2.559105   -2.090029   -0.444247
     43          1           0       -4.563835   -0.727105   -1.866461
 ---------------------------------------------------------------------
                    Distance matrix (angstroms):
                    1          2          3          4          5
     1  C    0.000000
     2  C    1.355283   0.000000
     3  C    2.568797   1.504475   0.000000
     4  C    3.070687   2.555207   1.549485   0.000000
     5  C    3.268334   3.274334   2.579304   1.548124   0.000000
     6  C    2.533568   3.024645   2.971651   2.623006   1.539918
     7  C    1.510745   2.598186   3.250097   3.131351   2.627261
     8  C    1.472282   2.305545   3.778037   4.452204   4.729942
     9  C    2.431324   2.416070   3.847812   4.850494   5.516488
    10  C    2.402871   1.537727   2.635360   3.905136   4.796117
    11  O    2.410966   3.485211   4.911892   5.424561   5.467300
    12  C    2.536555   3.581438   4.149983   3.572300   3.132167
    13  C    3.421143   2.534646   3.234218   4.738137   5.496186
    14  O    3.457473   2.458187   3.064831   4.164210   5.388744
    15  C    4.588878   3.877896   2.577354   1.555842   2.575642
    16  O    5.323238   4.908992   3.790595   2.386744   2.794640
    17  C    5.428213   4.586421   3.096685   2.592485   3.202716
    18  C    5.115179   4.219848   3.108772   2.549019   3.921273
    19  O    6.527609   5.648875   4.484856   3.815278   5.000204
    20  H    3.067769   2.137902   1.099936   2.185761   2.715005
    21  H    3.381053   2.113367   1.094078   2.184661   3.498277
    22  H    2.908641   2.613745   2.140076   1.097798   2.148335
    23  H    4.132249   3.977003   3.021477   2.177909   1.097213
    24  H    3.876375   4.070235   3.482128   2.156124   1.094774
    25  H    2.680313   2.929743   2.851109   3.002383   2.171058
    26  H    3.448478   4.098739   4.042381   3.524596   2.144460
    27  H    2.088371   3.309695   4.129121   4.177098   3.520758
    28  H    3.049630   3.032539   4.360238   5.185909   5.996616
    29  H    3.276745   3.292792   4.690573   5.816541   6.405192
    30  H    3.481195   4.530915   4.940530   4.182266   3.380176
    31  H    2.848342   3.550220   3.864656   3.024923   2.889543
    32  H    2.777016   3.939923   4.795375   4.414040   4.171370
    33  H    3.916253   2.795486   2.944358   4.491877   5.321645
    34  H    4.301185   3.482040   4.223391   5.714573   6.555983
    35  H    3.343100   2.793911   3.598375   5.038782   5.499415
    36  H    4.034073   2.826722   2.996663   4.192245   5.498670
    37  H    6.243216   5.735502   4.509540   3.232933   3.642787
    38  H    5.276539   4.258234   2.771274   2.861295   3.622970
    39  H    5.575246   4.918684   3.498334   2.883916   2.925176
    40  H    6.449669   5.567350   4.081259   3.529777   4.176120
    41  H    4.787477   4.042321   3.275351   2.655818   4.054069
    42  H    5.131454   4.023531   2.921074   2.933372   4.396875
    43  H    6.754168   6.035766   4.951275   4.019979   5.054975
                    6          7          8          9         10
     6  C    0.000000
     7  C    1.541413   0.000000
     8  C    3.872502   2.593072   0.000000
     9  C    4.921929   3.866432   1.517157   0.000000
    10  C    4.500830   3.884736   2.420274   1.539084   0.000000
    11  O    4.411460   2.982689   1.231896   2.444808   3.609194
    12  C    2.579471   1.541961   3.300559   4.571108   4.785021
    13  C    5.104082   4.770617   3.427692   2.555390   1.533496
    14  O    5.446667   4.875562   3.501868   2.413329   1.439281
    15  C    3.971079   4.659705   5.917288   6.120781   5.000763
    16  O    4.312944   5.041398   6.674977   7.091709   6.156168
    17  C    4.498322   5.497945   6.785960   6.919236   5.624329
    18  C    5.170217   5.524188   6.220299   6.106510   4.959497
    19  O    6.382992   6.842065   7.635489   7.495544   6.339136
    20  H    2.941973   3.573346   4.272994   4.393688   3.148080
    21  H    4.058007   4.257516   4.369097   4.070381   2.663689
    22  H    3.002773   3.018631   4.137732   4.564335   3.861308
    23  H    2.136965   3.520136   5.597238   6.311790   5.440884
    24  H    2.164698   2.998561   5.265981   6.158532   5.583974
    25  H    1.097948   2.150375   3.929177   4.820210   4.263583
    26  H    1.098305   2.155484   4.649842   5.842414   5.547585
    27  H    2.137019   1.100296   2.671920   4.101308   4.379688
    28  H    5.563997   4.408887   2.139270   1.096998   2.168873
    29  H    5.670204   4.636621   2.171848   1.094494   2.225995
    30  H    2.799686   2.180793   4.252022   5.600912   5.806938
    31  H    2.904962   2.202448   3.750834   4.767094   4.775372
    32  H    3.522232   2.184203   3.026039   4.315697   4.866251
    33  H    5.159112   5.133370   4.258786   3.508042   2.181846
    34  H    6.165582   5.717537   4.012951   2.833928   2.163935
    35  H    4.836254   4.526031   3.294497   2.785127   2.181197
    36  H    5.711610   5.385190   4.281757   3.239997   1.972736
    37  H    5.180755   5.991446   7.594363   7.933977   6.913863
    38  H    4.662794   5.584436   6.539849   6.499168   5.092655
    39  H    4.161595   5.392574   7.000613   7.323729   6.107128
    40  H    5.545039   6.530694   7.782196   7.837313   6.509272
    41  H    5.173297   5.237807   5.761543   5.663892   4.725240
    42  H    5.475614   5.787421   6.128817   5.783493   4.490423
    43  H    6.484594   6.911894   7.876762   7.868863   6.836954
                   11         12         13         14         15
    11  O    0.000000
    12  C    3.440202   0.000000
    13  C    4.483470   5.940783   0.000000
    14  O    4.651547   5.487196   2.434655   0.000000
    15  C    6.932487   4.933048   5.708664   4.917040   0.000000
    16  O    7.546066   4.953195   6.997104   6.094680   1.446998
    17  C    7.837846   6.056536   5.951241   5.637619   1.532841
    18  C    7.305875   5.665390   5.766629   4.431201   1.548812
    19  O    8.704023   6.863821   7.082381   5.688623   2.473355
    20  H    5.348651   4.718671   3.254918   3.793707   3.019885
    21  H    5.572171   5.033898   3.177137   2.605305   2.639598
    22  H    5.046054   3.044429   4.989061   3.968546   2.126164
    23  H    6.355323   4.160225   5.900832   6.040552   2.695745
    24  H    5.872846   2.963011   6.440931   6.071531   2.883886
    25  H    4.546730   3.503018   4.541048   5.344889   4.282750
    26  H    4.963551   2.861689   6.105184   6.527528   4.717877
    27  H    2.665163   2.126995   5.087357   5.537296   5.703123
    28  H    2.860908   4.781379   3.374696   2.397229   6.353275
    29  H    2.739146   5.444694   2.628888   3.102132   7.084689
    30  H    4.221311   1.097146   6.874809   6.551485   5.430654
    31  H    4.125459   1.095361   6.041774   5.211910   4.207072
    32  H    2.879231   1.095785   6.103075   5.540770   5.785328
    33  H    5.376367   6.334431   1.096855   2.735676   5.229715
    34  H    4.967625   6.809467   1.095927   2.658271   6.609230
    35  H    4.179904   5.847824   1.095174   3.388142   6.155544
    36  H    5.472121   6.094699   2.444533   0.972061   4.704359
    37  H    8.495391   5.917710   7.673807   6.752939   1.966116
    38  H    7.655027   6.355868   5.194171   5.119795   2.187092
    39  H    7.963460   6.009262   6.362533   6.340951   2.186866
    40  H    8.850517   6.976248   6.828183   6.347497   2.164963
    41  H    6.785968   5.157110   5.777365   4.107444   2.177163
    42  H    7.293705   6.146588   5.112689   3.845745   2.193546
    43  H    8.868050   6.730345   7.711909   6.226251   2.731706
                   16         17         18         19         20
    16  O    0.000000
    17  C    2.433149   0.000000
    18  C    2.410420   2.527734   0.000000
    19  O    2.782688   3.028708   1.430926   0.000000
    20  H    4.231035   3.013508   3.799957   5.055293   0.000000
    21  H    4.015187   3.069561   2.648975   3.973781   1.746249
    22  H    2.608111   3.482842   2.627929   3.896422   3.043081
    23  H    2.909427   2.777111   4.204669   5.118449   2.797967
    24  H    2.538920   3.722374   4.171730   5.086428   3.770076
    25  H    4.882932   4.503317   5.464537   6.705252   2.460049
    26  H    4.797576   5.163915   6.024698   7.139488   3.923425
    27  H    6.077841   6.429845   6.598967   7.926420   4.283262
    28  H    7.245793   7.311770   6.122159   7.446651   5.087482
    29  H    8.108407   7.765484   7.081047   8.463882   5.070120
    30  H    5.216367   6.474418   6.328618   7.428417   5.379710
    31  H    4.124463   5.488088   4.812404   5.937077   4.595811
    32  H    5.860817   6.972634   6.324179   7.543402   5.437588
    33  H    6.601558   5.241879   5.295651   6.525793   2.770061
    34  H    7.920651   6.858715   6.483188   7.744394   4.301843
    35  H    7.373065   6.327914   6.450600   7.799497   3.400525
    36  H    5.998576   5.213864   4.141100   5.313860   3.586912
    37  H    0.972461   2.480842   2.647205   2.511375   4.860886
    38  H    3.393760   1.095380   2.834180   3.500398   2.498510
    39  H    2.676735   1.094640   3.491381   3.976498   3.184545
    40  H    2.717506   1.096617   2.708258   2.651162   4.051326
    41  H    2.737672   3.472759   1.098713   2.082179   4.185519
    42  H    3.367206   2.716753   1.093274   2.021394   3.532509
    43  H    2.532375   3.511000   1.950152   0.971704   5.583109
                   21         22         23         24         25
    21  H    0.000000
    22  H    2.625592   0.000000
    23  H    3.843919   3.037146   0.000000
    24  H    4.313108   2.349253   1.749590   0.000000
    25  H    3.913128   3.605558   2.382680   3.053468   0.000000
    26  H    5.120811   3.865076   2.481508   2.383209   1.751878
    27  H    5.140941   4.117283   4.270429   3.879034   2.466181
    28  H    4.440539   4.695122   6.874843   6.508731   5.624929
    29  H    4.881265   5.614364   7.133614   7.102648   5.425620
    30  H    5.882144   3.771281   4.277091   2.973641   3.800516
    31  H    4.616234   2.280165   3.966491   2.562444   3.875193
    32  H    5.590987   3.752076   5.214308   4.034971   4.318885
    33  H    2.701327   4.931080   5.556856   6.322108   4.525835
    34  H    4.000171   5.880096   6.979807   7.474764   5.618264
    35  H    3.826623   5.360491   5.856858   6.471626   4.141729
    36  H    2.258495   4.192891   6.000936   6.251444   5.508414
    37  H    4.587573   3.519246   3.547238   3.401835   5.677153
    38  H    2.558101   3.801771   3.235950   4.365601   4.438379
    39  H    3.757363   3.866359   2.170669   3.427500   4.135759
    40  H    3.870087   4.279371   3.723106   4.533963   5.588553
    41  H    2.909093   2.268598   4.592073   4.168172   5.607834
    42  H    2.126121   3.149541   4.624255   4.864977   5.574614
    43  H    4.594166   3.941900   5.236409   4.929715   6.949861
                   26         27         28         29         30
    26  H    0.000000
    27  H    2.373703   0.000000
    28  H    6.482282   4.742528   0.000000
    29  H    6.537029   4.663113   1.770733   0.000000
    30  H    2.647447   2.471012   5.849558   6.420363   0.000000
    31  H    3.337403   3.064669   4.827693   5.758273   1.773950
    32  H    3.813342   2.445659   4.380276   5.123606   1.771462
    33  H    6.172868   5.568614   4.246688   3.710246   7.222909
    34  H    7.161512   5.979538   3.478227   2.592113   7.782264
    35  H    5.731839   4.627418   3.796962   2.661193   6.690320
    36  H    6.809373   6.090547   3.349097   3.819020   7.119240
    37  H    5.618923   7.017278   8.074267   8.939892   6.141043
    38  H    5.443204   6.454501   6.963512   7.250426   6.885817
    39  H    4.640175   6.232778   7.816406   8.139064   6.267206
    40  H    6.159101   7.487658   8.153967   8.694350   7.367332
    41  H    6.037732   6.323353   5.519467   6.691999   5.885921
    42  H    6.424482   6.809185   5.842829   6.669516   6.907527
    43  H    7.149483   8.007744   7.761683   8.886801   7.207239
                   31         32         33         34         35
    31  H    0.000000
    32  H    1.770305   0.000000
    33  H    6.325171   6.657250   0.000000
    34  H    6.902338   6.850054   1.777845   0.000000
    35  H    6.135067   6.014801   1.774625   1.779451   0.000000
    36  H    5.762669   6.278624   2.354206   2.656751   3.498107
    37  H    5.078203   6.824133   7.178887   8.570731   8.092559
    38  H    5.883555   7.202993   4.373623   6.053911   5.602649
    39  H    5.564101   7.007990   5.685508   7.343376   6.563921
    40  H    6.315896   7.884355   6.057683   7.667828   7.282856
    41  H    4.228067   5.684427   5.502555   6.444275   6.483970
    42  H    5.399926   6.743125   4.544474   5.739979   5.891027
    43  H    5.737741   7.408901   7.237558   8.408248   8.386788
                   36         37         38         39         40
    36  H    0.000000
    37  H    6.553726   0.000000
    38  H    4.575923   3.521512   0.000000
    39  H    5.984429   2.753726   1.776089   0.000000
    40  H    5.845726   2.355916   1.767934   1.771746   0.000000
    41  H    4.033554   3.167861   3.778515   4.330891   3.754598
    42  H    3.364007   3.577336   2.584345   3.767938   2.928370
    43  H    5.972775   2.197887   4.177571   4.306586   3.150881
                   41         42         43
    41  H    0.000000
    42  H    1.776730   0.000000
    43  H    2.242608   2.810551   0.000000
 Stoichiometry    C15H24O4
 Framework group  C1[X(C15H24O4)]
 Deg. of freedom   123
 Full point group                 C1      NOp   1
 Largest Abelian subgroup         C1      NOp   1
 Largest concise Abelian subgroup C1      NOp   1
                         Standard orientation:                         
 ---------------------------------------------------------------------
 Center     Atomic      Atomic             Coordinates (Angstroms)
 Number     Number       Type             X           Y           Z
 ---------------------------------------------------------------------
      1          6           0        1.800686    0.640800    0.001388
      2          6           0        1.094520   -0.479223    0.290643
      3          6           0       -0.333843   -0.574509    0.753403
      4          6           0       -1.264066    0.488023    0.115740
      5          6           0       -1.122285    1.881233    0.775705
      6          6           0        0.299809    2.294592    1.197759
      7          6           0        1.423199    2.094847    0.161395
      8          6           0        3.144302    0.258834   -0.463811
      9          6           0        3.208724   -1.251932   -0.587113
     10          6           0        1.931874   -1.756082    0.108780
     11          8           0        4.068369    1.033051   -0.717299
     12          6           0        1.143449    2.781084   -1.190811
     13          6           0        2.222693   -2.426313    1.457047
     14          8           0        1.278274   -2.688415   -0.771612
     15          6           0       -2.744838    0.014067    0.058110
     16          8           0       -3.474784    1.118576   -0.525877
     17          6           0       -3.346799   -0.329407    1.425323
     18          6           0       -2.889040   -1.188229   -0.907555
     19          8           0       -4.255983   -1.456397   -1.234818
     20          1           0       -0.367979   -0.495373    1.849958
     21          1           0       -0.693782   -1.581412    0.521892
     22          1           0       -0.953522    0.589176   -0.932349
     23          1           0       -1.751466    1.930192    1.673263
     24          1           0       -1.526607    2.627877    0.084636
     25          1           0        0.584046    1.757765    2.112372
     26          1           0        0.268406    3.357614    1.472115
     27          1           0        2.321832    2.581900    0.568691
     28          1           0        3.178794   -1.521002   -1.650180
     29          1           0        4.138097   -1.649416   -0.167364
     30          1           0        0.940071    3.848780   -1.041170
     31          1           0        0.283058    2.341398   -1.706777
     32          1           0        2.011215    2.695850   -1.854485
     33          1           0        1.292236   -2.709854    1.963944
     34          1           0        2.818287   -3.332287    1.297251
     35          1           0        2.779538   -1.754171    2.118527
     36          1           0        0.657925   -3.220174   -0.245017
     37          1           0       -4.421406    0.917111   -0.431015
     38          1           0       -2.784407   -1.126200    1.924014
     39          1           0       -3.369201    0.543002    2.086109
     40          1           0       -4.377161   -0.682549    1.297994
     41          1           0       -2.312750   -0.994004   -1.822616
     42          1           0       -2.509675   -2.106496   -0.451356
     43          1           0       -4.542868   -0.758969   -1.847599
 ---------------------------------------------------------------------
 Rotational constants (GHZ):      0.5485687      0.2600655      0.2074951
 Standard basis: 6-311G(d,p) (5D, 7F)
 There are   505 symmetry adapted cartesian basis functions of A   symmetry.
 There are   486 symmetry adapted basis functions of A   symmetry.
   486 basis functions,   800 primitive gaussians,   505 cartesian basis functions
    73 alpha electrons       73 beta electrons
       nuclear repulsion energy      1597.7244504526 Hartrees.
 NAtoms=   43 NActive=   43 NUniq=   43 SFac= 1.00D+00 NAtFMM=   60 NAOKFM=F Big=F
 Integral buffers will be    131072 words long.
 Raffenetti 2 integral format.
 Two-electron integral symmetry is turned on.
 Using the following non-standard input for PCM:
 --- end of non-standard input.
 ------------------------------------------------------------------------------
 Polarizable Continuum Model (PCM)
 =================================
 Model                : PCM (using non-symmetric T matrix).
 Atomic radii         : UFF (Universal Force Field).
 Polarization charges : Total charges.
 Charge compensation  : None.
 Solution method      : On-the-fly selection.
 Cavity type          : Scaled VdW (van der Waals Surface) (Alpha=1.100).
 Cavity algorithm     : GePol (No added spheres)
                        Default sphere list used, NSphG=   43.
                        Lebedev-Laikov grids with approx.  5.0 points / Ang**2.
                        Smoothing algorithm: Karplus/York (Gamma=1.0000).
                        Polarization charges: spherical gaussians, with
                                              point-specific exponents (IZeta= 3).
                        Self-potential: point-specific (ISelfS= 7).
                        Self-field    : sphere-specific E.n sum rule (ISelfD= 2).
 Solvent              : Methanol, Eps=  32.613000 Eps(inf)=   1.765709
 ------------------------------------------------------------------------------
 One-electron integrals computed using PRISM.
 NBasis=   486 RedAO= T EigKep=  3.14D-04  NBF=   486
 NBsUse=   486 1.00D-06 EigRej= -1.00D+00 NBFU=   486
 Initial guess from the checkpoint file:  "DY-202A-11R_55.chk"
 B after Tr=     0.000000    0.000000    0.000000
         Rot=    1.000000    0.000000    0.000000    0.000000 Ang=   0.00 deg.
 Requested convergence on RMS density matrix=1.00D-08 within 128 cycles.
 Requested convergence on MAX density matrix=1.00D-06.
 Requested convergence on             energy=1.00D-06.
 No special actions if energy rises.
 Inv3:  Mode=1 IEnd=    20908800.
 Iteration    1 A*A^-1 deviation from unit magnitude is 5.77D-15 for   2639.
 Iteration    1 A*A^-1 deviation from orthogonality  is 4.58D-15 for   2294   1325.
 Iteration    1 A^-1*A deviation from unit magnitude is 6.00D-15 for   2639.
 Iteration    1 A^-1*A deviation from orthogonality  is 4.43D-10 for   1602   1597.
 Iteration    2 A*A^-1 deviation from unit magnitude is 3.00D-15 for    905.
 Iteration    2 A*A^-1 deviation from orthogonality  is 3.07D-15 for   2390    168.
 Iteration    2 A^-1*A deviation from unit magnitude is 8.88D-16 for     46.
 Iteration    2 A^-1*A deviation from orthogonality  is 3.18D-16 for   1868   1803.
 Error on total polarization charges =  0.01110
 SCF Done:  E(RmPW1PW91) =  -886.974019309     A.U. after   11 cycles
            NFock= 11  Conv=0.53D-08     -V/T= 2.0045
 DoSCS=F DFT=T ScalE2(SS,OS)=  1.000000  1.000000
 Range of M.O.s used for correlation:     1   486
 NBasis=   486 NAE=    73 NBE=    73 NFC=     0 NFV=     0
 NROrb=    486 NOA=    73 NOB=    73 NVA=   413 NVB=   413
 NEqPCM:  Using equilibrium solvation (IEInf=0, Eps=  32.6130, EpsInf=   1.7657)
          Differentiating once with respect to magnetic field using GIAOs.
          Electric field/nuclear overlap derivatives assumed to be zero.
 FoFJK:  IHMeth= 1 ICntrl=    6127 DoSepK=F KAlg= 0 I1Cent=   0 FoldK=F
 IRaf=         1 NMat=   1 IRICut=       1 DoRegI=T DoRafI=F ISym2E= 0.
          There are     3 degrees of freedom in the 1st order CPHF.  IDoFFX=0 NUNeed=     3.
      3 vectors produced by pass  0 Test12= 1.00D-12 3.33D-08 XBig12= 4.46D+01 1.04D+00.
 AX will form     3 AO Fock derivatives at one time.
      3 vectors produced by pass  1 Test12= 1.00D-12 3.33D-08 XBig12= 9.98D-02 2.05D-01.
      3 vectors produced by pass  2 Test12= 1.00D-12 3.33D-08 XBig12= 1.35D-03 1.76D-02.
      3 vectors produced by pass  3 Test12= 1.00D-12 3.33D-08 XBig12= 7.27D-06 1.21D-03.
      3 vectors produced by pass  4 Test12= 1.00D-12 3.33D-08 XBig12= 3.82D-08 7.43D-05.
      3 vectors produced by pass  5 Test12= 1.00D-12 3.33D-08 XBig12= 1.07D-10 2.77D-06.
      3 vectors produced by pass  6 Test12= 1.00D-12 3.33D-08 XBig12= 6.14D-13 1.73D-07.
 InvSVY:  IOpt=1 It=  1 EMax= 8.88D-16
 Solved reduced A of dimension    21 with     3 vectors.
 Calculating GIAO nuclear magnetic shielding tensors.
 SCF GIAO Magnetic shielding tensor (ppm):
      1  C    Isotropic =    36.2908   Anisotropy =   138.5042
   XX=   -15.7351   YX=    34.2100   ZX=    49.3983
   XY=    20.7801   YY=    12.5064   ZY=    -8.6685
   XZ=    47.4787   YZ=     1.2232   ZZ=   112.1010
   Eigenvalues:   -44.9692    25.2146   128.6269
      2  C    Isotropic =    -1.2983   Anisotropy =   191.3867
   XX=   -70.1778   YX=    32.9500   ZX=    66.0600
   XY=    34.8039   YY=   -43.1897   ZY=    -1.4703
   XZ=    48.8173   YZ=   -14.0596   ZZ=   109.4725
   Eigenvalues:  -106.1091   -24.0787   126.2928
      3  C    Isotropic =   159.9562   Anisotropy =    17.4397
   XX=   167.7485   YX=    -4.8080   ZX=     4.7877
   XY=    -4.1718   YY=   152.0123   ZY=    -5.0128
   XZ=     1.7810   YZ=    -9.5635   ZZ=   160.1078
   Eigenvalues:   147.4641   160.8217   171.5827
      4  C    Isotropic =   140.6460   Anisotropy =    35.4037
   XX=   163.3933   YX=     6.2757   ZX=     2.5729
   XY=     1.8677   YY=   135.9938   ZY=    -4.1773
   XZ=     4.4418   YZ=     1.9086   ZZ=   122.5510
   Eigenvalues:   122.0909   135.5987   164.2485
      5  C    Isotropic =   161.3521   Anisotropy =    18.5035
   XX=   166.7324   YX=     4.4717   ZX=    -1.3998
   XY=    -1.1068   YY=   170.0315   ZY=     7.7672
   XZ=     0.0178   YZ=    11.0650   ZZ=   147.2924
   Eigenvalues:   143.8343   166.5342   173.6878
      6  C    Isotropic =   156.5543   Anisotropy =    18.3135
   XX=   161.8010   YX=     3.6616   ZX=   -12.0588
   XY=     0.7812   YY=   152.7333   ZY=     5.0820
   XZ=    -7.3177   YZ=     4.1648   ZZ=   155.1285
   Eigenvalues:   144.9309   155.9686   168.7633
      7  C    Isotropic =   154.8333   Anisotropy =     7.6860
   XX=   152.4123   YX=    -4.6502   ZX=     1.8232
   XY=    -4.9580   YY=   153.1512   ZY=     2.2773
   XZ=    -4.2158   YZ=    -0.2709   ZZ=   158.9362
   Eigenvalues:   147.9599   156.5826   159.9572
      8  C    Isotropic =   -24.0775   Anisotropy =   147.8925
   XX=   -56.9901   YX=    14.5168   ZX=    42.4418
   XY=    20.9764   YY=   -73.8323   ZY=   -18.6499
   XZ=    47.3055   YZ=   -12.4189   ZZ=    58.5900
   Eigenvalues:   -95.1812   -51.5687    74.5175
      9  C    Isotropic =   134.8969   Anisotropy =    31.6400
   XX=   131.2805   YX=    12.0805   ZX=   -14.4696
   XY=     6.5274   YY=   146.1783   ZY=   -10.5024
   XZ=    -5.9889   YZ=    -6.6710   ZZ=   127.2319
   Eigenvalues:   118.8016   129.8988   155.9903
     10  C    Isotropic =   106.8669   Anisotropy =    39.0916
   XX=   107.4802   YX=     7.5201   ZX=     5.3708
   XY=     5.3907   YY=   112.4409   ZY=    19.6966
   XZ=    10.6209   YZ=    23.5970   ZZ=   100.6796
   Eigenvalues:    83.8530   103.8197   132.9280
     11  O    Isotropic =  -230.3198   Anisotropy =   899.7183
   XX=  -511.9017   YX=  -226.3831   ZX=   270.1737
   XY=  -171.7799   YY=  -448.7199   ZY=     2.2342
   XZ=   311.1764   YZ=    18.2867   ZZ=   269.6622
   Eigenvalues:  -737.3109  -323.1409   369.4924
     12  C    Isotropic =   169.1338   Anisotropy =    29.4254
   XX=   155.2842   YX=    -2.2716   ZX=     4.1374
   XY=    -0.9820   YY=   174.0357   ZY=   -10.2709
   XZ=     3.2052   YZ=   -13.8883   ZZ=   178.0816
   Eigenvalues:   154.7021   163.9486   188.7508
     13  C    Isotropic =   159.3663   Anisotropy =    41.9547
   XX=   146.4062   YX=     1.2690   ZX=    11.2041
   XY=     0.6166   YY=   154.3581   ZY=   -16.6849
   XZ=    15.2550   YZ=   -11.3972   ZZ=   177.3347
   Eigenvalues:   138.7269   152.0359   187.3361
     14  O    Isotropic =   258.1364   Anisotropy =    67.6279
   XX=   263.3950   YX=    56.2303   ZX=    13.4874
   XY=    29.0058   YY=   219.4821   ZY=    -1.1321
   XZ=     9.5029   YZ=    12.2656   ZZ=   291.5321
   Eigenvalues:   193.4814   277.7062   303.2216
     15  C    Isotropic =   108.9715   Anisotropy =    40.6666
   XX=   111.1922   YX=   -19.8322   ZX=    14.9091
   XY=    -9.5534   YY=   115.5716   ZY=   -10.8598
   XZ=    10.1030   YZ=   -11.8442   ZZ=   100.1508
   Eigenvalues:    91.8053    99.0266   136.0826
     16  O    Isotropic =   267.8521   Anisotropy =    72.2425
   XX=   278.6211   YX=     8.9777   ZX=    -0.4650
   XY=    -4.2928   YY=   245.2353   ZY=   -34.9218
   XZ=     6.8623   YZ=   -66.3865   ZZ=   279.6999
   Eigenvalues:   208.7594   278.7831   316.0137
     17  C    Isotropic =   169.9140   Anisotropy =    33.1839
   XX=   158.8495   YX=    -4.6078   ZX=   -12.7971
   XY=    -6.7326   YY=   166.6380   ZY=   -11.2828
   XZ=    -5.0400   YZ=   -14.7049   ZZ=   184.2545
   Eigenvalues:   149.7489   167.9564   192.0365
     18  C    Isotropic =   113.4943   Anisotropy =    40.9784
   XX=   134.3709   YX=    15.1110   ZX=     5.0113
   XY=     8.2795   YY=   103.9062   ZY=    17.0199
   XZ=     2.3780   YZ=    17.3983   ZZ=   102.2057
   Eigenvalues:    85.1911   114.4784   140.8132
     19  O    Isotropic =   319.4849   Anisotropy =    39.8549
   XX=   318.3168   YX=     2.5733   ZX=     6.4549
   XY=   -24.2787   YY=   324.3359   ZY=   -18.3433
   XZ=   -15.7989   YZ=   -30.6932   ZZ=   315.8020
   Eigenvalues:   291.0173   321.3826   346.0548
     20  H    Isotropic =    29.5027   Anisotropy =     5.1791
   XX=    28.4763   YX=    -1.1251   ZX=     0.8453
   XY=    -1.7977   YY=    27.6192   ZY=    -2.0243
   XZ=    -0.7838   YZ=    -1.2035   ZZ=    32.4126
   Eigenvalues:    26.2485    29.3042    32.9555
     21  H    Isotropic =    29.8233   Anisotropy =     8.6449
   XX=    33.2223   YX=    -1.9257   ZX=     0.9229
   XY=    -2.5240   YY=    33.4929   ZY=     1.2505
   XZ=     0.8321   YZ=     0.3196   ZZ=    22.7549
   Eigenvalues:    22.5925    31.2909    35.5866
     22  H    Isotropic =    29.8353   Anisotropy =     3.2695
   XX=    30.7052   YX=     1.6842   ZX=    -1.3856
   XY=     2.1664   YY=    28.5280   ZY=    -0.0580
   XZ=     0.3739   YZ=    -0.4702   ZZ=    30.2726
   Eigenvalues:    27.4046    30.0863    32.0149
     23  H    Isotropic =    30.0920   Anisotropy =     7.5159
   XX=    32.8516   YX=     1.9565   ZX=    -3.8053
   XY=     1.5867   YY=    28.2299   ZY=     3.8989
   XZ=    -3.4530   YZ=     2.9308   ZZ=    29.1943
   Eigenvalues:    23.7027    31.4707    35.1026
     24  H    Isotropic =    29.6306   Anisotropy =     6.8956
   XX=    30.6021   YX=    -0.4129   ZX=     2.8810
   XY=    -0.6003   YY=    33.1307   ZY=    -2.5087
   XZ=     1.9319   YZ=    -2.3565   ZZ=    25.1589
   Eigenvalues:    23.7668    30.8973    34.2276
     25  H    Isotropic =    29.9055   Anisotropy =     6.2808
   XX=    28.6823   YX=     1.2019   ZX=     1.7002
   XY=     0.3743   YY=    27.2458   ZY=    -0.3286
   XZ=     0.8635   YZ=    -0.1779   ZZ=    33.7883
   Eigenvalues:    26.8108    28.8130    34.0927
     26  H    Isotropic =    30.0525   Anisotropy =    10.5231
   XX=    28.5306   YX=     1.6479   ZX=    -0.4230
   XY=     1.4684   YY=    34.0734   ZY=     4.6425
   XZ=    -0.9310   YZ=     5.7317   ZZ=    27.5536
   Eigenvalues:    24.2547    28.8349    37.0679
     27  H    Isotropic =    29.0898   Anisotropy =     8.9114
   XX=    33.5504   YX=     2.8460   ZX=     1.3223
   XY=     2.9117   YY=    27.0112   ZY=     0.6446
   XZ=     1.3719   YZ=     2.4073   ZZ=    26.7080
   Eigenvalues:    25.1681    27.0706    35.0308
     28  H    Isotropic =    29.1143   Anisotropy =     6.5521
   XX=    28.6872   YX=     0.9023   ZX=    -2.9178
   XY=     0.2950   YY=    27.3095   ZY=     0.5533
   XZ=    -3.3125   YZ=     1.8805   ZZ=    31.3462
   Eigenvalues:    25.7286    28.1319    33.4824
     29  H    Isotropic =    29.3091   Anisotropy =     6.1628
   XX=    33.2550   YX=    -0.5686   ZX=    -0.8938
   XY=    -1.3245   YY=    27.8922   ZY=    -1.6560
   XZ=     0.1028   YZ=    -2.3244   ZZ=    26.7801
   Eigenvalues:    25.1715    29.3381    33.4176
     30  H    Isotropic =    30.7224   Anisotropy =    10.8644
   XX=    27.2414   YX=    -0.3960   ZX=    -0.9879
   XY=    -0.3645   YY=    37.1791   ZY=    -2.0427
   XZ=    -0.1238   YZ=    -3.6090   ZZ=    27.7468
   Eigenvalues:    26.4496    27.7523    37.9654
     31  H    Isotropic =    30.8144   Anisotropy =     5.1695
   XX=    31.8841   YX=     2.6632   ZX=     1.4072
   XY=     2.7127   YY=    28.4190   ZY=    -1.6807
   XZ=     2.8846   YZ=    -1.7412   ZZ=    32.1401
   Eigenvalues:    25.9022    32.2802    34.2607
     32  H    Isotropic =    30.4690   Anisotropy =     9.2147
   XX=    31.4227   YX=    -0.2896   ZX=    -3.7056
   XY=     0.3640   YY=    27.8635   ZY=    -2.3898
   XZ=    -4.7689   YZ=    -3.5575   ZZ=    32.1208
   Eigenvalues:    25.4718    29.3230    36.6121
     33  H    Isotropic =    30.4160   Anisotropy =     5.8561
   XX=    31.2234   YX=    -1.3213   ZX=    -1.2097
   XY=     0.2485   YY=    28.9394   ZY=    -3.1203
   XZ=    -2.7212   YZ=    -4.0439   ZZ=    31.0853
   Eigenvalues:    25.7824    31.1456    34.3201
     34  H    Isotropic =    30.1363   Anisotropy =     9.4944
   XX=    29.8802   YX=    -4.2880   ZX=     0.5252
   XY=    -4.1820   YY=    32.7016   ZY=    -1.4779
   XZ=     1.2514   YZ=    -3.3355   ZZ=    27.8271
   Eigenvalues:    26.2949    27.6481    36.4659
     35  H    Isotropic =    30.7512   Anisotropy =     8.7709
   XX=    30.0055   YX=     0.3800   ZX=     4.0870
   XY=     0.7253   YY=    28.5564   ZY=     0.8737
   XZ=     4.4417   YZ=     0.5912   ZZ=    33.6917
   Eigenvalues:    27.2002    28.4550    36.5985
     36  H    Isotropic =    30.4840   Anisotropy =    14.1891
   XX=    32.2592   YX=     6.1350   ZX=    -4.3928
   XY=     7.0121   YY=    32.7532   ZY=    -0.7414
   XZ=    -3.1559   YZ=    -1.3459   ZZ=    26.4398
   Eigenvalues:    23.8141    27.6946    39.9434
     37  H    Isotropic =    30.5855   Anisotropy =    17.5241
   XX=    42.1392   YX=    -1.1113   ZX=     1.5203
   XY=    -0.8302   YY=    27.1576   ZY=    -1.3065
   XZ=     0.7016   YZ=     0.1587   ZZ=    22.4596
   Eigenvalues:    22.3407    27.1475    42.2682
     38  H    Isotropic =    30.9283   Anisotropy =     8.5646
   XX=    30.4233   YX=    -0.8944   ZX=    -0.1124
   XY=    -1.6873   YY=    31.0672   ZY=    -5.0424
   XZ=     0.3624   YZ=    -5.5495   ZZ=    31.2944
   Eigenvalues:    25.7320    30.4148    36.6380
     39  H    Isotropic =    30.5756   Anisotropy =     7.3057
   XX=    29.2166   YX=     0.1508   ZX=    -3.2539
   XY=     0.9676   YY=    30.2175   ZY=     2.8467
   XZ=    -2.5862   YZ=     3.7576   ZZ=    32.2926
   Eigenvalues:    26.0394    30.2413    35.4460
     40  H    Isotropic =    30.3612   Anisotropy =     8.3343
   XX=    34.1518   YX=     3.1891   ZX=    -1.3965
   XY=     3.3213   YY=    27.1594   ZY=    -0.2039
   XZ=    -2.0704   YZ=    -0.4039   ZZ=    29.7724
   Eigenvalues:    25.8444    29.3218    35.9174
     41  H    Isotropic =    28.3930   Anisotropy =     6.5804
   XX=    32.3910   YX=     1.7257   ZX=    -1.1522
   XY=     1.8163   YY=    24.1950   ZY=     2.7983
   XZ=     0.5776   YZ=     2.7001   ZZ=    28.5932
   Eigenvalues:    22.5710    29.8282    32.7800
     42  H    Isotropic =    28.1431   Anisotropy =     5.4652
   XX=    30.5682   YX=    -1.3047   ZX=     2.9602
   XY=    -0.2324   YY=    30.1800   ZY=     1.8974
   XZ=     3.2733   YZ=     1.2648   ZZ=    23.6810
   Eigenvalues:    22.1001    30.5426    31.7865
     43  H    Isotropic =    30.4658   Anisotropy =    17.4508
   XX=    28.9596   YX=    -2.3489   ZX=     7.4497
   XY=    -1.8420   YY=    30.8022   ZY=    -6.8935
   XZ=     9.2889   YZ=    -5.4410   ZZ=    31.6357
   Eigenvalues:    21.0661    28.2317    42.0997
 End of Minotr F.D. properties file   721 does not exist.
 End of Minotr F.D. properties file   722 does not exist.
 End of Minotr F.D. properties file   788 does not exist.

 **********************************************************************

            Population analysis using the SCF density.

 **********************************************************************

 Orbital symmetries:
       Occupied  (A) (A) (A) (A) (A) (A) (A) (A) (A) (A) (A) (A)
                 (A) (A) (A) (A) (A) (A) (A) (A) (A) (A) (A) (A)
                 (A) (A) (A) (A) (A) (A) (A) (A) (A) (A) (A) (A)
                 (A) (A) (A) (A) (A) (A) (A) (A) (A) (A) (A) (A)
                 (A) (A) (A) (A) (A) (A) (A) (A) (A) (A) (A) (A)
                 (A) (A) (A) (A) (A) (A) (A) (A) (A) (A) (A) (A)
                 (A)
       Virtual   (A) (A) (A) (A) (A) (A) (A) (A) (A) (A) (A) (A)
                 (A) (A) (A) (A) (A) (A) (A) (A) (A) (A) (A) (A)
                 (A) (A) (A) (A) (A) (A) (A) (A) (A) (A) (A) (A)
                 (A) (A) (A) (A) (A) (A) (A) (A) (A) (A) (A) (A)
                 (A) (A) (A) (A) (A) (A) (A) (A) (A) (A) (A) (A)
                 (A) (A) (A) (A) (A) (A) (A) (A) (A) (A) (A) (A)
                 (A) (A) (A) (A) (A) (A) (A) (A) (A) (A) (A) (A)
                 (A) (A) (A) (A) (A) (A) (A) (A) (A) (A) (A) (A)
                 (A) (A) (A) (A) (A) (A) (A) (A) (A) (A) (A) (A)
                 (A) (A) (A) (A) (A) (A) (A) (A) (A) (A) (A) (A)
                 (A) (A) (A) (A) (A) (A) (A) (A) (A) (A) (A) (A)
                 (A) (A) (A) (A) (A) (A) (A) (A) (A) (A) (A) (A)
                 (A) (A) (A) (A) (A) (A) (A) (A) (A) (A) (A) (A)
                 (A) (A) (A) (A) (A) (A) (A) (A) (A) (A) (A) (A)
                 (A) (A) (A) (A) (A) (A) (A) (A) (A) (A) (A) (A)
                 (A) (A) (A) (A) (A) (A) (A) (A) (A) (A) (A) (A)
                 (A) (A) (A) (A) (A) (A) (A) (A) (A) (A) (A) (A)
                 (A) (A) (A) (A) (A) (A) (A) (A) (A) (A) (A) (A)
                 (A) (A) (A) (A) (A) (A) (A) (A) (A) (A) (A) (A)
                 (A) (A) (A) (A) (A) (A) (A) (A) (A) (A) (A) (A)
                 (A) (A) (A) (A) (A) (A) (A) (A) (A) (A) (A) (A)
                 (A) (A) (A) (A) (A) (A) (A) (A) (A) (A) (A) (A)
                 (A) (A) (A) (A) (A) (A) (A) (A) (A) (A) (A) (A)
                 (A) (A) (A) (A) (A) (A) (A) (A) (A) (A) (A) (A)
                 (A) (A) (A) (A) (A) (A) (A) (A) (A) (A) (A) (A)
                 (A) (A) (A) (A) (A) (A) (A) (A) (A) (A) (A) (A)
                 (A) (A) (A) (A) (A) (A) (A) (A) (A) (A) (A) (A)
                 (A) (A) (A) (A) (A) (A) (A) (A) (A) (A) (A) (A)
                 (A) (A) (A) (A) (A) (A) (A) (A) (A) (A) (A) (A)
                 (A) (A) (A) (A) (A) (A) (A) (A) (A) (A) (A) (A)
                 (A) (A) (A) (A) (A) (A) (A) (A) (A) (A) (A) (A)
                 (A) (A) (A) (A) (A) (A) (A) (A) (A) (A) (A) (A)
                 (A) (A) (A) (A) (A) (A) (A) (A) (A) (A) (A) (A)
                 (A) (A) (A) (A) (A) (A) (A) (A) (A) (A) (A) (A)
                 (A) (A) (A) (A) (A)
 The electronic state is 1-A.
 Alpha  occ. eigenvalues --  -19.22039 -19.21708 -19.21404 -19.19903 -10.32104
 Alpha  occ. eigenvalues --  -10.31136 -10.29750 -10.27770 -10.26696 -10.24835
 Alpha  occ. eigenvalues --  -10.24769 -10.24649 -10.24558 -10.23895 -10.23271
 Alpha  occ. eigenvalues --  -10.22964 -10.22697 -10.22303 -10.22154  -1.06545
 Alpha  occ. eigenvalues --   -1.06378  -1.05853  -1.03849  -0.89406  -0.84739
 Alpha  occ. eigenvalues --   -0.82413  -0.77867  -0.77266  -0.75181  -0.71930
 Alpha  occ. eigenvalues --   -0.70753  -0.69125  -0.66250  -0.63636  -0.60153
 Alpha  occ. eigenvalues --   -0.58052  -0.56511  -0.54321  -0.52829  -0.51847
 Alpha  occ. eigenvalues --   -0.51064  -0.49835  -0.48424  -0.47897  -0.47151
 Alpha  occ. eigenvalues --   -0.46587  -0.45450  -0.44987  -0.43764  -0.43623
 Alpha  occ. eigenvalues --   -0.43544  -0.41611  -0.41299  -0.40976  -0.39840
 Alpha  occ. eigenvalues --   -0.39721  -0.39136  -0.38748  -0.37666  -0.37488
 Alpha  occ. eigenvalues --   -0.37189  -0.36238  -0.35848  -0.35477  -0.34798
 Alpha  occ. eigenvalues --   -0.33043  -0.32717  -0.32188  -0.31434  -0.29740
 Alpha  occ. eigenvalues --   -0.27990  -0.27035  -0.26307
 Alpha virt. eigenvalues --   -0.04924   0.03687   0.04334   0.04555   0.06177
 Alpha virt. eigenvalues --    0.07021   0.07695   0.08379   0.09343   0.09922
 Alpha virt. eigenvalues --    0.10474   0.10991   0.11418   0.11798   0.12181
 Alpha virt. eigenvalues --    0.12881   0.13237   0.13662   0.14352   0.14945
 Alpha virt. eigenvalues --    0.15238   0.15755   0.16198   0.16936   0.17708
 Alpha virt. eigenvalues --    0.18341   0.18690   0.19098   0.19790   0.20292
 Alpha virt. eigenvalues --    0.20779   0.22009   0.22557   0.23534   0.24741
 Alpha virt. eigenvalues --    0.24973   0.25841   0.26857   0.26992   0.28486
 Alpha virt. eigenvalues --    0.28734   0.29430   0.30423   0.31511   0.32383
 Alpha virt. eigenvalues --    0.32626   0.32951   0.34881   0.34979   0.35449
 Alpha virt. eigenvalues --    0.35995   0.37487   0.37792   0.39165   0.40151
 Alpha virt. eigenvalues --    0.40606   0.40788   0.41552   0.43127   0.43424
 Alpha virt. eigenvalues --    0.45477   0.45999   0.46464   0.47948   0.48435
 Alpha virt. eigenvalues --    0.48968   0.50228   0.50369   0.50642   0.52019
 Alpha virt. eigenvalues --    0.52645   0.53754   0.54295   0.54696   0.55595
 Alpha virt. eigenvalues --    0.56483   0.56669   0.57215   0.57668   0.57920
 Alpha virt. eigenvalues --    0.58079   0.58824   0.59309   0.59804   0.59952
 Alpha virt. eigenvalues --    0.60386   0.61037   0.61257   0.61785   0.62306
 Alpha virt. eigenvalues --    0.62470   0.63050   0.63427   0.63532   0.64031
 Alpha virt. eigenvalues --    0.64462   0.64543   0.65695   0.66297   0.67012
 Alpha virt. eigenvalues --    0.67402   0.67911   0.68875   0.69370   0.69843
 Alpha virt. eigenvalues --    0.70817   0.72086   0.73358   0.73853   0.74095
 Alpha virt. eigenvalues --    0.75211   0.77547   0.79204   0.81848   0.82801
 Alpha virt. eigenvalues --    0.84739   0.85685   0.85861   0.86230   0.86888
 Alpha virt. eigenvalues --    0.89067   0.90851   0.92157   0.93599   0.94373
 Alpha virt. eigenvalues --    0.96455   0.97139   0.97962   0.99441   1.00411
 Alpha virt. eigenvalues --    1.01462   1.01807   1.03138   1.03261   1.04407
 Alpha virt. eigenvalues --    1.06409   1.08174   1.09085   1.10946   1.13290
 Alpha virt. eigenvalues --    1.15809   1.16117   1.17565   1.17991   1.19789
 Alpha virt. eigenvalues --    1.20497   1.22295   1.23466   1.24008   1.24738
 Alpha virt. eigenvalues --    1.29134   1.29521   1.31344   1.32033   1.33781
 Alpha virt. eigenvalues --    1.34540   1.35848   1.37236   1.38519   1.40220
 Alpha virt. eigenvalues --    1.41318   1.42107   1.42369   1.42597   1.43643
 Alpha virt. eigenvalues --    1.44138   1.45064   1.45993   1.46616   1.46994
 Alpha virt. eigenvalues --    1.48424   1.48775   1.49411   1.50372   1.50986
 Alpha virt. eigenvalues --    1.51409   1.52124   1.53270   1.54271   1.54810
 Alpha virt. eigenvalues --    1.55043   1.55690   1.56337   1.57011   1.57636
 Alpha virt. eigenvalues --    1.58620   1.59121   1.60349   1.60902   1.62042
 Alpha virt. eigenvalues --    1.62343   1.62395   1.63251   1.63612   1.65222
 Alpha virt. eigenvalues --    1.65384   1.66993   1.67414   1.68146   1.69243
 Alpha virt. eigenvalues --    1.69867   1.70138   1.70387   1.71044   1.72635
 Alpha virt. eigenvalues --    1.73101   1.74426   1.75217   1.75496   1.75836
 Alpha virt. eigenvalues --    1.76982   1.77435   1.79916   1.80421   1.80639
 Alpha virt. eigenvalues --    1.81804   1.82175   1.83574   1.84131   1.85002
 Alpha virt. eigenvalues --    1.86411   1.87737   1.88872   1.89285   1.90559
 Alpha virt. eigenvalues --    1.90956   1.91504   1.92865   1.95591   1.96428
 Alpha virt. eigenvalues --    1.96994   1.99019   2.00163   2.00525   2.00857
 Alpha virt. eigenvalues --    2.02154   2.05450   2.05916   2.06996   2.07332
 Alpha virt. eigenvalues --    2.08265   2.08920   2.09930   2.11394   2.13686
 Alpha virt. eigenvalues --    2.13829   2.16053   2.16547   2.16730   2.17337
 Alpha virt. eigenvalues --    2.18907   2.20701   2.21376   2.22199   2.23998
 Alpha virt. eigenvalues --    2.24942   2.28233   2.29063   2.30943   2.31439
 Alpha virt. eigenvalues --    2.32244   2.32578   2.34677   2.37496   2.38209
 Alpha virt. eigenvalues --    2.39882   2.40762   2.41771   2.42296   2.43453
 Alpha virt. eigenvalues --    2.44468   2.44981   2.46117   2.47450   2.48207
 Alpha virt. eigenvalues --    2.48915   2.50207   2.50630   2.51702   2.52720
 Alpha virt. eigenvalues --    2.53607   2.54481   2.55205   2.57148   2.57592
 Alpha virt. eigenvalues --    2.57999   2.58971   2.59964   2.60097   2.61549
 Alpha virt. eigenvalues --    2.62650   2.62920   2.64277   2.64919   2.66483
 Alpha virt. eigenvalues --    2.66989   2.68603   2.69047   2.70602   2.72566
 Alpha virt. eigenvalues --    2.72813   2.74006   2.74712   2.76681   2.78652
 Alpha virt. eigenvalues --    2.79765   2.81882   2.83109   2.84824   2.86116
 Alpha virt. eigenvalues --    2.87638   2.89589   2.89988   2.90657   2.91744
 Alpha virt. eigenvalues --    2.92863   2.93071   2.93452   2.95121   2.97656
 Alpha virt. eigenvalues --    2.99328   3.00079   3.01879   3.05419   3.05633
 Alpha virt. eigenvalues --    3.08358   3.11252   3.12615   3.13205   3.13522
 Alpha virt. eigenvalues --    3.13870   3.16230   3.17393   3.18821   3.19229
 Alpha virt. eigenvalues --    3.20699   3.22731   3.22950   3.24794   3.28153
 Alpha virt. eigenvalues --    3.31916   3.34373   3.34629   3.35702   3.37119
 Alpha virt. eigenvalues --    3.41176   3.45399   3.49212   3.56397   3.58428
 Alpha virt. eigenvalues --    3.60220   3.64415   3.71729   3.75835   3.77339
 Alpha virt. eigenvalues --    3.78023   3.81379   3.82195   3.82517   3.82683
 Alpha virt. eigenvalues --    3.83565   3.83935   3.84252   3.85902   3.86426
 Alpha virt. eigenvalues --    3.88947   3.92482   3.94867   3.99182   4.02817
 Alpha virt. eigenvalues --    4.07271   4.09419   4.11133   4.14212   4.25106
 Alpha virt. eigenvalues --    4.25459   4.28607   4.35275   4.36467   4.41950
 Alpha virt. eigenvalues --    4.48443   4.55187   4.92909   4.95988   4.97239
 Alpha virt. eigenvalues --    5.02072   5.11013   5.28109   5.30348   5.33994
 Alpha virt. eigenvalues --    5.63632   5.65575   5.66111   5.66274  23.64731
 Alpha virt. eigenvalues --   23.80162  23.83447  23.87444  23.91545  23.92899
 Alpha virt. eigenvalues --   23.94340  23.96972  23.97713  24.00780  24.02445
 Alpha virt. eigenvalues --   24.02815  24.05470  24.06525  24.25995  50.01049
 Alpha virt. eigenvalues --   50.02670  50.04412  50.09952
          Condensed to atoms (all electrons):
               1          2          3          4          5          6
     1  C    5.783536   0.341546  -0.036688  -0.014603  -0.001826  -0.063352
     2  C    0.341546   5.446841   0.305118  -0.044728  -0.001728  -0.012710
     3  C   -0.036688   0.305118   5.069364   0.282202  -0.069916  -0.006836
     4  C   -0.014603  -0.044728   0.282202   5.471815   0.297100  -0.053285
     5  C   -0.001826  -0.001728  -0.069916   0.297100   4.984888   0.348317
     6  C   -0.063352  -0.012710  -0.006836  -0.053285   0.348317   5.040723
     7  C    0.262065  -0.050424  -0.005362  -0.002638  -0.073712   0.366713
     8  C    0.152436   0.051619   0.004228  -0.000125  -0.000475   0.005766
     9  C   -0.154285  -0.126175   0.006974  -0.000716   0.000012  -0.000188
    10  C    0.004381   0.276261  -0.041454   0.004050  -0.000235  -0.000426
    11  O   -0.120961   0.006839  -0.000100  -0.000002  -0.000006   0.000184
    12  C   -0.076695   0.000256   0.002198  -0.005488  -0.002129  -0.070583
    13  C   -0.005799  -0.088464  -0.005421   0.000203  -0.000034   0.000091
    14  O    0.007408  -0.057191  -0.008587  -0.000975  -0.000008   0.000000
    15  C    0.000239   0.003656  -0.036562   0.267839  -0.044845   0.006251
    16  O   -0.000005  -0.000098   0.003552  -0.067730   0.002789   0.000519
    17  C   -0.000050   0.000417  -0.003801  -0.074907  -0.012593  -0.000229
    18  C   -0.000003   0.000609  -0.010990  -0.079542   0.007806  -0.000066
    19  O    0.000000   0.000000   0.000102   0.004180  -0.000134   0.000001
    20  H   -0.003412  -0.028188   0.393276  -0.030340  -0.003775  -0.001822
    21  H    0.012485  -0.061076   0.398463  -0.045820   0.005308   0.000163
    22  H   -0.000497  -0.006198  -0.052385   0.420167  -0.034800  -0.005566
    23  H   -0.000376   0.000139  -0.003990  -0.034585   0.409133  -0.037806
    24  H   -0.000099  -0.000748   0.009749  -0.041537   0.410361  -0.033996
    25  H   -0.005797  -0.002337   0.006146  -0.007759  -0.034873   0.409017
    26  H    0.009548   0.000231  -0.000317   0.008074  -0.033967   0.410195
    27  H   -0.057895   0.005701  -0.000279  -0.000365   0.006845  -0.039458
    28  H    0.005285   0.000884  -0.000260   0.000044  -0.000003   0.000016
    29  H    0.012716   0.002074  -0.000288   0.000010   0.000000   0.000014
    30  H    0.008846  -0.000182  -0.000084   0.000378  -0.001706  -0.002210
    31  H   -0.004039   0.002678  -0.000584  -0.001610   0.005087  -0.007651
    32  H   -0.014887  -0.000433   0.000027   0.000078  -0.000371   0.007684
    33  H    0.000450  -0.015148   0.004461  -0.000002   0.000018  -0.000026
    34  H   -0.001034   0.011780  -0.000116   0.000014   0.000000  -0.000001
    35  H    0.001598   0.003208  -0.000148  -0.000017  -0.000003   0.000015
    36  H   -0.000405  -0.000242   0.002021   0.000131  -0.000001  -0.000001
    37  H    0.000001   0.000028  -0.000577   0.012963  -0.000300   0.000037
    38  H   -0.000015   0.000372   0.001955  -0.006127   0.001515   0.000010
    39  H    0.000008  -0.000115   0.000010  -0.010748   0.001562   0.000044
    40  H    0.000000   0.000019  -0.000747   0.011813  -0.000293   0.000011
    41  H    0.000059   0.000245  -0.001377   0.002329  -0.000046  -0.000024
    42  H   -0.000051   0.000292   0.000960   0.001186  -0.000762  -0.000009
    43  H    0.000000   0.000002   0.000016   0.000102  -0.000053  -0.000002
               7          8          9         10         11         12
     1  C    0.262065   0.152436  -0.154285   0.004381  -0.120961  -0.076695
     2  C   -0.050424   0.051619  -0.126175   0.276261   0.006839   0.000256
     3  C   -0.005362   0.004228   0.006974  -0.041454  -0.000100   0.002198
     4  C   -0.002638  -0.000125  -0.000716   0.004050  -0.000002  -0.005488
     5  C   -0.073712  -0.000475   0.000012  -0.000235  -0.000006  -0.002129
     6  C    0.366713   0.005766  -0.000188  -0.000426   0.000184  -0.070583
     7  C    5.158572  -0.050726   0.010335   0.004298   0.011205   0.342473
     8  C   -0.050726   4.743362   0.352233  -0.093070   0.653349  -0.007024
     9  C    0.010335   0.352233   5.231539   0.286845  -0.073316  -0.001078
    10  C    0.004298  -0.093070   0.286845   5.275559   0.005589  -0.000010
    11  O    0.011205   0.653349  -0.073316   0.005589   7.892065  -0.004945
    12  C    0.342473  -0.007024  -0.001078  -0.000010  -0.004945   4.946855
    13  C   -0.000528  -0.002095  -0.057202   0.330775   0.000029  -0.000010
    14  O   -0.000034   0.002775  -0.049390   0.244096  -0.000012   0.000010
    15  C   -0.000509   0.000000   0.000012  -0.000346   0.000000  -0.000097
    16  O   -0.000003   0.000000   0.000000   0.000001   0.000000  -0.000030
    17  C    0.000021   0.000000   0.000000   0.000011   0.000000  -0.000009
    18  C   -0.000004   0.000001  -0.000004  -0.000072   0.000000   0.000002
    19  O    0.000000   0.000000   0.000000   0.000000   0.000000   0.000000
    20  H    0.001519  -0.000317   0.000001  -0.001123   0.000006  -0.000205
    21  H   -0.000455  -0.000777   0.002356  -0.001089   0.000001   0.000100
    22  H    0.004795  -0.000201  -0.000017   0.000096  -0.000003  -0.001550
    23  H    0.008465   0.000028   0.000000   0.000008   0.000000  -0.000248
    24  H   -0.005938   0.000013  -0.000003   0.000017   0.000001   0.004542
    25  H   -0.045134   0.000303  -0.000109  -0.000045  -0.000022   0.008667
    26  H   -0.033331  -0.000239   0.000007   0.000030  -0.000005  -0.004790
    27  H    0.424700  -0.005674   0.002643  -0.001360   0.014240  -0.039719
    28  H   -0.000525  -0.021728   0.376446  -0.032531   0.000197   0.000138
    29  H   -0.000201  -0.034412   0.391518  -0.027860   0.005032  -0.000014
    30  H   -0.036341  -0.000068   0.000018   0.000013  -0.000105   0.403951
    31  H   -0.033127  -0.000458   0.000100  -0.000189  -0.000064   0.403473
    32  H   -0.024815   0.005315   0.000458  -0.000072   0.009507   0.398480
    33  H    0.000026  -0.000604   0.007568  -0.021261   0.000006   0.000000
    34  H    0.000018   0.001143  -0.010557  -0.036238  -0.000019   0.000000
    35  H   -0.000068   0.000538  -0.002893  -0.029631  -0.000073   0.000008
    36  H    0.000014  -0.000494   0.006921  -0.038469   0.000007  -0.000002
    37  H    0.000000   0.000000   0.000000   0.000000   0.000000   0.000000
    38  H    0.000001   0.000001  -0.000001  -0.000031   0.000000   0.000000
    39  H   -0.000004   0.000000   0.000000   0.000000   0.000000  -0.000001
    40  H    0.000000   0.000000   0.000000   0.000000   0.000000   0.000000
    41  H    0.000005  -0.000003   0.000000   0.000001   0.000000  -0.000026
    42  H    0.000004   0.000001  -0.000003   0.000041   0.000000   0.000001
    43  H    0.000000   0.000000   0.000000   0.000000   0.000000   0.000000
              13         14         15         16         17         18
     1  C   -0.005799   0.007408   0.000239  -0.000005  -0.000050  -0.000003
     2  C   -0.088464  -0.057191   0.003656  -0.000098   0.000417   0.000609
     3  C   -0.005421  -0.008587  -0.036562   0.003552  -0.003801  -0.010990
     4  C    0.000203  -0.000975   0.267839  -0.067730  -0.074907  -0.079542
     5  C   -0.000034  -0.000008  -0.044845   0.002789  -0.012593   0.007806
     6  C    0.000091   0.000000   0.006251   0.000519  -0.000229  -0.000066
     7  C   -0.000528  -0.000034  -0.000509  -0.000003   0.000021  -0.000004
     8  C   -0.002095   0.002775   0.000000   0.000000   0.000000   0.000001
     9  C   -0.057202  -0.049390   0.000012   0.000000   0.000000  -0.000004
    10  C    0.330775   0.244096  -0.000346   0.000001   0.000011  -0.000072
    11  O    0.000029  -0.000012   0.000000   0.000000   0.000000   0.000000
    12  C   -0.000010   0.000010  -0.000097  -0.000030  -0.000009   0.000002
    13  C    4.982972  -0.055410   0.000001   0.000000  -0.000004   0.000003
    14  O   -0.055410   7.987248  -0.000063   0.000000   0.000002  -0.000004
    15  C    0.000001  -0.000063   5.357121   0.222720   0.322037   0.309676
    16  O    0.000000   0.000000   0.222720   8.019823  -0.044966  -0.041023
    17  C   -0.000004   0.000002   0.322037  -0.044966   4.979859  -0.067311
    18  C    0.000003  -0.000004   0.309676  -0.041023  -0.067311   4.833237
    19  O    0.000000   0.000000  -0.040328  -0.006671  -0.010441   0.255150
    20  H    0.001850   0.000126  -0.004024  -0.000129   0.002674  -0.000246
    21  H   -0.001613   0.017817  -0.003660   0.000018  -0.002398   0.001636
    22  H    0.000061   0.000593  -0.049109   0.003055   0.009717  -0.008638
    23  H   -0.000001   0.000001  -0.007561  -0.000876   0.001818   0.000203
    24  H    0.000000   0.000000  -0.006235   0.013743   0.000778   0.000577
    25  H    0.000015   0.000005  -0.000327  -0.000010  -0.000019  -0.000007
    26  H   -0.000004   0.000000  -0.000300  -0.000019  -0.000008   0.000008
    27  H    0.000152   0.000000   0.000033   0.000000   0.000000   0.000000
    28  H    0.005619   0.008131  -0.000002   0.000000   0.000000   0.000001
    29  H   -0.001320   0.000840   0.000000   0.000000   0.000000   0.000000
    30  H    0.000000   0.000000  -0.000015  -0.000010   0.000001   0.000000
    31  H    0.000004  -0.000011   0.000453  -0.000080  -0.000019  -0.000029
    32  H   -0.000001   0.000004  -0.000006  -0.000001   0.000000  -0.000001
    33  H    0.396728  -0.001982   0.000020   0.000000   0.000007  -0.000019
    34  H    0.399597   0.004755   0.000000   0.000000   0.000000   0.000000
    35  H    0.383348   0.004436   0.000001   0.000000   0.000000   0.000000
    36  H   -0.006861   0.321783  -0.000047   0.000000   0.000004   0.000162
    37  H    0.000000   0.000000  -0.043277   0.315078  -0.008051  -0.004321
    38  H    0.000004  -0.000038  -0.026529   0.004807   0.385998   0.000526
    39  H    0.000000   0.000000  -0.032297   0.003211   0.408472   0.008173
    40  H    0.000000   0.000000  -0.030970  -0.003324   0.391758  -0.015613
    41  H    0.000007   0.000448  -0.053761  -0.000485   0.008326   0.409826
    42  H    0.000018  -0.000049  -0.038579   0.004787  -0.004445   0.387268
    43  H    0.000000   0.000000  -0.005664   0.012818   0.000272  -0.041658
              19         20         21         22         23         24
     1  C    0.000000  -0.003412   0.012485  -0.000497  -0.000376  -0.000099
     2  C    0.000000  -0.028188  -0.061076  -0.006198   0.000139  -0.000748
     3  C    0.000102   0.393276   0.398463  -0.052385  -0.003990   0.009749
     4  C    0.004180  -0.030340  -0.045820   0.420167  -0.034585  -0.041537
     5  C   -0.000134  -0.003775   0.005308  -0.034800   0.409133   0.410361
     6  C    0.000001  -0.001822   0.000163  -0.005566  -0.037806  -0.033996
     7  C    0.000000   0.001519  -0.000455   0.004795   0.008465  -0.005938
     8  C    0.000000  -0.000317  -0.000777  -0.000201   0.000028   0.000013
     9  C    0.000000   0.000001   0.002356  -0.000017   0.000000  -0.000003
    10  C    0.000000  -0.001123  -0.001089   0.000096   0.000008   0.000017
    11  O    0.000000   0.000006   0.000001  -0.000003   0.000000   0.000001
    12  C    0.000000  -0.000205   0.000100  -0.001550  -0.000248   0.004542
    13  C    0.000000   0.001850  -0.001613   0.000061  -0.000001   0.000000
    14  O    0.000000   0.000126   0.017817   0.000593   0.000001   0.000000
    15  C   -0.040328  -0.004024  -0.003660  -0.049109  -0.007561  -0.006235
    16  O   -0.006671  -0.000129   0.000018   0.003055  -0.000876   0.013743
    17  C   -0.010441   0.002674  -0.002398   0.009717   0.001818   0.000778
    18  C    0.255150  -0.000246   0.001636  -0.008638   0.000203   0.000577
    19  O    7.955217   0.000005  -0.000318  -0.000135  -0.000003  -0.000011
    20  H    0.000005   0.508741  -0.023083   0.006848   0.002959   0.000065
    21  H   -0.000318  -0.023083   0.561537  -0.000603  -0.000305  -0.000315
    22  H   -0.000135   0.006848  -0.000603   0.540432   0.007333  -0.009084
    23  H   -0.000003   0.002959  -0.000305   0.007333   0.557155  -0.026571
    24  H   -0.000011   0.000065  -0.000315  -0.009084  -0.026571   0.547033
    25  H    0.000000   0.000261   0.000173  -0.000441  -0.008501   0.007446
    26  H    0.000000  -0.000283   0.000032  -0.000224  -0.002646  -0.008181
    27  H    0.000000   0.000194   0.000006   0.000072  -0.000293  -0.000296
    28  H    0.000000  -0.000022   0.000002   0.000036   0.000000   0.000000
    29  H    0.000000   0.000059  -0.000119   0.000006   0.000000   0.000000
    30  H    0.000000   0.000018  -0.000006   0.000024  -0.000073   0.000399
    31  H    0.000001   0.000040  -0.000029   0.004151   0.000040  -0.001262
    32  H    0.000000  -0.000003   0.000000   0.000051   0.000030  -0.000083
    33  H    0.000000  -0.000251   0.002005  -0.000008  -0.000001   0.000000
    34  H    0.000000  -0.000001  -0.000783   0.000000   0.000000   0.000000
    35  H    0.000000  -0.000356  -0.000058  -0.000010  -0.000001   0.000000
    36  H   -0.000001  -0.000068   0.001515  -0.000018   0.000000   0.000000
    37  H    0.010642   0.000016  -0.000009  -0.000353  -0.000313  -0.000549
    38  H   -0.000521  -0.000645  -0.000140  -0.000612   0.000036  -0.000212
    39  H   -0.000492  -0.000012   0.000223  -0.000293   0.003652   0.000467
    40  H    0.018962   0.000044  -0.000258  -0.000138  -0.000069  -0.000133
    41  H   -0.027445   0.000025  -0.000200   0.009845   0.000024   0.000039
    42  H   -0.024543   0.000277   0.001849   0.000631   0.000004  -0.000051
    43  H    0.314882   0.000004   0.000001   0.000053   0.000000  -0.000018
              25         26         27         28         29         30
     1  C   -0.005797   0.009548  -0.057895   0.005285   0.012716   0.008846
     2  C   -0.002337   0.000231   0.005701   0.000884   0.002074  -0.000182
     3  C    0.006146  -0.000317  -0.000279  -0.000260  -0.000288  -0.000084
     4  C   -0.007759   0.008074  -0.000365   0.000044   0.000010   0.000378
     5  C   -0.034873  -0.033967   0.006845  -0.000003   0.000000  -0.001706
     6  C    0.409017   0.410195  -0.039458   0.000016   0.000014  -0.002210
     7  C   -0.045134  -0.033331   0.424700  -0.000525  -0.000201  -0.036341
     8  C    0.000303  -0.000239  -0.005674  -0.021728  -0.034412  -0.000068
     9  C   -0.000109   0.000007   0.002643   0.376446   0.391518   0.000018
    10  C   -0.000045   0.000030  -0.001360  -0.032531  -0.027860   0.000013
    11  O   -0.000022  -0.000005   0.014240   0.000197   0.005032  -0.000105
    12  C    0.008667  -0.004790  -0.039719   0.000138  -0.000014   0.403951
    13  C    0.000015  -0.000004   0.000152   0.005619  -0.001320   0.000000
    14  O    0.000005   0.000000   0.000000   0.008131   0.000840   0.000000
    15  C   -0.000327  -0.000300   0.000033  -0.000002   0.000000  -0.000015
    16  O   -0.000010  -0.000019   0.000000   0.000000   0.000000  -0.000010
    17  C   -0.000019  -0.000008   0.000000   0.000000   0.000000   0.000001
    18  C   -0.000007   0.000008   0.000000   0.000001   0.000000   0.000000
    19  O    0.000000   0.000000   0.000000   0.000000   0.000000   0.000000
    20  H    0.000261  -0.000283   0.000194  -0.000022   0.000059   0.000018
    21  H    0.000173   0.000032   0.000006   0.000002  -0.000119  -0.000006
    22  H   -0.000441  -0.000224   0.000072   0.000036   0.000006   0.000024
    23  H   -0.008501  -0.002646  -0.000293   0.000000   0.000000  -0.000073
    24  H    0.007446  -0.008181  -0.000296   0.000000   0.000000   0.000399
    25  H    0.564958  -0.026054  -0.004743   0.000004  -0.000001   0.000000
    26  H   -0.026054   0.549795  -0.007841   0.000000  -0.000001   0.003328
    27  H   -0.004743  -0.007841   0.557427  -0.000070  -0.000041  -0.005460
    28  H    0.000004   0.000000  -0.000070   0.490376  -0.011406  -0.000005
    29  H   -0.000001  -0.000001  -0.000041  -0.011406   0.502405   0.000001
    30  H    0.000000   0.003328  -0.005460  -0.000005   0.000001   0.549907
    31  H   -0.000251  -0.000708   0.008004  -0.000017   0.000004  -0.026313
    32  H   -0.000378  -0.000003  -0.005766  -0.000055  -0.000022  -0.023312
    33  H   -0.000019   0.000000  -0.000005  -0.000473   0.000328   0.000000
    34  H   -0.000001   0.000000  -0.000006   0.000384   0.000978   0.000000
    35  H    0.000134   0.000000  -0.000040  -0.000245  -0.000461   0.000000
    36  H   -0.000003   0.000000  -0.000002  -0.000342  -0.000199   0.000000
    37  H    0.000003  -0.000005   0.000000   0.000000   0.000000   0.000000
    38  H   -0.000033   0.000007   0.000000   0.000000   0.000000   0.000000
    39  H    0.000006   0.000019  -0.000001   0.000000   0.000000   0.000000
    40  H   -0.000006  -0.000001   0.000000   0.000000   0.000000   0.000000
    41  H   -0.000004   0.000000   0.000000   0.000007   0.000000   0.000000
    42  H    0.000004   0.000000   0.000000   0.000000   0.000000   0.000000
    43  H    0.000000   0.000000   0.000000   0.000000   0.000000   0.000000
              31         32         33         34         35         36
     1  C   -0.004039  -0.014887   0.000450  -0.001034   0.001598  -0.000405
     2  C    0.002678  -0.000433  -0.015148   0.011780   0.003208  -0.000242
     3  C   -0.000584   0.000027   0.004461  -0.000116  -0.000148   0.002021
     4  C   -0.001610   0.000078  -0.000002   0.000014  -0.000017   0.000131
     5  C    0.005087  -0.000371   0.000018   0.000000  -0.000003  -0.000001
     6  C   -0.007651   0.007684  -0.000026  -0.000001   0.000015  -0.000001
     7  C   -0.033127  -0.024815   0.000026   0.000018  -0.000068   0.000014
     8  C   -0.000458   0.005315  -0.000604   0.001143   0.000538  -0.000494
     9  C    0.000100   0.000458   0.007568  -0.010557  -0.002893   0.006921
    10  C   -0.000189  -0.000072  -0.021261  -0.036238  -0.029631  -0.038469
    11  O   -0.000064   0.009507   0.000006  -0.000019  -0.000073   0.000007
    12  C    0.403473   0.398480   0.000000   0.000000   0.000008  -0.000002
    13  C    0.000004  -0.000001   0.396728   0.399597   0.383348  -0.006861
    14  O   -0.000011   0.000004  -0.001982   0.004755   0.004436   0.321783
    15  C    0.000453  -0.000006   0.000020   0.000000   0.000001  -0.000047
    16  O   -0.000080  -0.000001   0.000000   0.000000   0.000000   0.000000
    17  C   -0.000019   0.000000   0.000007   0.000000   0.000000   0.000004
    18  C   -0.000029  -0.000001  -0.000019   0.000000   0.000000   0.000162
    19  O    0.000001   0.000000   0.000000   0.000000   0.000000  -0.000001
    20  H    0.000040  -0.000003  -0.000251  -0.000001  -0.000356  -0.000068
    21  H   -0.000029   0.000000   0.002005  -0.000783  -0.000058   0.001515
    22  H    0.004151   0.000051  -0.000008   0.000000  -0.000010  -0.000018
    23  H    0.000040   0.000030  -0.000001   0.000000  -0.000001   0.000000
    24  H   -0.001262  -0.000083   0.000000   0.000000   0.000000   0.000000
    25  H   -0.000251  -0.000378  -0.000019  -0.000001   0.000134  -0.000003
    26  H   -0.000708  -0.000003   0.000000   0.000000   0.000000   0.000000
    27  H    0.008004  -0.005766  -0.000005  -0.000006  -0.000040  -0.000002
    28  H   -0.000017  -0.000055  -0.000473   0.000384  -0.000245  -0.000342
    29  H    0.000004  -0.000022   0.000328   0.000978  -0.000461  -0.000199
    30  H   -0.026313  -0.023312   0.000000   0.000000   0.000000   0.000000
    31  H    0.555057  -0.027112   0.000000   0.000000   0.000000   0.000002
    32  H   -0.027112   0.546119   0.000000   0.000000   0.000001  -0.000002
    33  H    0.000000   0.000000   0.535887  -0.025534  -0.020540   0.003405
    34  H    0.000000   0.000000  -0.025534   0.528796  -0.019572   0.000416
    35  H    0.000000   0.000001  -0.020540  -0.019572   0.541933   0.000188
    36  H    0.000002  -0.000002   0.003405   0.000416   0.000188   0.440895
    37  H    0.000004   0.000000   0.000000   0.000000   0.000000   0.000000
    38  H    0.000001   0.000000   0.000010   0.000002   0.000003   0.000010
    39  H   -0.000001   0.000000   0.000000   0.000000   0.000000  -0.000001
    40  H    0.000000   0.000000  -0.000001   0.000000   0.000000   0.000002
    41  H   -0.000083   0.000001  -0.000002  -0.000001  -0.000001   0.000020
    42  H    0.000005   0.000000  -0.000014   0.000002  -0.000001   0.000239
    43  H    0.000001   0.000000   0.000000   0.000000   0.000000   0.000000
              37         38         39         40         41         42
     1  C    0.000001  -0.000015   0.000008   0.000000   0.000059  -0.000051
     2  C    0.000028   0.000372  -0.000115   0.000019   0.000245   0.000292
     3  C   -0.000577   0.001955   0.000010  -0.000747  -0.001377   0.000960
     4  C    0.012963  -0.006127  -0.010748   0.011813   0.002329   0.001186
     5  C   -0.000300   0.001515   0.001562  -0.000293  -0.000046  -0.000762
     6  C    0.000037   0.000010   0.000044   0.000011  -0.000024  -0.000009
     7  C    0.000000   0.000001  -0.000004   0.000000   0.000005   0.000004
     8  C    0.000000   0.000001   0.000000   0.000000  -0.000003   0.000001
     9  C    0.000000  -0.000001   0.000000   0.000000   0.000000  -0.000003
    10  C    0.000000  -0.000031   0.000000   0.000000   0.000001   0.000041
    11  O    0.000000   0.000000   0.000000   0.000000   0.000000   0.000000
    12  C    0.000000   0.000000  -0.000001   0.000000  -0.000026   0.000001
    13  C    0.000000   0.000004   0.000000   0.000000   0.000007   0.000018
    14  O    0.000000  -0.000038   0.000000   0.000000   0.000448  -0.000049
    15  C   -0.043277  -0.026529  -0.032297  -0.030970  -0.053761  -0.038579
    16  O    0.315078   0.004807   0.003211  -0.003324  -0.000485   0.004787
    17  C   -0.008051   0.385998   0.408472   0.391758   0.008326  -0.004445
    18  C   -0.004321   0.000526   0.008173  -0.015613   0.409826   0.387268
    19  O    0.010642  -0.000521  -0.000492   0.018962  -0.027445  -0.024543
    20  H    0.000016  -0.000645  -0.000012   0.000044   0.000025   0.000277
    21  H   -0.000009  -0.000140   0.000223  -0.000258  -0.000200   0.001849
    22  H   -0.000353  -0.000612  -0.000293  -0.000138   0.009845   0.000631
    23  H   -0.000313   0.000036   0.003652  -0.000069   0.000024   0.000004
    24  H   -0.000549  -0.000212   0.000467  -0.000133   0.000039  -0.000051
    25  H    0.000003  -0.000033   0.000006  -0.000006  -0.000004   0.000004
    26  H   -0.000005   0.000007   0.000019  -0.000001   0.000000   0.000000
    27  H    0.000000   0.000000  -0.000001   0.000000   0.000000   0.000000
    28  H    0.000000   0.000000   0.000000   0.000000   0.000007   0.000000
    29  H    0.000000   0.000000   0.000000   0.000000   0.000000   0.000000
    30  H    0.000000   0.000000   0.000000   0.000000   0.000000   0.000000
    31  H    0.000004   0.000001  -0.000001   0.000000  -0.000083   0.000005
    32  H    0.000000   0.000000   0.000000   0.000000   0.000001   0.000000
    33  H    0.000000   0.000010   0.000000  -0.000001  -0.000002  -0.000014
    34  H    0.000000   0.000002   0.000000   0.000000  -0.000001   0.000002
    35  H    0.000000   0.000003   0.000000   0.000000  -0.000001  -0.000001
    36  H    0.000000   0.000010  -0.000001   0.000002   0.000020   0.000239
    37  H    0.452711   0.000032  -0.000760   0.005787  -0.000238   0.000157
    38  H    0.000032   0.552958  -0.020674  -0.022061  -0.000427  -0.000317
    39  H   -0.000760  -0.020674   0.533054  -0.028639  -0.000447  -0.000271
    40  H    0.005787  -0.022061  -0.028639   0.544205   0.001117  -0.000324
    41  H   -0.000238  -0.000427  -0.000447   0.001117   0.560647  -0.031289
    42  H    0.000157  -0.000317  -0.000271  -0.000324  -0.031289   0.565309
    43  H    0.002532  -0.000222  -0.000087  -0.000643  -0.007985   0.009093
              43
     1  C    0.000000
     2  C    0.000002
     3  C    0.000016
     4  C    0.000102
     5  C   -0.000053
     6  C   -0.000002
     7  C    0.000000
     8  C    0.000000
     9  C    0.000000
    10  C    0.000000
    11  O    0.000000
    12  C    0.000000
    13  C    0.000000
    14  O    0.000000
    15  C   -0.005664
    16  O    0.012818
    17  C    0.000272
    18  C   -0.041658
    19  O    0.314882
    20  H    0.000004
    21  H    0.000001
    22  H    0.000053
    23  H    0.000000
    24  H   -0.000018
    25  H    0.000000
    26  H    0.000000
    27  H    0.000000
    28  H    0.000000
    29  H    0.000000
    30  H    0.000000
    31  H    0.000001
    32  H    0.000000
    33  H    0.000000
    34  H    0.000000
    35  H    0.000000
    36  H    0.000000
    37  H    0.002532
    38  H   -0.000222
    39  H   -0.000087
    40  H   -0.000643
    41  H   -0.007985
    42  H    0.009093
    43  H    0.457819
 Mulliken charges:
               1
     1  C   -0.039833
     2  C    0.035369
     3  C   -0.203954
     4  C   -0.261031
     5  C   -0.162146
     6  C   -0.259525
     7  C   -0.231350
     8  C    0.245377
     9  C   -0.200048
    10  C   -0.106560
    11  O   -0.398626
    12  C   -0.296503
    13  C   -0.276712
    14  O   -0.426722
    15  C   -0.064942
    16  O   -0.441465
    17  C   -0.282925
    18  C    0.054688
    19  O   -0.448097
    20  H    0.179298
    21  H    0.137422
    22  H    0.162917
    23  H    0.133191
    24  H    0.140092
    25  H    0.139732
    26  H    0.137652
    27  H    0.149294
    28  H    0.180116
    29  H    0.160358
    30  H    0.129006
    31  H    0.124535
    32  H    0.129565
    33  H    0.134971
    34  H    0.145977
    35  H    0.138707
    36  H    0.269424
    37  H    0.258762
    38  H    0.130356
    39  H    0.135942
    40  H    0.129500
    41  H    0.130873
    42  H    0.128581
    43  H    0.258736
 Sum of Mulliken charges =   0.00000
 Mulliken charges with hydrogens summed into heavy atoms:
               1
     1  C   -0.039833
     2  C    0.035369
     3  C    0.112766
     4  C   -0.098114
     5  C    0.111137
     6  C    0.017858
     7  C   -0.082057
     8  C    0.245377
     9  C    0.140426
    10  C   -0.106560
    11  O   -0.398626
    12  C    0.086603
    13  C    0.142943
    14  O   -0.157298
    15  C   -0.064942
    16  O   -0.182703
    17  C    0.112873
    18  C    0.314142
    19  O   -0.189361
 Electronic spatial extent (au):  <R**2>=           5554.5289
 Charge=              0.0000 electrons
 Dipole moment (field-independent basis, Debye):
    X=             -4.2247    Y=             -2.4626    Z=              3.5041  Tot=              6.0159
 Quadrupole moment (field-independent basis, Debye-Ang):
   XX=           -131.4818   YY=           -115.8260   ZZ=           -113.0535
   XY=            -12.5933   XZ=              7.1814   YZ=             -4.1481
 Traceless Quadrupole moment (field-independent basis, Debye-Ang):
   XX=            -11.3614   YY=              4.2944   ZZ=              7.0669
   XY=            -12.5933   XZ=              7.1814   YZ=             -4.1481
 Octapole moment (field-independent basis, Debye-Ang**2):
  XXX=           -138.4609  YYY=            -18.9974  ZZZ=            -14.6451  XYY=              8.6659
  XXY=            -16.3397  XXZ=             11.8790  XZZ=            -18.9054  YZZ=             -1.6301
  YYZ=             20.8157  XYZ=              5.3514
 Hexadecapole moment (field-independent basis, Debye-Ang**3):
 XXXX=          -4572.6007 YYYY=          -1931.0542 ZZZZ=           -715.2843 XXXY=           -376.0577
 XXXZ=            186.4934 YYYX=             -9.1488 YYYZ=            -29.3335 ZZZX=             49.1870
 ZZZY=             11.0968 XXYY=          -1193.4759 XXZZ=           -805.4241 YYZZ=           -480.2416
 XXYZ=             -7.5126 YYXZ=              6.6090 ZZXY=             -7.0076
 N-N= 1.597724450453D+03 E-N=-5.265380702887D+03  KE= 8.829985861818D+02
 1\1\GINC-SNODE84\SP\RmPW1PW91\6-311G(d,p)\C15H24O4\ROOT\11-Mar-2024\0\
 \# mPW1PW91/6-311G(d,p) nmr guess=read geom=check scrf=(solvent=methan
 ol,read)\\candidate structure: DY-202A-11R_55, conformer: 1, nmr calcu
 lation with methanol solvation\\0,1\C,0,1.7778254091,0.6107073479,0.03
 41660078\C,0,1.0563267795,-0.4996819936,0.3227257777\C,0,-0.3772504077
 ,-0.5763092069,0.7726487478\C,0,-1.2893922733,0.4932389224,0.120753174
 7\C,0,-1.1379035463,1.8882825158,0.7746595678\C,0,0.2848279376,2.28778
 46521,1.2077654103\C,0,1.4154240094,2.0697720424,0.18298367\C,0,3.1212
 636672,0.2110653868,-0.4164705853\C,0,3.1696485346,-1.30097359,-0.5312
 032543\C,0,1.8807623706,-1.786893897,0.1554068676\O,0,4.0563773185,0.9
 734024062,-0.6654116058\C,0,1.1560243013,2.7518518934,-1.1753694059\C,
 0,2.1514477302,-2.4531157119,1.5098391149\O,0,1.2247883221,-2.71649018
 34,-0.7261132861\C,0,-2.7748591059,0.0357669531,0.0518229023\O,0,-3.48
 67650098,1.1453103771,-0.5447549724\C,0,-3.3933190675,-0.293518461,1.4
 151571034\C,0,-2.923768379,-1.1699937361,-0.908794291\O,0,-4.290582320
 3,-1.4244305243,-1.2473658351\H,0,-0.4206374046,-0.4908981943,1.868405
 4481\H,0,-0.7464514692,-1.5803038573,0.5431025741\H,0,-0.9680275851,0.
 5852353677,-0.9249151656\H,0,-1.7747712441,1.9491819579,1.6660442535\H
 ,0,-1.5272957811,2.635728849,0.0759265897\H,0,0.5544642263,1.752699826
 1,2.1278038633\H,0,0.2629702155,3.3525538026,1.4762099762\H,0,2.315724
 4774,2.5488065182,0.5960643884\H,0,3.1465074755,-1.5753981588,-1.59306
 95355\H,0,4.090517491,-1.7066871674,-0.1007213067\H,0,0.9634183967,3.8
 225700247,-1.0332590387\H,0,0.2955067693,2.3191636535,-1.6970073409\H,
 0,2.0288737445,2.6532374191,-1.8304683084\H,0,1.2131744409,-2.72338090
 22,2.009529298\H,0,2.7381597151,-3.3666181101,1.3603774389\H,0,2.70974
 74515,-1.7837724048,2.1729282318\H,0,0.5935851602,-3.2383564614,-0.202
 5278777\H,0,-4.4364533353,0.9550840416,-0.4576588426\H,0,-2.8446619141
 ,-1.0939325386,1.9232603393\H,0,-3.41192213,0.5826271621,2.0710995191\
 H,0,-4.4264050096,-0.6356574804,1.2800932979\H,0,-2.3368598604,-0.9872
 245523,-1.819455785\H,0,-2.5591051685,-2.0900290577,-0.44424653\H,0,-4
 .5638349324,-0.72710493,-1.8664605957\\Version=ES64L-G09RevD.01\State=
 1-A\HF=-886.9740193\RMSD=5.284e-09\Dipole=-1.6857062,-0.9425585,1.3681
 537\Quadrupole=-8.7552551,3.3694586,5.3857965,-9.1706143,5.223453,-3.2
 191529\PG=C01 [X(C15H24O4)]\\@


 YOU WILL NEVER "FIND" TIME FOR ANYTHING.
 IF YOU WANT TIME, YOU MUST MAKE IT.

                        -- CHARLES BIXTON
 Job cpu time:       0 days  0 hours 44 minutes 31.3 seconds.
 File lengths (MBytes):  RWF=    277 Int=      0 D2E=      0 Chk=     30 Scr=      1
 Normal termination of Gaussian 09 at Mon Mar 11 00:10:50 2024.
