# Supplementary material for: New patchoulol- and guaiane-type sesquiterpenoids from Sanguisorba officinalis with anti-melanogenic activity
Source: Nat Prod Bioprospect. 2026 May 12;16(1):63. doi: 10.1007/s13659-026-00616-0 (PMC13161421; doi:10.1007/s13659-026-00616-0)
Supplement: Supplementary file 2 — Additional file 2. It includes the calculated NMR data of compound 11. [file 13659_2026_616_MOESM2_ESM.zip › New folder/11R-nmr-56.log]

 Entering Gaussian System, Link 0=/gpfs/home/zhengshan/software/Gaussian/g09/g09
 Input=DY-202A-11R_56-2.gjf
 Output=DY-202A-11R_56-2.log
 Initial command:
 /gpfs/home/zhengshan/software/Gaussian/g09/l1.exe "/gpfs/home/zhengshan/software/Gaussian/g09/scratch/zhengshan/%J/Gau-8566.inp" -scrdir="/gpfs/home/zhengshan/software/Gaussian/g09/scratch/zhengshan/%J/"
 Entering Link 1 = /gpfs/home/zhengshan/software/Gaussian/g09/l1.exe PID=      8567.
  
 Copyright (c) 1988,1990,1992,1993,1995,1998,2003,2009,2013,
            Gaussian, Inc.  All Rights Reserved.
  
 This is part of the Gaussian(R) 09 program.  It is based on
 the Gaussian(R) 03 system (copyright 2003, Gaussian, Inc.),
 the Gaussian(R) 98 system (copyright 1998, Gaussian, Inc.),
 the Gaussian(R) 94 system (copyright 1995, Gaussian, Inc.),
 the Gaussian 92(TM) system (copyright 1992, Gaussian, Inc.),
 the Gaussian 90(TM) system (copyright 1990, Gaussian, Inc.),
 the Gaussian 88(TM) system (copyright 1988, Gaussian, Inc.),
 the Gaussian 86(TM) system (copyright 1986, Carnegie Mellon
 University), and the Gaussian 82(TM) system (copyright 1983,
 Carnegie Mellon University). Gaussian is a federally registered
 trademark of Gaussian, Inc.
  
 This software contains proprietary and confidential information,
 including trade secrets, belonging to Gaussian, Inc.
  
 This software is provided under written license and may be
 used, copied, transmitted, or stored only in accord with that
 written license.
  
 The following legend is applicable only to US Government
 contracts under FAR:
  
                    RESTRICTED RIGHTS LEGEND
  
 Use, reproduction and disclosure by the US Government is
 subject to restrictions as set forth in subparagraphs (a)
 and (c) of the Commercial Computer Software - Restricted
 Rights clause in FAR 52.227-19.
  
 Gaussian, Inc.
 340 Quinnipiac St., Bldg. 40, Wallingford CT 06492
  
  
 ---------------------------------------------------------------
 Warning -- This program may not be used in any manner that
 competes with the business of Gaussian, Inc. or will provide
 assistance to any competitor of Gaussian, Inc.  The licensee
 of this program is prohibited from giving any competitor of
 Gaussian, Inc. access to this program.  By using this program,
 the user acknowledges that Gaussian, Inc. is engaged in the
 business of creating and licensing software in the field of
 computational chemistry and represents and warrants to the
 licensee that it is not a competitor of Gaussian, Inc. and that
 it will not use this program in any manner prohibited above.
 ---------------------------------------------------------------
  

 Cite this work as:
 Gaussian 09, Revision D.01,
 M. J. Frisch, G. W. Trucks, H. B. Schlegel, G. E. Scuseria, 
 M. A. Robb, J. R. Cheeseman, G. Scalmani, V. Barone, B. Mennucci, 
 G. A. Petersson, H. Nakatsuji, M. Caricato, X. Li, H. P. Hratchian, 
 A. F. Izmaylov, J. Bloino, G. Zheng, J. L. Sonnenberg, M. Hada, 
 M. Ehara, K. Toyota, R. Fukuda, J. Hasegawa, M. Ishida, T. Nakajima, 
 Y. Honda, O. Kitao, H. Nakai, T. Vreven, J. A. Montgomery, Jr., 
 J. E. Peralta, F. Ogliaro, M. Bearpark, J. J. Heyd, E. Brothers, 
 K. N. Kudin, V. N. Staroverov, T. Keith, R. Kobayashi, J. Normand, 
 K. Raghavachari, A. Rendell, J. C. Burant, S. S. Iyengar, J. Tomasi, 
 M. Cossi, N. Rega, J. M. Millam, M. Klene, J. E. Knox, J. B. Cross, 
 V. Bakken, C. Adamo, J. Jaramillo, R. Gomperts, R. E. Stratmann, 
 O. Yazyev, A. J. Austin, R. Cammi, C. Pomelli, J. W. Ochterski, 
 R. L. Martin, K. Morokuma, V. G. Zakrzewski, G. A. Voth, 
 P. Salvador, J. J. Dannenberg, S. Dapprich, A. D. Daniels, 
 O. Farkas, J. B. Foresman, J. V. Ortiz, J. Cioslowski, 
 and D. J. Fox, Gaussian, Inc., Wallingford CT, 2013.
 
 ******************************************
 Gaussian 09:  ES64L-G09RevD.01 24-Apr-2013
                10-Mar-2024 
 ******************************************
 %chk=DY-202A-11R_56.chk
 %mem=6GB
 %nprocshared=3
 Will use up to    3 processors via shared memory.
 ----------------------------------------------------------------------
 # mPW1PW91/6-311G(d,p) nmr guess=read geom=check scrf=(solvent=methano
 l,read)
 ----------------------------------------------------------------------
 1/29=2,38=1,40=2/1;
 2/12=2,40=1/2;
 3/5=4,6=6,7=101,11=2,14=-4,16=1,25=1,30=1,70=2203,72=3,74=-7,116=-2/1,2,8,3;
 4/5=1/1;
 5/5=2,38=6,53=3/2;
 8/6=1,10=90,11=11/1;
 10/13=100,45=16/2;
 6/7=2,8=2,9=2,10=2,28=1/1;
 99/9=1/99;
 ----------------------------------------------------------------------
 candidate structure: DY-202A-11R_56, conformer: 1, nmr calculation wit
 h methanol solvation
 ----------------------------------------------------------------------
 Structure from the checkpoint file:  "DY-202A-11R_56.chk"
 Charge =  0 Multiplicity = 1
 Redundant internal coordinates found in file.
 C,0,-1.6913111237,0.6532585669,-0.1661123788
 C,0,-0.9560644644,-0.4847050491,-0.1788992986
 C,0,0.5209721577,-0.6415517526,-0.4184262467
 C,0,1.3761243997,0.5079324821,0.171635346
 C,0,1.324483743,1.8050681967,-0.6719273742
 C,0,-0.0137851491,2.1270887098,-1.3603501675
 C,0,-1.2809139116,2.0708290773,-0.4856411752
 C,0,-3.0932731083,0.3272784773,0.1446245349
 C,0,-3.1981825629,-1.157096276,0.4426393832
 C,0,-1.8146240183,-1.7305041486,0.0643878678
 O,0,-4.0325527477,1.1243120043,0.1546947743
 C,0,-1.1966273229,2.951481935,0.7773787401
 C,0,-1.8719136785,-2.6169633939,-1.1875869662
 O,0,-1.2094298949,-2.4584659685,1.1474352875
 C,0,2.8413893537,0.0850396173,0.4973836125
 O,0,2.7162910918,-1.0315417532,1.4139307597
 C,0,3.5950262342,1.222908054,1.1965472662
 C,0,3.6753295066,-0.4076666084,-0.706753997
 O,0,3.2516439035,-1.6794238478,-1.1917270525
 H,0,0.7049510326,-0.7446678151,-1.496852242
 H,0,0.8244057059,-1.5904740275,0.0277878611
 H,0,0.9444045292,0.7305082833,1.1559725182
 H,0,2.0853048359,1.7617622521,-1.4620338374
 H,0,1.605283407,2.6480898023,-0.0307035771
 H,0,-0.1593865019,1.4539826553,-2.2151739103
 H,0,0.0680812784,3.1371717498,-1.7835943637
 H,0,-2.1028049497,2.4818476578,-1.0907273533
 H,0,-3.3783030464,-1.2955964412,1.5154140464
 H,0,-4.0377271131,-1.6061541378,-0.0984743715
 H,0,-0.9556348851,3.9870904144,0.5066873227
 H,0,-0.431837258,2.5958709957,1.4764785684
 H,0,-2.1555929476,2.9596319464,1.3073467832
 H,0,-0.8693123451,-2.9486755488,-1.4774205066
 H,0,-2.4832720657,-3.5060110018,-0.9868184633
 H,0,-2.3202445228,-2.0802893002,-2.0308693713
 H,0,-1.6742398117,-3.3101162756,1.2177136786
 H,0,3.5946675666,-1.1960451331,1.8002014622
 H,0,3.817289106,2.0464345109,0.5102608446
 H,0,3.0114265545,1.6172879186,2.0357536976
 H,0,4.5509107232,0.8537208094,1.5889728788
 H,0,3.6177210612,0.2920685177,-1.545626013
 H,0,4.7309486803,-0.4591990517,-0.3937309644
 H,0,3.0740785584,-2.2052171038,-0.3897976034
 Recover connectivity data from disk.
                          Input orientation:                          
 ---------------------------------------------------------------------
 Center     Atomic      Atomic             Coordinates (Angstroms)
 Number     Number       Type             X           Y           Z
 ---------------------------------------------------------------------
      1          6           0       -1.691311    0.653259   -0.166112
      2          6           0       -0.956064   -0.484705   -0.178899
      3          6           0        0.520972   -0.641552   -0.418426
      4          6           0        1.376124    0.507932    0.171635
      5          6           0        1.324484    1.805068   -0.671927
      6          6           0       -0.013785    2.127089   -1.360350
      7          6           0       -1.280914    2.070829   -0.485641
      8          6           0       -3.093273    0.327278    0.144625
      9          6           0       -3.198183   -1.157096    0.442639
     10          6           0       -1.814624   -1.730504    0.064388
     11          8           0       -4.032553    1.124312    0.154695
     12          6           0       -1.196627    2.951482    0.777379
     13          6           0       -1.871914   -2.616963   -1.187587
     14          8           0       -1.209430   -2.458466    1.147435
     15          6           0        2.841389    0.085040    0.497384
     16          8           0        2.716291   -1.031542    1.413931
     17          6           0        3.595026    1.222908    1.196547
     18          6           0        3.675330   -0.407667   -0.706754
     19          8           0        3.251644   -1.679424   -1.191727
     20          1           0        0.704951   -0.744668   -1.496852
     21          1           0        0.824406   -1.590474    0.027788
     22          1           0        0.944405    0.730508    1.155973
     23          1           0        2.085305    1.761762   -1.462034
     24          1           0        1.605283    2.648090   -0.030704
     25          1           0       -0.159387    1.453983   -2.215174
     26          1           0        0.068081    3.137172   -1.783594
     27          1           0       -2.102805    2.481848   -1.090727
     28          1           0       -3.378303   -1.295596    1.515414
     29          1           0       -4.037727   -1.606154   -0.098474
     30          1           0       -0.955635    3.987090    0.506687
     31          1           0       -0.431837    2.595871    1.476479
     32          1           0       -2.155593    2.959632    1.307347
     33          1           0       -0.869312   -2.948676   -1.477421
     34          1           0       -2.483272   -3.506011   -0.986818
     35          1           0       -2.320245   -2.080289   -2.030869
     36          1           0       -1.674240   -3.310116    1.217714
     37          1           0        3.594668   -1.196045    1.800201
     38          1           0        3.817289    2.046435    0.510261
     39          1           0        3.011427    1.617288    2.035754
     40          1           0        4.550911    0.853721    1.588973
     41          1           0        3.617721    0.292069   -1.545626
     42          1           0        4.730949   -0.459199   -0.393731
     43          1           0        3.074079   -2.205217   -0.389798
 ---------------------------------------------------------------------
                    Distance matrix (angstroms):
                    1          2          3          4          5
     1  C    0.000000
     2  C    1.354885   0.000000
     3  C    2.575732   1.504530   0.000000
     4  C    3.089394   2.558771   1.549442   0.000000
     5  C    3.267649   3.269104   2.587633   1.548169   0.000000
     6  C    2.532286   3.017480   2.972971   2.626879   1.539021
     7  C    1.509977   2.594296   3.257042   3.151906   2.625534
     8  C    1.472521   2.309036   3.783970   4.473129   4.729397
     9  C    2.432822   2.421882   3.852185   4.875454   5.520071
    10  C    2.398054   1.532426   2.621819   3.899099   4.785021
    11  O    2.409610   3.487836   4.917452   5.443712   5.463019
    12  C    2.533124   3.574873   4.158123   3.599571   3.125820
    13  C    3.430799   2.530367   3.196836   4.707676   5.480623
    14  O    3.411810   2.391462   2.957599   4.054232   5.282852
    15  C    4.616110   3.899054   2.598265   1.559472   2.574255
    16  O    4.976148   4.040091   2.886009   2.389420   3.786065
    17  C    5.488780   5.051754   3.941340   2.546598   2.997578
    18  C    5.497153   4.662014   3.176131   2.626068   3.228604
    19  O    5.561124   4.489764   3.021877   3.187610   4.015697
    20  H    3.076872   2.136247   1.098856   2.191651   2.750541
    21  H    3.376502   2.106067   1.091619   2.174487   3.502768
    22  H    2.949724   2.621146   2.130863   1.097653   2.154149
    23  H    4.143793   3.992866   3.051585   2.178050   1.097721
    24  H    3.855544   4.049305   3.485370   2.161881   1.095765
    25  H    2.680784   2.922263   2.842966   2.991599   2.169503
    26  H    3.446960   4.091688   4.043210   3.528002   2.142160
    27  H    2.089971   3.308607   4.134225   4.194383   3.518484
    28  H    3.077582   3.065205   4.401348   5.259566   6.042747
    29  H    3.258096   3.280360   4.670607   5.818257   6.381112
    30  H    3.479700   4.524045   4.945759   4.201655   3.368871
    31  H    2.838683   3.536246   3.870325   3.054640   2.885426
    32  H    2.775968   3.938433   4.807371   4.446763   4.166711
    33  H    3.920350   2.786545   2.894336   4.439539   5.297135
    34  H    4.312805   3.480429   4.189711   5.687592   6.542608
    35  H    3.368258   2.799405   3.569657   5.021261   5.497888
    36  H    4.198048   3.232530   3.823238   4.997649   6.223198
    37  H    5.935308   5.013183   3.831106   3.236928   4.502426
    38  H    5.722158   5.446697   4.353554   2.905330   2.769459
    39  H    5.281412   5.006401   4.162658   2.716582   3.195712
    40  H    6.487360   5.936626   4.744038   3.493950   4.052970
    41  H    5.497212   4.836407   3.425212   2.832020   2.882959
    42  H    6.521870   5.691127   4.213996   3.536924   4.099793
    43  H    5.561462   4.387105   2.994031   3.249529   4.384412
                    6          7          8          9         10
     6  C    0.000000
     7  C    1.540745   0.000000
     8  C    3.871371   2.592653   0.000000
     9  C    4.917014   3.867444   1.517626   0.000000
    10  C    4.489312   3.877823   2.424015   1.544702   0.000000
    11  O    4.410376   2.979503   1.231913   2.446203   3.616260
    12  C    2.578493   1.542035   3.299104   4.582433   4.776114
    13  C    5.097894   4.776757   3.454717   2.558875   1.535100
    14  O    5.361517   4.815243   3.509254   2.478999   1.438464
    15  C    3.971544   4.680073   5.950070   6.166225   5.016188
    16  O    5.012674   5.404695   6.099883   5.995012   4.779017
    17  C    4.514287   5.227190   6.829498   7.237436   6.266478
    18  C    4.523465   5.545826   6.861412   7.009131   5.699487
    19  O    5.018067   5.925119   6.787537   6.674147   5.219914
    20  H    2.963478   3.590714   4.274345   4.377919   3.123716
    21  H    4.055831   4.254541   4.363443   4.067079   2.642996
    22  H    3.033223   3.073011   4.181897   4.607920   3.854916
    23  H    2.133069   3.518564   5.608633   6.329515   5.453011
    24  H    2.158885   2.978310   5.243409   6.146282   5.556698
    25  H    1.097723   2.151652   3.930115   4.807909   4.251725
    26  H    1.098228   2.154427   4.648407   5.836552   5.536595
    27  H    2.136014   1.100259   2.673816   4.097924   4.377356
    28  H    5.595067   4.442531   2.143369   1.096572   2.177088
    29  H    5.632188   4.611954   2.165468   1.095122   2.232526
    30  H    2.798663   2.182334   4.253799   5.612110   5.798653
    31  H    2.905533   2.201480   3.742137   4.775589   4.756429
    32  H    3.520948   2.183996   3.026624   4.333839   4.864009
    33  H    5.148691   5.133076   4.278891   3.509989   2.180534
    34  H    6.161956   5.726953   4.043065   2.841100   2.168997
    35  H    4.844727   4.549695   3.335675   2.782320   2.183599
    36  H    6.242333   5.657800   4.049175   2.749298   1.960878
    37  H    5.835515   6.298320   7.056203   6.927287   5.706061
    38  H    4.264132   5.194621   7.130572   7.712589   6.795772
    39  H    4.576606   4.998732   6.519805   6.985304   6.195543
    40  H    5.581794   6.308372   7.797232   8.087392   7.037230
    41  H    4.073017   5.318287   6.920667   7.246366   6.016088
    42  H    5.489603   6.523188   7.882057   8.003605   6.683608
    43  H    5.407934   6.104074   6.688450   6.413483   4.932651
                   11         12         13         14         15
    11  O    0.000000
    12  C    3.430562   0.000000
    13  C    4.524072   5.943457   0.000000
    14  O    4.668175   5.422605   2.432352   0.000000
    15  C    6.960503   4.959886   5.688161   4.827124   0.000000
    16  O    7.195851   5.619663   5.507547   4.185501   1.449987
    17  C    7.699035   5.111126   7.093387   6.052910   1.533474
    18  C    7.905726   6.101024   5.990334   5.612902   1.545368
    19  O    7.920436   6.716382   5.208631   5.097035   2.476840
    20  H    5.353936   4.738106   3.200214   3.687033   3.038052
    21  H    5.565628   5.027507   3.130648   2.478610   2.663849
    22  H    5.091929   3.108066   4.962810   3.848199   2.109246
    23  H    6.359901   4.147467   5.908311   5.956084   2.687448
    24  H    5.843070   2.931851   6.414832   5.948742   2.894142
    25  H    4.552623   3.503390   4.534455   5.264692   4.270437
    26  H    4.962234   2.862263   6.101547   6.444698   4.712707
    27  H    2.667940   2.128740   5.104955   5.496744   5.719427
    28  H    2.852290   4.831364   3.364734   2.488310   6.451908
    29  H    2.742183   5.441600   2.626528   3.205931   7.108968
    30  H    4.217443   1.097195   6.879219   6.482296   5.444583
    31  H    4.108254   1.095492   6.028657   5.124377   4.239919
    32  H    2.867051   1.095695   6.115847   5.502416   5.821439
    33  H    5.409170   6.324801   1.095101   2.691812   5.183878
    34  H    5.014301   6.816675   1.097485   2.697233   6.591701
    35  H    4.240066   5.870902   1.095511   3.388000   6.141920
    36  H    5.133790   6.295206   2.510977   0.972777   5.695337
    37  H    8.140408   6.419085   6.389789   5.009906   1.976345
    38  H    7.911811   5.101943   7.549635   6.779972   2.190803
    39  H    7.307466   4.590348   7.222591   5.934350   2.177907
    40  H    8.706677   6.171992   7.810737   6.659359   2.169078
    41  H    7.881016   5.970493   6.223082   6.174091   2.195322
    42  H    8.922289   6.938328   6.991705   6.454484   2.158869
    43  H    7.866794   6.796527   5.026812   4.558033   2.467085
                   16         17         18         19         20
    16  O    0.000000
    17  C    2.429398   0.000000
    18  C    2.409622   2.507544   0.000000
    19  O    2.737847   3.774294   1.425509   0.000000
    20  H    3.549710   4.413422   3.092082   2.729929   0.000000
    21  H    2.411022   4.117943   3.172751   2.717833   1.747623
    22  H    2.512159   2.696275   3.496161   4.079561   3.044825
    23  H    4.058554   3.104461   2.793752   3.643511   2.861605
    24  H    4.106214   2.737949   3.752304   4.773453   3.804076
    25  H    5.255260   5.078273   4.521738   4.743502   2.469237
    26  H    5.883481   4.998499   5.170851   5.803876   3.944173
    27  H    6.468455   6.267522   6.471751   6.782072   4.296374
    28  H    6.101156   7.421042   7.448502   7.171620   5.103943
    29  H    6.945093   8.242548   7.829280   7.371262   5.019025
    30  H    6.284330   5.368904   6.498628   7.259145   5.400116
    31  H    4.803410   4.263686   5.536837   6.242235   4.614345
    32  H    6.298895   6.008170   7.028155   7.550127   5.456013
    33  H    4.989175   6.669523   5.263499   4.321447   2.708567
    34  H    6.238754   8.004716   6.899750   6.022264   4.248519
    35  H    6.191382   7.504516   6.363793   5.648964   3.349756
    36  H    4.950471   6.950822   6.383234   5.720917   4.428424
    37  H    0.973556   2.493137   2.629234   3.050075   4.407354
    38  H    3.391571   1.094799   2.742971   4.135062   4.637392
    39  H    2.736799   1.095624   3.473119   4.619810   4.835077
    40  H    2.636415   1.097275   2.761902   3.979599   5.183490
    41  H    3.365040   2.895944   1.093917   2.036182   3.092156
    42  H    2.766598   2.578525   1.102257   2.077039   4.184140
    43  H    2.181504   3.813125   1.921757   0.975233   2.995253
                   21         22         23         24         25
    21  H    0.000000
    22  H    2.583439   0.000000
    23  H    3.879036   3.036296   0.000000
    24  H    4.310292   2.349911   1.750629   0.000000
    25  H    3.907357   3.620276   2.387590   3.051534   0.000000
    26  H    5.118961   3.898849   2.462589   2.382188   1.752463
    27  H    5.138428   4.171371   4.265754   3.860208   2.469365
    28  H    4.467969   4.787494   6.932795   6.540587   5.642597
    29  H    4.863797   5.644047   7.119949   7.067302   5.374605
    30  H    5.874276   3.825840   4.251501   2.939390   3.802522
    31  H    4.604599   2.340159   3.958105   2.534598   3.873814
    32  H    5.587587   3.821242   5.204765   4.003952   4.319719
    33  H    2.641788   4.874497   5.560416   6.288115   4.520141
    34  H    3.954673   5.855648   6.989074   7.450060   5.613452
    35  H    3.790358   5.358589   5.873142   6.462817   4.146608
    36  H    3.258270   4.815367   6.858511   6.914770   6.064333
    37  H    3.312307   3.339241   4.654995   4.699706   6.102361
    38  H    4.734684   3.225224   2.640219   2.355335   4.857257
    39  H    4.370895   2.415155   3.621200   2.703708   5.305762
    40  H    4.722100   3.634496   4.026462   3.810490   6.084303
    41  H    3.717823   3.825897   2.124920   3.449019   4.008102
    42  H    4.088831   4.260857   3.615712   4.422309   5.558174
    43  H    2.369243   3.942512   4.226617   5.083394   5.213160
                   26         27         28         29         30
    26  H    0.000000
    27  H    2.371131   0.000000
    28  H    6.512331   4.763187   0.000000
    29  H    6.495878   4.630362   1.770853   0.000000
    30  H    2.648725   2.476588   5.898613   6.414819   0.000000
    31  H    3.342305   3.065237   4.881260   5.756729   1.774923
    32  H    3.811845   2.445777   4.432300   5.134702   1.771052
    33  H    6.165224   5.582259   4.240845   3.707116   7.214498
    34  H    7.160735   6.000834   3.456614   2.610544   7.791714
    35  H    5.743444   4.663072   3.783035   2.628441   6.716729
    36  H    7.321957   6.249753   2.655324   3.197172   7.366897
    37  H    6.637558   7.371944   6.979494   7.875697   7.017359
    38  H    4.528580   6.148192   7.997253   8.684080   5.152374
    39  H    5.055764   6.056213   7.041612   8.039656   4.867400
    40  H    6.056742   7.355510   8.215681   9.091928   6.427394
    41  H    4.555347   6.142189   7.799679   8.018939   6.227420
    42  H    6.050449   7.472332   8.372835   8.848297   7.274440
    43  H    6.286478   7.018547   6.788996   7.142935   7.442241
                   31         32         33         34         35
    31  H    0.000000
    32  H    1.769820   0.000000
    33  H    6.297531   6.657142   0.000000
    34  H    6.892690   6.868414   1.776564   0.000000
    35  H    6.142804   6.047446   1.779215   1.774627   0.000000
    36  H    6.040795   6.288838   2.835894   2.356453   3.533141
    37  H    5.540412   7.111825   5.808755   7.074233   7.102477
    38  H    4.392099   6.094637   7.132057   8.530414   7.820263
    39  H    3.623048   5.388001   6.946262   8.097892   7.657429
    40  H    5.279727   7.035010   7.296561   8.667277   8.302075
    41  H    5.553336   6.970402   5.535390   7.208314   6.412720
    42  H    6.283749   7.874422   6.223729   7.853649   7.418051
    43  H    6.230961   7.543569   4.157642   5.738697   5.639809
                   36         37         38         39         40
    36  H    0.000000
    37  H    5.707011   0.000000
    38  H    7.703896   3.496739   0.000000
    39  H    6.848647   2.882793   1.777838   0.000000
    40  H    7.498525   2.271686   1.767593   1.775573   0.000000
    41  H    6.972563   3.661909   2.710037   3.866533   3.318434
    42  H    7.193811   2.578258   2.816057   3.629180   2.384803
    43  H    5.133364   2.466888   4.408969   4.527557   3.931115
                   41         42         43
    41  H    0.000000
    42  H    1.769333   0.000000
    43  H    2.804982   2.407034   0.000000
 Stoichiometry    C15H24O4
 Framework group  C1[X(C15H24O4)]
 Deg. of freedom   123
 Full point group                 C1      NOp   1
 Largest Abelian subgroup         C1      NOp   1
 Largest concise Abelian subgroup C1      NOp   1
                         Standard orientation:                         
 ---------------------------------------------------------------------
 Center     Atomic      Atomic             Coordinates (Angstroms)
 Number     Number       Type             X           Y           Z
 ---------------------------------------------------------------------
      1          6           0       -1.732343    0.668367   -0.141004
      2          6           0       -1.014799   -0.480815   -0.155959
      3          6           0        0.456381   -0.661850   -0.413772
      4          6           0        1.336704    0.478087    0.157496
      5          6           0        1.293760    1.770478   -0.693801
      6          6           0       -0.048399    2.108639   -1.366738
      7          6           0       -1.304589    2.077408   -0.475162
      8          6           0       -3.134900    0.365942    0.190192
      9          6           0       -3.258532   -1.114723    0.499277
     10          6           0       -1.889005   -1.711708    0.106708
     11          8           0       -4.061679    1.177358    0.207337
     12          6           0       -1.190204    2.964667    0.780847
     13          6           0       -1.976342   -2.605117   -1.138573
     14          8           0       -1.280767   -2.441986    1.186486
     15          6           0        2.799507    0.034813    0.466795
     16          8           0        2.669468   -1.073870    1.392199
     17          6           0        3.579597    1.165389    1.148559
     18          6           0        3.609865   -0.478284   -0.744904
     19          8           0        3.160440   -1.746438   -1.215943
     20          1           0        0.624520   -0.774629   -1.493816
     21          1           0        0.751143   -1.612468    0.034639
     22          1           0        0.921458    0.713516    1.145922
     23          1           0        2.043341    1.710472   -1.493501
     24          1           0        1.595841    2.613143   -0.061847
     25          1           0       -0.215530    1.432433   -2.215152
     26          1           0        0.043298    3.114636   -1.797628
     27          1           0       -2.128016    2.497152   -1.072116
     28          1           0       -3.426579   -1.243623    1.575203
     29          1           0       -4.111904   -1.554259   -0.027843
     30          1           0       -0.937011    3.994711    0.500243
     31          1           0       -0.421779    2.601798    1.472189
     32          1           0       -2.141858    2.990914    1.323261
     33          1           0       -0.982836   -2.954026   -1.439330
     34          1           0       -2.598509   -3.483375   -0.923995
     35          1           0       -2.427508   -2.066987   -1.979412
     36          1           0       -1.757565   -3.285932    1.268424
     37          1           0        3.550249   -1.249390    1.768005
     38          1           0        3.805341    1.981028    0.454039
     39          1           0        3.013212    1.574010    1.992732
     40          1           0        4.534824    0.784062    1.530846
     41          1           0        3.551891    0.216911   -1.587518
     42          1           0        4.668611   -0.544037   -0.445399
     43          1           0        2.985458   -2.264337   -0.408329
 ---------------------------------------------------------------------
 Rotational constants (GHZ):      0.5466041      0.2800201      0.2180925
 Standard basis: 6-311G(d,p) (5D, 7F)
 There are   505 symmetry adapted cartesian basis functions of A   symmetry.
 There are   486 symmetry adapted basis functions of A   symmetry.
   486 basis functions,   800 primitive gaussians,   505 cartesian basis functions
    73 alpha electrons       73 beta electrons
       nuclear repulsion energy      1610.6152317610 Hartrees.
 NAtoms=   43 NActive=   43 NUniq=   43 SFac= 1.00D+00 NAtFMM=   60 NAOKFM=F Big=F
 Integral buffers will be    131072 words long.
 Raffenetti 2 integral format.
 Two-electron integral symmetry is turned on.
 Using the following non-standard input for PCM:
 --- end of non-standard input.
 ------------------------------------------------------------------------------
 Polarizable Continuum Model (PCM)
 =================================
 Model                : PCM (using non-symmetric T matrix).
 Atomic radii         : UFF (Universal Force Field).
 Polarization charges : Total charges.
 Charge compensation  : None.
 Solution method      : On-the-fly selection.
 Cavity type          : Scaled VdW (van der Waals Surface) (Alpha=1.100).
 Cavity algorithm     : GePol (No added spheres)
                        Default sphere list used, NSphG=   43.
                        Lebedev-Laikov grids with approx.  5.0 points / Ang**2.
                        Smoothing algorithm: Karplus/York (Gamma=1.0000).
                        Polarization charges: spherical gaussians, with
                                              point-specific exponents (IZeta= 3).
                        Self-potential: point-specific (ISelfS= 7).
                        Self-field    : sphere-specific E.n sum rule (ISelfD= 2).
 Solvent              : Methanol, Eps=  32.613000 Eps(inf)=   1.765709
 ------------------------------------------------------------------------------
 One-electron integrals computed using PRISM.
 NBasis=   486 RedAO= T EigKep=  3.14D-04  NBF=   486
 NBsUse=   486 1.00D-06 EigRej= -1.00D+00 NBFU=   486
 Initial guess from the checkpoint file:  "DY-202A-11R_56.chk"
 B after Tr=     0.000000    0.000000    0.000000
         Rot=    1.000000    0.000000    0.000000    0.000000 Ang=   0.00 deg.
 Requested convergence on RMS density matrix=1.00D-08 within 128 cycles.
 Requested convergence on MAX density matrix=1.00D-06.
 Requested convergence on             energy=1.00D-06.
 No special actions if energy rises.
 Inv3:  Mode=1 IEnd=    20988075.
 Iteration    1 A*A^-1 deviation from unit magnitude is 5.88D-15 for   2629.
 Iteration    1 A*A^-1 deviation from orthogonality  is 5.26D-15 for   2636   2525.
 Iteration    1 A^-1*A deviation from unit magnitude is 6.22D-15 for   2629.
 Iteration    1 A^-1*A deviation from orthogonality  is 5.37D-11 for   2635   2549.
 Error on total polarization charges =  0.01129
 SCF Done:  E(RmPW1PW91) =  -886.976338701     A.U. after   11 cycles
            NFock= 11  Conv=0.58D-08     -V/T= 2.0045
 DoSCS=F DFT=T ScalE2(SS,OS)=  1.000000  1.000000
 Range of M.O.s used for correlation:     1   486
 NBasis=   486 NAE=    73 NBE=    73 NFC=     0 NFV=     0
 NROrb=    486 NOA=    73 NOB=    73 NVA=   413 NVB=   413
 NEqPCM:  Using equilibrium solvation (IEInf=0, Eps=  32.6130, EpsInf=   1.7657)
          Differentiating once with respect to magnetic field using GIAOs.
          Electric field/nuclear overlap derivatives assumed to be zero.
 FoFJK:  IHMeth= 1 ICntrl=    6127 DoSepK=F KAlg= 0 I1Cent=   0 FoldK=F
 IRaf=         1 NMat=   1 IRICut=       1 DoRegI=T DoRafI=F ISym2E= 0.
          There are     3 degrees of freedom in the 1st order CPHF.  IDoFFX=0 NUNeed=     3.
      3 vectors produced by pass  0 Test12= 1.00D-12 3.33D-08 XBig12= 4.66D+01 1.05D+00.
 AX will form     3 AO Fock derivatives at one time.
      3 vectors produced by pass  1 Test12= 1.00D-12 3.33D-08 XBig12= 1.01D-01 2.17D-01.
      3 vectors produced by pass  2 Test12= 1.00D-12 3.33D-08 XBig12= 1.40D-03 1.72D-02.
      3 vectors produced by pass  3 Test12= 1.00D-12 3.33D-08 XBig12= 6.65D-06 7.98D-04.
      3 vectors produced by pass  4 Test12= 1.00D-12 3.33D-08 XBig12= 3.41D-08 4.62D-05.
      3 vectors produced by pass  5 Test12= 1.00D-12 3.33D-08 XBig12= 8.48D-11 1.89D-06.
      3 vectors produced by pass  6 Test12= 1.00D-12 3.33D-08 XBig12= 4.00D-13 1.32D-07.
 InvSVY:  IOpt=1 It=  1 EMax= 8.88D-16
 Solved reduced A of dimension    21 with     3 vectors.
 Calculating GIAO nuclear magnetic shielding tensors.
 SCF GIAO Magnetic shielding tensor (ppm):
      1  C    Isotropic =    35.5973   Anisotropy =   139.6885
   XX=   -28.8356   YX=   -28.7268   ZX=    36.8771
   XY=   -16.0894   YY=    16.0066   ZY=    22.1817
   XZ=    32.7229   YZ=    12.6227   ZZ=   119.6208
   Eigenvalues:   -47.1509    25.2198   128.7230
      2  C    Isotropic =    -2.5149   Anisotropy =   191.5355
   XX=   -79.6560   YX=   -31.0750   ZX=    45.9375
   XY=   -31.2097   YY=   -42.3453   ZY=    23.9300
   XZ=    32.8228   YZ=    33.3177   ZZ=   114.4565
   Eigenvalues:  -107.8464   -24.8737   125.1754
      3  C    Isotropic =   159.5342   Anisotropy =    12.5067
   XX=   167.5127   YX=     1.0462   ZX=     1.6024
   XY=    -0.3175   YY=   150.3976   ZY=     6.4176
   XZ=    -0.3710   YZ=    12.8046   ZZ=   160.6923
   Eigenvalues:   144.6423   166.0883   167.8720
      4  C    Isotropic =   138.4938   Anisotropy =    37.5531
   XX=   160.5758   YX=    -6.8957   ZX=     7.3677
   XY=    -3.2181   YY=   131.0328   ZY=     0.4841
   XZ=    10.8682   YZ=    -2.3853   ZZ=   123.8728
   Eigenvalues:   121.7264   130.2258   163.5292
      5  C    Isotropic =   159.4482   Anisotropy =    22.2336
   XX=   164.3578   YX=    -1.4084   ZX=     1.4890
   XY=    -0.0532   YY=   165.8014   ZY=   -13.0762
   XZ=     3.4708   YZ=   -15.8356   ZZ=   148.1853
   Eigenvalues:   139.9316   164.1424   174.2706
      6  C    Isotropic =   156.0640   Anisotropy =    16.9381
   XX=   163.3073   YX=    -5.3987   ZX=    -9.4981
   XY=    -0.9960   YY=   151.5963   ZY=    -5.1224
   XZ=    -5.5108   YZ=    -3.8375   ZZ=   153.2883
   Eigenvalues:   144.8464   155.9895   167.3561
      7  C    Isotropic =   154.5216   Anisotropy =     7.1805
   XX=   152.9834   YX=     4.5393   ZX=     0.3253
   XY=     4.3588   YY=   152.7188   ZY=    -0.6924
   XZ=    -5.5546   YZ=     2.1223   ZZ=   157.8626
   Eigenvalues:   147.8450   156.4111   159.3086
      8  C    Isotropic =   -24.8665   Anisotropy =   145.7342
   XX=   -67.5079   YX=   -12.3671   ZX=    27.4781
   XY=   -18.5700   YY=   -67.5161   ZY=    32.5758
   XZ=    33.7980   YZ=    27.5427   ZZ=    60.4245
   Eigenvalues:   -94.8446   -52.0445    72.2896
      9  C    Isotropic =   132.5447   Anisotropy =    33.5817
   XX=   133.4735   YX=   -17.6553   ZX=   -11.2851
   XY=   -14.0136   YY=   140.6558   ZY=     4.7266
   XZ=    -3.5152   YZ=     1.6567   ZZ=   123.5047
   Eigenvalues:   117.6150   125.0866   154.9324
     10  C    Isotropic =   106.8770   Anisotropy =    37.4548
   XX=   102.8887   YX=    -6.6750   ZX=     1.9729
   XY=    -6.0935   YY=   104.6147   ZY=   -18.3446
   XZ=     8.1770   YZ=   -22.3339   ZZ=   113.1275
   Eigenvalues:    87.8632   100.9209   131.8469
     11  O    Isotropic =  -229.1625   Anisotropy =   891.6191
   XX=  -557.8601   YX=   248.0573   ZX=   122.6787
   XY=   198.7254   YY=  -440.9704   ZY=   120.0725
   XZ=   172.8147   YZ=   110.1489   ZZ=   311.3431
   Eigenvalues:  -732.5577  -320.1800   365.2503
     12  C    Isotropic =   169.1029   Anisotropy =    29.5233
   XX=   154.6516   YX=     0.9815   ZX=     1.3348
   XY=     0.4500   YY=   177.9997   ZY=    10.3126
   XZ=     0.7485   YZ=    14.2868   ZZ=   174.6573
   Eigenvalues:   154.5972   163.9263   188.7851
     13  C    Isotropic =   158.7441   Anisotropy =    41.5538
   XX=   142.8267   YX=    -1.1203   ZX=     6.8826
   XY=    -0.5312   YY=   158.6689   ZY=    19.5869
   XZ=     9.3013   YZ=    14.3892   ZZ=   174.7369
   Eigenvalues:   139.0831   150.7027   186.4466
     14  O    Isotropic =   246.5257   Anisotropy =    59.6081
   XX=   228.2609   YX=     8.3343   ZX=     0.1647
   XY=    -1.4803   YY=   237.6523   ZY=   -20.3652
   XZ=    13.5670   YZ=   -28.2223   ZZ=   273.6640
   Eigenvalues:   220.4026   232.9101   286.2645
     15  C    Isotropic =   108.9879   Anisotropy =    48.0973
   XX=    93.6335   YX=    -4.2206   ZX=     2.6034
   XY=    -1.5068   YY=   119.6324   ZY=   -26.5584
   XZ=     1.1275   YZ=   -21.3687   ZZ=   113.6978
   Eigenvalues:    92.2934    93.6175   141.0527
     16  O    Isotropic =   258.6550   Anisotropy =   107.6521
   XX=   293.8541   YX=   -31.6532   ZX=    49.4458
   XY=   -12.2692   YY=   245.3018   ZY=   -35.4068
   XZ=    26.4243   YZ=   -43.9811   ZZ=   236.8090
   Eigenvalues:   198.6619   246.8800   330.4231
     17  C    Isotropic =   160.0119   Anisotropy =    41.6478
   XX=   159.6623   YX=    13.8451   ZX=    11.8784
   XY=     9.6059   YY=   167.6907   ZY=    15.5338
   XZ=    12.2446   YZ=    17.0516   ZZ=   152.6827
   Eigenvalues:   140.9681   151.2905   187.7771
     18  C    Isotropic =   118.8113   Anisotropy =    55.9950
   XX=   114.9053   YX=     9.4239   ZX=     2.4744
   XY=    16.0244   YY=   134.6845   ZY=    30.4676
   XZ=     0.7266   YZ=    27.3023   ZZ=   106.8441
   Eigenvalues:    87.5418   112.7509   156.1413
     19  O    Isotropic =   307.8074   Anisotropy =    53.4746
   XX=   309.0735   YX=    28.7269   ZX=    -9.7885
   XY=    -5.8072   YY=   284.2350   ZY=   -12.2528
   XZ=   -19.0367   YZ=   -18.3669   ZZ=   330.1138
   Eigenvalues:   277.8300   302.1351   343.4572
     20  H    Isotropic =    29.3228   Anisotropy =     5.1295
   XX=    29.1601   YX=     0.2063   ZX=    -0.2535
   XY=     0.7568   YY=    27.6827   ZY=     3.0273
   XZ=    -1.4647   YZ=     2.5129   ZZ=    31.1257
   Eigenvalues:    25.9229    29.3030    32.7425
     21  H    Isotropic =    28.4230   Anisotropy =     8.8278
   XX=    33.1072   YX=     1.8145   ZX=     0.7681
   XY=     2.3996   YY=    30.6115   ZY=    -2.0877
   XZ=     1.3349   YZ=    -1.5208   ZZ=    21.5503
   Eigenvalues:    21.0300    29.9309    34.3082
     22  H    Isotropic =    29.6805   Anisotropy =     2.9524
   XX=    30.8178   YX=    -1.3318   ZX=    -1.0329
   XY=    -1.6080   YY=    28.5019   ZY=     0.7750
   XZ=     1.1596   YZ=     1.4992   ZZ=    29.7217
   Eigenvalues:    27.3201    30.0726    31.6487
     23  H    Isotropic =    30.3378   Anisotropy =     7.0668
   XX=    33.7013   YX=    -1.4882   ZX=    -2.8653
   XY=    -1.3705   YY=    27.6432   ZY=    -3.7970
   XZ=    -2.4969   YZ=    -2.9355   ZZ=    29.6689
   Eigenvalues:    24.3178    31.6465    35.0490
     24  H    Isotropic =    29.8394   Anisotropy =     6.1383
   XX=    30.3949   YX=     0.6483   ZX=     3.4404
   XY=     0.3095   YY=    33.3809   ZY=     1.5912
   XZ=     2.5238   YZ=     0.9220   ZZ=    25.7424
   Eigenvalues:    24.1933    31.3933    33.9316
     25  H    Isotropic =    29.8071   Anisotropy =     6.1845
   XX=    28.2604   YX=    -1.0925   ZX=     1.1512
   XY=    -0.5590   YY=    27.4919   ZY=     1.2767
   XZ=     0.1640   YZ=     1.0754   ZZ=    33.6691
   Eigenvalues:    26.7054    28.7859    33.9301
     26  H    Isotropic =    30.0283   Anisotropy =    10.5688
   XX=    28.6503   YX=    -0.8327   ZX=    -0.2129
   XY=    -0.9459   YY=    32.3033   ZY=    -5.6425
   XZ=    -0.6898   YZ=    -6.6241   ZZ=    29.1312
   Eigenvalues:    24.1991    28.8116    37.0741
     27  H    Isotropic =    29.0704   Anisotropy =     8.9179
   XX=    32.9262   YX=    -2.2694   ZX=     2.5727
   XY=    -2.5697   YY=    26.5040   ZY=    -0.9358
   XZ=     2.6052   YZ=    -2.6588   ZZ=    27.7809
   Eigenvalues:    25.1838    27.0116    35.0157
     28  H    Isotropic =    29.1724   Anisotropy =     6.3237
   XX=    29.7111   YX=    -1.1153   ZX=    -2.9921
   XY=    -0.5743   YY=    27.1953   ZY=    -0.0268
   XZ=    -3.3988   YZ=    -1.5485   ZZ=    30.6109
   Eigenvalues:    25.9029    28.2262    33.3882
     29  H    Isotropic =    29.2788   Anisotropy =     5.9229
   XX=    33.1186   YX=    -0.0449   ZX=     0.2465
   XY=     0.4835   YY=    28.2734   ZY=     1.3232
   XZ=     1.1615   YZ=     2.1726   ZZ=    26.4442
   Eigenvalues:    25.3550    29.2539    33.2274
     30  H    Isotropic =    30.7106   Anisotropy =    10.8090
   XX=    27.4633   YX=     0.0492   ZX=    -0.9903
   XY=     0.3074   YY=    37.7603   ZY=     0.5346
   XZ=    -0.0802   YZ=     2.0782   ZZ=    26.9082
   Eigenvalues:    26.4511    27.7640    37.9166
     31  H    Isotropic =    30.7847   Anisotropy =     5.2643
   XX=    31.2620   YX=    -2.5677   ZX=     1.7536
   XY=    -2.4415   YY=    28.8906   ZY=     1.7839
   XZ=     3.2645   YZ=     1.8929   ZZ=    32.2016
   Eigenvalues:    25.9280    32.1319    34.2942
     32  H    Isotropic =    30.4117   Anisotropy =     9.2481
   XX=    32.5516   YX=    -0.8469   ZX=    -3.4936
   XY=    -1.4804   YY=    28.7900   ZY=     2.7204
   XZ=    -4.4521   YZ=     4.0568   ZZ=    29.8935
   Eigenvalues:    25.3669    29.2911    36.5771
     33  H    Isotropic =    30.1308   Anisotropy =     5.6312
   XX=    31.9504   YX=     0.6838   ZX=    -1.2760
   XY=    -0.8672   YY=    29.8293   ZY=     3.0631
   XZ=    -2.5630   YZ=     4.1424   ZZ=    28.6127
   Eigenvalues:    25.2611    31.2463    33.8849
     34  H    Isotropic =    30.3313   Anisotropy =     9.2234
   XX=    29.7681   YX=     3.8474   ZX=     0.1886
   XY=     4.0644   YY=    33.5189   ZY=     1.1123
   XZ=     0.7660   YZ=     3.0175   ZZ=    27.7070
   Eigenvalues:    26.5739    27.9399    36.4803
     35  H    Isotropic =    30.7762   Anisotropy =     8.8031
   XX=    28.9826   YX=     0.4625   ZX=     3.4552
   XY=     0.2299   YY=    28.3811   ZY=     0.1485
   XZ=     3.6705   YZ=     0.4059   ZZ=    34.9650
   Eigenvalues:    27.2859    28.3978    36.6450
     36  H    Isotropic =    30.4448   Anisotropy =    16.5228
   XX=    27.3129   YX=     4.9413   ZX=     0.5302
   XY=     5.5800   YY=    37.2952   ZY=    -5.1796
   XZ=    -0.0917   YZ=    -6.3912   ZZ=    26.7263
   Eigenvalues:    22.5976    27.2768    41.4600
     37  H    Isotropic =    31.2938   Anisotropy =    19.2627
   XX=    36.4119   YX=    -4.0577   ZX=     7.7932
   XY=    -4.5346   YY=    27.8281   ZY=    -5.0008
   XZ=     7.7980   YZ=    -5.5332   ZZ=    29.6413
   Eigenvalues:    22.9354    26.8104    44.1356
     38  H    Isotropic =    30.4752   Anisotropy =     8.0367
   XX=    30.6126   YX=     3.6761   ZX=     0.9758
   XY=     3.0453   YY=    33.5128   ZY=    -2.2774
   XZ=     1.3491   YZ=    -1.4964   ZZ=    27.3001
   Eigenvalues:    25.7130    29.8795    35.8329
     39  H    Isotropic =    30.5569   Anisotropy =     7.8588
   XX=    29.4641   YX=    -0.0050   ZX=     1.2444
   XY=    -1.0242   YY=    29.8943   ZY=     4.9795
   XZ=     0.2466   YZ=     4.0638   ZZ=    32.3124
   Eigenvalues:    26.1949    29.6797    35.7962
     40  H    Isotropic =    31.0532   Anisotropy =     9.9246
   XX=    35.5216   YX=    -0.1306   ZX=     4.2399
   XY=     0.9184   YY=    28.5763   ZY=     1.3316
   XZ=     4.2157   YZ=     0.3348   ZZ=    29.0618
   Eigenvalues:    26.7836    28.7064    37.6697
     41  H    Isotropic =    27.7925   Anisotropy =     3.2299
   XX=    27.2162   YX=    -0.0707   ZX=    -2.1102
   XY=    -0.0970   YY=    28.7413   ZY=    -1.7350
   XZ=    -2.4066   YZ=    -0.1814   ZZ=    27.4199
   Eigenvalues:    24.9176    28.5140    29.9458
     42  H    Isotropic =    28.4847   Anisotropy =     7.9032
   XX=    33.2230   YX=     0.6329   ZX=    -0.1145
   XY=     2.5034   YY=    27.7670   ZY=     3.6552
   XZ=     0.2080   YZ=     3.1540   ZZ=    24.4643
   Eigenvalues:    22.2730    29.4277    33.7536
     43  H    Isotropic =    29.7362   Anisotropy =    12.6269
   XX=    22.0116   YX=    -0.0654   ZX=    -4.5664
   XY=     1.5289   YY=    33.0584   ZY=    -4.0950
   XZ=    -2.6320   YZ=    -3.6451   ZZ=    34.1386
   Eigenvalues:    21.0146    30.0399    38.1541
 End of Minotr F.D. properties file   721 does not exist.
 End of Minotr F.D. properties file   722 does not exist.
 End of Minotr F.D. properties file   788 does not exist.

 **********************************************************************

            Population analysis using the SCF density.

 **********************************************************************

 Orbital symmetries:
       Occupied  (A) (A) (A) (A) (A) (A) (A) (A) (A) (A) (A) (A)
                 (A) (A) (A) (A) (A) (A) (A) (A) (A) (A) (A) (A)
                 (A) (A) (A) (A) (A) (A) (A) (A) (A) (A) (A) (A)
                 (A) (A) (A) (A) (A) (A) (A) (A) (A) (A) (A) (A)
                 (A) (A) (A) (A) (A) (A) (A) (A) (A) (A) (A) (A)
                 (A) (A) (A) (A) (A) (A) (A) (A) (A) (A) (A) (A)
                 (A)
       Virtual   (A) (A) (A) (A) (A) (A) (A) (A) (A) (A) (A) (A)
                 (A) (A) (A) (A) (A) (A) (A) (A) (A) (A) (A) (A)
                 (A) (A) (A) (A) (A) (A) (A) (A) (A) (A) (A) (A)
                 (A) (A) (A) (A) (A) (A) (A) (A) (A) (A) (A) (A)
                 (A) (A) (A) (A) (A) (A) (A) (A) (A) (A) (A) (A)
                 (A) (A) (A) (A) (A) (A) (A) (A) (A) (A) (A) (A)
                 (A) (A) (A) (A) (A) (A) (A) (A) (A) (A) (A) (A)
                 (A) (A) (A) (A) (A) (A) (A) (A) (A) (A) (A) (A)
                 (A) (A) (A) (A) (A) (A) (A) (A) (A) (A) (A) (A)
                 (A) (A) (A) (A) (A) (A) (A) (A) (A) (A) (A) (A)
                 (A) (A) (A) (A) (A) (A) (A) (A) (A) (A) (A) (A)
                 (A) (A) (A) (A) (A) (A) (A) (A) (A) (A) (A) (A)
                 (A) (A) (A) (A) (A) (A) (A) (A) (A) (A) (A) (A)
                 (A) (A) (A) (A) (A) (A) (A) (A) (A) (A) (A) (A)
                 (A) (A) (A) (A) (A) (A) (A) (A) (A) (A) (A) (A)
                 (A) (A) (A) (A) (A) (A) (A) (A) (A) (A) (A) (A)
                 (A) (A) (A) (A) (A) (A) (A) (A) (A) (A) (A) (A)
                 (A) (A) (A) (A) (A) (A) (A) (A) (A) (A) (A) (A)
                 (A) (A) (A) (A) (A) (A) (A) (A) (A) (A) (A) (A)
                 (A) (A) (A) (A) (A) (A) (A) (A) (A) (A) (A) (A)
                 (A) (A) (A) (A) (A) (A) (A) (A) (A) (A) (A) (A)
                 (A) (A) (A) (A) (A) (A) (A) (A) (A) (A) (A) (A)
                 (A) (A) (A) (A) (A) (A) (A) (A) (A) (A) (A) (A)
                 (A) (A) (A) (A) (A) (A) (A) (A) (A) (A) (A) (A)
                 (A) (A) (A) (A) (A) (A) (A) (A) (A) (A) (A) (A)
                 (A) (A) (A) (A) (A) (A) (A) (A) (A) (A) (A) (A)
                 (A) (A) (A) (A) (A) (A) (A) (A) (A) (A) (A) (A)
                 (A) (A) (A) (A) (A) (A) (A) (A) (A) (A) (A) (A)
                 (A) (A) (A) (A) (A) (A) (A) (A) (A) (A) (A) (A)
                 (A) (A) (A) (A) (A) (A) (A) (A) (A) (A) (A) (A)
                 (A) (A) (A) (A) (A) (A) (A) (A) (A) (A) (A) (A)
                 (A) (A) (A) (A) (A) (A) (A) (A) (A) (A) (A) (A)
                 (A) (A) (A) (A) (A) (A) (A) (A) (A) (A) (A) (A)
                 (A) (A) (A) (A) (A) (A) (A) (A) (A) (A) (A) (A)
                 (A) (A) (A) (A) (A)
 The electronic state is 1-A.
 Alpha  occ. eigenvalues --  -19.22162 -19.21651 -19.20800 -19.19791 -10.32007
 Alpha  occ. eigenvalues --  -10.30838 -10.30081 -10.27640 -10.26507 -10.24617
 Alpha  occ. eigenvalues --  -10.24606 -10.24380 -10.23665 -10.23561 -10.23086
 Alpha  occ. eigenvalues --  -10.23053 -10.23011 -10.22745 -10.22142  -1.06714
 Alpha  occ. eigenvalues --   -1.06238  -1.05589  -1.03638  -0.89145  -0.84591
 Alpha  occ. eigenvalues --   -0.82144  -0.78384  -0.76943  -0.74962  -0.71918
 Alpha  occ. eigenvalues --   -0.70031  -0.68712  -0.66665  -0.63717  -0.60342
 Alpha  occ. eigenvalues --   -0.58214  -0.56528  -0.53112  -0.52724  -0.52210
 Alpha  occ. eigenvalues --   -0.50388  -0.49029  -0.47910  -0.47401  -0.47028
 Alpha  occ. eigenvalues --   -0.45831  -0.45540  -0.45235  -0.44614  -0.44029
 Alpha  occ. eigenvalues --   -0.42816  -0.41955  -0.41226  -0.41052  -0.40544
 Alpha  occ. eigenvalues --   -0.39781  -0.39410  -0.39225  -0.37845  -0.36700
 Alpha  occ. eigenvalues --   -0.36429  -0.36145  -0.35535  -0.34810  -0.34368
 Alpha  occ. eigenvalues --   -0.33516  -0.32856  -0.31737  -0.30632  -0.30316
 Alpha  occ. eigenvalues --   -0.27972  -0.26951  -0.25957
 Alpha virt. eigenvalues --   -0.04774   0.03866   0.04725   0.05168   0.06245
 Alpha virt. eigenvalues --    0.06647   0.08132   0.08829   0.09160   0.09853
 Alpha virt. eigenvalues --    0.10323   0.11047   0.11597   0.12034   0.12260
 Alpha virt. eigenvalues --    0.12950   0.13172   0.14124   0.14283   0.15132
 Alpha virt. eigenvalues --    0.15347   0.15814   0.16746   0.17399   0.17574
 Alpha virt. eigenvalues --    0.17842   0.18502   0.19580   0.19705   0.20720
 Alpha virt. eigenvalues --    0.20772   0.21416   0.22178   0.23373   0.23612
 Alpha virt. eigenvalues --    0.24736   0.24929   0.26673   0.26831   0.27632
 Alpha virt. eigenvalues --    0.28334   0.29252   0.30336   0.32093   0.32319
 Alpha virt. eigenvalues --    0.32726   0.33906   0.34852   0.34975   0.35590
 Alpha virt. eigenvalues --    0.36924   0.38427   0.38872   0.39445   0.40191
 Alpha virt. eigenvalues --    0.41007   0.41175   0.41694   0.42731   0.43345
 Alpha virt. eigenvalues --    0.45356   0.45832   0.46385   0.47246   0.48236
 Alpha virt. eigenvalues --    0.48818   0.50001   0.50753   0.50816   0.51836
 Alpha virt. eigenvalues --    0.52426   0.52516   0.54237   0.55080   0.55626
 Alpha virt. eigenvalues --    0.56023   0.56655   0.57410   0.57649   0.58079
 Alpha virt. eigenvalues --    0.58933   0.59411   0.59474   0.59730   0.60043
 Alpha virt. eigenvalues --    0.60163   0.60663   0.61149   0.61404   0.62180
 Alpha virt. eigenvalues --    0.62584   0.62794   0.63322   0.63656   0.64364
 Alpha virt. eigenvalues --    0.64617   0.65184   0.65980   0.66396   0.66816
 Alpha virt. eigenvalues --    0.67528   0.68192   0.68246   0.69025   0.70109
 Alpha virt. eigenvalues --    0.70799   0.71430   0.72456   0.73547   0.73871
 Alpha virt. eigenvalues --    0.75277   0.76318   0.78825   0.81539   0.82033
 Alpha virt. eigenvalues --    0.84953   0.85645   0.86187   0.87630   0.87858
 Alpha virt. eigenvalues --    0.88520   0.89845   0.91604   0.93447   0.94448
 Alpha virt. eigenvalues --    0.95655   0.98462   0.99295   1.00085   1.00629
 Alpha virt. eigenvalues --    1.01343   1.03059   1.03289   1.06211   1.06848
 Alpha virt. eigenvalues --    1.07868   1.08292   1.10258   1.11581   1.14421
 Alpha virt. eigenvalues --    1.15324   1.16175   1.17879   1.19185   1.20673
 Alpha virt. eigenvalues --    1.21233   1.22511   1.22645   1.23689   1.24354
 Alpha virt. eigenvalues --    1.26278   1.30140   1.31095   1.32037   1.34490
 Alpha virt. eigenvalues --    1.35509   1.36009   1.36566   1.37583   1.38785
 Alpha virt. eigenvalues --    1.39869   1.41831   1.42710   1.42914   1.44577
 Alpha virt. eigenvalues --    1.45047   1.45817   1.46270   1.46654   1.48337
 Alpha virt. eigenvalues --    1.48471   1.49244   1.50013   1.50811   1.51034
 Alpha virt. eigenvalues --    1.51670   1.52900   1.53796   1.54116   1.54288
 Alpha virt. eigenvalues --    1.55858   1.56355   1.56815   1.57571   1.58121
 Alpha virt. eigenvalues --    1.58805   1.59546   1.60386   1.61338   1.61823
 Alpha virt. eigenvalues --    1.62367   1.63585   1.64409   1.65272   1.65596
 Alpha virt. eigenvalues --    1.66147   1.66671   1.67557   1.68288   1.68826
 Alpha virt. eigenvalues --    1.69442   1.70424   1.71286   1.72079   1.72335
 Alpha virt. eigenvalues --    1.72728   1.74011   1.74659   1.75603   1.76603
 Alpha virt. eigenvalues --    1.77301   1.77870   1.78342   1.79508   1.79707
 Alpha virt. eigenvalues --    1.80741   1.82521   1.84148   1.84851   1.85843
 Alpha virt. eigenvalues --    1.86555   1.88180   1.89143   1.89602   1.90218
 Alpha virt. eigenvalues --    1.91129   1.92136   1.94117   1.95574   1.96881
 Alpha virt. eigenvalues --    1.98208   1.99600   2.00237   2.01196   2.02080
 Alpha virt. eigenvalues --    2.03329   2.04860   2.05890   2.06490   2.07829
 Alpha virt. eigenvalues --    2.08237   2.09587   2.11099   2.11335   2.12404
 Alpha virt. eigenvalues --    2.13750   2.13959   2.16057   2.17434   2.18149
 Alpha virt. eigenvalues --    2.18353   2.20759   2.21803   2.23067   2.24007
 Alpha virt. eigenvalues --    2.25816   2.27809   2.29299   2.29902   2.31832
 Alpha virt. eigenvalues --    2.32971   2.34110   2.34642   2.35939   2.39429
 Alpha virt. eigenvalues --    2.40621   2.41590   2.42041   2.42400   2.43886
 Alpha virt. eigenvalues --    2.45044   2.45201   2.46081   2.47614   2.48015
 Alpha virt. eigenvalues --    2.49380   2.50335   2.51301   2.52115   2.52958
 Alpha virt. eigenvalues --    2.53481   2.56163   2.56593   2.56870   2.57846
 Alpha virt. eigenvalues --    2.58126   2.58826   2.59335   2.59790   2.60861
 Alpha virt. eigenvalues --    2.61241   2.61940   2.63824   2.64743   2.65860
 Alpha virt. eigenvalues --    2.66450   2.67872   2.69518   2.70734   2.70953
 Alpha virt. eigenvalues --    2.74032   2.74799   2.75823   2.77869   2.78599
 Alpha virt. eigenvalues --    2.80498   2.81673   2.83107   2.84911   2.86597
 Alpha virt. eigenvalues --    2.87401   2.88720   2.89760   2.91164   2.91733
 Alpha virt. eigenvalues --    2.93100   2.93403   2.94187   2.94919   2.98178
 Alpha virt. eigenvalues --    2.99997   3.02246   3.02887   3.05638   3.05677
 Alpha virt. eigenvalues --    3.06380   3.09117   3.12279   3.13472   3.14974
 Alpha virt. eigenvalues --    3.15700   3.16291   3.18376   3.18510   3.19763
 Alpha virt. eigenvalues --    3.21202   3.23117   3.24195   3.25958   3.27117
 Alpha virt. eigenvalues --    3.30360   3.32328   3.33935   3.36655   3.39660
 Alpha virt. eigenvalues --    3.42386   3.47235   3.49619   3.57087   3.58395
 Alpha virt. eigenvalues --    3.60418   3.64430   3.72825   3.75824   3.77933
 Alpha virt. eigenvalues --    3.78912   3.80931   3.81681   3.81950   3.82845
 Alpha virt. eigenvalues --    3.83461   3.83837   3.84631   3.87081   3.88737
 Alpha virt. eigenvalues --    3.89995   3.92620   3.97377   4.01526   4.03464
 Alpha virt. eigenvalues --    4.06818   4.08614   4.12024   4.13629   4.24383
 Alpha virt. eigenvalues --    4.25273   4.29086   4.34668   4.36386   4.42375
 Alpha virt. eigenvalues --    4.49094   4.56841   4.95605   4.97731   4.98390
 Alpha virt. eigenvalues --    5.05312   5.11212   5.30930   5.33024   5.35716
 Alpha virt. eigenvalues --    5.62853   5.64382   5.65685   5.66886  23.65284
 Alpha virt. eigenvalues --   23.79269  23.83102  23.86376  23.91378  23.93300
 Alpha virt. eigenvalues --   23.94669  23.97193  23.98450  24.00557  24.02171
 Alpha virt. eigenvalues --   24.02892  24.05636  24.06864  24.26300  50.01506
 Alpha virt. eigenvalues --   50.03114  50.04396  50.10044
          Condensed to atoms (all electrons):
               1          2          3          4          5          6
     1  C    5.744183   0.385064  -0.029515  -0.016497   0.001795  -0.068356
     2  C    0.385064   5.437066   0.252734  -0.048004  -0.007939  -0.005271
     3  C   -0.029515   0.252734   5.055624   0.332599  -0.063927  -0.013499
     4  C   -0.016497  -0.048004   0.332599   5.407985   0.282335  -0.041412
     5  C    0.001795  -0.007939  -0.063927   0.282335   5.030331   0.351477
     6  C   -0.068356  -0.005271  -0.013499  -0.041412   0.351477   5.011068
     7  C    0.264592  -0.053550  -0.006012  -0.002566  -0.076987   0.372940
     8  C    0.174538   0.034515   0.004970  -0.000272  -0.000397   0.005354
     9  C   -0.174039  -0.104457   0.006864  -0.000550   0.000002  -0.000173
    10  C   -0.000903   0.315786  -0.048794   0.004834  -0.000279  -0.000459
    11  O   -0.121705   0.006475  -0.000089  -0.000002  -0.000005   0.000190
    12  C   -0.077057   0.000960   0.001833  -0.004643  -0.003356  -0.069453
    13  C   -0.004253  -0.085070  -0.007924   0.000191  -0.000020   0.000079
    14  O    0.003141  -0.060015  -0.010221  -0.000595  -0.000001  -0.000002
    15  C    0.000079   0.004966  -0.050566   0.314282  -0.046633   0.005586
    16  O    0.000082  -0.000658  -0.009487  -0.075299   0.003111  -0.000057
    17  C   -0.000016  -0.000164   0.009572  -0.075797  -0.006568   0.000303
    18  C    0.000017  -0.000977  -0.015648  -0.086656  -0.002555  -0.000359
    19  O   -0.000020   0.001635   0.010114  -0.006695  -0.000169   0.000010
    20  H   -0.003404  -0.032909   0.397874  -0.033646  -0.002234  -0.001945
    21  H    0.009377  -0.049637   0.402985  -0.051394   0.006253  -0.000562
    22  H    0.003453  -0.015141  -0.046762   0.397829  -0.024709  -0.005647
    23  H   -0.000236  -0.000518  -0.001827  -0.043400   0.407639  -0.032775
    24  H   -0.000026  -0.000590   0.008162  -0.038464   0.412518  -0.032839
    25  H   -0.005119  -0.003861   0.007597  -0.008345  -0.035899   0.410481
    26  H    0.009616   0.000269  -0.000312   0.007771  -0.033970   0.411039
    27  H   -0.058336   0.005647  -0.000287  -0.000367   0.007225  -0.039953
    28  H    0.007583  -0.001093  -0.000313   0.000036  -0.000002   0.000018
    29  H    0.011812   0.003389  -0.000310   0.000014   0.000000   0.000018
    30  H    0.008888  -0.000245  -0.000050   0.000282  -0.001793  -0.002139
    31  H   -0.004806   0.002944  -0.000590  -0.000139   0.003916  -0.007682
    32  H   -0.014740  -0.000387   0.000011   0.000085  -0.000406   0.007780
    33  H    0.000668  -0.013659   0.003907   0.000062   0.000008  -0.000019
    34  H   -0.000605   0.009918   0.000025   0.000006   0.000000  -0.000001
    35  H    0.002084  -0.000267  -0.000077  -0.000039  -0.000002  -0.000001
    36  H   -0.000686   0.011265   0.000111   0.000044   0.000000   0.000000
    37  H   -0.000001   0.000043  -0.000237   0.010644  -0.000475   0.000015
    38  H   -0.000006  -0.000008  -0.000382  -0.007167   0.002296   0.000207
    39  H   -0.000009  -0.000137   0.000287  -0.007331  -0.001544  -0.000144
    40  H   -0.000001   0.000034  -0.000316   0.009710  -0.000014   0.000005
    41  H   -0.000009  -0.000076  -0.000224  -0.003166  -0.000683  -0.000074
    42  H   -0.000004   0.000108   0.000614   0.008287  -0.000349   0.000023
    43  H    0.000008  -0.000225   0.000939   0.000042  -0.000004   0.000006
               7          8          9         10         11         12
     1  C    0.264592   0.174538  -0.174039  -0.000903  -0.121705  -0.077057
     2  C   -0.053550   0.034515  -0.104457   0.315786   0.006475   0.000960
     3  C   -0.006012   0.004970   0.006864  -0.048794  -0.000089   0.001833
     4  C   -0.002566  -0.000272  -0.000550   0.004834  -0.000002  -0.004643
     5  C   -0.076987  -0.000397   0.000002  -0.000279  -0.000005  -0.003356
     6  C    0.372940   0.005354  -0.000173  -0.000459   0.000190  -0.069453
     7  C    5.156404  -0.051673   0.010416   0.004996   0.011608   0.341611
     8  C   -0.051673   4.722737   0.368217  -0.092261   0.652403  -0.007363
     9  C    0.010416   0.368217   5.199016   0.287399  -0.072381  -0.001145
    10  C    0.004996  -0.092261   0.287399   5.270569   0.005467  -0.000070
    11  O    0.011608   0.652403  -0.072381   0.005467   7.895131  -0.005066
    12  C    0.341611  -0.007363  -0.001145  -0.000070  -0.005066   4.949591
    13  C   -0.000422  -0.002218  -0.055421   0.318703   0.000009  -0.000011
    14  O   -0.000046   0.003531  -0.045142   0.230374  -0.000017   0.000008
    15  C   -0.000476   0.000007   0.000005  -0.000311   0.000000  -0.000062
    16  O   -0.000006   0.000000  -0.000001  -0.000130   0.000000   0.000003
    17  C   -0.000063   0.000000   0.000000   0.000002   0.000000  -0.000008
    18  C   -0.000006   0.000000   0.000000  -0.000015   0.000000  -0.000004
    19  O    0.000002   0.000000   0.000000   0.000011   0.000000   0.000000
    20  H    0.001593  -0.000259  -0.000071  -0.001264   0.000005  -0.000210
    21  H   -0.000182  -0.000562   0.001956  -0.008811   0.000004   0.000071
    22  H    0.003477  -0.000121  -0.000013  -0.000499  -0.000006  -0.001604
    23  H    0.008280   0.000030   0.000000  -0.000001   0.000000  -0.000251
    24  H   -0.006663   0.000021  -0.000001   0.000017   0.000001   0.005064
    25  H   -0.044770   0.000321  -0.000099  -0.000188  -0.000020   0.008503
    26  H   -0.033833  -0.000247   0.000006   0.000028  -0.000005  -0.004662
    27  H    0.425347  -0.005277   0.002526  -0.001276   0.013879  -0.039604
    28  H   -0.000474  -0.021724   0.378262  -0.033954   0.000197   0.000140
    29  H   -0.000203  -0.030326   0.383462  -0.029304   0.004227  -0.000015
    30  H   -0.036369  -0.000029   0.000020   0.000016  -0.000107   0.403749
    31  H   -0.033010  -0.000434   0.000089  -0.000176  -0.000067   0.402966
    32  H   -0.024704   0.004964   0.000532  -0.000109   0.009987   0.398551
    33  H    0.000014  -0.000601   0.007469  -0.027996   0.000008   0.000000
    34  H    0.000013   0.000641  -0.008983  -0.026939  -0.000015   0.000000
    35  H   -0.000079  -0.000165  -0.000474  -0.029100  -0.000053   0.000008
    36  H    0.000015  -0.000186  -0.000392  -0.040779   0.000006  -0.000002
    37  H    0.000000   0.000000   0.000000  -0.000001   0.000000   0.000000
    38  H    0.000011   0.000000   0.000000   0.000000   0.000000  -0.000009
    39  H    0.000002   0.000000   0.000000   0.000000   0.000000   0.000038
    40  H    0.000000   0.000000   0.000000   0.000000   0.000000   0.000000
    41  H    0.000012   0.000000   0.000000   0.000001   0.000000  -0.000002
    42  H    0.000002   0.000000   0.000000   0.000001   0.000000   0.000000
    43  H   -0.000002   0.000000  -0.000001   0.000002   0.000000   0.000000
              13         14         15         16         17         18
     1  C   -0.004253   0.003141   0.000079   0.000082  -0.000016   0.000017
     2  C   -0.085070  -0.060015   0.004966  -0.000658  -0.000164  -0.000977
     3  C   -0.007924  -0.010221  -0.050566  -0.009487   0.009572  -0.015648
     4  C    0.000191  -0.000595   0.314282  -0.075299  -0.075797  -0.086656
     5  C   -0.000020  -0.000001  -0.046633   0.003111  -0.006568  -0.002555
     6  C    0.000079  -0.000002   0.005586  -0.000057   0.000303  -0.000359
     7  C   -0.000422  -0.000046  -0.000476  -0.000006  -0.000063  -0.000006
     8  C   -0.002218   0.003531   0.000007   0.000000   0.000000   0.000000
     9  C   -0.055421  -0.045142   0.000005  -0.000001   0.000000   0.000000
    10  C    0.318703   0.230374  -0.000311  -0.000130   0.000002  -0.000015
    11  O    0.000009  -0.000017   0.000000   0.000000   0.000000   0.000000
    12  C   -0.000011   0.000008  -0.000062   0.000003  -0.000008  -0.000004
    13  C    4.983756  -0.051504   0.000001   0.000005   0.000000  -0.000001
    14  O   -0.051504   7.997726  -0.000081  -0.000052  -0.000001   0.000005
    15  C    0.000001  -0.000081   5.310415   0.230781   0.352718   0.303537
    16  O    0.000005  -0.000052   0.230781   8.013002  -0.039935  -0.054241
    17  C    0.000000  -0.000001   0.352718  -0.039935   4.947614  -0.066831
    18  C   -0.000001   0.000005   0.303537  -0.054241  -0.066831   4.837323
    19  O   -0.000014   0.000000  -0.035074  -0.011893   0.004049   0.268938
    20  H    0.001690  -0.000206  -0.002925  -0.000108  -0.000258   0.001253
    21  H   -0.000206   0.027370  -0.007248   0.019727   0.001537  -0.000006
    22  H    0.000134   0.000747  -0.036759   0.011070  -0.012597   0.010222
    23  H    0.000001   0.000000  -0.004755   0.000064  -0.004057   0.002974
    24  H    0.000000   0.000000  -0.006950  -0.000126   0.003941  -0.000382
    25  H    0.000036   0.000005  -0.000165   0.000000   0.000024   0.000043
    26  H   -0.000003   0.000000  -0.000296   0.000003   0.000001  -0.000005
    27  H    0.000155   0.000001   0.000026   0.000000   0.000000   0.000000
    28  H    0.005747   0.009774  -0.000002   0.000000   0.000000   0.000000
    29  H   -0.001434   0.001683   0.000000   0.000000   0.000000   0.000000
    30  H    0.000000   0.000000  -0.000003   0.000000  -0.000010   0.000001
    31  H    0.000002  -0.000015   0.000134  -0.000119   0.000254  -0.000032
    32  H   -0.000001   0.000007  -0.000002   0.000000  -0.000002   0.000000
    33  H    0.403433   0.002190  -0.000001  -0.000044  -0.000001   0.000003
    34  H    0.392566  -0.001832   0.000000   0.000000   0.000000   0.000000
    35  H    0.381504   0.004839   0.000001   0.000000   0.000000   0.000000
    36  H   -0.006638   0.319100  -0.000001   0.000000   0.000000   0.000000
    37  H    0.000000   0.000014  -0.044944   0.315649  -0.005515   0.000714
    38  H    0.000000   0.000000  -0.030862   0.004592   0.390760   0.002074
    39  H    0.000000  -0.000001  -0.034679   0.002992   0.402950   0.007856
    40  H    0.000000   0.000000  -0.025533  -0.003732   0.396187  -0.011157
    41  H    0.000001   0.000000  -0.030131   0.004742  -0.000257   0.385937
    42  H    0.000000   0.000000  -0.043497  -0.001286  -0.004360   0.399146
    43  H    0.000014  -0.000152  -0.013511   0.029783   0.000519  -0.051621
              19         20         21         22         23         24
     1  C   -0.000020  -0.003404   0.009377   0.003453  -0.000236  -0.000026
     2  C    0.001635  -0.032909  -0.049637  -0.015141  -0.000518  -0.000590
     3  C    0.010114   0.397874   0.402985  -0.046762  -0.001827   0.008162
     4  C   -0.006695  -0.033646  -0.051394   0.397829  -0.043400  -0.038464
     5  C   -0.000169  -0.002234   0.006253  -0.024709   0.407639   0.412518
     6  C    0.000010  -0.001945  -0.000562  -0.005647  -0.032775  -0.032839
     7  C    0.000002   0.001593  -0.000182   0.003477   0.008280  -0.006663
     8  C    0.000000  -0.000259  -0.000562  -0.000121   0.000030   0.000021
     9  C    0.000000  -0.000071   0.001956  -0.000013   0.000000  -0.000001
    10  C    0.000011  -0.001264  -0.008811  -0.000499  -0.000001   0.000017
    11  O    0.000000   0.000005   0.000004  -0.000006   0.000000   0.000001
    12  C    0.000000  -0.000210   0.000071  -0.001604  -0.000251   0.005064
    13  C   -0.000014   0.001690  -0.000206   0.000134   0.000001   0.000000
    14  O    0.000000  -0.000206   0.027370   0.000747   0.000000   0.000000
    15  C   -0.035074  -0.002925  -0.007248  -0.036759  -0.004755  -0.006950
    16  O   -0.011893  -0.000108   0.019727   0.011070   0.000064  -0.000126
    17  C    0.004049  -0.000258   0.001537  -0.012597  -0.004057   0.003941
    18  C    0.268938   0.001253  -0.000006   0.010222   0.002974  -0.000382
    19  O    7.935071   0.009159   0.005792  -0.000525  -0.000653  -0.000023
    20  H    0.009159   0.517705  -0.021159   0.007004   0.002403   0.000027
    21  H    0.005792  -0.021159   0.518249  -0.000545  -0.000284  -0.000274
    22  H   -0.000525   0.007004  -0.000545   0.547097   0.007843  -0.011133
    23  H   -0.000653   0.002403  -0.000284   0.007843   0.554744  -0.028243
    24  H   -0.000023   0.000027  -0.000274  -0.011133  -0.028243   0.550362
    25  H   -0.000092  -0.000457   0.000109  -0.000400  -0.007800   0.007646
    26  H    0.000001  -0.000227   0.000025  -0.000160  -0.003148  -0.008030
    27  H    0.000000   0.000208  -0.000006   0.000057  -0.000284  -0.000295
    28  H    0.000000  -0.000026   0.000002   0.000054   0.000000   0.000000
    29  H    0.000000   0.000068  -0.000168   0.000006   0.000000   0.000000
    30  H    0.000000   0.000016  -0.000003   0.000106  -0.000076   0.000583
    31  H    0.000000   0.000040  -0.000056   0.002175   0.000043  -0.001146
    32  H    0.000000  -0.000002  -0.000006   0.000074   0.000028  -0.000068
    33  H    0.000029  -0.000268   0.001848  -0.000020  -0.000002  -0.000001
    34  H   -0.000001   0.000026  -0.000401   0.000000   0.000000   0.000000
    35  H   -0.000001  -0.000400   0.000239  -0.000018   0.000000   0.000000
    36  H    0.000000   0.000001  -0.001475  -0.000016   0.000000   0.000000
    37  H    0.001065  -0.000058  -0.001371  -0.000391  -0.000001   0.000015
    38  H   -0.000032  -0.000014  -0.000136   0.000661   0.000884  -0.001814
    39  H   -0.000184   0.000024   0.000021   0.005302   0.000160   0.000099
    40  H   -0.000133   0.000024  -0.000074  -0.000440  -0.000206   0.000242
    41  H   -0.026789  -0.001569  -0.000484  -0.000238   0.007745  -0.000063
    42  H   -0.034415   0.000432   0.000048  -0.000613  -0.000711  -0.000045
    43  H    0.317622  -0.001700   0.000584  -0.000345   0.000055   0.000011
              25         26         27         28         29         30
     1  C   -0.005119   0.009616  -0.058336   0.007583   0.011812   0.008888
     2  C   -0.003861   0.000269   0.005647  -0.001093   0.003389  -0.000245
     3  C    0.007597  -0.000312  -0.000287  -0.000313  -0.000310  -0.000050
     4  C   -0.008345   0.007771  -0.000367   0.000036   0.000014   0.000282
     5  C   -0.035899  -0.033970   0.007225  -0.000002   0.000000  -0.001793
     6  C    0.410481   0.411039  -0.039953   0.000018   0.000018  -0.002139
     7  C   -0.044770  -0.033833   0.425347  -0.000474  -0.000203  -0.036369
     8  C    0.000321  -0.000247  -0.005277  -0.021724  -0.030326  -0.000029
     9  C   -0.000099   0.000006   0.002526   0.378262   0.383462   0.000020
    10  C   -0.000188   0.000028  -0.001276  -0.033954  -0.029304   0.000016
    11  O   -0.000020  -0.000005   0.013879   0.000197   0.004227  -0.000107
    12  C    0.008503  -0.004662  -0.039604   0.000140  -0.000015   0.403749
    13  C    0.000036  -0.000003   0.000155   0.005747  -0.001434   0.000000
    14  O    0.000005   0.000000   0.000001   0.009774   0.001683   0.000000
    15  C   -0.000165  -0.000296   0.000026  -0.000002   0.000000  -0.000003
    16  O    0.000000   0.000003   0.000000   0.000000   0.000000   0.000000
    17  C    0.000024   0.000001   0.000000   0.000000   0.000000  -0.000010
    18  C    0.000043  -0.000005   0.000000   0.000000   0.000000   0.000001
    19  O   -0.000092   0.000001   0.000000   0.000000   0.000000   0.000000
    20  H   -0.000457  -0.000227   0.000208  -0.000026   0.000068   0.000016
    21  H    0.000109   0.000025  -0.000006   0.000002  -0.000168  -0.000003
    22  H   -0.000400  -0.000160   0.000057   0.000054   0.000006   0.000106
    23  H   -0.007800  -0.003148  -0.000284   0.000000   0.000000  -0.000076
    24  H    0.007646  -0.008030  -0.000295   0.000000   0.000000   0.000583
    25  H    0.561023  -0.026005  -0.004566   0.000005  -0.000001   0.000003
    26  H   -0.026005   0.549789  -0.008031   0.000000  -0.000002   0.003323
    27  H   -0.004566  -0.008031   0.557062  -0.000073  -0.000038  -0.005345
    28  H    0.000005   0.000000  -0.000073   0.495068  -0.011705  -0.000005
    29  H   -0.000001  -0.000002  -0.000038  -0.011705   0.509464   0.000001
    30  H    0.000003   0.003323  -0.005345  -0.000005   0.000001   0.550749
    31  H   -0.000252  -0.000759   0.008048  -0.000024   0.000004  -0.026751
    32  H   -0.000377   0.000007  -0.005736  -0.000037  -0.000017  -0.023335
    33  H   -0.000023   0.000000  -0.000004  -0.000476   0.000153   0.000000
    34  H    0.000000   0.000000  -0.000006   0.000115   0.001171   0.000000
    35  H    0.000130   0.000000  -0.000039  -0.000360  -0.001071   0.000000
    36  H   -0.000001   0.000000  -0.000001  -0.000077   0.000572   0.000000
    37  H    0.000001  -0.000001   0.000000   0.000000   0.000000   0.000000
    38  H   -0.000012   0.000001   0.000000   0.000000   0.000000  -0.000001
    39  H   -0.000009   0.000012  -0.000001   0.000000   0.000000  -0.000001
    40  H    0.000002  -0.000002   0.000000   0.000000   0.000000   0.000000
    41  H    0.000126  -0.000003  -0.000001   0.000000   0.000000   0.000000
    42  H   -0.000016  -0.000001   0.000000   0.000000   0.000000   0.000000
    43  H    0.000013   0.000000   0.000000   0.000000   0.000000   0.000000
              31         32         33         34         35         36
     1  C   -0.004806  -0.014740   0.000668  -0.000605   0.002084  -0.000686
     2  C    0.002944  -0.000387  -0.013659   0.009918  -0.000267   0.011265
     3  C   -0.000590   0.000011   0.003907   0.000025  -0.000077   0.000111
     4  C   -0.000139   0.000085   0.000062   0.000006  -0.000039   0.000044
     5  C    0.003916  -0.000406   0.000008   0.000000  -0.000002   0.000000
     6  C   -0.007682   0.007780  -0.000019  -0.000001  -0.000001   0.000000
     7  C   -0.033010  -0.024704   0.000014   0.000013  -0.000079   0.000015
     8  C   -0.000434   0.004964  -0.000601   0.000641  -0.000165  -0.000186
     9  C    0.000089   0.000532   0.007469  -0.008983  -0.000474  -0.000392
    10  C   -0.000176  -0.000109  -0.027996  -0.026939  -0.029100  -0.040779
    11  O   -0.000067   0.009987   0.000008  -0.000015  -0.000053   0.000006
    12  C    0.402966   0.398551   0.000000   0.000000   0.000008  -0.000002
    13  C    0.000002  -0.000001   0.403433   0.392566   0.381504  -0.006638
    14  O   -0.000015   0.000007   0.002190  -0.001832   0.004839   0.319100
    15  C    0.000134  -0.000002  -0.000001   0.000000   0.000001  -0.000001
    16  O   -0.000119   0.000000  -0.000044   0.000000   0.000000   0.000000
    17  C    0.000254  -0.000002  -0.000001   0.000000   0.000000   0.000000
    18  C   -0.000032   0.000000   0.000003   0.000000   0.000000   0.000000
    19  O    0.000000   0.000000   0.000029  -0.000001  -0.000001   0.000000
    20  H    0.000040  -0.000002  -0.000268   0.000026  -0.000400   0.000001
    21  H   -0.000056  -0.000006   0.001848  -0.000401   0.000239  -0.001475
    22  H    0.002175   0.000074  -0.000020   0.000000  -0.000018  -0.000016
    23  H    0.000043   0.000028  -0.000002   0.000000   0.000000   0.000000
    24  H   -0.001146  -0.000068  -0.000001   0.000000   0.000000   0.000000
    25  H   -0.000252  -0.000377  -0.000023   0.000000   0.000130  -0.000001
    26  H   -0.000759   0.000007   0.000000   0.000000   0.000000   0.000000
    27  H    0.008048  -0.005736  -0.000004  -0.000006  -0.000039  -0.000001
    28  H   -0.000024  -0.000037  -0.000476   0.000115  -0.000360  -0.000077
    29  H    0.000004  -0.000017   0.000153   0.001171  -0.001071   0.000572
    30  H   -0.026751  -0.023335   0.000000   0.000000   0.000000   0.000000
    31  H    0.557666  -0.027239   0.000001   0.000000   0.000000   0.000000
    32  H   -0.027239   0.545442   0.000000   0.000000   0.000000  -0.000001
    33  H    0.000001   0.000000   0.529059  -0.024975  -0.020741  -0.000224
    34  H    0.000000   0.000000  -0.024975   0.539403  -0.020777   0.004145
    35  H    0.000000   0.000000  -0.020741  -0.020777   0.550079  -0.000088
    36  H    0.000000  -0.000001  -0.000224   0.004145  -0.000088   0.445311
    37  H    0.000003   0.000000   0.000001   0.000000   0.000000  -0.000001
    38  H   -0.000030   0.000000   0.000000   0.000000   0.000000   0.000000
    39  H    0.000054   0.000001   0.000000   0.000000   0.000000   0.000000
    40  H    0.000002   0.000000   0.000000   0.000000   0.000000   0.000000
    41  H    0.000009   0.000000   0.000004   0.000000   0.000000   0.000000
    42  H    0.000002   0.000000   0.000000   0.000000   0.000000   0.000000
    43  H    0.000002   0.000000   0.000008   0.000002  -0.000001   0.000005
              37         38         39         40         41         42
     1  C   -0.000001  -0.000006  -0.000009  -0.000001  -0.000009  -0.000004
     2  C    0.000043  -0.000008  -0.000137   0.000034  -0.000076   0.000108
     3  C   -0.000237  -0.000382   0.000287  -0.000316  -0.000224   0.000614
     4  C    0.010644  -0.007167  -0.007331   0.009710  -0.003166   0.008287
     5  C   -0.000475   0.002296  -0.001544  -0.000014  -0.000683  -0.000349
     6  C    0.000015   0.000207  -0.000144   0.000005  -0.000074   0.000023
     7  C    0.000000   0.000011   0.000002   0.000000   0.000012   0.000002
     8  C    0.000000   0.000000   0.000000   0.000000   0.000000   0.000000
     9  C    0.000000   0.000000   0.000000   0.000000   0.000000   0.000000
    10  C   -0.000001   0.000000   0.000000   0.000000   0.000001   0.000001
    11  O    0.000000   0.000000   0.000000   0.000000   0.000000   0.000000
    12  C    0.000000  -0.000009   0.000038   0.000000  -0.000002   0.000000
    13  C    0.000000   0.000000   0.000000   0.000000   0.000001   0.000000
    14  O    0.000014   0.000000  -0.000001   0.000000   0.000000   0.000000
    15  C   -0.044944  -0.030862  -0.034679  -0.025533  -0.030131  -0.043497
    16  O    0.315649   0.004592   0.002992  -0.003732   0.004742  -0.001286
    17  C   -0.005515   0.390760   0.402950   0.396187  -0.000257  -0.004360
    18  C    0.000714   0.002074   0.007856  -0.011157   0.385937   0.399146
    19  O    0.001065  -0.000032  -0.000184  -0.000133  -0.026789  -0.034415
    20  H   -0.000058  -0.000014   0.000024   0.000024  -0.001569   0.000432
    21  H   -0.001371  -0.000136   0.000021  -0.000074  -0.000484   0.000048
    22  H   -0.000391   0.000661   0.005302  -0.000440  -0.000238  -0.000613
    23  H   -0.000001   0.000884   0.000160  -0.000206   0.007745  -0.000711
    24  H    0.000015  -0.001814   0.000099   0.000242  -0.000063  -0.000045
    25  H    0.000001  -0.000012  -0.000009   0.000002   0.000126  -0.000016
    26  H   -0.000001   0.000001   0.000012  -0.000002  -0.000003  -0.000001
    27  H    0.000000   0.000000  -0.000001   0.000000  -0.000001   0.000000
    28  H    0.000000   0.000000   0.000000   0.000000   0.000000   0.000000
    29  H    0.000000   0.000000   0.000000   0.000000   0.000000   0.000000
    30  H    0.000000  -0.000001  -0.000001   0.000000   0.000000   0.000000
    31  H    0.000003  -0.000030   0.000054   0.000002   0.000009   0.000002
    32  H    0.000000   0.000000   0.000001   0.000000   0.000000   0.000000
    33  H    0.000001   0.000000   0.000000   0.000000   0.000004   0.000000
    34  H    0.000000   0.000000   0.000000   0.000000   0.000000   0.000000
    35  H    0.000000   0.000000   0.000000   0.000000   0.000000   0.000000
    36  H   -0.000001   0.000000   0.000000   0.000000   0.000000   0.000000
    37  H    0.445235   0.000179  -0.000728   0.005528  -0.000074   0.001556
    38  H    0.000179   0.542036  -0.022099  -0.021218   0.001118  -0.001211
    39  H   -0.000728  -0.022099   0.532772  -0.024969  -0.000654  -0.000056
    40  H    0.005528  -0.021218  -0.024969   0.540294  -0.000259   0.006998
    41  H   -0.000074   0.001118  -0.000654  -0.000259   0.555859  -0.033320
    42  H    0.001556  -0.001211  -0.000056   0.006998  -0.033320   0.590034
    43  H    0.000777  -0.000181  -0.000090  -0.000045   0.010030  -0.005171
              43
     1  C    0.000008
     2  C   -0.000225
     3  C    0.000939
     4  C    0.000042
     5  C   -0.000004
     6  C    0.000006
     7  C   -0.000002
     8  C    0.000000
     9  C   -0.000001
    10  C    0.000002
    11  O    0.000000
    12  C    0.000000
    13  C    0.000014
    14  O   -0.000152
    15  C   -0.013511
    16  O    0.029783
    17  C    0.000519
    18  C   -0.051621
    19  O    0.317622
    20  H   -0.001700
    21  H    0.000584
    22  H   -0.000345
    23  H    0.000055
    24  H    0.000011
    25  H    0.000013
    26  H    0.000000
    27  H    0.000000
    28  H    0.000000
    29  H    0.000000
    30  H    0.000000
    31  H    0.000002
    32  H    0.000000
    33  H    0.000008
    34  H    0.000002
    35  H   -0.000001
    36  H    0.000005
    37  H    0.000777
    38  H   -0.000181
    39  H   -0.000090
    40  H   -0.000045
    41  H    0.010030
    42  H   -0.005171
    43  H    0.458663
 Mulliken charges:
               1
     1  C   -0.046630
     2  C    0.012041
     3  C   -0.189452
     4  C   -0.224591
     5  C   -0.197983
     6  C   -0.253777
     7  C   -0.229241
     8  C    0.241863
     9  C   -0.182896
    10  C   -0.094584
    11  O   -0.400060
    12  C   -0.298497
    13  C   -0.272888
    14  O   -0.430633
    15  C   -0.107068
    16  O   -0.438430
    17  C   -0.293991
    18  C    0.070454
    19  O   -0.436787
    20  H    0.165768
    21  H    0.148852
    22  H    0.161394
    23  H    0.136333
    24  H    0.148467
    25  H    0.142410
    26  H    0.137812
    27  H    0.149348
    28  H    0.173347
    29  H    0.158550
    30  H    0.128523
    31  H    0.124972
    32  H    0.129698
    33  H    0.140191
    34  H    0.136502
    35  H    0.134867
    36  H    0.269994
    37  H    0.272360
    38  H    0.140364
    39  H    0.140066
    40  H    0.129076
    41  H    0.132492
    42  H    0.117803
    43  H    0.253963
 Sum of Mulliken charges =   0.00000
 Mulliken charges with hydrogens summed into heavy atoms:
               1
     1  C   -0.046630
     2  C    0.012041
     3  C    0.125169
     4  C   -0.063197
     5  C    0.086816
     6  C    0.026446
     7  C   -0.079893
     8  C    0.241863
     9  C    0.149001
    10  C   -0.094584
    11  O   -0.400060
    12  C    0.084695
    13  C    0.138672
    14  O   -0.160640
    15  C   -0.107068
    16  O   -0.166071
    17  C    0.115514
    18  C    0.320749
    19  O   -0.182824
 Electronic spatial extent (au):  <R**2>=           5335.0694
 Charge=              0.0000 electrons
 Dipole moment (field-independent basis, Debye):
    X=              4.6449    Y=             -1.7701    Z=              0.1949  Tot=              4.9745
 Quadrupole moment (field-independent basis, Debye-Ang):
   XX=           -117.8961   YY=           -106.8391   ZZ=           -117.3152
   XY=             19.9305   XZ=              9.1037   YZ=             -4.4607
 Traceless Quadrupole moment (field-independent basis, Debye-Ang):
   XX=             -3.8792   YY=              7.1777   ZZ=             -3.2984
   XY=             19.9305   XZ=              9.1037   YZ=             -4.4607
 Octapole moment (field-independent basis, Debye-Ang**2):
  XXX=            157.0124  YYY=            -53.9260  ZZZ=             10.2077  XYY=            -10.8328
  XXY=            -66.5406  XXZ=             37.3814  XZZ=             -1.8568  YZZ=              0.6007
  YYZ=             12.0007  XYZ=            -11.2054
 Hexadecapole moment (field-independent basis, Debye-Ang**3):
 XXXX=          -4332.8477 YYYY=          -1874.0667 ZZZZ=           -678.8400 XXXY=            201.3170
 XXXZ=            162.3333 YYYX=             67.3993 YYYZ=            -73.8133 ZZZX=             18.2645
 ZZZY=            -27.4920 XXYY=          -1017.5613 XXZZ=           -782.0576 YYZZ=           -459.1110
 XXYZ=            -95.7394 YYXZ=             14.2718 ZZXY=             13.4292
 N-N= 1.610615231761D+03 E-N=-5.292005565524D+03  KE= 8.829970320970D+02
 1\1\GINC-SNODE82\SP\RmPW1PW91\6-311G(d,p)\C15H24O4\ROOT\11-Mar-2024\0\
 \# mPW1PW91/6-311G(d,p) nmr guess=read geom=check scrf=(solvent=methan
 ol,read)\\candidate structure: DY-202A-11R_56, conformer: 1, nmr calcu
 lation with methanol solvation\\0,1\C,0,-1.6913111237,0.6532585669,-0.
 1661123788\C,0,-0.9560644644,-0.4847050491,-0.1788992986\C,0,0.5209721
 577,-0.6415517526,-0.4184262467\C,0,1.3761243997,0.5079324821,0.171635
 346\C,0,1.324483743,1.8050681967,-0.6719273742\C,0,-0.0137851491,2.127
 0887098,-1.3603501675\C,0,-1.2809139116,2.0708290773,-0.4856411752\C,0
 ,-3.0932731083,0.3272784773,0.1446245349\C,0,-3.1981825629,-1.15709627
 6,0.4426393832\C,0,-1.8146240183,-1.7305041486,0.0643878678\O,0,-4.032
 5527477,1.1243120043,0.1546947743\C,0,-1.1966273229,2.951481935,0.7773
 787401\C,0,-1.8719136785,-2.6169633939,-1.1875869662\O,0,-1.2094298949
 ,-2.4584659685,1.1474352875\C,0,2.8413893537,0.0850396173,0.4973836125
 \O,0,2.7162910918,-1.0315417532,1.4139307597\C,0,3.5950262342,1.222908
 054,1.1965472662\C,0,3.6753295066,-0.4076666084,-0.706753997\O,0,3.251
 6439035,-1.6794238478,-1.1917270525\H,0,0.7049510326,-0.7446678151,-1.
 496852242\H,0,0.8244057059,-1.5904740275,0.0277878611\H,0,0.9444045292
 ,0.7305082833,1.1559725182\H,0,2.0853048359,1.7617622521,-1.4620338374
 \H,0,1.605283407,2.6480898023,-0.0307035771\H,0,-0.1593865019,1.453982
 6553,-2.2151739103\H,0,0.0680812784,3.1371717498,-1.7835943637\H,0,-2.
 1028049497,2.4818476578,-1.0907273533\H,0,-3.3783030464,-1.2955964412,
 1.5154140464\H,0,-4.0377271131,-1.6061541378,-0.0984743715\H,0,-0.9556
 348851,3.9870904144,0.5066873227\H,0,-0.431837258,2.5958709957,1.47647
 85684\H,0,-2.1555929476,2.9596319464,1.3073467832\H,0,-0.8693123451,-2
 .9486755488,-1.4774205066\H,0,-2.4832720657,-3.5060110018,-0.986818463
 3\H,0,-2.3202445228,-2.0802893002,-2.0308693713\H,0,-1.6742398117,-3.3
 101162756,1.2177136786\H,0,3.5946675666,-1.1960451331,1.8002014622\H,0
 ,3.817289106,2.0464345109,0.5102608446\H,0,3.0114265545,1.6172879186,2
 .0357536976\H,0,4.5509107232,0.8537208094,1.5889728788\H,0,3.617721061
 2,0.2920685177,-1.545626013\H,0,4.7309486803,-0.4591990517,-0.39373096
 44\H,0,3.0740785584,-2.2052171038,-0.3897976034\\Version=ES64L-G09RevD
 .01\State=1-A\HF=-886.9763387\RMSD=5.823e-09\Dipole=1.8367551,-0.66888
 86,0.0963448\Quadrupole=-3.5158013,5.8289452,-2.3131439,14.6804799,6.9
 00946,-2.9663669\PG=C01 [X(C15H24O4)]\\@


 A SLIP OF THE FOOT YOU MAY SOON RECOVER, BUT A SLIP OF THE TONGUE
 YOU MAY NEVER GET OVER. -- BEN FRANKLIN
 Job cpu time:       0 days  0 hours 38 minutes 24.8 seconds.
 File lengths (MBytes):  RWF=    278 Int=      0 D2E=      0 Chk=     30 Scr=      1
 Normal termination of Gaussian 09 at Mon Mar 11 00:08:50 2024.
