# Supplementary material for: New patchoulol- and guaiane-type sesquiterpenoids from Sanguisorba officinalis with anti-melanogenic activity
Source: Nat Prod Bioprospect. 2026 May 12;16(1):63. doi: 10.1007/s13659-026-00616-0 (PMC13161421; doi:10.1007/s13659-026-00616-0)
Supplement: Supplementary file 2 — Additional file 2. It includes the calculated NMR data of compound 11. [file 13659_2026_616_MOESM2_ESM.zip › New folder/11R-nmr-57.log]

 Entering Gaussian System, Link 0=/gpfs/home/zhengshan/software/Gaussian/g09/g09
 Input=DY-202A-11R_57-2.gjf
 Output=DY-202A-11R_57-2.log
 Initial command:
 /gpfs/home/zhengshan/software/Gaussian/g09/l1.exe "/gpfs/home/zhengshan/software/Gaussian/g09/scratch/zhengshan/%J/Gau-8615.inp" -scrdir="/gpfs/home/zhengshan/software/Gaussian/g09/scratch/zhengshan/%J/"
 Entering Link 1 = /gpfs/home/zhengshan/software/Gaussian/g09/l1.exe PID=      8616.
  
 Copyright (c) 1988,1990,1992,1993,1995,1998,2003,2009,2013,
            Gaussian, Inc.  All Rights Reserved.
  
 This is part of the Gaussian(R) 09 program.  It is based on
 the Gaussian(R) 03 system (copyright 2003, Gaussian, Inc.),
 the Gaussian(R) 98 system (copyright 1998, Gaussian, Inc.),
 the Gaussian(R) 94 system (copyright 1995, Gaussian, Inc.),
 the Gaussian 92(TM) system (copyright 1992, Gaussian, Inc.),
 the Gaussian 90(TM) system (copyright 1990, Gaussian, Inc.),
 the Gaussian 88(TM) system (copyright 1988, Gaussian, Inc.),
 the Gaussian 86(TM) system (copyright 1986, Carnegie Mellon
 University), and the Gaussian 82(TM) system (copyright 1983,
 Carnegie Mellon University). Gaussian is a federally registered
 trademark of Gaussian, Inc.
  
 This software contains proprietary and confidential information,
 including trade secrets, belonging to Gaussian, Inc.
  
 This software is provided under written license and may be
 used, copied, transmitted, or stored only in accord with that
 written license.
  
 The following legend is applicable only to US Government
 contracts under FAR:
  
                    RESTRICTED RIGHTS LEGEND
  
 Use, reproduction and disclosure by the US Government is
 subject to restrictions as set forth in subparagraphs (a)
 and (c) of the Commercial Computer Software - Restricted
 Rights clause in FAR 52.227-19.
  
 Gaussian, Inc.
 340 Quinnipiac St., Bldg. 40, Wallingford CT 06492
  
  
 ---------------------------------------------------------------
 Warning -- This program may not be used in any manner that
 competes with the business of Gaussian, Inc. or will provide
 assistance to any competitor of Gaussian, Inc.  The licensee
 of this program is prohibited from giving any competitor of
 Gaussian, Inc. access to this program.  By using this program,
 the user acknowledges that Gaussian, Inc. is engaged in the
 business of creating and licensing software in the field of
 computational chemistry and represents and warrants to the
 licensee that it is not a competitor of Gaussian, Inc. and that
 it will not use this program in any manner prohibited above.
 ---------------------------------------------------------------
  

 Cite this work as:
 Gaussian 09, Revision D.01,
 M. J. Frisch, G. W. Trucks, H. B. Schlegel, G. E. Scuseria, 
 M. A. Robb, J. R. Cheeseman, G. Scalmani, V. Barone, B. Mennucci, 
 G. A. Petersson, H. Nakatsuji, M. Caricato, X. Li, H. P. Hratchian, 
 A. F. Izmaylov, J. Bloino, G. Zheng, J. L. Sonnenberg, M. Hada, 
 M. Ehara, K. Toyota, R. Fukuda, J. Hasegawa, M. Ishida, T. Nakajima, 
 Y. Honda, O. Kitao, H. Nakai, T. Vreven, J. A. Montgomery, Jr., 
 J. E. Peralta, F. Ogliaro, M. Bearpark, J. J. Heyd, E. Brothers, 
 K. N. Kudin, V. N. Staroverov, T. Keith, R. Kobayashi, J. Normand, 
 K. Raghavachari, A. Rendell, J. C. Burant, S. S. Iyengar, J. Tomasi, 
 M. Cossi, N. Rega, J. M. Millam, M. Klene, J. E. Knox, J. B. Cross, 
 V. Bakken, C. Adamo, J. Jaramillo, R. Gomperts, R. E. Stratmann, 
 O. Yazyev, A. J. Austin, R. Cammi, C. Pomelli, J. W. Ochterski, 
 R. L. Martin, K. Morokuma, V. G. Zakrzewski, G. A. Voth, 
 P. Salvador, J. J. Dannenberg, S. Dapprich, A. D. Daniels, 
 O. Farkas, J. B. Foresman, J. V. Ortiz, J. Cioslowski, 
 and D. J. Fox, Gaussian, Inc., Wallingford CT, 2013.
 
 ******************************************
 Gaussian 09:  ES64L-G09RevD.01 24-Apr-2013
                10-Mar-2024 
 ******************************************
 %chk=DY-202A-11R_57.chk
 %mem=6GB
 %nprocshared=3
 Will use up to    3 processors via shared memory.
 ----------------------------------------------------------------------
 # mPW1PW91/6-311G(d,p) nmr guess=read geom=check scrf=(solvent=methano
 l,read)
 ----------------------------------------------------------------------
 1/29=2,38=1,40=2/1;
 2/12=2,40=1/2;
 3/5=4,6=6,7=101,11=2,14=-4,16=1,25=1,30=1,70=2203,72=3,74=-7,116=-2/1,2,8,3;
 4/5=1/1;
 5/5=2,38=6,53=3/2;
 8/6=1,10=90,11=11/1;
 10/13=100,45=16/2;
 6/7=2,8=2,9=2,10=2,28=1/1;
 99/9=1/99;
 ----------------------------------------------------------------------
 candidate structure: DY-202A-11R_57, conformer: 1, nmr calculation wit
 h methanol solvation
 ----------------------------------------------------------------------
 Structure from the checkpoint file:  "DY-202A-11R_57.chk"
 Charge =  0 Multiplicity = 1
 Redundant internal coordinates found in file.
 C,0,-1.8544536781,0.494704721,-0.2829655572
 C,0,-0.9554022117,-0.5129670352,-0.3972135758
 C,0,0.490638476,-0.3383799245,-0.7460810042
 C,0,1.2566776709,0.4402949965,0.363691701
 C,0,1.0075197316,1.9589864881,0.2529940306
 C,0,-0.4386170753,2.4398355145,0.4846920073
 C,0,-1.5112535825,1.9546605663,-0.5257629696
 C,0,-3.1409562186,-0.0732417362,0.1638360536
 C,0,-2.9489040075,-1.5613844869,0.4297122342
 C,0,-1.529957607,-1.8869721188,-0.0596606888
 O,0,-4.2135476501,0.509249803,0.3238562751
 C,0,-2.7133761023,2.9126075473,-0.5300099984
 C,0,-1.5126083596,-2.8373615712,-1.2610156551
 O,0,-0.7993352218,-2.469727891,1.0410848509
 C,0,2.7637720206,0.0532587115,0.3959644748
 O,0,2.7917995046,-1.3777193784,0.6030590401
 C,0,3.5016998337,0.7105852487,1.5738384349
 C,0,3.4860504805,0.3464600718,-0.9277146593
 O,0,4.7915006973,-0.2459862263,-0.8407251859
 H,0,0.5690292846,0.2113208406,-1.6943063425
 H,0,0.9619988325,-1.311245913,-0.9009107496
 H,0,0.8668098795,0.0957068804,1.3315808802
 H,0,1.3341518998,2.303937194,-0.7388359106
 H,0,1.6350281657,2.483503794,0.9819781943
 H,0,-0.4171810557,3.5372405818,0.4450708552
 H,0,-0.7610497243,2.1754020228,1.5015871336
 H,0,-1.0573746803,2.0105150672,-1.527651492
 H,0,-3.0278619926,-1.7389640498,1.5087455285
 H,0,-3.7355194248,-2.144248471,-0.0600948835
 H,0,-2.3786759749,3.9113132409,-0.8354319722
 H,0,-3.1707894353,3.0017205015,0.4610283205
 H,0,-3.4904540106,2.5908912447,-1.230482755
 H,0,-0.490068136,-2.9931586565,-1.6248533133
 H,0,-1.9245651799,-3.8099041452,-0.9691294341
 H,0,-2.1114423484,-2.4383970436,-2.087337419
 H,0,0.0856825005,-2.7154037968,0.7188171348
 H,0,3.6891217431,-1.6538529875,0.3383918387
 H,0,3.6133774368,1.7918932128,1.4467127715
 H,0,2.9639489381,0.5235184459,2.5104121325
 H,0,4.5057275132,0.2832672798,1.6672492278
 H,0,2.9355779758,-0.0936036679,-1.7667347751
 H,0,3.5658340955,1.4285867184,-1.0948189526
 H,0,5.118346997,-0.3773415934,-1.7452658263
 Recover connectivity data from disk.
                          Input orientation:                          
 ---------------------------------------------------------------------
 Center     Atomic      Atomic             Coordinates (Angstroms)
 Number     Number       Type             X           Y           Z
 ---------------------------------------------------------------------
      1          6           0       -1.854454    0.494705   -0.282966
      2          6           0       -0.955402   -0.512967   -0.397214
      3          6           0        0.490638   -0.338380   -0.746081
      4          6           0        1.256678    0.440295    0.363692
      5          6           0        1.007520    1.958986    0.252994
      6          6           0       -0.438617    2.439836    0.484692
      7          6           0       -1.511254    1.954661   -0.525763
      8          6           0       -3.140956   -0.073242    0.163836
      9          6           0       -2.948904   -1.561384    0.429712
     10          6           0       -1.529958   -1.886972   -0.059661
     11          8           0       -4.213548    0.509250    0.323856
     12          6           0       -2.713376    2.912608   -0.530010
     13          6           0       -1.512608   -2.837362   -1.261016
     14          8           0       -0.799335   -2.469728    1.041085
     15          6           0        2.763772    0.053259    0.395964
     16          8           0        2.791800   -1.377719    0.603059
     17          6           0        3.501700    0.710585    1.573838
     18          6           0        3.486050    0.346460   -0.927715
     19          8           0        4.791501   -0.245986   -0.840725
     20          1           0        0.569029    0.211321   -1.694306
     21          1           0        0.961999   -1.311246   -0.900911
     22          1           0        0.866810    0.095707    1.331581
     23          1           0        1.334152    2.303937   -0.738836
     24          1           0        1.635028    2.483504    0.981978
     25          1           0       -0.417181    3.537241    0.445071
     26          1           0       -0.761050    2.175402    1.501587
     27          1           0       -1.057375    2.010515   -1.527651
     28          1           0       -3.027862   -1.738964    1.508746
     29          1           0       -3.735519   -2.144248   -0.060095
     30          1           0       -2.378676    3.911313   -0.835432
     31          1           0       -3.170789    3.001721    0.461028
     32          1           0       -3.490454    2.590891   -1.230483
     33          1           0       -0.490068   -2.993159   -1.624853
     34          1           0       -1.924565   -3.809904   -0.969129
     35          1           0       -2.111442   -2.438397   -2.087337
     36          1           0        0.085683   -2.715404    0.718817
     37          1           0        3.689122   -1.653853    0.338392
     38          1           0        3.613377    1.791893    1.446713
     39          1           0        2.963949    0.523518    2.510412
     40          1           0        4.505728    0.283267    1.667249
     41          1           0        2.935578   -0.093604   -1.766735
     42          1           0        3.565834    1.428587   -1.094819
     43          1           0        5.118347   -0.377342   -1.745266
 ---------------------------------------------------------------------
                    Distance matrix (angstroms):
                    1          2          3          4          5
     1  C    0.000000
     2  C    1.355267   0.000000
     3  C    2.531395   1.497739   0.000000
     4  C    3.178091   2.526061   1.557160   0.000000
     5  C    3.259182   3.222792   2.557970   1.542970   0.000000
     6  C    2.525356   3.124719   3.177546   2.624277   1.541496
     7  C    1.519279   2.532722   3.051909   3.278090   2.636418
     8  C    1.475562   2.298865   3.753229   4.432025   4.620363
     9  C    2.435823   2.399382   3.835190   4.658111   5.298823
    10  C    2.414031   1.527071   2.636687   3.655234   4.618218
    11  O    2.435933   3.490040   4.898225   5.470805   5.419068
    12  C    2.577796   3.852618   4.569608   4.761550   3.920147
    13  C    3.489428   2.541543   3.243927   4.588208   5.625676
    14  O    3.413831   2.433510   3.066046   3.626883   4.847610
    15  C    4.688692   3.844737   2.573866   1.556333   2.595508
    16  O    5.087109   3.973646   2.862822   2.391458   3.799974
    17  C    5.672980   5.024727   3.943202   2.564690   3.086109
    18  C    5.381325   4.554838   3.078066   2.578108   3.183933
    19  O    6.710323   5.770171   4.302896   3.796917   4.514049
    20  H    2.818769   2.128599   1.098839   2.181890   2.653034
    21  H    3.402311   2.137145   1.092072   2.180356   3.468139
    22  H    3.189237   2.584506   2.155601   1.098885   2.157536
    23  H    3.694367   3.646054   2.773699   2.166733   1.099730
    24  H    4.210925   4.194203   3.501263   2.167978   1.095583
    25  H    3.442792   4.171727   4.154926   3.521292   2.134842
    26  H    2.684195   3.297051   3.596920   2.894240   2.175697
    27  H    2.117135   2.766993   2.919675   3.376034   2.727113
    28  H    3.094575   3.070967   4.407462   4.941417   5.615697
    29  H    3.248408   3.240954   4.646735   5.637508   6.279409
    30  H    3.500463   4.668190   5.128435   5.167365   4.057410
    31  H    2.927694   4.242352   5.100925   5.115940   4.311478
    32  H    2.822815   4.093258   4.966324   5.449928   4.778261
    33  H    3.978367   2.806240   2.963423   4.335209   5.503891
    34  H    4.359518   3.483699   4.234907   5.473656   6.585652
    35  H    3.453243   2.810734   3.602758   5.063462   5.877249
    36  H    3.882331   2.679573   2.821375   3.384639   4.787139
    37  H    5.977760   4.838837   3.624479   3.209810   4.500099
    38  H    5.879767   5.439319   4.370115   2.924686   2.871129
    39  H    5.569631   4.988978   4.179101   2.744105   3.314230
    40  H    6.655821   5.892362   4.725627   3.504318   4.128633
    41  H    5.048968   4.146225   2.660710   2.764502   3.465522
    42  H    5.559745   4.969694   3.563793   2.904510   2.939880
    43  H    7.177655   6.223027   4.734509   4.475346   5.133261
                    6          7          8          9         10
     6  C    0.000000
     7  C    1.551439   0.000000
     8  C    3.704206   2.691443   0.000000
     9  C    4.723804   3.916930   1.523858   0.000000
    10  C    4.495399   3.869850   2.436162   1.535872   0.000000
    11  O    4.243010   3.180166   1.230998   2.428591   3.618096
    12  C    2.535283   1.537133   3.095084   4.581828   4.965649
    13  C    5.661251   4.848100   3.510282   2.559223   1.531925
    14  O    4.954140   4.747321   3.463510   2.412366   1.443972
    15  C    3.994861   4.768727   5.910643   5.936571   4.733730
    16  O    5.002332   5.558351   6.090334   5.746256   4.401831
    17  C    4.438766   5.575460   6.835742   6.934058   5.893488
    18  C    4.666919   5.265066   6.729402   6.847709   5.558963
    19  O    6.026981   6.683319   7.997678   7.953499   6.577517
    20  H    3.275616   2.955047   4.159046   4.475466   3.388310
    21  H    4.237007   4.113862   4.415946   4.138634   2.692398
    22  H    2.813592   3.544097   4.177842   4.256641   3.407501
    23  H    2.158286   2.874670   5.147076   5.886492   5.121340
    24  H    2.132887   3.528746   5.478716   6.138286   5.495744
    25  H    1.098329   2.155011   4.531404   5.692612   5.560136
    26  H    1.099074   2.172943   3.536938   4.460851   4.419457
    27  H    2.148652   1.101320   3.397718   4.490838   4.191508
    28  H    5.021478   4.481316   2.143876   1.096395   2.173827
    29  H    5.672758   4.686711   2.166269   1.094717   2.220517
    30  H    2.769802   2.162592   4.178072   5.645899   5.911198
    31  H    2.789452   2.196395   3.089435   4.568604   5.182930
    32  H    3.504048   2.195143   3.027190   4.504544   5.026493
    33  H    5.828401   5.170274   4.330419   3.509571   2.180561
    34  H    6.586417   5.796344   4.089727   2.839343   2.163450
    35  H    5.762884   4.700819   3.423688   2.793928   2.180291
    36  H    5.187118   5.090058   4.207163   3.259457   1.975505
    37  H    5.815317   6.388430   7.012757   6.639298   5.239426
    38  H    4.214733   5.493541   7.123589   7.439240   6.500547
    39  H    4.399235   5.594101   6.567527   6.605904   5.710598
    40  H    5.522298   6.618680   7.801226   7.778545   6.642413
    41  H    4.782513   5.050714   6.375875   6.450263   5.106004
    42  H    4.421890   5.135893   6.987184   7.328433   6.166975
    43  H    6.617329   7.132813   8.482525   8.438781   7.022834
                   11         12         13         14         15
    11  O    0.000000
    12  C    2.959008   0.000000
    13  C    4.583307   5.919321   0.000000
    14  O    4.587545   5.924646   2.437946   0.000000
    15  C    6.992576   6.247596   5.421134   4.413318   0.000000
    16  O    7.260406   7.070906   4.912561   3.778968   1.446158
    17  C    7.818442   6.921145   6.765176   5.375604   1.537531
    18  C    7.802355   6.721322   5.935857   5.492870   1.536157
    19  O    9.111395   8.148401   6.828884   6.304259   2.393874
    20  H    5.199498   4.407575   3.716910   4.067285   3.034981
    21  H    5.621436   5.611318   2.929571   2.866309   2.605791
    22  H    5.195821   4.921197   4.581056   3.072765   2.115572
    23  H    5.926819   4.098362   5.899972   5.523383   2.897782
    24  H    6.207789   4.623728   6.576492   5.519431   2.742912
    25  H    4.857553   2.571665   6.689263   6.048549   4.717945
    26  H    4.010344   2.912462   5.772747   4.668057   4.260312
    27  H    3.955162   2.133401   4.876499   5.170838   4.704499
    28  H    2.804332   5.088472   3.342760   2.391454   6.163876
    29  H    2.723414   5.180482   2.619914   3.152731   6.875887
    30  H    4.035435   1.096686   6.817317   6.836177   6.545662
    31  H    2.705286   1.095137   6.309507   5.991411   6.626966
    32  H    2.696677   1.094538   5.777433   6.165388   6.942640
    33  H    5.470707   6.404674   1.096467   2.734383   4.894062
    34  H    5.056317   6.782862   1.095785   2.665178   6.226397
    35  H    4.349865   5.605430   1.095711   3.392585   6.011893
    36  H    5.388670   6.408495   2.547380   0.973380   3.865474
    37  H    8.193376   7.911932   5.569272   4.615807   1.942631
    38  H    8.010414   6.722443   7.418728   6.148006   2.201988
    39  H    7.503178   6.869056   6.749722   5.027997   2.175340
    40  H    8.825051   7.991047   7.384675   6.009555   2.168750
    41  H    7.472884   6.517475   5.250745   5.242079   2.174478
    42  H    7.960942   6.476867   6.634494   6.230060   2.181116
    43  H    9.599561   8.581171   7.089130   6.867372   3.211590
                   16         17         18         19         20
    16  O    0.000000
    17  C    2.409852   0.000000
    18  C    2.407913   2.527964   0.000000
    19  O    2.713694   2.899781   1.436231   0.000000
    20  H    3.569824   4.419343   3.019096   4.332089   0.000000
    21  H    2.369497   4.081944   3.019858   3.975360   1.761281
    22  H    2.531267   2.716507   3.468100   4.498763   3.042702
    23  H    4.180911   3.547604   2.915143   4.297179   2.424331
    24  H    4.048548   2.641591   3.411769   4.553645   3.669015
    25  H    5.871912   4.962028   5.225020   6.564788   4.075695
    26  H    5.104387   4.507986   5.223447   6.494641   3.980008
    27  H    5.553035   5.665176   4.875625   6.306585   2.431062
    28  H    5.900782   6.974217   7.260605   8.300086   5.196227
    29  H    6.605546   7.949664   7.688138   8.770568   5.171895
    30  H    7.535047   7.115340   6.863797   8.288221   4.807970
    31  H    7.399468   7.142112   7.300173   8.697139   5.139848
    32  H    7.653656   7.764662   7.334900   8.763022   4.728308
    33  H    4.282977   6.315343   5.239139   6.004730   3.375678
    34  H    5.534564   7.506388   6.822891   7.604179   4.786872
    35  H    5.692543   7.404570   6.358622   7.349240   3.789513
    36  H    3.020905   4.913007   4.862981   5.538494   3.823939
    37  H    0.975441   2.674327   2.376029   2.141879   4.164818
    38  H    3.381299   1.094468   2.782696   3.282270   4.651050
    39  H    2.698580   1.096057   3.482048   3.893868   4.848996
    40  H    2.613222   1.095170   2.788830   2.579091   5.177144
    41  H    2.699175   3.482333   1.095733   2.079703   2.387211
    42  H    3.370055   2.764303   1.097856   2.090698   3.289675
    43  H    3.453724   3.848842   1.963841   0.970709   4.587528
                   21         22         23         24         25
    21  H    0.000000
    22  H    2.640567   0.000000
    23  H    3.637900   3.062893   0.000000
    24  H    4.289331   2.532579   1.756124   0.000000
    25  H    5.217435   3.778715   2.447415   2.368585   0.000000
    26  H    4.571390   2.646500   3.070161   2.471054   1.757577
    27  H    3.937610   3.942612   2.535296   3.710929   2.575339
    28  H    4.680638   4.308813   6.357974   6.312627   5.982089
    29  H    4.844331   5.304300   6.778541   7.165528   6.598930
    30  H    6.199961   5.457836   4.046984   4.631570   2.372147
    31  H    6.126704   5.050246   4.713923   4.861668   2.805244
    32  H    5.929555   5.637008   4.858074   5.583644   3.626026
    33  H    2.336969   4.485835   5.672039   6.426931   6.850986
    34  H    3.818403   5.323424   6.931907   7.488959   7.632346
    35  H    3.481971   5.194292   6.015007   6.905204   6.707597
    36  H    2.315839   2.981272   5.373752   5.431240   6.278803
    37  H    3.015037   3.465953   4.729736   4.663821   6.619710
    38  H    4.708568   3.230160   3.199013   2.146665   4.504989
    39  H    4.360194   2.443493   4.047684   2.818454   4.977971
    40  H    4.657889   3.659177   4.464442   3.681243   6.026366
    41  H    2.475342   3.730308   3.060938   3.986018   5.414435
    42  H    3.784738   3.866357   2.423503   3.025549   4.762572
    43  H    4.342850   5.269376   4.745765   5.268378   7.124858
                   26         27         28         29         30
    26  H    0.000000
    27  H    3.048161   0.000000
    28  H    4.523356   5.211633   0.000000
    29  H    5.472267   5.156379   1.768133   0.000000
    30  H    3.330430   2.416203   6.151605   6.253959   0.000000
    31  H    2.751801   3.066571   4.857183   5.203027   1.770766
    32  H    3.884132   2.518932   5.144415   4.883791   1.770771
    33  H    6.046659   5.036669   4.222895   3.701631   7.201511
    34  H    6.578913   5.911112   3.412612   2.623034   7.735715
    35  H    5.999257   4.606205   3.776353   2.614166   6.477461
    36  H    5.024905   5.356072   3.357317   3.941384   7.238932
    37  H    5.985002   6.280043   6.818713   7.451481   8.316676
    38  H    4.391549   5.541711   7.521759   8.471716   6.753135
    39  H    4.197864   5.889666   6.482589   7.655545   7.156498
    40  H    5.598800   6.643710   7.801892   8.763259   8.174420
    41  H    5.430964   4.519751   6.999900   7.184797   6.719225
    42  H    5.101076   4.679748   7.764583   8.194240   6.447357
    43  H    7.185114   6.624859   8.877124   9.184373   8.684798
                   31         32         33         34         35
    31  H    0.000000
    32  H    1.769795   0.000000
    33  H    6.890265   6.351335   0.000000
    34  H    7.070831   6.594732   1.776184   0.000000
    35  H    6.100104   5.284848   1.774967   1.779422   0.000000
    36  H    6.584571   6.689192   2.429285   2.843974   3.574716
    37  H    8.291428   8.486786   4.807671   6.153995   6.336104
    38  H    6.961334   7.633492   7.012097   8.239250   7.947228
    39  H    6.926505   7.741295   6.434102   7.401576   7.461357
    40  H    8.232489   8.812542   6.821355   8.065557   8.080304
    41  H    7.199422   6.984838   4.490278   6.169932   5.574339
    42  H    7.090663   7.152661   6.023546   7.589603   6.940470
    43  H    9.219305   9.120683   6.189614   7.873213   7.525611
                   36         37         38         39         40
    36  H    0.000000
    37  H    3.775763   0.000000
    38  H    5.769765   3.620398   0.000000
    39  H    4.688800   3.159825   1.778198   0.000000
    40  H    5.424790   2.486995   1.766600   1.773619   0.000000
    41  H    4.601490   2.726493   3.786919   4.321531   3.794687
    42  H    5.707310   3.401577   2.567808   3.765515   3.134354
    43  H    6.071734   2.830865   4.142371   4.854253   3.529443
                   41         42         43
    41  H    0.000000
    42  H    1.779257   0.000000
    43  H    2.201238   2.468756   0.000000
 Stoichiometry    C15H24O4
 Framework group  C1[X(C15H24O4)]
 Deg. of freedom   123
 Full point group                 C1      NOp   1
 Largest Abelian subgroup         C1      NOp   1
 Largest concise Abelian subgroup C1      NOp   1
                         Standard orientation:                         
 ---------------------------------------------------------------------
 Center     Atomic      Atomic             Coordinates (Angstroms)
 Number     Number       Type             X           Y           Z
 ---------------------------------------------------------------------
      1          6           0       -1.895371    0.467407   -0.254402
      2          6           0       -0.997929   -0.542414   -0.362147
      3          6           0        0.441497   -0.375448   -0.740823
      4          6           0        1.226924    0.428112    0.337203
      5          6           0        0.974924    1.943887    0.196914
      6          6           0       -0.467092    2.429558    0.443745
      7          6           0       -1.557451    1.921600   -0.536081
      8          6           0       -3.173292   -0.090588    0.228134
      9          6           0       -2.975614   -1.572344    0.523880
     10          6           0       -1.565512   -1.908590    0.016482
     11          8           0       -4.243172    0.495158    0.394309
     12          6           0       -2.760017    2.878991   -0.540209
     13          6           0       -1.569224   -2.885737   -1.163334
     14          8           0       -0.814860   -2.466325    1.116712
     15          6           0        2.734582    0.042173    0.351029
     16          8           0        2.767170   -1.383783    0.589685
     17          6           0        3.493198    0.725942    1.500361
     18          6           0        3.432754    0.305682   -0.991692
     19          8           0        4.739905   -0.284422   -0.914928
     20          1           0        0.502491    0.152816   -1.702418
     21          1           0        0.910566   -1.351463   -0.882215
     22          1           0        0.854737    0.105294    1.319452
     23          1           0        1.283454    2.266518   -0.808135
     24          1           0        1.615139    2.484770    0.902514
     25          1           0       -0.447016    3.525800    0.379097
     26          1           0       -0.771020    2.187988    1.471964
     27          1           0       -1.121706    1.955005   -1.546979
     28          1           0       -3.035040   -1.725641    1.607877
     29          1           0       -3.770573   -2.166213    0.061532
     30          1           0       -2.431453    3.870640   -0.873969
     31          1           0       -3.199577    2.990272    0.456650
     32          1           0       -3.549384    2.541470   -1.219174
     33          1           0       -0.553305   -3.049486   -1.541928
     34          1           0       -1.975292   -3.851549   -0.842301
     35          1           0       -2.183063   -2.505554   -1.987497
     36          1           0        0.064360   -2.719021    0.784166
     37          1           0        3.659747   -1.665632    0.315178
     38          1           0        3.601936    1.804140    1.346982
     39          1           0        2.972496    0.559874    2.450430
     40          1           0        4.498994    0.301014    1.585260
     41          1           0        2.867532   -0.153228   -1.810567
     42          1           0        3.508883    1.383794   -1.184477
     43          1           0        5.050500   -0.436015   -1.822026
 ---------------------------------------------------------------------
 Rotational constants (GHZ):      0.5820601      0.2538684      0.1997941
 Standard basis: 6-311G(d,p) (5D, 7F)
 There are   505 symmetry adapted cartesian basis functions of A   symmetry.
 There are   486 symmetry adapted basis functions of A   symmetry.
   486 basis functions,   800 primitive gaussians,   505 cartesian basis functions
    73 alpha electrons       73 beta electrons
       nuclear repulsion energy      1596.6635009151 Hartrees.
 NAtoms=   43 NActive=   43 NUniq=   43 SFac= 1.00D+00 NAtFMM=   60 NAOKFM=F Big=F
 Integral buffers will be    131072 words long.
 Raffenetti 2 integral format.
 Two-electron integral symmetry is turned on.
 Using the following non-standard input for PCM:
 --- end of non-standard input.
 ------------------------------------------------------------------------------
 Polarizable Continuum Model (PCM)
 =================================
 Model                : PCM (using non-symmetric T matrix).
 Atomic radii         : UFF (Universal Force Field).
 Polarization charges : Total charges.
 Charge compensation  : None.
 Solution method      : On-the-fly selection.
 Cavity type          : Scaled VdW (van der Waals Surface) (Alpha=1.100).
 Cavity algorithm     : GePol (No added spheres)
                        Default sphere list used, NSphG=   43.
                        Lebedev-Laikov grids with approx.  5.0 points / Ang**2.
                        Smoothing algorithm: Karplus/York (Gamma=1.0000).
                        Polarization charges: spherical gaussians, with
                                              point-specific exponents (IZeta= 3).
                        Self-potential: point-specific (ISelfS= 7).
                        Self-field    : sphere-specific E.n sum rule (ISelfD= 2).
 Solvent              : Methanol, Eps=  32.613000 Eps(inf)=   1.765709
 ------------------------------------------------------------------------------
 One-electron integrals computed using PRISM.
 NBasis=   486 RedAO= T EigKep=  3.37D-04  NBF=   486
 NBsUse=   486 1.00D-06 EigRej= -1.00D+00 NBFU=   486
 Initial guess from the checkpoint file:  "DY-202A-11R_57.chk"
 B after Tr=     0.000000    0.000000    0.000000
         Rot=    1.000000    0.000000    0.000000    0.000000 Ang=   0.00 deg.
 Requested convergence on RMS density matrix=1.00D-08 within 128 cycles.
 Requested convergence on MAX density matrix=1.00D-06.
 Requested convergence on             energy=1.00D-06.
 No special actions if energy rises.
 Inv3:  Mode=1 IEnd=    20956347.
 Iteration    1 A*A^-1 deviation from unit magnitude is 5.88D-15 for   2639.
 Iteration    1 A*A^-1 deviation from orthogonality  is 5.73D-15 for   2621   2584.
 Iteration    1 A^-1*A deviation from unit magnitude is 5.88D-15 for   2639.
 Iteration    1 A^-1*A deviation from orthogonality  is 4.17D-09 for   2069   2059.
 Iteration    2 A*A^-1 deviation from unit magnitude is 8.10D-15 for    865.
 Iteration    2 A*A^-1 deviation from orthogonality  is 7.01D-15 for   2196    850.
 Iteration    2 A^-1*A deviation from unit magnitude is 1.33D-15 for   2641.
 Iteration    2 A^-1*A deviation from orthogonality  is 8.10D-16 for   2641    102.
 Error on total polarization charges =  0.01160
 SCF Done:  E(RmPW1PW91) =  -886.974456416     A.U. after   11 cycles
            NFock= 11  Conv=0.52D-08     -V/T= 2.0045
 DoSCS=F DFT=T ScalE2(SS,OS)=  1.000000  1.000000
 Range of M.O.s used for correlation:     1   486
 NBasis=   486 NAE=    73 NBE=    73 NFC=     0 NFV=     0
 NROrb=    486 NOA=    73 NOB=    73 NVA=   413 NVB=   413
 NEqPCM:  Using equilibrium solvation (IEInf=0, Eps=  32.6130, EpsInf=   1.7657)
          Differentiating once with respect to magnetic field using GIAOs.
          Electric field/nuclear overlap derivatives assumed to be zero.
 FoFJK:  IHMeth= 1 ICntrl=    6127 DoSepK=F KAlg= 0 I1Cent=   0 FoldK=F
 IRaf=         1 NMat=   1 IRICut=       1 DoRegI=T DoRafI=F ISym2E= 0.
          There are     3 degrees of freedom in the 1st order CPHF.  IDoFFX=0 NUNeed=     3.
      3 vectors produced by pass  0 Test12= 1.00D-12 3.33D-08 XBig12= 4.47D+01 9.62D-01.
 AX will form     3 AO Fock derivatives at one time.
      3 vectors produced by pass  1 Test12= 1.00D-12 3.33D-08 XBig12= 1.17D-01 2.24D-01.
      3 vectors produced by pass  2 Test12= 1.00D-12 3.33D-08 XBig12= 1.66D-03 1.84D-02.
      3 vectors produced by pass  3 Test12= 1.00D-12 3.33D-08 XBig12= 9.18D-06 1.29D-03.
      3 vectors produced by pass  4 Test12= 1.00D-12 3.33D-08 XBig12= 5.10D-08 7.59D-05.
      3 vectors produced by pass  5 Test12= 1.00D-12 3.33D-08 XBig12= 1.37D-10 2.59D-06.
      3 vectors produced by pass  6 Test12= 1.00D-12 3.33D-08 XBig12= 8.21D-13 2.33D-07.
 InvSVY:  IOpt=1 It=  1 EMax= 3.55D-15
 Solved reduced A of dimension    21 with     3 vectors.
 Calculating GIAO nuclear magnetic shielding tensors.
 SCF GIAO Magnetic shielding tensor (ppm):
      1  C    Isotropic =    38.6668   Anisotropy =   143.9181
   XX=    -8.7396   YX=   -31.2362   ZX=    48.9636
   XY=   -28.9809   YY=     8.1784   ZY=    28.5216
   XZ=    48.4484   YZ=    18.8014   ZZ=   116.5615
   Eigenvalues:   -48.7620    30.1501   134.6122
      2  C    Isotropic =    -6.4563   Anisotropy =   205.4673
   XX=   -74.2321   YX=   -36.7122   ZX=    63.5101
   XY=   -35.3269   YY=   -57.2195   ZY=    35.6168
   XZ=    39.4710   YZ=    45.6185   ZZ=   112.0828
   Eigenvalues:  -121.1752   -28.7155   130.5219
      3  C    Isotropic =   157.5412   Anisotropy =    27.5027
   XX=   157.1424   YX=     7.5979   ZX=     8.6419
   XY=     5.7206   YY=   146.3079   ZY=     8.2791
   XZ=     1.1886   YZ=    12.4961   ZZ=   169.1731
   Eigenvalues:   140.9507   155.7965   175.8763
      4  C    Isotropic =   138.9803   Anisotropy =    26.4036
   XX=   154.6683   YX=    -4.7902   ZX=    -1.4580
   XY=     1.1078   YY=   123.7290   ZY=    -0.1235
   XZ=    -9.7625   YZ=     3.4301   ZZ=   138.5438
   Eigenvalues:   123.4957   136.8625   156.5828
      5  C    Isotropic =   151.8341   Anisotropy =    10.4178
   XX=   152.5232   YX=    -3.7051   ZX=    -3.5834
   XY=    -2.9114   YY=   156.8959   ZY=    -2.3770
   XZ=     7.0486   YZ=     1.6509   ZZ=   146.0831
   Eigenvalues:   145.6253   151.0976   158.7793
      6  C    Isotropic =   149.2674   Anisotropy =    25.5549
   XX=   156.6807   YX=    -0.7137   ZX=     9.7243
   XY=    -2.1160   YY=   145.4377   ZY=     5.7925
   XZ=    18.4095   YZ=    -3.8401   ZZ=   145.6839
   Eigenvalues:   135.8114   145.6869   166.3040
      7  C    Isotropic =   150.4555   Anisotropy =    11.5967
   XX=   153.1527   YX=     3.0818   ZX=     3.7504
   XY=     1.1359   YY=   149.4006   ZY=     2.0666
   XZ=     9.5866   YZ=    -3.5244   ZZ=   148.8132
   Eigenvalues:   143.4021   149.7778   158.1866
      8  C    Isotropic =   -24.0658   Anisotropy =   136.0849
   XX=   -48.0665   YX=   -13.4802   ZX=    34.5856
   XY=   -15.6395   YY=   -71.6449   ZY=    37.6972
   XZ=    37.7286   YZ=    36.5111   ZZ=    47.5141
   Eigenvalues:   -95.9744   -42.8804    66.6575
      9  C    Isotropic =   134.2055   Anisotropy =    33.8737
   XX=   138.5547   YX=   -16.0886   ZX=   -11.2355
   XY=   -13.5849   YY=   142.2381   ZY=     4.0435
   XZ=    -3.9716   YZ=     1.3304   ZZ=   121.8236
   Eigenvalues:   118.3250   127.5035   156.7879
     10  C    Isotropic =   107.6122   Anisotropy =    39.2701
   XX=   107.0844   YX=    -5.0723   ZX=    11.9183
   XY=    -2.1500   YY=   101.8250   ZY=   -16.1959
   XZ=    16.9500   YZ=   -18.8763   ZZ=   113.9271
   Eigenvalues:    87.3336   101.7107   133.7923
     11  O    Isotropic =  -239.4578   Anisotropy =   902.1860
   XX=  -633.7156   YX=   211.9757   ZX=   226.4382
   XY=   186.8218   YY=  -346.9535   ZY=   116.0087
   XZ=   261.2878   YZ=   113.4095   ZZ=   262.2955
   Eigenvalues:  -764.7961  -315.5769   361.9995
     12  C    Isotropic =   167.2812   Anisotropy =    24.0348
   XX=   178.7092   YX=    -4.2063   ZX=     8.3432
   XY=   -10.3758   YY=   168.8173   ZY=     0.1915
   XZ=     2.3554   YZ=     0.4833   ZZ=   154.3170
   Eigenvalues:   152.9572   165.5819   183.3044
     13  C    Isotropic =   161.1372   Anisotropy =    40.1755
   XX=   148.6507   YX=    -2.5640   ZX=     4.8038
   XY=    -2.8307   YY=   160.4376   ZY=    20.8361
   XZ=     9.9339   YZ=    16.6967   ZZ=   174.3234
   Eigenvalues:   141.3524   154.1385   187.9209
     14  O    Isotropic =   254.6682   Anisotropy =    49.8949
   XX=   277.0009   YX=   -29.6287   ZX=    16.6597
   XY=   -10.4516   YY=   206.2414   ZY=    12.7354
   XZ=    -1.0664   YZ=    -1.1484   ZZ=   280.7625
   Eigenvalues:   200.2407   275.8326   287.9315
     15  C    Isotropic =   109.5522   Anisotropy =    41.0426
   XX=   100.7945   YX=    -7.6398   ZX=     5.8258
   XY=     2.2322   YY=   135.8061   ZY=    -7.9293
   XZ=     5.0161   YZ=    -3.8891   ZZ=    92.0560
   Eigenvalues:    89.0773   102.6653   136.9140
     16  O    Isotropic =   268.3978   Anisotropy =    52.7436
   XX=   263.3000   YX=     5.4847   ZX=    -3.2878
   XY=     1.9950   YY=   300.0581   ZY=     6.8624
   XZ=     8.3833   YZ=    20.5365   ZZ=   241.8354
   Eigenvalues:   238.6585   262.9748   303.5602
     17  C    Isotropic =   163.0273   Anisotropy =    37.0520
   XX=   152.7097   YX=    12.9125   ZX=    12.9398
   XY=    12.6948   YY=   163.5004   ZY=     5.4897
   XZ=    11.8009   YZ=    14.0995   ZZ=   172.8718
   Eigenvalues:   143.1221   158.2312   187.7286
     18  C    Isotropic =   119.1480   Anisotropy =    43.6045
   XX=   143.5544   YX=    -8.6112   ZX=    -8.9761
   XY=   -17.8973   YY=   109.3595   ZY=    -4.7091
   XZ=     0.2131   YZ=    -6.4954   ZZ=   104.5302
   Eigenvalues:    97.9007   111.3257   148.2177
     19  O    Isotropic =   323.8001   Anisotropy =    85.9069
   XX=   315.4574   YX=   -11.7244   ZX=   -14.0473
   XY=     6.6637   YY=   284.6108   ZY=     5.5993
   XZ=   -34.2472   YZ=    10.6675   ZZ=   371.3320
   Eigenvalues:   283.8513   306.4775   381.0714
     20  H    Isotropic =    29.6456   Anisotropy =     4.9744
   XX=    28.8620   YX=     0.0034   ZX=     0.9852
   XY=    -0.8467   YY=    27.3030   ZY=     0.3237
   XZ=    -0.3137   YZ=    -2.1649   ZZ=    32.7719
   Eigenvalues:    27.0777    28.8973    32.9619
     21  H    Isotropic =    28.7440   Anisotropy =     6.2807
   XX=    31.1612   YX=     1.2331   ZX=     1.0831
   XY=     1.3354   YY=    30.9311   ZY=     1.8706
   XZ=     0.3098   YZ=     3.1515   ZZ=    24.1398
   Eigenvalues:    23.3034    29.9976    32.9311
     22  H    Isotropic =    30.3640   Anisotropy =     2.3949
   XX=    31.5662   YX=     0.9326   ZX=    -0.6676
   XY=     0.9805   YY=    28.5148   ZY=    -1.1543
   XZ=     0.5860   YZ=    -0.7112   ZZ=    31.0111
   Eigenvalues:    27.9793    31.1521    31.9606
     23  H    Isotropic =    30.3612   Anisotropy =     5.0684
   XX=    31.5580   YX=    -0.8780   ZX=    -3.5200
   XY=    -0.9428   YY=    31.0756   ZY=    -3.8569
   XZ=    -1.6486   YZ=    -2.8133   ZZ=    28.4499
   Eigenvalues:    25.0849    32.2586    33.7401
     24  H    Isotropic =    29.8022   Anisotropy =     7.5987
   XX=    32.9568   YX=    -0.3678   ZX=     3.4170
   XY=    -0.0442   YY=    31.2080   ZY=     3.3885
   XZ=     4.0337   YZ=     3.2805   ZZ=    25.2418
   Eigenvalues:    22.5624    31.9762    34.8680
     25  H    Isotropic =    30.2582   Anisotropy =     8.0656
   XX=    31.1386   YX=    -0.8643   ZX=     1.2347
   XY=    -1.1986   YY=    35.2896   ZY=     1.0752
   XZ=     1.0868   YZ=     1.6465   ZZ=    24.3463
   Eigenvalues:    23.9504    31.1889    35.6352
     26  H    Isotropic =    30.4763   Anisotropy =     5.2175
   XX=    30.6751   YX=    -0.7778   ZX=    -1.0698
   XY=    -1.4210   YY=    27.8159   ZY=     1.8958
   XZ=    -0.6891   YZ=     1.7597   ZZ=    32.9380
   Eigenvalues:    27.0527    30.4217    33.9546
     27  H    Isotropic =    29.2143   Anisotropy =     3.8271
   XX=    29.2407   YX=    -3.6529   ZX=    -0.4696
   XY=    -2.4684   YY=    27.6927   ZY=    -0.6076
   XZ=    -1.7400   YZ=    -1.1586   ZZ=    30.7094
   Eigenvalues:    24.9786    30.8985    31.7657
     28  H    Isotropic =    29.1825   Anisotropy =     6.1398
   XX=    29.8413   YX=    -0.8515   ZX=    -2.5804
   XY=    -0.1342   YY=    26.8269   ZY=    -0.6745
   XZ=    -3.0476   YZ=    -1.6543   ZZ=    30.8793
   Eigenvalues:    25.9600    28.3118    33.2757
     29  H    Isotropic =    29.3643   Anisotropy =     6.0518
   XX=    32.9813   YX=     0.9895   ZX=    -0.4950
   XY=     1.6699   YY=    28.7721   ZY=     1.5443
   XZ=     0.3215   YZ=     2.3288   ZZ=    26.3393
   Eigenvalues:    25.2000    29.4940    33.3988
     30  H    Isotropic =    30.9303   Anisotropy =     9.4867
   XX=    29.6674   YX=    -1.4095   ZX=     0.1345
   XY=    -0.9441   YY=    35.9243   ZY=    -3.3850
   XZ=     0.3247   YZ=    -3.3367   ZZ=    27.1993
   Eigenvalues:    26.0473    29.4889    37.2548
     31  H    Isotropic =    30.3009   Anisotropy =     8.2679
   XX=    32.0543   YX=    -2.0192   ZX=    -3.9756
   XY=    -2.4954   YY=    29.2802   ZY=     1.2595
   XZ=    -3.7420   YZ=     0.9808   ZZ=    29.5683
   Eigenvalues:    26.6611    28.4289    35.8128
     32  H    Isotropic =    30.1781   Anisotropy =     9.8937
   XX=    34.5520   YX=    -0.1667   ZX=     4.6159
   XY=    -0.9676   YY=    28.3567   ZY=    -0.3714
   XZ=     4.1915   YZ=    -1.1100   ZZ=    27.6256
   Eigenvalues:    25.4255    28.3350    36.7739
     33  H    Isotropic =    30.3370   Anisotropy =     5.8818
   XX=    32.0122   YX=     1.1069   ZX=    -1.8624
   XY=    -0.8062   YY=    29.8671   ZY=     3.0831
   XZ=    -2.9994   YZ=     3.8552   ZZ=    29.1316
   Eigenvalues:    25.4310    31.3218    34.2582
     34  H    Isotropic =    30.1662   Anisotropy =     9.2002
   XX=    28.3571   YX=     3.0013   ZX=    -0.3281
   XY=     3.0256   YY=    34.9691   ZY=     0.5432
   XZ=    -0.0962   YZ=     2.2318   ZZ=    27.1723
   Eigenvalues:    26.4009    27.7980    36.2997
     35  H    Isotropic =    30.8112   Anisotropy =     9.4701
   XX=    29.6000   YX=     0.5090   ZX=     3.8665
   XY=     0.1481   YY=    28.2849   ZY=     1.1887
   XZ=     4.4650   YZ=     1.5331   ZZ=    34.5487
   Eigenvalues:    27.0817    28.2273    37.1247
     36  H    Isotropic =    30.4783   Anisotropy =    14.7270
   XX=    39.3150   YX=    -3.0177   ZX=    -2.3917
   XY=    -3.8635   YY=    26.7187   ZY=    -2.1959
   XZ=    -1.2604   YZ=    -2.2657   ZZ=    25.4011
   Eigenvalues:    22.9513    28.1873    40.2963
     37  H    Isotropic =    28.8889   Anisotropy =    17.3035
   XX=    36.2072   YX=    -5.9272   ZX=    -5.1300
   XY=    -6.0089   YY=    29.0256   ZY=    -0.8713
   XZ=    -5.5618   YZ=    -2.2463   ZZ=    21.4340
   Eigenvalues:    18.4953    27.7470    40.4246
     38  H    Isotropic =    30.5341   Anisotropy =     9.0588
   XX=    29.7658   YX=     2.5021   ZX=     2.0418
   XY=     1.8621   YY=    35.1121   ZY=     1.4066
   XZ=     2.3623   YZ=     2.4579   ZZ=    26.7243
   Eigenvalues:    25.5091    29.5198    36.5733
     39  H    Isotropic =    30.9190   Anisotropy =     7.7799
   XX=    29.4229   YX=     0.2033   ZX=     0.9497
   XY=     0.5943   YY=    27.2901   ZY=     0.6076
   XZ=    -0.1022   YZ=     0.4468   ZZ=    36.0441
   Eigenvalues:    27.1955    29.4559    36.1056
     40  H    Isotropic =    30.1619   Anisotropy =     8.3079
   XX=    34.2675   YX=    -1.3050   ZX=     2.6266
   XY=    -0.4046   YY=    26.4212   ZY=     1.5698
   XZ=     3.1833   YZ=     1.1725   ZZ=    29.7970
   Eigenvalues:    25.5130    29.2722    35.7005
     41  H    Isotropic =    28.0587   Anisotropy =     7.8277
   XX=    33.1285   YX=    -0.6918   ZX=     0.7531
   XY=    -1.7185   YY=    22.4468   ZY=     0.4277
   XZ=    -0.1325   YZ=     0.4860   ZZ=    28.6006
   Eigenvalues:    22.2748    28.6241    33.2771
     42  H    Isotropic =    28.1074   Anisotropy =     4.6901
   XX=    29.6991   YX=    -2.2366   ZX=    -2.3570
   XY=    -0.9371   YY=    29.4142   ZY=    -3.2859
   XZ=    -2.0453   YZ=    -2.7005   ZZ=    25.2090
   Eigenvalues:    22.6311    30.4570    31.2342
     43  H    Isotropic =    30.5458   Anisotropy =    21.7080
   XX=    29.9900   YX=    -3.4279   ZX=    -8.2881
   XY=    -4.2737   YY=    22.1120   ZY=     3.3148
   XZ=    -7.7050   YZ=     2.9599   ZZ=    39.5356
   Eigenvalues:    20.5414    26.0783    45.0178
 End of Minotr F.D. properties file   721 does not exist.
 End of Minotr F.D. properties file   722 does not exist.
 End of Minotr F.D. properties file   788 does not exist.

 **********************************************************************

            Population analysis using the SCF density.

 **********************************************************************

 Orbital symmetries:
       Occupied  (A) (A) (A) (A) (A) (A) (A) (A) (A) (A) (A) (A)
                 (A) (A) (A) (A) (A) (A) (A) (A) (A) (A) (A) (A)
                 (A) (A) (A) (A) (A) (A) (A) (A) (A) (A) (A) (A)
                 (A) (A) (A) (A) (A) (A) (A) (A) (A) (A) (A) (A)
                 (A) (A) (A) (A) (A) (A) (A) (A) (A) (A) (A) (A)
                 (A) (A) (A) (A) (A) (A) (A) (A) (A) (A) (A) (A)
                 (A)
       Virtual   (A) (A) (A) (A) (A) (A) (A) (A) (A) (A) (A) (A)
                 (A) (A) (A) (A) (A) (A) (A) (A) (A) (A) (A) (A)
                 (A) (A) (A) (A) (A) (A) (A) (A) (A) (A) (A) (A)
                 (A) (A) (A) (A) (A) (A) (A) (A) (A) (A) (A) (A)
                 (A) (A) (A) (A) (A) (A) (A) (A) (A) (A) (A) (A)
                 (A) (A) (A) (A) (A) (A) (A) (A) (A) (A) (A) (A)
                 (A) (A) (A) (A) (A) (A) (A) (A) (A) (A) (A) (A)
                 (A) (A) (A) (A) (A) (A) (A) (A) (A) (A) (A) (A)
                 (A) (A) (A) (A) (A) (A) (A) (A) (A) (A) (A) (A)
                 (A) (A) (A) (A) (A) (A) (A) (A) (A) (A) (A) (A)
                 (A) (A) (A) (A) (A) (A) (A) (A) (A) (A) (A) (A)
                 (A) (A) (A) (A) (A) (A) (A) (A) (A) (A) (A) (A)
                 (A) (A) (A) (A) (A) (A) (A) (A) (A) (A) (A) (A)
                 (A) (A) (A) (A) (A) (A) (A) (A) (A) (A) (A) (A)
                 (A) (A) (A) (A) (A) (A) (A) (A) (A) (A) (A) (A)
                 (A) (A) (A) (A) (A) (A) (A) (A) (A) (A) (A) (A)
                 (A) (A) (A) (A) (A) (A) (A) (A) (A) (A) (A) (A)
                 (A) (A) (A) (A) (A) (A) (A) (A) (A) (A) (A) (A)
                 (A) (A) (A) (A) (A) (A) (A) (A) (A) (A) (A) (A)
                 (A) (A) (A) (A) (A) (A) (A) (A) (A) (A) (A) (A)
                 (A) (A) (A) (A) (A) (A) (A) (A) (A) (A) (A) (A)
                 (A) (A) (A) (A) (A) (A) (A) (A) (A) (A) (A) (A)
                 (A) (A) (A) (A) (A) (A) (A) (A) (A) (A) (A) (A)
                 (A) (A) (A) (A) (A) (A) (A) (A) (A) (A) (A) (A)
                 (A) (A) (A) (A) (A) (A) (A) (A) (A) (A) (A) (A)
                 (A) (A) (A) (A) (A) (A) (A) (A) (A) (A) (A) (A)
                 (A) (A) (A) (A) (A) (A) (A) (A) (A) (A) (A) (A)
                 (A) (A) (A) (A) (A) (A) (A) (A) (A) (A) (A) (A)
                 (A) (A) (A) (A) (A) (A) (A) (A) (A) (A) (A) (A)
                 (A) (A) (A) (A) (A) (A) (A) (A) (A) (A) (A) (A)
                 (A) (A) (A) (A) (A) (A) (A) (A) (A) (A) (A) (A)
                 (A) (A) (A) (A) (A) (A) (A) (A) (A) (A) (A) (A)
                 (A) (A) (A) (A) (A) (A) (A) (A) (A) (A) (A) (A)
                 (A) (A) (A) (A) (A) (A) (A) (A) (A) (A) (A) (A)
                 (A) (A) (A) (A) (A)
 The electronic state is 1-A.
 Alpha  occ. eigenvalues --  -19.22150 -19.21785 -19.20728 -19.19566 -10.32197
 Alpha  occ. eigenvalues --  -10.30814 -10.29776 -10.28059 -10.26303 -10.24941
 Alpha  occ. eigenvalues --  -10.24914 -10.24579 -10.24176 -10.23693 -10.23358
 Alpha  occ. eigenvalues --  -10.23281 -10.22984 -10.21982 -10.21727  -1.06606
 Alpha  occ. eigenvalues --   -1.06148  -1.05504  -1.03641  -0.89309  -0.84683
 Alpha  occ. eigenvalues --   -0.82208  -0.78308  -0.77093  -0.75162  -0.71865
 Alpha  occ. eigenvalues --   -0.70675  -0.68214  -0.65595  -0.63297  -0.61167
 Alpha  occ. eigenvalues --   -0.57427  -0.56391  -0.54677  -0.54153  -0.51222
 Alpha  occ. eigenvalues --   -0.50675  -0.50157  -0.48111  -0.48082  -0.46747
 Alpha  occ. eigenvalues --   -0.45719  -0.45234  -0.44778  -0.44335  -0.43117
 Alpha  occ. eigenvalues --   -0.42873  -0.41647  -0.41013  -0.40831  -0.40361
 Alpha  occ. eigenvalues --   -0.39410  -0.39298  -0.38434  -0.37997  -0.36948
 Alpha  occ. eigenvalues --   -0.36799  -0.36131  -0.35794  -0.35061  -0.34655
 Alpha  occ. eigenvalues --   -0.33840  -0.33557  -0.32644  -0.30137  -0.29453
 Alpha  occ. eigenvalues --   -0.28617  -0.26545  -0.25899
 Alpha virt. eigenvalues --   -0.04959   0.04120   0.04643   0.05425   0.06480
 Alpha virt. eigenvalues --    0.06864   0.07657   0.08728   0.09135   0.10147
 Alpha virt. eigenvalues --    0.10612   0.10799   0.11019   0.11937   0.12354
 Alpha virt. eigenvalues --    0.12894   0.12995   0.13406   0.13636   0.14242
 Alpha virt. eigenvalues --    0.14967   0.15727   0.15900   0.16669   0.17624
 Alpha virt. eigenvalues --    0.18030   0.18518   0.19216   0.20307   0.20544
 Alpha virt. eigenvalues --    0.21138   0.21584   0.22116   0.23441   0.23999
 Alpha virt. eigenvalues --    0.24762   0.25796   0.26212   0.26963   0.27646
 Alpha virt. eigenvalues --    0.27976   0.29166   0.29776   0.31342   0.32273
 Alpha virt. eigenvalues --    0.33063   0.34416   0.34929   0.35866   0.37004
 Alpha virt. eigenvalues --    0.37056   0.37464   0.38452   0.39153   0.39492
 Alpha virt. eigenvalues --    0.40496   0.41163   0.42484   0.43048   0.43328
 Alpha virt. eigenvalues --    0.44632   0.45583   0.46440   0.46736   0.47812
 Alpha virt. eigenvalues --    0.49006   0.50389   0.50958   0.51268   0.51779
 Alpha virt. eigenvalues --    0.53271   0.54093   0.54512   0.55480   0.56367
 Alpha virt. eigenvalues --    0.56528   0.57137   0.57778   0.58269   0.58611
 Alpha virt. eigenvalues --    0.58828   0.59036   0.59712   0.60132   0.60245
 Alpha virt. eigenvalues --    0.60413   0.61127   0.61345   0.61866   0.62249
 Alpha virt. eigenvalues --    0.62735   0.62997   0.63257   0.63403   0.64035
 Alpha virt. eigenvalues --    0.64184   0.64815   0.65360   0.65848   0.66012
 Alpha virt. eigenvalues --    0.67245   0.67501   0.68464   0.68826   0.69613
 Alpha virt. eigenvalues --    0.70600   0.72266   0.72672   0.73233   0.74792
 Alpha virt. eigenvalues --    0.76147   0.77080   0.79098   0.80231   0.83049
 Alpha virt. eigenvalues --    0.83993   0.85582   0.87165   0.88056   0.89235
 Alpha virt. eigenvalues --    0.90255   0.91566   0.92623   0.93225   0.93648
 Alpha virt. eigenvalues --    0.95201   0.96105   0.97951   0.98968   1.00004
 Alpha virt. eigenvalues --    1.01106   1.02359   1.04085   1.04756   1.06287
 Alpha virt. eigenvalues --    1.06945   1.07560   1.10530   1.11878   1.14174
 Alpha virt. eigenvalues --    1.14932   1.17553   1.17927   1.18576   1.20039
 Alpha virt. eigenvalues --    1.21553   1.22248   1.23885   1.26420   1.28219
 Alpha virt. eigenvalues --    1.29187   1.30479   1.30927   1.33476   1.34423
 Alpha virt. eigenvalues --    1.35623   1.35860   1.36951   1.38548   1.39262
 Alpha virt. eigenvalues --    1.40119   1.41133   1.42395   1.43793   1.43922
 Alpha virt. eigenvalues --    1.45023   1.45679   1.46117   1.46822   1.47273
 Alpha virt. eigenvalues --    1.48107   1.49123   1.50200   1.50690   1.51214
 Alpha virt. eigenvalues --    1.51866   1.52119   1.53338   1.54066   1.54788
 Alpha virt. eigenvalues --    1.55610   1.55779   1.56794   1.57349   1.58468
 Alpha virt. eigenvalues --    1.59252   1.59987   1.60510   1.60808   1.61193
 Alpha virt. eigenvalues --    1.61889   1.63462   1.63602   1.64871   1.65220
 Alpha virt. eigenvalues --    1.66014   1.66426   1.66960   1.67513   1.68582
 Alpha virt. eigenvalues --    1.69453   1.70706   1.71555   1.72254   1.72833
 Alpha virt. eigenvalues --    1.73609   1.74185   1.74522   1.75113   1.76950
 Alpha virt. eigenvalues --    1.78059   1.78616   1.78723   1.80557   1.80937
 Alpha virt. eigenvalues --    1.81994   1.83012   1.83289   1.83985   1.85580
 Alpha virt. eigenvalues --    1.86509   1.86947   1.87794   1.88779   1.89702
 Alpha virt. eigenvalues --    1.91839   1.92606   1.94027   1.95264   1.95931
 Alpha virt. eigenvalues --    1.97379   1.98656   1.99496   2.00692   2.01356
 Alpha virt. eigenvalues --    2.02859   2.04066   2.05085   2.06782   2.07207
 Alpha virt. eigenvalues --    2.08191   2.09661   2.10725   2.11286   2.11560
 Alpha virt. eigenvalues --    2.14460   2.15331   2.15759   2.16624   2.17952
 Alpha virt. eigenvalues --    2.19712   2.20184   2.21258   2.24285   2.25262
 Alpha virt. eigenvalues --    2.25678   2.26465   2.28951   2.31554   2.31674
 Alpha virt. eigenvalues --    2.33213   2.35018   2.36667   2.37826   2.39493
 Alpha virt. eigenvalues --    2.40225   2.40864   2.41556   2.42829   2.44468
 Alpha virt. eigenvalues --    2.44823   2.45277   2.46386   2.47046   2.48520
 Alpha virt. eigenvalues --    2.48671   2.50131   2.50688   2.52054   2.52427
 Alpha virt. eigenvalues --    2.53723   2.54435   2.55288   2.56627   2.57555
 Alpha virt. eigenvalues --    2.58278   2.59285   2.59695   2.61420   2.62095
 Alpha virt. eigenvalues --    2.62359   2.62938   2.63910   2.64132   2.64438
 Alpha virt. eigenvalues --    2.65873   2.67549   2.68524   2.69296   2.70369
 Alpha virt. eigenvalues --    2.71787   2.74204   2.75885   2.76675   2.77189
 Alpha virt. eigenvalues --    2.79981   2.81075   2.82627   2.84375   2.85210
 Alpha virt. eigenvalues --    2.87470   2.88303   2.88947   2.89990   2.91117
 Alpha virt. eigenvalues --    2.92222   2.92696   2.95325   2.97055   2.99696
 Alpha virt. eigenvalues --    3.01056   3.02578   3.03417   3.04584   3.06986
 Alpha virt. eigenvalues --    3.09325   3.10748   3.12120   3.13478   3.14091
 Alpha virt. eigenvalues --    3.15428   3.16201   3.18047   3.18856   3.21304
 Alpha virt. eigenvalues --    3.23292   3.25015   3.25540   3.27352   3.27962
 Alpha virt. eigenvalues --    3.29768   3.32303   3.33021   3.34821   3.36363
 Alpha virt. eigenvalues --    3.40083   3.45881   3.50864   3.55965   3.57645
 Alpha virt. eigenvalues --    3.62162   3.66562   3.77264   3.78106   3.79121
 Alpha virt. eigenvalues --    3.80331   3.80938   3.81919   3.82085   3.82316
 Alpha virt. eigenvalues --    3.82672   3.83830   3.85709   3.86145   3.86494
 Alpha virt. eigenvalues --    3.87377   3.87857   3.95062   3.99506   4.03695
 Alpha virt. eigenvalues --    4.03891   4.08144   4.10342   4.14864   4.26768
 Alpha virt. eigenvalues --    4.27469   4.30525   4.33999   4.36978   4.41604
 Alpha virt. eigenvalues --    4.48461   4.54879   4.93829   4.96875   4.98039
 Alpha virt. eigenvalues --    5.01106   5.15171   5.29455   5.30557   5.35636
 Alpha virt. eigenvalues --    5.64011   5.65263   5.66034   5.68109  23.63412
 Alpha virt. eigenvalues --   23.80953  23.84578  23.87279  23.91068  23.92865
 Alpha virt. eigenvalues --   23.95892  23.96451  23.97952  23.99750  24.02166
 Alpha virt. eigenvalues --   24.03181  24.04472  24.08073  24.27549  50.00288
 Alpha virt. eigenvalues --   50.02474  50.06547  50.10245
          Condensed to atoms (all electrons):
               1          2          3          4          5          6
     1  C    5.790053   0.293633  -0.050953  -0.004709  -0.003194  -0.100121
     2  C    0.293633   5.525381   0.302772  -0.072488  -0.000777  -0.003178
     3  C   -0.050953   0.302772   5.098775   0.316790  -0.072031  -0.006016
     4  C   -0.004709  -0.072488   0.316790   5.346643   0.289899  -0.045363
     5  C   -0.003194  -0.000777  -0.072031   0.289899   5.051339   0.353858
     6  C   -0.100121  -0.003178  -0.006016  -0.045363   0.353858   4.996219
     7  C    0.312253  -0.084576  -0.008106  -0.005244  -0.057723   0.373045
     8  C    0.116392   0.068497   0.006785  -0.000055   0.000035   0.000072
     9  C   -0.191184  -0.086166   0.009939  -0.000863   0.000001  -0.000461
    10  C    0.038322   0.219356  -0.045878   0.001093   0.000362  -0.000076
    11  O   -0.099408   0.006478  -0.000080  -0.000001   0.000002  -0.000451
    12  C   -0.056681   0.007858  -0.000047  -0.000153   0.006589  -0.064555
    13  C   -0.001663  -0.089564  -0.011726   0.000760  -0.000009  -0.000037
    14  O    0.006014  -0.061434  -0.003825   0.000058   0.000165  -0.000038
    15  C    0.000101   0.006504  -0.044933   0.322621  -0.051725   0.004879
    16  O    0.000036  -0.000496  -0.016312  -0.060575   0.003450  -0.000061
    17  C   -0.000023  -0.000213   0.009175  -0.074867  -0.008642   0.000045
    18  C   -0.000034   0.000314  -0.013967  -0.074004  -0.001785  -0.000033
    19  O    0.000000  -0.000011  -0.000513   0.003905  -0.000022   0.000000
    20  H   -0.006874  -0.027224   0.398568  -0.036428  -0.005677  -0.002384
    21  H    0.008843  -0.045239   0.407034  -0.050933   0.007293  -0.000539
    22  H    0.004837  -0.007440  -0.050787   0.409326  -0.029805  -0.006852
    23  H    0.000801  -0.000458  -0.006111  -0.044495   0.407013  -0.037967
    24  H   -0.000910  -0.000536   0.007931  -0.036704   0.410146  -0.028746
    25  H    0.010483  -0.000015  -0.000516   0.007576  -0.034968   0.413758
    26  H   -0.006012  -0.000124  -0.000153  -0.006284  -0.036320   0.403729
    27  H   -0.052166  -0.007070  -0.000423  -0.003334  -0.002609  -0.047599
    28  H    0.006470   0.001146  -0.000529   0.000165  -0.000003   0.000073
    29  H    0.012858  -0.000232  -0.000366  -0.000012   0.000000  -0.000007
    30  H    0.010223  -0.000429   0.000036   0.000028   0.000087  -0.008853
    31  H   -0.008053  -0.000032   0.000022  -0.000040   0.000143  -0.004499
    32  H   -0.006318   0.000505   0.000018   0.000020  -0.000437   0.007411
    33  H    0.000734  -0.013451   0.003562   0.000083  -0.000009   0.000004
    34  H   -0.001101   0.012184  -0.000017  -0.000001  -0.000001   0.000001
    35  H    0.000184   0.004491   0.000429  -0.000058  -0.000005   0.000012
    36  H    0.000251  -0.006629   0.002886  -0.001269   0.000065  -0.000023
    37  H   -0.000008  -0.000015  -0.000036   0.012441  -0.000434   0.000022
    38  H    0.000002  -0.000010  -0.000430  -0.002660  -0.000097   0.000221
    39  H   -0.000003  -0.000114   0.000299  -0.008117  -0.000701  -0.000100
    40  H   -0.000001   0.000037  -0.000311   0.009262  -0.000063   0.000013
    41  H   -0.000037   0.000900   0.006355  -0.004131  -0.001032  -0.000019
    42  H   -0.000006  -0.000115  -0.000483   0.001053   0.001830   0.000138
    43  H    0.000000  -0.000002   0.000007  -0.000550   0.000004   0.000000
               7          8          9         10         11         12
     1  C    0.312253   0.116392  -0.191184   0.038322  -0.099408  -0.056681
     2  C   -0.084576   0.068497  -0.086166   0.219356   0.006478   0.007858
     3  C   -0.008106   0.006785   0.009939  -0.045878  -0.000080  -0.000047
     4  C   -0.005244  -0.000055  -0.000863   0.001093  -0.000001  -0.000153
     5  C   -0.057723   0.000035   0.000001   0.000362   0.000002   0.006589
     6  C    0.373045   0.000072  -0.000461  -0.000076  -0.000451  -0.064555
     7  C    5.207794  -0.059509  -0.002270   0.008983  -0.013910   0.370943
     8  C   -0.059509   4.755840   0.404701  -0.112669   0.654027  -0.009287
     9  C   -0.002270   0.404701   5.199183   0.269871  -0.073174   0.000859
    10  C    0.008983  -0.112669   0.269871   5.322722   0.006556  -0.000421
    11  O   -0.013910   0.654027  -0.073174   0.006556   7.892254   0.004283
    12  C    0.370943  -0.009287   0.000859  -0.000421   0.004283   4.875711
    13  C   -0.000355   0.001388  -0.060003   0.341494  -0.000004   0.000014
    14  O    0.000050   0.002368  -0.047533   0.244020  -0.000013   0.000001
    15  C   -0.000306   0.000010   0.000005  -0.000530   0.000000   0.000006
    16  O   -0.000005   0.000000  -0.000004  -0.000442   0.000000   0.000000
    17  C    0.000009   0.000000   0.000000  -0.000004   0.000000   0.000000
    18  C   -0.000032   0.000000   0.000000  -0.000018   0.000000   0.000000
    19  O    0.000000   0.000000   0.000000   0.000000   0.000000   0.000000
    20  H    0.000829  -0.000157  -0.000312   0.002821   0.000002  -0.000108
    21  H   -0.000227  -0.000347   0.001117  -0.002130   0.000001   0.000004
    22  H   -0.000915  -0.000301  -0.000019  -0.001041  -0.000005  -0.000031
    23  H   -0.007507  -0.000021   0.000003  -0.000073   0.000000  -0.000073
    24  H    0.007519   0.000013  -0.000007   0.000015   0.000000  -0.000349
    25  H   -0.043473  -0.000130   0.000029   0.000011   0.000008  -0.006763
    26  H   -0.041977   0.001060  -0.000178  -0.000145  -0.000001  -0.002352
    27  H    0.424746   0.001062  -0.000526   0.000036  -0.000455  -0.037410
    28  H   -0.000049  -0.023557   0.375067  -0.030370   0.000712  -0.000031
    29  H    0.000069  -0.034617   0.391493  -0.026935   0.004494  -0.000032
    30  H   -0.034038   0.000724   0.000044  -0.000001   0.000683   0.397311
    31  H   -0.035344   0.001421   0.000234  -0.000050   0.006125   0.406411
    32  H   -0.031461  -0.000419   0.000295  -0.000105   0.005641   0.407166
    33  H    0.000049  -0.000736   0.007897  -0.020537   0.000007   0.000000
    34  H    0.000005   0.000814  -0.009379  -0.036159  -0.000008   0.000000
    35  H   -0.000103   0.000661  -0.002536  -0.033481  -0.000063  -0.000005
    36  H    0.000035  -0.000671   0.007166  -0.036663   0.000007  -0.000002
    37  H    0.000000   0.000000   0.000000   0.000019   0.000000   0.000000
    38  H   -0.000004   0.000000   0.000000   0.000001   0.000000   0.000000
    39  H   -0.000001   0.000000   0.000000  -0.000007   0.000000   0.000000
    40  H    0.000002   0.000000   0.000000   0.000000   0.000000   0.000000
    41  H    0.000005   0.000000  -0.000001  -0.000035   0.000000   0.000000
    42  H   -0.000004   0.000000   0.000000   0.000004   0.000000   0.000000
    43  H    0.000000   0.000000   0.000000   0.000000   0.000000   0.000000
              13         14         15         16         17         18
     1  C   -0.001663   0.006014   0.000101   0.000036  -0.000023  -0.000034
     2  C   -0.089564  -0.061434   0.006504  -0.000496  -0.000213   0.000314
     3  C   -0.011726  -0.003825  -0.044933  -0.016312   0.009175  -0.013967
     4  C    0.000760   0.000058   0.322621  -0.060575  -0.074867  -0.074004
     5  C   -0.000009   0.000165  -0.051725   0.003450  -0.008642  -0.001785
     6  C   -0.000037  -0.000038   0.004879  -0.000061   0.000045  -0.000033
     7  C   -0.000355   0.000050  -0.000306  -0.000005   0.000009  -0.000032
     8  C    0.001388   0.002368   0.000010   0.000000   0.000000   0.000000
     9  C   -0.060003  -0.047533   0.000005  -0.000004   0.000000   0.000000
    10  C    0.341494   0.244020  -0.000530  -0.000442  -0.000004  -0.000018
    11  O   -0.000004  -0.000013   0.000000   0.000000   0.000000   0.000000
    12  C    0.000014   0.000001   0.000006   0.000000   0.000000   0.000000
    13  C    4.954097  -0.054645  -0.000016   0.000004   0.000000  -0.000004
    14  O   -0.054645   7.994737  -0.000644  -0.000167  -0.000002   0.000001
    15  C   -0.000016  -0.000644   5.327253   0.216513   0.342974   0.289325
    16  O    0.000004  -0.000167   0.216513   8.022584  -0.048940  -0.036054
    17  C    0.000000  -0.000002   0.342974  -0.048940   4.933203  -0.071369
    18  C   -0.000004   0.000001   0.289325  -0.036054  -0.071369   4.875799
    19  O    0.000000   0.000000  -0.058267  -0.007541  -0.005968   0.242177
    20  H    0.000103   0.000170  -0.003183  -0.000176  -0.000192   0.002596
    21  H   -0.000764   0.002598  -0.010125   0.030420   0.001867  -0.000899
    22  H    0.000513   0.010929  -0.039319   0.002107  -0.010356   0.008742
    23  H    0.000004  -0.000003  -0.004915  -0.000027  -0.001038   0.003897
    24  H   -0.000001  -0.000002  -0.007935   0.000042   0.002839  -0.001207
    25  H    0.000001  -0.000001  -0.000279   0.000002  -0.000007   0.000016
    26  H    0.000007  -0.000069  -0.000044  -0.000009  -0.000019  -0.000003
    27  H    0.000129  -0.000017   0.000038   0.000002  -0.000007  -0.000051
    28  H    0.004609   0.008679  -0.000004  -0.000001   0.000000   0.000000
    29  H   -0.000344   0.000916   0.000000   0.000000   0.000000   0.000000
    30  H   -0.000001   0.000000   0.000000   0.000000   0.000000   0.000000
    31  H    0.000001   0.000001   0.000000   0.000000   0.000000   0.000000
    32  H    0.000002   0.000000  -0.000001   0.000000   0.000000   0.000000
    33  H    0.395681  -0.002217   0.000036  -0.000468  -0.000004  -0.000009
    34  H    0.398881   0.005621   0.000004  -0.000002   0.000000   0.000000
    35  H    0.386358   0.004597   0.000003   0.000000   0.000000   0.000000
    36  H   -0.005070   0.319576  -0.000313   0.007586   0.000059   0.000213
    37  H    0.000000   0.000004  -0.054809   0.320819  -0.002618  -0.012973
    38  H    0.000000   0.000001  -0.030151   0.004983   0.385918  -0.002340
    39  H   -0.000001  -0.000063  -0.033900   0.002469   0.405660   0.008897
    40  H    0.000000   0.000001  -0.028725   0.000060   0.396592  -0.011381
    41  H    0.000010  -0.000019  -0.037501  -0.000063   0.007310   0.409193
    42  H    0.000000   0.000000  -0.041999   0.004587  -0.005550   0.391191
    43  H    0.000000   0.000000   0.008441   0.000222  -0.000176  -0.031222
              19         20         21         22         23         24
     1  C    0.000000  -0.006874   0.008843   0.004837   0.000801  -0.000910
     2  C   -0.000011  -0.027224  -0.045239  -0.007440  -0.000458  -0.000536
     3  C   -0.000513   0.398568   0.407034  -0.050787  -0.006111   0.007931
     4  C    0.003905  -0.036428  -0.050933   0.409326  -0.044495  -0.036704
     5  C   -0.000022  -0.005677   0.007293  -0.029805   0.407013   0.410146
     6  C    0.000000  -0.002384  -0.000539  -0.006852  -0.037967  -0.028746
     7  C    0.000000   0.000829  -0.000227  -0.000915  -0.007507   0.007519
     8  C    0.000000  -0.000157  -0.000347  -0.000301  -0.000021   0.000013
     9  C    0.000000  -0.000312   0.001117  -0.000019   0.000003  -0.000007
    10  C    0.000000   0.002821  -0.002130  -0.001041  -0.000073   0.000015
    11  O    0.000000   0.000002   0.000001  -0.000005   0.000000   0.000000
    12  C    0.000000  -0.000108   0.000004  -0.000031  -0.000073  -0.000349
    13  C    0.000000   0.000103  -0.000764   0.000513   0.000004  -0.000001
    14  O    0.000000   0.000170   0.002598   0.010929  -0.000003  -0.000002
    15  C   -0.058267  -0.003183  -0.010125  -0.039319  -0.004915  -0.007935
    16  O   -0.007541  -0.000176   0.030420   0.002107  -0.000027   0.000042
    17  C   -0.005968  -0.000192   0.001867  -0.010356  -0.001038   0.002839
    18  C    0.242177   0.002596  -0.000899   0.008742   0.003897  -0.001207
    19  O    7.982028  -0.000137  -0.000350  -0.000154  -0.000082  -0.000035
    20  H   -0.000137   0.516379  -0.022832   0.006617   0.004634   0.000175
    21  H   -0.000350  -0.022832   0.521868   0.000452   0.000107  -0.000316
    22  H   -0.000154   0.006617   0.000452   0.539835   0.007038  -0.004477
    23  H   -0.000082   0.004634   0.000107   0.007038   0.560649  -0.026356
    24  H   -0.000035   0.000175  -0.000316  -0.004477  -0.026356   0.544419
    25  H    0.000000   0.000080   0.000035   0.000080  -0.005150  -0.006525
    26  H    0.000000   0.000212  -0.000005   0.004472   0.008075  -0.004950
    27  H    0.000000   0.004644   0.000017   0.000279   0.006079   0.000023
    28  H    0.000000  -0.000010  -0.000080   0.000197   0.000000   0.000001
    29  H    0.000000   0.000047  -0.000037   0.000006   0.000000   0.000000
    30  H    0.000000   0.000006  -0.000001  -0.000001   0.000061  -0.000063
    31  H    0.000000  -0.000011   0.000001  -0.000008   0.000017   0.000005
    32  H    0.000000  -0.000003   0.000001   0.000002  -0.000025   0.000020
    33  H    0.000001  -0.000348   0.003097  -0.000056   0.000002  -0.000001
    34  H    0.000000   0.000016  -0.000627  -0.000035   0.000000   0.000000
    35  H    0.000000  -0.000046  -0.000051  -0.000067  -0.000001   0.000000
    36  H    0.000000   0.000145   0.002367   0.000139   0.000005   0.000002
    37  H    0.031318  -0.000090  -0.001471  -0.000629   0.000045  -0.000011
    38  H   -0.000333   0.000002  -0.000243   0.000560   0.000255   0.000473
    39  H   -0.000204  -0.000003  -0.000064   0.004226   0.000038   0.000535
    40  H    0.013118   0.000025  -0.000177  -0.000049  -0.000102  -0.000012
    41  H   -0.026193   0.001732   0.001969  -0.000297  -0.000217  -0.000083
    42  H   -0.031112  -0.000469   0.000326  -0.000531   0.002297   0.000406
    43  H    0.318175   0.000000   0.000016   0.000034   0.000015   0.000004
              25         26         27         28         29         30
     1  C    0.010483  -0.006012  -0.052166   0.006470   0.012858   0.010223
     2  C   -0.000015  -0.000124  -0.007070   0.001146  -0.000232  -0.000429
     3  C   -0.000516  -0.000153  -0.000423  -0.000529  -0.000366   0.000036
     4  C    0.007576  -0.006284  -0.003334   0.000165  -0.000012   0.000028
     5  C   -0.034968  -0.036320  -0.002609  -0.000003   0.000000   0.000087
     6  C    0.413758   0.403729  -0.047599   0.000073  -0.000007  -0.008853
     7  C   -0.043473  -0.041977   0.424746  -0.000049   0.000069  -0.034038
     8  C   -0.000130   0.001060   0.001062  -0.023557  -0.034617   0.000724
     9  C    0.000029  -0.000178  -0.000526   0.375067   0.391493   0.000044
    10  C    0.000011  -0.000145   0.000036  -0.030370  -0.026935  -0.000001
    11  O    0.000008  -0.000001  -0.000455   0.000712   0.004494   0.000683
    12  C   -0.006763  -0.002352  -0.037410  -0.000031  -0.000032   0.397311
    13  C    0.000001   0.000007   0.000129   0.004609  -0.000344  -0.000001
    14  O   -0.000001  -0.000069  -0.000017   0.008679   0.000916   0.000000
    15  C   -0.000279  -0.000044   0.000038  -0.000004   0.000000   0.000000
    16  O    0.000002  -0.000009   0.000002  -0.000001   0.000000   0.000000
    17  C   -0.000007  -0.000019  -0.000007   0.000000   0.000000   0.000000
    18  C    0.000016  -0.000003  -0.000051   0.000000   0.000000   0.000000
    19  O    0.000000   0.000000   0.000000   0.000000   0.000000   0.000000
    20  H    0.000080   0.000212   0.004644  -0.000010   0.000047   0.000006
    21  H    0.000035  -0.000005   0.000017  -0.000080  -0.000037  -0.000001
    22  H    0.000080   0.004472   0.000279   0.000197   0.000006  -0.000001
    23  H   -0.005150   0.008075   0.006079   0.000000   0.000000   0.000061
    24  H   -0.006525  -0.004950   0.000023   0.000001   0.000000  -0.000063
    25  H    0.556175  -0.027195  -0.003379  -0.000005   0.000000   0.004664
    26  H   -0.027195   0.563198   0.008603   0.000019   0.000008  -0.000356
    27  H   -0.003379   0.008603   0.555177   0.000009   0.000060  -0.007938
    28  H   -0.000005   0.000019   0.000009   0.492322  -0.010867  -0.000001
    29  H    0.000000   0.000008   0.000060  -0.010867   0.501709  -0.000002
    30  H    0.004664  -0.000356  -0.007938  -0.000001  -0.000002   0.570240
    31  H   -0.000930   0.003886   0.007685  -0.000015   0.000000  -0.028213
    32  H    0.000524  -0.000461  -0.005018   0.000007  -0.000020  -0.025640
    33  H    0.000000   0.000001   0.000005  -0.000463   0.000386   0.000000
    34  H    0.000000   0.000000  -0.000004   0.000621   0.000680   0.000000
    35  H    0.000000   0.000001  -0.000031  -0.000208  -0.000793   0.000000
    36  H    0.000001   0.000001   0.000006  -0.000314  -0.000255   0.000000
    37  H   -0.000001   0.000000   0.000000   0.000000   0.000000   0.000000
    38  H   -0.000012   0.000024   0.000000   0.000000   0.000000   0.000000
    39  H    0.000006   0.000008  -0.000001  -0.000001   0.000000   0.000000
    40  H    0.000000  -0.000005   0.000000   0.000000   0.000000   0.000000
    41  H    0.000007   0.000003  -0.000021   0.000000   0.000000   0.000000
    42  H   -0.000010  -0.000001  -0.000010   0.000000   0.000000   0.000000
    43  H    0.000000   0.000000   0.000000   0.000000   0.000000   0.000000
              31         32         33         34         35         36
     1  C   -0.008053  -0.006318   0.000734  -0.001101   0.000184   0.000251
     2  C   -0.000032   0.000505  -0.013451   0.012184   0.004491  -0.006629
     3  C    0.000022   0.000018   0.003562  -0.000017   0.000429   0.002886
     4  C   -0.000040   0.000020   0.000083  -0.000001  -0.000058  -0.001269
     5  C    0.000143  -0.000437  -0.000009  -0.000001  -0.000005   0.000065
     6  C   -0.004499   0.007411   0.000004   0.000001   0.000012  -0.000023
     7  C   -0.035344  -0.031461   0.000049   0.000005  -0.000103   0.000035
     8  C    0.001421  -0.000419  -0.000736   0.000814   0.000661  -0.000671
     9  C    0.000234   0.000295   0.007897  -0.009379  -0.002536   0.007166
    10  C   -0.000050  -0.000105  -0.020537  -0.036159  -0.033481  -0.036663
    11  O    0.006125   0.005641   0.000007  -0.000008  -0.000063   0.000007
    12  C    0.406411   0.407166   0.000000   0.000000  -0.000005  -0.000002
    13  C    0.000001   0.000002   0.395681   0.398881   0.386358  -0.005070
    14  O    0.000001   0.000000  -0.002217   0.005621   0.004597   0.319576
    15  C    0.000000  -0.000001   0.000036   0.000004   0.000003  -0.000313
    16  O    0.000000   0.000000  -0.000468  -0.000002   0.000000   0.007586
    17  C    0.000000   0.000000  -0.000004   0.000000   0.000000   0.000059
    18  C    0.000000   0.000000  -0.000009   0.000000   0.000000   0.000213
    19  O    0.000000   0.000000   0.000001   0.000000   0.000000   0.000000
    20  H   -0.000011  -0.000003  -0.000348   0.000016  -0.000046   0.000145
    21  H    0.000001   0.000001   0.003097  -0.000627  -0.000051   0.002367
    22  H   -0.000008   0.000002  -0.000056  -0.000035  -0.000067   0.000139
    23  H    0.000017  -0.000025   0.000002   0.000000  -0.000001   0.000005
    24  H    0.000005   0.000020  -0.000001   0.000000   0.000000   0.000002
    25  H   -0.000930   0.000524   0.000000   0.000000   0.000000   0.000001
    26  H    0.003886  -0.000461   0.000001   0.000000   0.000001   0.000001
    27  H    0.007685  -0.005018   0.000005  -0.000004  -0.000031   0.000006
    28  H   -0.000015   0.000007  -0.000463   0.000621  -0.000208  -0.000314
    29  H    0.000000  -0.000020   0.000386   0.000680  -0.000793  -0.000255
    30  H   -0.028213  -0.025640   0.000000   0.000000   0.000000   0.000000
    31  H    0.554158  -0.026570   0.000000   0.000000   0.000000   0.000000
    32  H   -0.026570   0.549855  -0.000001   0.000000   0.000004   0.000000
    33  H    0.000000  -0.000001   0.541967  -0.024786  -0.022160   0.002404
    34  H    0.000000   0.000000  -0.024786   0.532997  -0.020316  -0.000042
    35  H    0.000000   0.000004  -0.022160  -0.020316   0.548229   0.000057
    36  H    0.000000   0.000000   0.002404  -0.000042   0.000057   0.443621
    37  H    0.000000   0.000000   0.000018   0.000000   0.000000  -0.000248
    38  H    0.000000   0.000000   0.000000   0.000000   0.000000  -0.000007
    39  H    0.000000   0.000000   0.000000   0.000000   0.000000   0.000072
    40  H    0.000000   0.000000   0.000000   0.000000   0.000000  -0.000009
    41  H    0.000000   0.000000  -0.000038   0.000001   0.000000   0.000021
    42  H    0.000000   0.000000   0.000000   0.000000   0.000000  -0.000013
    43  H    0.000000   0.000000   0.000000   0.000000   0.000000   0.000000
              37         38         39         40         41         42
     1  C   -0.000008   0.000002  -0.000003  -0.000001  -0.000037  -0.000006
     2  C   -0.000015  -0.000010  -0.000114   0.000037   0.000900  -0.000115
     3  C   -0.000036  -0.000430   0.000299  -0.000311   0.006355  -0.000483
     4  C    0.012441  -0.002660  -0.008117   0.009262  -0.004131   0.001053
     5  C   -0.000434  -0.000097  -0.000701  -0.000063  -0.001032   0.001830
     6  C    0.000022   0.000221  -0.000100   0.000013  -0.000019   0.000138
     7  C    0.000000  -0.000004  -0.000001   0.000002   0.000005  -0.000004
     8  C    0.000000   0.000000   0.000000   0.000000   0.000000   0.000000
     9  C    0.000000   0.000000   0.000000   0.000000  -0.000001   0.000000
    10  C    0.000019   0.000001  -0.000007   0.000000  -0.000035   0.000004
    11  O    0.000000   0.000000   0.000000   0.000000   0.000000   0.000000
    12  C    0.000000   0.000000   0.000000   0.000000   0.000000   0.000000
    13  C    0.000000   0.000000  -0.000001   0.000000   0.000010   0.000000
    14  O    0.000004   0.000001  -0.000063   0.000001  -0.000019   0.000000
    15  C   -0.054809  -0.030151  -0.033900  -0.028725  -0.037501  -0.041999
    16  O    0.320819   0.004983   0.002469   0.000060  -0.000063   0.004587
    17  C   -0.002618   0.385918   0.405660   0.396592   0.007310  -0.005550
    18  C   -0.012973  -0.002340   0.008897  -0.011381   0.409193   0.391191
    19  O    0.031318  -0.000333  -0.000204   0.013118  -0.026193  -0.031112
    20  H   -0.000090   0.000002  -0.000003   0.000025   0.001732  -0.000469
    21  H   -0.001471  -0.000243  -0.000064  -0.000177   0.001969   0.000326
    22  H   -0.000629   0.000560   0.004226  -0.000049  -0.000297  -0.000531
    23  H    0.000045   0.000255   0.000038  -0.000102  -0.000217   0.002297
    24  H   -0.000011   0.000473   0.000535  -0.000012  -0.000083   0.000406
    25  H   -0.000001  -0.000012   0.000006   0.000000   0.000007  -0.000010
    26  H    0.000000   0.000024   0.000008  -0.000005   0.000003  -0.000001
    27  H    0.000000   0.000000  -0.000001   0.000000  -0.000021  -0.000010
    28  H    0.000000   0.000000  -0.000001   0.000000   0.000000   0.000000
    29  H    0.000000   0.000000   0.000000   0.000000   0.000000   0.000000
    30  H    0.000000   0.000000   0.000000   0.000000   0.000000   0.000000
    31  H    0.000000   0.000000   0.000000   0.000000   0.000000   0.000000
    32  H    0.000000   0.000000   0.000000   0.000000   0.000000   0.000000
    33  H    0.000018   0.000000   0.000000   0.000000  -0.000038   0.000000
    34  H    0.000000   0.000000   0.000000   0.000000   0.000001   0.000000
    35  H    0.000000   0.000000   0.000000   0.000000   0.000000   0.000000
    36  H   -0.000248  -0.000007   0.000072  -0.000009   0.000021  -0.000013
    37  H    0.445097  -0.000254  -0.001031   0.003735  -0.001016   0.002253
    38  H   -0.000254   0.564885  -0.025187  -0.020075  -0.000226  -0.000265
    39  H   -0.001031  -0.025187   0.544041  -0.024826  -0.000364  -0.000372
    40  H    0.003735  -0.020075  -0.024826   0.534078   0.000538  -0.000546
    41  H   -0.001016  -0.000226  -0.000364   0.000538   0.542759  -0.031713
    42  H    0.002253  -0.000265  -0.000372  -0.000546  -0.031713   0.578764
    43  H   -0.001333  -0.000026   0.000040  -0.000516  -0.007122  -0.000587
              43
     1  C    0.000000
     2  C   -0.000002
     3  C    0.000007
     4  C   -0.000550
     5  C    0.000004
     6  C    0.000000
     7  C    0.000000
     8  C    0.000000
     9  C    0.000000
    10  C    0.000000
    11  O    0.000000
    12  C    0.000000
    13  C    0.000000
    14  O    0.000000
    15  C    0.008441
    16  O    0.000222
    17  C   -0.000176
    18  C   -0.031222
    19  O    0.318175
    20  H    0.000000
    21  H    0.000016
    22  H    0.000034
    23  H    0.000015
    24  H    0.000004
    25  H    0.000000
    26  H    0.000000
    27  H    0.000000
    28  H    0.000000
    29  H    0.000000
    30  H    0.000000
    31  H    0.000000
    32  H    0.000000
    33  H    0.000000
    34  H    0.000000
    35  H    0.000000
    36  H    0.000000
    37  H   -0.001333
    38  H   -0.000026
    39  H    0.000040
    40  H   -0.000516
    41  H   -0.007122
    42  H   -0.000587
    43  H    0.431705
 Mulliken charges:
               1
     1  C   -0.023033
     2  C    0.057985
     3  C   -0.236835
     4  C   -0.188385
     5  C   -0.224215
     6  C   -0.195520
     7  C   -0.279196
     8  C    0.226606
     9  C   -0.193290
    10  C   -0.107914
    11  O   -0.393709
    12  C   -0.298858
    13  C   -0.259850
    14  O   -0.429816
    15  C   -0.069092
    16  O   -0.444545
    17  C   -0.255654
    18  C    0.025023
    19  O   -0.459800
    20  H    0.166862
    21  H    0.148023
    22  H    0.152784
    23  H    0.133585
    24  H    0.144653
    25  H    0.135902
    26  H    0.133360
    27  H    0.159465
    28  H    0.176409
    29  H    0.161790
    30  H    0.121427
    31  H    0.123655
    32  H    0.125007
    33  H    0.129348
    34  H    0.140652
    35  H    0.134897
    36  H    0.264843
    37  H    0.261208
    38  H    0.124996
    39  H    0.128767
    40  H    0.129335
    41  H    0.139324
    42  H    0.130935
    43  H    0.282872
 Sum of Mulliken charges =   0.00000
 Mulliken charges with hydrogens summed into heavy atoms:
               1
     1  C   -0.023033
     2  C    0.057985
     3  C    0.078050
     4  C   -0.035600
     5  C    0.054024
     6  C    0.073742
     7  C   -0.119731
     8  C    0.226606
     9  C    0.144910
    10  C   -0.107914
    11  O   -0.393709
    12  C    0.071230
    13  C    0.145047
    14  O   -0.164973
    15  C   -0.069092
    16  O   -0.183337
    17  C    0.127444
    18  C    0.295281
    19  O   -0.176928
 Electronic spatial extent (au):  <R**2>=           5663.7129
 Charge=              0.0000 electrons
 Dipole moment (field-independent basis, Debye):
    X=              6.4478    Y=              0.0326    Z=             -5.0885  Tot=              8.2138
 Quadrupole moment (field-independent basis, Debye-Ang):
   XX=           -131.8715   YY=           -110.9738   ZZ=           -111.3679
   XY=              6.2313   XZ=             -5.8668   YZ=              5.5246
 Traceless Quadrupole moment (field-independent basis, Debye-Ang):
   XX=            -13.8005   YY=              7.0973   ZZ=              6.7032
   XY=              6.2313   XZ=             -5.8668   YZ=              5.5246
 Octapole moment (field-independent basis, Debye-Ang**2):
  XXX=            165.7069  YYY=            -16.4843  ZZZ=            -13.6634  XYY=             13.6664
  XXY=            -46.1304  XXZ=            -59.2393  XZZ=             31.8389  YZZ=             -0.0696
  YYZ=            -14.1885  XYZ=              3.8022
 Hexadecapole moment (field-independent basis, Debye-Ang**3):
 XXXX=          -5115.8669 YYYY=          -2012.1744 ZZZZ=           -567.6088 XXXY=             48.7525
 XXXZ=           -180.3604 YYYX=            -19.3490 YYYZ=             14.7191 ZZZX=            -90.6478
 ZZZY=              2.0856 XXYY=          -1078.2957 XXZZ=           -745.8152 YYZZ=           -457.7044
 XXYZ=             17.8607 YYXZ=              1.7954 ZZXY=            -16.6631
 N-N= 1.596663500915D+03 E-N=-5.263701862225D+03  KE= 8.829975320216D+02
 1\1\GINC-SNODE82\SP\RmPW1PW91\6-311G(d,p)\C15H24O4\ROOT\11-Mar-2024\0\
 \# mPW1PW91/6-311G(d,p) nmr guess=read geom=check scrf=(solvent=methan
 ol,read)\\candidate structure: DY-202A-11R_57, conformer: 1, nmr calcu
 lation with methanol solvation\\0,1\C,0,-1.8544536781,0.494704721,-0.2
 829655572\C,0,-0.9554022117,-0.5129670352,-0.3972135758\C,0,0.49063847
 6,-0.3383799245,-0.7460810042\C,0,1.2566776709,0.4402949965,0.36369170
 1\C,0,1.0075197316,1.9589864881,0.2529940306\C,0,-0.4386170753,2.43983
 55145,0.4846920073\C,0,-1.5112535825,1.9546605663,-0.5257629696\C,0,-3
 .1409562186,-0.0732417362,0.1638360536\C,0,-2.9489040075,-1.5613844869
 ,0.4297122342\C,0,-1.529957607,-1.8869721188,-0.0596606888\O,0,-4.2135
 476501,0.509249803,0.3238562751\C,0,-2.7133761023,2.9126075473,-0.5300
 099984\C,0,-1.5126083596,-2.8373615712,-1.2610156551\O,0,-0.7993352218
 ,-2.469727891,1.0410848509\C,0,2.7637720206,0.0532587115,0.3959644748\
 O,0,2.7917995046,-1.3777193784,0.6030590401\C,0,3.5016998337,0.7105852
 487,1.5738384349\C,0,3.4860504805,0.3464600718,-0.9277146593\O,0,4.791
 5006973,-0.2459862263,-0.8407251859\H,0,0.5690292846,0.2113208406,-1.6
 943063425\H,0,0.9619988325,-1.311245913,-0.9009107496\H,0,0.8668098795
 ,0.0957068804,1.3315808802\H,0,1.3341518998,2.303937194,-0.7388359106\
 H,0,1.6350281657,2.483503794,0.9819781943\H,0,-0.4171810557,3.53724058
 18,0.4450708552\H,0,-0.7610497243,2.1754020228,1.5015871336\H,0,-1.057
 3746803,2.0105150672,-1.527651492\H,0,-3.0278619926,-1.7389640498,1.50
 87455285\H,0,-3.7355194248,-2.144248471,-0.0600948835\H,0,-2.378675974
 9,3.9113132409,-0.8354319722\H,0,-3.1707894353,3.0017205015,0.46102832
 05\H,0,-3.4904540106,2.5908912447,-1.230482755\H,0,-0.490068136,-2.993
 1586565,-1.6248533133\H,0,-1.9245651799,-3.8099041452,-0.9691294341\H,
 0,-2.1114423484,-2.4383970436,-2.087337419\H,0,0.0856825005,-2.7154037
 968,0.7188171348\H,0,3.6891217431,-1.6538529875,0.3383918387\H,0,3.613
 3774368,1.7918932128,1.4467127715\H,0,2.9639489381,0.5235184459,2.5104
 121325\H,0,4.5057275132,0.2832672798,1.6672492278\H,0,2.9355779758,-0.
 0936036679,-1.7667347751\H,0,3.5658340955,1.4285867184,-1.0948189526\H
 ,0,5.118346997,-0.3773415934,-1.7452658263\\Version=ES64L-G09RevD.01\S
 tate=1-A\HF=-886.9744564\RMSD=5.198e-09\Dipole=2.5723801,0.0563047,-1.
 9551897\Quadrupole=-10.0966973,5.086418,5.0102793,4.6639167,-4.5289055
 ,4.1969304\PG=C01 [X(C15H24O4)]\\@


 WE TEND TO MEET ANY NEW SITUATION BY REORGANIZING. IT CAN BE A
 WONDERFUL METHOD FOR CREATING THE ILLUSION OF PROGRESS WHILE PRODUCING
 CONFUSION, INEFFICIENCY, AND DEMORALIZATION.
     -- PETRONIUS ARBITER, 210 B.C.
 Job cpu time:       0 days  0 hours 37 minutes 33.6 seconds.
 File lengths (MBytes):  RWF=    277 Int=      0 D2E=      0 Chk=     30 Scr=      1
 Normal termination of Gaussian 09 at Mon Mar 11 00:08:37 2024.
