# Supplementary material for: New patchoulol- and guaiane-type sesquiterpenoids from Sanguisorba officinalis with anti-melanogenic activity
Source: Nat Prod Bioprospect. 2026 May 12;16(1):63. doi: 10.1007/s13659-026-00616-0 (PMC13161421; doi:10.1007/s13659-026-00616-0)
Supplement: Supplementary file 2 — Additional file 2. It includes the calculated NMR data of compound 11. [file 13659_2026_616_MOESM2_ESM.zip › New folder/11R-nmr-58.log]

 Entering Gaussian System, Link 0=/gpfs/home/zhengshan/software/Gaussian/g09/g09
 Input=DY-202A-11R_58-2.gjf
 Output=DY-202A-11R_58-2.log
 Initial command:
 /gpfs/home/zhengshan/software/Gaussian/g09/l1.exe "/gpfs/home/zhengshan/software/Gaussian/g09/scratch/zhengshan/%J/Gau-8677.inp" -scrdir="/gpfs/home/zhengshan/software/Gaussian/g09/scratch/zhengshan/%J/"
 Entering Link 1 = /gpfs/home/zhengshan/software/Gaussian/g09/l1.exe PID=      8678.
  
 Copyright (c) 1988,1990,1992,1993,1995,1998,2003,2009,2013,
            Gaussian, Inc.  All Rights Reserved.
  
 This is part of the Gaussian(R) 09 program.  It is based on
 the Gaussian(R) 03 system (copyright 2003, Gaussian, Inc.),
 the Gaussian(R) 98 system (copyright 1998, Gaussian, Inc.),
 the Gaussian(R) 94 system (copyright 1995, Gaussian, Inc.),
 the Gaussian 92(TM) system (copyright 1992, Gaussian, Inc.),
 the Gaussian 90(TM) system (copyright 1990, Gaussian, Inc.),
 the Gaussian 88(TM) system (copyright 1988, Gaussian, Inc.),
 the Gaussian 86(TM) system (copyright 1986, Carnegie Mellon
 University), and the Gaussian 82(TM) system (copyright 1983,
 Carnegie Mellon University). Gaussian is a federally registered
 trademark of Gaussian, Inc.
  
 This software contains proprietary and confidential information,
 including trade secrets, belonging to Gaussian, Inc.
  
 This software is provided under written license and may be
 used, copied, transmitted, or stored only in accord with that
 written license.
  
 The following legend is applicable only to US Government
 contracts under FAR:
  
                    RESTRICTED RIGHTS LEGEND
  
 Use, reproduction and disclosure by the US Government is
 subject to restrictions as set forth in subparagraphs (a)
 and (c) of the Commercial Computer Software - Restricted
 Rights clause in FAR 52.227-19.
  
 Gaussian, Inc.
 340 Quinnipiac St., Bldg. 40, Wallingford CT 06492
  
  
 ---------------------------------------------------------------
 Warning -- This program may not be used in any manner that
 competes with the business of Gaussian, Inc. or will provide
 assistance to any competitor of Gaussian, Inc.  The licensee
 of this program is prohibited from giving any competitor of
 Gaussian, Inc. access to this program.  By using this program,
 the user acknowledges that Gaussian, Inc. is engaged in the
 business of creating and licensing software in the field of
 computational chemistry and represents and warrants to the
 licensee that it is not a competitor of Gaussian, Inc. and that
 it will not use this program in any manner prohibited above.
 ---------------------------------------------------------------
  

 Cite this work as:
 Gaussian 09, Revision D.01,
 M. J. Frisch, G. W. Trucks, H. B. Schlegel, G. E. Scuseria, 
 M. A. Robb, J. R. Cheeseman, G. Scalmani, V. Barone, B. Mennucci, 
 G. A. Petersson, H. Nakatsuji, M. Caricato, X. Li, H. P. Hratchian, 
 A. F. Izmaylov, J. Bloino, G. Zheng, J. L. Sonnenberg, M. Hada, 
 M. Ehara, K. Toyota, R. Fukuda, J. Hasegawa, M. Ishida, T. Nakajima, 
 Y. Honda, O. Kitao, H. Nakai, T. Vreven, J. A. Montgomery, Jr., 
 J. E. Peralta, F. Ogliaro, M. Bearpark, J. J. Heyd, E. Brothers, 
 K. N. Kudin, V. N. Staroverov, T. Keith, R. Kobayashi, J. Normand, 
 K. Raghavachari, A. Rendell, J. C. Burant, S. S. Iyengar, J. Tomasi, 
 M. Cossi, N. Rega, J. M. Millam, M. Klene, J. E. Knox, J. B. Cross, 
 V. Bakken, C. Adamo, J. Jaramillo, R. Gomperts, R. E. Stratmann, 
 O. Yazyev, A. J. Austin, R. Cammi, C. Pomelli, J. W. Ochterski, 
 R. L. Martin, K. Morokuma, V. G. Zakrzewski, G. A. Voth, 
 P. Salvador, J. J. Dannenberg, S. Dapprich, A. D. Daniels, 
 O. Farkas, J. B. Foresman, J. V. Ortiz, J. Cioslowski, 
 and D. J. Fox, Gaussian, Inc., Wallingford CT, 2013.
 
 ******************************************
 Gaussian 09:  ES64L-G09RevD.01 24-Apr-2013
                10-Mar-2024 
 ******************************************
 %chk=DY-202A-11R_58.chk
 %mem=6GB
 %nprocshared=3
 Will use up to    3 processors via shared memory.
 ----------------------------------------------------------------------
 # mPW1PW91/6-311G(d,p) nmr guess=read geom=check scrf=(solvent=methano
 l,read)
 ----------------------------------------------------------------------
 1/29=2,38=1,40=2/1;
 2/12=2,40=1/2;
 3/5=4,6=6,7=101,11=2,14=-4,16=1,25=1,30=1,70=2203,72=3,74=-7,116=-2/1,2,8,3;
 4/5=1/1;
 5/5=2,38=6,53=3/2;
 8/6=1,10=90,11=11/1;
 10/13=100,45=16/2;
 6/7=2,8=2,9=2,10=2,28=1/1;
 99/9=1/99;
 ----------------------------------------------------------------------
 candidate structure: DY-202A-11R_58, conformer: 1, nmr calculation wit
 h methanol solvation
 ----------------------------------------------------------------------
 Structure from the checkpoint file:  "DY-202A-11R_58.chk"
 Charge =  0 Multiplicity = 1
 Redundant internal coordinates found in file.
 C,0,-1.7869831435,0.6177375604,-0.1542463899
 C,0,-1.0453517897,-0.5131094723,-0.235080046
 C,0,0.4275988563,-0.6369238089,-0.5121721392
 C,0,1.2781630875,0.4890128416,0.1293070568
 C,0,1.2134109856,1.82262535,-0.6544434426
 C,0,-0.1402791753,2.1691162795,-1.3010951681
 C,0,-1.3938819899,2.0531340543,-0.412001362
 C,0,-3.1800455033,0.2653149212,0.1691761742
 C,0,-3.2644683178,-1.2310757475,0.4103190004
 C,0,-1.8893952021,-1.7755730754,-0.0366644242
 O,0,-4.1260630079,1.0518904892,0.228623477
 C,0,-1.3028478404,2.8747476919,0.8898084823
 C,0,-1.9793505886,-2.5899913892,-1.3350210092
 O,0,-1.2493666553,-2.5597610028,0.9848048401
 C,0,2.7384280141,0.0290409963,0.4117022381
 O,0,2.6092007359,-1.1205750174,1.2868340926
 C,0,3.5400116042,1.111279809,1.1436434923
 C,0,3.4777934969,-0.4279251954,-0.8642993672
 O,0,4.7571300916,-1.002653601,-0.575858326
 H,0,0.5842567543,-0.6650807212,-1.6004072071
 H,0,0.7588935287,-1.6068475529,-0.1328032838
 H,0,0.8560343374,0.6620576017,1.1274192052
 H,0,1.9590177568,1.817689753,-1.4598206323
 H,0,1.5054776682,2.6352360967,0.0201502245
 H,0,-0.2943933138,1.5426509405,-2.1892387327
 H,0,-0.0756683664,3.2015003743,-1.6698906421
 H,0,-2.2283791681,2.4827334452,-0.9860304478
 H,0,-3.4048495304,-1.4125376156,1.4827304278
 H,0,-4.1187924356,-1.6665040199,-0.1184934686
 H,0,-1.0793467104,3.924700702,0.6633397768
 H,0,-0.5230981371,2.4976838944,1.5602888996
 H,0,-2.2540258604,2.8444235726,1.4327750557
 H,0,-0.9837726791,-2.8952811147,-1.6741470932
 H,0,-2.577173428,-3.4945543564,-1.1652832121
 H,0,-2.4582349345,-2.0108148937,-2.1320672025
 H,0,-1.6967969456,-3.423126737,1.0095909737
 H,0,3.454588808,-1.2314519287,1.7530821188
 H,0,3.6905932705,1.998006308,0.5206867426
 H,0,3.0268938306,1.4141453205,2.0634104826
 H,0,4.5305281453,0.7256807595,1.4123586898
 H,0,2.8641022458,-1.149569352,-1.4178242106
 H,0,3.6760176064,0.4239191633,-1.5208785564
 H,0,4.5893238989,-1.8494713232,-0.1291850871
 Recover connectivity data from disk.
                          Input orientation:                          
 ---------------------------------------------------------------------
 Center     Atomic      Atomic             Coordinates (Angstroms)
 Number     Number       Type             X           Y           Z
 ---------------------------------------------------------------------
      1          6           0       -1.786983    0.617738   -0.154246
      2          6           0       -1.045352   -0.513109   -0.235080
      3          6           0        0.427599   -0.636924   -0.512172
      4          6           0        1.278163    0.489013    0.129307
      5          6           0        1.213411    1.822625   -0.654443
      6          6           0       -0.140279    2.169116   -1.301095
      7          6           0       -1.393882    2.053134   -0.412001
      8          6           0       -3.180046    0.265315    0.169176
      9          6           0       -3.264468   -1.231076    0.410319
     10          6           0       -1.889395   -1.775573   -0.036664
     11          8           0       -4.126063    1.051890    0.228623
     12          6           0       -1.302848    2.874748    0.889808
     13          6           0       -1.979351   -2.589991   -1.335021
     14          8           0       -1.249367   -2.559761    0.984805
     15          6           0        2.738428    0.029041    0.411702
     16          8           0        2.609201   -1.120575    1.286834
     17          6           0        3.540012    1.111280    1.143643
     18          6           0        3.477793   -0.427925   -0.864299
     19          8           0        4.757130   -1.002654   -0.575858
     20          1           0        0.584257   -0.665081   -1.600407
     21          1           0        0.758894   -1.606848   -0.132803
     22          1           0        0.856034    0.662058    1.127419
     23          1           0        1.959018    1.817690   -1.459821
     24          1           0        1.505478    2.635236    0.020150
     25          1           0       -0.294393    1.542651   -2.189239
     26          1           0       -0.075668    3.201500   -1.669891
     27          1           0       -2.228379    2.482733   -0.986030
     28          1           0       -3.404850   -1.412538    1.482730
     29          1           0       -4.118792   -1.666504   -0.118493
     30          1           0       -1.079347    3.924701    0.663340
     31          1           0       -0.523098    2.497684    1.560289
     32          1           0       -2.254026    2.844424    1.432775
     33          1           0       -0.983773   -2.895281   -1.674147
     34          1           0       -2.577173   -3.494554   -1.165283
     35          1           0       -2.458235   -2.010815   -2.132067
     36          1           0       -1.696797   -3.423127    1.009591
     37          1           0        3.454589   -1.231452    1.753082
     38          1           0        3.690593    1.998006    0.520687
     39          1           0        3.026894    1.414145    2.063410
     40          1           0        4.530528    0.725681    1.412359
     41          1           0        2.864102   -1.149569   -1.417824
     42          1           0        3.676018    0.423919   -1.520879
     43          1           0        4.589324   -1.849471   -0.129185
 ---------------------------------------------------------------------
                    Distance matrix (angstroms):
                    1          2          3          4          5
     1  C    0.000000
     2  C    1.354757   0.000000
     3  C    2.570342   1.503893   0.000000
     4  C    3.080924   2.556511   1.550061   0.000000
     5  C    3.271745   3.276207   2.585947   1.548218   0.000000
     6  C    2.536468   3.024877   2.969637   2.623123   1.539705
     7  C    1.510407   2.595839   3.250267   3.143138   2.628667
     8  C    1.472897   2.307875   3.780657   4.463995   4.733500
     9  C    2.433065   2.420019   3.851671   4.865508   5.523605
    10  C    2.398385   1.531533   2.625089   3.897348   4.791251
    11  O    2.409642   3.486406   4.912912   5.434368   5.466610
    12  C    2.533482   3.579002   4.158345   3.596069   3.134204
    13  C    3.423559   2.528965   3.207017   4.715498   5.488907
    14  O    3.418035   2.391343   2.958117   4.051581   5.287506
    15  C    4.598501   3.876757   2.576235   1.556822   2.584432
    16  O    4.942153   4.005121   2.868750   2.387950   3.791994
    17  C    5.504995   5.056192   3.935105   2.555788   3.025260
    18  C    5.414375   4.567496   3.077558   2.581938   3.199445
    19  O    6.754912   5.833059   4.345418   3.850395   4.532805
    20  H    3.059376   2.131393   1.099814   2.192111   2.734843
    21  H    3.380936   2.112351   1.092899   2.175080   3.498568
    22  H    2.937716   2.617765   2.135221   1.097436   2.156309
    23  H    4.144506   3.994853   3.044406   2.180429   1.097536
    24  H    3.865361   4.060044   3.486003   2.160986   1.095772
    25  H    2.687840   2.934080   2.843303   2.993116   2.169667
    26  H    3.449870   4.098450   4.040679   3.525275   2.143398
    27  H    2.089235   3.307349   4.124442   4.185061   3.520172
    28  H    3.069072   3.054026   4.389633   5.232424   6.030101
    29  H    3.264410   3.284806   4.678108   5.816768   6.394815
    30  H    3.479253   4.527966   4.945820   4.200833   3.378167
    31  H    2.840992   3.544147   3.876169   3.054015   2.894168
    32  H    2.773968   3.938992   4.805592   4.441098   4.174167
    33  H    3.911080   2.783783   2.905569   4.452218   5.303400
    34  H    4.307846   3.478616   4.197769   5.692837   6.549953
    35  H    3.357327   2.799629   3.583249   5.032258   5.509956
    36  H    4.206095   3.231375   3.819915   4.993007   6.225451
    37  H    5.876349   4.971747   3.827206   3.214572   4.488479
    38  H    5.688982   5.413507   4.319350   2.872292   2.747384
    39  H    5.359634   5.057722   4.194859   2.766710   3.292766
    40  H    6.509751   5.944669   4.732287   3.504299   4.059338
    41  H    5.133478   4.133739   2.649445   2.755680   3.484462
    42  H    5.634681   4.982231   3.563018   2.911538   2.961675
    43  H    6.837034   5.791947   4.351656   4.061910   5.015673
                    6          7          8          9         10
     6  C    0.000000
     7  C    1.541253   0.000000
     8  C    3.876382   2.593153   0.000000
     9  C    4.924510   3.867989   1.518045   0.000000
    10  C    4.496528   3.878841   2.423504   1.545023   0.000000
    11  O    4.413015   2.979547   1.231740   2.446895   3.614915
    12  C    2.578670   1.542091   3.294286   4.575549   4.777852
    13  C    5.102200   4.770047   3.443407   2.558201   1.535285
    14  O    5.368211   4.821903   3.517645   2.481144   1.438050
    15  C    3.974991   4.674551   5.928151   6.133731   4.987425
    16  O    5.007902   5.383599   6.056833   5.939737   4.734769
    17  C    4.543160   5.258367   6.842836   7.233626   6.261430
    18  C    4.475027   5.485750   6.773144   6.908531   5.595342
    19  O    5.879686   6.870199   8.072272   8.085219   6.713005
    20  H    2.940614   3.565674   4.262280   4.379047   3.130086
    21  H    4.053557   4.255333   4.371662   4.077208   2.655399
    22  H    3.026805   3.060561   4.167202   4.590940   3.851560
    23  H    2.134418   3.520695   5.610122   6.330656   5.454099
    24  H    2.161359   2.988626   5.252891   6.152478   5.566294
    25  H    1.097729   2.151288   3.939632   4.824169   4.264765
    26  H    1.098181   2.153768   4.651936   5.843240   5.543311
    27  H    2.134897   1.100205   2.675279   4.100689   4.376001
    28  H    5.588859   4.432254   2.142697   1.096678   2.176455
    29  H    5.651469   4.620280   2.167008   1.095039   2.233563
    30  H    2.796950   2.181296   4.248322   5.605427   5.799940
    31  H    2.905516   2.201322   3.738721   4.768772   4.762116
    32  H    3.521081   2.183847   3.017614   4.321586   4.861746
    33  H    5.147696   5.123282   4.267414   3.509437   2.180653
    34  H    6.167176   5.722277   4.034954   2.842223   2.168344
    35  H    4.851315   4.539510   3.316248   2.778801   2.183948
    36  H    6.247816   5.665873   4.063364   2.760762   1.961167
    37  H    5.815061   6.243698   6.983369   6.851915   5.661928
    38  H    4.245439   5.169607   7.094467   7.668900   6.759202
    39  H    4.681972   5.106783   6.590450   7.022189   6.225313
    40  H    5.591313   6.339484   7.823707   8.099071   7.040693
    41  H    4.478125   5.422123   6.407198   6.395946   4.989511
    42  H    4.202159   5.439470   7.063076   7.391811   6.165588
    43  H    6.315977   7.149061   8.057570   7.896552   6.479801
                   11         12         13         14         15
    11  O    0.000000
    12  C    3.424984   0.000000
    13  C    4.507401   5.938930   0.000000
    14  O    4.678805   5.435602   2.432156   0.000000
    15  C    6.942692   4.965737   5.671667   4.788825   0.000000
    16  O    7.155641   5.605743   5.485263   4.129288   1.450577
    17  C    7.720718   5.160188   7.092711   6.036548   1.532813
    18  C    7.823233   6.069520   5.888678   5.505448   1.543910
    19  O    9.153112   7.342054   6.962481   6.398301   2.472818
    20  H    5.336708   4.721517   3.216799   3.692602   3.028340
    21  H    5.573358   5.037977   3.147996   2.488011   2.625105
    22  H    5.077509   3.100521   4.967780   3.851385   2.111011
    23  H    6.361250   4.156669   5.912189   5.952478   2.703580
    24  H    5.853605   2.949638   6.425225   5.958836   2.909593
    25  H    4.557258   3.503141   4.543952   5.274117   4.272460
    26  H    4.962950   2.857411   6.105532   6.451132   4.724052
    27  H    2.669063   2.128158   5.090810   5.501764   5.713444
    28  H    2.857681   4.811526   3.370188   2.492019   6.400399
    29  H    2.740477   5.437755   2.628684   3.201372   7.083604
    30  H    4.210047   1.097106   6.873476   6.494651   5.460301
    31  H    4.104267   1.095322   6.032241   5.141634   4.248647
    32  H    2.857915   1.095660   6.104835   5.515000   5.821818
    33  H    5.392095   6.322097   1.095164   2.693165   5.172737
    34  H    5.001219   6.812879   1.097469   2.694399   6.569492
    35  H    4.211256   5.859639   1.095472   3.387860   6.134907
    36  H    5.151410   6.311320   2.504228   0.972733   5.652093
    37  H    8.062500   6.343447   6.396070   4.947914   1.975102
    38  H    7.879121   5.083245   7.526064   6.737348   2.189822
    39  H    7.393407   4.717771   7.255683   5.936474   2.174826
    40  H    8.743238   6.238575   7.805146   6.662140   2.167543
    41  H    7.511300   6.235685   5.053781   4.968087   2.179927
    42  H    8.020447   6.050378   6.411037   6.280144   2.184004
    43  H    9.192600   7.620648   6.719367   5.986300   2.692059
                   16         17         18         19         20
    16  O    0.000000
    17  C    2.422414   0.000000
    18  C    2.421073   2.530782   0.000000
    19  O    2.845545   2.984423   1.431857   0.000000
    20  H    3.555845   4.407012   2.995105   4.310050   0.000000
    21  H    2.382324   4.092939   3.052435   4.067830   1.752508
    22  H    2.505351   2.721360   3.468231   4.570664   3.045685
    23  H    4.074340   3.126753   2.775628   4.070032   2.841458
    24  H    4.114463   2.779210   3.749032   4.915558   3.790375
    25  H    5.254209   5.098710   4.457357   5.882131   2.448025
    26  H    5.884818   5.035686   5.142840   6.498289   3.923108
    27  H    6.446078   6.300058   6.406806   7.817513   4.265808
    28  H    6.024319   7.397008   7.338173   8.427556   5.096803
    29  H    6.894844   8.244171   7.732944   8.912456   5.031659
    30  H    6.280839   5.429963   6.484332   7.738145   5.381284
    31  H    4.793524   4.313302   5.517694   6.685529   4.606443
    32  H    6.276423   6.054606   6.988460   8.245661   5.438075
    33  H    4.982615   6.667616   5.162293   6.143797   2.727260
    34  H    6.208634   7.997800   6.793926   7.768462   4.264961
    35  H    6.177404   7.513769   6.272895   7.449810   3.369038
    36  H    4.890831   6.928418   6.265707   7.072872   4.429686
    37  H    0.971783   2.422211   2.738043   2.678232   4.450334
    38  H    3.388501   1.094090   2.801538   3.368066   4.608731
    39  H    2.683719   1.095896   3.488269   3.974968   4.869622
    40  H    2.667567   1.096366   2.760838   2.644144   5.155971
    41  H    2.716798   3.482730   1.097168   2.077028   2.337897
    42  H    3.377397   2.755112   1.093631   2.024099   3.278907
    43  H    2.541119   3.389277   1.948509   0.971996   4.428074
                   21         22         23         24         25
    21  H    0.000000
    22  H    2.597215   0.000000
    23  H    3.863771   3.040702   0.000000
    24  H    4.309995   2.353987   1.750541   0.000000
    25  H    3.906108   3.619275   2.384441   3.051996   0.000000
    26  H    5.116575   3.891244   2.469617   2.382628   1.751954
    27  H    5.135803   4.158742   4.266269   3.870057   2.464095
    28  H    4.470398   4.752402   6.918385   6.529543   5.647250
    29  H    4.878072   5.632353   7.132920   7.082133   5.404877
    30  H    5.883111   3.821768   4.263680   2.959346   3.798357
    31  H    4.621390   2.336430   3.967915   2.550699   3.875997
    32  H    5.598440   3.811619   5.212584   4.021584   4.318999
    33  H    2.659452   4.887568   5.560400   6.297113   4.520598
    34  H    3.969735   5.858398   6.991689   7.459733   5.624323
    35  H    3.809221   5.362171   5.884002   6.475249   4.160841
    36  H    3.261035   4.818668   6.850484   6.923678   6.071095
    37  H    3.311232   3.275564   4.675119   4.664050   6.106751
    38  H    4.692215   3.191803   2.636907   2.330521   4.840575
    39  H    4.369620   2.480796   3.703561   2.825010   5.397452
    40  H    4.696109   3.686074   4.006815   3.838695   6.076085
    41  H    2.508443   3.713838   3.102510   4.270642   4.221282
    42  H    3.815807   3.875887   2.212332   3.460627   4.178807
    43  H    3.838108   4.671647   4.705016   5.444723   6.292933
                   26         27         28         29         30
    26  H    0.000000
    27  H    2.370328   0.000000
    28  H    6.504753   4.759412   0.000000
    29  H    6.515455   4.641385   1.771477   0.000000
    30  H    2.640900   2.473857   5.879241   6.411791   0.000000
    31  H    3.336107   3.064629   4.858018   5.752199   1.774910
    32  H    3.807792   2.445833   4.410058   5.121743   1.771694
    33  H    6.164042   5.562876   4.245706   3.709218   7.210072
    34  H    7.165843   5.990138   3.468691   2.610388   7.786700
    35  H    5.749649   4.643082   3.784280   2.632581   6.704176
    36  H    7.327576   6.256538   2.680256   3.197555   7.381850
    37  H    6.620463   7.320795   6.867152   7.813333   6.951980
    38  H    4.520150   6.126940   7.931119   8.650069   5.146341
    39  H    5.172820   6.169187   7.049443   8.081580   5.012414
    40  H    6.070172   7.383924   8.218707   9.103670   6.501189
    41  H    5.257147   6.270043   6.912462   7.121538   6.755017
    42  H    4.670365   6.275881   7.907776   8.191191   6.296012
    43  H    7.046151   8.123008   8.166761   8.710045   8.130374
                   31         32         33         34         35
    31  H    0.000000
    32  H    1.769915   0.000000
    33  H    6.305384   6.649114   0.000000
    34  H    6.896005   6.858351   1.776794   0.000000
    35  H    6.140424   6.026868   1.779329   1.774909   0.000000
    36  H    6.061092   6.306487   2.826566   2.347391   3.527666
    37  H    5.455787   7.021655   5.849212   7.072527   7.117814
    38  H    4.368712   6.073452   7.114159   8.502683   7.804860
    39  H    3.745615   5.507405   6.973230   8.119444   7.708374
    40  H    5.357333   7.107718   7.283227   8.658755   8.300251
    41  H    5.800409   7.090355   4.233126   5.930448   5.438673
    42  H    5.605949   7.053249   5.723131   7.388050   6.628011
    43  H    6.920184   8.444158   5.877077   7.425529   7.328414
                   36         37         38         39         40
    36  H    0.000000
    37  H    5.647388   0.000000
    38  H    7.658439   3.464664   0.000000
    39  H    6.842733   2.697853   1.778029   0.000000
    40  H    7.493624   2.259227   1.766177   1.777292   0.000000
    41  H    5.644751   3.226457   3.787894   4.326445   3.781993
    42  H    7.076028   3.675337   2.577974   3.774790   3.070037
    43  H    6.579401   2.283090   4.004140   4.230822   3.001870
                   41         42         43
    41  H    0.000000
    42  H    1.773610   0.000000
    43  H    2.264253   2.817666   0.000000
 Stoichiometry    C15H24O4
 Framework group  C1[X(C15H24O4)]
 Deg. of freedom   123
 Full point group                 C1      NOp   1
 Largest Abelian subgroup         C1      NOp   1
 Largest concise Abelian subgroup C1      NOp   1
                         Standard orientation:                         
 ---------------------------------------------------------------------
 Center     Atomic      Atomic             Coordinates (Angstroms)
 Number     Number       Type             X           Y           Z
 ---------------------------------------------------------------------
      1          6           0        1.820273    0.633380    0.124338
      2          6           0        1.095454   -0.508355    0.204611
      3          6           0       -0.372108   -0.655046    0.498612
      4          6           0       -1.246056    0.464197   -0.122838
      5          6           0       -1.190150    1.792011    0.671369
      6          6           0        0.166475    2.151989    1.304359
      7          6           0        1.410506    2.060946    0.399066
      8          6           0        3.213996    0.303166   -0.219060
      9          6           0        3.316189   -1.189839   -0.473925
     10          6           0        1.954418   -1.757204   -0.014822
     11          8           0        4.148206    1.103354   -0.283371
     12          6           0        1.292037    2.892020   -0.894505
     13          6           0        2.071667   -2.581070    1.275370
     14          8           0        1.312782   -2.541726   -1.035025
     15          6           0       -2.703171   -0.013770   -0.391274
     16          8           0       -2.568810   -1.154140   -1.277658
     17          6           0       -3.528656    1.063218   -1.104146
     18          6           0       -3.420334   -0.491636    0.889733
     19          8           0       -4.695035   -1.081765    0.612067
     20          1           0       -0.514929   -0.694452    1.588400
     21          1           0       -0.694569   -1.626312    0.115088
     22          1           0       -0.838709    0.651430   -1.124525
     23          1           0       -1.925628    1.769948    1.485723
     24          1           0       -1.501758    2.606050    0.007324
     25          1           0        0.340205    1.520364    2.185198
     26          1           0        0.092102    3.180262    1.682677
     27          1           0        2.245979    2.497370    0.966489
     28          1           0        3.445838   -1.360383   -1.549474
     29          1           0        4.182928   -1.617674    0.040693
     30          1           0        1.056802    3.936825   -0.656408
     31          1           0        0.509384    2.509693   -1.558592
     32          1           0        2.236776    2.879515   -1.449288
     33          1           0        1.084678   -2.903057    1.624025
     34          1           0        2.679842   -3.475745    1.090661
     35          1           0        2.552264   -2.001915    2.071401
     36          1           0        1.771806   -3.398518   -1.072612
     37          1           0       -3.418264   -1.272934   -1.734471
     38          1           0       -3.683830    1.942535   -0.471882
     39          1           0       -3.031170    1.380875   -2.027504
     40          1           0       -4.516966    0.666065   -1.364009
     41          1           0       -2.789912   -1.209217    1.429568
     42          1           0       -3.622244    0.351858    1.555901
     43          1           0       -4.521019   -1.922406    0.156196
 ---------------------------------------------------------------------
 Rotational constants (GHZ):      0.5760800      0.2556544      0.2035182
 Standard basis: 6-311G(d,p) (5D, 7F)
 There are   505 symmetry adapted cartesian basis functions of A   symmetry.
 There are   486 symmetry adapted basis functions of A   symmetry.
   486 basis functions,   800 primitive gaussians,   505 cartesian basis functions
    73 alpha electrons       73 beta electrons
       nuclear repulsion energy      1597.2742819470 Hartrees.
 NAtoms=   43 NActive=   43 NUniq=   43 SFac= 1.00D+00 NAtFMM=   60 NAOKFM=F Big=F
 Integral buffers will be    131072 words long.
 Raffenetti 2 integral format.
 Two-electron integral symmetry is turned on.
 Using the following non-standard input for PCM:
 --- end of non-standard input.
 ------------------------------------------------------------------------------
 Polarizable Continuum Model (PCM)
 =================================
 Model                : PCM (using non-symmetric T matrix).
 Atomic radii         : UFF (Universal Force Field).
 Polarization charges : Total charges.
 Charge compensation  : None.
 Solution method      : On-the-fly selection.
 Cavity type          : Scaled VdW (van der Waals Surface) (Alpha=1.100).
 Cavity algorithm     : GePol (No added spheres)
                        Default sphere list used, NSphG=   43.
                        Lebedev-Laikov grids with approx.  5.0 points / Ang**2.
                        Smoothing algorithm: Karplus/York (Gamma=1.0000).
                        Polarization charges: spherical gaussians, with
                                              point-specific exponents (IZeta= 3).
                        Self-potential: point-specific (ISelfS= 7).
                        Self-field    : sphere-specific E.n sum rule (ISelfD= 2).
 Solvent              : Methanol, Eps=  32.613000 Eps(inf)=   1.765709
 ------------------------------------------------------------------------------
 One-electron integrals computed using PRISM.
 NBasis=   486 RedAO= T EigKep=  3.14D-04  NBF=   486
 NBsUse=   486 1.00D-06 EigRej= -1.00D+00 NBFU=   486
 Initial guess from the checkpoint file:  "DY-202A-11R_58.chk"
 B after Tr=     0.000000    0.000000    0.000000
         Rot=    1.000000    0.000000    0.000000    0.000000 Ang=   0.00 deg.
 Requested convergence on RMS density matrix=1.00D-08 within 128 cycles.
 Requested convergence on MAX density matrix=1.00D-06.
 Requested convergence on             energy=1.00D-06.
 No special actions if energy rises.
 Inv3:  Mode=1 IEnd=    21115227.
 Iteration    1 A*A^-1 deviation from unit magnitude is 6.44D-15 for   2648.
 Iteration    1 A*A^-1 deviation from orthogonality  is 6.94D-15 for   2637   2214.
 Iteration    1 A^-1*A deviation from unit magnitude is 6.66D-15 for   2648.
 Iteration    1 A^-1*A deviation from orthogonality  is 1.78D-11 for   2185   2173.
 Error on total polarization charges =  0.01114
 SCF Done:  E(RmPW1PW91) =  -886.975088957     A.U. after   11 cycles
            NFock= 11  Conv=0.57D-08     -V/T= 2.0045
 DoSCS=F DFT=T ScalE2(SS,OS)=  1.000000  1.000000
 Range of M.O.s used for correlation:     1   486
 NBasis=   486 NAE=    73 NBE=    73 NFC=     0 NFV=     0
 NROrb=    486 NOA=    73 NOB=    73 NVA=   413 NVB=   413
 NEqPCM:  Using equilibrium solvation (IEInf=0, Eps=  32.6130, EpsInf=   1.7657)
          Differentiating once with respect to magnetic field using GIAOs.
          Electric field/nuclear overlap derivatives assumed to be zero.
 FoFJK:  IHMeth= 1 ICntrl=    6127 DoSepK=F KAlg= 0 I1Cent=   0 FoldK=F
 IRaf=         1 NMat=   1 IRICut=       1 DoRegI=T DoRafI=F ISym2E= 0.
          There are     3 degrees of freedom in the 1st order CPHF.  IDoFFX=0 NUNeed=     3.
      3 vectors produced by pass  0 Test12= 1.00D-12 3.33D-08 XBig12= 4.48D+01 1.13D+00.
 AX will form     3 AO Fock derivatives at one time.
      3 vectors produced by pass  1 Test12= 1.00D-12 3.33D-08 XBig12= 1.01D-01 2.17D-01.
      3 vectors produced by pass  2 Test12= 1.00D-12 3.33D-08 XBig12= 1.38D-03 1.69D-02.
      3 vectors produced by pass  3 Test12= 1.00D-12 3.33D-08 XBig12= 6.64D-06 6.44D-04.
      3 vectors produced by pass  4 Test12= 1.00D-12 3.33D-08 XBig12= 3.36D-08 4.07D-05.
      3 vectors produced by pass  5 Test12= 1.00D-12 3.33D-08 XBig12= 8.37D-11 1.96D-06.
      3 vectors produced by pass  6 Test12= 1.00D-12 3.33D-08 XBig12= 3.95D-13 1.36D-07.
 InvSVY:  IOpt=1 It=  1 EMax= 8.88D-16
 Solved reduced A of dimension    21 with     3 vectors.
 Calculating GIAO nuclear magnetic shielding tensors.
 SCF GIAO Magnetic shielding tensor (ppm):
      1  C    Isotropic =    35.2378   Anisotropy =   140.3941
   XX=   -27.4365   YX=    31.2149   ZX=    38.1526
   XY=    18.1171   YY=    13.5224   ZY=   -18.1929
   XZ=    35.6552   YZ=    -8.2555   ZZ=   119.6274
   Eigenvalues:   -48.1067    24.9862   128.8338
      2  C    Isotropic =    -1.6759   Anisotropy =   190.8807
   XX=   -77.4844   YX=    32.2043   ZX=    48.5373
   XY=    32.6909   YY=   -43.3115   ZY=   -17.2394
   XZ=    33.5953   YZ=   -27.2741   ZZ=   115.7682
   Eigenvalues:  -106.8514   -23.7542   125.5779
      3  C    Isotropic =   161.6015   Anisotropy =    14.3536
   XX=   169.0263   YX=    -4.5437   ZX=     2.3574
   XY=    -0.0338   YY=   153.4892   ZY=    -5.8902
   XZ=     1.5941   YZ=   -10.6381   ZZ=   162.2892
   Eigenvalues:   148.4823   165.1518   171.1706
      4  C    Isotropic =   138.3095   Anisotropy =    38.1113
   XX=   160.9039   YX=     8.4110   ZX=     7.1154
   XY=     2.9795   YY=   130.0998   ZY=    -2.2173
   XZ=     9.6391   YZ=     4.5121   ZZ=   123.9247
   Eigenvalues:   122.1145   129.0969   163.7170
      5  C    Isotropic =   160.1088   Anisotropy =    19.7271
   XX=   165.6726   YX=     2.6006   ZX=     2.0156
   XY=    -1.8672   YY=   166.6475   ZY=     9.9388
   XZ=     4.8288   YZ=    14.7400   ZZ=   148.0062
   Eigenvalues:   141.5131   165.5530   173.2602
      6  C    Isotropic =   156.3131   Anisotropy =    17.0204
   XX=   163.5237   YX=     5.1672   ZX=    -9.8329
   XY=     0.6260   YY=   152.0130   ZY=     5.3396
   XZ=    -5.5061   YZ=     3.9905   ZZ=   153.4025
   Eigenvalues:   144.9927   156.2865   167.6600
      7  C    Isotropic =   154.5519   Anisotropy =     7.2363
   XX=   152.6438   YX=    -4.5898   ZX=     0.5410
   XY=    -4.6336   YY=   152.9118   ZY=     0.8599
   XZ=    -5.2038   YZ=    -1.5649   ZZ=   158.1001
   Eigenvalues:   147.8001   156.4795   159.3761
      8  C    Isotropic =   -24.6577   Anisotropy =   145.6237
   XX=   -66.2379   YX=    13.1675   ZX=    28.8274
   XY=    19.7059   YY=   -69.3676   ZY=   -28.3600
   XZ=    34.8229   YZ=   -23.3575   ZZ=    61.6322
   Eigenvalues:   -94.8747   -51.5233    72.4248
      9  C    Isotropic =   132.3713   Anisotropy =    33.4842
   XX=   132.8597   YX=    17.0295   ZX=   -12.6545
   XY=    13.1695   YY=   140.2687   ZY=    -6.1498
   XZ=    -4.5286   YZ=    -2.8345   ZZ=   123.9857
   Eigenvalues:   117.3731   125.0468   154.6942
     10  C    Isotropic =   106.8941   Anisotropy =    37.7474
   XX=   103.2290   YX=     7.3302   ZX=     1.8869
   XY=     7.0496   YY=   106.6966   ZY=    18.7292
   XZ=     8.0195   YZ=    22.7102   ZZ=   110.7569
   Eigenvalues:    87.6200   101.0033   132.0590
     11  O    Isotropic =  -229.9955   Anisotropy =   892.8908
   XX=  -558.7101   YX=  -244.5992   ZX=   146.0248
   XY=  -191.9545   YY=  -444.5435   ZY=   -89.3490
   XZ=   195.5844   YZ=   -78.8337   ZZ=   313.2672
   Eigenvalues:  -734.3823  -320.8691   365.2651
     12  C    Isotropic =   169.1755   Anisotropy =    29.5976
   XX=   154.6989   YX=    -1.0365   ZX=     1.3200
   XY=    -0.4154   YY=   176.9306   ZY=   -10.4863
   XZ=     0.5871   YZ=   -14.3972   ZZ=   175.8969
   Eigenvalues:   154.6542   163.9650   188.9072
     13  C    Isotropic =   158.6103   Anisotropy =    41.8785
   XX=   142.6963   YX=     1.1991   ZX=     7.7506
   XY=     0.5729   YY=   157.0970   ZY=   -18.7036
   XZ=    10.3958   YZ=   -13.4978   ZZ=   176.0377
   Eigenvalues:   138.5378   150.7639   186.5293
     14  O    Isotropic =   246.8308   Anisotropy =    59.6376
   XX=   227.6651   YX=    -7.2496   ZX=     2.7928
   XY=     2.4450   YY=   241.4065   ZY=    21.2167
   XZ=    16.2560   YZ=    29.1365   ZZ=   271.4206
   Eigenvalues:   220.2060   233.6971   286.5891
     15  C    Isotropic =   108.9312   Anisotropy =    40.5829
   XX=    98.1155   YX=     7.1783   ZX=     1.3832
   XY=    -3.7093   YY=   121.3791   ZY=    22.0151
   XZ=    -4.8849   YZ=    18.9175   ZZ=   107.2991
   Eigenvalues:    91.7637    99.0435   135.9865
     16  O    Isotropic =   264.0874   Anisotropy =    68.6064
   XX=   261.0611   YX=   -18.6776   ZX=    14.0766
   XY=   -22.5211   YY=   293.9169   ZY=    37.4920
   XZ=    33.4342   YZ=    24.4997   ZZ=   237.2842
   Eigenvalues:   206.7348   275.7024   309.8250
     17  C    Isotropic =   163.1758   Anisotropy =    37.1180
   XX=   156.0531   YX=   -18.8486   ZX=     6.8460
   XY=   -17.6460   YY=   171.0701   ZY=    -3.8639
   XZ=     7.4299   YZ=   -12.7119   ZZ=   162.4040
   Eigenvalues:   143.7193   157.8869   187.9211
     18  C    Isotropic =   119.6761   Anisotropy =    43.5559
   XX=   138.8146   YX=    17.0370   ZX=    -0.2383
   XY=    22.5230   YY=   104.2526   ZY=    -2.6066
   XZ=    12.8283   YZ=     1.2728   ZZ=   115.9610
   Eigenvalues:    94.7683   115.5465   148.7133
     19  O    Isotropic =   326.5414   Anisotropy =    60.8062
   XX=   311.0145   YX=   -13.0837   ZX=    -9.7270
   XY=   -21.4331   YY=   344.8471   ZY=    25.5499
   XZ=    25.5613   YZ=    32.7643   ZZ=   323.7625
   Eigenvalues:   289.8362   322.7091   367.0788
     20  H    Isotropic =    29.5965   Anisotropy =     5.4718
   XX=    28.8692   YX=    -1.0790   ZX=    -0.1039
   XY=    -1.0427   YY=    27.7633   ZY=    -2.7492
   XZ=    -1.3185   YZ=    -2.1022   ZZ=    32.1568
   Eigenvalues:    26.1120    29.4330    33.2443
     21  H    Isotropic =    28.5797   Anisotropy =     8.5120
   XX=    32.0574   YX=    -2.1765   ZX=     1.6675
   XY=    -2.5687   YY=    31.6749   ZY=     1.6003
   XZ=     1.9358   YZ=     1.4299   ZZ=    22.0068
   Eigenvalues:    21.3312    30.1534    34.2543
     22  H    Isotropic =    29.7095   Anisotropy =     2.7991
   XX=    30.9239   YX=     0.9963   ZX=    -1.2397
   XY=     1.4539   YY=    28.4964   ZY=    -0.5065
   XZ=     0.9687   YZ=    -1.3730   ZZ=    29.7082
   Eigenvalues:    27.6522    29.9008    31.5756
     23  H    Isotropic =    30.4856   Anisotropy =     7.3978
   XX=    34.0072   YX=     1.7636   ZX=    -3.1945
   XY=     1.1912   YY=    27.9392   ZY=     4.0961
   XZ=    -2.5309   YZ=     3.4108   ZZ=    29.5106
   Eigenvalues:    24.0020    32.0374    35.4175
     24  H    Isotropic =    29.8409   Anisotropy =     6.1780
   XX=    30.6047   YX=    -0.4335   ZX=     3.1674
   XY=    -0.5867   YY=    33.2238   ZY=    -1.9863
   XZ=     2.6055   YZ=    -1.0377   ZZ=    25.6943
   Eigenvalues:    24.2086    31.3546    33.9596
     25  H    Isotropic =    29.9023   Anisotropy =     6.2351
   XX=    28.3718   YX=     1.0483   ZX=     1.0853
   XY=     0.5558   YY=    27.4517   ZY=    -0.9697
   XZ=     0.2280   YZ=    -0.8262   ZZ=    33.8834
   Eigenvalues:    26.8139    28.8339    34.0590
     26  H    Isotropic =    30.0972   Anisotropy =    10.4927
   XX=    28.7527   YX=     0.9715   ZX=    -0.2181
   XY=     0.9390   YY=    32.9570   ZY=     5.3517
   XZ=    -0.6314   YZ=     6.4376   ZZ=    28.5820
   Eigenvalues:    24.3015    28.8978    37.0924
     27  H    Isotropic =    29.0975   Anisotropy =     8.8636
   XX=    33.0654   YX=     2.3063   ZX=     2.3784
   XY=     2.5892   YY=    26.6587   ZY=     0.9174
   XZ=     2.4396   YZ=     2.6829   ZZ=    27.5683
   Eigenvalues:    25.2141    27.0718    35.0066
     28  H    Isotropic =    29.1583   Anisotropy =     6.2850
   XX=    29.4828   YX=     0.9276   ZX=    -2.9987
   XY=     0.3976   YY=    27.2691   ZY=     0.1263
   XZ=    -3.3451   YZ=     1.6955   ZZ=    30.7229
   Eigenvalues:    25.9571    28.1695    33.3483
     29  H    Isotropic =    29.2720   Anisotropy =     5.8499
   XX=    33.0894   YX=    -0.0900   ZX=     0.0298
   XY=    -0.5795   YY=    28.1700   ZY=    -1.4143
   XZ=     0.9240   YZ=    -2.2222   ZZ=    26.5567
   Eigenvalues:    25.3681    29.2761    33.1719
     30  H    Isotropic =    30.7298   Anisotropy =    10.7992
   XX=    27.4807   YX=    -0.0207   ZX=    -1.0340
   XY=    -0.2588   YY=    37.6417   ZY=    -1.0060
   XZ=    -0.0808   YZ=    -2.5268   ZZ=    27.0669
   Eigenvalues:    26.4587    27.8014    37.9292
     31  H    Isotropic =    30.8086   Anisotropy =     5.2631
   XX=    31.4164   YX=     2.5278   ZX=     1.6268
   XY=     2.4165   YY=    28.7179   ZY=    -1.7237
   XZ=     3.1931   YZ=    -1.8073   ZZ=    32.2914
   Eigenvalues:    26.0091    32.0993    34.3173
     32  H    Isotropic =    30.4280   Anisotropy =     9.2008
   XX=    32.4963   YX=     0.5242   ZX=    -3.6102
   XY=     1.1246   YY=    28.4957   ZY=    -2.6304
   XZ=    -4.5808   YZ=    -3.9398   ZZ=    30.2919
   Eigenvalues:    25.3508    29.3713    36.5618
     33  H    Isotropic =    30.1248   Anisotropy =     5.7592
   XX=    31.5602   YX=    -0.8536   ZX=    -1.3415
   XY=     0.7837   YY=    29.5647   ZY=    -3.1607
   XZ=    -2.7207   YZ=    -4.1625   ZZ=    29.2495
   Eigenvalues:    25.3682    31.0419    33.9642
     34  H    Isotropic =    30.3214   Anisotropy =     9.2450
   XX=    29.6303   YX=    -3.8781   ZX=     0.3700
   XY=    -3.9738   YY=    33.4154   ZY=    -1.3040
   XZ=     0.9333   YZ=    -3.2335   ZZ=    27.9186
   Eigenvalues:    26.6020    27.8775    36.4848
     35  H    Isotropic =    30.7846   Anisotropy =     8.7737
   XX=    29.0955   YX=    -0.2930   ZX=     3.6120
   XY=     0.0404   YY=    28.4683   ZY=     0.1620
   XZ=     3.8440   YZ=    -0.0883   ZZ=    34.7899
   Eigenvalues:    27.2381    28.4818    36.6337
     36  H    Isotropic =    30.4313   Anisotropy =    16.5808
   XX=    27.0561   YX=    -4.5975   ZX=     0.9752
   XY=    -5.2600   YY=    38.2434   ZY=     4.5626
   XZ=     0.3764   YZ=     5.7150   ZZ=    25.9943
   Eigenvalues:    22.5444    27.2643    41.4852
     37  H    Isotropic =    30.5232   Anisotropy =    17.4721
   XX=    34.7157   YX=     3.1458   ZX=     6.9349
   XY=     3.4783   YY=    25.9544   ZY=     4.4232
   XZ=     7.0123   YZ=     6.1173   ZZ=    30.8996
   Eigenvalues:    22.4824    26.9160    42.1713
     38  H    Isotropic =    30.5210   Anisotropy =     8.4146
   XX=    30.4129   YX=    -3.2103   ZX=     0.7470
   XY=    -2.7368   YY=    34.2618   ZY=     2.7297
   XZ=     1.3590   YZ=     1.7821   ZZ=    26.8883
   Eigenvalues:    25.4713    29.9609    36.1307
     39  H    Isotropic =    30.8447   Anisotropy =     7.6189
   XX=    29.3890   YX=    -0.1902   ZX=     1.0058
   XY=     0.1236   YY=    29.4591   ZY=    -3.7710
   XZ=    -0.0765   YZ=    -3.7751   ZZ=    33.6861
   Eigenvalues:    27.2281    29.3821    35.9240
     40  H    Isotropic =    30.1835   Anisotropy =     8.3701
   XX=    34.5185   YX=     0.6770   ZX=     2.9757
   XY=    -0.4248   YY=    28.2224   ZY=    -1.9954
   XZ=     3.1941   YZ=    -1.6884   ZZ=    27.8097
   Eigenvalues:    25.4677    29.3192    35.7636
     41  H    Isotropic =    28.0672   Anisotropy =     8.1821
   XX=    33.0859   YX=     1.2660   ZX=     1.6403
   XY=     2.2512   YY=    24.5509   ZY=    -2.7534
   XZ=     1.1088   YZ=    -3.8972   ZZ=    26.5646
   Eigenvalues:    21.6481    29.0315    33.5219
     42  H    Isotropic =    28.3442   Anisotropy =     4.3038
   XX=    29.3667   YX=     3.2987   ZX=    -1.6317
   XY=     2.3855   YY=    26.7616   ZY=     3.0204
   XZ=    -2.2234   YZ=     2.6081   ZZ=    28.9044
   Eigenvalues:    22.9764    30.8429    31.2135
     43  H    Isotropic =    30.7245   Anisotropy =    17.1176
   XX=    27.9041   YX=     1.8222   ZX=    -1.4254
   XY=     3.2777   YY=    39.0515   ZY=     6.8012
   XZ=    -2.9998   YZ=     7.1910   ZZ=    25.2180
   Eigenvalues:    20.9591    29.0782    42.1363
 End of Minotr F.D. properties file   721 does not exist.
 End of Minotr F.D. properties file   722 does not exist.
 End of Minotr F.D. properties file   788 does not exist.

 **********************************************************************

            Population analysis using the SCF density.

 **********************************************************************

 Orbital symmetries:
       Occupied  (A) (A) (A) (A) (A) (A) (A) (A) (A) (A) (A) (A)
                 (A) (A) (A) (A) (A) (A) (A) (A) (A) (A) (A) (A)
                 (A) (A) (A) (A) (A) (A) (A) (A) (A) (A) (A) (A)
                 (A) (A) (A) (A) (A) (A) (A) (A) (A) (A) (A) (A)
                 (A) (A) (A) (A) (A) (A) (A) (A) (A) (A) (A) (A)
                 (A) (A) (A) (A) (A) (A) (A) (A) (A) (A) (A) (A)
                 (A)
       Virtual   (A) (A) (A) (A) (A) (A) (A) (A) (A) (A) (A) (A)
                 (A) (A) (A) (A) (A) (A) (A) (A) (A) (A) (A) (A)
                 (A) (A) (A) (A) (A) (A) (A) (A) (A) (A) (A) (A)
                 (A) (A) (A) (A) (A) (A) (A) (A) (A) (A) (A) (A)
                 (A) (A) (A) (A) (A) (A) (A) (A) (A) (A) (A) (A)
                 (A) (A) (A) (A) (A) (A) (A) (A) (A) (A) (A) (A)
                 (A) (A) (A) (A) (A) (A) (A) (A) (A) (A) (A) (A)
                 (A) (A) (A) (A) (A) (A) (A) (A) (A) (A) (A) (A)
                 (A) (A) (A) (A) (A) (A) (A) (A) (A) (A) (A) (A)
                 (A) (A) (A) (A) (A) (A) (A) (A) (A) (A) (A) (A)
                 (A) (A) (A) (A) (A) (A) (A) (A) (A) (A) (A) (A)
                 (A) (A) (A) (A) (A) (A) (A) (A) (A) (A) (A) (A)
                 (A) (A) (A) (A) (A) (A) (A) (A) (A) (A) (A) (A)
                 (A) (A) (A) (A) (A) (A) (A) (A) (A) (A) (A) (A)
                 (A) (A) (A) (A) (A) (A) (A) (A) (A) (A) (A) (A)
                 (A) (A) (A) (A) (A) (A) (A) (A) (A) (A) (A) (A)
                 (A) (A) (A) (A) (A) (A) (A) (A) (A) (A) (A) (A)
                 (A) (A) (A) (A) (A) (A) (A) (A) (A) (A) (A) (A)
                 (A) (A) (A) (A) (A) (A) (A) (A) (A) (A) (A) (A)
                 (A) (A) (A) (A) (A) (A) (A) (A) (A) (A) (A) (A)
                 (A) (A) (A) (A) (A) (A) (A) (A) (A) (A) (A) (A)
                 (A) (A) (A) (A) (A) (A) (A) (A) (A) (A) (A) (A)
                 (A) (A) (A) (A) (A) (A) (A) (A) (A) (A) (A) (A)
                 (A) (A) (A) (A) (A) (A) (A) (A) (A) (A) (A) (A)
                 (A) (A) (A) (A) (A) (A) (A) (A) (A) (A) (A) (A)
                 (A) (A) (A) (A) (A) (A) (A) (A) (A) (A) (A) (A)
                 (A) (A) (A) (A) (A) (A) (A) (A) (A) (A) (A) (A)
                 (A) (A) (A) (A) (A) (A) (A) (A) (A) (A) (A) (A)
                 (A) (A) (A) (A) (A) (A) (A) (A) (A) (A) (A) (A)
                 (A) (A) (A) (A) (A) (A) (A) (A) (A) (A) (A) (A)
                 (A) (A) (A) (A) (A) (A) (A) (A) (A) (A) (A) (A)
                 (A) (A) (A) (A) (A) (A) (A) (A) (A) (A) (A) (A)
                 (A) (A) (A) (A) (A) (A) (A) (A) (A) (A) (A) (A)
                 (A) (A) (A) (A) (A) (A) (A) (A) (A) (A) (A) (A)
                 (A) (A) (A) (A) (A)
 The electronic state is 1-A.
 Alpha  occ. eigenvalues --  -19.21685 -19.21445 -19.21417 -19.19855 -10.32073
 Alpha  occ. eigenvalues --  -10.30915 -10.29692 -10.27580 -10.26636 -10.24684
 Alpha  occ. eigenvalues --  -10.24620 -10.24484 -10.23897 -10.23714 -10.23157
 Alpha  occ. eigenvalues --  -10.23109 -10.23081 -10.22302 -10.22162  -1.06303
 Alpha  occ. eigenvalues --   -1.06275  -1.05638  -1.03785  -0.89265  -0.84681
 Alpha  occ. eigenvalues --   -0.82209  -0.78070  -0.76929  -0.74973  -0.71999
 Alpha  occ. eigenvalues --   -0.70579  -0.68656  -0.66657  -0.63581  -0.60183
 Alpha  occ. eigenvalues --   -0.58301  -0.56267  -0.53213  -0.52379  -0.52064
 Alpha  occ. eigenvalues --   -0.51303  -0.49303  -0.48375  -0.47422  -0.46463
 Alpha  occ. eigenvalues --   -0.46022  -0.45808  -0.45384  -0.44657  -0.43913
 Alpha  occ. eigenvalues --   -0.42910  -0.42262  -0.41097  -0.40662  -0.39825
 Alpha  occ. eigenvalues --   -0.39572  -0.39236  -0.38843  -0.37419  -0.37254
 Alpha  occ. eigenvalues --   -0.36502  -0.36245  -0.36043  -0.34548  -0.34231
 Alpha  occ. eigenvalues --   -0.33806  -0.32924  -0.31605  -0.31145  -0.30359
 Alpha  occ. eigenvalues --   -0.27817  -0.26985  -0.26031
 Alpha virt. eigenvalues --   -0.04864   0.04064   0.04644   0.04752   0.05983
 Alpha virt. eigenvalues --    0.06802   0.08132   0.08352   0.09550   0.09757
 Alpha virt. eigenvalues --    0.10557   0.10979   0.11608   0.12124   0.12205
 Alpha virt. eigenvalues --    0.12602   0.13337   0.13711   0.13948   0.14602
 Alpha virt. eigenvalues --    0.15244   0.16065   0.16283   0.16905   0.17588
 Alpha virt. eigenvalues --    0.18032   0.18844   0.19077   0.20062   0.20442
 Alpha virt. eigenvalues --    0.21084   0.21559   0.22301   0.23055   0.23922
 Alpha virt. eigenvalues --    0.24778   0.25893   0.26808   0.26998   0.27250
 Alpha virt. eigenvalues --    0.29059   0.29495   0.30095   0.31086   0.32384
 Alpha virt. eigenvalues --    0.32727   0.33725   0.33893   0.34745   0.35847
 Alpha virt. eigenvalues --    0.37404   0.38164   0.39071   0.39457   0.39819
 Alpha virt. eigenvalues --    0.40449   0.41258   0.41658   0.42134   0.43975
 Alpha virt. eigenvalues --    0.45309   0.46227   0.46629   0.47533   0.48427
 Alpha virt. eigenvalues --    0.48593   0.49228   0.50714   0.51087   0.51696
 Alpha virt. eigenvalues --    0.52278   0.53707   0.54904   0.55049   0.55551
 Alpha virt. eigenvalues --    0.55900   0.57191   0.57235   0.57967   0.58081
 Alpha virt. eigenvalues --    0.58365   0.58912   0.59686   0.59909   0.59990
 Alpha virt. eigenvalues --    0.60517   0.61051   0.61212   0.61956   0.62563
 Alpha virt. eigenvalues --    0.62681   0.62992   0.63225   0.64103   0.64253
 Alpha virt. eigenvalues --    0.64832   0.65379   0.66270   0.66621   0.67007
 Alpha virt. eigenvalues --    0.67746   0.67856   0.68430   0.68982   0.69163
 Alpha virt. eigenvalues --    0.70759   0.71375   0.72139   0.73601   0.73735
 Alpha virt. eigenvalues --    0.75433   0.76555   0.78990   0.81400   0.83198
 Alpha virt. eigenvalues --    0.84830   0.85899   0.86186   0.87134   0.88231
 Alpha virt. eigenvalues --    0.89416   0.90470   0.91741   0.93551   0.94488
 Alpha virt. eigenvalues --    0.96094   0.96960   0.98787   0.99612   1.00054
 Alpha virt. eigenvalues --    1.00608   1.00908   1.02664   1.03514   1.06608
 Alpha virt. eigenvalues --    1.07399   1.08371   1.10359   1.11471   1.13848
 Alpha virt. eigenvalues --    1.14538   1.16351   1.17067   1.18619   1.19898
 Alpha virt. eigenvalues --    1.21171   1.22155   1.23456   1.24359   1.26721
 Alpha virt. eigenvalues --    1.27285   1.29550   1.30939   1.32031   1.33579
 Alpha virt. eigenvalues --    1.35444   1.36002   1.36371   1.38328   1.39254
 Alpha virt. eigenvalues --    1.39878   1.42082   1.42871   1.43007   1.44254
 Alpha virt. eigenvalues --    1.44617   1.45417   1.45560   1.46395   1.46978
 Alpha virt. eigenvalues --    1.47574   1.48512   1.49738   1.50689   1.50734
 Alpha virt. eigenvalues --    1.50851   1.52275   1.53375   1.53701   1.54616
 Alpha virt. eigenvalues --    1.54942   1.55728   1.56377   1.56726   1.57970
 Alpha virt. eigenvalues --    1.58653   1.59004   1.59982   1.61088   1.62642
 Alpha virt. eigenvalues --    1.62753   1.63217   1.63373   1.64443   1.65404
 Alpha virt. eigenvalues --    1.66257   1.66879   1.67395   1.67960   1.68922
 Alpha virt. eigenvalues --    1.69723   1.70366   1.71408   1.72170   1.72600
 Alpha virt. eigenvalues --    1.73445   1.74431   1.74488   1.74858   1.76291
 Alpha virt. eigenvalues --    1.77480   1.77682   1.78633   1.79402   1.80295
 Alpha virt. eigenvalues --    1.81227   1.82090   1.83278   1.84601   1.85325
 Alpha virt. eigenvalues --    1.87017   1.87950   1.89072   1.89326   1.90872
 Alpha virt. eigenvalues --    1.92108   1.92918   1.94091   1.95013   1.95976
 Alpha virt. eigenvalues --    1.98062   2.00039   2.00186   2.01181   2.02143
 Alpha virt. eigenvalues --    2.02458   2.04983   2.05890   2.06566   2.07406
 Alpha virt. eigenvalues --    2.08931   2.10243   2.10320   2.10862   2.12479
 Alpha virt. eigenvalues --    2.13268   2.13861   2.14837   2.17632   2.18858
 Alpha virt. eigenvalues --    2.19603   2.20079   2.21505   2.22085   2.23523
 Alpha virt. eigenvalues --    2.26012   2.27970   2.29314   2.29929   2.31453
 Alpha virt. eigenvalues --    2.32209   2.34488   2.35378   2.36925   2.39638
 Alpha virt. eigenvalues --    2.40545   2.41271   2.41976   2.42079   2.44020
 Alpha virt. eigenvalues --    2.44658   2.45544   2.46450   2.47006   2.47737
 Alpha virt. eigenvalues --    2.49010   2.50402   2.50733   2.51993   2.52627
 Alpha virt. eigenvalues --    2.53908   2.54931   2.56227   2.56693   2.57808
 Alpha virt. eigenvalues --    2.58006   2.59145   2.59827   2.60385   2.60744
 Alpha virt. eigenvalues --    2.62148   2.63689   2.65030   2.65566   2.66370
 Alpha virt. eigenvalues --    2.67732   2.68511   2.69983   2.70757   2.72249
 Alpha virt. eigenvalues --    2.72972   2.74294   2.76609   2.76939   2.78953
 Alpha virt. eigenvalues --    2.80302   2.81997   2.83699   2.84331   2.85683
 Alpha virt. eigenvalues --    2.86616   2.88033   2.89839   2.90687   2.91695
 Alpha virt. eigenvalues --    2.92742   2.93380   2.94424   2.95585   2.98778
 Alpha virt. eigenvalues --    3.00124   3.01952   3.02588   3.05959   3.06319
 Alpha virt. eigenvalues --    3.08398   3.09164   3.12254   3.13407   3.14071
 Alpha virt. eigenvalues --    3.15125   3.16125   3.17615   3.19213   3.19627
 Alpha virt. eigenvalues --    3.21909   3.22815   3.24817   3.25018   3.27591
 Alpha virt. eigenvalues --    3.30822   3.33624   3.34124   3.36307   3.38115
 Alpha virt. eigenvalues --    3.42542   3.45388   3.49053   3.57030   3.58291
 Alpha virt. eigenvalues --    3.60294   3.64317   3.71412   3.75824   3.77813
 Alpha virt. eigenvalues --    3.78623   3.80727   3.81805   3.82086   3.83104
 Alpha virt. eigenvalues --    3.83694   3.83823   3.84684   3.85811   3.88440
 Alpha virt. eigenvalues --    3.90768   3.92577   3.95081   4.00590   4.03515
 Alpha virt. eigenvalues --    4.06344   4.07772   4.11386   4.13623   4.25160
 Alpha virt. eigenvalues --    4.25750   4.29182   4.34397   4.35538   4.41975
 Alpha virt. eigenvalues --    4.48902   4.56411   4.92343   4.95640   4.97559
 Alpha virt. eigenvalues --    5.00639   5.11157   5.27992   5.31973   5.35246
 Alpha virt. eigenvalues --    5.64000   5.64374   5.65603   5.66875  23.65212
 Alpha virt. eigenvalues --   23.79670  23.83125  23.87480  23.91307  23.92953
 Alpha virt. eigenvalues --   23.94382  23.97039  23.97965  24.00575  24.02654
 Alpha virt. eigenvalues --   24.02809  24.05400  24.06728  24.26233  50.00879
 Alpha virt. eigenvalues --   50.03178  50.05291  50.10014
          Condensed to atoms (all electrons):
               1          2          3          4          5          6
     1  C    5.731949   0.396436  -0.032425  -0.016200   0.000966  -0.066913
     2  C    0.396436   5.390423   0.286589  -0.044634  -0.005995  -0.006711
     3  C   -0.032425   0.286589   5.063379   0.318949  -0.066102  -0.012392
     4  C   -0.016200  -0.044634   0.318949   5.457592   0.280487  -0.043159
     5  C    0.000966  -0.005995  -0.066102   0.280487   5.028745   0.351327
     6  C   -0.066913  -0.006711  -0.012392  -0.043159   0.351327   5.014419
     7  C    0.265087  -0.053702  -0.005461  -0.002262  -0.076754   0.371462
     8  C    0.173641   0.034175   0.005233  -0.000288  -0.000401   0.005375
     9  C   -0.172668  -0.106127   0.006445  -0.000573   0.000000  -0.000172
    10  C   -0.000589   0.308412  -0.044862   0.004623  -0.000276  -0.000471
    11  O   -0.121486   0.006406  -0.000098  -0.000002  -0.000005   0.000189
    12  C   -0.076552   0.000826   0.001989  -0.004878  -0.002887  -0.069896
    13  C   -0.004488  -0.084765  -0.008602   0.000178  -0.000021   0.000083
    14  O    0.003059  -0.060913  -0.008922  -0.000597  -0.000001  -0.000002
    15  C    0.000171   0.004303  -0.048267   0.277866  -0.043906   0.005185
    16  O    0.000078  -0.000918  -0.012827  -0.074870   0.003357  -0.000059
    17  C   -0.000028  -0.000128   0.009453  -0.067609  -0.008027   0.000358
    18  C   -0.000035   0.000300  -0.013320  -0.084404  -0.003297  -0.000165
    19  O    0.000000  -0.000007  -0.000342   0.005209  -0.000009   0.000000
    20  H   -0.003133  -0.029398   0.393415  -0.035663  -0.003163  -0.001724
    21  H    0.008990  -0.050468   0.406741  -0.047543   0.006518  -0.000607
    22  H    0.001595  -0.009742  -0.048656   0.381986  -0.026141  -0.005997
    23  H   -0.000320  -0.000187  -0.002214  -0.040358   0.409302  -0.033069
    24  H   -0.000062  -0.000534   0.008316  -0.039098   0.412921  -0.032354
    25  H   -0.005178  -0.002967   0.006748  -0.008355  -0.035459   0.410635
    26  H    0.009551   0.000260  -0.000335   0.007803  -0.033944   0.410641
    27  H   -0.058198   0.005560  -0.000321  -0.000376   0.007153  -0.039756
    28  H    0.007305  -0.001185  -0.000325   0.000037  -0.000003   0.000018
    29  H    0.012015   0.003520  -0.000329   0.000014   0.000000   0.000017
    30  H    0.008851  -0.000234  -0.000059   0.000288  -0.001771  -0.002204
    31  H   -0.004654   0.002808  -0.000585   0.000294   0.003796  -0.007370
    32  H   -0.014823  -0.000386   0.000009   0.000092  -0.000414   0.007735
    33  H    0.000703  -0.014125   0.004210   0.000058   0.000009  -0.000020
    34  H   -0.000574   0.009987  -0.000060   0.000006   0.000000  -0.000001
    35  H    0.002058  -0.000347   0.000025  -0.000038  -0.000002   0.000000
    36  H   -0.000670   0.011401   0.000064   0.000040   0.000000   0.000000
    37  H   -0.000001   0.000068  -0.000068   0.011810  -0.000472   0.000017
    38  H   -0.000008  -0.000010  -0.000314  -0.007333   0.002053   0.000186
    39  H   -0.000008  -0.000127   0.000207  -0.010350  -0.000746  -0.000123
    40  H   -0.000002   0.000046  -0.000280   0.011570  -0.000401   0.000009
    41  H   -0.000030   0.001069   0.005912  -0.003182  -0.000149   0.000032
    42  H    0.000002  -0.000034   0.000039   0.003438   0.000896  -0.000006
    43  H    0.000000   0.000004  -0.000053   0.000536  -0.000035   0.000001
               7          8          9         10         11         12
     1  C    0.265087   0.173641  -0.172668  -0.000589  -0.121486  -0.076552
     2  C   -0.053702   0.034175  -0.106127   0.308412   0.006406   0.000826
     3  C   -0.005461   0.005233   0.006445  -0.044862  -0.000098   0.001989
     4  C   -0.002262  -0.000288  -0.000573   0.004623  -0.000002  -0.004878
     5  C   -0.076754  -0.000401   0.000000  -0.000276  -0.000005  -0.002887
     6  C    0.371462   0.005375  -0.000172  -0.000471   0.000189  -0.069896
     7  C    5.156563  -0.051300   0.010478   0.004870   0.011675   0.341518
     8  C   -0.051300   4.725304   0.366658  -0.093115   0.651979  -0.007393
     9  C    0.010478   0.366658   5.200961   0.290893  -0.072132  -0.001166
    10  C    0.004870  -0.093115   0.290893   5.259289   0.005437  -0.000069
    11  O    0.011675   0.651979  -0.072132   0.005437   7.894064  -0.005156
    12  C    0.341518  -0.007393  -0.001166  -0.000069  -0.005156   4.948622
    13  C   -0.000441  -0.002373  -0.055416   0.320296   0.000017  -0.000011
    14  O   -0.000043   0.003693  -0.045911   0.235108  -0.000017   0.000007
    15  C   -0.000529   0.000008   0.000007  -0.000317   0.000000  -0.000039
    16  O   -0.000009   0.000001  -0.000002  -0.000163   0.000000   0.000003
    17  C   -0.000043   0.000000   0.000000   0.000003   0.000000  -0.000008
    18  C    0.000012   0.000000   0.000000   0.000002   0.000000  -0.000006
    19  O    0.000000   0.000000   0.000000   0.000000   0.000000   0.000000
    20  H    0.001511  -0.000321   0.000011  -0.001082   0.000006  -0.000217
    21  H   -0.000204  -0.000457   0.001763  -0.008694   0.000004   0.000059
    22  H    0.003943  -0.000228  -0.000035  -0.000018  -0.000005  -0.001355
    23  H    0.008215   0.000029   0.000000   0.000006   0.000000  -0.000241
    24  H   -0.006308   0.000021  -0.000001   0.000017   0.000001   0.005000
    25  H   -0.044426   0.000292  -0.000105  -0.000144  -0.000020   0.008542
    26  H   -0.033462  -0.000243   0.000005   0.000029  -0.000005  -0.004843
    27  H    0.424986  -0.005390   0.002551  -0.001291   0.013878  -0.039605
    28  H   -0.000486  -0.021387   0.377892  -0.033730   0.000119   0.000144
    29  H   -0.000205  -0.030699   0.383624  -0.029185   0.004336  -0.000016
    30  H   -0.036212  -0.000030   0.000020   0.000016  -0.000108   0.403784
    31  H   -0.033227  -0.000431   0.000098  -0.000191  -0.000062   0.402900
    32  H   -0.024639   0.005007   0.000522  -0.000103   0.010061   0.398545
    33  H    0.000015  -0.000615   0.007551  -0.028179   0.000008   0.000000
    34  H    0.000014   0.000655  -0.009041  -0.026985  -0.000016   0.000000
    35  H   -0.000076  -0.000152  -0.000540  -0.028965  -0.000054   0.000008
    36  H    0.000015  -0.000205  -0.000213  -0.041399   0.000006  -0.000002
    37  H    0.000000   0.000000   0.000000   0.000001   0.000000   0.000000
    38  H    0.000011   0.000000   0.000000   0.000001   0.000000  -0.000008
    39  H   -0.000002   0.000000   0.000000   0.000000   0.000000   0.000024
    40  H    0.000001   0.000000   0.000000   0.000000   0.000000   0.000000
    41  H    0.000016   0.000000  -0.000002   0.000014   0.000000  -0.000001
    42  H    0.000004   0.000000   0.000000  -0.000001   0.000000  -0.000001
    43  H    0.000000   0.000000   0.000000  -0.000001   0.000000   0.000000
              13         14         15         16         17         18
     1  C   -0.004488   0.003059   0.000171   0.000078  -0.000028  -0.000035
     2  C   -0.084765  -0.060913   0.004303  -0.000918  -0.000128   0.000300
     3  C   -0.008602  -0.008922  -0.048267  -0.012827   0.009453  -0.013320
     4  C    0.000178  -0.000597   0.277866  -0.074870  -0.067609  -0.084404
     5  C   -0.000021  -0.000001  -0.043906   0.003357  -0.008027  -0.003297
     6  C    0.000083  -0.000002   0.005185  -0.000059   0.000358  -0.000165
     7  C   -0.000441  -0.000043  -0.000529  -0.000009  -0.000043   0.000012
     8  C   -0.002373   0.003693   0.000008   0.000001   0.000000   0.000000
     9  C   -0.055416  -0.045911   0.000007  -0.000002   0.000000   0.000000
    10  C    0.320296   0.235108  -0.000317  -0.000163   0.000003   0.000002
    11  O    0.000017  -0.000017   0.000000   0.000000   0.000000   0.000000
    12  C   -0.000011   0.000007  -0.000039   0.000003  -0.000008  -0.000006
    13  C    4.982856  -0.051666  -0.000004   0.000006   0.000000  -0.000003
    14  O   -0.051666   7.995908  -0.000119  -0.000056  -0.000001   0.000002
    15  C   -0.000004  -0.000119   5.333045   0.235837   0.350751   0.275730
    16  O    0.000006  -0.000056   0.235837   8.012168  -0.044073  -0.054378
    17  C    0.000000  -0.000001   0.350751  -0.044073   4.962503  -0.073099
    18  C   -0.000003   0.000002   0.275730  -0.054378  -0.073099   4.889267
    19  O    0.000000   0.000000  -0.038969  -0.004222  -0.008651   0.251802
    20  H    0.001899  -0.000011  -0.003846  -0.000260  -0.000217   0.003370
    21  H    0.000000   0.024361  -0.010828   0.026705   0.001428  -0.001034
    22  H    0.000127   0.000788  -0.027861   0.013484  -0.011570   0.010841
    23  H    0.000000   0.000001  -0.005482   0.000060  -0.003831   0.003588
    24  H    0.000000   0.000000  -0.005729  -0.000138   0.003334  -0.000720
    25  H    0.000012   0.000004  -0.000111  -0.000001   0.000012  -0.000127
    26  H   -0.000003   0.000000  -0.000306   0.000003   0.000002   0.000011
    27  H    0.000158   0.000001   0.000025   0.000000   0.000001   0.000000
    28  H    0.005886   0.009746  -0.000002   0.000000   0.000000   0.000000
    29  H   -0.001575   0.001672   0.000000   0.000000   0.000000   0.000000
    30  H    0.000000   0.000000  -0.000004   0.000000  -0.000009   0.000001
    31  H    0.000002  -0.000015   0.000020  -0.000144   0.000273  -0.000039
    32  H   -0.000001   0.000007   0.000000   0.000000  -0.000001   0.000000
    33  H    0.403419   0.002336   0.000014  -0.000051  -0.000001  -0.000001
    34  H    0.392674  -0.001896   0.000000   0.000000   0.000000   0.000000
    35  H    0.381683   0.004820   0.000001   0.000000   0.000000   0.000000
    36  H   -0.006727   0.319864   0.000001  -0.000001   0.000000   0.000000
    37  H    0.000000   0.000007  -0.041964   0.318462  -0.007193  -0.002219
    38  H    0.000000   0.000000  -0.025625   0.004576   0.387669   0.000875
    39  H    0.000000  -0.000001  -0.037102   0.003070   0.408114   0.009169
    40  H    0.000000   0.000000  -0.030689  -0.003928   0.393146  -0.016583
    41  H    0.000004  -0.000056  -0.045871  -0.001370   0.007232   0.413861
    42  H    0.000000   0.000000  -0.034758   0.004656  -0.004863   0.380947
    43  H    0.000000   0.000000  -0.003192   0.013985  -0.000173  -0.049096
              19         20         21         22         23         24
     1  C    0.000000  -0.003133   0.008990   0.001595  -0.000320  -0.000062
     2  C   -0.000007  -0.029398  -0.050468  -0.009742  -0.000187  -0.000534
     3  C   -0.000342   0.393415   0.406741  -0.048656  -0.002214   0.008316
     4  C    0.005209  -0.035663  -0.047543   0.381986  -0.040358  -0.039098
     5  C   -0.000009  -0.003163   0.006518  -0.026141   0.409302   0.412921
     6  C    0.000000  -0.001724  -0.000607  -0.005997  -0.033069  -0.032354
     7  C    0.000000   0.001511  -0.000204   0.003943   0.008215  -0.006308
     8  C    0.000000  -0.000321  -0.000457  -0.000228   0.000029   0.000021
     9  C    0.000000   0.000011   0.001763  -0.000035   0.000000  -0.000001
    10  C    0.000000  -0.001082  -0.008694  -0.000018   0.000006   0.000017
    11  O    0.000000   0.000006   0.000004  -0.000005   0.000000   0.000001
    12  C    0.000000  -0.000217   0.000059  -0.001355  -0.000241   0.005000
    13  C    0.000000   0.001899   0.000000   0.000127   0.000000   0.000000
    14  O    0.000000  -0.000011   0.024361   0.000788   0.000001   0.000000
    15  C   -0.038969  -0.003846  -0.010828  -0.027861  -0.005482  -0.005729
    16  O   -0.004222  -0.000260   0.026705   0.013484   0.000060  -0.000138
    17  C   -0.008651  -0.000217   0.001428  -0.011570  -0.003831   0.003334
    18  C    0.251802   0.003370  -0.001034   0.010841   0.003588  -0.000720
    19  O    7.954698  -0.000107  -0.000072  -0.000239  -0.000210  -0.000004
    20  H   -0.000107   0.522790  -0.023262   0.007376   0.002637   0.000070
    21  H   -0.000072  -0.023262   0.508349  -0.001448  -0.000227  -0.000229
    22  H   -0.000239   0.007376  -0.001448   0.551330   0.007353  -0.011335
    23  H   -0.000210   0.002637  -0.000227   0.007353   0.550843  -0.028050
    24  H   -0.000004   0.000070  -0.000229  -0.011335  -0.028050   0.548789
    25  H    0.000000  -0.000027   0.000180  -0.000534  -0.008116   0.007546
    26  H    0.000000  -0.000237   0.000019  -0.000074  -0.002896  -0.008092
    27  H    0.000000   0.000216  -0.000005   0.000045  -0.000282  -0.000298
    28  H    0.000000  -0.000024   0.000003   0.000060   0.000000   0.000000
    29  H    0.000000   0.000064  -0.000152   0.000006   0.000000   0.000000
    30  H    0.000000   0.000018  -0.000003   0.000116  -0.000074   0.000554
    31  H    0.000000   0.000030  -0.000021   0.001562   0.000035  -0.001007
    32  H    0.000000  -0.000004  -0.000006   0.000094   0.000028  -0.000075
    33  H    0.000000  -0.000328   0.001816  -0.000012  -0.000001  -0.000001
    34  H    0.000000   0.000022  -0.000349   0.000000   0.000000   0.000000
    35  H    0.000000  -0.000375   0.000202  -0.000018   0.000000   0.000000
    36  H    0.000000  -0.000004  -0.001311  -0.000014   0.000000   0.000000
    37  H    0.005887   0.000001  -0.001360  -0.000616  -0.000008   0.000009
    38  H   -0.000674   0.000012  -0.000223   0.000901   0.000832  -0.001439
    39  H   -0.000342  -0.000010  -0.000003   0.005725   0.000255   0.000111
    40  H    0.019318   0.000032  -0.000114  -0.000665  -0.000262   0.000160
    41  H   -0.026203   0.001824   0.000613  -0.000163  -0.000351  -0.000100
    42  H   -0.024510  -0.000411   0.000219  -0.000935   0.004122  -0.000013
    43  H    0.314934  -0.000067   0.000270  -0.000137   0.000023   0.000006
              25         26         27         28         29         30
     1  C   -0.005178   0.009551  -0.058198   0.007305   0.012015   0.008851
     2  C   -0.002967   0.000260   0.005560  -0.001185   0.003520  -0.000234
     3  C    0.006748  -0.000335  -0.000321  -0.000325  -0.000329  -0.000059
     4  C   -0.008355   0.007803  -0.000376   0.000037   0.000014   0.000288
     5  C   -0.035459  -0.033944   0.007153  -0.000003   0.000000  -0.001771
     6  C    0.410635   0.410641  -0.039756   0.000018   0.000017  -0.002204
     7  C   -0.044426  -0.033462   0.424986  -0.000486  -0.000205  -0.036212
     8  C    0.000292  -0.000243  -0.005390  -0.021387  -0.030699  -0.000030
     9  C   -0.000105   0.000005   0.002551   0.377892   0.383624   0.000020
    10  C   -0.000144   0.000029  -0.001291  -0.033730  -0.029185   0.000016
    11  O   -0.000020  -0.000005   0.013878   0.000119   0.004336  -0.000108
    12  C    0.008542  -0.004843  -0.039605   0.000144  -0.000016   0.403784
    13  C    0.000012  -0.000003   0.000158   0.005886  -0.001575   0.000000
    14  O    0.000004   0.000000   0.000001   0.009746   0.001672   0.000000
    15  C   -0.000111  -0.000306   0.000025  -0.000002   0.000000  -0.000004
    16  O   -0.000001   0.000003   0.000000   0.000000   0.000000   0.000000
    17  C    0.000012   0.000002   0.000001   0.000000   0.000000  -0.000009
    18  C   -0.000127   0.000011   0.000000   0.000000   0.000000   0.000001
    19  O    0.000000   0.000000   0.000000   0.000000   0.000000   0.000000
    20  H   -0.000027  -0.000237   0.000216  -0.000024   0.000064   0.000018
    21  H    0.000180   0.000019  -0.000005   0.000003  -0.000152  -0.000003
    22  H   -0.000534  -0.000074   0.000045   0.000060   0.000006   0.000116
    23  H   -0.008116  -0.002896  -0.000282   0.000000   0.000000  -0.000074
    24  H    0.007546  -0.008092  -0.000298   0.000000   0.000000   0.000554
    25  H    0.560394  -0.025873  -0.004712   0.000004  -0.000001   0.000001
    26  H   -0.025873   0.548840  -0.007976   0.000000  -0.000001   0.003365
    27  H   -0.004712  -0.007976   0.556848  -0.000070  -0.000037  -0.005414
    28  H    0.000004   0.000000  -0.000070   0.494411  -0.011801  -0.000005
    29  H   -0.000001  -0.000001  -0.000037  -0.011801   0.509575   0.000001
    30  H    0.000001   0.003365  -0.005414  -0.000005   0.000001   0.550301
    31  H   -0.000243  -0.000794   0.008069  -0.000025   0.000004  -0.026701
    32  H   -0.000377   0.000018  -0.005755  -0.000040  -0.000018  -0.023221
    33  H   -0.000024   0.000000  -0.000005  -0.000475   0.000136   0.000000
    34  H    0.000000   0.000000  -0.000006   0.000101   0.001191   0.000000
    35  H    0.000126   0.000000  -0.000041  -0.000358  -0.001044   0.000000
    36  H   -0.000001   0.000000  -0.000001  -0.000132   0.000588   0.000000
    37  H    0.000000  -0.000001   0.000000   0.000000   0.000000   0.000000
    38  H   -0.000016   0.000007   0.000000   0.000000   0.000000  -0.000001
    39  H   -0.000002   0.000009  -0.000001   0.000000   0.000000   0.000002
    40  H    0.000001  -0.000002   0.000000   0.000000   0.000000   0.000000
    41  H   -0.000116   0.000011   0.000000   0.000000   0.000000   0.000000
    42  H    0.000017  -0.000007   0.000000   0.000000   0.000000   0.000000
    43  H    0.000001   0.000000   0.000000   0.000000   0.000000   0.000000
              31         32         33         34         35         36
     1  C   -0.004654  -0.014823   0.000703  -0.000574   0.002058  -0.000670
     2  C    0.002808  -0.000386  -0.014125   0.009987  -0.000347   0.011401
     3  C   -0.000585   0.000009   0.004210  -0.000060   0.000025   0.000064
     4  C    0.000294   0.000092   0.000058   0.000006  -0.000038   0.000040
     5  C    0.003796  -0.000414   0.000009   0.000000  -0.000002   0.000000
     6  C   -0.007370   0.007735  -0.000020  -0.000001   0.000000   0.000000
     7  C   -0.033227  -0.024639   0.000015   0.000014  -0.000076   0.000015
     8  C   -0.000431   0.005007  -0.000615   0.000655  -0.000152  -0.000205
     9  C    0.000098   0.000522   0.007551  -0.009041  -0.000540  -0.000213
    10  C   -0.000191  -0.000103  -0.028179  -0.026985  -0.028965  -0.041399
    11  O   -0.000062   0.010061   0.000008  -0.000016  -0.000054   0.000006
    12  C    0.402900   0.398545   0.000000   0.000000   0.000008  -0.000002
    13  C    0.000002  -0.000001   0.403419   0.392674   0.381683  -0.006727
    14  O   -0.000015   0.000007   0.002336  -0.001896   0.004820   0.319864
    15  C    0.000020   0.000000   0.000014   0.000000   0.000001   0.000001
    16  O   -0.000144   0.000000  -0.000051   0.000000   0.000000  -0.000001
    17  C    0.000273  -0.000001  -0.000001   0.000000   0.000000   0.000000
    18  C   -0.000039   0.000000  -0.000001   0.000000   0.000000   0.000000
    19  O    0.000000   0.000000   0.000000   0.000000   0.000000   0.000000
    20  H    0.000030  -0.000004  -0.000328   0.000022  -0.000375  -0.000004
    21  H   -0.000021  -0.000006   0.001816  -0.000349   0.000202  -0.001311
    22  H    0.001562   0.000094  -0.000012   0.000000  -0.000018  -0.000014
    23  H    0.000035   0.000028  -0.000001   0.000000   0.000000   0.000000
    24  H   -0.001007  -0.000075  -0.000001   0.000000   0.000000   0.000000
    25  H   -0.000243  -0.000377  -0.000024   0.000000   0.000126  -0.000001
    26  H   -0.000794   0.000018   0.000000   0.000000   0.000000   0.000000
    27  H    0.008069  -0.005755  -0.000005  -0.000006  -0.000041  -0.000001
    28  H   -0.000025  -0.000040  -0.000475   0.000101  -0.000358  -0.000132
    29  H    0.000004  -0.000018   0.000136   0.001191  -0.001044   0.000588
    30  H   -0.026701  -0.023221   0.000000   0.000000   0.000000   0.000000
    31  H    0.557811  -0.027209   0.000001   0.000000   0.000001   0.000000
    32  H   -0.027209   0.545025   0.000000   0.000000   0.000000  -0.000001
    33  H    0.000001   0.000000   0.529652  -0.024995  -0.020758  -0.000246
    34  H    0.000000   0.000000  -0.024995   0.538479  -0.020619   0.004178
    35  H    0.000001   0.000000  -0.020758  -0.020619   0.549337  -0.000068
    36  H    0.000000  -0.000001  -0.000246   0.004178  -0.000068   0.444415
    37  H    0.000003   0.000000   0.000001   0.000000   0.000000   0.000000
    38  H   -0.000040   0.000000   0.000000   0.000000   0.000000   0.000000
    39  H   -0.000003   0.000001   0.000000   0.000000   0.000000   0.000000
    40  H    0.000007   0.000000   0.000000   0.000000   0.000000   0.000000
    41  H   -0.000001   0.000000  -0.000041   0.000001   0.000000   0.000002
    42  H    0.000012   0.000000   0.000000   0.000000   0.000000   0.000000
    43  H    0.000001   0.000000   0.000000   0.000000   0.000000   0.000000
              37         38         39         40         41         42
     1  C   -0.000001  -0.000008  -0.000008  -0.000002  -0.000030   0.000002
     2  C    0.000068  -0.000010  -0.000127   0.000046   0.001069  -0.000034
     3  C   -0.000068  -0.000314   0.000207  -0.000280   0.005912   0.000039
     4  C    0.011810  -0.007333  -0.010350   0.011570  -0.003182   0.003438
     5  C   -0.000472   0.002053  -0.000746  -0.000401  -0.000149   0.000896
     6  C    0.000017   0.000186  -0.000123   0.000009   0.000032  -0.000006
     7  C    0.000000   0.000011  -0.000002   0.000001   0.000016   0.000004
     8  C    0.000000   0.000000   0.000000   0.000000   0.000000   0.000000
     9  C    0.000000   0.000000   0.000000   0.000000  -0.000002   0.000000
    10  C    0.000001   0.000001   0.000000   0.000000   0.000014  -0.000001
    11  O    0.000000   0.000000   0.000000   0.000000   0.000000   0.000000
    12  C    0.000000  -0.000008   0.000024   0.000000  -0.000001  -0.000001
    13  C    0.000000   0.000000   0.000000   0.000000   0.000004   0.000000
    14  O    0.000007   0.000000  -0.000001   0.000000  -0.000056   0.000000
    15  C   -0.041964  -0.025625  -0.037102  -0.030689  -0.045871  -0.034758
    16  O    0.318462   0.004576   0.003070  -0.003928  -0.001370   0.004656
    17  C   -0.007193   0.387669   0.408114   0.393146   0.007232  -0.004863
    18  C   -0.002219   0.000875   0.009169  -0.016583   0.413861   0.380947
    19  O    0.005887  -0.000674  -0.000342   0.019318  -0.026203  -0.024510
    20  H    0.000001   0.000012  -0.000010   0.000032   0.001824  -0.000411
    21  H   -0.001360  -0.000223  -0.000003  -0.000114   0.000613   0.000219
    22  H   -0.000616   0.000901   0.005725  -0.000665  -0.000163  -0.000935
    23  H   -0.000008   0.000832   0.000255  -0.000262  -0.000351   0.004122
    24  H    0.000009  -0.001439   0.000111   0.000160  -0.000100  -0.000013
    25  H    0.000000  -0.000016  -0.000002   0.000001  -0.000116   0.000017
    26  H   -0.000001   0.000007   0.000009  -0.000002   0.000011  -0.000007
    27  H    0.000000   0.000000  -0.000001   0.000000   0.000000   0.000000
    28  H    0.000000   0.000000   0.000000   0.000000   0.000000   0.000000
    29  H    0.000000   0.000000   0.000000   0.000000   0.000000   0.000000
    30  H    0.000000  -0.000001   0.000002   0.000000   0.000000   0.000000
    31  H    0.000003  -0.000040  -0.000003   0.000007  -0.000001   0.000012
    32  H    0.000000   0.000000   0.000001   0.000000   0.000000   0.000000
    33  H    0.000001   0.000000   0.000000   0.000000  -0.000041   0.000000
    34  H    0.000000   0.000000   0.000000   0.000000   0.000001   0.000000
    35  H    0.000000   0.000000   0.000000   0.000000   0.000000   0.000000
    36  H    0.000000   0.000000   0.000000   0.000000   0.000002   0.000000
    37  H    0.445693   0.000220  -0.000350   0.005956  -0.000443  -0.000109
    38  H    0.000220   0.546516  -0.021556  -0.020898  -0.000200   0.000063
    39  H   -0.000350  -0.021556   0.535529  -0.028163  -0.000365  -0.000315
    40  H    0.005956  -0.020898  -0.028163   0.543174   0.000832   0.000004
    41  H   -0.000443  -0.000200  -0.000365   0.000832   0.548074  -0.028581
    42  H   -0.000109   0.000063  -0.000315   0.000004  -0.028581   0.562137
    43  H    0.002453  -0.000268  -0.000168  -0.000109  -0.006111   0.009275
              43
     1  C    0.000000
     2  C    0.000004
     3  C   -0.000053
     4  C    0.000536
     5  C   -0.000035
     6  C    0.000001
     7  C    0.000000
     8  C    0.000000
     9  C    0.000000
    10  C   -0.000001
    11  O    0.000000
    12  C    0.000000
    13  C    0.000000
    14  O    0.000000
    15  C   -0.003192
    16  O    0.013985
    17  C   -0.000173
    18  C   -0.049096
    19  O    0.314934
    20  H   -0.000067
    21  H    0.000270
    22  H   -0.000137
    23  H    0.000023
    24  H    0.000006
    25  H    0.000001
    26  H    0.000000
    27  H    0.000000
    28  H    0.000000
    29  H    0.000000
    30  H    0.000000
    31  H    0.000001
    32  H    0.000000
    33  H    0.000000
    34  H    0.000000
    35  H    0.000000
    36  H    0.000000
    37  H    0.002453
    38  H   -0.000268
    39  H   -0.000168
    40  H   -0.000109
    41  H   -0.006111
    42  H    0.009275
    43  H    0.463310
 Mulliken charges:
               1
     1  C   -0.043408
     2  C    0.011051
     3  C   -0.210504
     4  C   -0.231102
     5  C   -0.197149
     6  C   -0.254516
     7  C   -0.230605
     8  C    0.242959
     9  C   -0.185374
    10  C   -0.089187
    11  O   -0.399021
    12  C   -0.297622
    13  C   -0.273206
    14  O   -0.431156
    15  C   -0.077444
    16  O   -0.438983
    17  C   -0.294755
    18  C    0.058746
    19  O   -0.447287
    20  H    0.168586
    21  H    0.160382
    22  H    0.160471
    23  H    0.138852
    24  H    0.148732
    25  H    0.142419
    26  H    0.138521
    27  H    0.150050
    28  H    0.174323
    29  H    0.158301
    30  H    0.128734
    31  H    0.125036
    32  H    0.129927
    33  H    0.139951
    34  H    0.137234
    35  H    0.135196
    36  H    0.270422
    37  H    0.264216
    38  H    0.134689
    39  H    0.137521
    40  H    0.127838
    41  H    0.133838
    42  H    0.128713
    43  H    0.254610
 Sum of Mulliken charges =   0.00000
 Mulliken charges with hydrogens summed into heavy atoms:
               1
     1  C   -0.043408
     2  C    0.011051
     3  C    0.118464
     4  C   -0.070631
     5  C    0.090435
     6  C    0.026424
     7  C   -0.080555
     8  C    0.242959
     9  C    0.147250
    10  C   -0.089187
    11  O   -0.399021
    12  C    0.086075
    13  C    0.139175
    14  O   -0.160734
    15  C   -0.077444
    16  O   -0.174767
    17  C    0.105293
    18  C    0.321297
    19  O   -0.192677
 Electronic spatial extent (au):  <R**2>=           5600.3777
 Charge=              0.0000 electrons
 Dipole moment (field-independent basis, Debye):
    X=             -2.6057    Y=             -2.9465    Z=              1.3947  Tot=              4.1734
 Quadrupole moment (field-independent basis, Debye-Ang):
   XX=           -135.0664   YY=           -103.0512   ZZ=           -113.7666
   XY=            -15.3055   XZ=              7.7239   YZ=              0.7650
 Traceless Quadrupole moment (field-independent basis, Debye-Ang):
   XX=            -17.7717   YY=             14.2436   ZZ=              3.5281
   XY=            -15.3055   XZ=              7.7239   YZ=              0.7650
 Octapole moment (field-independent basis, Debye-Ang**2):
  XXX=            -58.5399  YYY=            -59.1650  ZZZ=             -7.6785  XYY=             -3.3258
  XXY=            -80.3945  XXZ=            -34.9691  XZZ=             -8.1398  YZZ=             -6.0764
  YYZ=             -2.5078  XYZ=             -3.8744
 Hexadecapole moment (field-independent basis, Debye-Ang**3):
 XXXX=          -5379.4719 YYYY=          -1788.7021 ZZZZ=           -636.2957 XXXY=           -176.0001
 XXXZ=            228.0525 YYYX=            -37.9344 YYYZ=             56.2845 ZZZX=              8.7697
 ZZZY=             20.7231 XXYY=           -987.6232 XXZZ=           -831.0520 YYZZ=           -433.9422
 XXYZ=             83.5566 YYXZ=             -3.4904 ZZXY=              6.6999
 N-N= 1.597274281947D+03 E-N=-5.265110432233D+03  KE= 8.830006637838D+02
 1\1\GINC-SNODE82\SP\RmPW1PW91\6-311G(d,p)\C15H24O4\ROOT\11-Mar-2024\0\
 \# mPW1PW91/6-311G(d,p) nmr guess=read geom=check scrf=(solvent=methan
 ol,read)\\candidate structure: DY-202A-11R_58, conformer: 1, nmr calcu
 lation with methanol solvation\\0,1\C,0,-1.7869831435,0.6177375604,-0.
 1542463899\C,0,-1.0453517897,-0.5131094723,-0.235080046\C,0,0.42759885
 63,-0.6369238089,-0.5121721392\C,0,1.2781630875,0.4890128416,0.1293070
 568\C,0,1.2134109856,1.82262535,-0.6544434426\C,0,-0.1402791753,2.1691
 162795,-1.3010951681\C,0,-1.3938819899,2.0531340543,-0.412001362\C,0,-
 3.1800455033,0.2653149212,0.1691761742\C,0,-3.2644683178,-1.2310757475
 ,0.4103190004\C,0,-1.8893952021,-1.7755730754,-0.0366644242\O,0,-4.126
 0630079,1.0518904892,0.228623477\C,0,-1.3028478404,2.8747476919,0.8898
 084823\C,0,-1.9793505886,-2.5899913892,-1.3350210092\O,0,-1.2493666553
 ,-2.5597610028,0.9848048401\C,0,2.7384280141,0.0290409963,0.4117022381
 \O,0,2.6092007359,-1.1205750174,1.2868340926\C,0,3.5400116042,1.111279
 809,1.1436434923\C,0,3.4777934969,-0.4279251954,-0.8642993672\O,0,4.75
 71300916,-1.002653601,-0.575858326\H,0,0.5842567543,-0.6650807212,-1.6
 004072071\H,0,0.7588935287,-1.6068475529,-0.1328032838\H,0,0.856034337
 4,0.6620576017,1.1274192052\H,0,1.9590177568,1.817689753,-1.4598206323
 \H,0,1.5054776682,2.6352360967,0.0201502245\H,0,-0.2943933138,1.542650
 9405,-2.1892387327\H,0,-0.0756683664,3.2015003743,-1.6698906421\H,0,-2
 .2283791681,2.4827334452,-0.9860304478\H,0,-3.4048495304,-1.4125376156
 ,1.4827304278\H,0,-4.1187924356,-1.6665040199,-0.1184934686\H,0,-1.079
 3467104,3.924700702,0.6633397768\H,0,-0.5230981371,2.4976838944,1.5602
 888996\H,0,-2.2540258604,2.8444235726,1.4327750557\H,0,-0.9837726791,-
 2.8952811147,-1.6741470932\H,0,-2.577173428,-3.4945543564,-1.165283212
 1\H,0,-2.4582349345,-2.0108148937,-2.1320672025\H,0,-1.6967969456,-3.4
 23126737,1.0095909737\H,0,3.454588808,-1.2314519287,1.7530821188\H,0,3
 .6905932705,1.998006308,0.5206867426\H,0,3.0268938306,1.4141453205,2.0
 634104826\H,0,4.5305281453,0.7256807595,1.4123586898\H,0,2.8641022458,
 -1.149569352,-1.4178242106\H,0,3.6760176064,0.4239191633,-1.5208785564
 \H,0,4.5893238989,-1.8494713232,-0.1291850871\\Version=ES64L-G09RevD.0
 1\State=1-A\HF=-886.975089\RMSD=5.697e-09\Dipole=1.0478905,-1.1402194,
 -0.5456761\Quadrupole=-13.6642862,10.908575,2.7557112,10.9997269,5.644
 6755,-0.2842612\PG=C01 [X(C15H24O4)]\\@


 IF I AM NOT FOR MYSELF, WHO WILL BE?
 BUT IF I AM ONLY FOR MYSELF, WHAT AM I?
 THOUGH A SEEKER SINCE MY BIRTH,
 HERE IS ALL I'VE LEARNED ON EARTH,
 THIS IS THE GIST OF WHAT I KNOW:
 GIVE ADVICE AND BUY A FOE.

 PRESSED FOR RULES AND VERITIES,
 ALL I RECOLLECT ARE THESE:
 FEED A COLD TO STARVE A FEVER,
 ARGUE WITH NO TRUE-BELIEVER.
 THINK-TOO-LONG IS NEVER-ACT,
 SCRATCH A MYTH AND FIND A FACT.

 STITCH IN TIME SAVES TWENTY STITCHES,
 GIVE THE RICH TO PLEASE THEM, RICHES.
 GIVE TO LOVE YOU HEARTH AND HALL,
 BUT DO NOT GIVE ADVICE AT ALL.

                                  -- HILLEL
 Job cpu time:       0 days  0 hours 36 minutes 44.6 seconds.
 File lengths (MBytes):  RWF=    278 Int=      0 D2E=      0 Chk=     29 Scr=      1
 Normal termination of Gaussian 09 at Mon Mar 11 00:08:39 2024.
