# Supplementary material for: New patchoulol- and guaiane-type sesquiterpenoids from Sanguisorba officinalis with anti-melanogenic activity
Source: Nat Prod Bioprospect. 2026 May 12;16(1):63. doi: 10.1007/s13659-026-00616-0 (PMC13161421; doi:10.1007/s13659-026-00616-0)
Supplement: Supplementary file 2 — Additional file 2. It includes the calculated NMR data of compound 11. [file 13659_2026_616_MOESM2_ESM.zip › New folder/11R-nmr-59.log]

 Entering Gaussian System, Link 0=/gpfs/home/zhengshan/software/Gaussian/g09/g09
 Input=DY-202A-11R_59-2.gjf
 Output=DY-202A-11R_59-2.log
 Initial command:
 /gpfs/home/zhengshan/software/Gaussian/g09/l1.exe "/gpfs/home/zhengshan/software/Gaussian/g09/scratch/zhengshan/%J/Gau-8719.inp" -scrdir="/gpfs/home/zhengshan/software/Gaussian/g09/scratch/zhengshan/%J/"
 Entering Link 1 = /gpfs/home/zhengshan/software/Gaussian/g09/l1.exe PID=      8720.
  
 Copyright (c) 1988,1990,1992,1993,1995,1998,2003,2009,2013,
            Gaussian, Inc.  All Rights Reserved.
  
 This is part of the Gaussian(R) 09 program.  It is based on
 the Gaussian(R) 03 system (copyright 2003, Gaussian, Inc.),
 the Gaussian(R) 98 system (copyright 1998, Gaussian, Inc.),
 the Gaussian(R) 94 system (copyright 1995, Gaussian, Inc.),
 the Gaussian 92(TM) system (copyright 1992, Gaussian, Inc.),
 the Gaussian 90(TM) system (copyright 1990, Gaussian, Inc.),
 the Gaussian 88(TM) system (copyright 1988, Gaussian, Inc.),
 the Gaussian 86(TM) system (copyright 1986, Carnegie Mellon
 University), and the Gaussian 82(TM) system (copyright 1983,
 Carnegie Mellon University). Gaussian is a federally registered
 trademark of Gaussian, Inc.
  
 This software contains proprietary and confidential information,
 including trade secrets, belonging to Gaussian, Inc.
  
 This software is provided under written license and may be
 used, copied, transmitted, or stored only in accord with that
 written license.
  
 The following legend is applicable only to US Government
 contracts under FAR:
  
                    RESTRICTED RIGHTS LEGEND
  
 Use, reproduction and disclosure by the US Government is
 subject to restrictions as set forth in subparagraphs (a)
 and (c) of the Commercial Computer Software - Restricted
 Rights clause in FAR 52.227-19.
  
 Gaussian, Inc.
 340 Quinnipiac St., Bldg. 40, Wallingford CT 06492
  
  
 ---------------------------------------------------------------
 Warning -- This program may not be used in any manner that
 competes with the business of Gaussian, Inc. or will provide
 assistance to any competitor of Gaussian, Inc.  The licensee
 of this program is prohibited from giving any competitor of
 Gaussian, Inc. access to this program.  By using this program,
 the user acknowledges that Gaussian, Inc. is engaged in the
 business of creating and licensing software in the field of
 computational chemistry and represents and warrants to the
 licensee that it is not a competitor of Gaussian, Inc. and that
 it will not use this program in any manner prohibited above.
 ---------------------------------------------------------------
  

 Cite this work as:
 Gaussian 09, Revision D.01,
 M. J. Frisch, G. W. Trucks, H. B. Schlegel, G. E. Scuseria, 
 M. A. Robb, J. R. Cheeseman, G. Scalmani, V. Barone, B. Mennucci, 
 G. A. Petersson, H. Nakatsuji, M. Caricato, X. Li, H. P. Hratchian, 
 A. F. Izmaylov, J. Bloino, G. Zheng, J. L. Sonnenberg, M. Hada, 
 M. Ehara, K. Toyota, R. Fukuda, J. Hasegawa, M. Ishida, T. Nakajima, 
 Y. Honda, O. Kitao, H. Nakai, T. Vreven, J. A. Montgomery, Jr., 
 J. E. Peralta, F. Ogliaro, M. Bearpark, J. J. Heyd, E. Brothers, 
 K. N. Kudin, V. N. Staroverov, T. Keith, R. Kobayashi, J. Normand, 
 K. Raghavachari, A. Rendell, J. C. Burant, S. S. Iyengar, J. Tomasi, 
 M. Cossi, N. Rega, J. M. Millam, M. Klene, J. E. Knox, J. B. Cross, 
 V. Bakken, C. Adamo, J. Jaramillo, R. Gomperts, R. E. Stratmann, 
 O. Yazyev, A. J. Austin, R. Cammi, C. Pomelli, J. W. Ochterski, 
 R. L. Martin, K. Morokuma, V. G. Zakrzewski, G. A. Voth, 
 P. Salvador, J. J. Dannenberg, S. Dapprich, A. D. Daniels, 
 O. Farkas, J. B. Foresman, J. V. Ortiz, J. Cioslowski, 
 and D. J. Fox, Gaussian, Inc., Wallingford CT, 2013.
 
 ******************************************
 Gaussian 09:  ES64L-G09RevD.01 24-Apr-2013
                10-Mar-2024 
 ******************************************
 %chk=DY-202A-11R_59.chk
 %mem=6GB
 %nprocshared=3
 Will use up to    3 processors via shared memory.
 ----------------------------------------------------------------------
 # mPW1PW91/6-311G(d,p) nmr guess=read geom=check scrf=(solvent=methano
 l,read)
 ----------------------------------------------------------------------
 1/29=2,38=1,40=2/1;
 2/12=2,40=1/2;
 3/5=4,6=6,7=101,11=2,14=-4,16=1,25=1,30=1,70=2203,72=3,74=-7,116=-2/1,2,8,3;
 4/5=1/1;
 5/5=2,38=6,53=3/2;
 8/6=1,10=90,11=11/1;
 10/13=100,45=16/2;
 6/7=2,8=2,9=2,10=2,28=1/1;
 99/9=1/99;
 ----------------------------------------------------------------------
 candidate structure: DY-202A-11R_59, conformer: 1, nmr calculation wit
 h methanol solvation
 ----------------------------------------------------------------------
 Structure from the checkpoint file:  "DY-202A-11R_59.chk"
 Charge =  0 Multiplicity = 1
 Redundant internal coordinates found in file.
 C,0,-1.4255254067,0.7188163921,-0.2303096988
 C,0,-0.9785463853,-0.3724539088,0.4397555017
 C,0,0.114952407,-0.462951676,1.471736997
 C,0,1.4704801364,0.2499326911,1.223432866
 C,0,1.3082395756,1.7814945906,1.0743635078
 C,0,0.5853186286,2.3189223504,-0.1722590793
 C,0,-0.946139917,2.1496321431,-0.2177138829
 C,0,-2.6182758063,0.3560662326,-1.0138894309
 C,0,-2.9843885599,-1.0868132294,-0.7240564663
 C,0,-1.823825209,-1.6219873554,0.142605026
 O,0,-3.2379086316,1.1039866995,-1.772701984
 C,0,-1.672952969,2.9435139563,0.8894480789
 C,0,-1.0350532755,-2.7214213943,-0.5719966337
 O,0,-2.2747854494,-2.2223303062,1.3717895404
 C,0,2.3696866226,-0.46252662,0.167478856
 O,0,1.6220945219,-0.632081455,-1.0551544002
 C,0,2.8191107223,-1.8460426032,0.6750150232
 C,0,3.6157825566,0.3757240307,-0.1678246919
 O,0,4.3623922091,-0.3410016623,-1.1629542325
 H,0,0.2883627341,-1.515736201,1.7083747416
 H,0,-0.2941000387,-0.0306562743,2.3978000632
 H,0,2.0185916063,0.1181133376,2.1662912568
 H,0,2.3012579041,2.243742662,1.1215186532
 H,0,0.7888446283,2.1371905872,1.974635085
 H,0,1.0136222074,1.8657098774,-1.0725114183
 H,0,0.7897048963,3.396426331,-0.2414791313
 H,0,-1.2767384566,2.582715984,-1.1718261
 H,0,-3.9282813941,-1.1134094486,-0.1658424318
 H,0,-3.1404338767,-1.6449893598,-1.653371993
 H,0,-1.3651191205,3.9966089495,0.8738870644
 H,0,-1.4647954614,2.5441742069,1.8882155928
 H,0,-2.7582045303,2.9098862476,0.7382395175
 H,0,-0.1837286788,-3.0543773666,0.0292646727
 H,0,-1.6916669937,-3.5824327379,-0.7420282322
 H,0,-0.662768821,-2.3686353736,-1.5376847757
 H,0,-2.7970940212,-1.5581812928,1.8546986844
 H,0,2.2841975658,-0.8800760304,-1.7272050393
 H,0,3.3947382061,-1.7571642244,1.6039086697
 H,0,1.9627568374,-2.4993462644,0.8624860683
 H,0,3.4542453542,-2.3346930446,-0.0704514192
 H,0,3.3223666704,1.3503607497,-0.5684627173
 H,0,4.2248476359,0.5372613,0.7331081852
 H,0,4.9209393764,0.3014285102,-1.629429893
 Recover connectivity data from disk.
                          Input orientation:                          
 ---------------------------------------------------------------------
 Center     Atomic      Atomic             Coordinates (Angstroms)
 Number     Number       Type             X           Y           Z
 ---------------------------------------------------------------------
      1          6           0       -1.425525    0.718816   -0.230310
      2          6           0       -0.978546   -0.372454    0.439756
      3          6           0        0.114952   -0.462952    1.471737
      4          6           0        1.470480    0.249933    1.223433
      5          6           0        1.308240    1.781495    1.074364
      6          6           0        0.585319    2.318922   -0.172259
      7          6           0       -0.946140    2.149632   -0.217714
      8          6           0       -2.618276    0.356066   -1.013889
      9          6           0       -2.984389   -1.086813   -0.724056
     10          6           0       -1.823825   -1.621987    0.142605
     11          8           0       -3.237909    1.103987   -1.772702
     12          6           0       -1.672953    2.943514    0.889448
     13          6           0       -1.035053   -2.721421   -0.571997
     14          8           0       -2.274785   -2.222330    1.371790
     15          6           0        2.369687   -0.462527    0.167479
     16          8           0        1.622095   -0.632081   -1.055154
     17          6           0        2.819111   -1.846043    0.675015
     18          6           0        3.615783    0.375724   -0.167825
     19          8           0        4.362392   -0.341002   -1.162954
     20          1           0        0.288363   -1.515736    1.708375
     21          1           0       -0.294100   -0.030656    2.397800
     22          1           0        2.018592    0.118113    2.166291
     23          1           0        2.301258    2.243743    1.121519
     24          1           0        0.788845    2.137191    1.974635
     25          1           0        1.013622    1.865710   -1.072511
     26          1           0        0.789705    3.396426   -0.241479
     27          1           0       -1.276738    2.582716   -1.171826
     28          1           0       -3.928281   -1.113409   -0.165842
     29          1           0       -3.140434   -1.644989   -1.653372
     30          1           0       -1.365119    3.996609    0.873887
     31          1           0       -1.464795    2.544174    1.888216
     32          1           0       -2.758205    2.909886    0.738240
     33          1           0       -0.183729   -3.054377    0.029265
     34          1           0       -1.691667   -3.582433   -0.742028
     35          1           0       -0.662769   -2.368635   -1.537685
     36          1           0       -2.797094   -1.558181    1.854699
     37          1           0        2.284198   -0.880076   -1.727205
     38          1           0        3.394738   -1.757164    1.603909
     39          1           0        1.962757   -2.499346    0.862486
     40          1           0        3.454245   -2.334693   -0.070451
     41          1           0        3.322367    1.350361   -0.568463
     42          1           0        4.224848    0.537261    0.733108
     43          1           0        4.920939    0.301429   -1.629430
 ---------------------------------------------------------------------
                    Distance matrix (angstroms):
                    1          2          3          4          5
     1  C    0.000000
     2  C    1.356336   0.000000
     3  C    2.581978   1.506292   0.000000
     4  C    3.274151   2.645609   1.551552   0.000000
     5  C    3.210129   3.204935   2.572815   1.547329   0.000000
     6  C    2.570448   3.172340   3.265393   2.648053   1.538022
     7  C    1.509040   2.606575   3.287211   3.394969   2.624351
     8  C    1.472494   2.309229   3.784133   4.662060   4.670136
     9  C    2.436009   2.426555   3.849237   5.042366   5.467007
    10  C    2.403554   1.537572   2.620842   3.940142   4.718230
    11  O    2.410822   3.489923   4.921723   5.645809   5.406687
    12  C    2.502870   3.417611   3.890973   4.153083   3.204995
    13  C    3.479146   2.558219   3.255771   4.281379   5.336457
    14  O    3.455186   2.443556   2.969217   4.490112   5.381184
    15  C    3.994677   3.360493   2.604787   1.559234   2.642866
    16  O    3.434135   3.010896   2.947077   2.448039   3.233991
    17  C    5.041334   4.080320   3.140092   2.551995   3.949840
    18  C    5.053356   4.694335   3.955673   2.560028   2.973882
    19  O    5.957603   5.576315   4.999721   3.795682   4.340326
    20  H    3.418938   2.126393   1.092897   2.179485   3.509110
    21  H    2.957836   2.102197   1.100816   2.138133   2.757330
    22  H    4.238689   3.493482   2.108052   1.098537   2.112757
    23  H    4.247559   4.250459   3.496967   2.162373   1.096350
    24  H    3.431764   3.431886   2.732723   2.142586   1.098535
    25  H    2.823847   3.356347   3.564193   2.844436   2.168632
    26  H    3.475193   4.218442   4.276120   3.536926   2.146701
    27  H    2.093493   3.379222   4.266301   4.327396   3.517021
    28  H    3.102418   3.101081   4.410499   5.738938   6.110625
    29  H    3.248630   3.267153   4.664875   5.755629   6.242758
    30  H    3.459310   4.407564   4.736636   4.711729   3.477610
    31  H    2.796716   3.292597   3.422260   3.784352   2.988939
    32  H    2.741333   3.745669   4.491000   5.019217   4.233464
    33  H    3.980757   2.827181   2.980843   3.883415   5.167578
    34  H    4.339750   3.494155   4.230342   5.343149   6.408622
    35  H    3.438515   2.827495   3.645970   4.362502   5.285002
    36  H    3.378340   2.591357   3.134677   4.677602   5.349404
    37  H    4.308039   3.949544   3.887525   3.262717   3.985629
    38  H    5.720995   4.732684   3.528378   2.806416   4.141980
    39  H    4.799086   3.654263   2.816464   2.816230   4.335768
    40  H    5.758614   4.874458   4.127062   3.505674   4.781103
    41  H    4.801633   4.741566   4.211653   2.802020   2.634666
    42  H    5.734793   5.290458   4.293860   2.812386   3.189228
    43  H    6.512247   6.288050   5.770531   4.477404   4.748968
                    6          7          8          9         10
     6  C    0.000000
     7  C    1.541457   0.000000
     8  C    3.850216   2.578141   0.000000
     9  C    4.964506   3.858163   1.516556   0.000000
    10  C    4.629674   3.889123   2.425145   1.544157   0.000000
    11  O    4.319092   2.960332   1.232528   2.442035   3.619250
    12  C    2.572378   1.544122   3.348315   4.535063   4.628643
    13  C    5.309469   4.884730   3.488953   2.548524   1.530220
    14  O    5.584555   4.837962   3.529529   2.487068   1.440372
    15  C    3.322025   4.238685   5.190905   5.463579   4.350921
    16  O    3.250051   3.877508   4.354180   4.640700   3.780067
    17  C    4.801524   5.562328   6.104658   6.017843   4.678730
    18  C    3.599965   4.894934   6.291240   6.783116   5.803150
    19  O    4.724718   5.939465   7.016969   7.397571   6.450945
    20  H    4.281305   4.320734   4.400331   4.100195   2.631399
    21  H    3.591532   3.466948   4.146200   4.254305   3.155677
    22  H    3.516625   4.312793   5.627674   5.902183   4.678400
    23  H    2.150340   3.513971   5.685517   6.514354   5.737460
    24  H    2.164164   2.795840   4.869513   5.649285   4.930902
    25  H    1.095125   2.156840   3.933592   4.982259   4.657429
    26  H    1.098899   2.137339   4.631926   5.880144   5.671202
    27  H    2.129784   1.098721   2.604349   4.072102   4.439208
    28  H    5.670408   4.420780   2.143515   1.096925   2.186899
    29  H    5.638043   4.612504   2.164673   1.095234   2.226998
    30  H    2.777276   2.185969   4.288083   5.569258   5.684524
    31  H    2.915349   2.204451   3.813207   4.724108   4.531331
    32  H    3.515308   2.185271   3.100247   4.261816   4.665375
    33  H    5.431795   5.265357   4.318138   3.504639   2.180482
    34  H    6.351007   5.804075   4.055156   2.810617   2.154852
    35  H    5.039376   4.715651   3.394461   2.773982   2.174605
    36  H    5.530028   4.633444   3.453276   2.628164   1.970428
    37  H    3.941781   4.678972   5.105988   5.367220   4.574109
    38  H    5.259476   6.117564   6.890207   6.823639   5.420986
    39  H    5.117006   5.589411   5.714895   5.383922   3.952998
    40  H    5.467837   6.284445   6.708634   6.590934   5.330232
    41  H    2.930277   4.356835   6.039723   6.763075   5.985295
    42  H    4.152129   5.499356   7.064925   7.532200   6.449612
    43  H    4.999123   6.311214   7.564499   8.077198   7.234050
                   11         12         13         14         15
    11  O    0.000000
    12  C    3.594439   0.000000
    13  C    4.574714   5.885085   0.000000
    14  O    4.677587   5.223103   2.358884   0.000000
    15  C    6.137051   5.335287   4.152311   5.110616   0.000000
    16  O    5.210416   5.236764   3.414560   4.858459   1.443078
    17  C    7.168087   6.569967   4.144382   5.155082   1.540679
    18  C    7.076657   5.973449   5.602315   6.619599   1.538781
    19  O    7.760435   7.171178   5.928579   7.349588   2.399103
    20  H    5.604947   4.939870   2.899172   2.679980   2.795625
    21  H    5.229389   3.608608   4.075404   3.127179   3.500943
    22  H    6.642169   4.820863   4.988579   4.953988   2.110844
    23  H    6.352789   4.042015   6.217059   6.399111   2.870325
    24  H    5.596855   2.808600   5.780834   5.362339   3.538842
    25  H    4.375615   3.496946   5.048699   5.787945   2.966003
    26  H    4.880737   2.747510   6.392734   6.600315   4.189881
    27  H    2.528612   2.129792   5.343415   5.527617   4.935955
    28  H    2.824085   4.760123   3.334881   2.515565   6.340280
    29  H    2.753291   5.447366   2.600136   3.199105   5.922427
    30  H    4.345001   1.097275   6.879786   6.304808   5.859324
    31  H    4.315135   1.095600   5.827849   4.862339   5.167634
    32  H    3.129891   1.096251   6.033042   5.193720   6.163944
    33  H    5.465079   6.239584   1.094134   2.620533   3.640978
    34  H    5.041397   6.726815   1.096081   2.580336   5.201501
    35  H    4.329628   5.927088   1.093438   3.329421   3.966941
    36  H    4.521006   4.739268   3.216639   0.973191   5.544618
    37  H    5.867898   6.093091   3.967680   5.673600   1.942031
    38  H    7.973687   6.948980   5.028659   5.693308   2.188641
    39  H    6.853842   6.545521   3.330754   4.277019   2.190265
    40  H    7.714085   7.420852   4.533752   5.908847   2.176668
    41  H    6.674437   5.442137   5.963768   6.917862   2.176182
    42  H    7.892591   6.371699   6.323675   7.090027   2.182002
    43  H    8.199477   7.536894   6.762369   8.194824   3.212693
                   16         17         18         19         20
    16  O    0.000000
    17  C    2.428999   0.000000
    18  C    2.403709   2.506255   0.000000
    19  O    2.757822   2.832843   1.435759   0.000000
    20  H    3.193240   2.753474   4.262566   5.120766   0.000000
    21  H    3.994547   3.994458   4.694119   5.870111   1.737824
    22  H    3.331323   2.592806   2.839979   4.097324   2.423395
    23  H    3.670086   4.146550   2.622952   4.018457   4.304629
    24  H    4.188412   4.655871   3.960363   5.362476   3.696654
    25  H    2.570895   4.482270   3.132053   4.011486   4.437737
    26  H    4.193306   5.695782   4.137243   5.251817   5.308730
    27  H    4.330331   6.308780   5.460366   6.352007   5.248086
    28  H    5.641740   6.838939   7.689631   8.386067   4.631916
    29  H    4.905662   6.401405   7.206705   7.631074   4.803613
    30  H    5.836902   7.189152   6.245427   7.467796   5.815180
    31  H    5.317981   6.252816   5.894213   7.182617   4.425921
    32  H    5.911752   7.330027   6.918861   8.055167   5.459750
    33  H    3.210059   3.300623   5.122570   5.426878   2.325876
    34  H    4.447880   5.036882   6.645731   6.880094   3.767788
    35  H    2.910164   4.158441   5.264411   5.431755   3.488408
    36  H    5.371604   5.745979   6.996826   7.864223   3.089216
    37  H    0.975466   2.643839   2.404541   2.219881   4.023758
    38  H    3.388022   1.096399   2.781566   3.255365   3.117494
    39  H    2.698161   1.093295   3.472760   3.810395   2.118162
    40  H    2.687992   1.094484   2.716972   2.448081   3.722597
    41  H    2.656665   3.466482   1.093856   2.072626   4.754333
    42  H    3.367428   2.767600   1.099425   2.094115   4.545532
    43  H    3.476149   3.786790   1.960929   0.970717   5.991977
                   21         22         23         24         25
    21  H    0.000000
    22  H    2.329007   0.000000
    23  H    3.679357   2.385320   0.000000
    24  H    2.459959   2.371852   1.739700   0.000000
    25  H    4.165262   3.814957   2.571902   3.067463   0.000000
    26  H    4.459296   4.249101   2.339067   2.548889   1.756088
    27  H    4.531834   5.298726   4.263378   3.790164   2.402023
    28  H    4.577324   6.505443   7.192700   6.115499   5.841200
    29  H    5.207656   6.656869   7.241151   6.550309   5.469789
    30  H    4.437145   5.306839   4.071386   3.051007   3.740001
    31  H    2.874014   4.254067   3.855028   2.291724   3.920303
    32  H    4.180041   5.714115   5.117500   3.835009   4.312285
    33  H    3.842529   4.413819   5.953004   5.628743   5.182163
    34  H    4.942351   5.993195   7.304832   6.800536   6.091803
    35  H    4.592396   5.205099   6.093509   5.894577   4.577811
    36  H    2.982159   5.108609   6.401982   5.150642   5.900267
    37  H    4.938097   4.028181   4.227737   5.004358   3.095533
    38  H    4.149533   2.393057   4.175602   4.700438   5.094915
    39  H    3.680356   2.924743   4.762203   4.910440   4.868140
    40  H    5.044893   3.616681   4.869522   5.593253   4.960257
    41  H    4.876962   3.270649   2.167217   3.674940   2.418667
    42  H    4.849187   2.664069   2.600604   3.988393   3.916249
    43  H    6.597386   4.781707   4.266501   5.782172   4.245499
                   26         27         28         29         30
    26  H    0.000000
    27  H    2.407874   0.000000
    28  H    6.527154   4.658758   0.000000
    29  H    6.546396   4.645292   1.765227   0.000000
    30  H    2.499505   2.488342   5.810605   6.431673   0.000000
    31  H    3.216319   3.066057   4.864754   5.735826   1.774363
    32  H    3.712712   2.439289   4.286415   5.158759   1.772020
    33  H    6.529452   5.866354   4.222215   3.682356   7.198991
    34  H    7.423761   6.194025   3.380904   2.585181   7.756268
    35  H    6.084880   5.002668   3.757807   2.583771   6.842902
    36  H    6.465851   5.349613   2.357964   3.525901   5.819642
    37  H    4.767532   4.997964   6.409929   5.478793   6.623085
    38  H    6.062273   6.954276   7.561287   7.302803   7.503005
    39  H    6.111868   6.360826   6.138616   5.753436   7.298789
    40  H    6.322559   6.912029   7.483471   6.816973   8.012705
    41  H    3.272259   4.799429   7.668387   7.205341   5.572748
    42  H    4.574369   6.170908   8.366979   8.043934   6.575305
    43  H    5.345327   6.620037   9.080339   8.293061   7.709441
                   31         32         33         34         35
    31  H    0.000000
    32  H    1.768925   0.000000
    33  H    6.036606   6.534754   0.000000
    34  H    6.671204   6.743805   1.774151   0.000000
    35  H    6.042825   6.118290   1.776247   1.779046   0.000000
    36  H    4.313405   4.605608   3.521433   3.473119   4.089064
    37  H    6.233114   6.772596   3.728731   4.907220   3.307013
    38  H    6.495953   7.771065   4.119186   5.891226   5.167869
    39  H    6.183634   7.180718   2.368484   4.135499   3.559676
    40  H    7.199770   8.170320   3.709817   5.337442   4.370782
    41  H    5.511568   6.411937   5.661422   7.035845   5.536391
    42  H    6.142802   7.375120   5.729818   7.358876   6.122869
    43  H    7.627670   8.448619   6.330113   7.720001   6.189948
                   36         37         38         39         40
    36  H    0.000000
    37  H    6.253750   0.000000
    38  H    6.200103   3.619241   0.000000
    39  H    4.952419   3.071133   1.775137   0.000000
    40  H    6.586988   2.495948   1.772163   1.766924   0.000000
    41  H    7.195771   2.719435   3.792248   4.326245   3.720891
    42  H    7.413266   3.439202   2.590707   3.788770   3.080204
    43  H    8.669795   2.891007   4.125721   4.775440   3.395695
                   41         42         43
    41  H    0.000000
    42  H    1.780362   0.000000
    43  H    2.186629   2.474216   0.000000
 Stoichiometry    C15H24O4
 Framework group  C1[X(C15H24O4)]
 Deg. of freedom   123
 Full point group                 C1      NOp   1
 Largest Abelian subgroup         C1      NOp   1
 Largest concise Abelian subgroup C1      NOp   1
                         Standard orientation:                         
 ---------------------------------------------------------------------
 Center     Atomic      Atomic             Coordinates (Angstroms)
 Number     Number       Type             X           Y           Z
 ---------------------------------------------------------------------
      1          6           0       -1.505812    0.685667   -0.211944
      2          6           0       -1.007650   -0.392818    0.442543
      3          6           0        0.120391   -0.453036    1.438943
      4          6           0        1.447071    0.297030    1.148023
      5          6           0        1.237901    1.823520    1.005537
      6          6           0        0.460894    2.340734   -0.216863
      7          6           0       -1.065974    2.129185   -0.213457
      8          6           0       -2.712548    0.290075   -0.957286
      9          6           0       -3.029204   -1.162365   -0.657132
     10          6           0       -1.827166   -1.665241    0.171505
     11          8           0       -3.376565    1.020567   -1.695248
     12          6           0       -1.778641    2.902704    0.917067
     13          6           0       -1.031595   -2.742474   -0.568904
     14          8           0       -2.221811   -2.277787    1.413968
     15          6           0        2.331367   -0.390332    0.063237
     16          8           0        1.550007   -0.580512   -1.135005
     17          6           0        2.834844   -1.760888    0.554948
     18          6           0        3.542467    0.482026   -0.311030
     19          8           0        4.276366   -0.213817   -1.330146
     20          1           0        0.330298   -1.500621    1.669008
     21          1           0       -0.270607   -0.032188    2.377987
     22          1           0        2.028501    0.180431    2.072755
     23          1           0        2.218772    2.313035    1.021304
     24          1           0        0.737950    2.164748    1.922266
     25          1           0        0.872529    1.899509   -1.130743
     26          1           0        0.633120    3.423473   -0.291658
     27          1           0       -1.438767    2.552944   -1.156135
     28          1           0       -3.953658   -1.215022   -0.069037
     29          1           0       -3.199426   -1.724662   -1.581461
     30          1           0       -1.500669    3.963904    0.892574
     31          1           0       -1.527682    2.509294    1.908322
     32          1           0       -2.866832    2.839095    0.800618
     33          1           0       -0.152596   -3.051761    0.004534
     34          1           0       -1.669279   -3.621306   -0.718588
     35          1           0       -0.700286   -2.379558   -1.545702
     36          1           0       -2.746547   -1.628314    1.913907
     37          1           0        2.196866   -0.810131   -1.828102
     38          1           0        3.437223   -1.656113    1.465032
     39          1           0        2.003300   -2.437603    0.769152
     40          1           0        3.459057   -2.231817   -0.210871
     41          1           0        3.209573    1.448172   -0.701240
     42          1           0        4.175352    0.660355    0.570100
     43          1           0        4.801744    0.443792   -1.813695
 ---------------------------------------------------------------------
 Rotational constants (GHZ):      0.5366609      0.2967234      0.2386277
 Standard basis: 6-311G(d,p) (5D, 7F)
 There are   505 symmetry adapted cartesian basis functions of A   symmetry.
 There are   486 symmetry adapted basis functions of A   symmetry.
   486 basis functions,   800 primitive gaussians,   505 cartesian basis functions
    73 alpha electrons       73 beta electrons
       nuclear repulsion energy      1632.9096608740 Hartrees.
 NAtoms=   43 NActive=   43 NUniq=   43 SFac= 1.00D+00 NAtFMM=   60 NAOKFM=F Big=F
 Integral buffers will be    131072 words long.
 Raffenetti 2 integral format.
 Two-electron integral symmetry is turned on.
 Using the following non-standard input for PCM:
 --- end of non-standard input.
 ------------------------------------------------------------------------------
 Polarizable Continuum Model (PCM)
 =================================
 Model                : PCM (using non-symmetric T matrix).
 Atomic radii         : UFF (Universal Force Field).
 Polarization charges : Total charges.
 Charge compensation  : None.
 Solution method      : On-the-fly selection.
 Cavity type          : Scaled VdW (van der Waals Surface) (Alpha=1.100).
 Cavity algorithm     : GePol (No added spheres)
                        Default sphere list used, NSphG=   43.
                        Lebedev-Laikov grids with approx.  5.0 points / Ang**2.
                        Smoothing algorithm: Karplus/York (Gamma=1.0000).
                        Polarization charges: spherical gaussians, with
                                              point-specific exponents (IZeta= 3).
                        Self-potential: point-specific (ISelfS= 7).
                        Self-field    : sphere-specific E.n sum rule (ISelfD= 2).
 Solvent              : Methanol, Eps=  32.613000 Eps(inf)=   1.765709
 ------------------------------------------------------------------------------
 One-electron integrals computed using PRISM.
 NBasis=   486 RedAO= T EigKep=  2.91D-04  NBF=   486
 NBsUse=   486 1.00D-06 EigRej= -1.00D+00 NBFU=   486
 Initial guess from the checkpoint file:  "DY-202A-11R_59.chk"
 B after Tr=     0.000000    0.000000    0.000000
         Rot=    1.000000    0.000000    0.000000    0.000000 Ang=   0.00 deg.
 Requested convergence on RMS density matrix=1.00D-08 within 128 cycles.
 Requested convergence on MAX density matrix=1.00D-06.
 Requested convergence on             energy=1.00D-06.
 No special actions if energy rises.
 Inv3:  Mode=1 IEnd=    19768467.
 Iteration    1 A*A^-1 deviation from unit magnitude is 6.44D-15 for   2561.
 Iteration    1 A*A^-1 deviation from orthogonality  is 5.56D-15 for   2559   2532.
 Iteration    1 A^-1*A deviation from unit magnitude is 6.33D-15 for   2561.
 Iteration    1 A^-1*A deviation from orthogonality  is 2.71D-11 for   2359   2320.
 Error on total polarization charges =  0.01122
 SCF Done:  E(RmPW1PW91) =  -886.972076131     A.U. after   11 cycles
            NFock= 11  Conv=0.63D-08     -V/T= 2.0045
 DoSCS=F DFT=T ScalE2(SS,OS)=  1.000000  1.000000
 Range of M.O.s used for correlation:     1   486
 NBasis=   486 NAE=    73 NBE=    73 NFC=     0 NFV=     0
 NROrb=    486 NOA=    73 NOB=    73 NVA=   413 NVB=   413
 NEqPCM:  Using equilibrium solvation (IEInf=0, Eps=  32.6130, EpsInf=   1.7657)
          Differentiating once with respect to magnetic field using GIAOs.
          Electric field/nuclear overlap derivatives assumed to be zero.
 FoFJK:  IHMeth= 1 ICntrl=    6127 DoSepK=F KAlg= 0 I1Cent=   0 FoldK=F
 IRaf=         1 NMat=   1 IRICut=       1 DoRegI=T DoRafI=F ISym2E= 0.
          There are     3 degrees of freedom in the 1st order CPHF.  IDoFFX=0 NUNeed=     3.
      3 vectors produced by pass  0 Test12= 1.00D-12 3.33D-08 XBig12= 4.01D+01 9.01D-01.
 AX will form     3 AO Fock derivatives at one time.
      3 vectors produced by pass  1 Test12= 1.00D-12 3.33D-08 XBig12= 7.71D-02 1.45D-01.
      3 vectors produced by pass  2 Test12= 1.00D-12 3.33D-08 XBig12= 9.72D-04 1.45D-02.
      3 vectors produced by pass  3 Test12= 1.00D-12 3.33D-08 XBig12= 4.79D-06 6.47D-04.
      3 vectors produced by pass  4 Test12= 1.00D-12 3.33D-08 XBig12= 2.59D-08 5.25D-05.
      3 vectors produced by pass  5 Test12= 1.00D-12 3.33D-08 XBig12= 8.51D-11 2.41D-06.
      3 vectors produced by pass  6 Test12= 1.00D-12 3.33D-08 XBig12= 4.41D-13 1.30D-07.
 InvSVY:  IOpt=1 It=  1 EMax= 8.88D-16
 Solved reduced A of dimension    21 with     3 vectors.
 Calculating GIAO nuclear magnetic shielding tensors.
 SCF GIAO Magnetic shielding tensor (ppm):
      1  C    Isotropic =    36.4792   Anisotropy =   139.1036
   XX=    19.3401   YX=   -34.2856   ZX=   -74.3865
   XY=   -31.9245   YY=    17.5684   ZY=     6.8458
   XZ=   -75.0081   YZ=    -2.8588   ZZ=    72.5291
   Eigenvalues:   -44.6039    24.8266   129.2150
      2  C    Isotropic =    -2.4166   Anisotropy =   192.8219
   XX=    -6.2717   YX=   -52.7255   ZX=   -94.0379
   XY=   -46.5337   YY=   -38.7082   ZY=    -2.9120
   XZ=  -107.1689   YZ=    11.1344   ZZ=    37.7301
   Eigenvalues:  -107.6717   -25.7094   126.1313
      3  C    Isotropic =   155.1771   Anisotropy =    19.6297
   XX=   165.1896   YX=     7.8583   ZX=    -4.3487
   XY=     3.5455   YY=   145.7134   ZY=     1.9315
   XZ=    -5.2099   YZ=    -1.4402   ZZ=   154.6284
   Eigenvalues:   143.9405   153.3274   168.2636
      4  C    Isotropic =   143.4459   Anisotropy =    19.9946
   XX=   140.8367   YX=    -8.1507   ZX=    -7.0745
   XY=    -5.5591   YY=   142.4742   ZY=     6.2714
   XZ=    -4.8648   YZ=     7.0652   ZZ=   147.0268
   Eigenvalues:   134.7516   138.8104   156.7756
      5  C    Isotropic =   159.8099   Anisotropy =    24.1529
   XX=   151.4524   YX=    -3.6001   ZX=     3.2990
   XY=    -0.4334   YY=   174.2959   ZY=    -5.4265
   XZ=     1.9818   YZ=    -5.4188   ZZ=   153.6814
   Eigenvalues:   149.6107   153.9071   175.9118
      6  C    Isotropic =   156.9543   Anisotropy =    15.6057
   XX=   166.9610   YX=    -1.1831   ZX=    -3.1322
   XY=    -2.3474   YY=   159.2005   ZY=    -3.9736
   XZ=     0.6219   YZ=    -2.3703   ZZ=   144.7014
   Eigenvalues:   143.9274   159.5773   167.3581
      7  C    Isotropic =   155.7913   Anisotropy =     9.5276
   XX=   160.1445   YX=     0.9451   ZX=    -1.0326
   XY=     1.8900   YY=   157.3454   ZY=     4.0805
   XZ=    -8.7620   YZ=     4.8462   ZZ=   149.8840
   Eigenvalues:   145.9982   159.2327   162.1430
      8  C    Isotropic =   -23.7192   Anisotropy =   146.7624
   XX=   -30.9161   YX=   -34.8781   ZX=   -64.1750
   XY=   -41.5148   YY=   -65.7790   ZY=    22.1145
   XZ=   -55.9182   YZ=    18.9903   ZZ=    25.5376
   Eigenvalues:   -93.3946   -51.8854    74.1224
      9  C    Isotropic =   133.3634   Anisotropy =    34.0429
   XX=   136.0565   YX=   -13.4849   ZX=     2.6576
   XY=   -11.7955   YY=   138.5286   ZY=   -10.6153
   XZ=    10.6354   YZ=   -13.8766   ZZ=   125.5051
   Eigenvalues:   118.0852   125.9463   156.0587
     10  C    Isotropic =   105.4616   Anisotropy =    37.5524
   XX=   104.1813   YX=    14.6573   ZX=    -9.9157
   XY=    11.6466   YY=    96.9651   ZY=   -12.2279
   XZ=    -5.8126   YZ=   -17.2197   ZZ=   115.2385
   Eigenvalues:    84.8045   101.0839   130.4966
     11  O    Isotropic =  -221.8842   Anisotropy =   880.0933
   XX=  -255.9368   YX=    36.8714   ZX=  -461.6712
   XY=     7.8320   YY=  -374.4019   ZY=   272.7438
   XZ=  -407.9806   YZ=   289.9220   ZZ=   -35.3140
   Eigenvalues:  -715.6186  -314.8787   364.8447
     12  C    Isotropic =   169.8630   Anisotropy =    31.0351
   XX=   164.3178   YX=    -3.4796   ZX=   -12.9421
   XY=     1.0989   YY=   180.8410   ZY=    11.5042
   XZ=   -15.9475   YZ=    13.6790   ZZ=   164.4303
   Eigenvalues:   147.7728   171.2632   190.5531
     13  C    Isotropic =   160.2799   Anisotropy =    31.5259
   XX=   156.5002   YX=   -10.8068   ZX=   -11.6643
   XY=   -14.4121   YY=   162.7845   ZY=     9.4770
   XZ=    -8.8210   YZ=     7.5067   ZZ=   161.5552
   Eigenvalues:   145.7939   153.7487   181.2972
     14  O    Isotropic =   247.7647   Anisotropy =    93.7025
   XX=   254.7708   YX=   -23.5801   ZX=   -48.9737
   XY=   -27.8588   YY=   217.4769   ZY=    16.5757
   XZ=   -34.6031   YZ=    -5.4347   ZZ=   271.0463
   Eigenvalues:   200.2115   232.8495   310.2330
     15  C    Isotropic =   108.3495   Anisotropy =    36.7676
   XX=   107.9019   YX=    -3.7374   ZX=    14.4224
   XY=    -1.0800   YY=    96.0811   ZY=     8.5344
   XZ=    19.0071   YZ=     4.0740   ZZ=   121.0656
   Eigenvalues:    90.5696   101.6178   132.8613
     16  O    Isotropic =   268.4191   Anisotropy =    58.1803
   XX=   260.4917   YX=   -10.6105   ZX=    -3.8329
   XY=   -22.8629   YY=   252.5880   ZY=   -41.4166
   XZ=    10.3111   YZ=    -9.9199   ZZ=   292.1777
   Eigenvalues:   232.8975   265.1539   307.2060
     17  C    Isotropic =   163.1754   Anisotropy =    42.7637
   XX=   152.5985   YX=   -10.9187   ZX=    19.3760
   XY=   -15.4947   YY=   174.0223   ZY=   -12.0853
   XZ=    18.6365   YZ=    -7.1883   ZZ=   162.9055
   Eigenvalues:   137.3560   160.4857   191.6846
     18  C    Isotropic =   115.4379   Anisotropy =    38.9052
   XX=   124.3128   YX=    -1.1655   ZX=   -10.2506
   XY=   -10.7028   YY=   106.5110   ZY=    15.7764
   XZ=   -20.0438   YZ=    14.0823   ZZ=   115.4900
   Eigenvalues:    94.5810   110.3581   141.3747
     19  O    Isotropic =   319.9596   Anisotropy =    86.9662
   XX=   323.6741   YX=    19.9573   ZX=   -38.6505
   XY=    38.1707   YY=   332.1685   ZY=   -27.3035
   XZ=   -25.0741   YZ=   -20.2197   ZZ=   304.0361
   Eigenvalues:   280.4022   301.5395   377.9371
     20  H    Isotropic =    28.5223   Anisotropy =     6.1422
   XX=    29.6818   YX=     1.8329   ZX=     0.2436
   XY=     1.5631   YY=    31.1550   ZY=    -1.5194
   XZ=     0.1057   YZ=    -2.5707   ZZ=    24.7300
   Eigenvalues:    24.0564    28.8933    32.6170
     21  H    Isotropic =    29.2308   Anisotropy =     7.4136
   XX=    28.0607   YX=     0.3616   ZX=    -3.0793
   XY=     0.8319   YY=    26.5202   ZY=     0.6431
   XZ=    -1.7600   YZ=     1.6060   ZZ=    33.1114
   Eigenvalues:    25.7383    27.7808    34.1732
     22  H    Isotropic =    30.0120   Anisotropy =     6.1917
   XX=    29.5112   YX=    -0.7147   ZX=     3.3739
   XY=    -1.6396   YY=    28.6071   ZY=     0.1341
   XZ=     2.8395   YZ=    -0.2460   ZZ=    31.9178
   Eigenvalues:    26.8573    29.0390    34.1398
     23  H    Isotropic =    29.9951   Anisotropy =     8.4227
   XX=    32.7138   YX=     2.2425   ZX=     1.5856
   XY=     3.2892   YY=    32.1265   ZY=     1.0426
   XZ=     1.4882   YZ=     1.7251   ZZ=    25.1450
   Eigenvalues:    24.7363    29.6387    35.6103
     24  H    Isotropic =    29.8160   Anisotropy =     6.8922
   XX=    27.9192   YX=    -2.1406   ZX=     0.4662
   XY=    -2.4846   YY=    29.8042   ZY=     3.2476
   XZ=    -0.4606   YZ=     3.1297   ZZ=    31.7248
   Eigenvalues:    25.7015    29.3358    34.4109
     25  H    Isotropic =    29.4994   Anisotropy =     6.0572
   XX=    30.1462   YX=    -3.0751   ZX=    -2.0519
   XY=    -3.0339   YY=    27.9205   ZY=    -0.2205
   XZ=    -3.1291   YZ=    -0.8514   ZZ=    30.4315
   Eigenvalues:    25.0332    29.9275    33.5375
     26  H    Isotropic =    30.3563   Anisotropy =    10.1621
   XX=    29.7287   YX=     1.8458   ZX=     0.6425
   XY=     1.2678   YY=    35.5709   ZY=    -3.5911
   XZ=     0.0165   YZ=    -4.0277   ZZ=    25.7694
   Eigenvalues:    24.3358    29.6021    37.1311
     27  H    Isotropic =    28.8777   Anisotropy =     8.6697
   XX=    29.3961   YX=    -0.2033   ZX=     3.4827
   XY=    -1.6018   YY=    25.9954   ZY=    -2.1931
   XZ=     3.6876   YZ=    -2.3307   ZZ=    31.2416
   Eigenvalues:    25.0866    26.8890    34.6575
     28  H    Isotropic =    29.4230   Anisotropy =     6.8256
   XX=    33.9504   YX=     0.2525   ZX=    -0.2070
   XY=    -0.4337   YY=    27.0067   ZY=    -0.5780
   XZ=    -0.5756   YZ=    -1.9686   ZZ=    27.3119
   Eigenvalues:    25.8636    28.4320    33.9734
     29  H    Isotropic =    29.1601   Anisotropy =     5.7609
   XX=    29.2065   YX=    -1.4199   ZX=     2.9181
   XY=    -0.3699   YY=    28.4011   ZY=     1.3170
   XZ=     3.8109   YZ=     1.8633   ZZ=    29.8727
   Eigenvalues:    25.2077    29.2719    33.0007
     30  H    Isotropic =    30.9970   Anisotropy =    11.4320
   XX=    28.0037   YX=    -1.6973   ZX=    -1.1146
   XY=    -0.5726   YY=    38.1082   ZY=     1.4516
   XZ=    -0.1286   YZ=     2.6816   ZZ=    26.8792
   Eigenvalues:    26.3960    27.9767    38.6183
     31  H    Isotropic =    30.5176   Anisotropy =     5.7711
   XX=    28.6886   YX=    -2.8902   ZX=    -1.8460
   XY=    -2.2565   YY=    28.7323   ZY=     0.3259
   XZ=     0.2028   YZ=     0.3569   ZZ=    34.1320
   Eigenvalues:    26.1221    31.0658    34.3650
     32  H    Isotropic =    30.8542   Anisotropy =     9.1645
   XX=    36.0163   YX=    -2.6735   ZX=    -0.6011
   XY=    -1.7100   YY=    28.9769   ZY=     1.6502
   XZ=    -1.7835   YZ=     2.4324   ZZ=    27.5695
   Eigenvalues:    26.1033    29.4955    36.9639
     33  H    Isotropic =    30.0212   Anisotropy =     6.3675
   XX=    33.3774   YX=    -0.9587   ZX=     2.5474
   XY=    -1.5052   YY=    30.4653   ZY=    -0.2005
   XZ=     1.8993   YZ=     1.8033   ZZ=    26.2208
   Eigenvalues:    25.3413    30.4560    34.2662
     34  H    Isotropic =    30.2176   Anisotropy =     9.2898
   XX=    29.0809   YX=     1.7289   ZX=     0.7710
   XY=     2.8634   YY=    34.5363   ZY=     2.5234
   XZ=     1.0863   YZ=     3.4354   ZZ=    27.0357
   Eigenvalues:    25.9904    28.2517    36.4109
     35  H    Isotropic =    30.7502   Anisotropy =     6.5553
   XX=    30.0862   YX=     0.7549   ZX=    -2.8106
   XY=     1.0516   YY=    28.5107   ZY=     0.9847
   XZ=    -2.3160   YZ=     1.9757   ZZ=    33.6538
   Eigenvalues:    27.0829    30.0474    35.1205
     36  H    Isotropic =    31.0422   Anisotropy =    15.5381
   XX=    30.4889   YX=    -3.4554   ZX=    -7.9756
   XY=    -3.2928   YY=    29.2473   ZY=     2.7834
   XZ=    -7.6613   YZ=     2.7277   ZZ=    33.3903
   Eigenvalues:    23.8258    27.8997    41.4009
     37  H    Isotropic =    29.5910   Anisotropy =    16.9927
   XX=    32.5606   YX=    -1.1545   ZX=    -5.3189
   XY=     0.1834   YY=    21.3400   ZY=     5.2224
   XZ=    -7.1163   YZ=     4.6016   ZZ=    34.8723
   Eigenvalues:    19.5488    28.3047    40.9194
     38  H    Isotropic =    31.1255   Anisotropy =    10.9102
   XX=    31.8152   YX=    -1.9984   ZX=     5.1327
   XY=    -2.6215   YY=    28.7887   ZY=    -2.9355
   XZ=     4.7130   YZ=    -1.8851   ZZ=    32.7726
   Eigenvalues:    27.3236    27.6539    38.3990
     39  H    Isotropic =    30.1342   Anisotropy =     5.8898
   XX=    32.2358   YX=     0.1776   ZX=    -0.5880
   XY=     2.0441   YY=    32.8275   ZY=    -1.9664
   XZ=    -1.0672   YZ=    -1.3384   ZZ=    25.3392
   Eigenvalues:    24.9433    31.3985    34.0607
     40  H    Isotropic =    30.1685   Anisotropy =     7.5466
   XX=    30.2258   YX=    -2.8606   ZX=    -2.9142
   XY=    -3.3751   YY=    32.2846   ZY=     0.9445
   XZ=    -3.0385   YZ=    -0.1110   ZZ=    27.9952
   Eigenvalues:    25.5621    29.7438    35.1996
     41  H    Isotropic =    27.8468   Anisotropy =     8.6547
   XX=    29.0235   YX=    -2.6900   ZX=    -3.9515
   XY=    -1.8848   YY=    30.1580   ZY=     0.6400
   XZ=    -5.2452   YZ=     1.3508   ZZ=    24.3588
   Eigenvalues:    21.5200    28.4037    33.6165
     42  H    Isotropic =    28.1612   Anisotropy =     5.4938
   XX=    30.7857   YX=     1.4367   ZX=    -0.0370
   XY=     1.0032   YY=    25.5961   ZY=     3.0130
   XZ=     1.4574   YZ=     3.1951   ZZ=    28.1018
   Eigenvalues:    23.4485    29.2113    31.8237
     43  H    Isotropic =    30.4981   Anisotropy =    21.7708
   XX=    30.7984   YX=     7.0766   ZX=    -9.0552
   XY=     6.2770   YY=    31.0062   ZY=    -5.0758
   XZ=   -10.2164   YZ=    -5.4203   ZZ=    29.6898
   Eigenvalues:    20.5058    25.9766    45.0120
 End of Minotr F.D. properties file   721 does not exist.
 End of Minotr F.D. properties file   722 does not exist.
 End of Minotr F.D. properties file   788 does not exist.

 **********************************************************************

            Population analysis using the SCF density.

 **********************************************************************

 Orbital symmetries:
       Occupied  (A) (A) (A) (A) (A) (A) (A) (A) (A) (A) (A) (A)
                 (A) (A) (A) (A) (A) (A) (A) (A) (A) (A) (A) (A)
                 (A) (A) (A) (A) (A) (A) (A) (A) (A) (A) (A) (A)
                 (A) (A) (A) (A) (A) (A) (A) (A) (A) (A) (A) (A)
                 (A) (A) (A) (A) (A) (A) (A) (A) (A) (A) (A) (A)
                 (A) (A) (A) (A) (A) (A) (A) (A) (A) (A) (A) (A)
                 (A)
       Virtual   (A) (A) (A) (A) (A) (A) (A) (A) (A) (A) (A) (A)
                 (A) (A) (A) (A) (A) (A) (A) (A) (A) (A) (A) (A)
                 (A) (A) (A) (A) (A) (A) (A) (A) (A) (A) (A) (A)
                 (A) (A) (A) (A) (A) (A) (A) (A) (A) (A) (A) (A)
                 (A) (A) (A) (A) (A) (A) (A) (A) (A) (A) (A) (A)
                 (A) (A) (A) (A) (A) (A) (A) (A) (A) (A) (A) (A)
                 (A) (A) (A) (A) (A) (A) (A) (A) (A) (A) (A) (A)
                 (A) (A) (A) (A) (A) (A) (A) (A) (A) (A) (A) (A)
                 (A) (A) (A) (A) (A) (A) (A) (A) (A) (A) (A) (A)
                 (A) (A) (A) (A) (A) (A) (A) (A) (A) (A) (A) (A)
                 (A) (A) (A) (A) (A) (A) (A) (A) (A) (A) (A) (A)
                 (A) (A) (A) (A) (A) (A) (A) (A) (A) (A) (A) (A)
                 (A) (A) (A) (A) (A) (A) (A) (A) (A) (A) (A) (A)
                 (A) (A) (A) (A) (A) (A) (A) (A) (A) (A) (A) (A)
                 (A) (A) (A) (A) (A) (A) (A) (A) (A) (A) (A) (A)
                 (A) (A) (A) (A) (A) (A) (A) (A) (A) (A) (A) (A)
                 (A) (A) (A) (A) (A) (A) (A) (A) (A) (A) (A) (A)
                 (A) (A) (A) (A) (A) (A) (A) (A) (A) (A) (A) (A)
                 (A) (A) (A) (A) (A) (A) (A) (A) (A) (A) (A) (A)
                 (A) (A) (A) (A) (A) (A) (A) (A) (A) (A) (A) (A)
                 (A) (A) (A) (A) (A) (A) (A) (A) (A) (A) (A) (A)
                 (A) (A) (A) (A) (A) (A) (A) (A) (A) (A) (A) (A)
                 (A) (A) (A) (A) (A) (A) (A) (A) (A) (A) (A) (A)
                 (A) (A) (A) (A) (A) (A) (A) (A) (A) (A) (A) (A)
                 (A) (A) (A) (A) (A) (A) (A) (A) (A) (A) (A) (A)
                 (A) (A) (A) (A) (A) (A) (A) (A) (A) (A) (A) (A)
                 (A) (A) (A) (A) (A) (A) (A) (A) (A) (A) (A) (A)
                 (A) (A) (A) (A) (A) (A) (A) (A) (A) (A) (A) (A)
                 (A) (A) (A) (A) (A) (A) (A) (A) (A) (A) (A) (A)
                 (A) (A) (A) (A) (A) (A) (A) (A) (A) (A) (A) (A)
                 (A) (A) (A) (A) (A) (A) (A) (A) (A) (A) (A) (A)
                 (A) (A) (A) (A) (A) (A) (A) (A) (A) (A) (A) (A)
                 (A) (A) (A) (A) (A) (A) (A) (A) (A) (A) (A) (A)
                 (A) (A) (A) (A) (A) (A) (A) (A) (A) (A) (A) (A)
                 (A) (A) (A) (A) (A)
 The electronic state is 1-A.
 Alpha  occ. eigenvalues --  -19.21909 -19.21697 -19.20529 -19.19600 -10.31794
 Alpha  occ. eigenvalues --  -10.30643 -10.29574 -10.27833 -10.26400 -10.24809
 Alpha  occ. eigenvalues --  -10.24257 -10.24213 -10.24071 -10.23672 -10.22950
 Alpha  occ. eigenvalues --  -10.22509 -10.22365 -10.22164 -10.21786  -1.06305
 Alpha  occ. eigenvalues --   -1.06082  -1.05493  -1.03455  -0.88635  -0.84300
 Alpha  occ. eigenvalues --   -0.82108  -0.77874  -0.77089  -0.75051  -0.71685
 Alpha  occ. eigenvalues --   -0.70455  -0.68141  -0.66016  -0.62698  -0.60128
 Alpha  occ. eigenvalues --   -0.57923  -0.55933  -0.54318  -0.53594  -0.51209
 Alpha  occ. eigenvalues --   -0.50408  -0.48760  -0.48319  -0.48195  -0.47107
 Alpha  occ. eigenvalues --   -0.46327  -0.44986  -0.43941  -0.43651  -0.43079
 Alpha  occ. eigenvalues --   -0.42101  -0.41641  -0.41236  -0.40270  -0.39933
 Alpha  occ. eigenvalues --   -0.39868  -0.39042  -0.38875  -0.37529  -0.37026
 Alpha  occ. eigenvalues --   -0.36512  -0.36062  -0.35764  -0.34663  -0.34338
 Alpha  occ. eigenvalues --   -0.32961  -0.32554  -0.32296  -0.30028  -0.29806
 Alpha  occ. eigenvalues --   -0.27954  -0.26364  -0.25828
 Alpha virt. eigenvalues --   -0.04671   0.03531   0.04669   0.05480   0.06415
 Alpha virt. eigenvalues --    0.07261   0.07490   0.08589   0.09207   0.10140
 Alpha virt. eigenvalues --    0.10413   0.11205   0.11634   0.11943   0.12673
 Alpha virt. eigenvalues --    0.13157   0.13402   0.13993   0.14997   0.15586
 Alpha virt. eigenvalues --    0.15801   0.16560   0.16860   0.17362   0.17648
 Alpha virt. eigenvalues --    0.18817   0.19188   0.20048   0.20305   0.21519
 Alpha virt. eigenvalues --    0.21617   0.21873   0.22550   0.23169   0.23732
 Alpha virt. eigenvalues --    0.24315   0.25130   0.25572   0.25683   0.28004
 Alpha virt. eigenvalues --    0.29063   0.30125   0.30762   0.31425   0.32148
 Alpha virt. eigenvalues --    0.33134   0.33878   0.34778   0.35155   0.35557
 Alpha virt. eigenvalues --    0.36873   0.37907   0.39223   0.40167   0.40929
 Alpha virt. eigenvalues --    0.41348   0.41637   0.42858   0.43535   0.44472
 Alpha virt. eigenvalues --    0.45560   0.45714   0.46910   0.47717   0.48079
 Alpha virt. eigenvalues --    0.48149   0.49567   0.50188   0.50697   0.51734
 Alpha virt. eigenvalues --    0.53022   0.53820   0.54957   0.55477   0.55525
 Alpha virt. eigenvalues --    0.56176   0.56549   0.57003   0.57277   0.58285
 Alpha virt. eigenvalues --    0.58596   0.58814   0.59787   0.60842   0.60948
 Alpha virt. eigenvalues --    0.61145   0.61516   0.61792   0.62257   0.62692
 Alpha virt. eigenvalues --    0.62797   0.63219   0.63381   0.64020   0.64362
 Alpha virt. eigenvalues --    0.64683   0.65507   0.65886   0.66285   0.66854
 Alpha virt. eigenvalues --    0.67415   0.68464   0.69718   0.70467   0.71108
 Alpha virt. eigenvalues --    0.72218   0.72816   0.74249   0.74427   0.74743
 Alpha virt. eigenvalues --    0.75973   0.76588   0.80073   0.80346   0.82385
 Alpha virt. eigenvalues --    0.84365   0.85528   0.85609   0.87067   0.87909
 Alpha virt. eigenvalues --    0.90793   0.91640   0.92268   0.93549   0.95162
 Alpha virt. eigenvalues --    0.95645   0.96610   0.97371   0.99213   1.00047
 Alpha virt. eigenvalues --    1.00619   1.01767   1.02818   1.05432   1.05628
 Alpha virt. eigenvalues --    1.08922   1.09793   1.11125   1.12200   1.13907
 Alpha virt. eigenvalues --    1.15584   1.16053   1.16710   1.18412   1.18821
 Alpha virt. eigenvalues --    1.21447   1.24219   1.25139   1.26170   1.27743
 Alpha virt. eigenvalues --    1.29143   1.30191   1.30988   1.32034   1.32822
 Alpha virt. eigenvalues --    1.35172   1.35339   1.37213   1.38864   1.39921
 Alpha virt. eigenvalues --    1.41682   1.41770   1.42875   1.44480   1.45337
 Alpha virt. eigenvalues --    1.46180   1.47300   1.47382   1.47805   1.48023
 Alpha virt. eigenvalues --    1.49537   1.49990   1.50567   1.51214   1.52066
 Alpha virt. eigenvalues --    1.52871   1.53373   1.53863   1.54905   1.55221
 Alpha virt. eigenvalues --    1.56203   1.57895   1.57936   1.58297   1.59248
 Alpha virt. eigenvalues --    1.60145   1.60526   1.60907   1.61360   1.61984
 Alpha virt. eigenvalues --    1.62766   1.63072   1.63173   1.64497   1.66302
 Alpha virt. eigenvalues --    1.66370   1.66632   1.67576   1.67956   1.68449
 Alpha virt. eigenvalues --    1.69476   1.70009   1.70755   1.70970   1.72079
 Alpha virt. eigenvalues --    1.73016   1.73713   1.74843   1.75239   1.75312
 Alpha virt. eigenvalues --    1.77386   1.77683   1.77794   1.78466   1.80234
 Alpha virt. eigenvalues --    1.81068   1.82333   1.83509   1.84187   1.85809
 Alpha virt. eigenvalues --    1.86548   1.87127   1.88345   1.89590   1.90644
 Alpha virt. eigenvalues --    1.91344   1.91781   1.93419   1.94323   1.95045
 Alpha virt. eigenvalues --    1.97743   1.99853   2.00464   2.00669   2.02287
 Alpha virt. eigenvalues --    2.03133   2.04072   2.05059   2.06475   2.07794
 Alpha virt. eigenvalues --    2.08695   2.09426   2.10088   2.12117   2.13858
 Alpha virt. eigenvalues --    2.14950   2.16586   2.17178   2.17748   2.18698
 Alpha virt. eigenvalues --    2.19383   2.20947   2.21372   2.23228   2.25386
 Alpha virt. eigenvalues --    2.26598   2.27397   2.28084   2.29065   2.32216
 Alpha virt. eigenvalues --    2.32974   2.34279   2.35462   2.36160   2.38282
 Alpha virt. eigenvalues --    2.40069   2.40605   2.41859   2.42803   2.42976
 Alpha virt. eigenvalues --    2.43752   2.45838   2.46129   2.47425   2.48426
 Alpha virt. eigenvalues --    2.49062   2.50521   2.50949   2.51727   2.52750
 Alpha virt. eigenvalues --    2.54190   2.54394   2.55515   2.56007   2.57214
 Alpha virt. eigenvalues --    2.58714   2.59608   2.59995   2.60788   2.61534
 Alpha virt. eigenvalues --    2.61811   2.63383   2.64081   2.65949   2.66329
 Alpha virt. eigenvalues --    2.67414   2.68642   2.69265   2.71076   2.72315
 Alpha virt. eigenvalues --    2.73322   2.74810   2.76001   2.78335   2.79520
 Alpha virt. eigenvalues --    2.81186   2.81752   2.83917   2.85467   2.87124
 Alpha virt. eigenvalues --    2.87511   2.88934   2.90185   2.90459   2.91863
 Alpha virt. eigenvalues --    2.93380   2.94194   2.95351   2.97837   2.99116
 Alpha virt. eigenvalues --    2.99679   3.00984   3.04676   3.06505   3.07230
 Alpha virt. eigenvalues --    3.08941   3.10898   3.11137   3.14347   3.14793
 Alpha virt. eigenvalues --    3.14974   3.17764   3.18329   3.19109   3.21891
 Alpha virt. eigenvalues --    3.23260   3.24395   3.26062   3.26726   3.28129
 Alpha virt. eigenvalues --    3.32491   3.32791   3.35834   3.36561   3.37737
 Alpha virt. eigenvalues --    3.39983   3.42384   3.46334   3.58441   3.59373
 Alpha virt. eigenvalues --    3.60549   3.65225   3.76709   3.78453   3.78919
 Alpha virt. eigenvalues --    3.79835   3.80516   3.82061   3.82286   3.82471
 Alpha virt. eigenvalues --    3.84090   3.84650   3.85054   3.86662   3.88549
 Alpha virt. eigenvalues --    3.90345   3.92385   3.95449   4.00052   4.02931
 Alpha virt. eigenvalues --    4.05652   4.09589   4.11119   4.15210   4.23183
 Alpha virt. eigenvalues --    4.27322   4.30263   4.33884   4.38314   4.41260
 Alpha virt. eigenvalues --    4.46979   4.55444   4.93621   4.95550   4.98570
 Alpha virt. eigenvalues --    5.05443   5.10791   5.30717   5.32328   5.40208
 Alpha virt. eigenvalues --    5.63580   5.64130   5.66325   5.67591  23.64439
 Alpha virt. eigenvalues --   23.79514  23.83797  23.87708  23.88056  23.92840
 Alpha virt. eigenvalues --   23.96222  23.96672  23.99465  24.00913  24.02839
 Alpha virt. eigenvalues --   24.03435  24.04975  24.08965  24.26718  50.00322
 Alpha virt. eigenvalues --   50.02776  50.06877  50.10068
          Condensed to atoms (all electrons):
               1          2          3          4          5          6
     1  C    5.783729   0.340255  -0.054487   0.003767  -0.006581  -0.072190
     2  C    0.340255   5.476055   0.273278  -0.082667   0.000386  -0.002756
     3  C   -0.054487   0.273278   4.997404   0.363618  -0.065341  -0.006592
     4  C    0.003767  -0.082667   0.363618   5.261475   0.334182  -0.069859
     5  C   -0.006581   0.000386  -0.065341   0.334182   5.098987   0.316460
     6  C   -0.072190  -0.002756  -0.006592  -0.069859   0.316460   5.027726
     7  C    0.278671  -0.066029   0.004771   0.000171  -0.066525   0.377066
     8  C    0.202526   0.020136   0.003656   0.000123  -0.000699   0.005119
     9  C   -0.182748  -0.086645   0.008649  -0.000096  -0.000002  -0.000147
    10  C    0.002083   0.304514  -0.050455   0.004098  -0.000224  -0.000200
    11  O   -0.119739   0.008721  -0.000072   0.000000  -0.000009   0.000066
    12  C   -0.084081  -0.003248   0.000469  -0.000262  -0.006734  -0.068983
    13  C   -0.000591  -0.084734  -0.009970  -0.001132  -0.000027   0.000054
    14  O    0.004684  -0.071040   0.008599   0.000841  -0.000015   0.000000
    15  C    0.000949  -0.005100  -0.069893   0.264852  -0.046104  -0.006922
    16  O    0.001773   0.002263   0.002811  -0.052742  -0.001859  -0.001020
    17  C    0.000049   0.000608  -0.014319  -0.073330   0.007327  -0.000194
    18  C   -0.000073  -0.000240   0.007028  -0.064175  -0.009279  -0.003143
    19  O    0.000001   0.000000  -0.000073   0.003846  -0.000298   0.000101
    20  H    0.006731  -0.051787   0.414293  -0.025510   0.006814  -0.000473
    21  H   -0.005979  -0.037157   0.403923  -0.029963  -0.006625  -0.001225
    22  H   -0.000424   0.010154  -0.038384   0.423502  -0.043442   0.008759
    23  H   -0.000350  -0.000437   0.007365  -0.033639   0.413774  -0.035050
    24  H   -0.000665  -0.001247  -0.005911  -0.041172   0.415282  -0.042231
    25  H   -0.004227  -0.000036  -0.000667  -0.011302  -0.034341   0.404011
    26  H    0.010908  -0.000285  -0.000336   0.007986  -0.038588   0.408806
    27  H   -0.057733   0.010244  -0.000171  -0.000587   0.007425  -0.039738
    28  H    0.007720   0.001306  -0.000403  -0.000016   0.000000   0.000002
    29  H    0.011472   0.002226  -0.000355   0.000009   0.000002   0.000021
    30  H    0.009653  -0.000011  -0.000046   0.000092  -0.000703  -0.004224
    31  H   -0.005425   0.003925   0.000125  -0.000639   0.003929  -0.006517
    32  H   -0.012981  -0.001677   0.000019  -0.000029  -0.000240   0.007835
    33  H   -0.000034  -0.014786   0.002868  -0.000027  -0.000003   0.000001
    34  H   -0.000857   0.011701  -0.000190  -0.000020  -0.000001   0.000000
    35  H    0.001159   0.001380   0.000117  -0.000192  -0.000015   0.000017
    36  H    0.002213   0.000235  -0.001801  -0.000041   0.000007   0.000004
    37  H    0.000308   0.000072  -0.000794   0.012792  -0.000729   0.000066
    38  H   -0.000005  -0.000012   0.000988  -0.002218  -0.000134   0.000004
    39  H   -0.000038   0.001210   0.001118  -0.009750  -0.000121   0.000028
    40  H    0.000005  -0.000060  -0.000026   0.008424  -0.000203  -0.000010
    41  H    0.000072  -0.000033  -0.000396  -0.008651   0.005321  -0.002228
    42  H    0.000006   0.000018  -0.000275   0.007619  -0.003365   0.000453
    43  H   -0.000001   0.000000   0.000023  -0.000486  -0.000021   0.000011
               7          8          9         10         11         12
     1  C    0.278671   0.202526  -0.182748   0.002083  -0.119739  -0.084081
     2  C   -0.066029   0.020136  -0.086645   0.304514   0.008721  -0.003248
     3  C    0.004771   0.003656   0.008649  -0.050455  -0.000072   0.000469
     4  C    0.000171   0.000123  -0.000096   0.004098   0.000000  -0.000262
     5  C   -0.066525  -0.000699  -0.000002  -0.000224  -0.000009  -0.006734
     6  C    0.377066   0.005119  -0.000147  -0.000200   0.000066  -0.068983
     7  C    5.163840  -0.052248   0.009242   0.003028   0.005345   0.351189
     8  C   -0.052248   4.706836   0.370132  -0.083940   0.647972  -0.004917
     9  C    0.009242   0.370132   5.187087   0.282912  -0.072807  -0.000998
    10  C    0.003028  -0.083940   0.282912   5.283400   0.005214   0.000005
    11  O    0.005345   0.647972  -0.072807   0.005214   7.900906  -0.002323
    12  C    0.351189  -0.004917  -0.000998   0.000005  -0.002323   4.942191
    13  C   -0.000430  -0.001642  -0.056846   0.325105   0.000007  -0.000012
    14  O   -0.000028   0.002421  -0.035557   0.236481  -0.000015   0.000018
    15  C    0.000074  -0.000023  -0.000022   0.000460   0.000000   0.000043
    16  O   -0.002766  -0.000247  -0.000116  -0.005031   0.000000  -0.000005
    17  C   -0.000051   0.000001   0.000000  -0.000010   0.000000   0.000000
    18  C    0.000188   0.000000  -0.000001  -0.000037   0.000000  -0.000006
    19  O   -0.000001   0.000000   0.000000   0.000000   0.000000   0.000000
    20  H   -0.000353  -0.000255   0.001936  -0.007529   0.000004  -0.000003
    21  H    0.001354   0.000082  -0.000627   0.000337   0.000009   0.000938
    22  H   -0.000538   0.000001   0.000008  -0.000210   0.000000   0.000040
    23  H    0.007409   0.000028  -0.000001   0.000010   0.000000  -0.000340
    24  H   -0.006570  -0.000063   0.000005  -0.000024   0.000002   0.004386
    25  H   -0.036402  -0.000006  -0.000038   0.000034  -0.000006   0.007594
    26  H   -0.041245  -0.000256   0.000010   0.000017  -0.000013  -0.007605
    27  H    0.418480  -0.008323   0.003305  -0.001222   0.021668  -0.039615
    28  H   -0.000242  -0.027411   0.386081  -0.031787   0.000896   0.000145
    29  H   -0.000280  -0.029744   0.388551  -0.030547   0.003738  -0.000014
    30  H   -0.035873  -0.000111   0.000023   0.000010  -0.000097   0.402860
    31  H   -0.034917  -0.000650   0.000044  -0.000241  -0.000076   0.404749
    32  H   -0.025327   0.005098   0.000155  -0.000018   0.004708   0.401241
    33  H   -0.000009  -0.000562   0.007886  -0.022982   0.000009   0.000000
    34  H    0.000022   0.000715  -0.009224  -0.033558  -0.000011   0.000000
    35  H   -0.000067  -0.000212  -0.002321  -0.036174  -0.000042   0.000005
    36  H   -0.000133  -0.000664  -0.000560  -0.045400  -0.000035  -0.000006
    37  H   -0.000001   0.000002   0.000006   0.000119  -0.000001   0.000003
    38  H    0.000006   0.000000   0.000000  -0.000023   0.000000   0.000000
    39  H   -0.000008   0.000005  -0.000047  -0.000051   0.000000   0.000000
    40  H    0.000005   0.000000   0.000000   0.000008   0.000000   0.000000
    41  H   -0.000034   0.000000   0.000001   0.000002   0.000000   0.000007
    42  H   -0.000022   0.000000   0.000000   0.000004   0.000000   0.000000
    43  H    0.000000   0.000000   0.000000   0.000000   0.000000   0.000000
              13         14         15         16         17         18
     1  C   -0.000591   0.004684   0.000949   0.001773   0.000049  -0.000073
     2  C   -0.084734  -0.071040  -0.005100   0.002263   0.000608  -0.000240
     3  C   -0.009970   0.008599  -0.069893   0.002811  -0.014319   0.007028
     4  C   -0.001132   0.000841   0.264852  -0.052742  -0.073330  -0.064175
     5  C   -0.000027  -0.000015  -0.046104  -0.001859   0.007327  -0.009279
     6  C    0.000054   0.000000  -0.006922  -0.001020  -0.000194  -0.003143
     7  C   -0.000430  -0.000028   0.000074  -0.002766  -0.000051   0.000188
     8  C   -0.001642   0.002421  -0.000023  -0.000247   0.000001   0.000000
     9  C   -0.056846  -0.035557  -0.000022  -0.000116   0.000000  -0.000001
    10  C    0.325105   0.236481   0.000460  -0.005031  -0.000010  -0.000037
    11  O    0.000007  -0.000015   0.000000   0.000000   0.000000   0.000000
    12  C   -0.000012   0.000018   0.000043  -0.000005   0.000000  -0.000006
    13  C    4.945730  -0.064009  -0.000149   0.005530  -0.001456   0.000036
    14  O   -0.064009   7.998862  -0.000037   0.000003   0.000014   0.000000
    15  C   -0.000149  -0.000037   5.407222   0.185240   0.338384   0.304418
    16  O    0.005530   0.000003   0.185240   8.023425  -0.044051  -0.030027
    17  C   -0.001456   0.000014   0.338384  -0.044051   4.943762  -0.070889
    18  C    0.000036   0.000000   0.304418  -0.030027  -0.070889   4.851654
    19  O    0.000000   0.000000  -0.060746  -0.006158  -0.010367   0.251449
    20  H   -0.005312   0.014535  -0.005483  -0.001206   0.002980  -0.000100
    21  H    0.000311   0.002126   0.007071  -0.000022  -0.000356  -0.000129
    22  H    0.000002   0.000008  -0.039443   0.004068  -0.006714  -0.002668
    23  H    0.000002   0.000000  -0.011402   0.000068  -0.000195   0.006033
    24  H   -0.000012  -0.000003   0.008589  -0.000375  -0.000198  -0.000342
    25  H   -0.000032   0.000001   0.001724   0.018769   0.000725  -0.001063
    26  H   -0.000002   0.000000  -0.000349   0.000213   0.000023   0.000011
    27  H    0.000080   0.000003   0.000017  -0.000087   0.000000  -0.000009
    28  H    0.001451   0.003117   0.000002  -0.000004   0.000000   0.000000
    29  H   -0.000615   0.002004   0.000003  -0.000013  -0.000001   0.000000
    30  H    0.000001  -0.000001   0.000001   0.000001   0.000000   0.000000
    31  H    0.000009  -0.000016   0.000001   0.000003   0.000000   0.000001
    32  H    0.000000   0.000010   0.000001   0.000000   0.000000   0.000000
    33  H    0.395896   0.003319  -0.000498  -0.000067  -0.000117   0.000011
    34  H    0.391549   0.004554  -0.000002   0.000213   0.000031   0.000001
    35  H    0.399598   0.003935  -0.000612   0.007772   0.000328   0.000061
    36  H    0.009871   0.315096   0.000004   0.000003  -0.000002   0.000000
    37  H   -0.000105   0.000001  -0.053601   0.315244  -0.004491  -0.011153
    38  H    0.000070   0.000002  -0.034197   0.005015   0.387941  -0.001530
    39  H    0.001279  -0.000587  -0.029840  -0.000514   0.406159   0.007662
    40  H    0.000016   0.000000  -0.029353  -0.000207   0.399422  -0.014303
    41  H   -0.000002   0.000000  -0.027969  -0.002756   0.007823   0.404717
    42  H   -0.000004   0.000000  -0.053822   0.005100  -0.006628   0.393372
    43  H    0.000000   0.000000   0.008376   0.000143   0.000043  -0.031668
              19         20         21         22         23         24
     1  C    0.000001   0.006731  -0.005979  -0.000424  -0.000350  -0.000665
     2  C    0.000000  -0.051787  -0.037157   0.010154  -0.000437  -0.001247
     3  C   -0.000073   0.414293   0.403923  -0.038384   0.007365  -0.005911
     4  C    0.003846  -0.025510  -0.029963   0.423502  -0.033639  -0.041172
     5  C   -0.000298   0.006814  -0.006625  -0.043442   0.413774   0.415282
     6  C    0.000101  -0.000473  -0.001225   0.008759  -0.035050  -0.042231
     7  C   -0.000001  -0.000353   0.001354  -0.000538   0.007409  -0.006570
     8  C    0.000000  -0.000255   0.000082   0.000001   0.000028  -0.000063
     9  C    0.000000   0.001936  -0.000627   0.000008  -0.000001   0.000005
    10  C    0.000000  -0.007529   0.000337  -0.000210   0.000010  -0.000024
    11  O    0.000000   0.000004   0.000009   0.000000   0.000000   0.000002
    12  C    0.000000  -0.000003   0.000938   0.000040  -0.000340   0.004386
    13  C    0.000000  -0.005312   0.000311   0.000002   0.000002  -0.000012
    14  O    0.000000   0.014535   0.002126   0.000008   0.000000  -0.000003
    15  C   -0.060746  -0.005483   0.007071  -0.039443  -0.011402   0.008589
    16  O   -0.006158  -0.001206  -0.000022   0.004068   0.000068  -0.000375
    17  C   -0.010367   0.002980  -0.000356  -0.006714  -0.000195  -0.000198
    18  C    0.251449  -0.000100  -0.000129  -0.002668   0.006033  -0.000342
    19  O    7.976309  -0.000003   0.000003  -0.000156  -0.000074  -0.000004
    20  H   -0.000003   0.536002  -0.021822  -0.005498  -0.000374   0.000117
    21  H    0.000003  -0.021822   0.521079  -0.007710  -0.000032   0.004437
    22  H   -0.000156  -0.005498  -0.007710   0.545699  -0.005414  -0.007435
    23  H   -0.000074  -0.000374  -0.000032  -0.005414   0.546996  -0.024752
    24  H   -0.000004   0.000117   0.004437  -0.007435  -0.024752   0.557037
    25  H   -0.000378   0.000013  -0.000015   0.000020  -0.002876   0.006877
    26  H    0.000000   0.000031   0.000022  -0.000320  -0.009147  -0.002907
    27  H    0.000000   0.000023  -0.000070   0.000021  -0.000293  -0.000029
    28  H    0.000000  -0.000159   0.000096   0.000000   0.000000   0.000001
    29  H    0.000000  -0.000085  -0.000030  -0.000001   0.000000  -0.000001
    30  H    0.000000   0.000001  -0.000126  -0.000009  -0.000108   0.000293
    31  H    0.000000   0.000001   0.000526  -0.000014  -0.000049   0.000057
    32  H    0.000000  -0.000006   0.000068   0.000000   0.000027  -0.000141
    33  H    0.000001   0.003593  -0.000049   0.000029  -0.000001   0.000000
    34  H    0.000000  -0.000523   0.000006  -0.000001   0.000000   0.000000
    35  H   -0.000011   0.000206   0.000004   0.000002  -0.000002   0.000000
    36  H    0.000000  -0.000791   0.000603  -0.000003   0.000000  -0.000009
    37  H    0.028214  -0.000071   0.000050  -0.000487  -0.000021   0.000052
    38  H   -0.000295  -0.000119  -0.000002   0.002329  -0.000030  -0.000004
    39  H   -0.000229  -0.001095   0.000145  -0.000050   0.000010  -0.000018
    40  H    0.017450  -0.000093   0.000023   0.000053  -0.000015   0.000029
    41  H   -0.027020   0.000036  -0.000012  -0.000591  -0.001803   0.000576
    42  H   -0.033160   0.000034  -0.000017   0.003657   0.000828  -0.000245
    43  H    0.318262   0.000000  -0.000001   0.000011  -0.000014  -0.000002
              25         26         27         28         29         30
     1  C   -0.004227   0.010908  -0.057733   0.007720   0.011472   0.009653
     2  C   -0.000036  -0.000285   0.010244   0.001306   0.002226  -0.000011
     3  C   -0.000667  -0.000336  -0.000171  -0.000403  -0.000355  -0.000046
     4  C   -0.011302   0.007986  -0.000587  -0.000016   0.000009   0.000092
     5  C   -0.034341  -0.038588   0.007425   0.000000   0.000002  -0.000703
     6  C    0.404011   0.408806  -0.039738   0.000002   0.000021  -0.004224
     7  C   -0.036402  -0.041245   0.418480  -0.000242  -0.000280  -0.035873
     8  C   -0.000006  -0.000256  -0.008323  -0.027411  -0.029744  -0.000111
     9  C   -0.000038   0.000010   0.003305   0.386081   0.388551   0.000023
    10  C    0.000034   0.000017  -0.001222  -0.031787  -0.030547   0.000010
    11  O   -0.000006  -0.000013   0.021668   0.000896   0.003738  -0.000097
    12  C    0.007594  -0.007605  -0.039615   0.000145  -0.000014   0.402860
    13  C   -0.000032  -0.000002   0.000080   0.001451  -0.000615   0.000001
    14  O    0.000001   0.000000   0.000003   0.003117   0.002004  -0.000001
    15  C    0.001724  -0.000349   0.000017   0.000002   0.000003   0.000001
    16  O    0.018769   0.000213  -0.000087  -0.000004  -0.000013   0.000001
    17  C    0.000725   0.000023   0.000000   0.000000  -0.000001   0.000000
    18  C   -0.001063   0.000011  -0.000009   0.000000   0.000000   0.000000
    19  O   -0.000378   0.000000   0.000000   0.000000   0.000000   0.000000
    20  H    0.000013   0.000031   0.000023  -0.000159  -0.000085   0.000001
    21  H   -0.000015   0.000022  -0.000070   0.000096  -0.000030  -0.000126
    22  H    0.000020  -0.000320   0.000021   0.000000  -0.000001  -0.000009
    23  H   -0.002876  -0.009147  -0.000293   0.000000   0.000000  -0.000108
    24  H    0.006877  -0.002907  -0.000029   0.000001  -0.000001   0.000293
    25  H    0.545879  -0.024584  -0.006481   0.000002  -0.000001   0.000141
    26  H   -0.024584   0.569828  -0.005934   0.000000  -0.000001   0.004036
    27  H   -0.006481  -0.005934   0.560700  -0.000130  -0.000093  -0.004767
    28  H    0.000002   0.000000  -0.000130   0.494843  -0.010118  -0.000006
    29  H   -0.000001  -0.000001  -0.000093  -0.010118   0.501292   0.000001
    30  H    0.000141   0.004036  -0.004767  -0.000006   0.000001   0.552586
    31  H   -0.000352  -0.000418   0.007638  -0.000003   0.000005  -0.026614
    32  H   -0.000326   0.000098  -0.006169  -0.000028  -0.000010  -0.024048
    33  H   -0.000011   0.000000  -0.000005  -0.000450   0.000161   0.000000
    34  H   -0.000001   0.000000  -0.000002   0.000717   0.000574   0.000000
    35  H    0.000012   0.000000  -0.000006   0.000304  -0.000732   0.000000
    36  H   -0.000001   0.000000   0.000008   0.002881   0.000076   0.000002
    37  H    0.000078  -0.000008  -0.000007   0.000000  -0.000002   0.000000
    38  H   -0.000104  -0.000001   0.000000   0.000000   0.000000   0.000000
    39  H   -0.000006  -0.000001   0.000001   0.000002   0.000006   0.000000
    40  H   -0.000032  -0.000002   0.000000   0.000000   0.000000   0.000000
    41  H    0.003876   0.000302   0.000006   0.000000   0.000000   0.000000
    42  H    0.000209   0.000009  -0.000001   0.000000   0.000000   0.000000
    43  H   -0.000037  -0.000002   0.000000   0.000000   0.000000   0.000000
              31         32         33         34         35         36
     1  C   -0.005425  -0.012981  -0.000034  -0.000857   0.001159   0.002213
     2  C    0.003925  -0.001677  -0.014786   0.011701   0.001380   0.000235
     3  C    0.000125   0.000019   0.002868  -0.000190   0.000117  -0.001801
     4  C   -0.000639  -0.000029  -0.000027  -0.000020  -0.000192  -0.000041
     5  C    0.003929  -0.000240  -0.000003  -0.000001  -0.000015   0.000007
     6  C   -0.006517   0.007835   0.000001   0.000000   0.000017   0.000004
     7  C   -0.034917  -0.025327  -0.000009   0.000022  -0.000067  -0.000133
     8  C   -0.000650   0.005098  -0.000562   0.000715  -0.000212  -0.000664
     9  C    0.000044   0.000155   0.007886  -0.009224  -0.002321  -0.000560
    10  C   -0.000241  -0.000018  -0.022982  -0.033558  -0.036174  -0.045400
    11  O   -0.000076   0.004708   0.000009  -0.000011  -0.000042  -0.000035
    12  C    0.404749   0.401241   0.000000   0.000000   0.000005  -0.000006
    13  C    0.000009   0.000000   0.395896   0.391549   0.399598   0.009871
    14  O   -0.000016   0.000010   0.003319   0.004554   0.003935   0.315096
    15  C    0.000001   0.000001  -0.000498  -0.000002  -0.000612   0.000004
    16  O    0.000003   0.000000  -0.000067   0.000213   0.007772   0.000003
    17  C    0.000000   0.000000  -0.000117   0.000031   0.000328  -0.000002
    18  C    0.000001   0.000000   0.000011   0.000001   0.000061   0.000000
    19  O    0.000000   0.000000   0.000001   0.000000  -0.000011   0.000000
    20  H    0.000001  -0.000006   0.003593  -0.000523   0.000206  -0.000791
    21  H    0.000526   0.000068  -0.000049   0.000006   0.000004   0.000603
    22  H   -0.000014   0.000000   0.000029  -0.000001   0.000002  -0.000003
    23  H   -0.000049   0.000027  -0.000001   0.000000  -0.000002   0.000000
    24  H    0.000057  -0.000141   0.000000   0.000000   0.000000  -0.000009
    25  H   -0.000352  -0.000326  -0.000011  -0.000001   0.000012  -0.000001
    26  H   -0.000418   0.000098   0.000000   0.000000   0.000000   0.000000
    27  H    0.007638  -0.006169  -0.000005  -0.000002  -0.000006   0.000008
    28  H   -0.000003  -0.000028  -0.000450   0.000717   0.000304   0.002881
    29  H    0.000005  -0.000010   0.000161   0.000574  -0.000732   0.000076
    30  H   -0.026614  -0.024048   0.000000   0.000000   0.000000   0.000002
    31  H    0.557387  -0.027734   0.000000   0.000000   0.000000   0.000042
    32  H   -0.027734   0.551443  -0.000001   0.000000   0.000000  -0.000002
    33  H    0.000000  -0.000001   0.541153  -0.026289  -0.021162  -0.000475
    34  H    0.000000   0.000000  -0.026289   0.550539  -0.021754  -0.000483
    35  H    0.000000   0.000000  -0.021162  -0.021754   0.536010  -0.000586
    36  H    0.000042  -0.000002  -0.000475  -0.000483  -0.000586   0.455809
    37  H    0.000000   0.000000   0.000036  -0.000008  -0.000273   0.000000
    38  H    0.000000   0.000000   0.000086   0.000000   0.000003   0.000000
    39  H    0.000001   0.000000   0.002721   0.000109  -0.000143   0.000014
    40  H    0.000000   0.000000   0.000036  -0.000004  -0.000022   0.000000
    41  H   -0.000001   0.000000  -0.000004   0.000000  -0.000002   0.000000
    42  H    0.000000   0.000000   0.000000   0.000000  -0.000008   0.000000
    43  H    0.000000   0.000000   0.000000   0.000000   0.000000   0.000000
              37         38         39         40         41         42
     1  C    0.000308  -0.000005  -0.000038   0.000005   0.000072   0.000006
     2  C    0.000072  -0.000012   0.001210  -0.000060  -0.000033   0.000018
     3  C   -0.000794   0.000988   0.001118  -0.000026  -0.000396  -0.000275
     4  C    0.012792  -0.002218  -0.009750   0.008424  -0.008651   0.007619
     5  C   -0.000729  -0.000134  -0.000121  -0.000203   0.005321  -0.003365
     6  C    0.000066   0.000004   0.000028  -0.000010  -0.002228   0.000453
     7  C   -0.000001   0.000006  -0.000008   0.000005  -0.000034  -0.000022
     8  C    0.000002   0.000000   0.000005   0.000000   0.000000   0.000000
     9  C    0.000006   0.000000  -0.000047   0.000000   0.000001   0.000000
    10  C    0.000119  -0.000023  -0.000051   0.000008   0.000002   0.000004
    11  O   -0.000001   0.000000   0.000000   0.000000   0.000000   0.000000
    12  C    0.000003   0.000000   0.000000   0.000000   0.000007   0.000000
    13  C   -0.000105   0.000070   0.001279   0.000016  -0.000002  -0.000004
    14  O    0.000001   0.000002  -0.000587   0.000000   0.000000   0.000000
    15  C   -0.053601  -0.034197  -0.029840  -0.029353  -0.027969  -0.053822
    16  O    0.315244   0.005015  -0.000514  -0.000207  -0.002756   0.005100
    17  C   -0.004491   0.387941   0.406159   0.399422   0.007823  -0.006628
    18  C   -0.011153  -0.001530   0.007662  -0.014303   0.404717   0.393372
    19  O    0.028214  -0.000295  -0.000229   0.017450  -0.027020  -0.033160
    20  H   -0.000071  -0.000119  -0.001095  -0.000093   0.000036   0.000034
    21  H    0.000050  -0.000002   0.000145   0.000023  -0.000012  -0.000017
    22  H   -0.000487   0.002329  -0.000050   0.000053  -0.000591   0.003657
    23  H   -0.000021  -0.000030   0.000010  -0.000015  -0.001803   0.000828
    24  H    0.000052  -0.000004  -0.000018   0.000029   0.000576  -0.000245
    25  H    0.000078  -0.000104  -0.000006  -0.000032   0.003876   0.000209
    26  H   -0.000008  -0.000001  -0.000001  -0.000002   0.000302   0.000009
    27  H   -0.000007   0.000000   0.000001   0.000000   0.000006  -0.000001
    28  H    0.000000   0.000000   0.000002   0.000000   0.000000   0.000000
    29  H   -0.000002   0.000000   0.000006   0.000000   0.000000   0.000000
    30  H    0.000000   0.000000   0.000000   0.000000   0.000000   0.000000
    31  H    0.000000   0.000000   0.000001   0.000000  -0.000001   0.000000
    32  H    0.000000   0.000000   0.000000   0.000000   0.000000   0.000000
    33  H    0.000036   0.000086   0.002721   0.000036  -0.000004   0.000000
    34  H   -0.000008   0.000000   0.000109  -0.000004   0.000000   0.000000
    35  H   -0.000273   0.000003  -0.000143  -0.000022  -0.000002  -0.000008
    36  H    0.000000   0.000000   0.000014   0.000000   0.000000   0.000000
    37  H    0.455704  -0.000194  -0.000971   0.003594  -0.001193   0.002272
    38  H   -0.000194   0.566336  -0.025561  -0.020746  -0.000148  -0.000357
    39  H   -0.000971  -0.025561   0.545432  -0.025518  -0.000361  -0.000274
    40  H    0.003594  -0.020746  -0.025518   0.532843   0.000943  -0.000666
    41  H   -0.001193  -0.000148  -0.000361   0.000943   0.548354  -0.036360
    42  H    0.002272  -0.000357  -0.000274  -0.000666  -0.036360   0.594506
    43  H   -0.001130  -0.000026   0.000030  -0.000729  -0.007198  -0.000373
              43
     1  C   -0.000001
     2  C    0.000000
     3  C    0.000023
     4  C   -0.000486
     5  C   -0.000021
     6  C    0.000011
     7  C    0.000000
     8  C    0.000000
     9  C    0.000000
    10  C    0.000000
    11  O    0.000000
    12  C    0.000000
    13  C    0.000000
    14  O    0.000000
    15  C    0.008376
    16  O    0.000143
    17  C    0.000043
    18  C   -0.031668
    19  O    0.318262
    20  H    0.000000
    21  H   -0.000001
    22  H    0.000011
    23  H   -0.000014
    24  H   -0.000002
    25  H   -0.000037
    26  H   -0.000002
    27  H    0.000000
    28  H    0.000000
    29  H    0.000000
    30  H    0.000000
    31  H    0.000000
    32  H    0.000000
    33  H    0.000000
    34  H    0.000000
    35  H    0.000000
    36  H    0.000000
    37  H   -0.001130
    38  H   -0.000026
    39  H    0.000030
    40  H   -0.000729
    41  H   -0.007198
    42  H   -0.000373
    43  H    0.433566
 Mulliken charges:
               1
     1  C   -0.059525
     2  C    0.041303
     3  C   -0.180163
     4  C   -0.188890
     5  C   -0.277668
     6  C   -0.192905
     7  C   -0.250763
     8  C    0.247122
     9  C   -0.197229
    10  C   -0.098175
    11  O   -0.404018
    12  C   -0.296732
    13  C   -0.249517
    14  O   -0.429326
    15  C   -0.051866
    16  O   -0.428385
    17  C   -0.262251
    18  C    0.014191
    19  O   -0.456661
    20  H    0.141301
    21  H    0.168756
    22  H    0.161147
    23  H    0.143867
    24  H    0.136616
    25  H    0.133362
    26  H    0.129705
    27  H    0.141854
    28  H    0.171190
    29  H    0.162500
    30  H    0.127043
    31  H    0.125226
    32  H    0.128033
    33  H    0.129727
    34  H    0.132198
    35  H    0.133425
    36  H    0.264124
    37  H    0.256628
    38  H    0.122925
    39  H    0.129251
    40  H    0.129141
    41  H    0.144725
    42  H    0.127491
    43  H    0.281221
 Sum of Mulliken charges =   0.00000
 Mulliken charges with hydrogens summed into heavy atoms:
               1
     1  C   -0.059525
     2  C    0.041303
     3  C    0.129893
     4  C   -0.027743
     5  C    0.002816
     6  C    0.070162
     7  C   -0.108909
     8  C    0.247122
     9  C    0.136461
    10  C   -0.098175
    11  O   -0.404018
    12  C    0.083571
    13  C    0.145834
    14  O   -0.165201
    15  C   -0.051866
    16  O   -0.171758
    17  C    0.119066
    18  C    0.286407
    19  O   -0.175440
 Electronic spatial extent (au):  <R**2>=           5054.1567
 Charge=              0.0000 electrons
 Dipole moment (field-independent basis, Debye):
    X=              5.3792    Y=              1.1676    Z=              2.9837  Tot=              6.2611
 Quadrupole moment (field-independent basis, Debye-Ang):
   XX=           -112.6994   YY=           -118.9340   ZZ=           -113.8939
   XY=             12.9862   XZ=            -13.0714   YZ=              5.6798
 Traceless Quadrupole moment (field-independent basis, Debye-Ang):
   XX=              2.4764   YY=             -3.7582   ZZ=              1.2818
   XY=             12.9862   XZ=            -13.0714   YZ=              5.6798
 Octapole moment (field-independent basis, Debye-Ang**2):
  XXX=             97.2157  YYY=             12.2068  ZZZ=             -3.0259  XYY=             24.8885
  XXY=              5.4069  XXZ=             18.3357  XZZ=             33.5602  YZZ=             -6.6464
  YYZ=            -15.6481  XYZ=            -29.6838
 Hexadecapole moment (field-independent basis, Debye-Ang**3):
 XXXX=          -3570.0516 YYYY=          -2045.0754 ZZZZ=           -761.5099 XXXY=            285.7510
 XXXZ=           -308.5103 YYYX=            -14.9382 YYYZ=             27.8864 ZZZX=           -121.5550
 ZZZY=              1.2121 XXYY=           -988.7414 XXZZ=           -715.8158 YYZZ=           -490.9331
 XXYZ=             -0.0026 YYXZ=             -0.7453 ZZXY=             44.6084
 N-N= 1.632909660874D+03 E-N=-5.336644861387D+03  KE= 8.829780404991D+02
 1\1\GINC-SNODE82\SP\RmPW1PW91\6-311G(d,p)\C15H24O4\ROOT\11-Mar-2024\0\
 \# mPW1PW91/6-311G(d,p) nmr guess=read geom=check scrf=(solvent=methan
 ol,read)\\candidate structure: DY-202A-11R_59, conformer: 1, nmr calcu
 lation with methanol solvation\\0,1\C,0,-1.4255254067,0.7188163921,-0.
 2303096988\C,0,-0.9785463853,-0.3724539088,0.4397555017\C,0,0.11495240
 7,-0.462951676,1.471736997\C,0,1.4704801364,0.2499326911,1.223432866\C
 ,0,1.3082395756,1.7814945906,1.0743635078\C,0,0.5853186286,2.318922350
 4,-0.1722590793\C,0,-0.946139917,2.1496321431,-0.2177138829\C,0,-2.618
 2758063,0.3560662326,-1.0138894309\C,0,-2.9843885599,-1.0868132294,-0.
 7240564663\C,0,-1.823825209,-1.6219873554,0.142605026\O,0,-3.237908631
 6,1.1039866995,-1.772701984\C,0,-1.672952969,2.9435139563,0.8894480789
 \C,0,-1.0350532755,-2.7214213943,-0.5719966337\O,0,-2.2747854494,-2.22
 23303062,1.3717895404\C,0,2.3696866226,-0.46252662,0.167478856\O,0,1.6
 220945219,-0.632081455,-1.0551544002\C,0,2.8191107223,-1.8460426032,0.
 6750150232\C,0,3.6157825566,0.3757240307,-0.1678246919\O,0,4.362392209
 1,-0.3410016623,-1.1629542325\H,0,0.2883627341,-1.515736201,1.70837474
 16\H,0,-0.2941000387,-0.0306562743,2.3978000632\H,0,2.0185916063,0.118
 1133376,2.1662912568\H,0,2.3012579041,2.243742662,1.1215186532\H,0,0.7
 888446283,2.1371905872,1.974635085\H,0,1.0136222074,1.8657098774,-1.07
 25114183\H,0,0.7897048963,3.396426331,-0.2414791313\H,0,-1.2767384566,
 2.582715984,-1.1718261\H,0,-3.9282813941,-1.1134094486,-0.1658424318\H
 ,0,-3.1404338767,-1.6449893598,-1.653371993\H,0,-1.3651191205,3.996608
 9495,0.8738870644\H,0,-1.4647954614,2.5441742069,1.8882155928\H,0,-2.7
 582045303,2.9098862476,0.7382395175\H,0,-0.1837286788,-3.0543773666,0.
 0292646727\H,0,-1.6916669937,-3.5824327379,-0.7420282322\H,0,-0.662768
 821,-2.3686353736,-1.5376847757\H,0,-2.7970940212,-1.5581812928,1.8546
 986844\H,0,2.2841975658,-0.8800760304,-1.7272050393\H,0,3.3947382061,-
 1.7571642244,1.6039086697\H,0,1.9627568374,-2.4993462644,0.8624860683\
 H,0,3.4542453542,-2.3346930446,-0.0704514192\H,0,3.3223666704,1.350360
 7497,-0.5684627173\H,0,4.2248476359,0.5372613,0.7331081852\H,0,4.92093
 93764,0.3014285102,-1.629429893\\Version=ES64L-G09RevD.01\State=1-A\HF
 =-886.9720761\RMSD=6.271e-09\Dipole=2.089615,0.4017494,1.2409985\Quadr
 upole=2.9834783,-3.3160452,0.3325669,9.3553996,-9.5409013,4.7949481\PG
 =C01 [X(C15H24O4)]\\@


      TO SUSPECT YOUR OWN MORTALITY IS TO KNOW THE BEGINNING OF TERROR.
      TO LEARN IRREFUTABLY THAT YOU ARE MORTAL IS TO KNOW THE END
      OF TERROR.

                                                  -- JESSICA
                                                     CHILDREN OF DUNE
                                                     BY FRANK HERBERT
 Job cpu time:       0 days  0 hours 39 minutes 22.6 seconds.
 File lengths (MBytes):  RWF=    271 Int=      0 D2E=      0 Chk=     30 Scr=      1
 Normal termination of Gaussian 09 at Mon Mar 11 00:09:34 2024.
