# Supplementary material for: New patchoulol- and guaiane-type sesquiterpenoids from Sanguisorba officinalis with anti-melanogenic activity
Source: Nat Prod Bioprospect. 2026 May 12;16(1):63. doi: 10.1007/s13659-026-00616-0 (PMC13161421; doi:10.1007/s13659-026-00616-0)
Supplement: Supplementary file 2 — Additional file 2. It includes the calculated NMR data of compound 11. [file 13659_2026_616_MOESM2_ESM.zip › New folder/11R-nmr-6.log]

 Entering Gaussian System, Link 0=/gpfs/home/zhengshan/software/Gaussian/g09/g09
 Input=DY-202A-11R_6-2.gjf
 Output=DY-202A-11R_6-2.log
 Initial command:
 /gpfs/home/zhengshan/software/Gaussian/g09/l1.exe "/gpfs/home/zhengshan/software/Gaussian/g09/scratch/zhengshan/%J/Gau-9750.inp" -scrdir="/gpfs/home/zhengshan/software/Gaussian/g09/scratch/zhengshan/%J/"
 Entering Link 1 = /gpfs/home/zhengshan/software/Gaussian/g09/l1.exe PID=      9751.
  
 Copyright (c) 1988,1990,1992,1993,1995,1998,2003,2009,2013,
            Gaussian, Inc.  All Rights Reserved.
  
 This is part of the Gaussian(R) 09 program.  It is based on
 the Gaussian(R) 03 system (copyright 2003, Gaussian, Inc.),
 the Gaussian(R) 98 system (copyright 1998, Gaussian, Inc.),
 the Gaussian(R) 94 system (copyright 1995, Gaussian, Inc.),
 the Gaussian 92(TM) system (copyright 1992, Gaussian, Inc.),
 the Gaussian 90(TM) system (copyright 1990, Gaussian, Inc.),
 the Gaussian 88(TM) system (copyright 1988, Gaussian, Inc.),
 the Gaussian 86(TM) system (copyright 1986, Carnegie Mellon
 University), and the Gaussian 82(TM) system (copyright 1983,
 Carnegie Mellon University). Gaussian is a federally registered
 trademark of Gaussian, Inc.
  
 This software contains proprietary and confidential information,
 including trade secrets, belonging to Gaussian, Inc.
  
 This software is provided under written license and may be
 used, copied, transmitted, or stored only in accord with that
 written license.
  
 The following legend is applicable only to US Government
 contracts under FAR:
  
                    RESTRICTED RIGHTS LEGEND
  
 Use, reproduction and disclosure by the US Government is
 subject to restrictions as set forth in subparagraphs (a)
 and (c) of the Commercial Computer Software - Restricted
 Rights clause in FAR 52.227-19.
  
 Gaussian, Inc.
 340 Quinnipiac St., Bldg. 40, Wallingford CT 06492
  
  
 ---------------------------------------------------------------
 Warning -- This program may not be used in any manner that
 competes with the business of Gaussian, Inc. or will provide
 assistance to any competitor of Gaussian, Inc.  The licensee
 of this program is prohibited from giving any competitor of
 Gaussian, Inc. access to this program.  By using this program,
 the user acknowledges that Gaussian, Inc. is engaged in the
 business of creating and licensing software in the field of
 computational chemistry and represents and warrants to the
 licensee that it is not a competitor of Gaussian, Inc. and that
 it will not use this program in any manner prohibited above.
 ---------------------------------------------------------------
  

 Cite this work as:
 Gaussian 09, Revision D.01,
 M. J. Frisch, G. W. Trucks, H. B. Schlegel, G. E. Scuseria, 
 M. A. Robb, J. R. Cheeseman, G. Scalmani, V. Barone, B. Mennucci, 
 G. A. Petersson, H. Nakatsuji, M. Caricato, X. Li, H. P. Hratchian, 
 A. F. Izmaylov, J. Bloino, G. Zheng, J. L. Sonnenberg, M. Hada, 
 M. Ehara, K. Toyota, R. Fukuda, J. Hasegawa, M. Ishida, T. Nakajima, 
 Y. Honda, O. Kitao, H. Nakai, T. Vreven, J. A. Montgomery, Jr., 
 J. E. Peralta, F. Ogliaro, M. Bearpark, J. J. Heyd, E. Brothers, 
 K. N. Kudin, V. N. Staroverov, T. Keith, R. Kobayashi, J. Normand, 
 K. Raghavachari, A. Rendell, J. C. Burant, S. S. Iyengar, J. Tomasi, 
 M. Cossi, N. Rega, J. M. Millam, M. Klene, J. E. Knox, J. B. Cross, 
 V. Bakken, C. Adamo, J. Jaramillo, R. Gomperts, R. E. Stratmann, 
 O. Yazyev, A. J. Austin, R. Cammi, C. Pomelli, J. W. Ochterski, 
 R. L. Martin, K. Morokuma, V. G. Zakrzewski, G. A. Voth, 
 P. Salvador, J. J. Dannenberg, S. Dapprich, A. D. Daniels, 
 O. Farkas, J. B. Foresman, J. V. Ortiz, J. Cioslowski, 
 and D. J. Fox, Gaussian, Inc., Wallingford CT, 2013.
 
 ******************************************
 Gaussian 09:  ES64L-G09RevD.01 24-Apr-2013
                10-Mar-2024 
 ******************************************
 %chk=DY-202A-11R_6.chk
 %mem=6GB
 %nprocshared=3
 Will use up to    3 processors via shared memory.
 ----------------------------------------------------------------------
 # mPW1PW91/6-311G(d,p) nmr guess=read geom=check scrf=(solvent=methano
 l,read)
 ----------------------------------------------------------------------
 1/29=2,38=1,40=2/1;
 2/12=2,40=1/2;
 3/5=4,6=6,7=101,11=2,14=-4,16=1,25=1,30=1,70=2203,72=3,74=-7,116=-2/1,2,8,3;
 4/5=1/1;
 5/5=2,38=6,53=3/2;
 8/6=1,10=90,11=11/1;
 10/13=100,45=16/2;
 6/7=2,8=2,9=2,10=2,28=1/1;
 99/9=1/99;
 ----------------------------------------------------------------------
 candidate structure: DY-202A-11R_6, conformer: 1, nmr calculation with
  methanol solvation
 ----------------------------------------------------------------------
 Structure from the checkpoint file:  "DY-202A-11R_6.chk"
 Charge =  0 Multiplicity = 1
 Redundant internal coordinates found in file.
 C,0,1.7921453014,0.6118001384,0.0515300405
 C,0,1.0616829204,-0.4881899131,0.356270617
 C,0,-0.3731694182,-0.5533943609,0.8010841375
 C,0,-1.2824831015,0.4970433539,0.1162801489
 C,0,-1.1325982043,1.9115926903,0.7290726516
 C,0,0.2868687423,2.320703936,1.1645975025
 C,0,1.4296664084,2.0742126989,0.1595581489
 C,0,3.1408304102,0.1976901274,-0.3719050479
 C,0,3.198522132,-1.3184027221,-0.4247759397
 C,0,1.8643606205,-1.7862941511,0.1986573975
 O,0,4.0762881303,0.9541142563,-0.6367863833
 C,0,1.1862267709,2.717514541,-1.2207252243
 C,0,2.0598715118,-2.4936260688,1.5422591962
 O,0,1.1620569662,-2.7303844184,-0.6291388516
 C,0,-2.77010022,0.0450927106,0.0656565031
 O,0,-3.5126597549,1.1612413101,-0.4712235578
 C,0,-3.3483290931,-0.3331363076,1.438133722
 C,0,-2.9516439787,-1.1137214512,-0.9327733191
 O,0,-4.3632708685,-1.306859007,-1.1131434978
 H,0,-0.420037658,-0.4377721036,1.8938379625
 H,0,-0.7329355783,-1.5655826261,0.5946577441
 H,0,-0.9602331931,0.560203026,-0.9310433366
 H,0,-1.7780760201,2.0029162177,1.61175137
 H,0,-1.5130213852,2.6374965154,0.0028943381
 H,0,0.5457746278,1.81166623,2.1022889342
 H,0,0.2636654845,3.3926393593,1.4026594182
 H,0,2.3249119529,2.5648762541,0.5696995383
 H,0,3.2666635062,-1.6404057161,-1.4712604406
 H,0,4.0887844708,-1.6938698073,0.0906902347
 H,0,0.9887993441,3.79116429,-1.1114960109
 H,0,0.3338682806,2.2675473607,-1.7413302249
 H,0,2.0680441015,2.6031290148,-1.8610175644
 H,0,1.0958593083,-2.7494926321,1.9946373673
 H,0,2.6265209645,-3.4196880786,1.3928770689
 H,0,2.61341557,-1.8553090874,2.2382527304
 H,0,1.0137894408,-2.3154375908,-1.49722883
 H,0,-4.3447514442,0.7692899136,-0.7982986623
 H,0,-2.8270983755,-1.1922108967,1.8746881425
 H,0,-3.2821347854,0.5040038233,2.1405093834
 H,0,-4.4057427375,-0.6003934596,1.3369061681
 H,0,-2.4855602284,-0.8411076169,-1.8878346508
 H,0,-2.4880172912,-2.0394185799,-0.5696851059
 H,0,-4.4976536303,-1.7208411725,-1.9806838184
 Recover connectivity data from disk.
                          Input orientation:                          
 ---------------------------------------------------------------------
 Center     Atomic      Atomic             Coordinates (Angstroms)
 Number     Number       Type             X           Y           Z
 ---------------------------------------------------------------------
      1          6           0        1.792145    0.611800    0.051530
      2          6           0        1.061683   -0.488190    0.356271
      3          6           0       -0.373169   -0.553394    0.801084
      4          6           0       -1.282483    0.497043    0.116280
      5          6           0       -1.132598    1.911593    0.729073
      6          6           0        0.286869    2.320704    1.164598
      7          6           0        1.429666    2.074213    0.159558
      8          6           0        3.140830    0.197690   -0.371905
      9          6           0        3.198522   -1.318403   -0.424776
     10          6           0        1.864361   -1.786294    0.198657
     11          8           0        4.076288    0.954114   -0.636786
     12          6           0        1.186227    2.717515   -1.220725
     13          6           0        2.059872   -2.493626    1.542259
     14          8           0        1.162057   -2.730384   -0.629139
     15          6           0       -2.770100    0.045093    0.065657
     16          8           0       -3.512660    1.161241   -0.471224
     17          6           0       -3.348329   -0.333136    1.438134
     18          6           0       -2.951644   -1.113721   -0.932773
     19          8           0       -4.363271   -1.306859   -1.113143
     20          1           0       -0.420038   -0.437772    1.893838
     21          1           0       -0.732936   -1.565583    0.594658
     22          1           0       -0.960233    0.560203   -0.931043
     23          1           0       -1.778076    2.002916    1.611751
     24          1           0       -1.513021    2.637497    0.002894
     25          1           0        0.545775    1.811666    2.102289
     26          1           0        0.263665    3.392639    1.402659
     27          1           0        2.324912    2.564876    0.569700
     28          1           0        3.266664   -1.640406   -1.471260
     29          1           0        4.088784   -1.693870    0.090690
     30          1           0        0.988799    3.791164   -1.111496
     31          1           0        0.333868    2.267547   -1.741330
     32          1           0        2.068044    2.603129   -1.861018
     33          1           0        1.095859   -2.749493    1.994637
     34          1           0        2.626521   -3.419688    1.392877
     35          1           0        2.613416   -1.855309    2.238253
     36          1           0        1.013789   -2.315438   -1.497229
     37          1           0       -4.344751    0.769290   -0.798299
     38          1           0       -2.827098   -1.192211    1.874688
     39          1           0       -3.282135    0.504004    2.140509
     40          1           0       -4.405743   -0.600393    1.336906
     41          1           0       -2.485560   -0.841108   -1.887835
     42          1           0       -2.488017   -2.039419   -0.569685
     43          1           0       -4.497654   -1.720841   -1.980684
 ---------------------------------------------------------------------
                    Distance matrix (angstroms):
                    1          2          3          4          5
     1  C    0.000000
     2  C    1.355146   0.000000
     3  C    2.570622   1.503633   0.000000
     4  C    3.077450   2.554094   1.548944   0.000000
     5  C    3.271490   3.273043   2.580325   1.548848   0.000000
     6  C    2.534784   3.023841   2.971234   2.624418   1.540110
     7  C    1.510534   2.596154   3.250552   3.137689   2.629827
     8  C    1.473002   2.307277   3.779977   4.460229   4.734111
     9  C    2.435251   2.421852   3.852915   4.864976   5.524748
    10  C    2.403688   1.534343   2.624786   3.888836   4.789308
    11  O    2.410035   3.486294   4.913016   5.430695   5.469445
    12  C    2.533733   3.574768   4.149491   3.579470   3.134991
    13  C    3.455086   2.534704   3.198989   4.706257   5.500826
    14  O    3.468504   2.451233   3.023532   4.116760   5.353329
    15  C    4.597330   3.879615   2.577657   1.555579   2.570089
    16  O    5.358742   4.932543   3.796728   2.400002   2.769193
    17  C    5.407407   4.543421   3.050561   2.589250   3.232807
    18  C    5.142938   4.261422   3.157334   2.545815   3.901690
    19  O    6.551860   5.679747   4.489197   3.775818   4.918276
    20  H    3.064222   2.135919   1.099853   2.185727   2.717340
    21  H    3.378168   2.106718   1.093878   2.187527   3.502648
    22  H    2.922961   2.616190   2.141263   1.097598   2.147545
    23  H    4.137146   3.980713   3.027485   2.179381   1.097316
    24  H    3.876846   4.064959   3.481114   2.155816   1.094985
    25  H    2.683045   2.933271   2.851509   3.002497   2.170862
    26  H    3.448894   4.097877   4.042108   3.525595   2.144008
    27  H    2.089700   3.310969   4.129987   4.182681   3.522294
    28  H    3.092818   3.086974   4.426458   5.271025   6.067261
    29  H    3.254566   3.269180   4.659869   5.800972   6.377282
    30  H    3.479418   4.524657   4.938432   4.185378   3.379469
    31  H    2.842959   3.538888   3.862834   3.032819   2.894843
    32  H    2.774770   3.935147   4.796869   4.423950   4.175033
    33  H    3.944461   2.792652   2.899218   4.441254   5.319153
    34  H    4.329930   3.480941   4.190943   5.678979   6.556994
    35  H    3.397480   2.796202   3.560916   5.021390   5.522662
    36  H    3.401942   2.603188   3.211027   3.973201   5.237479
    37  H    6.197460   5.669552   4.481181   3.207501   3.735726
    38  H    5.283538   4.233658   2.753630   2.886419   3.717171
    39  H    5.488513   4.799657   3.372570   2.845375   2.931547
    40  H    6.444798   5.555806   4.068287   3.528321   4.170493
    41  H    4.916385   4.212303   3.431510   2.693421   4.031882
    42  H    5.072934   3.982973   2.925723   2.890934   4.374291
    43  H    7.009471   6.155242   5.110043   4.433237   5.644551
                    6          7          8          9         10
     6  C    0.000000
     7  C    1.541703   0.000000
     8  C    3.874677   2.594585   0.000000
     9  C    4.924117   3.870418   1.518111   0.000000
    10  C    4.504326   3.885100   2.427161   1.545179   0.000000
    11  O    4.412737   2.982179   1.231836   2.445354   3.619451
    12  C    2.579936   1.542168   3.300074   4.579465   4.770619
    13  C    5.144311   4.813956   3.475008   2.558692   1.530950
    14  O    5.431108   4.876250   3.543351   2.486493   1.438674
    15  C    3.966250   4.665210   5.929068   6.141995   4.984967
    16  O    4.296124   5.065372   6.723632   7.154771   6.168392
    17  C    4.509141   5.500848   6.757752   6.877677   5.551586
    18  C    5.165482   5.527386   6.257205   6.174504   4.992634
    19  O    6.322271   6.827118   7.689255   7.593069   6.382325
    20  H    2.939506   3.569201   4.268159   4.386964   3.148114
    21  H    4.058085   4.256086   4.364566   4.068993   2.636565
    22  H    3.007713   3.032038   4.154849   4.591374   3.841953
    23  H    2.136570   3.521869   5.602622   6.320216   5.442637
    24  H    2.165529   3.000207   5.267966   6.166902   5.569107
    25  H    1.097915   2.150441   3.932031   4.818761   4.278762
    26  H    1.098298   2.154787   4.651329   5.843528   5.552765
    27  H    2.137088   1.100196   2.675054   4.102686   4.391180
    28  H    5.614028   4.453371   2.145463   1.097023   2.185489
    29  H    5.632463   4.612385   2.165782   1.095102   2.228960
    30  H    2.799207   2.181253   4.253386   5.609112   5.795787
    31  H    2.906794   2.202619   3.746821   4.774787   4.747588
    32  H    3.522314   2.184034   3.025634   4.326567   4.852915
    33  H    5.200993   5.171758   4.297478   3.510380   2.178047
    34  H    6.203079   5.756430   4.057634   2.836626   2.162181
    35  H    4.899453   4.600367   3.362424   2.778910   2.173889
    36  H    5.395141   4.710300   3.479435   2.630074   1.969643
    37  H    5.264195   5.997017   7.519473   7.835749   6.788078
    38  H    4.747798   5.633049   6.526498   6.450702   5.017151
    39  H    4.121964   5.347036   6.903661   7.204219   5.958412
    40  H    5.530199   6.526229   7.778672   7.838616   6.481988
    41  H    5.196225   5.293384   5.918903   5.888730   4.916161
    42  H    5.451458   5.727303   6.060338   5.733899   4.426919
    43  H    7.008462   7.356371   8.038369   7.862183   6.725254
                   11         12         13         14         15
    11  O    0.000000
    12  C    3.435552   0.000000
    13  C    4.549845   5.962661   0.000000
    14  O    4.697694   5.479978   2.361587   0.000000
    15  C    6.942102   4.944607   5.652794   4.862908   0.000000
    16  O    7.593579   5.006323   6.961700   6.084625   1.444099
    17  C    7.815833   6.077680   5.824705   5.510354   1.536587
    18  C    7.331806   5.646526   5.757188   4.430387   1.540348
    19  O    8.750147   6.855952   7.050981   5.726249   2.399070
    20  H    5.344002   4.715551   3.240385   3.758258   3.016322
    21  H    5.567222   5.032268   3.091761   2.538787   2.650313
    22  H    5.060464   3.056992   4.956221   3.927242   2.129406
    23  H    6.358419   4.161810   5.912154   6.005839   2.684696
    24  H    5.872252   2.964724   6.439226   6.030726   2.881795
    25  H    4.549995   3.503307   4.598007   5.335797   4.273603
    26  H    4.964054   2.861653   6.155807   6.513581   4.711410
    27  H    2.667861   2.127328   5.157961   5.552408   5.706358
    28  H    2.843127   4.835541   3.356432   2.515272   6.453335
    29  H    2.746124   5.441044   2.619762   3.187201   7.075939
    30  H    4.219809   1.097102   6.905664   6.541658   5.435813
    31  H    4.117139   1.095452   6.035712   5.186732   4.223639
    32  H    2.872462   1.095746   6.128562   5.548396   5.802005
    33  H    5.433604   6.343098   1.095186   2.624681   5.145514
    34  H    5.035028   6.824267   1.095900   2.590047   6.549026
    35  H    4.277699   5.908647   1.094654   3.330786   6.108514
    36  H    4.561713   5.043490   3.219398   0.973522   4.725731
    37  H    8.424616   5.879264   7.559367   6.526965   1.936597
    38  H    7.653167   6.401118   5.068201   4.954643   2.192433
    39  H    7.877967   6.013633   6.154731   6.154922   2.185816
    40  H    8.846288   6.987139   6.740228   6.277148   2.169805
    41  H    6.917066   5.156631   5.929360   4.296370   2.163895
    42  H    7.214974   6.045853   5.034869   3.715375   2.197366
    43  H    9.081516   7.251416   7.483947   5.905775   3.207877
                   16         17         18         19         20
    16  O    0.000000
    17  C    2.430188   0.000000
    18  C    2.388142   2.527424   0.000000
    19  O    2.688330   2.913290   1.436150   0.000000
    20  H    4.208880   2.965385   3.854305   5.034515   0.000000
    21  H    4.037145   3.011753   2.731280   4.020306   1.748637
    22  H    2.662248   3.480525   2.601489   3.885839   3.044293
    23  H    2.838306   2.820103   4.191097   5.006286   2.807276
    24  H    2.530350   3.775305   4.125136   4.992735   3.771944
    25  H    4.849424   4.495033   5.477356   6.645520   2.456872
    26  H    4.769823   5.189332   6.008307   7.058547   3.921831
    27  H    6.093517   6.429488   6.605418   7.909114   4.278316
    28  H    7.403278   7.343817   6.263762   7.645613   5.134392
    29  H    8.139371   7.679704   7.138045   8.546124   5.015835
    30  H    5.252578   6.505471   6.294199   7.391515   5.375942
    31  H    4.199150   5.516441   4.783444   5.935833   4.593645
    32  H    5.929150   6.988788   6.314577   7.563672   5.434756
    33  H    6.527845   5.089134   5.256212   6.445277   2.766253
    34  H    7.883484   6.725153   6.468544   7.720193   4.292354
    35  H    7.346403   6.204805   6.447887   7.759305   3.365987
    36  H    5.799028   5.619070   4.181793   5.484298   4.132895
    37  H    0.976207   2.685113   2.346181   2.099968   4.909987
    38  H    3.392939   1.095569   2.811319   3.361563   2.522595
    39  H    2.703008   1.094768   3.488743   3.877414   3.023142
    40  H    2.677739   1.095352   2.743967   2.550224   4.027712
    41  H    2.659158   3.473395   1.097130   2.083955   4.327830
    42  H    3.362114   2.771799   1.097132   2.085322   3.593154
    43  H    3.399277   3.864581   1.963888   0.970601   5.769327
                   21         22         23         24         25
    21  H    0.000000
    22  H    2.626479   0.000000
    23  H    3.854994   3.035802   0.000000
    24  H    4.315622   2.343707   1.749676   0.000000
    25  H    3.913293   3.610447   2.382747   3.054193   0.000000
    26  H    5.121528   3.868694   2.478661   2.384575   1.751726
    27  H    5.139236   4.130753   4.270384   3.880242   2.466067
    28  H    4.502267   4.795953   6.944649   6.581715   5.664829
    29  H    4.849683   5.622932   7.099289   7.081573   5.374777
    30  H    5.879632   3.777619   4.274284   2.971855   3.800407
    31  H    4.613870   2.290478   3.971586   2.567135   3.876357
    32  H    5.590526   3.769464   5.216610   4.037249   4.318740
    33  H    2.589609   4.872495   5.567001   6.308165   4.595471
    34  H    3.919287   5.839944   6.989493   7.467084   5.674490
    35  H    3.739440   5.352579   5.879082   6.496892   4.211927
    36  H    2.826539   3.533644   6.009031   5.759054   5.496231
    37  H    4.520749   3.393568   3.730683   3.485800   5.780761
    38  H    2.482620   3.798456   3.373192   4.460613   4.522317
    39  H    3.629223   3.850821   2.188268   3.500136   4.045285
    40  H    3.869371   4.285104   3.709096   4.542175   5.560698
    41  H    3.123992   2.281610   4.564659   4.076932   5.669858
    42  H    2.158825   3.036896   4.647919   4.811652   5.583385
    43  H    4.563945   4.338001   5.845345   5.642492   7.388196
                   26         27         28         29         30
    26  H    0.000000
    27  H    2.372288   0.000000
    28  H    6.527554   4.768313   0.000000
    29  H    6.498105   4.634395   1.765908   0.000000
    30  H    2.646813   2.472933   5.900851   6.414106   0.000000
    31  H    3.339975   3.064885   4.893498   5.757475   1.773988
    32  H    3.811915   2.444551   4.426758   5.133883   1.771434
    33  H    6.226457   5.637689   4.237324   3.700940   7.241527
    34  H    7.210478   6.048438   3.432042   2.610049   7.807074
    35  H    5.810379   4.733428   3.772718   2.610517   6.763347
    36  H    6.446253   5.459734   2.351974   3.516167   6.118823
    37  H    5.741401   7.041304   8.012063   8.830741   6.138125
    38  H    5.549458   6.508603   6.966361   7.159871   6.950712
    39  H    4.632638   6.176861   7.780111   7.960079   6.294588
    40  H    6.144266   7.477249   8.236094   8.654810   7.374384
    41  H    6.025795   6.385988   5.822413   6.918365   5.842244
    42  H    6.400715   6.757368   5.838527   6.618899   6.810103
    43  H    7.763044   8.450990   7.781427   8.832793   7.825526
                   31         32         33         34         35
    31  H    0.000000
    32  H    1.770397   0.000000
    33  H    6.301490   6.667966   0.000000
    34  H    6.886520   6.868337   1.776007   0.000000
    35  H    6.166957   6.081046   1.778170   1.778233   0.000000
    36  H    4.639572   5.043421   3.519697   3.488980   4.089541
    37  H    5.002356   6.753983   7.055676   8.423030   8.032761
    38  H    5.919225   7.233431   4.222453   5.910648   5.492820
    39  H    5.590549   7.003068   5.456496   7.132077   6.350860
    40  H    6.337550   7.899316   5.942967   7.576562   7.187198
    41  H    4.199330   5.709536   5.616234   6.598903   6.637225
    42  H    5.280696   6.631627   4.463645   5.649362   5.826065
    43  H    6.269620   7.862533   6.938926   8.063551   8.269511
                   36         37         38         39         40
    36  H    0.000000
    37  H    6.222380   0.000000
    38  H    5.232961   3.646315   0.000000
    39  H    6.295820   3.136259   1.776194   0.000000
    40  H    6.351773   2.537489   1.769626   1.768606   0.000000
    41  H    3.817286   2.690179   3.794272   4.321043   3.760851
    42  H    3.633067   3.374695   2.609156   3.800628   3.063259
    43  H    5.564466   2.760827   4.234867   4.838559   3.502892
                   41         42         43
    41  H    0.000000
    42  H    1.781425   0.000000
    43  H    2.197970   2.476095   0.000000
 Stoichiometry    C15H24O4
 Framework group  C1[X(C15H24O4)]
 Deg. of freedom   123
 Full point group                 C1      NOp   1
 Largest Abelian subgroup         C1      NOp   1
 Largest concise Abelian subgroup C1      NOp   1
                         Standard orientation:                         
 ---------------------------------------------------------------------
 Center     Atomic      Atomic             Coordinates (Angstroms)
 Number     Number       Type             X           Y           Z
 ---------------------------------------------------------------------
      1          6           0        1.819800    0.629406    0.015797
      2          6           0        1.099920   -0.482436    0.302159
      3          6           0       -0.329827   -0.567961    0.759781
      4          6           0       -1.253161    0.491750    0.108864
      5          6           0       -1.106532    1.892681    0.752931
      6          6           0        0.314536    2.301439    1.183536
      7          6           0        1.448610    2.086350    0.161546
      8          6           0        3.166833    0.234661   -0.430761
      9          6           0        3.234185   -1.279355   -0.519548
     10          6           0        1.909662   -1.770899    0.106231
     11          8           0        4.094414    1.003539   -0.687355
     12          6           0        1.186714    2.759854   -1.200836
     13          6           0        2.123687   -2.507896    1.430934
     14          8           0        1.205285   -2.700362   -0.736227
     15          6           0       -2.738143    0.030742    0.062724
     16          8           0       -3.493662    1.153868   -0.440467
     17          6           0       -3.299719   -0.383312    1.431771
     18          6           0       -2.922102   -1.105785   -0.960573
     19          8           0       -4.334170   -1.304510   -1.131149
     20          1           0       -0.366274   -0.478104    1.855351
     21          1           0       -0.684867   -1.577560    0.533449
     22          1           0       -0.942092    0.581485   -0.939899
     23          1           0       -1.743532    1.958959    1.643965
     24          1           0       -1.499254    2.632602    0.047750
     25          1           0        0.586458    1.772557    2.106444
     26          1           0        0.286558    3.367363    1.446750
     27          1           0        2.344687    2.573573    0.573966
     28          1           0        3.293767   -1.576459   -1.573891
     29          1           0        4.132190   -1.660490   -0.021983
     30          1           0        0.983193    3.829272   -1.064616
     31          1           0        0.332115    2.316182   -1.723167
     32          1           0        2.062675    2.666533   -1.852483
     33          1           0        1.166105   -2.780922    1.886924
     34          1           0        2.694998   -3.426264    1.254291
     35          1           0        2.680024   -1.882090    2.136003
     36          1           0        1.045340   -2.266389   -1.592866
     37          1           0       -4.326404    0.763837   -0.768183
     38          1           0       -2.768271   -1.248650    1.842896
     39          1           0       -3.231969    0.437714    2.152773
     40          1           0       -4.356291   -0.655507    1.335011
     41          1           0       -2.467674   -0.807800   -1.913671
     42          1           0       -2.448557   -2.036419   -0.623863
     43          1           0       -4.474645   -1.699138   -2.006707
 ---------------------------------------------------------------------
 Rotational constants (GHZ):      0.5537378      0.2593960      0.2070860
 Standard basis: 6-311G(d,p) (5D, 7F)
 There are   505 symmetry adapted cartesian basis functions of A   symmetry.
 There are   486 symmetry adapted basis functions of A   symmetry.
   486 basis functions,   800 primitive gaussians,   505 cartesian basis functions
    73 alpha electrons       73 beta electrons
       nuclear repulsion energy      1598.8918978290 Hartrees.
 NAtoms=   43 NActive=   43 NUniq=   43 SFac= 1.00D+00 NAtFMM=   60 NAOKFM=F Big=F
 Integral buffers will be    131072 words long.
 Raffenetti 2 integral format.
 Two-electron integral symmetry is turned on.
 Using the following non-standard input for PCM:
 --- end of non-standard input.
 ------------------------------------------------------------------------------
 Polarizable Continuum Model (PCM)
 =================================
 Model                : PCM (using non-symmetric T matrix).
 Atomic radii         : UFF (Universal Force Field).
 Polarization charges : Total charges.
 Charge compensation  : None.
 Solution method      : On-the-fly selection.
 Cavity type          : Scaled VdW (van der Waals Surface) (Alpha=1.100).
 Cavity algorithm     : GePol (No added spheres)
                        Default sphere list used, NSphG=   43.
                        Lebedev-Laikov grids with approx.  5.0 points / Ang**2.
                        Smoothing algorithm: Karplus/York (Gamma=1.0000).
                        Polarization charges: spherical gaussians, with
                                              point-specific exponents (IZeta= 3).
                        Self-potential: point-specific (ISelfS= 7).
                        Self-field    : sphere-specific E.n sum rule (ISelfD= 2).
 Solvent              : Methanol, Eps=  32.613000 Eps(inf)=   1.765709
 ------------------------------------------------------------------------------
 One-electron integrals computed using PRISM.
 NBasis=   486 RedAO= T EigKep=  3.06D-04  NBF=   486
 NBsUse=   486 1.00D-06 EigRej= -1.00D+00 NBFU=   486
 Initial guess from the checkpoint file:  "DY-202A-11R_6.chk"
 B after Tr=     0.000000    0.000000    0.000000
         Rot=    1.000000    0.000000    0.000000    0.000000 Ang=   0.00 deg.
 Requested convergence on RMS density matrix=1.00D-08 within 128 cycles.
 Requested convergence on MAX density matrix=1.00D-06.
 Requested convergence on             energy=1.00D-06.
 No special actions if energy rises.
 Inv3:  Mode=1 IEnd=    21226800.
 Iteration    1 A*A^-1 deviation from unit magnitude is 5.55D-15 for    842.
 Iteration    1 A*A^-1 deviation from orthogonality  is 3.06D-15 for   2165    862.
 Iteration    1 A^-1*A deviation from unit magnitude is 4.44D-15 for    847.
 Iteration    1 A^-1*A deviation from orthogonality  is 2.05D-09 for   2334   2333.
 Iteration    2 A*A^-1 deviation from unit magnitude is 9.88D-15 for    847.
 Iteration    2 A*A^-1 deviation from orthogonality  is 1.35D-14 for   2165    862.
 Iteration    2 A^-1*A deviation from unit magnitude is 8.88D-16 for      9.
 Iteration    2 A^-1*A deviation from orthogonality  is 3.74D-16 for   1419    862.
 Error on total polarization charges =  0.01113
 SCF Done:  E(RmPW1PW91) =  -886.976650532     A.U. after   11 cycles
            NFock= 11  Conv=0.65D-08     -V/T= 2.0045
 DoSCS=F DFT=T ScalE2(SS,OS)=  1.000000  1.000000
 Range of M.O.s used for correlation:     1   486
 NBasis=   486 NAE=    73 NBE=    73 NFC=     0 NFV=     0
 NROrb=    486 NOA=    73 NOB=    73 NVA=   413 NVB=   413

 **** Warning!!: The largest alpha MO coefficient is  0.10373558D+02

 NEqPCM:  Using equilibrium solvation (IEInf=0, Eps=  32.6130, EpsInf=   1.7657)
          Differentiating once with respect to magnetic field using GIAOs.
          Electric field/nuclear overlap derivatives assumed to be zero.
 FoFJK:  IHMeth= 1 ICntrl=    6127 DoSepK=F KAlg= 0 I1Cent=   0 FoldK=F
 IRaf=         1 NMat=   1 IRICut=       1 DoRegI=T DoRafI=F ISym2E= 0.
          There are     3 degrees of freedom in the 1st order CPHF.  IDoFFX=0 NUNeed=     3.
      3 vectors produced by pass  0 Test12= 1.00D-12 3.33D-08 XBig12= 4.33D+01 1.11D+00.
 AX will form     3 AO Fock derivatives at one time.
      3 vectors produced by pass  1 Test12= 1.00D-12 3.33D-08 XBig12= 1.00D-01 2.05D-01.
      3 vectors produced by pass  2 Test12= 1.00D-12 3.33D-08 XBig12= 1.42D-03 1.80D-02.
      3 vectors produced by pass  3 Test12= 1.00D-12 3.33D-08 XBig12= 7.20D-06 9.08D-04.
      3 vectors produced by pass  4 Test12= 1.00D-12 3.33D-08 XBig12= 3.90D-08 6.39D-05.
      3 vectors produced by pass  5 Test12= 1.00D-12 3.33D-08 XBig12= 1.06D-10 2.85D-06.
      3 vectors produced by pass  6 Test12= 1.00D-12 3.33D-08 XBig12= 6.32D-13 1.88D-07.
 InvSVY:  IOpt=1 It=  1 EMax= 3.55D-15
 Solved reduced A of dimension    21 with     3 vectors.
 Calculating GIAO nuclear magnetic shielding tensors.
 SCF GIAO Magnetic shielding tensor (ppm):
      1  C    Isotropic =    35.5228   Anisotropy =   140.1779
   XX=   -17.7401   YX=    34.4264   ZX=    48.6661
   XY=    21.4422   YY=    11.3629   ZY=    -8.2096
   XZ=    47.7357   YZ=    -0.8207   ZZ=   112.9455
   Eigenvalues:   -47.0018    24.5954   128.9747
      2  C    Isotropic =    -1.1388   Anisotropy =   190.4208
   XX=   -67.4674   YX=    33.4987   ZX=    65.7604
   XY=    34.8955   YY=   -44.5026   ZY=    -2.8330
   XZ=    49.6736   YZ=   -14.0475   ZZ=   108.5535
   Eigenvalues:  -105.1265   -24.0983   125.8084
      3  C    Isotropic =   159.5528   Anisotropy =    16.9817
   XX=   168.0402   YX=    -4.4380   ZX=     3.7137
   XY=    -3.7464   YY=   151.1407   ZY=    -5.3927
   XZ=     1.3445   YZ=    -9.7828   ZZ=   159.4775
   Eigenvalues:   146.4094   161.3750   170.8739
      4  C    Isotropic =   139.8634   Anisotropy =    37.1915
   XX=   163.9897   YX=     5.1448   ZX=     1.6861
   XY=     2.3168   YY=   132.7992   ZY=    -4.9684
   XZ=     5.2674   YZ=    -1.4957   ZZ=   122.8014
   Eigenvalues:   121.3893   133.5433   164.6578
      5  C    Isotropic =   161.8343   Anisotropy =    18.0379
   XX=   167.5183   YX=     4.1721   ZX=    -0.4859
   XY=    -1.4330   YY=   170.5482   ZY=     7.0748
   XZ=     1.2331   YZ=    10.6093   ZZ=   147.4363
   Eigenvalues:   144.4413   167.2020   173.8596
      6  C    Isotropic =   156.5483   Anisotropy =    18.2003
   XX=   162.1265   YX=     3.7066   ZX=   -11.8143
   XY=     0.7059   YY=   152.7546   ZY=     5.2666
   XZ=    -7.1624   YZ=     4.4669   ZZ=   154.7638
   Eigenvalues:   144.7797   156.1834   168.6818
      7  C    Isotropic =   154.7685   Anisotropy =     7.9483
   XX=   152.1738   YX=    -4.5683   ZX=     1.7467
   XY=    -5.0308   YY=   153.0732   ZY=     2.2743
   XZ=    -4.3755   YZ=    -0.2842   ZZ=   159.0586
   Eigenvalues:   147.7946   156.4436   160.0674
      8  C    Isotropic =   -24.3293   Anisotropy =   146.6986
   XX=   -56.7044   YX=    15.9573   ZX=    40.3251
   XY=    21.7274   YY=   -74.7935   ZY=   -15.3356
   XZ=    47.2408   YZ=    -9.0054   ZZ=    58.5100
   Eigenvalues:   -95.0272   -51.4305    73.4698
      9  C    Isotropic =   133.1164   Anisotropy =    33.3373
   XX=   132.0838   YX=    15.6143   ZX=   -13.8433
   XY=    13.1685   YY=   139.5753   ZY=    -7.1156
   XZ=    -6.0171   YZ=    -5.9422   ZZ=   127.6900
   Eigenvalues:   118.2618   125.7461   155.3413
     10  C    Isotropic =   106.6353   Anisotropy =    37.2340
   XX=   106.4053   YX=     7.5510   ZX=     3.8923
   XY=     6.1389   YY=   109.8982   ZY=    17.8139
   XZ=     9.4173   YZ=    23.8777   ZZ=   103.6024
   Eigenvalues:    85.6500   102.7979   131.4580
     11  O    Isotropic =  -233.1387   Anisotropy =   902.6375
   XX=  -519.8731   YX=  -223.0213   ZX=   265.0561
   XY=  -170.0767   YY=  -452.2590   ZY=    14.9850
   XZ=   312.3871   YZ=    32.2980   ZZ=   272.7159
   Eigenvalues:  -743.8401  -324.1957   368.6196
     12  C    Isotropic =   169.0030   Anisotropy =    29.6682
   XX=   154.8864   YX=    -1.9528   ZX=     3.9584
   XY=    -0.8042   YY=   173.7078   ZY=   -10.2706
   XZ=     2.9282   YZ=   -13.9798   ZZ=   178.4149
   Eigenvalues:   154.3833   163.8440   188.7818
     13  C    Isotropic =   161.8868   Anisotropy =    37.2329
   XX=   150.5911   YX=     0.1764   ZX=     8.1700
   XY=     0.9050   YY=   158.0712   ZY=   -16.1150
   XZ=    10.4929   YZ=   -13.0771   ZZ=   176.9981
   Eigenvalues:   144.6210   154.3307   186.7087
     14  O    Isotropic =   249.8101   Anisotropy =    96.2486
   XX=   227.6172   YX=    22.8459   ZX=    11.8954
   XY=    10.8727   YY=   213.2814   ZY=    -9.3161
   XZ=    30.8064   YZ=     9.0078   ZZ=   308.5317
   Eigenvalues:   200.7054   234.7490   313.9758
     15  C    Isotropic =   109.8305   Anisotropy =    41.2504
   XX=   114.7769   YX=   -21.2042   ZX=     8.4759
   XY=   -11.8010   YY=   116.8871   ZY=   -12.8559
   XZ=     4.2932   YZ=   -13.3238   ZZ=    97.8275
   Eigenvalues:    90.9411   101.2196   137.3307
     16  O    Isotropic =   270.5220   Anisotropy =    72.2417
   XX=   261.4924   YX=     4.5514   ZX=    11.7838
   XY=    -2.9863   YY=   261.1914   ZY=   -23.3621
   XZ=    29.1198   YZ=   -49.1028   ZZ=   288.8821
   Eigenvalues:   230.7920   262.0908   318.6831
     17  C    Isotropic =   170.4784   Anisotropy =    32.0809
   XX=   160.1600   YX=    -4.6976   ZX=   -10.3253
   XY=    -6.5627   YY=   168.1885   ZY=   -11.6096
   XZ=    -3.6308   YZ=   -16.5012   ZZ=   183.0867
   Eigenvalues:   151.4047   168.1648   191.8656
     18  C    Isotropic =   113.6723   Anisotropy =    43.6358
   XX=   134.4087   YX=    18.3955   ZX=     5.2669
   XY=    12.5926   YY=   107.6255   ZY=    10.6580
   XZ=     1.7464   YZ=     9.2486   ZZ=    98.9829
   Eigenvalues:    91.5174   106.7368   142.7629
     19  O    Isotropic =   320.6799   Anisotropy =    91.6681
   XX=   301.3401   YX=     3.6824   ZX=    -3.9297
   XY=    28.9588   YY=   303.7746   ZY=    42.8734
   XZ=     7.8562   YZ=    42.4497   ZZ=   356.9250
   Eigenvalues:   273.5115   306.7362   381.7920
     20  H    Isotropic =    29.5175   Anisotropy =     5.0727
   XX=    28.5275   YX=    -1.1911   ZX=     0.7377
   XY=    -1.8456   YY=    27.6463   ZY=    -1.9800
   XZ=    -0.8276   YZ=    -1.1867   ZZ=    32.3787
   Eigenvalues:    26.2231    29.4301    32.8993
     21  H    Isotropic =    29.3801   Anisotropy =     8.7699
   XX=    32.6527   YX=    -2.0971   ZX=     0.6785
   XY=    -2.7052   YY=    32.9828   ZY=     1.2618
   XZ=     0.5578   YZ=     0.3440   ZZ=    22.5048
   Eigenvalues:    22.3783    30.5353    35.2267
     22  H    Isotropic =    29.9141   Anisotropy =     3.3115
   XX=    30.7908   YX=     1.9266   ZX=    -1.3557
   XY=     2.0887   YY=    28.5191   ZY=     0.1715
   XZ=     0.2547   YZ=    -0.3437   ZZ=    30.4325
   Eigenvalues:    27.3347    30.2859    32.1218
     23  H    Isotropic =    30.0586   Anisotropy =     7.3445
   XX=    32.7979   YX=     1.7021   ZX=    -3.6695
   XY=     1.4166   YY=    28.2954   ZY=     3.9713
   XZ=    -3.3563   YZ=     2.9384   ZZ=    29.0824
   Eigenvalues:    23.8012    31.4196    34.9549
     24  H    Isotropic =    29.6909   Anisotropy =     6.8958
   XX=    30.5844   YX=    -0.4034   ZX=     2.9329
   XY=    -0.5559   YY=    33.1019   ZY=    -2.6391
   XZ=     1.9681   YZ=    -2.4475   ZZ=    25.3863
   Eigenvalues:    23.8802    30.9044    34.2881
     25  H    Isotropic =    29.8840   Anisotropy =     6.3455
   XX=    28.6299   YX=     1.2282   ZX=     1.6706
   XY=     0.3571   YY=    27.1809   ZY=    -0.2545
   XZ=     0.7769   YZ=    -0.1486   ZZ=    33.8412
   Eigenvalues:    26.7618    28.7759    34.1144
     26  H    Isotropic =    30.0535   Anisotropy =    10.5271
   XX=    28.5588   YX=     1.6525   ZX=    -0.3844
   XY=     1.4303   YY=    34.1389   ZY=     4.6155
   XZ=    -0.9179   YZ=     5.6932   ZZ=    27.4628
   Eigenvalues:    24.2542    28.8347    37.0716
     27  H    Isotropic =    29.0955   Anisotropy =     8.8926
   XX=    33.5459   YX=     2.8323   ZX=     1.3894
   XY=     2.8586   YY=    26.9925   ZY=     0.7055
   XZ=     1.3773   YZ=     2.4123   ZZ=    26.7481
   Eigenvalues:    25.1565    27.1061    35.0239
     28  H    Isotropic =    29.3477   Anisotropy =     6.3555
   XX=    29.4111   YX=     0.8044   ZX=    -2.9502
   XY=     0.1425   YY=    27.5463   ZY=     0.7595
   XZ=    -3.2677   YZ=     2.0398   ZZ=    31.0856
   Eigenvalues:    25.9965    28.4618    33.5847
     29  H    Isotropic =    29.1908   Anisotropy =     6.0311
   XX=    33.1628   YX=    -0.4426   ZX=    -0.5032
   XY=    -0.5505   YY=    27.5352   ZY=    -1.5151
   XZ=     0.4891   YZ=    -2.5608   ZZ=    26.8743
   Eigenvalues:    25.1268    29.2340    33.2115
     30  H    Isotropic =    30.7225   Anisotropy =    10.8298
   XX=    27.2483   YX=    -0.3245   ZX=    -0.9783
   XY=    -0.3383   YY=    37.1027   ZY=    -2.1096
   XZ=    -0.1415   YZ=    -3.7127   ZZ=    27.8166
   Eigenvalues:    26.4690    27.7561    37.9424
     31  H    Isotropic =    30.8404   Anisotropy =     5.1884
   XX=    31.8395   YX=     2.6902   ZX=     1.3954
   XY=     2.7062   YY=    28.4038   ZY=    -1.5473
   XZ=     2.8593   YZ=    -1.6587   ZZ=    32.2780
   Eigenvalues:    25.9641    32.2579    34.2994
     32  H    Isotropic =    30.4885   Anisotropy =     9.2034
   XX=    31.5297   YX=    -0.2713   ZX=    -3.6860
   XY=     0.3497   YY=    27.8276   ZY=    -2.3000
   XZ=    -4.7998   YZ=    -3.5133   ZZ=    32.1082
   Eigenvalues:    25.5201    29.3213    36.6241
     33  H    Isotropic =    30.3083   Anisotropy =     6.0633
   XX=    31.5893   YX=    -1.1839   ZX=    -1.5943
   XY=     0.3324   YY=    29.0560   ZY=    -3.3103
   XZ=    -2.9539   YZ=    -4.1714   ZZ=    30.2795
   Eigenvalues:    25.3381    31.2362    34.3505
     34  H    Isotropic =    30.2039   Anisotropy =     9.7876
   XX=    29.5140   YX=    -4.3382   ZX=     0.3248
   XY=    -4.2521   YY=    33.3614   ZY=    -1.4012
   XZ=     0.9427   YZ=    -3.2271   ZZ=    27.7361
   Eigenvalues:    26.2059    27.6767    36.7289
     35  H    Isotropic =    30.9652   Anisotropy =     8.5569
   XX=    30.0961   YX=     0.0223   ZX=     4.0569
   XY=     0.4569   YY=    28.7680   ZY=     0.6939
   XZ=     4.2134   YZ=     0.0868   ZZ=    34.0314
   Eigenvalues:    27.4843    28.7414    36.6697
     36  H    Isotropic =    30.9954   Anisotropy =    14.4121
   XX=    26.0797   YX=    -0.0757   ZX=     3.8323
   XY=    -0.0664   YY=    27.5015   ZY=    -1.1123
   XZ=     4.2109   YZ=    -0.9586   ZZ=    39.4049
   Eigenvalues:    24.9425    27.4401    40.6034
     37  H    Isotropic =    29.0002   Anisotropy =    17.8136
   XX=    36.8440   YX=     2.2084   ZX=     7.8365
   XY=     2.2797   YY=    28.3302   ZY=     1.0501
   XZ=     7.9444   YZ=     2.9360   ZZ=    21.8264
   Eigenvalues:    18.3495    27.7751    40.8759
     38  H    Isotropic =    30.9616   Anisotropy =     8.6955
   XX=    30.3517   YX=    -1.0344   ZX=    -0.2823
   XY=    -1.7396   YY=    31.9902   ZY=    -4.9023
   XZ=     0.2245   YZ=    -5.6501   ZZ=    30.5429
   Eigenvalues:    25.7476    30.3785    36.7586
     39  H    Isotropic =    30.5249   Anisotropy =     7.0124
   XX=    29.0316   YX=     0.6889   ZX=    -2.9180
   XY=     1.3933   YY=    29.6979   ZY=     2.5606
   XZ=    -2.2832   YZ=     3.4945   ZZ=    32.8452
   Eigenvalues:    26.0031    30.3717    35.1998
     40  H    Isotropic =    30.4139   Anisotropy =     8.4166
   XX=    34.4462   YX=     2.8852   ZX=    -1.5475
   XY=     3.0073   YY=    26.6755   ZY=    -0.3828
   XZ=    -2.1305   YZ=    -0.3660   ZZ=    30.1199
   Eigenvalues:    25.6717    29.5450    36.0249
     41  H    Isotropic =    28.3867   Anisotropy =     6.1226
   XX=    31.9360   YX=     2.3361   ZX=    -1.2663
   XY=     1.8567   YY=    24.1541   ZY=     1.4182
   XZ=     0.1212   YZ=     2.2650   ZZ=    29.0700
   Eigenvalues:    23.0130    29.6787    32.4685
     42  H    Isotropic =    27.7689   Anisotropy =     6.1685
   XX=    30.9656   YX=    -1.5437   ZX=     2.5980
   XY=    -0.3747   YY=    29.2766   ZY=     2.0397
   XZ=     2.7923   YZ=     1.2286   ZZ=    23.0645
   Eigenvalues:    21.7779    29.6475    31.8812
     43  H    Isotropic =    30.5353   Anisotropy =    21.9631
   XX=    28.1633   YX=     3.5121   ZX=     5.2619
   XY=     2.5872   YY=    25.0313   ZY=     8.9508
   XZ=     5.2770   YZ=     9.2223   ZZ=    38.4113
   Eigenvalues:    20.4182    26.0104    45.1773
 End of Minotr F.D. properties file   721 does not exist.
 End of Minotr F.D. properties file   722 does not exist.
 End of Minotr F.D. properties file   788 does not exist.

 **********************************************************************

            Population analysis using the SCF density.

 **********************************************************************

 Orbital symmetries:
       Occupied  (A) (A) (A) (A) (A) (A) (A) (A) (A) (A) (A) (A)
                 (A) (A) (A) (A) (A) (A) (A) (A) (A) (A) (A) (A)
                 (A) (A) (A) (A) (A) (A) (A) (A) (A) (A) (A) (A)
                 (A) (A) (A) (A) (A) (A) (A) (A) (A) (A) (A) (A)
                 (A) (A) (A) (A) (A) (A) (A) (A) (A) (A) (A) (A)
                 (A) (A) (A) (A) (A) (A) (A) (A) (A) (A) (A) (A)
                 (A)
       Virtual   (A) (A) (A) (A) (A) (A) (A) (A) (A) (A) (A) (A)
                 (A) (A) (A) (A) (A) (A) (A) (A) (A) (A) (A) (A)
                 (A) (A) (A) (A) (A) (A) (A) (A) (A) (A) (A) (A)
                 (A) (A) (A) (A) (A) (A) (A) (A) (A) (A) (A) (A)
                 (A) (A) (A) (A) (A) (A) (A) (A) (A) (A) (A) (A)
                 (A) (A) (A) (A) (A) (A) (A) (A) (A) (A) (A) (A)
                 (A) (A) (A) (A) (A) (A) (A) (A) (A) (A) (A) (A)
                 (A) (A) (A) (A) (A) (A) (A) (A) (A) (A) (A) (A)
                 (A) (A) (A) (A) (A) (A) (A) (A) (A) (A) (A) (A)
                 (A) (A) (A) (A) (A) (A) (A) (A) (A) (A) (A) (A)
                 (A) (A) (A) (A) (A) (A) (A) (A) (A) (A) (A) (A)
                 (A) (A) (A) (A) (A) (A) (A) (A) (A) (A) (A) (A)
                 (A) (A) (A) (A) (A) (A) (A) (A) (A) (A) (A) (A)
                 (A) (A) (A) (A) (A) (A) (A) (A) (A) (A) (A) (A)
                 (A) (A) (A) (A) (A) (A) (A) (A) (A) (A) (A) (A)
                 (A) (A) (A) (A) (A) (A) (A) (A) (A) (A) (A) (A)
                 (A) (A) (A) (A) (A) (A) (A) (A) (A) (A) (A) (A)
                 (A) (A) (A) (A) (A) (A) (A) (A) (A) (A) (A) (A)
                 (A) (A) (A) (A) (A) (A) (A) (A) (A) (A) (A) (A)
                 (A) (A) (A) (A) (A) (A) (A) (A) (A) (A) (A) (A)
                 (A) (A) (A) (A) (A) (A) (A) (A) (A) (A) (A) (A)
                 (A) (A) (A) (A) (A) (A) (A) (A) (A) (A) (A) (A)
                 (A) (A) (A) (A) (A) (A) (A) (A) (A) (A) (A) (A)
                 (A) (A) (A) (A) (A) (A) (A) (A) (A) (A) (A) (A)
                 (A) (A) (A) (A) (A) (A) (A) (A) (A) (A) (A) (A)
                 (A) (A) (A) (A) (A) (A) (A) (A) (A) (A) (A) (A)
                 (A) (A) (A) (A) (A) (A) (A) (A) (A) (A) (A) (A)
                 (A) (A) (A) (A) (A) (A) (A) (A) (A) (A) (A) (A)
                 (A) (A) (A) (A) (A) (A) (A) (A) (A) (A) (A) (A)
                 (A) (A) (A) (A) (A) (A) (A) (A) (A) (A) (A) (A)
                 (A) (A) (A) (A) (A) (A) (A) (A) (A) (A) (A) (A)
                 (A) (A) (A) (A) (A) (A) (A) (A) (A) (A) (A) (A)
                 (A) (A) (A) (A) (A) (A) (A) (A) (A) (A) (A) (A)
                 (A) (A) (A) (A) (A) (A) (A) (A) (A) (A) (A) (A)
                 (A) (A) (A) (A) (A)
 The electronic state is 1-A.
 Alpha  occ. eigenvalues --  -19.22181 -19.22019 -19.20272 -19.19981 -10.32194
 Alpha  occ. eigenvalues --  -10.31025 -10.29566 -10.27994 -10.26660 -10.24683
 Alpha  occ. eigenvalues --  -10.24654 -10.24606 -10.24389 -10.23980 -10.22947
 Alpha  occ. eigenvalues --  -10.22901 -10.22635 -10.22186 -10.21885  -1.06573
 Alpha  occ. eigenvalues --   -1.06435  -1.05826  -1.03367  -0.89302  -0.84519
 Alpha  occ. eigenvalues --   -0.82327  -0.77668  -0.77315  -0.75348  -0.71753
 Alpha  occ. eigenvalues --   -0.70723  -0.68942  -0.66099  -0.62757  -0.59347
 Alpha  occ. eigenvalues --   -0.58390  -0.56331  -0.54584  -0.53674  -0.52385
 Alpha  occ. eigenvalues --   -0.50147  -0.49013  -0.48768  -0.47799  -0.47369
 Alpha  occ. eigenvalues --   -0.46995  -0.45686  -0.44640  -0.44146  -0.43249
 Alpha  occ. eigenvalues --   -0.42297  -0.41271  -0.40775  -0.40465  -0.40196
 Alpha  occ. eigenvalues --   -0.39944  -0.39154  -0.38773  -0.37797  -0.37352
 Alpha  occ. eigenvalues --   -0.36718  -0.36521  -0.35721  -0.35247  -0.34296
 Alpha  occ. eigenvalues --   -0.33255  -0.32671  -0.32211  -0.30344  -0.29973
 Alpha  occ. eigenvalues --   -0.28242  -0.27081  -0.26168
 Alpha virt. eigenvalues --   -0.05077   0.03942   0.04424   0.04753   0.06062
 Alpha virt. eigenvalues --    0.06847   0.07933   0.08771   0.09384   0.09593
 Alpha virt. eigenvalues --    0.10681   0.11134   0.11246   0.11899   0.12261
 Alpha virt. eigenvalues --    0.12864   0.13282   0.13714   0.14594   0.15092
 Alpha virt. eigenvalues --    0.15643   0.15776   0.16488   0.17668   0.17820
 Alpha virt. eigenvalues --    0.18248   0.18855   0.19380   0.20000   0.20213
 Alpha virt. eigenvalues --    0.20866   0.21131   0.23154   0.23285   0.24149
 Alpha virt. eigenvalues --    0.24858   0.26085   0.26207   0.27390   0.27816
 Alpha virt. eigenvalues --    0.28093   0.29455   0.30799   0.31790   0.32475
 Alpha virt. eigenvalues --    0.32749   0.32964   0.34577   0.34901   0.35792
 Alpha virt. eigenvalues --    0.36099   0.37805   0.38817   0.39199   0.40103
 Alpha virt. eigenvalues --    0.40798   0.41599   0.42946   0.43427   0.44502
 Alpha virt. eigenvalues --    0.45616   0.46187   0.46679   0.48092   0.48565
 Alpha virt. eigenvalues --    0.49023   0.49548   0.50031   0.50767   0.51547
 Alpha virt. eigenvalues --    0.52509   0.52821   0.54321   0.55148   0.55409
 Alpha virt. eigenvalues --    0.56018   0.57007   0.57302   0.57826   0.58010
 Alpha virt. eigenvalues --    0.58212   0.58879   0.59407   0.59679   0.60059
 Alpha virt. eigenvalues --    0.60480   0.60653   0.61228   0.61745   0.62536
 Alpha virt. eigenvalues --    0.62788   0.62955   0.63382   0.63526   0.64078
 Alpha virt. eigenvalues --    0.64658   0.64877   0.65708   0.66557   0.67024
 Alpha virt. eigenvalues --    0.67900   0.68777   0.69124   0.69758   0.70002
 Alpha virt. eigenvalues --    0.71218   0.71980   0.73419   0.73692   0.74181
 Alpha virt. eigenvalues --    0.74695   0.77510   0.78862   0.81017   0.82516
 Alpha virt. eigenvalues --    0.83771   0.86092   0.86474   0.87344   0.88189
 Alpha virt. eigenvalues --    0.90457   0.91294   0.92328   0.93417   0.94053
 Alpha virt. eigenvalues --    0.95538   0.97340   0.97557   1.00213   1.00251
 Alpha virt. eigenvalues --    1.01994   1.02278   1.02947   1.05051   1.06463
 Alpha virt. eigenvalues --    1.06850   1.08060   1.09815   1.10976   1.13254
 Alpha virt. eigenvalues --    1.14571   1.15649   1.16896   1.17843   1.20705
 Alpha virt. eigenvalues --    1.22195   1.23144   1.23560   1.25033   1.26182
 Alpha virt. eigenvalues --    1.28315   1.29162   1.30655   1.31480   1.33203
 Alpha virt. eigenvalues --    1.33857   1.35166   1.36804   1.38258   1.39403
 Alpha virt. eigenvalues --    1.40309   1.41548   1.43229   1.43529   1.43605
 Alpha virt. eigenvalues --    1.44562   1.45306   1.46003   1.46620   1.46646
 Alpha virt. eigenvalues --    1.48331   1.48788   1.50250   1.51061   1.51218
 Alpha virt. eigenvalues --    1.51273   1.52738   1.54106   1.54216   1.54988
 Alpha virt. eigenvalues --    1.55779   1.55974   1.57046   1.58252   1.58563
 Alpha virt. eigenvalues --    1.59163   1.59632   1.60493   1.61613   1.61849
 Alpha virt. eigenvalues --    1.62452   1.63248   1.63805   1.64842   1.66189
 Alpha virt. eigenvalues --    1.66825   1.67544   1.67727   1.68042   1.69169
 Alpha virt. eigenvalues --    1.70191   1.70641   1.71054   1.71419   1.72294
 Alpha virt. eigenvalues --    1.73182   1.74013   1.74292   1.75435   1.75823
 Alpha virt. eigenvalues --    1.76773   1.77573   1.78045   1.79212   1.80558
 Alpha virt. eigenvalues --    1.81703   1.82665   1.83077   1.84681   1.85011
 Alpha virt. eigenvalues --    1.86630   1.87613   1.88366   1.89664   1.91068
 Alpha virt. eigenvalues --    1.91441   1.92807   1.94038   1.95053   1.96681
 Alpha virt. eigenvalues --    1.98015   1.99772   2.00334   2.01685   2.02713
 Alpha virt. eigenvalues --    2.03557   2.04366   2.05664   2.06017   2.07450
 Alpha virt. eigenvalues --    2.07943   2.08930   2.10142   2.12944   2.13451
 Alpha virt. eigenvalues --    2.14167   2.15749   2.16363   2.17159   2.17761
 Alpha virt. eigenvalues --    2.19533   2.21309   2.21757   2.22398   2.24070
 Alpha virt. eigenvalues --    2.25272   2.28678   2.29266   2.31045   2.31889
 Alpha virt. eigenvalues --    2.32689   2.33128   2.34733   2.36876   2.38853
 Alpha virt. eigenvalues --    2.40364   2.41349   2.42162   2.42415   2.43399
 Alpha virt. eigenvalues --    2.44826   2.45322   2.45565   2.48068   2.48273
 Alpha virt. eigenvalues --    2.49482   2.49848   2.50598   2.51415   2.52818
 Alpha virt. eigenvalues --    2.53502   2.55172   2.56581   2.57177   2.57540
 Alpha virt. eigenvalues --    2.57902   2.58951   2.59661   2.60013   2.60926
 Alpha virt. eigenvalues --    2.61556   2.61959   2.63140   2.64675   2.65533
 Alpha virt. eigenvalues --    2.66453   2.66864   2.68040   2.70126   2.70657
 Alpha virt. eigenvalues --    2.73397   2.74041   2.74695   2.76132   2.79014
 Alpha virt. eigenvalues --    2.80266   2.82156   2.83268   2.84722   2.86468
 Alpha virt. eigenvalues --    2.88011   2.89205   2.90188   2.90858   2.91385
 Alpha virt. eigenvalues --    2.92887   2.93673   2.93917   2.94468   2.97706
 Alpha virt. eigenvalues --    3.00502   3.01767   3.03357   3.04956   3.06194
 Alpha virt. eigenvalues --    3.08762   3.10604   3.11327   3.12452   3.13694
 Alpha virt. eigenvalues --    3.14884   3.17031   3.18456   3.19378   3.20347
 Alpha virt. eigenvalues --    3.22304   3.22598   3.23995   3.26929   3.27536
 Alpha virt. eigenvalues --    3.30210   3.30798   3.35136   3.36363   3.37009
 Alpha virt. eigenvalues --    3.40358   3.44459   3.48398   3.57735   3.57956
 Alpha virt. eigenvalues --    3.60132   3.63994   3.76227   3.77503   3.78079
 Alpha virt. eigenvalues --    3.79130   3.80829   3.81167   3.82439   3.83022
 Alpha virt. eigenvalues --    3.83972   3.84353   3.84870   3.86345   3.86756
 Alpha virt. eigenvalues --    3.88266   3.92825   3.95097   3.99347   4.03359
 Alpha virt. eigenvalues --    4.06932   4.09475   4.10956   4.14531   4.24433
 Alpha virt. eigenvalues --    4.26614   4.29002   4.34995   4.37770   4.41691
 Alpha virt. eigenvalues --    4.48429   4.55171   4.94410   4.95264   4.97913
 Alpha virt. eigenvalues --    4.99529   5.10934   5.30324   5.32043   5.36396
 Alpha virt. eigenvalues --    5.63808   5.64655   5.65874   5.67336  23.64889
 Alpha virt. eigenvalues --   23.80257  23.83570  23.86990  23.91255  23.92576
 Alpha virt. eigenvalues --   23.94218  23.96628  23.97449  24.00527  24.03063
 Alpha virt. eigenvalues --   24.03544  24.05654  24.06655  24.25919  50.00215
 Alpha virt. eigenvalues --   50.02649  50.06679  50.09868
          Condensed to atoms (all electrons):
               1          2          3          4          5          6
     1  C    5.778039   0.343300  -0.039273  -0.015459  -0.001536  -0.063477
     2  C    0.343300   5.459904   0.293462  -0.042093  -0.000220  -0.011581
     3  C   -0.039273   0.293462   5.099158   0.273534  -0.073690  -0.008028
     4  C   -0.015459  -0.042093   0.273534   5.423618   0.311983  -0.055241
     5  C   -0.001536  -0.000220  -0.073690   0.311983   4.980921   0.350091
     6  C   -0.063477  -0.011581  -0.008028  -0.055241   0.350091   5.042223
     7  C    0.259508  -0.046171  -0.004389  -0.001916  -0.073647   0.366383
     8  C    0.181546   0.024649   0.004412  -0.000460  -0.000441   0.005667
     9  C   -0.177329  -0.095113   0.008085  -0.000593   0.000002  -0.000157
    10  C   -0.007040   0.303732  -0.041840   0.005107  -0.000234  -0.000342
    11  O   -0.121181   0.007342  -0.000090  -0.000002  -0.000005   0.000181
    12  C   -0.076270   0.000093   0.001920  -0.005320  -0.002124  -0.070273
    13  C   -0.000641  -0.095011  -0.008064   0.000316  -0.000022   0.000071
    14  O    0.005591  -0.052546  -0.010775  -0.000824  -0.000008   0.000006
    15  C   -0.000033   0.004537  -0.040743   0.296012  -0.046596   0.006287
    16  O   -0.000007  -0.000098   0.004043  -0.053142  -0.002988   0.000499
    17  C   -0.000061   0.000220  -0.002511  -0.080583  -0.012300  -0.000249
    18  C    0.000046   0.000833  -0.011339  -0.076061   0.007999  -0.000111
    19  O    0.000000  -0.000001   0.000059   0.003536  -0.000103   0.000001
    20  H   -0.003072  -0.030627   0.394921  -0.029736  -0.003688  -0.001986
    21  H    0.009658  -0.050125   0.411262  -0.047751   0.004954   0.000023
    22  H   -0.000277  -0.007017  -0.053230   0.415371  -0.032303  -0.005899
    23  H   -0.000356   0.000116  -0.003871  -0.034943   0.409040  -0.038195
    24  H   -0.000102  -0.000805   0.010026  -0.040451   0.407260  -0.034498
    25  H   -0.005832  -0.002312   0.005864  -0.007644  -0.034953   0.409292
    26  H    0.009489   0.000329  -0.000361   0.008174  -0.034088   0.410010
    27  H   -0.057347   0.005257  -0.000316  -0.000376   0.006764  -0.039121
    28  H    0.006908   0.001696  -0.000204   0.000059  -0.000002   0.000007
    29  H    0.011521   0.002347  -0.000302   0.000013   0.000000   0.000017
    30  H    0.008820  -0.000166  -0.000069   0.000343  -0.001644  -0.002257
    31  H   -0.003973   0.002711  -0.000537  -0.001379   0.004902  -0.007528
    32  H   -0.014634  -0.000471  -0.000011   0.000095  -0.000372   0.007691
    33  H    0.000294  -0.012722   0.004395   0.000053   0.000012  -0.000020
    34  H   -0.000958   0.011060  -0.000014   0.000007   0.000000  -0.000002
    35  H    0.002129   0.002140  -0.000840  -0.000040  -0.000006   0.000024
    36  H    0.002004  -0.000909  -0.001782   0.000258  -0.000004   0.000010
    37  H    0.000002   0.000030  -0.000443   0.013640  -0.000728   0.000023
    38  H   -0.000026   0.000705   0.001164  -0.001902   0.001090   0.000058
    39  H    0.000007  -0.000109  -0.000745  -0.008045   0.001246   0.000008
    40  H    0.000001   0.000011  -0.000645   0.010262  -0.000152   0.000014
    41  H   -0.000020   0.000050   0.000297  -0.002655  -0.000318  -0.000036
    42  H   -0.000011  -0.000006   0.001061   0.000105  -0.000804  -0.000021
    43  H    0.000000  -0.000001  -0.000009  -0.000545   0.000028   0.000000
               7          8          9         10         11         12
     1  C    0.259508   0.181546  -0.177329  -0.007040  -0.121181  -0.076270
     2  C   -0.046171   0.024649  -0.095113   0.303732   0.007342   0.000093
     3  C   -0.004389   0.004412   0.008085  -0.041840  -0.000090   0.001920
     4  C   -0.001916  -0.000460  -0.000593   0.005107  -0.000002  -0.005320
     5  C   -0.073647  -0.000441   0.000002  -0.000234  -0.000005  -0.002124
     6  C    0.366383   0.005667  -0.000157  -0.000342   0.000181  -0.070273
     7  C    5.155826  -0.050639   0.009938   0.003127   0.011203   0.342392
     8  C   -0.050639   4.719935   0.369211  -0.086804   0.649960  -0.007414
     9  C    0.009938   0.369211   5.191346   0.288220  -0.071491  -0.001085
    10  C    0.003127  -0.086804   0.288220   5.265839   0.005134   0.000017
    11  O    0.011203   0.649960  -0.071491   0.005134   7.893153  -0.004980
    12  C    0.342392  -0.007414  -0.001085   0.000017  -0.004980   4.948049
    13  C   -0.000338  -0.001532  -0.059332   0.331288   0.000001  -0.000009
    14  O   -0.000100   0.003423  -0.038815   0.233774  -0.000015   0.000010
    15  C   -0.000398  -0.000005   0.000012  -0.000306   0.000000  -0.000060
    16  O    0.000002   0.000000   0.000000   0.000001   0.000000  -0.000031
    17  C    0.000019   0.000000   0.000000   0.000011   0.000000  -0.000009
    18  C   -0.000002   0.000001  -0.000004  -0.000042   0.000000  -0.000001
    19  O    0.000000   0.000000   0.000000   0.000000   0.000000   0.000000
    20  H    0.001418  -0.000172  -0.000117  -0.001146   0.000005  -0.000198
    21  H   -0.000449  -0.000283   0.002173  -0.012509   0.000004   0.000068
    22  H    0.004649  -0.000080  -0.000046   0.000280  -0.000003  -0.001538
    23  H    0.008447   0.000029   0.000000   0.000006   0.000000  -0.000260
    24  H   -0.005913   0.000011  -0.000002   0.000017   0.000001   0.004513
    25  H   -0.045160   0.000275  -0.000108  -0.000050  -0.000019   0.008653
    26  H   -0.033265  -0.000250   0.000008   0.000027  -0.000005  -0.004831
    27  H    0.424694  -0.005316   0.002421  -0.001187   0.013917  -0.039674
    28  H   -0.000299  -0.026585   0.386028  -0.031976   0.000770   0.000125
    29  H   -0.000213  -0.028968   0.385125  -0.028169   0.004064  -0.000014
    30  H   -0.036214  -0.000027   0.000017   0.000012  -0.000105   0.403851
    31  H   -0.033442  -0.000418   0.000072  -0.000209  -0.000068   0.403352
    32  H   -0.024914   0.004988   0.000509  -0.000072   0.009689   0.398363
    33  H    0.000015  -0.000528   0.006850  -0.023572   0.000008   0.000000
    34  H    0.000022   0.000619  -0.007368  -0.030874  -0.000010   0.000000
    35  H   -0.000124  -0.000138  -0.001310  -0.038294  -0.000059   0.000006
    36  H   -0.000070  -0.000563  -0.001589  -0.043047  -0.000032  -0.000015
    37  H    0.000000   0.000000   0.000000  -0.000001   0.000000  -0.000001
    38  H    0.000002   0.000000  -0.000001   0.000013   0.000000   0.000001
    39  H   -0.000004   0.000000   0.000000  -0.000001   0.000000  -0.000001
    40  H    0.000000   0.000000   0.000000   0.000000   0.000000   0.000000
    41  H    0.000014  -0.000001  -0.000001   0.000033   0.000000  -0.000027
    42  H    0.000004   0.000002   0.000002  -0.000023   0.000000   0.000000
    43  H    0.000000   0.000000   0.000000   0.000000   0.000000   0.000000
              13         14         15         16         17         18
     1  C   -0.000641   0.005591  -0.000033  -0.000007  -0.000061   0.000046
     2  C   -0.095011  -0.052546   0.004537  -0.000098   0.000220   0.000833
     3  C   -0.008064  -0.010775  -0.040743   0.004043  -0.002511  -0.011339
     4  C    0.000316  -0.000824   0.296012  -0.053142  -0.080583  -0.076061
     5  C   -0.000022  -0.000008  -0.046596  -0.002988  -0.012300   0.007999
     6  C    0.000071   0.000006   0.006287   0.000499  -0.000249  -0.000111
     7  C   -0.000338  -0.000100  -0.000398   0.000002   0.000019  -0.000002
     8  C   -0.001532   0.003423  -0.000005   0.000000   0.000000   0.000001
     9  C   -0.059332  -0.038815   0.000012   0.000000   0.000000  -0.000004
    10  C    0.331288   0.233774  -0.000306   0.000001   0.000011  -0.000042
    11  O    0.000001  -0.000015   0.000000   0.000000   0.000000   0.000000
    12  C   -0.000009   0.000010  -0.000060  -0.000031  -0.000009  -0.000001
    13  C    4.951467  -0.061204   0.000004   0.000000  -0.000009   0.000003
    14  O   -0.061204   7.991576  -0.000109   0.000000   0.000004  -0.000023
    15  C    0.000004  -0.000109   5.336261   0.203285   0.315985   0.330106
    16  O    0.000000   0.000000   0.203285   8.027476  -0.049660  -0.026410
    17  C   -0.000009   0.000004   0.315985  -0.049660   4.967396  -0.066775
    18  C    0.000003  -0.000023   0.330106  -0.026410  -0.066775   4.819372
    19  O    0.000000   0.000000  -0.059956  -0.009111  -0.008124   0.244398
    20  H    0.001551   0.000262  -0.004428  -0.000088   0.002682  -0.000136
    21  H   -0.004061   0.026442  -0.002018   0.000124  -0.004252   0.002432
    22  H    0.000033   0.000430  -0.039892   0.002626   0.009695  -0.010388
    23  H   -0.000001   0.000001  -0.006969  -0.000495   0.001053   0.000359
    24  H    0.000001   0.000000  -0.006983   0.014603   0.001073   0.000544
    25  H    0.000025   0.000005  -0.000320  -0.000007  -0.000011  -0.000008
    26  H   -0.000003   0.000000  -0.000307  -0.000022  -0.000011   0.000010
    27  H    0.000131  -0.000001   0.000032   0.000000   0.000000   0.000000
    28  H    0.002015   0.002731   0.000000   0.000000   0.000000  -0.000001
    29  H   -0.000465   0.001743   0.000000   0.000000   0.000000   0.000000
    30  H    0.000000   0.000000  -0.000013  -0.000010   0.000000   0.000000
    31  H    0.000005  -0.000012   0.000269  -0.000049  -0.000017  -0.000009
    32  H   -0.000001   0.000005  -0.000005  -0.000001   0.000000  -0.000001
    33  H    0.401757   0.000126   0.000002   0.000000   0.000030  -0.000019
    34  H    0.392684   0.004540   0.000000   0.000000   0.000000   0.000000
    35  H    0.400261   0.004067   0.000000   0.000000   0.000000   0.000000
    36  H    0.009701   0.314534  -0.000075  -0.000001  -0.000002   0.000235
    37  H    0.000000   0.000000  -0.059639   0.320765  -0.003421  -0.010848
    38  H    0.000025  -0.000095  -0.028821   0.004858   0.383237  -0.001560
    39  H   -0.000001   0.000000  -0.032021   0.001880   0.407583   0.007665
    40  H    0.000000   0.000000  -0.027901   0.000087   0.395669  -0.012802
    41  H   -0.000001   0.000028  -0.041253   0.001803   0.009660   0.402425
    42  H    0.000026   0.000758  -0.044861   0.004907  -0.006409   0.394837
    43  H    0.000000  -0.000001   0.008624   0.000324  -0.000202  -0.030226
              19         20         21         22         23         24
     1  C    0.000000  -0.003072   0.009658  -0.000277  -0.000356  -0.000102
     2  C   -0.000001  -0.030627  -0.050125  -0.007017   0.000116  -0.000805
     3  C    0.000059   0.394921   0.411262  -0.053230  -0.003871   0.010026
     4  C    0.003536  -0.029736  -0.047751   0.415371  -0.034943  -0.040451
     5  C   -0.000103  -0.003688   0.004954  -0.032303   0.409040   0.407260
     6  C    0.000001  -0.001986   0.000023  -0.005899  -0.038195  -0.034498
     7  C    0.000000   0.001418  -0.000449   0.004649   0.008447  -0.005913
     8  C    0.000000  -0.000172  -0.000283  -0.000080   0.000029   0.000011
     9  C    0.000000  -0.000117   0.002173  -0.000046   0.000000  -0.000002
    10  C    0.000000  -0.001146  -0.012509   0.000280   0.000006   0.000017
    11  O    0.000000   0.000005   0.000004  -0.000003   0.000000   0.000001
    12  C    0.000000  -0.000198   0.000068  -0.001538  -0.000260   0.004513
    13  C    0.000000   0.001551  -0.004061   0.000033  -0.000001   0.000001
    14  O    0.000000   0.000262   0.026442   0.000430   0.000001   0.000000
    15  C   -0.059956  -0.004428  -0.002018  -0.039892  -0.006969  -0.006983
    16  O   -0.009111  -0.000088   0.000124   0.002626  -0.000495   0.014603
    17  C   -0.008124   0.002682  -0.004252   0.009695   0.001053   0.001073
    18  C    0.244398  -0.000136   0.002432  -0.010388   0.000359   0.000544
    19  O    7.982421   0.000001  -0.000461  -0.000456  -0.000004  -0.000002
    20  H    0.000001   0.510923  -0.021910   0.006808   0.002932   0.000053
    21  H   -0.000461  -0.021910   0.525331  -0.001568  -0.000312  -0.000261
    22  H   -0.000456   0.006808  -0.001568   0.543752   0.007446  -0.009085
    23  H   -0.000004   0.002932  -0.000312   0.007446   0.556965  -0.026557
    24  H   -0.000002   0.000053  -0.000261  -0.009085  -0.026557   0.550032
    25  H    0.000000   0.000344   0.000133  -0.000444  -0.008529   0.007459
    26  H    0.000000  -0.000274   0.000022  -0.000219  -0.002672  -0.008187
    27  H    0.000000   0.000185   0.000001   0.000058  -0.000296  -0.000300
    28  H    0.000000  -0.000036  -0.000132  -0.000014   0.000000   0.000000
    29  H    0.000000   0.000061  -0.000158   0.000005   0.000000   0.000000
    30  H    0.000000   0.000018  -0.000004   0.000014  -0.000072   0.000375
    31  H    0.000002   0.000043  -0.000004   0.004162   0.000034  -0.001270
    32  H    0.000000  -0.000003  -0.000005   0.000040   0.000030  -0.000083
    33  H    0.000000  -0.000301   0.002046   0.000007  -0.000001   0.000000
    34  H    0.000000   0.000001  -0.000430  -0.000001   0.000000   0.000000
    35  H    0.000000  -0.000157   0.000544   0.000001   0.000000   0.000000
    36  H   -0.000001   0.000086  -0.001572   0.000299   0.000001  -0.000002
    37  H    0.033957   0.000023   0.000067  -0.000660  -0.000273  -0.000339
    38  H   -0.000109  -0.001121  -0.000432  -0.000537   0.000058  -0.000244
    39  H   -0.000254   0.000146   0.000197  -0.000120   0.004266   0.000288
    40  H    0.014876   0.000040  -0.000276  -0.000268  -0.000166  -0.000120
    41  H   -0.028097  -0.000055  -0.000837   0.009382   0.000006   0.000157
    42  H   -0.030154   0.000335   0.007787  -0.000303  -0.000005  -0.000035
    43  H    0.317821   0.000000   0.000020  -0.000103   0.000001  -0.000003
              25         26         27         28         29         30
     1  C   -0.005832   0.009489  -0.057347   0.006908   0.011521   0.008820
     2  C   -0.002312   0.000329   0.005257   0.001696   0.002347  -0.000166
     3  C    0.005864  -0.000361  -0.000316  -0.000204  -0.000302  -0.000069
     4  C   -0.007644   0.008174  -0.000376   0.000059   0.000013   0.000343
     5  C   -0.034953  -0.034088   0.006764  -0.000002   0.000000  -0.001644
     6  C    0.409292   0.410010  -0.039121   0.000007   0.000017  -0.002257
     7  C   -0.045160  -0.033265   0.424694  -0.000299  -0.000213  -0.036214
     8  C    0.000275  -0.000250  -0.005316  -0.026585  -0.028968  -0.000027
     9  C   -0.000108   0.000008   0.002421   0.386028   0.385125   0.000017
    10  C   -0.000050   0.000027  -0.001187  -0.031976  -0.028169   0.000012
    11  O   -0.000019  -0.000005   0.013917   0.000770   0.004064  -0.000105
    12  C    0.008653  -0.004831  -0.039674   0.000125  -0.000014   0.403851
    13  C    0.000025  -0.000003   0.000131   0.002015  -0.000465   0.000000
    14  O    0.000005   0.000000  -0.000001   0.002731   0.001743   0.000000
    15  C   -0.000320  -0.000307   0.000032   0.000000   0.000000  -0.000013
    16  O   -0.000007  -0.000022   0.000000   0.000000   0.000000  -0.000010
    17  C   -0.000011  -0.000011   0.000000   0.000000   0.000000   0.000000
    18  C   -0.000008   0.000010   0.000000  -0.000001   0.000000   0.000000
    19  O    0.000000   0.000000   0.000000   0.000000   0.000000   0.000000
    20  H    0.000344  -0.000274   0.000185  -0.000036   0.000061   0.000018
    21  H    0.000133   0.000022   0.000001  -0.000132  -0.000158  -0.000004
    22  H   -0.000444  -0.000219   0.000058  -0.000014   0.000005   0.000014
    23  H   -0.008529  -0.002672  -0.000296   0.000000   0.000000  -0.000072
    24  H    0.007459  -0.008187  -0.000300   0.000000   0.000000   0.000375
    25  H    0.564725  -0.026126  -0.004675   0.000005  -0.000001   0.000003
    26  H   -0.026126   0.550229  -0.007802   0.000000  -0.000001   0.003316
    27  H   -0.004675  -0.007802   0.556634  -0.000092  -0.000034  -0.005375
    28  H    0.000005   0.000000  -0.000092   0.490634  -0.009787  -0.000005
    29  H   -0.000001  -0.000001  -0.000034  -0.009787   0.498610   0.000001
    30  H    0.000003   0.003316  -0.005375  -0.000005   0.000001   0.549231
    31  H   -0.000247  -0.000707   0.008007  -0.000010   0.000004  -0.026183
    32  H   -0.000379   0.000005  -0.005819  -0.000045  -0.000016  -0.023249
    33  H   -0.000022   0.000000  -0.000004  -0.000377   0.000262   0.000000
    34  H   -0.000001   0.000000  -0.000005   0.000648   0.000761   0.000000
    35  H    0.000100   0.000000  -0.000030   0.000302  -0.001066   0.000000
    36  H   -0.000002   0.000000   0.000010   0.002944   0.000099   0.000001
    37  H    0.000002  -0.000004   0.000000   0.000000   0.000000   0.000000
    38  H   -0.000023   0.000007   0.000000   0.000000   0.000000   0.000000
    39  H    0.000005   0.000021  -0.000001   0.000000   0.000000   0.000000
    40  H   -0.000005  -0.000001   0.000000   0.000000   0.000000   0.000000
    41  H   -0.000003   0.000000   0.000000   0.000000   0.000000   0.000000
    42  H    0.000002   0.000000   0.000000  -0.000002   0.000000   0.000000
    43  H    0.000000   0.000000   0.000000   0.000000   0.000000   0.000000
              31         32         33         34         35         36
     1  C   -0.003973  -0.014634   0.000294  -0.000958   0.002129   0.002004
     2  C    0.002711  -0.000471  -0.012722   0.011060   0.002140  -0.000909
     3  C   -0.000537  -0.000011   0.004395  -0.000014  -0.000840  -0.001782
     4  C   -0.001379   0.000095   0.000053   0.000007  -0.000040   0.000258
     5  C    0.004902  -0.000372   0.000012   0.000000  -0.000006  -0.000004
     6  C   -0.007528   0.007691  -0.000020  -0.000002   0.000024   0.000010
     7  C   -0.033442  -0.024914   0.000015   0.000022  -0.000124  -0.000070
     8  C   -0.000418   0.004988  -0.000528   0.000619  -0.000138  -0.000563
     9  C    0.000072   0.000509   0.006850  -0.007368  -0.001310  -0.001589
    10  C   -0.000209  -0.000072  -0.023572  -0.030874  -0.038294  -0.043047
    11  O   -0.000068   0.009689   0.000008  -0.000010  -0.000059  -0.000032
    12  C    0.403352   0.398363   0.000000   0.000000   0.000006  -0.000015
    13  C    0.000005  -0.000001   0.401757   0.392684   0.400261   0.009701
    14  O   -0.000012   0.000005   0.000126   0.004540   0.004067   0.314534
    15  C    0.000269  -0.000005   0.000002   0.000000   0.000000  -0.000075
    16  O   -0.000049  -0.000001   0.000000   0.000000   0.000000  -0.000001
    17  C   -0.000017   0.000000   0.000030   0.000000   0.000000  -0.000002
    18  C   -0.000009  -0.000001  -0.000019   0.000000   0.000000   0.000235
    19  O    0.000002   0.000000   0.000000   0.000000   0.000000  -0.000001
    20  H    0.000043  -0.000003  -0.000301   0.000001  -0.000157   0.000086
    21  H   -0.000004  -0.000005   0.002046  -0.000430   0.000544  -0.001572
    22  H    0.004162   0.000040   0.000007  -0.000001   0.000001   0.000299
    23  H    0.000034   0.000030  -0.000001   0.000000   0.000000   0.000001
    24  H   -0.001270  -0.000083   0.000000   0.000000   0.000000  -0.000002
    25  H   -0.000247  -0.000379  -0.000022  -0.000001   0.000100  -0.000002
    26  H   -0.000707   0.000005   0.000000   0.000000   0.000000   0.000000
    27  H    0.008007  -0.005819  -0.000004  -0.000005  -0.000030   0.000010
    28  H   -0.000010  -0.000045  -0.000377   0.000648   0.000302   0.002944
    29  H    0.000004  -0.000016   0.000262   0.000761  -0.001066   0.000099
    30  H   -0.026183  -0.023249   0.000000   0.000000   0.000000   0.000001
    31  H    0.555594  -0.027206   0.000000   0.000000  -0.000001   0.000020
    32  H   -0.027206   0.546531   0.000000   0.000000   0.000000  -0.000006
    33  H    0.000000   0.000000   0.531471  -0.023261  -0.022758  -0.000364
    34  H    0.000000   0.000000  -0.023261   0.535298  -0.021175  -0.000498
    35  H   -0.000001   0.000000  -0.022758  -0.021175   0.541103  -0.000604
    36  H    0.000020  -0.000006  -0.000364  -0.000498  -0.000604   0.453411
    37  H    0.000021   0.000000   0.000000   0.000000   0.000000   0.000001
    38  H    0.000000   0.000000   0.000012   0.000001  -0.000003   0.000005
    39  H   -0.000003   0.000000  -0.000001   0.000000   0.000000   0.000000
    40  H    0.000000   0.000000   0.000000   0.000000   0.000000   0.000001
    41  H   -0.000070   0.000001   0.000002   0.000000   0.000000   0.000109
    42  H    0.000015   0.000000  -0.000019   0.000000  -0.000002   0.000127
    43  H    0.000000   0.000000   0.000000   0.000000   0.000000  -0.000001
              37         38         39         40         41         42
     1  C    0.000002  -0.000026   0.000007   0.000001  -0.000020  -0.000011
     2  C    0.000030   0.000705  -0.000109   0.000011   0.000050  -0.000006
     3  C   -0.000443   0.001164  -0.000745  -0.000645   0.000297   0.001061
     4  C    0.013640  -0.001902  -0.008045   0.010262  -0.002655   0.000105
     5  C   -0.000728   0.001090   0.001246  -0.000152  -0.000318  -0.000804
     6  C    0.000023   0.000058   0.000008   0.000014  -0.000036  -0.000021
     7  C    0.000000   0.000002  -0.000004   0.000000   0.000014   0.000004
     8  C    0.000000   0.000000   0.000000   0.000000  -0.000001   0.000002
     9  C    0.000000  -0.000001   0.000000   0.000000  -0.000001   0.000002
    10  C   -0.000001   0.000013  -0.000001   0.000000   0.000033  -0.000023
    11  O    0.000000   0.000000   0.000000   0.000000   0.000000   0.000000
    12  C   -0.000001   0.000001  -0.000001   0.000000  -0.000027   0.000000
    13  C    0.000000   0.000025  -0.000001   0.000000  -0.000001   0.000026
    14  O    0.000000  -0.000095   0.000000   0.000000   0.000028   0.000758
    15  C   -0.059639  -0.028821  -0.032021  -0.027901  -0.041253  -0.044861
    16  O    0.320765   0.004858   0.001880   0.000087   0.001803   0.004907
    17  C   -0.003421   0.383237   0.407583   0.395669   0.009660  -0.006409
    18  C   -0.010848  -0.001560   0.007665  -0.012802   0.402425   0.394837
    19  O    0.033957  -0.000109  -0.000254   0.014876  -0.028097  -0.030154
    20  H    0.000023  -0.001121   0.000146   0.000040  -0.000055   0.000335
    21  H    0.000067  -0.000432   0.000197  -0.000276  -0.000837   0.007787
    22  H   -0.000660  -0.000537  -0.000120  -0.000268   0.009382  -0.000303
    23  H   -0.000273   0.000058   0.004266  -0.000166   0.000006  -0.000005
    24  H   -0.000339  -0.000244   0.000288  -0.000120   0.000157  -0.000035
    25  H    0.000002  -0.000023   0.000005  -0.000005  -0.000003   0.000002
    26  H   -0.000004   0.000007   0.000021  -0.000001   0.000000   0.000000
    27  H    0.000000   0.000000  -0.000001   0.000000   0.000000   0.000000
    28  H    0.000000   0.000000   0.000000   0.000000   0.000000  -0.000002
    29  H    0.000000   0.000000   0.000000   0.000000   0.000000   0.000000
    30  H    0.000000   0.000000   0.000000   0.000000   0.000000   0.000000
    31  H    0.000021   0.000000  -0.000003   0.000000  -0.000070   0.000015
    32  H    0.000000   0.000000   0.000000   0.000000   0.000001   0.000000
    33  H    0.000000   0.000012  -0.000001   0.000000   0.000002  -0.000019
    34  H    0.000000   0.000001   0.000000   0.000000   0.000000   0.000000
    35  H    0.000000  -0.000003   0.000000   0.000000   0.000000  -0.000002
    36  H    0.000001   0.000005   0.000000   0.000001   0.000109   0.000127
    37  H    0.451571  -0.000389  -0.000920   0.003477  -0.001714   0.002452
    38  H   -0.000389   0.565752  -0.023158  -0.021488  -0.000507  -0.000776
    39  H   -0.000920  -0.023158   0.539158  -0.025608  -0.000423  -0.000336
    40  H    0.003477  -0.021488  -0.025608   0.537645   0.000693  -0.000497
    41  H   -0.001714  -0.000507  -0.000423   0.000693   0.560841  -0.032883
    42  H    0.002452  -0.000776  -0.000336  -0.000497  -0.032883   0.577810
    43  H   -0.001315   0.000013   0.000039  -0.000612  -0.008242  -0.000255
              43
     1  C    0.000000
     2  C   -0.000001
     3  C   -0.000009
     4  C   -0.000545
     5  C    0.000028
     6  C    0.000000
     7  C    0.000000
     8  C    0.000000
     9  C    0.000000
    10  C    0.000000
    11  O    0.000000
    12  C    0.000000
    13  C    0.000000
    14  O   -0.000001
    15  C    0.008624
    16  O    0.000324
    17  C   -0.000202
    18  C   -0.030226
    19  O    0.317821
    20  H    0.000000
    21  H    0.000020
    22  H   -0.000103
    23  H    0.000001
    24  H   -0.000003
    25  H    0.000000
    26  H    0.000000
    27  H    0.000000
    28  H    0.000000
    29  H    0.000000
    30  H    0.000000
    31  H    0.000000
    32  H    0.000000
    33  H    0.000000
    34  H    0.000000
    35  H    0.000000
    36  H   -0.000001
    37  H   -0.001315
    38  H    0.000013
    39  H    0.000039
    40  H   -0.000612
    41  H   -0.008242
    42  H   -0.000255
    43  H    0.430873
 Mulliken charges:
               1
     1  C   -0.029948
     2  C   -0.016419
     3  C   -0.209547
     4  C   -0.255322
     5  C   -0.163316
     6  C   -0.259564
     7  C   -0.229997
     8  C    0.245896
     9  C   -0.195558
    10  C   -0.088901
    11  O   -0.397368
    12  C   -0.297277
    13  C   -0.260672
    14  O   -0.425531
    15  C   -0.057705
    16  O   -0.445162
    17  C   -0.259714
    18  C    0.035498
    19  O   -0.460240
    20  H    0.176414
    21  H    0.156521
    22  H    0.159395
    23  H    0.133186
    24  H    0.138829
    25  H    0.139988
    26  H    0.137491
    27  H    0.149658
    28  H    0.174696
    29  H    0.164561
    30  H    0.129393
    31  H    0.124129
    32  H    0.129348
    33  H    0.136628
    34  H    0.138954
    35  H    0.135928
    36  H    0.267284
    37  H    0.254665
    38  H    0.124191
    39  H    0.129240
    40  H    0.127766
    41  H    0.131640
    42  H    0.127172
    43  H    0.283771
 Sum of Mulliken charges =   0.00000
 Mulliken charges with hydrogens summed into heavy atoms:
               1
     1  C   -0.029948
     2  C   -0.016419
     3  C    0.123388
     4  C   -0.095927
     5  C    0.108699
     6  C    0.017915
     7  C   -0.080339
     8  C    0.245896
     9  C    0.143698
    10  C   -0.088901
    11  O   -0.397368
    12  C    0.085593
    13  C    0.150838
    14  O   -0.158247
    15  C   -0.057705
    16  O   -0.190497
    17  C    0.121484
    18  C    0.294310
    19  O   -0.176469
 Electronic spatial extent (au):  <R**2>=           5553.8398
 Charge=              0.0000 electrons
 Dipole moment (field-independent basis, Debye):
    X=             -2.9595    Y=             -3.3288    Z=             -0.6898  Tot=              4.5073
 Quadrupole moment (field-independent basis, Debye-Ang):
   XX=           -134.9147   YY=           -120.6701   ZZ=           -104.6736
   XY=             -2.1417   XZ=             11.1822   YZ=              5.9507
 Traceless Quadrupole moment (field-independent basis, Debye-Ang):
   XX=            -14.8286   YY=             -0.5840   ZZ=             15.4125
   XY=             -2.1417   XZ=             11.1822   YZ=              5.9507
 Octapole moment (field-independent basis, Debye-Ang**2):
  XXX=           -108.8477  YYY=             10.3990  ZZZ=            -32.8967  XYY=            -10.3266
  XXY=            -70.9386  XXZ=            -17.2670  XZZ=            -28.1961  YZZ=            -23.6063
  YYZ=             -3.1266  XYZ=            -10.7189
 Hexadecapole moment (field-independent basis, Debye-Ang**3):
 XXXX=          -4781.8666 YYYY=          -2060.3169 ZZZZ=           -678.2704 XXXY=           -141.4479
 XXXZ=            280.2917 YYYX=             54.6303 YYYZ=             17.2270 ZZZX=             73.2651
 ZZZY=             60.4247 XXYY=          -1093.7178 XXZZ=           -742.9151 YYZZ=           -425.2975
 XXYZ=             94.0735 YYXZ=             50.0820 ZZXY=             30.6986
 N-N= 1.598891897829D+03 E-N=-5.267862920876D+03  KE= 8.830000041928D+02
 1\1\GINC-SNODE84\SP\RmPW1PW91\6-311G(d,p)\C15H24O4\ROOT\10-Mar-2024\0\
 \# mPW1PW91/6-311G(d,p) nmr guess=read geom=check scrf=(solvent=methan
 ol,read)\\candidate structure: DY-202A-11R_6, conformer: 1, nmr calcul
 ation with methanol solvation\\0,1\C,0,1.7921453014,0.6118001384,0.051
 5300405\C,0,1.0616829204,-0.4881899131,0.356270617\C,0,-0.3731694182,-
 0.5533943609,0.8010841375\C,0,-1.2824831015,0.4970433539,0.1162801489\
 C,0,-1.1325982043,1.9115926903,0.7290726516\C,0,0.2868687423,2.3207039
 36,1.1645975025\C,0,1.4296664084,2.0742126989,0.1595581489\C,0,3.14083
 04102,0.1976901274,-0.3719050479\C,0,3.198522132,-1.3184027221,-0.4247
 759397\C,0,1.8643606205,-1.7862941511,0.1986573975\O,0,4.0762881303,0.
 9541142563,-0.6367863833\C,0,1.1862267709,2.717514541,-1.2207252243\C,
 0,2.0598715118,-2.4936260688,1.5422591962\O,0,1.1620569662,-2.73038441
 84,-0.6291388516\C,0,-2.77010022,0.0450927106,0.0656565031\O,0,-3.5126
 597549,1.1612413101,-0.4712235578\C,0,-3.3483290931,-0.3331363076,1.43
 8133722\C,0,-2.9516439787,-1.1137214512,-0.9327733191\O,0,-4.363270868
 5,-1.306859007,-1.1131434978\H,0,-0.420037658,-0.4377721036,1.89383796
 25\H,0,-0.7329355783,-1.5655826261,0.5946577441\H,0,-0.9602331931,0.56
 0203026,-0.9310433366\H,0,-1.7780760201,2.0029162177,1.61175137\H,0,-1
 .5130213852,2.6374965154,0.0028943381\H,0,0.5457746278,1.81166623,2.10
 22889342\H,0,0.2636654845,3.3926393593,1.4026594182\H,0,2.3249119529,2
 .5648762541,0.5696995383\H,0,3.2666635062,-1.6404057161,-1.4712604406\
 H,0,4.0887844708,-1.6938698073,0.0906902347\H,0,0.9887993441,3.7911642
 9,-1.1114960109\H,0,0.3338682806,2.2675473607,-1.7413302249\H,0,2.0680
 441015,2.6031290148,-1.8610175644\H,0,1.0958593083,-2.7494926321,1.994
 6373673\H,0,2.6265209645,-3.4196880786,1.3928770689\H,0,2.61341557,-1.
 8553090874,2.2382527304\H,0,1.0137894408,-2.3154375908,-1.49722883\H,0
 ,-4.3447514442,0.7692899136,-0.7982986623\H,0,-2.8270983755,-1.1922108
 967,1.8746881425\H,0,-3.2821347854,0.5040038233,2.1405093834\H,0,-4.40
 57427375,-0.6003934596,1.3369061681\H,0,-2.4855602284,-0.8411076169,-1
 .8878346508\H,0,-2.4880172912,-2.0394185799,-0.5696851059\H,0,-4.49765
 36303,-1.7208411725,-1.9806838184\\Version=ES64L-G09RevD.01\State=1-A\
 HF=-886.9766505\RMSD=6.490e-09\Dipole=-1.1706598,-1.307752,-0.2527877\
 Quadrupole=-11.2123833,-0.2030879,11.4154713,-1.3726687,8.1498267,4.62
 65061\PG=C01 [X(C15H24O4)]\\@


 HEAVEN'S NET CASTS WIDE.
 THOUGH ITS MESHES ARE COARSE, NOTHING SLIPS THROUGH.

                                          -- LAO-TSU
 Job cpu time:       0 days  0 hours 44 minutes 48.6 seconds.
 File lengths (MBytes):  RWF=    279 Int=      0 D2E=      0 Chk=     29 Scr=      1
 Normal termination of Gaussian 09 at Sun Mar 10 23:53:40 2024.
