# Supplementary material for: New patchoulol- and guaiane-type sesquiterpenoids from Sanguisorba officinalis with anti-melanogenic activity
Source: Nat Prod Bioprospect. 2026 May 12;16(1):63. doi: 10.1007/s13659-026-00616-0 (PMC13161421; doi:10.1007/s13659-026-00616-0)
Supplement: Supplementary file 2 — Additional file 2. It includes the calculated NMR data of compound 11. [file 13659_2026_616_MOESM2_ESM.zip › New folder/11R-nmr-60.log]

 Entering Gaussian System, Link 0=/gpfs/home/zhengshan/software/Gaussian/g09/g09
 Input=DY-202A-11R_60-2.gjf
 Output=DY-202A-11R_60-2.log
 Initial command:
 /gpfs/home/zhengshan/software/Gaussian/g09/l1.exe "/gpfs/home/zhengshan/software/Gaussian/g09/scratch/zhengshan/%J/Gau-12472.inp" -scrdir="/gpfs/home/zhengshan/software/Gaussian/g09/scratch/zhengshan/%J/"
 Entering Link 1 = /gpfs/home/zhengshan/software/Gaussian/g09/l1.exe PID=     12473.
  
 Copyright (c) 1988,1990,1992,1993,1995,1998,2003,2009,2013,
            Gaussian, Inc.  All Rights Reserved.
  
 This is part of the Gaussian(R) 09 program.  It is based on
 the Gaussian(R) 03 system (copyright 2003, Gaussian, Inc.),
 the Gaussian(R) 98 system (copyright 1998, Gaussian, Inc.),
 the Gaussian(R) 94 system (copyright 1995, Gaussian, Inc.),
 the Gaussian 92(TM) system (copyright 1992, Gaussian, Inc.),
 the Gaussian 90(TM) system (copyright 1990, Gaussian, Inc.),
 the Gaussian 88(TM) system (copyright 1988, Gaussian, Inc.),
 the Gaussian 86(TM) system (copyright 1986, Carnegie Mellon
 University), and the Gaussian 82(TM) system (copyright 1983,
 Carnegie Mellon University). Gaussian is a federally registered
 trademark of Gaussian, Inc.
  
 This software contains proprietary and confidential information,
 including trade secrets, belonging to Gaussian, Inc.
  
 This software is provided under written license and may be
 used, copied, transmitted, or stored only in accord with that
 written license.
  
 The following legend is applicable only to US Government
 contracts under FAR:
  
                    RESTRICTED RIGHTS LEGEND
  
 Use, reproduction and disclosure by the US Government is
 subject to restrictions as set forth in subparagraphs (a)
 and (c) of the Commercial Computer Software - Restricted
 Rights clause in FAR 52.227-19.
  
 Gaussian, Inc.
 340 Quinnipiac St., Bldg. 40, Wallingford CT 06492
  
  
 ---------------------------------------------------------------
 Warning -- This program may not be used in any manner that
 competes with the business of Gaussian, Inc. or will provide
 assistance to any competitor of Gaussian, Inc.  The licensee
 of this program is prohibited from giving any competitor of
 Gaussian, Inc. access to this program.  By using this program,
 the user acknowledges that Gaussian, Inc. is engaged in the
 business of creating and licensing software in the field of
 computational chemistry and represents and warrants to the
 licensee that it is not a competitor of Gaussian, Inc. and that
 it will not use this program in any manner prohibited above.
 ---------------------------------------------------------------
  

 Cite this work as:
 Gaussian 09, Revision D.01,
 M. J. Frisch, G. W. Trucks, H. B. Schlegel, G. E. Scuseria, 
 M. A. Robb, J. R. Cheeseman, G. Scalmani, V. Barone, B. Mennucci, 
 G. A. Petersson, H. Nakatsuji, M. Caricato, X. Li, H. P. Hratchian, 
 A. F. Izmaylov, J. Bloino, G. Zheng, J. L. Sonnenberg, M. Hada, 
 M. Ehara, K. Toyota, R. Fukuda, J. Hasegawa, M. Ishida, T. Nakajima, 
 Y. Honda, O. Kitao, H. Nakai, T. Vreven, J. A. Montgomery, Jr., 
 J. E. Peralta, F. Ogliaro, M. Bearpark, J. J. Heyd, E. Brothers, 
 K. N. Kudin, V. N. Staroverov, T. Keith, R. Kobayashi, J. Normand, 
 K. Raghavachari, A. Rendell, J. C. Burant, S. S. Iyengar, J. Tomasi, 
 M. Cossi, N. Rega, J. M. Millam, M. Klene, J. E. Knox, J. B. Cross, 
 V. Bakken, C. Adamo, J. Jaramillo, R. Gomperts, R. E. Stratmann, 
 O. Yazyev, A. J. Austin, R. Cammi, C. Pomelli, J. W. Ochterski, 
 R. L. Martin, K. Morokuma, V. G. Zakrzewski, G. A. Voth, 
 P. Salvador, J. J. Dannenberg, S. Dapprich, A. D. Daniels, 
 O. Farkas, J. B. Foresman, J. V. Ortiz, J. Cioslowski, 
 and D. J. Fox, Gaussian, Inc., Wallingford CT, 2013.
 
 ******************************************
 Gaussian 09:  ES64L-G09RevD.01 24-Apr-2013
                10-Mar-2024 
 ******************************************
 %chk=DY-202A-11R_60.chk
 %mem=6GB
 %nprocshared=3
 Will use up to    3 processors via shared memory.
 ----------------------------------------------------------------------
 # mPW1PW91/6-311G(d,p) nmr guess=read geom=check scrf=(solvent=methano
 l,read)
 ----------------------------------------------------------------------
 1/29=2,38=1,40=2/1;
 2/12=2,40=1/2;
 3/5=4,6=6,7=101,11=2,14=-4,16=1,25=1,30=1,70=2203,72=3,74=-7,116=-2/1,2,8,3;
 4/5=1/1;
 5/5=2,38=6,53=3/2;
 8/6=1,10=90,11=11/1;
 10/13=100,45=16/2;
 6/7=2,8=2,9=2,10=2,28=1/1;
 99/9=1/99;
 ----------------------------------------------------------------------
 candidate structure: DY-202A-11R_60, conformer: 1, nmr calculation wit
 h methanol solvation
 ----------------------------------------------------------------------
 Structure from the checkpoint file:  "DY-202A-11R_60.chk"
 Charge =  0 Multiplicity = 1
 Redundant internal coordinates found in file.
 C,0,1.7595662004,0.7193010285,0.1008222513
 C,0,1.1479733501,-0.4746875553,0.2893769513
 C,0,-0.2800563438,-0.7260210462,0.685307232
 C,0,-1.2813318215,0.2479817116,0.0126587708
 C,0,-1.3207625672,1.6159368101,0.7409947822
 C,0,0.0238412424,2.1441663622,1.2787334088
 C,0,1.2280033713,2.1168391911,0.3167217765
 C,0,3.1539823849,0.4929068287,-0.3145032261
 C,0,3.377024251,-0.9985863358,-0.493889279
 C,0,2.0920723427,-1.6569960728,0.0565537017
 O,0,4.0074168647,1.364977188,-0.4833590738
 C,0,0.9665080721,2.8512641677,-1.0139477406
 C,0,2.3422767397,-2.437760331,1.3537970218
 O,0,1.4552460052,-2.5124538549,-0.9097731432
 C,0,-2.6867998461,-0.4141264239,-0.154712757
 O,0,-3.137575405,-1.0186786775,1.0833125925
 C,0,-2.6472444485,-1.5594713229,-1.1720926435
 C,0,-3.7641628133,0.6069462351,-0.5795185769
 O,0,-5.0487036348,-0.007241722,-0.6994256431
 H,0,-0.3747840368,-0.6557136964,1.7782462288
 H,0,-0.5192594914,-1.7620379723,0.4373890804
 H,0,-0.9233772027,0.4261789371,-1.0088747398
 H,0,-2.001999755,1.558954184,1.6024394428
 H,0,-1.7516625781,2.3626619924,0.0640725797
 H,0,0.2996072209,1.5899555062,2.1850361484
 H,0,-0.1348826138,3.1821023325,1.5999105841
 H,0,2.0417591488,2.6663655841,0.8131695939
 H,0,3.4825042714,-1.2187600002,-1.5628617189
 H,0,4.2977546146,-1.3181146961,0.0055205537
 H,0,0.6443066419,3.8823610475,-0.8225170329
 H,0,0.1916726952,2.3581780834,-1.6110067426
 H,0,1.8794691808,2.8937397363,-1.618477114
 H,0,1.4033348367,-2.8254944903,1.7629231905
 H,0,3.0065899936,-3.2882010083,1.1544605442
 H,0,2.8186458626,-1.8049179707,2.1104777199
 H,0,1.9733780225,-3.3345355893,-0.9541912323
 H,0,-3.1702740276,-0.3262382277,1.766746964
 H,0,-2.3280961851,-1.185442776,-2.1508376675
 H,0,-1.9599146008,-2.354428763,-0.8698956506
 H,0,-3.6432089094,-1.9975786358,-1.2834526606
 H,0,-3.8169913968,1.4245693431,0.1510353627
 H,0,-3.5267247024,1.0391422454,-1.5571806493
 H,0,-5.1606209334,-0.5264413463,0.1178108095
 Recover connectivity data from disk.
                          Input orientation:                          
 ---------------------------------------------------------------------
 Center     Atomic      Atomic             Coordinates (Angstroms)
 Number     Number       Type             X           Y           Z
 ---------------------------------------------------------------------
      1          6           0        1.759566    0.719301    0.100822
      2          6           0        1.147973   -0.474688    0.289377
      3          6           0       -0.280056   -0.726021    0.685307
      4          6           0       -1.281332    0.247982    0.012659
      5          6           0       -1.320763    1.615937    0.740995
      6          6           0        0.023841    2.144166    1.278733
      7          6           0        1.228003    2.116839    0.316722
      8          6           0        3.153982    0.492907   -0.314503
      9          6           0        3.377024   -0.998586   -0.493889
     10          6           0        2.092072   -1.656996    0.056554
     11          8           0        4.007417    1.364977   -0.483359
     12          6           0        0.966508    2.851264   -1.013948
     13          6           0        2.342277   -2.437760    1.353797
     14          8           0        1.455246   -2.512454   -0.909773
     15          6           0       -2.686800   -0.414126   -0.154713
     16          8           0       -3.137575   -1.018679    1.083313
     17          6           0       -2.647244   -1.559471   -1.172093
     18          6           0       -3.764163    0.606946   -0.579519
     19          8           0       -5.048704   -0.007242   -0.699426
     20          1           0       -0.374784   -0.655714    1.778246
     21          1           0       -0.519259   -1.762038    0.437389
     22          1           0       -0.923377    0.426179   -1.008875
     23          1           0       -2.002000    1.558954    1.602439
     24          1           0       -1.751663    2.362662    0.064073
     25          1           0        0.299607    1.589956    2.185036
     26          1           0       -0.134883    3.182102    1.599911
     27          1           0        2.041759    2.666366    0.813170
     28          1           0        3.482504   -1.218760   -1.562862
     29          1           0        4.297755   -1.318115    0.005521
     30          1           0        0.644307    3.882361   -0.822517
     31          1           0        0.191673    2.358178   -1.611007
     32          1           0        1.879469    2.893740   -1.618477
     33          1           0        1.403335   -2.825494    1.762923
     34          1           0        3.006590   -3.288201    1.154461
     35          1           0        2.818646   -1.804918    2.110478
     36          1           0        1.973378   -3.334536   -0.954191
     37          1           0       -3.170274   -0.326238    1.766747
     38          1           0       -2.328096   -1.185443   -2.150838
     39          1           0       -1.959915   -2.354429   -0.869896
     40          1           0       -3.643209   -1.997579   -1.283453
     41          1           0       -3.816991    1.424569    0.151035
     42          1           0       -3.526725    1.039142   -1.557181
     43          1           0       -5.160621   -0.526441    0.117811
 ---------------------------------------------------------------------
                    Distance matrix (angstroms):
                    1          2          3          4          5
     1  C    0.000000
     2  C    1.354698   0.000000
     3  C    2.567224   1.503063   0.000000
     4  C    3.078470   2.549578   1.550384   0.000000
     5  C    3.271422   3.266393   2.563384   1.550267   0.000000
     6  C    2.535835   3.016769   2.946606   2.627154   1.541476
     7  C    1.510723   2.592906   3.239129   3.143540   2.631942
     8  C    1.472463   2.307592   3.778628   4.454103   4.732717
     9  C    2.433308   2.420050   3.852147   4.848794   5.516328
    10  C    2.399856   1.530811   2.624698   3.874367   4.777865
    11  O    2.410601   3.486819   4.911261   5.428128   5.472798
    12  C    2.533164   3.576806   4.151910   3.589399   3.136473
    13  C    3.446235   2.532391   3.202118   4.705571   5.497804
    14  O    3.399728   2.384296   2.957515   3.994965   5.241647
    15  C    4.595664   3.860877   2.568137   1.562607   2.605668
    16  O    5.288464   4.392287   2.899909   2.489251   3.218569
    17  C    5.121825   4.209077   3.122203   2.556607   3.937344
    18  C    5.566603   5.104311   3.938983   2.577592   2.955000
    19  O    6.893533   6.292459   5.017382   3.842563   4.313591
    20  H    3.043003   2.137356   1.099287   2.180778   2.670424
    21  H    3.385759   2.111598   1.091793   2.191194   3.485010
    22  H    2.918139   2.605285   2.147482   1.097003   2.153017
    23  H    4.136333   3.972677   3.004552   2.182983   1.099735
    24  H    3.876946   4.063152   3.477286   2.166963   1.096128
    25  H    2.689511   2.928481   2.819387   3.003246   2.170606
    26  H    3.449868   4.090884   4.016342   3.527432   2.144043
    27  H    2.092399   3.307480   4.112841   4.187163   3.523516
    28  H    3.080980   3.071558   4.410660   5.227593   6.034454
    29  H    3.256155   3.273082   4.665730   5.794732   6.381012
    30  H    3.478693   4.524805   4.936108   4.196941   3.382713
    31  H    2.841578   3.542753   3.873999   3.042854   2.893146
    32  H    2.774626   3.939708   4.803503   4.432979   4.176287
    33  H    3.931292   2.786188   2.898767   4.440396   5.309553
    34  H    4.327273   3.481190   4.193676   5.674026   6.553434
    35  H    3.395887   2.806611   3.577301   5.042327   5.541880
    36  H    4.194325   3.225908   3.817102   4.935825   6.183219
    37  H    5.307710   4.566390   3.111703   2.640958   2.871394
    38  H    5.040536   4.306144   3.528350   2.798417   4.150318
    39  H    4.921854   3.812651   2.809322   2.830533   4.332123
    40  H    6.203840   5.267677   4.099228   3.507265   4.748646
    41  H    5.621203   5.317630   4.173775   2.798763   2.572126
    42  H    5.549427   5.249215   4.322662   2.851687   3.237371
    43  H    7.031440   6.311139   4.917499   3.957230   4.441020
                    6          7          8          9         10
     6  C    0.000000
     7  C    1.541499   0.000000
     8  C    3.881088   2.597113   0.000000
     9  C    4.925741   3.870563   1.518710   0.000000
    10  C    4.496681   3.880224   2.426400   1.545184   0.000000
    11  O    4.425040   2.988405   1.231815   2.446209   3.618338
    12  C    2.577789   1.542220   3.291826   4.571914   4.768362
    13  C    5.135643   4.802240   3.468559   2.560443   1.534612
    14  O    5.340655   4.794401   3.503176   2.481529   1.439147
    15  C    3.993395   4.685480   5.912950   6.101360   4.942366
    16  O    4.476196   5.429310   6.619855   6.702834   5.367578
    17  C    5.182488   5.545212   6.213047   6.088215   4.896959
    18  C    4.490559   5.291951   6.924159   7.319947   6.310746
    19  O    5.854262   6.703829   8.226930   8.486336   7.367759
    20  H    2.871888   3.520232   4.260413   4.399571   3.170516
    21  H    4.032524   4.255958   4.375251   4.078133   2.641046
    22  H    3.013612   3.040391   4.136601   4.559454   3.816765
    23  H    2.133375   3.520969   5.603149   6.314231   5.430794
    24  H    2.162303   3.000445   5.263521   6.157332   5.561655
    25  H    1.097534   2.151772   3.949515   4.831944   4.276221
    26  H    1.098025   2.153791   4.659762   5.847704   5.546003
    27  H    2.135751   1.100290   2.689351   4.113783   4.389357
    28  H    5.598775   4.443178   2.143858   1.096496   2.178958
    29  H    5.645777   4.617264   2.165740   1.095104   2.232147
    30  H    2.796704   2.180742   4.247935   5.603516   5.792518
    31  H    2.902510   2.201900   3.733020   4.760492   4.744881
    32  H    3.521228   2.184714   3.014752   4.319441   4.853877
    33  H    5.180248   5.152563   4.288619   3.510875   2.179781
    34  H    6.198617   5.751490   4.059108   2.845455   2.168541
    35  H    4.908971   4.596508   3.357526   2.782927   2.183665
    36  H    6.229191   5.646972   4.056149   2.763831   1.962099
    37  H    4.067361   5.236033   6.708116   6.959141   5.691043
    38  H    5.327276   5.444241   6.020147   5.943803   4.963147
    39  H    5.365562   5.618106   5.879432   5.519294   4.214655
    40  H    6.096401   6.574017   7.303642   7.134779   5.899582
    41  H    4.067127   5.094964   7.048347   7.618495   6.664984
    42  H    4.676538   5.223062   6.817218   7.276309   6.437715
    43  H    5.946304   6.916720   8.388003   8.572542   7.340536
                   11         12         13         14         15
    11  O    0.000000
    12  C    3.426033   0.000000
    13  C    4.539675   5.955899   0.000000
    14  O    4.661532   5.386946   2.432314   0.000000
    15  C    6.934389   4.974708   5.626927   4.704215   0.000000
    16  O    7.693321   6.018177   5.667075   5.224726   1.449617
    17  C    7.301457   5.704280   5.660992   4.219883   1.532463
    18  C    7.809053   5.254040   7.092006   6.089495   1.543943
    19  O    9.162041   6.667290   8.046722   6.972926   2.457815
    20  H    5.329328   4.679135   3.276929   3.744588   3.023262
    21  H    5.578243   5.059292   3.079739   2.505323   2.620245
    22  H    5.046805   3.074529   4.944579   3.781961   2.131986
    23  H    6.364061   4.162642   5.908324   5.902552   2.729392
    24  H    5.870439   2.964677   6.439548   5.916028   2.938180
    25  H    4.573708   3.502735   4.591944   5.267173   4.290617
    26  H    4.980020   2.855656   6.146523   6.423005   4.745929
    27  H    2.690429   2.128077   5.141468   5.489326   5.725862
    28  H    2.848957   4.816289   3.360503   2.491976   6.378921
    29  H    2.742678   5.433253   2.625900   3.216219   7.044634
    30  H    4.214589   1.097096   6.896621   6.446619   5.477412
    31  H    4.100968   1.095437   6.034582   5.080492   4.253477
    32  H    2.855481   1.095791   6.121560   5.468926   5.825410
    33  H    5.420985   6.334621   1.095141   2.691467   5.120666
    34  H    5.033505   6.823266   1.097404   2.696203   6.510678
    35  H    4.264903   5.905293   1.095437   3.388419   6.113536
    36  H    5.142414   6.267494   2.503418   0.972755   5.557447
    37  H    7.709892   5.911155   5.917539   5.773970   1.983300
    38  H    7.030210   5.333098   5.971863   4.197008   2.169818
    39  H    7.042190   5.973604   4.843615   3.419047   2.191945
    40  H    8.395178   6.695775   6.555523   5.137993   2.167047
    41  H    7.850310   5.125867   7.368908   6.664980   2.179820
    42  H    7.617253   4.875247   7.416726   6.152479   2.187323
    43  H    9.380394   7.087417   7.840553   6.983543   2.491320
                   16         17         18         19         20
    16  O    0.000000
    17  C    2.370598   0.000000
    18  C    2.408376   2.508389   0.000000
    19  O    2.802422   2.898247   1.428863   0.000000
    20  H    2.871880   3.832147   4.317552   5.329625   0.000000
    21  H    2.797388   2.675777   4.144344   4.988740   1.744341
    22  H    3.371578   2.634609   2.878730   4.159559   3.039653
    23  H    2.864126   4.223618   2.961837   4.127221   2.753814
    24  H    3.793820   4.208717   2.747163   4.131568   3.734271
    25  H    4.453425   5.465632   5.012315   6.282960   2.379771
    26  H    5.189374   6.039742   4.955100   6.293211   3.849440
    27  H    6.362235   6.617078   6.315815   7.727275   4.219865
    28  H    7.132161   6.151634   7.537529   8.659954   5.134072
    29  H    7.519005   7.048265   8.309190   9.464228   5.041225
    30  H    6.477269   6.369462   5.497453   6.895979   5.328850
    31  H    5.454027   4.857991   4.447405   5.821317   4.570717
    32  H    6.912121   6.365649   6.177333   7.567029   5.405368
    33  H    4.934199   5.159876   6.631117   7.458855   2.805332
    34  H    6.550310   6.353519   8.001372   8.893219   4.330449
    35  H    6.095065   6.380554   7.509097   8.545314   3.410138
    36  H    5.969628   4.954643   6.971014   7.774665   4.489562
    37  H    0.973461   3.229737   2.593935   3.116451   2.814862
    38  H    3.338082   1.095306   2.782802   3.300979   4.419699
    39  H    2.643130   1.093482   3.479852   3.883164   3.522915
    40  H    2.610649   1.093748   2.700686   2.505583   4.675169
    41  H    2.701890   3.467488   1.097728   2.071348   4.338685
    42  H    3.370203   2.770302   1.094986   2.036439   4.892069
    43  H    2.295039   3.008000   1.928971   0.974664   5.067346
                   21         22         23         24         25
    21  H    0.000000
    22  H    2.653918   0.000000
    23  H    3.819012   3.043940   0.000000
    24  H    4.321034   2.363734   1.753621   0.000000
    25  H    3.867903   3.612635   2.374400   3.050126   0.000000
    26  H    5.093498   3.875900   2.474013   2.375765   1.751024
    27  H    5.129404   4.138879   4.266297   3.878586   2.464908
    28  H    4.506691   4.735453   6.914811   6.547519   5.662725
    29  H    4.856666   5.597479   7.107361   7.081454   5.402994
    30  H    5.899194   3.799678   4.275695   2.972574   3.797278
    31  H    4.655913   2.310524   3.972052   2.565631   3.874501
    32  H    5.626433   3.783704   5.217447   4.037095   4.320015
    33  H    2.565999   4.865165   5.553868   6.305321   4.570842
    34  H    3.908322   5.824198   6.984380   7.467407   5.673293
    35  H    3.733989   5.358254   5.900200   6.514923   4.228035
    36  H    3.259216   4.747331   6.803398   6.882648   6.075102
    37  H    3.294934   3.649487   2.223918   3.484500   3.985830
    38  H    3.209871   2.423766   4.661024   4.222221   5.779919
    39  H    2.033570   2.970775   4.629123   4.813171   5.476880
    40  H    3.574330   3.653420   4.865271   4.940189   6.359765
    41  H    4.594725   3.273405   2.327838   2.270058   4.594660
    42  H    4.568344   2.730161   3.546574   2.744269   5.380372
    43  H    4.813633   4.486774   4.065696   4.468870   6.210205
                   26         27         28         29         30
    26  H    0.000000
    27  H    2.371227   0.000000
    28  H    6.515843   4.776554   0.000000
    29  H    6.514776   4.649505   1.770403   0.000000
    30  H    2.639252   2.471232   5.884294   6.409234   0.000000
    31  H    3.330988   3.065033   4.860697   5.743535   1.774747
    32  H    3.807727   2.447640   4.414235   5.121054   1.771031
    33  H    6.203540   5.609826   4.238559   3.706524   7.228828
    34  H    7.206393   6.041874   3.448611   2.620765   7.804216
    35  H    5.818452   4.720057   3.778586   2.618317   6.758354
    36  H    7.309909   6.256121   2.669166   3.223310   7.339439
    37  H    4.642186   6.085251   7.492820   7.736743   6.242405
    38  H    6.160661   6.535855   5.840368   6.969174   6.023475
    39  H    6.331182   6.637355   5.602666   6.403025   6.758828
    40  H    6.888485   7.646376   7.173592   8.073539   7.291704
    41  H    4.329675   6.025399   7.950300   8.566948   5.185723
    42  H    5.105301   6.266931   7.363929   8.319926   5.101091
    43  H    6.419343   7.908971   8.832190   9.492114   7.349758
                   31         32         33         34         35
    31  H    0.000000
    32  H    1.770745   0.000000
    33  H    6.302538   6.661097   0.000000
    34  H    6.888626   6.868477   1.776162   0.000000
    35  H    6.171046   6.071618   1.779178   1.774661   0.000000
    36  H    6.001072   6.264304   2.822549   2.348635   3.527946
    37  H    5.469735   6.879528   5.211928   6.877628   6.178334
    38  H    4.381541   5.884449   5.650741   6.618570   6.710552
    39  H    5.233282   6.545572   4.297102   5.443906   5.658553
    40  H    5.812592   7.384931   5.952601   7.199233   7.301469
    41  H    4.477254   6.143232   6.921924   8.353342   7.635488
    42  H    3.945787   5.715787   7.089710   8.292352   7.861560
    43  H    6.321146   8.017182   7.146856   8.683622   8.323096
                   36         37         38         39         40
    36  H    0.000000
    37  H    6.550612   0.000000
    38  H    4.955123   4.098166   0.000000
    39  H    4.054443   3.539832   1.772822   0.000000
    40  H    5.782899   3.510095   1.772412   1.769704   0.000000
    41  H    7.576212   2.468622   3.785181   4.332651   3.714708
    42  H    7.052927   3.611068   2.595750   3.800471   3.051257
    43  H    7.741351   2.592403   3.688393   3.815969   2.535808
                   41         42         43
    41  H    0.000000
    42  H    1.775052   0.000000
    43  H    2.369153   2.815362   0.000000
 Stoichiometry    C15H24O4
 Framework group  C1[X(C15H24O4)]
 Deg. of freedom   123
 Full point group                 C1      NOp   1
 Largest Abelian subgroup         C1      NOp   1
 Largest concise Abelian subgroup C1      NOp   1
                         Standard orientation:                         
 ---------------------------------------------------------------------
 Center     Atomic      Atomic             Coordinates (Angstroms)
 Number     Number       Type             X           Y           Z
 ---------------------------------------------------------------------
      1          6           0        1.787023    0.738744    0.068108
      2          6           0        1.185305   -0.459214    0.263145
      3          6           0       -0.234367   -0.719727    0.682505
      4          6           0       -1.252299    0.250831    0.030185
      5          6           0       -1.286832    1.616228    0.763553
      6          6           0        0.063816    2.150206    1.280046
      7          6           0        1.251541    2.132618    0.297590
      8          6           0        3.175382    0.521415   -0.371633
      9          6           0        3.403530   -0.968240   -0.559662
     10          6           0        2.131784   -1.635517    0.010422
     11          8           0        4.021008    1.398742   -0.552143
     12          6           0        0.963374    2.869798   -1.026028
     13          6           0        2.408348   -2.418993    1.300660
     14          8           0        1.483295   -2.491427   -0.947714
     15          6           0       -2.656754   -0.418536   -0.115398
     16          8           0       -3.083036   -1.029508    1.128140
     17          6           0       -2.628247   -1.560410   -1.137041
     18          6           0       -3.746797    0.597882   -0.518463
     19          8           0       -5.029799   -0.023046   -0.618491
     20          1           0       -0.310841   -0.653415    1.777122
     21          1           0       -0.472061   -1.756264    0.435311
     22          1           0       -0.912790    0.434253   -0.996706
     23          1           0       -1.952966    1.552730    1.636279
     24          1           0       -1.733304    2.362693    0.096507
     25          1           0        0.358029    1.594661    2.179707
     26          1           0       -0.095115    3.186220    1.607268
     27          1           0        2.070606    2.685076    0.781906
     28          1           0        3.491987   -1.184432   -1.630989
     29          1           0        4.334380   -1.284235   -0.077045
     30          1           0        0.638818    3.898477   -0.825772
     31          1           0        0.181199    2.374314   -1.611418
     32          1           0        1.865653    2.919260   -1.645870
     33          1           0        1.478660   -2.813231    1.724442
     34          1           0        3.073833   -3.265095    1.087266
     35          1           0        2.894057   -1.785920    2.051185
     36          1           0        2.005107   -3.310474   -1.003632
     37          1           0       -3.107890   -0.339431    1.814291
     38          1           0       -2.327885   -1.181511   -2.119850
     39          1           0       -1.931507   -2.352494   -0.849187
     40          1           0       -3.623541   -2.003685   -1.232860
     41          1           0       -3.791662    1.412876    0.215552
     42          1           0       -3.528434    1.034489   -1.498608
     43          1           0       -5.124917   -0.545449    0.198831
 ---------------------------------------------------------------------
 Rotational constants (GHZ):      0.5939820      0.2482495      0.2004711
 Standard basis: 6-311G(d,p) (5D, 7F)
 There are   505 symmetry adapted cartesian basis functions of A   symmetry.
 There are   486 symmetry adapted basis functions of A   symmetry.
   486 basis functions,   800 primitive gaussians,   505 cartesian basis functions
    73 alpha electrons       73 beta electrons
       nuclear repulsion energy      1596.9627781608 Hartrees.
 NAtoms=   43 NActive=   43 NUniq=   43 SFac= 1.00D+00 NAtFMM=   60 NAOKFM=F Big=F
 Integral buffers will be    131072 words long.
 Raffenetti 2 integral format.
 Two-electron integral symmetry is turned on.
 Using the following non-standard input for PCM:
 --- end of non-standard input.
 ------------------------------------------------------------------------------
 Polarizable Continuum Model (PCM)
 =================================
 Model                : PCM (using non-symmetric T matrix).
 Atomic radii         : UFF (Universal Force Field).
 Polarization charges : Total charges.
 Charge compensation  : None.
 Solution method      : On-the-fly selection.
 Cavity type          : Scaled VdW (van der Waals Surface) (Alpha=1.100).
 Cavity algorithm     : GePol (No added spheres)
                        Default sphere list used, NSphG=   43.
                        Lebedev-Laikov grids with approx.  5.0 points / Ang**2.
                        Smoothing algorithm: Karplus/York (Gamma=1.0000).
                        Polarization charges: spherical gaussians, with
                                              point-specific exponents (IZeta= 3).
                        Self-potential: point-specific (ISelfS= 7).
                        Self-field    : sphere-specific E.n sum rule (ISelfD= 2).
 Solvent              : Methanol, Eps=  32.613000 Eps(inf)=   1.765709
 ------------------------------------------------------------------------------
 One-electron integrals computed using PRISM.
 NBasis=   486 RedAO= T EigKep=  3.20D-04  NBF=   486
 NBsUse=   486 1.00D-06 EigRej= -1.00D+00 NBFU=   486
 Initial guess from the checkpoint file:  "DY-202A-11R_60.chk"
 B after Tr=     0.000000    0.000000    0.000000
         Rot=    1.000000    0.000000    0.000000    0.000000 Ang=   0.00 deg.
 Requested convergence on RMS density matrix=1.00D-08 within 128 cycles.
 Requested convergence on MAX density matrix=1.00D-06.
 Requested convergence on             energy=1.00D-06.
 No special actions if energy rises.
 Inv3:  Mode=1 IEnd=    21163008.
 Iteration    1 A*A^-1 deviation from unit magnitude is 1.04D-14 for   2637.
 Iteration    1 A*A^-1 deviation from orthogonality  is 3.19D-15 for   2633   2563.
 Iteration    1 A^-1*A deviation from unit magnitude is 9.99D-15 for   2637.
 Iteration    1 A^-1*A deviation from orthogonality  is 9.92D-13 for   2094   2086.
 Error on total polarization charges =  0.01111
 SCF Done:  E(RmPW1PW91) =  -886.975458850     A.U. after   11 cycles
            NFock= 11  Conv=0.56D-08     -V/T= 2.0045
 DoSCS=F DFT=T ScalE2(SS,OS)=  1.000000  1.000000
 Range of M.O.s used for correlation:     1   486
 NBasis=   486 NAE=    73 NBE=    73 NFC=     0 NFV=     0
 NROrb=    486 NOA=    73 NOB=    73 NVA=   413 NVB=   413

 **** Warning!!: The largest alpha MO coefficient is  0.10863138D+02

 NEqPCM:  Using equilibrium solvation (IEInf=0, Eps=  32.6130, EpsInf=   1.7657)
          Differentiating once with respect to magnetic field using GIAOs.
          Electric field/nuclear overlap derivatives assumed to be zero.
 FoFJK:  IHMeth= 1 ICntrl=    6127 DoSepK=F KAlg= 0 I1Cent=   0 FoldK=F
 IRaf=         1 NMat=   1 IRICut=       1 DoRegI=T DoRafI=F ISym2E= 0.
          There are     3 degrees of freedom in the 1st order CPHF.  IDoFFX=0 NUNeed=     3.
      3 vectors produced by pass  0 Test12= 1.00D-12 3.33D-08 XBig12= 4.57D+01 1.05D+00.
 AX will form     3 AO Fock derivatives at one time.
      3 vectors produced by pass  1 Test12= 1.00D-12 3.33D-08 XBig12= 9.09D-02 2.04D-01.
      3 vectors produced by pass  2 Test12= 1.00D-12 3.33D-08 XBig12= 1.23D-03 1.61D-02.
      3 vectors produced by pass  3 Test12= 1.00D-12 3.33D-08 XBig12= 5.80D-06 7.65D-04.
      3 vectors produced by pass  4 Test12= 1.00D-12 3.33D-08 XBig12= 2.95D-08 4.58D-05.
      3 vectors produced by pass  5 Test12= 1.00D-12 3.33D-08 XBig12= 7.81D-11 1.46D-06.
      3 vectors produced by pass  6 Test12= 1.00D-12 3.33D-08 XBig12= 3.63D-13 1.33D-07.
 InvSVY:  IOpt=1 It=  1 EMax= 1.78D-15
 Solved reduced A of dimension    21 with     3 vectors.
 Calculating GIAO nuclear magnetic shielding tensors.
 SCF GIAO Magnetic shielding tensor (ppm):
      1  C    Isotropic =    35.2924   Anisotropy =   140.7233
   XX=   -24.9547   YX=    28.7657   ZX=    48.9493
   XY=    16.0993   YY=    16.8570   ZY=    -9.7356
   XZ=    47.5642   YZ=    -1.5378   ZZ=   113.9748
   Eigenvalues:   -48.2615    25.0307   129.1079
      2  C    Isotropic =    -1.6907   Anisotropy =   191.4746
   XX=   -74.9204   YX=    29.6671   ZX=    64.8632
   XY=    30.5856   YY=   -39.6358   ZY=    -7.4275
   XZ=    49.8367   YZ=   -17.8773   ZZ=   109.4840
   Eigenvalues:  -106.9520   -24.0792   125.9590
      3  C    Isotropic =   159.9194   Anisotropy =    17.1829
   XX=   167.8389   YX=    -3.0838   ZX=     5.4731
   XY=    -1.0208   YY=   151.7833   ZY=    -2.8474
   XZ=     4.4644   YZ=    -9.0833   ZZ=   160.1361
   Eigenvalues:   148.6646   159.7190   171.3747
      4  C    Isotropic =   140.5763   Anisotropy =    35.5408
   XX=   161.3791   YX=    11.0362   ZX=     1.0409
   XY=     5.7698   YY=   137.3211   ZY=    -6.3205
   XZ=     7.4755   YZ=     0.3619   ZZ=   123.0287
   Eigenvalues:   121.5041   135.9547   164.2701
      5  C    Isotropic =   160.9502   Anisotropy =    11.9398
   XX=   168.6845   YX=     3.3455   ZX=     1.7745
   XY=    -3.3710   YY=   166.2043   ZY=     5.3091
   XZ=    -0.2812   YZ=     8.9149   ZZ=   147.9619
   Eigenvalues:   145.4951   168.4454   168.9101
      6  C    Isotropic =   156.5210   Anisotropy =    16.9535
   XX=   162.1973   YX=     6.1755   ZX=   -10.6150
   XY=     2.0326   YY=   152.8118   ZY=     4.0964
   XZ=    -6.3432   YZ=     3.4191   ZZ=   154.5540
   Eigenvalues:   145.2151   156.5246   167.8233
      7  C    Isotropic =   154.5509   Anisotropy =     7.5613
   XX=   153.2704   YX=    -4.6645   ZX=     0.9831
   XY=    -4.5667   YY=   152.0358   ZY=     1.8039
   XZ=    -4.8229   YZ=    -1.2779   ZZ=   158.3465
   Eigenvalues:   147.8847   156.1762   159.5918
      8  C    Isotropic =   -24.7258   Anisotropy =   144.7811
   XX=   -63.0468   YX=    14.6772   ZX=    40.0808
   XY=    20.5134   YY=   -68.2239   ZY=   -19.5895
   XZ=    46.3468   YZ=   -13.3610   ZZ=    57.0933
   Eigenvalues:   -95.0936   -50.8787    71.7950
      9  C    Isotropic =   132.4571   Anisotropy =    33.4397
   XX=   129.4930   YX=    15.2959   ZX=   -12.4044
   XY=    12.2015   YY=   142.4013   ZY=    -8.2320
   XZ=    -4.9289   YZ=    -4.9551   ZZ=   125.4770
   Eigenvalues:   117.6951   124.9260   154.7502
     10  C    Isotropic =   106.8162   Anisotropy =    37.8159
   XX=   102.8760   YX=     8.7452   ZX=     1.0768
   XY=     8.0156   YY=   108.5812   ZY=    18.4605
   XZ=     6.6089   YZ=    22.8696   ZZ=   108.9915
   Eigenvalues:    87.3518   101.0701   132.0268
     11  O    Isotropic =  -230.6342   Anisotropy =   894.3179
   XX=  -484.8138   YX=  -241.5197   ZX=   230.1832
   XY=  -190.5705   YY=  -491.3275   ZY=   -14.0722
   XZ=   276.4764   YZ=     5.5331   ZZ=   284.2388
   Eigenvalues:  -736.3442  -321.1361   365.5778
     12  C    Isotropic =   169.1212   Anisotropy =    29.5142
   XX=   155.1946   YX=    -4.0143   ZX=     3.9115
   XY=    -3.0617   YY=   174.9017   ZY=    -9.9534
   XZ=     3.1438   YZ=   -13.8733   ZZ=   177.2674
   Eigenvalues:   154.4471   164.1191   188.7974
     13  C    Isotropic =   159.1849   Anisotropy =    41.2508
   XX=   145.1370   YX=    -0.4022   ZX=    11.4181
   XY=    -1.1143   YY=   156.8685   ZY=   -17.2007
   XZ=    13.6741   YZ=   -11.9379   ZZ=   175.5491
   Eigenvalues:   139.2474   151.6218   186.6854
     14  O    Isotropic =   246.2303   Anisotropy =    60.7184
   XX=   228.7461   YX=    -6.6423   ZX=     3.7354
   XY=     3.5974   YY=   241.0658   ZY=    22.6238
   XZ=    17.1376   YZ=    31.8659   ZZ=   268.8791
   Eigenvalues:   219.1146   232.8671   286.7093
     15  C    Isotropic =   106.7056   Anisotropy =    32.6616
   XX=   103.1246   YX=     5.8960   ZX=    -7.8003
   XY=     5.7931   YY=    96.6149   ZY=   -14.9314
   XZ=    -3.6274   YZ=   -11.2774   ZZ=   120.3774
   Eigenvalues:    90.0114   101.6255   128.4800
     16  O    Isotropic =   290.0593   Anisotropy =   102.1114
   XX=   239.7714   YX=   -23.6617   ZX=     5.8668
   XY=   -17.1558   YY=   290.9389   ZY=    47.7782
   XZ=   -11.4205   YZ=    20.0949   ZZ=   339.4676
   Eigenvalues:   231.8198   280.2245   358.1335
     17  C    Isotropic =   165.8869   Anisotropy =    38.2964
   XX=   146.6561   YX=     3.2752   ZX=    -6.2075
   XY=     3.8668   YY=   168.6907   ZY=    16.2517
   XZ=    -6.4333   YZ=    11.9070   ZZ=   182.3138
   Eigenvalues:   143.8574   162.3854   191.4178
     18  C    Isotropic =   116.9837   Anisotropy =    40.6289
   XX=   139.2926   YX=     5.7066   ZX=     9.7114
   XY=    16.5261   YY=   114.4505   ZY=     2.9136
   XZ=     1.0773   YZ=    -3.2870   ZZ=    97.2080
   Eigenvalues:    96.3652   110.5162   144.0696
     19  O    Isotropic =   320.7988   Anisotropy =    71.6612
   XX=   292.4914   YX=    -4.4437   ZX=    -3.3621
   XY=    26.7018   YY=   335.4762   ZY=   -32.0446
   XZ=    -0.7338   YZ=   -32.8617   ZZ=   334.4287
   Eigenvalues:   288.5012   305.3221   368.5729
     20  H    Isotropic =    29.4376   Anisotropy =     5.2372
   XX=    28.2329   YX=    -1.2259   ZX=     0.5700
   XY=    -1.3695   YY=    27.5574   ZY=    -1.6330
   XZ=    -0.3772   YZ=    -1.1623   ZZ=    32.5224
   Eigenvalues:    26.3670    29.0167    32.9290
     21  H    Isotropic =    28.7057   Anisotropy =     7.8446
   XX=    32.3048   YX=    -1.6679   ZX=     0.5752
   XY=    -2.1933   YY=    31.6385   ZY=     1.7453
   XZ=     1.1752   YZ=     1.0381   ZZ=    22.1738
   Eigenvalues:    21.8450    30.3368    33.9354
     22  H    Isotropic =    29.8732   Anisotropy =     4.2571
   XX=    30.2687   YX=     1.8628   ZX=    -1.5360
   XY=     3.2952   YY=    29.1669   ZY=    -0.3860
   XZ=     0.1475   YZ=    -0.9147   ZZ=    30.1841
   Eigenvalues:    27.0790    29.8294    32.7113
     23  H    Isotropic =    30.4373   Anisotropy =     7.0496
   XX=    33.4050   YX=     1.7194   ZX=    -3.2054
   XY=     1.6206   YY=    28.5131   ZY=     3.6840
   XZ=    -3.0911   YZ=     3.0307   ZZ=    29.3939
   Eigenvalues:    24.3184    31.8565    35.1370
     24  H    Isotropic =    30.0531   Anisotropy =     7.0182
   XX=    31.5260   YX=    -0.8418   ZX=     3.1827
   XY=    -1.0965   YY=    33.4297   ZY=    -1.9615
   XZ=     2.3019   YZ=    -1.7651   ZZ=    25.2037
   Eigenvalues:    23.9645    31.4630    34.7319
     25  H    Isotropic =    29.8429   Anisotropy =     6.3580
   XX=    28.2188   YX=     1.1645   ZX=     1.5653
   XY=     0.5668   YY=    27.4556   ZY=    -0.4912
   XZ=     0.6852   YZ=    -0.3790   ZZ=    33.8545
   Eigenvalues:    26.7514    28.6959    34.0816
     26  H    Isotropic =    30.0222   Anisotropy =    10.4574
   XX=    28.4528   YX=     0.9149   ZX=    -0.7757
   XY=     0.6725   YY=    33.6578   ZY=     4.9726
   XZ=    -1.4320   YZ=     6.0062   ZZ=    27.9560
   Eigenvalues:    24.1902    28.8826    36.9938
     27  H    Isotropic =    29.0746   Anisotropy =     8.9177
   XX=    32.6752   YX=     3.2978   ZX=     1.7620
   XY=     3.4275   YY=    27.5090   ZY=     1.0151
   XZ=     1.5901   YZ=     2.7162   ZZ=    27.0395
   Eigenvalues:    25.1709    27.0332    35.0197
     28  H    Isotropic =    29.1515   Anisotropy =     6.2502
   XX=    29.0117   YX=     1.1355   ZX=    -2.9084
   XY=     0.4590   YY=    27.4652   ZY=     0.0525
   XZ=    -3.4351   YZ=     1.4526   ZZ=    30.9775
   Eigenvalues:    25.9109    28.2252    33.3183
     29  H    Isotropic =    29.2678   Anisotropy =     5.9172
   XX=    33.1990   YX=     0.2639   ZX=    -0.2085
   XY=    -0.0287   YY=    27.9660   ZY=    -1.4587
   XZ=     0.8008   YZ=    -2.2820   ZZ=    26.6382
   Eigenvalues:    25.3053    29.2854    33.2126
     30  H    Isotropic =    30.7459   Anisotropy =    10.8108
   XX=    27.5508   YX=    -1.2345   ZX=    -0.8826
   XY=    -1.3495   YY=    37.2973   ZY=    -1.5775
   XZ=     0.1527   YZ=    -3.0853   ZZ=    27.3896
   Eigenvalues:    26.4515    27.8331    37.9531
     31  H    Isotropic =    30.9256   Anisotropy =     5.1119
   XX=    31.2166   YX=     2.7900   ZX=     1.6776
   XY=     2.8165   YY=    29.2934   ZY=    -1.5712
   XZ=     3.1991   YZ=    -1.5480   ZZ=    32.2667
   Eigenvalues:    26.0913    32.3520    34.3335
     32  H    Isotropic =    30.4273   Anisotropy =     9.2798
   XX=    31.7576   YX=     0.4207   ZX=    -3.4473
   XY=     1.1281   YY=    28.3246   ZY=    -2.9420
   XZ=    -4.4297   YZ=    -4.3172   ZZ=    31.1996
   Eigenvalues:    25.3404    29.3276    36.6138
     33  H    Isotropic =    30.0834   Anisotropy =     5.7229
   XX=    31.2743   YX=    -0.9521   ZX=    -1.1880
   XY=     0.6685   YY=    29.3313   ZY=    -3.2998
   XZ=    -2.3687   YZ=    -4.3495   ZZ=    29.6447
   Eigenvalues:    25.3506    31.0010    33.8987
     34  H    Isotropic =    30.3097   Anisotropy =     9.2363
   XX=    30.4297   YX=    -4.3393   ZX=     0.4274
   XY=    -4.2854   YY=    32.6226   ZY=    -1.0502
   XZ=     1.1340   YZ=    -2.9297   ZZ=    27.8768
   Eigenvalues:    26.6219    27.8400    36.4672
     35  H    Isotropic =    30.7524   Anisotropy =     8.9365
   XX=    29.6207   YX=    -0.0706   ZX=     3.9968
   XY=     0.2571   YY=    28.3972   ZY=     0.6778
   XZ=     4.2992   YZ=     0.4215   ZZ=    34.2392
   Eigenvalues:    27.1503    28.3967    36.7101
     36  H    Isotropic =    30.3846   Anisotropy =    16.4968
   XX=    28.0078   YX=    -5.0034   ZX=     0.6172
   XY=    -5.6463   YY=    37.5198   ZY=     4.8320
   XZ=    -0.1258   YZ=     5.8422   ZZ=    25.6262
   Eigenvalues:    22.4803    27.2910    41.3824
     37  H    Isotropic =    31.0672   Anisotropy =    16.7255
   XX=    25.6704   YX=     1.6142   ZX=    -4.2647
   XY=     1.4759   YY=    30.0027   ZY=     6.9509
   XZ=    -3.2081   YZ=     7.3727   ZZ=    37.5285
   Eigenvalues:    22.2679    28.7161    42.2176
     38  H    Isotropic =    31.1716   Anisotropy =     9.0835
   XX=    28.7578   YX=     0.4735   ZX=    -1.1184
   XY=     0.3955   YY=    27.7233   ZY=     1.2846
   XZ=    -0.9513   YZ=     0.4154   ZZ=    37.0339
   Eigenvalues:    27.4221    28.8655    37.2273
     39  H    Isotropic =    30.2494   Anisotropy =     6.5592
   XX=    31.0431   YX=    -1.8006   ZX=     1.9203
   XY=    -3.0712   YY=    32.9146   ZY=     1.3836
   XZ=     2.0691   YZ=     2.4876   ZZ=    26.7905
   Eigenvalues:    25.0354    31.0907    34.6222
     40  H    Isotropic =    30.0547   Anisotropy =     8.3299
   XX=    32.7566   YX=     2.0105   ZX=     1.1967
   XY=     2.9585   YY=    30.6405   ZY=     3.3612
   XZ=     1.8493   YZ=     3.4710   ZZ=    26.7670
   Eigenvalues:    24.7762    29.7799    35.6080
     41  H    Isotropic =    28.1571   Anisotropy =     8.5327
   XX=    32.1890   YX=     1.9727   ZX=     2.5049
   XY=     0.8227   YY=    29.6624   ZY=     3.3261
   XZ=     2.0723   YZ=     2.6556   ZZ=    22.6199
   Eigenvalues:    21.2560    29.3697    33.8456
     42  H    Isotropic =    28.4898   Anisotropy =     4.6278
   XX=    29.5663   YX=     1.3856   ZX=     0.6450
   XY=     0.5946   YY=    28.0232   ZY=    -3.3296
   XZ=     2.0889   YZ=    -3.8390   ZZ=    27.8799
   Eigenvalues:    23.8762    30.0183    31.5750
     43  H    Isotropic =    30.3702   Anisotropy =    14.8206
   XX=    31.8780   YX=     3.3429   ZX=    -1.2558
   XY=     1.4480   YY=    25.8991   ZY=    -9.5610
   XZ=    -2.4523   YZ=    -8.2374   ZZ=    33.3337
   Eigenvalues:    19.8913    30.9688    40.2506
 End of Minotr F.D. properties file   721 does not exist.
 End of Minotr F.D. properties file   722 does not exist.
 End of Minotr F.D. properties file   788 does not exist.

 **********************************************************************

            Population analysis using the SCF density.

 **********************************************************************

 Orbital symmetries:
       Occupied  (A) (A) (A) (A) (A) (A) (A) (A) (A) (A) (A) (A)
                 (A) (A) (A) (A) (A) (A) (A) (A) (A) (A) (A) (A)
                 (A) (A) (A) (A) (A) (A) (A) (A) (A) (A) (A) (A)
                 (A) (A) (A) (A) (A) (A) (A) (A) (A) (A) (A) (A)
                 (A) (A) (A) (A) (A) (A) (A) (A) (A) (A) (A) (A)
                 (A) (A) (A) (A) (A) (A) (A) (A) (A) (A) (A) (A)
                 (A)
       Virtual   (A) (A) (A) (A) (A) (A) (A) (A) (A) (A) (A) (A)
                 (A) (A) (A) (A) (A) (A) (A) (A) (A) (A) (A) (A)
                 (A) (A) (A) (A) (A) (A) (A) (A) (A) (A) (A) (A)
                 (A) (A) (A) (A) (A) (A) (A) (A) (A) (A) (A) (A)
                 (A) (A) (A) (A) (A) (A) (A) (A) (A) (A) (A) (A)
                 (A) (A) (A) (A) (A) (A) (A) (A) (A) (A) (A) (A)
                 (A) (A) (A) (A) (A) (A) (A) (A) (A) (A) (A) (A)
                 (A) (A) (A) (A) (A) (A) (A) (A) (A) (A) (A) (A)
                 (A) (A) (A) (A) (A) (A) (A) (A) (A) (A) (A) (A)
                 (A) (A) (A) (A) (A) (A) (A) (A) (A) (A) (A) (A)
                 (A) (A) (A) (A) (A) (A) (A) (A) (A) (A) (A) (A)
                 (A) (A) (A) (A) (A) (A) (A) (A) (A) (A) (A) (A)
                 (A) (A) (A) (A) (A) (A) (A) (A) (A) (A) (A) (A)
                 (A) (A) (A) (A) (A) (A) (A) (A) (A) (A) (A) (A)
                 (A) (A) (A) (A) (A) (A) (A) (A) (A) (A) (A) (A)
                 (A) (A) (A) (A) (A) (A) (A) (A) (A) (A) (A) (A)
                 (A) (A) (A) (A) (A) (A) (A) (A) (A) (A) (A) (A)
                 (A) (A) (A) (A) (A) (A) (A) (A) (A) (A) (A) (A)
                 (A) (A) (A) (A) (A) (A) (A) (A) (A) (A) (A) (A)
                 (A) (A) (A) (A) (A) (A) (A) (A) (A) (A) (A) (A)
                 (A) (A) (A) (A) (A) (A) (A) (A) (A) (A) (A) (A)
                 (A) (A) (A) (A) (A) (A) (A) (A) (A) (A) (A) (A)
                 (A) (A) (A) (A) (A) (A) (A) (A) (A) (A) (A) (A)
                 (A) (A) (A) (A) (A) (A) (A) (A) (A) (A) (A) (A)
                 (A) (A) (A) (A) (A) (A) (A) (A) (A) (A) (A) (A)
                 (A) (A) (A) (A) (A) (A) (A) (A) (A) (A) (A) (A)
                 (A) (A) (A) (A) (A) (A) (A) (A) (A) (A) (A) (A)
                 (A) (A) (A) (A) (A) (A) (A) (A) (A) (A) (A) (A)
                 (A) (A) (A) (A) (A) (A) (A) (A) (A) (A) (A) (A)
                 (A) (A) (A) (A) (A) (A) (A) (A) (A) (A) (A) (A)
                 (A) (A) (A) (A) (A) (A) (A) (A) (A) (A) (A) (A)
                 (A) (A) (A) (A) (A) (A) (A) (A) (A) (A) (A) (A)
                 (A) (A) (A) (A) (A) (A) (A) (A) (A) (A) (A) (A)
                 (A) (A) (A) (A) (A) (A) (A) (A) (A) (A) (A) (A)
                 (A) (A) (A) (A) (A)
 The electronic state is 1-A.
 Alpha  occ. eigenvalues --  -19.22038 -19.21750 -19.20868 -19.19891 -10.32126
 Alpha  occ. eigenvalues --  -10.30957 -10.29962 -10.27630 -10.26679 -10.24902
 Alpha  occ. eigenvalues --  -10.24805 -10.24555 -10.24103 -10.23744 -10.23553
 Alpha  occ. eigenvalues --  -10.23279 -10.23100 -10.22242 -10.21989  -1.06492
 Alpha  occ. eigenvalues --   -1.06332  -1.05675  -1.03660  -0.89352  -0.84689
 Alpha  occ. eigenvalues --   -0.82315  -0.78126  -0.77346  -0.75239  -0.71753
 Alpha  occ. eigenvalues --   -0.70936  -0.68366  -0.66584  -0.63017  -0.60178
 Alpha  occ. eigenvalues --   -0.58432  -0.57553  -0.53747  -0.52770  -0.51940
 Alpha  occ. eigenvalues --   -0.50116  -0.49293  -0.48893  -0.48029  -0.46794
 Alpha  occ. eigenvalues --   -0.46033  -0.45532  -0.45353  -0.44607  -0.43767
 Alpha  occ. eigenvalues --   -0.42248  -0.41850  -0.41107  -0.40821  -0.39959
 Alpha  occ. eigenvalues --   -0.39749  -0.39454  -0.39070  -0.38101  -0.37245
 Alpha  occ. eigenvalues --   -0.36741  -0.36357  -0.35752  -0.35237  -0.34225
 Alpha  occ. eigenvalues --   -0.33337  -0.32879  -0.32547  -0.30736  -0.30382
 Alpha  occ. eigenvalues --   -0.28246  -0.26798  -0.26094
 Alpha virt. eigenvalues --   -0.04924   0.03490   0.04532   0.05034   0.06144
 Alpha virt. eigenvalues --    0.06730   0.08208   0.08655   0.09301   0.09749
 Alpha virt. eigenvalues --    0.10568   0.10797   0.11747   0.12041   0.12330
 Alpha virt. eigenvalues --    0.12989   0.13552   0.13681   0.14199   0.14414
 Alpha virt. eigenvalues --    0.15332   0.15700   0.16437   0.17196   0.17616
 Alpha virt. eigenvalues --    0.17974   0.18498   0.19567   0.19899   0.20665
 Alpha virt. eigenvalues --    0.21159   0.21538   0.22582   0.23424   0.23854
 Alpha virt. eigenvalues --    0.24435   0.24750   0.26052   0.27176   0.27710
 Alpha virt. eigenvalues --    0.28827   0.29428   0.30861   0.31511   0.32645
 Alpha virt. eigenvalues --    0.32780   0.33741   0.34185   0.34684   0.35844
 Alpha virt. eigenvalues --    0.37009   0.37989   0.38864   0.39446   0.39752
 Alpha virt. eigenvalues --    0.40617   0.41167   0.41696   0.42254   0.43907
 Alpha virt. eigenvalues --    0.44954   0.45364   0.46392   0.47052   0.48010
 Alpha virt. eigenvalues --    0.49286   0.50280   0.50478   0.51081   0.51577
 Alpha virt. eigenvalues --    0.52450   0.53416   0.54087   0.55360   0.55433
 Alpha virt. eigenvalues --    0.56357   0.56769   0.57362   0.57879   0.58200
 Alpha virt. eigenvalues --    0.58432   0.58728   0.59518   0.59887   0.60060
 Alpha virt. eigenvalues --    0.60338   0.60514   0.60929   0.61357   0.61833
 Alpha virt. eigenvalues --    0.62407   0.62869   0.63227   0.63779   0.64085
 Alpha virt. eigenvalues --    0.64377   0.65430   0.65978   0.66325   0.66520
 Alpha virt. eigenvalues --    0.67384   0.68427   0.68744   0.68828   0.69752
 Alpha virt. eigenvalues --    0.70569   0.71720   0.72949   0.73888   0.74347
 Alpha virt. eigenvalues --    0.75574   0.77417   0.78661   0.81486   0.83468
 Alpha virt. eigenvalues --    0.84604   0.84948   0.86987   0.87016   0.88132
 Alpha virt. eigenvalues --    0.89576   0.90127   0.91134   0.93826   0.94317
 Alpha virt. eigenvalues --    0.95259   0.96385   0.97323   0.98822   1.00372
 Alpha virt. eigenvalues --    1.00552   1.01850   1.02600   1.05230   1.06011
 Alpha virt. eigenvalues --    1.07033   1.09706   1.10055   1.12230   1.12663
 Alpha virt. eigenvalues --    1.14234   1.16564   1.18136   1.18796   1.20456
 Alpha virt. eigenvalues --    1.21963   1.22798   1.23122   1.24206   1.25093
 Alpha virt. eigenvalues --    1.27257   1.29251   1.30252   1.30784   1.33403
 Alpha virt. eigenvalues --    1.33745   1.35699   1.36376   1.37786   1.38745
 Alpha virt. eigenvalues --    1.40452   1.41413   1.42289   1.43750   1.44347
 Alpha virt. eigenvalues --    1.44964   1.45862   1.46237   1.47211   1.47698
 Alpha virt. eigenvalues --    1.48022   1.48893   1.50279   1.50361   1.50788
 Alpha virt. eigenvalues --    1.51853   1.52235   1.52617   1.53442   1.54451
 Alpha virt. eigenvalues --    1.55919   1.56082   1.57110   1.57457   1.58086
 Alpha virt. eigenvalues --    1.58802   1.59024   1.60505   1.61194   1.62061
 Alpha virt. eigenvalues --    1.62618   1.63248   1.64190   1.64956   1.65123
 Alpha virt. eigenvalues --    1.65864   1.66408   1.66740   1.67280   1.69379
 Alpha virt. eigenvalues --    1.69608   1.70339   1.70756   1.71570   1.71970
 Alpha virt. eigenvalues --    1.72349   1.73679   1.74646   1.75487   1.76886
 Alpha virt. eigenvalues --    1.77262   1.78126   1.78282   1.79965   1.80398
 Alpha virt. eigenvalues --    1.82175   1.83607   1.83709   1.85040   1.85657
 Alpha virt. eigenvalues --    1.86656   1.87240   1.88718   1.89135   1.90979
 Alpha virt. eigenvalues --    1.91528   1.92704   1.94068   1.96037   1.97748
 Alpha virt. eigenvalues --    1.97994   1.99887   2.00158   2.00807   2.01930
 Alpha virt. eigenvalues --    2.02537   2.03834   2.04753   2.05953   2.07943
 Alpha virt. eigenvalues --    2.09215   2.09465   2.11205   2.11779   2.12762
 Alpha virt. eigenvalues --    2.13769   2.14018   2.15722   2.17068   2.18393
 Alpha virt. eigenvalues --    2.19562   2.20012   2.22075   2.23031   2.24167
 Alpha virt. eigenvalues --    2.25317   2.27102   2.28772   2.30582   2.31531
 Alpha virt. eigenvalues --    2.32963   2.33645   2.33704   2.35477   2.38961
 Alpha virt. eigenvalues --    2.39442   2.41045   2.41176   2.42051   2.43090
 Alpha virt. eigenvalues --    2.44086   2.45380   2.46064   2.48263   2.48534
 Alpha virt. eigenvalues --    2.49068   2.50340   2.50768   2.51630   2.52853
 Alpha virt. eigenvalues --    2.53896   2.54573   2.56235   2.56780   2.57833
 Alpha virt. eigenvalues --    2.58018   2.58690   2.59556   2.60505   2.60823
 Alpha virt. eigenvalues --    2.61761   2.62953   2.64238   2.65554   2.66062
 Alpha virt. eigenvalues --    2.67716   2.68700   2.70200   2.70516   2.70705
 Alpha virt. eigenvalues --    2.73161   2.73881   2.74952   2.77483   2.78862
 Alpha virt. eigenvalues --    2.79555   2.82318   2.83259   2.85247   2.85952
 Alpha virt. eigenvalues --    2.87996   2.88313   2.89227   2.90556   2.91379
 Alpha virt. eigenvalues --    2.92422   2.94249   2.95312   2.97029   2.99181
 Alpha virt. eigenvalues --    2.99645   3.01785   3.05780   3.06247   3.07094
 Alpha virt. eigenvalues --    3.08323   3.10866   3.12307   3.13323   3.14202
 Alpha virt. eigenvalues --    3.15666   3.16021   3.17034   3.17803   3.20745
 Alpha virt. eigenvalues --    3.21069   3.22276   3.23799   3.24416   3.26291
 Alpha virt. eigenvalues --    3.30330   3.32885   3.35238   3.36323   3.39092
 Alpha virt. eigenvalues --    3.41661   3.43193   3.48556   3.56977   3.58474
 Alpha virt. eigenvalues --    3.61722   3.64380   3.71077   3.75612   3.77870
 Alpha virt. eigenvalues --    3.78493   3.80462   3.81180   3.81891   3.83173
 Alpha virt. eigenvalues --    3.83562   3.84347   3.84615   3.85478   3.88688
 Alpha virt. eigenvalues --    3.90625   3.91888   3.96017   3.99583   4.03494
 Alpha virt. eigenvalues --    4.06536   4.09064   4.12010   4.13662   4.25336
 Alpha virt. eigenvalues --    4.28271   4.29958   4.33266   4.35100   4.42124
 Alpha virt. eigenvalues --    4.48367   4.56634   4.95311   4.95545   4.97693
 Alpha virt. eigenvalues --    5.03630   5.11101   5.29414   5.31148   5.33108
 Alpha virt. eigenvalues --    5.63330   5.64349   5.65429   5.66732  23.65073
 Alpha virt. eigenvalues --   23.79223  23.83182  23.88832  23.90992  23.92068
 Alpha virt. eigenvalues --   23.93904  23.96570  23.96889  24.00579  24.02750
 Alpha virt. eigenvalues --   24.03406  24.05306  24.07012  24.26182  50.00934
 Alpha virt. eigenvalues --   50.03001  50.04724  50.09939
          Condensed to atoms (all electrons):
               1          2          3          4          5          6
     1  C    5.735432   0.403727  -0.038673  -0.014255  -0.000501  -0.064032
     2  C    0.403727   5.424176   0.253264  -0.054455  -0.002512  -0.011459
     3  C   -0.038673   0.253264   5.076555   0.299835  -0.072449  -0.007139
     4  C   -0.014255  -0.054455   0.299835   5.460001   0.304289  -0.049180
     5  C   -0.000501  -0.002512  -0.072449   0.304289   5.027415   0.350735
     6  C   -0.064032  -0.011459  -0.007139  -0.049180   0.350735   5.021929
     7  C    0.264252  -0.053725  -0.009047  -0.001348  -0.075346   0.370017
     8  C    0.172764   0.035472   0.004875  -0.000304  -0.000436   0.005494
     9  C   -0.176454  -0.104725   0.007453  -0.000605   0.000000  -0.000156
    10  C    0.001981   0.305769  -0.048589   0.004546  -0.000239  -0.000627
    11  O   -0.121260   0.006411  -0.000093  -0.000001  -0.000005   0.000181
    12  C   -0.076846   0.000695   0.002201  -0.004806  -0.003135  -0.071094
    13  C   -0.005015  -0.087973  -0.006633   0.000251  -0.000029   0.000089
    14  O    0.002610  -0.065946  -0.003432  -0.000780  -0.000005  -0.000001
    15  C   -0.000257   0.003763  -0.050006   0.257667  -0.042206   0.005168
    16  O   -0.000009   0.001997   0.009207  -0.058191  -0.003317  -0.000280
    17  C    0.000051  -0.000070  -0.019567  -0.074685   0.008997  -0.000123
    18  C   -0.000009  -0.000091   0.008360  -0.070543  -0.006965   0.000541
    19  O    0.000000   0.000001  -0.000131   0.005737  -0.000501  -0.000003
    20  H   -0.003259  -0.030095   0.395703  -0.036569  -0.004146  -0.003379
    21  H    0.007580  -0.050117   0.418668  -0.041574   0.005414  -0.000095
    22  H    0.000132  -0.002384  -0.052578   0.398726  -0.031425  -0.006262
    23  H   -0.000373   0.000313  -0.003499  -0.052374   0.405218  -0.034911
    24  H   -0.000117  -0.000462   0.007766  -0.037261   0.411612  -0.031169
    25  H   -0.005222  -0.002990   0.006642  -0.007263  -0.035931   0.410941
    26  H    0.009283   0.000307  -0.000320   0.007873  -0.033375   0.410777
    27  H   -0.056742   0.005507  -0.000235  -0.000394   0.007187  -0.039679
    28  H    0.007247  -0.000658  -0.000329   0.000050  -0.000004   0.000019
    29  H    0.012023   0.003088  -0.000355   0.000014   0.000000   0.000017
    30  H    0.008769  -0.000218  -0.000068   0.000336  -0.001876  -0.002019
    31  H   -0.003813   0.002495  -0.000413  -0.001812   0.005389  -0.007912
    32  H   -0.015064  -0.000474  -0.000002   0.000109  -0.000431   0.007748
    33  H    0.000632  -0.014476   0.004191   0.000040   0.000016  -0.000023
    34  H   -0.000562   0.010007  -0.000095   0.000005   0.000000  -0.000001
    35  H    0.002180   0.000143  -0.000362  -0.000045   0.000000  -0.000010
    36  H   -0.000614   0.011832  -0.000215   0.000044   0.000000   0.000000
    37  H   -0.000008  -0.000026  -0.001760  -0.001127   0.002436  -0.000254
    38  H    0.000021   0.000429   0.000360  -0.003409  -0.000134  -0.000003
    39  H    0.000022  -0.000331  -0.002071  -0.006080  -0.000137  -0.000024
    40  H    0.000003   0.000013  -0.000487   0.010389  -0.000134   0.000019
    41  H    0.000016  -0.000085  -0.000273  -0.013312   0.011215   0.000684
    42  H   -0.000009  -0.000053  -0.000317   0.006207  -0.003745  -0.000179
    43  H    0.000000  -0.000006  -0.000070   0.002365  -0.000302   0.000004
               7          8          9         10         11         12
     1  C    0.264252   0.172764  -0.176454   0.001981  -0.121260  -0.076846
     2  C   -0.053725   0.035472  -0.104725   0.305769   0.006411   0.000695
     3  C   -0.009047   0.004875   0.007453  -0.048589  -0.000093   0.002201
     4  C   -0.001348  -0.000304  -0.000605   0.004546  -0.000001  -0.004806
     5  C   -0.075346  -0.000436   0.000000  -0.000239  -0.000005  -0.003135
     6  C    0.370017   0.005494  -0.000156  -0.000627   0.000181  -0.071094
     7  C    5.155079  -0.050670   0.010229   0.005306   0.011645   0.342188
     8  C   -0.050670   4.718141   0.370809  -0.092864   0.653591  -0.007504
     9  C    0.010229   0.370809   5.201980   0.284676  -0.072912  -0.001155
    10  C    0.005306  -0.092864   0.284676   5.269093   0.005550  -0.000099
    11  O    0.011645   0.653591  -0.072912   0.005550   7.893270  -0.005167
    12  C    0.342188  -0.007504  -0.001155  -0.000099  -0.005167   4.950537
    13  C   -0.000455  -0.001656  -0.054038   0.325404   0.000007  -0.000010
    14  O   -0.000050   0.003451  -0.046391   0.239167  -0.000017   0.000009
    15  C   -0.000332   0.000008   0.000006  -0.000312   0.000000   0.000004
    16  O    0.000012   0.000000   0.000000   0.000007   0.000000  -0.000001
    17  C   -0.000011   0.000001  -0.000004  -0.000062   0.000000  -0.000007
    18  C   -0.000061   0.000000   0.000000   0.000001   0.000000  -0.000001
    19  O    0.000000   0.000000   0.000000   0.000000   0.000000   0.000000
    20  H    0.001953  -0.000305  -0.000089   0.000235   0.000006  -0.000228
    21  H   -0.000168  -0.000411   0.001681  -0.007575   0.000003   0.000059
    22  H    0.005514  -0.000335  -0.000016   0.000521  -0.000004  -0.001256
    23  H    0.008320   0.000030   0.000000   0.000016   0.000000  -0.000244
    24  H   -0.005558   0.000021  -0.000002   0.000019   0.000001   0.004792
    25  H   -0.043958   0.000293  -0.000104  -0.000144  -0.000020   0.008519
    26  H   -0.033285  -0.000244   0.000007   0.000026  -0.000004  -0.004830
    27  H    0.424515  -0.005055   0.002428  -0.001238   0.013288  -0.039824
    28  H   -0.000470  -0.021647   0.377772  -0.033338   0.000270   0.000146
    29  H   -0.000203  -0.030234   0.382913  -0.028889   0.004146  -0.000015
    30  H   -0.036219  -0.000035   0.000018   0.000018  -0.000107   0.403643
    31  H   -0.033460  -0.000343   0.000079  -0.000192  -0.000065   0.403177
    32  H   -0.024340   0.005073   0.000561  -0.000110   0.010109   0.398473
    33  H    0.000008  -0.000633   0.007602  -0.028039   0.000008  -0.000001
    34  H    0.000014   0.000622  -0.008982  -0.026931  -0.000014   0.000000
    35  H   -0.000046  -0.000162  -0.000755  -0.029633  -0.000053   0.000007
    36  H    0.000015  -0.000216  -0.000508  -0.042118   0.000006  -0.000002
    37  H    0.000016   0.000000   0.000000   0.000003   0.000000  -0.000001
    38  H    0.000011  -0.000002  -0.000001  -0.000002   0.000000  -0.000011
    39  H    0.000003  -0.000005   0.000023   0.000065   0.000000   0.000000
    40  H   -0.000001   0.000000   0.000000  -0.000005   0.000000   0.000000
    41  H   -0.000021   0.000000   0.000000  -0.000001   0.000000  -0.000017
    42  H    0.000010   0.000000   0.000000   0.000000   0.000000   0.000014
    43  H    0.000000   0.000000   0.000000   0.000000   0.000000   0.000000
              13         14         15         16         17         18
     1  C   -0.005015   0.002610  -0.000257  -0.000009   0.000051  -0.000009
     2  C   -0.087973  -0.065946   0.003763   0.001997  -0.000070  -0.000091
     3  C   -0.006633  -0.003432  -0.050006   0.009207  -0.019567   0.008360
     4  C    0.000251  -0.000780   0.257667  -0.058191  -0.074685  -0.070543
     5  C   -0.000029  -0.000005  -0.042206  -0.003317   0.008997  -0.006965
     6  C    0.000089  -0.000001   0.005168  -0.000280  -0.000123   0.000541
     7  C   -0.000455  -0.000050  -0.000332   0.000012  -0.000011  -0.000061
     8  C   -0.001656   0.003451   0.000008   0.000000   0.000001   0.000000
     9  C   -0.054038  -0.046391   0.000006   0.000000  -0.000004   0.000000
    10  C    0.325404   0.239167  -0.000312   0.000007  -0.000062   0.000001
    11  O    0.000007  -0.000017   0.000000   0.000000   0.000000   0.000000
    12  C   -0.000010   0.000009   0.000004  -0.000001  -0.000007  -0.000001
    13  C    4.977465  -0.051822  -0.000011   0.000000   0.000000   0.000000
    14  O   -0.051822   8.000597  -0.000189   0.000000  -0.000215  -0.000001
    15  C   -0.000011  -0.000189   5.388326   0.195491   0.328400   0.363338
    16  O    0.000000   0.000000   0.195491   8.027695  -0.053380  -0.041702
    17  C    0.000000  -0.000215   0.328400  -0.053380   4.931700  -0.075362
    18  C    0.000000  -0.000001   0.363338  -0.041702  -0.075362   4.782048
    19  O    0.000000   0.000000  -0.040722  -0.009160  -0.007729   0.267623
    20  H    0.001531   0.000015  -0.003791   0.007251   0.000446  -0.000056
    21  H   -0.002354   0.014693  -0.004514   0.004476  -0.002525   0.000784
    22  H    0.000115   0.000952  -0.031254   0.004265  -0.002843  -0.004728
    23  H   -0.000002   0.000001   0.001202   0.003376   0.000780  -0.006900
    24  H    0.000000   0.000000  -0.008246   0.000193  -0.000399   0.004172
    25  H    0.000017   0.000004  -0.000405  -0.000079  -0.000020   0.000037
    26  H   -0.000003   0.000000  -0.000289  -0.000008   0.000011  -0.000004
    27  H    0.000142   0.000000   0.000025   0.000000   0.000000   0.000001
    28  H    0.005532   0.009605  -0.000002   0.000000   0.000001   0.000000
    29  H   -0.001518   0.001756   0.000000   0.000000   0.000000   0.000000
    30  H    0.000000   0.000000  -0.000007   0.000000   0.000000  -0.000005
    31  H    0.000002  -0.000018   0.000297  -0.000001  -0.000009   0.000059
    32  H   -0.000001   0.000008   0.000000   0.000000  -0.000001  -0.000001
    33  H    0.404510   0.002312   0.000006  -0.000049  -0.000021  -0.000001
    34  H    0.392779  -0.001865   0.000000   0.000000   0.000000   0.000000
    35  H    0.382318   0.004844   0.000001   0.000000  -0.000001   0.000000
    36  H   -0.006353   0.320524  -0.000001   0.000000   0.000016   0.000000
    37  H   -0.000001   0.000000  -0.047396   0.316966   0.007654   0.001110
    38  H    0.000001   0.000005  -0.035588   0.004180   0.401679  -0.001313
    39  H    0.000096   0.003245  -0.027596  -0.000537   0.401858   0.006847
    40  H    0.000000  -0.000004  -0.032150  -0.000056   0.395810  -0.015730
    41  H    0.000000   0.000000  -0.034027  -0.003359   0.008031   0.401507
    42  H    0.000000  -0.000001  -0.042968   0.004987  -0.005056   0.392697
    43  H    0.000000   0.000000  -0.015547   0.026578  -0.002105  -0.048765
              19         20         21         22         23         24
     1  C    0.000000  -0.003259   0.007580   0.000132  -0.000373  -0.000117
     2  C    0.000001  -0.030095  -0.050117  -0.002384   0.000313  -0.000462
     3  C   -0.000131   0.395703   0.418668  -0.052578  -0.003499   0.007766
     4  C    0.005737  -0.036569  -0.041574   0.398726  -0.052374  -0.037261
     5  C   -0.000501  -0.004146   0.005414  -0.031425   0.405218   0.411612
     6  C   -0.000003  -0.003379  -0.000095  -0.006262  -0.034911  -0.031169
     7  C    0.000000   0.001953  -0.000168   0.005514   0.008320  -0.005558
     8  C    0.000000  -0.000305  -0.000411  -0.000335   0.000030   0.000021
     9  C    0.000000  -0.000089   0.001681  -0.000016   0.000000  -0.000002
    10  C    0.000000   0.000235  -0.007575   0.000521   0.000016   0.000019
    11  O    0.000000   0.000006   0.000003  -0.000004   0.000000   0.000001
    12  C    0.000000  -0.000228   0.000059  -0.001256  -0.000244   0.004792
    13  C    0.000000   0.001531  -0.002354   0.000115  -0.000002   0.000000
    14  O    0.000000   0.000015   0.014693   0.000952   0.000001   0.000000
    15  C   -0.040722  -0.003791  -0.004514  -0.031254   0.001202  -0.008246
    16  O   -0.009160   0.007251   0.004476   0.004265   0.003376   0.000193
    17  C   -0.007729   0.000446  -0.002525  -0.002843   0.000780  -0.000399
    18  C    0.267623  -0.000056   0.000784  -0.004728  -0.006900   0.004172
    19  O    7.946704   0.000002  -0.000014  -0.000171  -0.000183  -0.000016
    20  H    0.000002   0.518040  -0.021411   0.007699   0.003833   0.000235
    21  H   -0.000014  -0.021411   0.509740  -0.000953  -0.000270  -0.000305
    22  H   -0.000171   0.007699  -0.000953   0.539834   0.008730  -0.009013
    23  H   -0.000183   0.003833  -0.000270   0.008730   0.571656  -0.028606
    24  H   -0.000016   0.000235  -0.000305  -0.009013  -0.028606   0.541687
    25  H    0.000000  -0.000003   0.000086  -0.000522  -0.008556   0.007345
    26  H    0.000000  -0.000262   0.000025  -0.000223  -0.002863  -0.008026
    27  H    0.000000   0.000223   0.000001   0.000081  -0.000290  -0.000283
    28  H    0.000000  -0.000020  -0.000041   0.000058   0.000000   0.000000
    29  H    0.000000   0.000062  -0.000143   0.000005   0.000000   0.000000
    30  H    0.000000   0.000020  -0.000003   0.000044  -0.000060   0.000569
    31  H    0.000000   0.000034  -0.000014   0.004025   0.000058  -0.001067
    32  H    0.000000  -0.000004  -0.000002   0.000037   0.000027  -0.000071
    33  H    0.000000  -0.000369   0.002416  -0.000007   0.000000   0.000000
    34  H    0.000000   0.000021  -0.000333  -0.000001   0.000000   0.000000
    35  H    0.000000  -0.000326   0.000502  -0.000014   0.000000   0.000000
    36  H    0.000000   0.000011  -0.000890  -0.000015   0.000000   0.000000
    37  H    0.000949   0.000832  -0.000406  -0.000020   0.005778  -0.000155
    38  H   -0.000481  -0.000060   0.000122   0.001772  -0.000027  -0.000041
    39  H   -0.000059   0.000441   0.006009   0.000128  -0.000001  -0.000001
    40  H    0.023829  -0.000051  -0.000209  -0.000336  -0.000013  -0.000004
    41  H   -0.030389  -0.000077   0.000005  -0.000685   0.002719  -0.001970
    42  H   -0.027541  -0.000043  -0.000124   0.002682   0.000313   0.000427
    43  H    0.316067  -0.000041  -0.000046  -0.000089  -0.000290  -0.000017
              25         26         27         28         29         30
     1  C   -0.005222   0.009283  -0.056742   0.007247   0.012023   0.008769
     2  C   -0.002990   0.000307   0.005507  -0.000658   0.003088  -0.000218
     3  C    0.006642  -0.000320  -0.000235  -0.000329  -0.000355  -0.000068
     4  C   -0.007263   0.007873  -0.000394   0.000050   0.000014   0.000336
     5  C   -0.035931  -0.033375   0.007187  -0.000004   0.000000  -0.001876
     6  C    0.410941   0.410777  -0.039679   0.000019   0.000017  -0.002019
     7  C   -0.043958  -0.033285   0.424515  -0.000470  -0.000203  -0.036219
     8  C    0.000293  -0.000244  -0.005055  -0.021647  -0.030234  -0.000035
     9  C   -0.000104   0.000007   0.002428   0.377772   0.382913   0.000018
    10  C   -0.000144   0.000026  -0.001238  -0.033338  -0.028889   0.000018
    11  O   -0.000020  -0.000004   0.013288   0.000270   0.004146  -0.000107
    12  C    0.008519  -0.004830  -0.039824   0.000146  -0.000015   0.403643
    13  C    0.000017  -0.000003   0.000142   0.005532  -0.001518   0.000000
    14  O    0.000004   0.000000   0.000000   0.009605   0.001756   0.000000
    15  C   -0.000405  -0.000289   0.000025  -0.000002   0.000000  -0.000007
    16  O   -0.000079  -0.000008   0.000000   0.000000   0.000000   0.000000
    17  C   -0.000020   0.000011   0.000000   0.000001   0.000000   0.000000
    18  C    0.000037  -0.000004   0.000001   0.000000   0.000000  -0.000005
    19  O    0.000000   0.000000   0.000000   0.000000   0.000000   0.000000
    20  H   -0.000003  -0.000262   0.000223  -0.000020   0.000062   0.000020
    21  H    0.000086   0.000025   0.000001  -0.000041  -0.000143  -0.000003
    22  H   -0.000522  -0.000223   0.000081   0.000058   0.000005   0.000044
    23  H   -0.008556  -0.002863  -0.000290   0.000000   0.000000  -0.000060
    24  H    0.007345  -0.008026  -0.000283   0.000000   0.000000   0.000569
    25  H    0.557813  -0.025338  -0.004820   0.000004  -0.000001  -0.000001
    26  H   -0.025338   0.545130  -0.007738   0.000000  -0.000001   0.003358
    27  H   -0.004820  -0.007738   0.555357  -0.000074  -0.000033  -0.005457
    28  H    0.000004   0.000000  -0.000074   0.494379  -0.011470  -0.000005
    29  H   -0.000001  -0.000001  -0.000033  -0.011470   0.508649   0.000001
    30  H   -0.000001   0.003358  -0.005457  -0.000005   0.000001   0.549392
    31  H   -0.000258  -0.000682   0.007957  -0.000024   0.000005  -0.026396
    32  H   -0.000374   0.000008  -0.005676  -0.000035  -0.000017  -0.023121
    33  H   -0.000013   0.000000  -0.000004  -0.000463   0.000153   0.000000
    34  H    0.000000   0.000000  -0.000006   0.000150   0.001094   0.000000
    35  H    0.000099   0.000000  -0.000035  -0.000357  -0.001046   0.000000
    36  H   -0.000001   0.000000  -0.000001  -0.000032   0.000543   0.000000
    37  H   -0.000082   0.000020   0.000000   0.000000   0.000000   0.000000
    38  H   -0.000002   0.000000   0.000000   0.000002   0.000000   0.000000
    39  H   -0.000001   0.000000   0.000000   0.000001  -0.000001   0.000000
    40  H    0.000000  -0.000001   0.000000   0.000000   0.000000   0.000000
    41  H   -0.000020   0.000009   0.000000   0.000000   0.000000  -0.000004
    42  H    0.000005   0.000001  -0.000001   0.000000   0.000000   0.000000
    43  H    0.000001   0.000000   0.000000   0.000000   0.000000   0.000000
              31         32         33         34         35         36
     1  C   -0.003813  -0.015064   0.000632  -0.000562   0.002180  -0.000614
     2  C    0.002495  -0.000474  -0.014476   0.010007   0.000143   0.011832
     3  C   -0.000413  -0.000002   0.004191  -0.000095  -0.000362  -0.000215
     4  C   -0.001812   0.000109   0.000040   0.000005  -0.000045   0.000044
     5  C    0.005389  -0.000431   0.000016   0.000000   0.000000   0.000000
     6  C   -0.007912   0.007748  -0.000023  -0.000001  -0.000010   0.000000
     7  C   -0.033460  -0.024340   0.000008   0.000014  -0.000046   0.000015
     8  C   -0.000343   0.005073  -0.000633   0.000622  -0.000162  -0.000216
     9  C    0.000079   0.000561   0.007602  -0.008982  -0.000755  -0.000508
    10  C   -0.000192  -0.000110  -0.028039  -0.026931  -0.029633  -0.042118
    11  O   -0.000065   0.010109   0.000008  -0.000014  -0.000053   0.000006
    12  C    0.403177   0.398473  -0.000001   0.000000   0.000007  -0.000002
    13  C    0.000002  -0.000001   0.404510   0.392779   0.382318  -0.006353
    14  O   -0.000018   0.000008   0.002312  -0.001865   0.004844   0.320524
    15  C    0.000297   0.000000   0.000006   0.000000   0.000001  -0.000001
    16  O   -0.000001   0.000000  -0.000049   0.000000   0.000000   0.000000
    17  C   -0.000009  -0.000001  -0.000021   0.000000  -0.000001   0.000016
    18  C    0.000059  -0.000001  -0.000001   0.000000   0.000000   0.000000
    19  O    0.000000   0.000000   0.000000   0.000000   0.000000   0.000000
    20  H    0.000034  -0.000004  -0.000369   0.000021  -0.000326   0.000011
    21  H   -0.000014  -0.000002   0.002416  -0.000333   0.000502  -0.000890
    22  H    0.004025   0.000037  -0.000007  -0.000001  -0.000014  -0.000015
    23  H    0.000058   0.000027   0.000000   0.000000   0.000000   0.000000
    24  H   -0.001067  -0.000071   0.000000   0.000000   0.000000   0.000000
    25  H   -0.000258  -0.000374  -0.000013   0.000000   0.000099  -0.000001
    26  H   -0.000682   0.000008   0.000000   0.000000   0.000000   0.000000
    27  H    0.007957  -0.005676  -0.000004  -0.000006  -0.000035  -0.000001
    28  H   -0.000024  -0.000035  -0.000463   0.000150  -0.000357  -0.000032
    29  H    0.000005  -0.000017   0.000153   0.001094  -0.001046   0.000543
    30  H   -0.026396  -0.023121   0.000000   0.000000   0.000000   0.000000
    31  H    0.555281  -0.026827   0.000000   0.000000   0.000000   0.000000
    32  H   -0.026827   0.543533  -0.000001   0.000000   0.000000  -0.000001
    33  H    0.000000  -0.000001   0.529490  -0.024931  -0.021459  -0.000410
    34  H    0.000000   0.000000  -0.024931   0.537943  -0.020597   0.004202
    35  H    0.000000   0.000000  -0.021459  -0.020597   0.549257  -0.000073
    36  H    0.000000  -0.000001  -0.000410   0.004202  -0.000073   0.442957
    37  H   -0.000001   0.000000   0.000001   0.000000   0.000000   0.000000
    38  H   -0.000023   0.000001  -0.000002   0.000000   0.000000   0.000002
    39  H    0.000004   0.000000   0.000041  -0.000005  -0.000007  -0.000036
    40  H    0.000002   0.000000   0.000001   0.000000   0.000000  -0.000002
    41  H    0.000003   0.000000   0.000000   0.000000   0.000000   0.000000
    42  H    0.000057   0.000000   0.000000   0.000000   0.000000   0.000000
    43  H    0.000000   0.000000   0.000000   0.000000   0.000000   0.000000
              37         38         39         40         41         42
     1  C   -0.000008   0.000021   0.000022   0.000003   0.000016  -0.000009
     2  C   -0.000026   0.000429  -0.000331   0.000013  -0.000085  -0.000053
     3  C   -0.001760   0.000360  -0.002071  -0.000487  -0.000273  -0.000317
     4  C   -0.001127  -0.003409  -0.006080   0.010389  -0.013312   0.006207
     5  C    0.002436  -0.000134  -0.000137  -0.000134   0.011215  -0.003745
     6  C   -0.000254  -0.000003  -0.000024   0.000019   0.000684  -0.000179
     7  C    0.000016   0.000011   0.000003  -0.000001  -0.000021   0.000010
     8  C    0.000000  -0.000002  -0.000005   0.000000   0.000000   0.000000
     9  C    0.000000  -0.000001   0.000023   0.000000   0.000000   0.000000
    10  C    0.000003  -0.000002   0.000065  -0.000005  -0.000001   0.000000
    11  O    0.000000   0.000000   0.000000   0.000000   0.000000   0.000000
    12  C   -0.000001  -0.000011   0.000000   0.000000  -0.000017   0.000014
    13  C   -0.000001   0.000001   0.000096   0.000000   0.000000   0.000000
    14  O    0.000000   0.000005   0.003245  -0.000004   0.000000  -0.000001
    15  C   -0.047396  -0.035588  -0.027596  -0.032150  -0.034027  -0.042968
    16  O    0.316966   0.004180  -0.000537  -0.000056  -0.003359   0.004987
    17  C    0.007654   0.401679   0.401858   0.395810   0.008031  -0.005056
    18  C    0.001110  -0.001313   0.006847  -0.015730   0.401507   0.392697
    19  O    0.000949  -0.000481  -0.000059   0.023829  -0.030389  -0.027541
    20  H    0.000832  -0.000060   0.000441  -0.000051  -0.000077  -0.000043
    21  H   -0.000406   0.000122   0.006009  -0.000209   0.000005  -0.000124
    22  H   -0.000020   0.001772   0.000128  -0.000336  -0.000685   0.002682
    23  H    0.005778  -0.000027  -0.000001  -0.000013   0.002719   0.000313
    24  H   -0.000155  -0.000041  -0.000001  -0.000004  -0.001970   0.000427
    25  H   -0.000082  -0.000002  -0.000001   0.000000  -0.000020   0.000005
    26  H    0.000020   0.000000   0.000000  -0.000001   0.000009   0.000001
    27  H    0.000000   0.000000   0.000000   0.000000   0.000000  -0.000001
    28  H    0.000000   0.000002   0.000001   0.000000   0.000000   0.000000
    29  H    0.000000   0.000000  -0.000001   0.000000   0.000000   0.000000
    30  H    0.000000   0.000000   0.000000   0.000000  -0.000004   0.000000
    31  H   -0.000001  -0.000023   0.000004   0.000002   0.000003   0.000057
    32  H    0.000000   0.000001   0.000000   0.000000   0.000000   0.000000
    33  H    0.000001  -0.000002   0.000041   0.000001   0.000000   0.000000
    34  H    0.000000   0.000000  -0.000005   0.000000   0.000000   0.000000
    35  H    0.000000   0.000000  -0.000007   0.000000   0.000000   0.000000
    36  H    0.000000   0.000002  -0.000036  -0.000002   0.000000   0.000000
    37  H    0.448045  -0.000591  -0.000181  -0.000429   0.001600   0.000189
    38  H   -0.000591   0.546660  -0.022900  -0.022326  -0.000097   0.001112
    39  H   -0.000181  -0.022900   0.538333  -0.023525  -0.000384  -0.000058
    40  H   -0.000429  -0.022326  -0.023525   0.537758   0.001342  -0.001710
    41  H    0.001600  -0.000097  -0.000384   0.001342   0.562156  -0.031638
    42  H    0.000189   0.001112  -0.000058  -0.001710  -0.031638   0.560936
    43  H    0.000669   0.000045  -0.000132   0.000614  -0.003891   0.009188
              43
     1  C    0.000000
     2  C   -0.000006
     3  C   -0.000070
     4  C    0.002365
     5  C   -0.000302
     6  C    0.000004
     7  C    0.000000
     8  C    0.000000
     9  C    0.000000
    10  C    0.000000
    11  O    0.000000
    12  C    0.000000
    13  C    0.000000
    14  O    0.000000
    15  C   -0.015547
    16  O    0.026578
    17  C   -0.002105
    18  C   -0.048765
    19  O    0.316067
    20  H   -0.000041
    21  H   -0.000046
    22  H   -0.000089
    23  H   -0.000290
    24  H   -0.000017
    25  H    0.000001
    26  H    0.000000
    27  H    0.000000
    28  H    0.000000
    29  H    0.000000
    30  H    0.000000
    31  H    0.000000
    32  H    0.000000
    33  H    0.000000
    34  H    0.000000
    35  H    0.000000
    36  H    0.000000
    37  H    0.000669
    38  H    0.000045
    39  H   -0.000132
    40  H    0.000614
    41  H   -0.003891
    42  H    0.009188
    43  H    0.461089
 Mulliken charges:
               1
     1  C   -0.045632
     2  C    0.013921
     3  C   -0.175873
     4  C   -0.228116
     5  C   -0.220636
     6  C   -0.254348
     7  C   -0.230333
     8  C    0.242418
     9  C   -0.181340
    10  C   -0.101397
    11  O   -0.398769
    12  C   -0.298212
    13  C   -0.272385
    14  O   -0.433061
    15  C   -0.125888
    16  O   -0.436554
    17  C   -0.241241
    18  C    0.043110
    19  O   -0.443813
    20  H    0.165990
    21  H    0.162231
    22  H    0.169814
    23  H    0.127093
    24  H    0.153950
    25  H    0.144325
    26  H    0.140661
    27  H    0.150872
    28  H    0.173735
    29  H    0.159461
    30  H    0.129433
    31  H    0.124403
    32  H    0.130866
    33  H    0.139475
    34  H    0.137484
    35  H    0.135632
    36  H    0.271338
    37  H    0.266169
    38  H    0.130611
    39  H    0.126956
    40  H    0.127390
    41  H    0.130962
    42  H    0.134616
    43  H    0.254684
 Sum of Mulliken charges =   0.00000
 Mulliken charges with hydrogens summed into heavy atoms:
               1
     1  C   -0.045632
     2  C    0.013921
     3  C    0.152347
     4  C   -0.058301
     5  C    0.060406
     6  C    0.030638
     7  C   -0.079461
     8  C    0.242418
     9  C    0.151855
    10  C   -0.101397
    11  O   -0.398769
    12  C    0.086490
    13  C    0.140206
    14  O   -0.161724
    15  C   -0.125888
    16  O   -0.170385
    17  C    0.143717
    18  C    0.308687
    19  O   -0.189129
 Electronic spatial extent (au):  <R**2>=           5653.2377
 Charge=              0.0000 electrons
 Dipole moment (field-independent basis, Debye):
    X=             -0.2581    Y=             -1.9008    Z=              3.3514  Tot=              3.8616
 Quadrupole moment (field-independent basis, Debye-Ang):
   XX=           -141.7782   YY=           -109.6437   ZZ=           -112.2412
   XY=            -22.1127   XZ=             -4.5940   YZ=              2.7513
 Traceless Quadrupole moment (field-independent basis, Debye-Ang):
   XX=            -20.5571   YY=             11.5773   ZZ=              8.9798
   XY=            -22.1127   XZ=             -4.5940   YZ=              2.7513
 Octapole moment (field-independent basis, Debye-Ang**2):
  XXX=              3.9542  YYY=            -38.3283  ZZZ=              6.3660  XYY=              9.8194
  XXY=            -72.7481  XXZ=             57.8028  XZZ=             -9.3980  YZZ=             -1.1428
  YYZ=             -2.3869  XYZ=              4.7211
 Hexadecapole moment (field-independent basis, Debye-Ang**3):
 XXXX=          -5533.6184 YYYY=          -1783.6681 ZZZZ=           -615.8551 XXXY=           -233.8975
 XXXZ=           -206.6476 YYYX=           -124.6211 YYYZ=             45.3030 ZZZX=            -44.2900
 ZZZY=              4.2311 XXYY=          -1095.6872 XXZZ=           -871.2091 YYZZ=           -433.1496
 XXYZ=             50.3447 YYXZ=              0.6906 ZZXY=            -18.9374
 N-N= 1.596962778161D+03 E-N=-5.263901581337D+03  KE= 8.829993096121D+02
 1\1\GINC-SNODE84\SP\RmPW1PW91\6-311G(d,p)\C15H24O4\ROOT\11-Mar-2024\0\
 \# mPW1PW91/6-311G(d,p) nmr guess=read geom=check scrf=(solvent=methan
 ol,read)\\candidate structure: DY-202A-11R_60, conformer: 1, nmr calcu
 lation with methanol solvation\\0,1\C,0,1.7595662004,0.7193010285,0.10
 08222513\C,0,1.1479733501,-0.4746875553,0.2893769513\C,0,-0.2800563438
 ,-0.7260210462,0.685307232\C,0,-1.2813318215,0.2479817116,0.0126587708
 \C,0,-1.3207625672,1.6159368101,0.7409947822\C,0,0.0238412424,2.144166
 3622,1.2787334088\C,0,1.2280033713,2.1168391911,0.3167217765\C,0,3.153
 9823849,0.4929068287,-0.3145032261\C,0,3.377024251,-0.9985863358,-0.49
 3889279\C,0,2.0920723427,-1.6569960728,0.0565537017\O,0,4.0074168647,1
 .364977188,-0.4833590738\C,0,0.9665080721,2.8512641677,-1.0139477406\C
 ,0,2.3422767397,-2.437760331,1.3537970218\O,0,1.4552460052,-2.51245385
 49,-0.9097731432\C,0,-2.6867998461,-0.4141264239,-0.154712757\O,0,-3.1
 37575405,-1.0186786775,1.0833125925\C,0,-2.6472444485,-1.5594713229,-1
 .1720926435\C,0,-3.7641628133,0.6069462351,-0.5795185769\O,0,-5.048703
 6348,-0.007241722,-0.6994256431\H,0,-0.3747840368,-0.6557136964,1.7782
 462288\H,0,-0.5192594914,-1.7620379723,0.4373890804\H,0,-0.9233772027,
 0.4261789371,-1.0088747398\H,0,-2.001999755,1.558954184,1.6024394428\H
 ,0,-1.7516625781,2.3626619924,0.0640725797\H,0,0.2996072209,1.58995550
 62,2.1850361484\H,0,-0.1348826138,3.1821023325,1.5999105841\H,0,2.0417
 591488,2.6663655841,0.8131695939\H,0,3.4825042714,-1.2187600002,-1.562
 8617189\H,0,4.2977546146,-1.3181146961,0.0055205537\H,0,0.6443066419,3
 .8823610475,-0.8225170329\H,0,0.1916726952,2.3581780834,-1.6110067426\
 H,0,1.8794691808,2.8937397363,-1.618477114\H,0,1.4033348367,-2.8254944
 903,1.7629231905\H,0,3.0065899936,-3.2882010083,1.1544605442\H,0,2.818
 6458626,-1.8049179707,2.1104777199\H,0,1.9733780225,-3.3345355893,-0.9
 541912323\H,0,-3.1702740276,-0.3262382277,1.766746964\H,0,-2.328096185
 1,-1.185442776,-2.1508376675\H,0,-1.9599146008,-2.354428763,-0.8698956
 506\H,0,-3.6432089094,-1.9975786358,-1.2834526606\H,0,-3.8169913968,1.
 4245693431,0.1510353627\H,0,-3.5267247024,1.0391422454,-1.5571806493\H
 ,0,-5.1606209334,-0.5264413463,0.1178108095\\Version=ES64L-G09RevD.01\
 State=1-A\HF=-886.9754588\RMSD=5.557e-09\Dipole=-0.1281336,-0.7429427,
 1.3189978\Quadrupole=-15.3432712,8.8009504,6.5423208,-16.3516484,-3.72
 55991,1.7792253\PG=C01 [X(C15H24O4)]\\@


 HE WHO LAUGHS LAST PROBABLY DIDN'T GET THE JOKE.
 Job cpu time:       0 days  0 hours 43 minutes  2.0 seconds.
 File lengths (MBytes):  RWF=    279 Int=      0 D2E=      0 Chk=     30 Scr=      1
 Normal termination of Gaussian 09 at Mon Mar 11 00:11:11 2024.
