# Supplementary material for: New patchoulol- and guaiane-type sesquiterpenoids from Sanguisorba officinalis with anti-melanogenic activity
Source: Nat Prod Bioprospect. 2026 May 12;16(1):63. doi: 10.1007/s13659-026-00616-0 (PMC13161421; doi:10.1007/s13659-026-00616-0)
Supplement: Supplementary file 2 — Additional file 2. It includes the calculated NMR data of compound 11. [file 13659_2026_616_MOESM2_ESM.zip › New folder/11R-nmr-61.log]

 Entering Gaussian System, Link 0=/gpfs/home/zhengshan/software/Gaussian/g09/g09
 Input=DY-202A-11R_61-2.gjf
 Output=DY-202A-11R_61-2.log
 Initial command:
 /gpfs/home/zhengshan/software/Gaussian/g09/l1.exe "/gpfs/home/zhengshan/software/Gaussian/g09/scratch/zhengshan/%J/Gau-13383.inp" -scrdir="/gpfs/home/zhengshan/software/Gaussian/g09/scratch/zhengshan/%J/"
 Entering Link 1 = /gpfs/home/zhengshan/software/Gaussian/g09/l1.exe PID=     13385.
  
 Copyright (c) 1988,1990,1992,1993,1995,1998,2003,2009,2013,
            Gaussian, Inc.  All Rights Reserved.
  
 This is part of the Gaussian(R) 09 program.  It is based on
 the Gaussian(R) 03 system (copyright 2003, Gaussian, Inc.),
 the Gaussian(R) 98 system (copyright 1998, Gaussian, Inc.),
 the Gaussian(R) 94 system (copyright 1995, Gaussian, Inc.),
 the Gaussian 92(TM) system (copyright 1992, Gaussian, Inc.),
 the Gaussian 90(TM) system (copyright 1990, Gaussian, Inc.),
 the Gaussian 88(TM) system (copyright 1988, Gaussian, Inc.),
 the Gaussian 86(TM) system (copyright 1986, Carnegie Mellon
 University), and the Gaussian 82(TM) system (copyright 1983,
 Carnegie Mellon University). Gaussian is a federally registered
 trademark of Gaussian, Inc.
  
 This software contains proprietary and confidential information,
 including trade secrets, belonging to Gaussian, Inc.
  
 This software is provided under written license and may be
 used, copied, transmitted, or stored only in accord with that
 written license.
  
 The following legend is applicable only to US Government
 contracts under FAR:
  
                    RESTRICTED RIGHTS LEGEND
  
 Use, reproduction and disclosure by the US Government is
 subject to restrictions as set forth in subparagraphs (a)
 and (c) of the Commercial Computer Software - Restricted
 Rights clause in FAR 52.227-19.
  
 Gaussian, Inc.
 340 Quinnipiac St., Bldg. 40, Wallingford CT 06492
  
  
 ---------------------------------------------------------------
 Warning -- This program may not be used in any manner that
 competes with the business of Gaussian, Inc. or will provide
 assistance to any competitor of Gaussian, Inc.  The licensee
 of this program is prohibited from giving any competitor of
 Gaussian, Inc. access to this program.  By using this program,
 the user acknowledges that Gaussian, Inc. is engaged in the
 business of creating and licensing software in the field of
 computational chemistry and represents and warrants to the
 licensee that it is not a competitor of Gaussian, Inc. and that
 it will not use this program in any manner prohibited above.
 ---------------------------------------------------------------
  

 Cite this work as:
 Gaussian 09, Revision D.01,
 M. J. Frisch, G. W. Trucks, H. B. Schlegel, G. E. Scuseria, 
 M. A. Robb, J. R. Cheeseman, G. Scalmani, V. Barone, B. Mennucci, 
 G. A. Petersson, H. Nakatsuji, M. Caricato, X. Li, H. P. Hratchian, 
 A. F. Izmaylov, J. Bloino, G. Zheng, J. L. Sonnenberg, M. Hada, 
 M. Ehara, K. Toyota, R. Fukuda, J. Hasegawa, M. Ishida, T. Nakajima, 
 Y. Honda, O. Kitao, H. Nakai, T. Vreven, J. A. Montgomery, Jr., 
 J. E. Peralta, F. Ogliaro, M. Bearpark, J. J. Heyd, E. Brothers, 
 K. N. Kudin, V. N. Staroverov, T. Keith, R. Kobayashi, J. Normand, 
 K. Raghavachari, A. Rendell, J. C. Burant, S. S. Iyengar, J. Tomasi, 
 M. Cossi, N. Rega, J. M. Millam, M. Klene, J. E. Knox, J. B. Cross, 
 V. Bakken, C. Adamo, J. Jaramillo, R. Gomperts, R. E. Stratmann, 
 O. Yazyev, A. J. Austin, R. Cammi, C. Pomelli, J. W. Ochterski, 
 R. L. Martin, K. Morokuma, V. G. Zakrzewski, G. A. Voth, 
 P. Salvador, J. J. Dannenberg, S. Dapprich, A. D. Daniels, 
 O. Farkas, J. B. Foresman, J. V. Ortiz, J. Cioslowski, 
 and D. J. Fox, Gaussian, Inc., Wallingford CT, 2013.
 
 ******************************************
 Gaussian 09:  ES64L-G09RevD.01 24-Apr-2013
                11-Mar-2024 
 ******************************************
 %chk=DY-202A-11R_61.chk
 %mem=6GB
 %nprocshared=3
 Will use up to    3 processors via shared memory.
 ----------------------------------------------------------------------
 # mPW1PW91/6-311G(d,p) nmr guess=read geom=check scrf=(solvent=methano
 l,read)
 ----------------------------------------------------------------------
 1/29=2,38=1,40=2/1;
 2/12=2,40=1/2;
 3/5=4,6=6,7=101,11=2,14=-4,16=1,25=1,30=1,70=2203,72=3,74=-7,116=-2/1,2,8,3;
 4/5=1/1;
 5/5=2,38=6,53=3/2;
 8/6=1,10=90,11=11/1;
 10/13=100,45=16/2;
 6/7=2,8=2,9=2,10=2,28=1/1;
 99/9=1/99;
 ----------------------------------------------------------------------
 candidate structure: DY-202A-11R_61, conformer: 1, nmr calculation wit
 h methanol solvation
 ----------------------------------------------------------------------
 Structure from the checkpoint file:  "DY-202A-11R_61.chk"
 Charge =  0 Multiplicity = 1
 Redundant internal coordinates found in file.
 C,0,1.7714889031,0.4870365263,0.1905632954
 C,0,0.8591318294,-0.4538182834,0.5412570291
 C,0,-0.5164931867,-0.1836090429,1.0667983865
 C,0,-1.3677437694,0.5813378301,0.0096940395
 C,0,-1.0524124798,2.0896084145,0.0423274501
 C,0,0.350972548,2.4906507331,-0.4494720326
 C,0,1.5579214316,1.9811888787,0.3821631614
 C,0,2.932260203,-0.1958434759,-0.418903727
 C,0,2.6039306239,-1.6782553217,-0.5523919149
 C,0,1.3281885944,-1.8818562541,0.2880448073
 O,0,3.9967211235,0.2989774831,-0.791263201
 C,0,2.7929779807,2.8548411624,0.1087448908
 C,0,1.6074103012,-2.6200918517,1.6010767892
 O,0,0.3150863062,-2.6580822733,-0.3735370851
 C,0,-2.8952530201,0.2728066094,0.1237077906
 O,0,-3.6067289855,1.0417983845,-0.8701280231
 C,0,-3.497056251,0.6600568168,1.473318521
 C,0,-3.1928717163,-1.2060800982,-0.1742060559
 O,0,-2.7015698877,-1.5035844984,-1.4889548715
 H,0,-0.4560869328,0.4222467327,1.9813973294
 H,0,-0.9848093471,-1.1301961971,1.3449521503
 H,0,-1.0781099681,0.2101433237,-0.9816257685
 H,0,-1.1891043451,2.4686272242,1.0650715038
 H,0,-1.783908629,2.6121820263,-0.5832695641
 H,0,0.3918521431,3.5883730226,-0.4489948929
 H,0,0.482210137,2.1796681859,-1.4956941521
 H,0,1.2967162825,2.1249366951,1.4424000224
 H,0,2.3956265757,-1.8925369463,-1.6083103288
 H,0,3.4538977113,-2.2984866309,-0.2498574953
 H,0,2.5690125314,3.891525133,0.3867971151
 H,0,3.0751359319,2.8461278224,-0.9496295671
 H,0,3.6626396446,2.5320594289,0.6895847564
 H,0,0.7155609629,-2.6412923522,2.2367683256
 H,0,1.900686578,-3.6538309937,1.3853378498
 H,0,2.4186219257,-2.1345818611,2.1524454977
 H,0,0.0320425748,-2.1791964667,-1.172100552
 H,0,-3.3936508996,0.6280546428,-1.7266927731
 H,0,-3.0200296501,0.1138394972,2.2932638813
 H,0,-3.3776485493,1.7320681721,1.6611663447
 H,0,-4.5691224569,0.4330653441,1.4891235396
 H,0,-2.7384422693,-1.8735157765,0.567888877
 H,0,-4.2805475432,-1.348341725,-0.1369669002
 H,0,-3.1199029571,-2.3297200407,-1.7810944487
 Recover connectivity data from disk.
                          Input orientation:                          
 ---------------------------------------------------------------------
 Center     Atomic      Atomic             Coordinates (Angstroms)
 Number     Number       Type             X           Y           Z
 ---------------------------------------------------------------------
      1          6           0        1.771489    0.487037    0.190563
      2          6           0        0.859132   -0.453818    0.541257
      3          6           0       -0.516493   -0.183609    1.066798
      4          6           0       -1.367744    0.581338    0.009694
      5          6           0       -1.052412    2.089608    0.042327
      6          6           0        0.350973    2.490651   -0.449472
      7          6           0        1.557921    1.981189    0.382163
      8          6           0        2.932260   -0.195843   -0.418904
      9          6           0        2.603931   -1.678255   -0.552392
     10          6           0        1.328189   -1.881856    0.288045
     11          8           0        3.996721    0.298977   -0.791263
     12          6           0        2.792978    2.854841    0.108745
     13          6           0        1.607410   -2.620092    1.601077
     14          8           0        0.315086   -2.658082   -0.373537
     15          6           0       -2.895253    0.272807    0.123708
     16          8           0       -3.606729    1.041798   -0.870128
     17          6           0       -3.497056    0.660057    1.473319
     18          6           0       -3.192872   -1.206080   -0.174206
     19          8           0       -2.701570   -1.503584   -1.488955
     20          1           0       -0.456087    0.422247    1.981397
     21          1           0       -0.984809   -1.130196    1.344952
     22          1           0       -1.078110    0.210143   -0.981626
     23          1           0       -1.189104    2.468627    1.065072
     24          1           0       -1.783909    2.612182   -0.583270
     25          1           0        0.391852    3.588373   -0.448995
     26          1           0        0.482210    2.179668   -1.495694
     27          1           0        1.296716    2.124937    1.442400
     28          1           0        2.395627   -1.892537   -1.608310
     29          1           0        3.453898   -2.298487   -0.249857
     30          1           0        2.569013    3.891525    0.386797
     31          1           0        3.075136    2.846128   -0.949630
     32          1           0        3.662640    2.532059    0.689585
     33          1           0        0.715561   -2.641292    2.236768
     34          1           0        1.900687   -3.653831    1.385338
     35          1           0        2.418622   -2.134582    2.152445
     36          1           0        0.032043   -2.179196   -1.172101
     37          1           0       -3.393651    0.628055   -1.726693
     38          1           0       -3.020030    0.113839    2.293264
     39          1           0       -3.377649    1.732068    1.661166
     40          1           0       -4.569122    0.433065    1.489124
     41          1           0       -2.738442   -1.873516    0.567889
     42          1           0       -4.280548   -1.348342   -0.136967
     43          1           0       -3.119903   -2.329720   -1.781094
 ---------------------------------------------------------------------
                    Distance matrix (angstroms):
                    1          2          3          4          5
     1  C    0.000000
     2  C    1.356683   0.000000
     3  C    2.540161   1.497181   0.000000
     4  C    3.145853   2.512585   1.557960   0.000000
     5  C    3.250328   3.220551   2.550347   1.541226   0.000000
     6  C    2.538106   3.147962   3.194251   2.609654   1.540192
     7  C    1.521451   2.538282   3.075430   3.264634   2.634594
     8  C    1.478230   2.299200   3.755178   4.390642   4.616670
     9  C    2.435863   2.395754   3.820051   4.603900   5.283875
    10  C    2.411985   1.524278   2.625519   3.662357   4.636828
    11  O    2.439469   3.490957   4.904527   5.431275   5.421714
    12  C    2.580045   3.856690   4.593762   4.742387   3.921354
    13  C    3.416243   2.525050   3.276106   4.651150   5.628999
    14  O    3.511565   2.447777   2.981461   3.670508   4.958181
    15  C    4.672135   3.846783   2.599276   1.562522   2.589103
    16  O    5.509814   4.916583   3.847449   2.449319   2.907751
    17  C    5.425216   4.591931   3.124226   2.585027   3.172954
    18  C    5.257811   4.182884   3.122265   2.561206   3.935736
    19  O    5.176061   4.231119   3.612308   2.893431   4.239762
    20  H    2.858912   2.138059   1.098727   2.178082   2.625965
    21  H    3.397828   2.122153   1.092116   2.204292   3.473981
    22  H    3.093689   2.552043   2.160207   1.097446   2.140451
    23  H    3.668321   3.606985   2.736196   2.169699   1.099248
    24  H    4.213776   4.201259   3.485041   2.156183   1.095236
    25  H    3.454087   4.187871   4.165401   3.514091   2.138596
    26  H    2.714904   3.350596   3.626135   2.871094   2.174555
    27  H    2.115472   2.766499   2.959424   3.396276   2.734933
    28  H    3.047600   3.008549   4.307793   4.785494   5.520060
    29  H    3.283841   3.280468   4.687248   5.622187   6.296633
    30  H    3.502156   4.672211   5.156497   5.157286   4.059591
    31  H    2.926576   4.245358   5.113227   5.078263   4.311955
    32  H    2.829769   4.098429   4.998229   5.438044   4.779793
    33  H    3.884376   2.771356   2.987808   4.436819   5.506607
    34  H    4.311724   3.469494   4.241069   5.523739   6.596330
    35  H    3.337761   2.802303   3.687794   5.128759   5.860415
    36  H    3.462849   2.568385   3.048923   3.313094   4.568761
    37  H    5.511300   4.939656   4.091507   2.668618   3.278257
    38  H    5.245882   4.294142   2.803638   2.857148   3.583559
    39  H    5.497854   4.897204   3.494181   2.844514   2.855731
    40  H    6.472443   5.581304   4.120977   3.529805   4.147843
    41  H    5.104318   3.867659   2.835799   2.866479   4.338809
    42  H    6.332696   5.260843   4.119922   3.497084   4.719375
    43  H    5.978902   4.974439   4.415204   3.840735   5.208632
                    6          7          8          9         10
     6  C    0.000000
     7  C    1.551739   0.000000
     8  C    3.725752   2.696291   0.000000
     9  C    4.739851   3.919064   1.524193   0.000000
    10  C    4.540672   3.871014   2.432172   1.541202   0.000000
    11  O    4.267521   3.186614   1.231494   2.430303   3.611372
    12  C    2.531330   1.537332   3.099111   4.584954   4.961256
    13  C    5.648281   4.760250   3.422357   2.552947   1.531995
    14  O    5.149418   4.861950   3.593644   2.496169   1.437565
    15  C    3.973078   4.776623   5.871454   5.874076   4.744158
    16  O    4.235508   5.396694   6.670363   6.787631   5.851712
    17  C    4.674989   5.337491   6.756418   6.840559   5.581145
    18  C    5.128394   5.747892   6.212704   5.828284   4.594599
    19  O    5.133464   5.812744   5.881772   5.390361   4.420381
    20  H    3.292228   3.007338   4.198140   4.493985   3.370456
    21  H    4.256149   4.131968   4.396321   4.096259   2.651793
    22  H    2.743388   3.456181   4.069957   4.160254   3.432025
    23  H    2.160131   2.872301   5.127108   5.848071   5.085985
    24  H    2.142519   3.535257   5.491291   6.136932   5.535406
    25  H    1.098483   2.152576   4.557946   5.713261   5.598514
    26  H    1.099324   2.173223   3.578446   4.502787   4.515904
    27  H    2.146476   1.101360   3.394919   4.489128   4.169882
    28  H    4.973515   4.435029   2.140428   1.097393   2.176167
    29  H    5.709976   4.723325   2.172968   1.094832   2.231941
    30  H    2.753452   2.161414   4.181828   5.648517   5.906042
    31  H    2.792416   2.196299   3.091225   4.566166   5.190135
    32  H    3.502328   2.197227   3.033753   4.515542   5.009346
    33  H    5.803934   5.051382   4.236339   3.503255   2.179353
    34  H    6.597181   5.733873   4.034490   2.855214   2.161412
    35  H    5.695430   4.562266   3.261038   2.749312   2.174605
    36  H    4.736178   4.696046   3.593363   2.692506   1.974951
    37  H    4.372958   5.549443   6.512010   6.532154   5.714419
    38  H    4.953331   5.300654   6.548398   6.552731   5.187553
    39  H    4.351190   5.104680   6.917983   7.232526   6.090223
    40  H    5.674429   6.415818   7.765748   7.751010   6.448235
    41  H    5.442927   5.775118   5.995432   5.462060   4.076257
    42  H    6.023828   6.741142   7.309743   6.904887   5.650061
    43  H    6.087378   6.719052   6.560310   5.890364   4.926199
                   11         12         13         14         15
    11  O    0.000000
    12  C    2.965038   0.000000
    13  C    4.466885   5.797199   0.000000
    14  O    4.740584   6.063404   2.360221   0.000000
    15  C    6.952493   6.246847   5.552068   4.375345   0.000000
    16  O    7.640056   6.723211   6.833999   5.414458   1.444042
    17  C    7.836798   6.800270   6.068878   5.380832   1.527606
    18  C    7.371309   7.238891   5.309780   3.801817   1.537672
    19  O    6.971593   7.192953   5.418689   3.417197   2.407023
    20  H    5.246936   4.469985   3.695739   3.953334   3.069670
    21  H    5.605497   5.628535   3.000832   2.641471   2.666393
    22  H    5.079177   4.813383   4.678953   3.246149   2.127839
    23  H    5.919978   4.113478   5.831197   5.533113   2.935769
    24  H    6.229756   4.635263   6.606747   5.676747   2.684694
    25  H    4.892070   2.571876   6.650219   6.247383   4.703831
    26  H    4.047840   2.893049   5.821835   4.969004   4.203075
    27  H    3.951380   2.133119   4.757836   5.209462   4.768851
    28  H    2.834397   5.063967   3.383901   2.537592   5.973442
    29  H    2.708246   5.207898   2.634180   3.161763   6.860234
    30  H    4.041358   1.096443   6.693303   6.968188   6.559157
    31  H    2.713369   1.095375   6.208050   6.184342   6.589353
    32  H    2.700218   1.094474   5.621339   6.266890   6.959195
    33  H    5.346043   6.249130   1.095422   2.640901   5.098527
    34  H    4.975505   6.692435   1.095979   2.568907   6.325443
    35  H    4.132557   5.404738   1.094437   3.328589   6.176452
    36  H    4.690955   5.882590   3.219734   0.973216   4.032431
    37  H    7.456602   6.826550   6.828991   5.136580   1.948996
    38  H    7.667032   6.787950   5.419105   5.091009   2.178948
    39  H    7.902499   6.461212   6.617833   6.086849   2.173920
    40  H    8.865203   7.872164   6.890853   6.072907   2.166075
    41  H    7.206209   7.291418   4.528939   3.290268   2.197404
    42  H    8.464924   8.231761   6.269465   4.784479   2.148282
    43  H    7.650892   8.087851   5.819870   3.726686   3.232937
                   16         17         18         19         20
    16  O    0.000000
    17  C    2.376867   0.000000
    18  C    2.389256   2.507854   0.000000
    19  O    2.771504   3.753559   1.434730   0.000000
    20  H    4.294367   3.092279   3.845525   4.560084   0.000000
    21  H    4.061847   3.087534   2.681257   3.334324   1.759173
    22  H    2.664206   3.475698   2.670175   2.414512   3.035030
    23  H    3.409655   2.960445   4.365131   4.958737   2.358949
    24  H    2.423028   3.312887   4.090432   4.312992   3.624423
    25  H    4.759312   5.233921   5.992707   6.048042   4.080461
    26  H    4.290164   5.192188   5.168738   4.868557   4.007380
    27  H    5.528540   5.012692   5.819406   6.143720   2.502397
    28  H    6.721868   7.122912   5.810266   5.113408   5.135805
    29  H    7.835476   7.748424   6.736365   6.329061   5.260121
    30  H    6.916689   6.958456   7.713599   7.772046   4.871331
    31  H    6.921650   7.337799   7.503972   7.251289   5.189957
    32  H    7.582698   7.441766   7.856071   7.844464   4.804581
    33  H    6.473033   5.406284   4.811286   5.181909   3.289870
    34  H    7.580745   6.910354   5.862423   5.836599   4.745954
    35  H    7.451859   6.577725   6.145265   6.314612   3.851049
    36  H    4.868948   5.245392   3.513235   2.833635   4.117077
    37  H    0.974828   3.201842   2.411344   2.253748   4.735142
    38  H    3.348488   1.094632   2.803653   4.125852   2.601188
    39  H    2.633705   1.094876   3.469215   4.566157   3.217717
    40  H    2.619699   1.095947   2.710633   4.013392   4.142404
    41  H    3.364650   2.795405   1.096668   2.090171   3.532376
    42  H    2.589271   2.690826   1.097572   2.084500   4.716879
    43  H    3.526187   4.435337   1.962137   0.971004   5.368946
                   21         22         23         24         25
    21  H    0.000000
    22  H    2.686667   0.000000
    23  H    3.615467   3.049924   0.000000
    24  H    4.285090   2.535080   1.758246   0.000000
    25  H    5.232431   3.722488   2.458791   2.388496   0.000000
    26  H    4.601806   2.564740   3.071532   2.480903   1.757326
    27  H    3.976273   3.896426   2.537677   3.719005   2.556912
    28  H    4.553051   4.108630   6.246360   6.229905   5.949748
    29  H    4.859058   5.231425   6.783206   7.187520   6.638591
    30  H    6.226186   5.359725   4.075308   4.639577   2.351697
    31  H    6.128574   4.919237   4.731308   4.878449   2.828706
    32  H    5.953184   5.537052   4.866666   5.593878   3.620803
    33  H    2.443360   4.658970   5.577804   6.465211   6.791674
    34  H    3.833595   5.422734   6.865411   7.530908   7.621737
    35  H    3.639255   5.248550   5.948748   6.904865   6.605112
    36  H    2.910317   2.641527   5.300793   5.157684   5.823848
    37  H    4.281234   2.468097   4.005207   2.799187   4.972528
    38  H    2.566913   3.808573   3.225797   4.005516   5.588676
    39  H    3.744092   3.819487   2.384864   2.890000   4.701891
    40  H    3.913039   4.282694   3.968357   4.098875   6.190601
    41  H    2.057080   3.082099   4.637008   4.728402   6.376913
    42  H    3.620160   3.660318   5.056794   4.702993   6.804398
    43  H    3.971102   3.355440   5.903624   5.257572   7.009332
                   26         27         28         29         30
    26  H    0.000000
    27  H    3.049396   0.000000
    28  H    4.500744   5.162803   0.000000
    29  H    5.516965   5.204214   1.769217   0.000000
    30  H    3.290740   2.419477   6.120939   6.285268   0.000000
    31  H    2.732329   3.066708   4.832239   5.205785   1.770608
    32  H    3.874888   2.515964   5.144191   4.925475   1.770832
    33  H    6.101425   4.866796   4.262380   3.714743   7.038138
    34  H    6.658989   5.810524   3.508426   2.631214   7.640428
    35  H    5.972551   4.461652   3.768607   2.621015   6.281250
    36  H    4.393981   5.192357   2.420533   3.545963   6.761660
    37  H    4.181287   5.855198   6.315309   7.591746   7.118317
    38  H    5.557835   4.837642   6.969732   7.361964   7.010201
    39  H    5.006458   4.695944   7.560287   8.158885   6.453685
    40  H    6.121742   6.105135   7.969332   8.651837   8.008061
    41  H    5.573085   5.747599   5.576277   6.260542   7.838212
    42  H    6.080860   6.757509   6.858010   7.793405   8.639850
    43  H    5.778517   7.052759   5.535526   6.749853   8.704447
                   31         32         33         34         35
    31  H    0.000000
    32  H    1.769413   0.000000
    33  H    6.769971   6.151635   0.000000
    34  H    7.005774   6.469451   1.776145   0.000000
    35  H    5.904350   5.046294   1.778843   1.778997   0.000000
    36  H    5.879098   6.232418   3.507295   3.493833   4.092720
    37  H    6.882505   7.697718   6.579003   7.486607   7.514146
    38  H    7.425147   7.285440   4.642045   6.263635   5.886778
    39  H    7.049526   7.151896   6.017638   7.546179   6.984919
    40  H    8.378847   8.532699   6.159426   7.653230   7.474047
    41  H    7.640392   7.771599   3.912132   5.035798   5.401323
    42  H    8.506473   8.878903   5.680444   6.770550   7.123093
    43  H    8.115371   8.703105   5.563370   6.081602   6.796034
                   36         37         38         39         40
    36  H    0.000000
    37  H    4.463587   0.000000
    38  H    5.155765   4.069897   0.000000
    39  H    5.911970   3.563242   1.773726   0.000000
    40  H    5.922562   3.429465   1.774327   1.771050   0.000000
    41  H    3.285817   3.457204   2.646846   3.821528   3.085511
    42  H    4.512234   2.686998   3.103692   3.679325   2.429168
    43  H    3.213766   2.970914   4.751984   5.330452   4.519684
                   41         42         43
    41  H    0.000000
    42  H    1.775026   0.000000
    43  H    2.423088   2.239052   0.000000
 Stoichiometry    C15H24O4
 Framework group  C1[X(C15H24O4)]
 Deg. of freedom   123
 Full point group                 C1      NOp   1
 Largest Abelian subgroup         C1      NOp   1
 Largest concise Abelian subgroup C1      NOp   1
                         Standard orientation:                         
 ---------------------------------------------------------------------
 Center     Atomic      Atomic             Coordinates (Angstroms)
 Number     Number       Type             X           Y           Z
 ---------------------------------------------------------------------
      1          6           0        1.804159    0.458757    0.153247
      2          6           0        0.883825   -0.477305    0.495828
      3          6           0       -0.485359   -0.200112    1.034392
      4          6           0       -1.334950    0.589822   -0.005531
      5          6           0       -1.002922    2.093922    0.047577
      6          6           0        0.401585    2.487057   -0.447395
      7          6           0        1.608196    1.952092    0.368569
      8          6           0        2.953449   -0.227444   -0.473989
      9          6           0        2.608060   -1.704033   -0.627465
     10          6           0        1.335585   -1.906383    0.218210
     11          8           0        4.020852    0.261337   -0.845904
     12          6           0        2.850963    2.816301    0.100124
     13          6           0        1.615128   -2.667249    1.518190
     14          8           0        0.309821   -2.661543   -0.448225
     15          6           0       -2.864982    0.296205    0.113906
     16          8           0       -3.574359    1.087717   -0.863617
     17          6           0       -3.453837    0.669642    1.473087
     18          6           0       -3.180679   -1.174722   -0.204124
     19          8           0       -2.701111   -1.457753   -1.526379
     20          1           0       -0.412455    0.391243    1.957531
     21          1           0       -0.962215   -1.145634    1.301436
     22          1           0       -1.055764    0.230443   -1.004175
     23          1           0       -1.128890    2.458993    1.076751
     24          1           0       -1.732652    2.633742   -0.565309
     25          1           0        0.454482    3.584140   -0.430773
     26          1           0        0.522694    2.190422   -1.498991
     27          1           0        1.355389    2.082720    1.432532
     28          1           0        2.390651   -1.900153   -1.685076
     29          1           0        3.453110   -2.337926   -0.339839
     30          1           0        2.640150    3.851059    0.395115
     31          1           0        3.126211    2.820428   -0.960096
     32          1           0        3.720748    2.475412    0.670337
     33          1           0        0.727197   -2.688319    2.159348
     34          1           0        1.895679   -3.700751    1.285092
     35          1           0        2.435127   -2.198908    2.071407
     36          1           0        0.026918   -2.167671   -1.237658
     37          1           0       -3.371324    0.684601   -1.727656
     38          1           0       -2.977567    0.106024    2.281616
     39          1           0       -3.321497    1.737352    1.676154
     40          1           0       -4.528200    0.454085    1.492550
     41          1           0       -2.728831   -1.858123    0.524901
     42          1           0       -4.269586   -1.305717   -0.161860
     43          1           0       -3.130329   -2.274819   -1.828081
 ---------------------------------------------------------------------
 Rotational constants (GHZ):      0.5349088      0.2893688      0.2191488
 Standard basis: 6-311G(d,p) (5D, 7F)
 There are   505 symmetry adapted cartesian basis functions of A   symmetry.
 There are   486 symmetry adapted basis functions of A   symmetry.
   486 basis functions,   800 primitive gaussians,   505 cartesian basis functions
    73 alpha electrons       73 beta electrons
       nuclear repulsion energy      1614.9506205076 Hartrees.
 NAtoms=   43 NActive=   43 NUniq=   43 SFac= 1.00D+00 NAtFMM=   60 NAOKFM=F Big=F
 Integral buffers will be    131072 words long.
 Raffenetti 2 integral format.
 Two-electron integral symmetry is turned on.
 Using the following non-standard input for PCM:
 --- end of non-standard input.
 ------------------------------------------------------------------------------
 Polarizable Continuum Model (PCM)
 =================================
 Model                : PCM (using non-symmetric T matrix).
 Atomic radii         : UFF (Universal Force Field).
 Polarization charges : Total charges.
 Charge compensation  : None.
 Solution method      : On-the-fly selection.
 Cavity type          : Scaled VdW (van der Waals Surface) (Alpha=1.100).
 Cavity algorithm     : GePol (No added spheres)
                        Default sphere list used, NSphG=   43.
                        Lebedev-Laikov grids with approx.  5.0 points / Ang**2.
                        Smoothing algorithm: Karplus/York (Gamma=1.0000).
                        Polarization charges: spherical gaussians, with
                                              point-specific exponents (IZeta= 3).
                        Self-potential: point-specific (ISelfS= 7).
                        Self-field    : sphere-specific E.n sum rule (ISelfD= 2).
 Solvent              : Methanol, Eps=  32.613000 Eps(inf)=   1.765709
 ------------------------------------------------------------------------------
 One-electron integrals computed using PRISM.
 NBasis=   486 RedAO= T EigKep=  3.39D-04  NBF=   486
 NBsUse=   486 1.00D-06 EigRej= -1.00D+00 NBFU=   486
 Initial guess from the checkpoint file:  "DY-202A-11R_61.chk"
 B after Tr=     0.000000    0.000000    0.000000
         Rot=    1.000000    0.000000    0.000000    0.000000 Ang=   0.00 deg.
 Requested convergence on RMS density matrix=1.00D-08 within 128 cycles.
 Requested convergence on MAX density matrix=1.00D-06.
 Requested convergence on             energy=1.00D-06.
 No special actions if energy rises.
 Inv3:  Mode=1 IEnd=    20046675.
 Iteration    1 A*A^-1 deviation from unit magnitude is 5.44D-15 for   2571.
 Iteration    1 A*A^-1 deviation from orthogonality  is 4.75D-15 for   2572   2457.
 Iteration    1 A^-1*A deviation from unit magnitude is 5.33D-15 for   2571.
 Iteration    1 A^-1*A deviation from orthogonality  is 4.75D-12 for   2079   2043.
 Error on total polarization charges =  0.01169
 SCF Done:  E(RmPW1PW91) =  -886.975539343     A.U. after   11 cycles
            NFock= 11  Conv=0.57D-08     -V/T= 2.0045
 DoSCS=F DFT=T ScalE2(SS,OS)=  1.000000  1.000000
 Range of M.O.s used for correlation:     1   486
 NBasis=   486 NAE=    73 NBE=    73 NFC=     0 NFV=     0
 NROrb=    486 NOA=    73 NOB=    73 NVA=   413 NVB=   413
 NEqPCM:  Using equilibrium solvation (IEInf=0, Eps=  32.6130, EpsInf=   1.7657)
          Differentiating once with respect to magnetic field using GIAOs.
          Electric field/nuclear overlap derivatives assumed to be zero.
 FoFJK:  IHMeth= 1 ICntrl=    6127 DoSepK=F KAlg= 0 I1Cent=   0 FoldK=F
 IRaf=         1 NMat=   1 IRICut=       1 DoRegI=T DoRafI=F ISym2E= 0.
          There are     3 degrees of freedom in the 1st order CPHF.  IDoFFX=0 NUNeed=     3.
      3 vectors produced by pass  0 Test12= 1.00D-12 3.33D-08 XBig12= 4.30D+01 8.85D-01.
 AX will form     3 AO Fock derivatives at one time.
      3 vectors produced by pass  1 Test12= 1.00D-12 3.33D-08 XBig12= 1.14D-01 2.11D-01.
      3 vectors produced by pass  2 Test12= 1.00D-12 3.33D-08 XBig12= 1.75D-03 2.00D-02.
      3 vectors produced by pass  3 Test12= 1.00D-12 3.33D-08 XBig12= 9.68D-06 8.93D-04.
      3 vectors produced by pass  4 Test12= 1.00D-12 3.33D-08 XBig12= 5.30D-08 6.19D-05.
      3 vectors produced by pass  5 Test12= 1.00D-12 3.33D-08 XBig12= 1.45D-10 2.95D-06.
      3 vectors produced by pass  6 Test12= 1.00D-12 3.33D-08 XBig12= 8.55D-13 1.78D-07.
 InvSVY:  IOpt=1 It=  1 EMax= 2.66D-15
 Solved reduced A of dimension    21 with     3 vectors.
 Calculating GIAO nuclear magnetic shielding tensors.
 SCF GIAO Magnetic shielding tensor (ppm):
      1  C    Isotropic =    39.1417   Anisotropy =   144.6040
   XX=    13.2312   YX=    37.1168   ZX=    62.5958
   XY=    27.0610   YY=     1.3929   ZY=   -26.8432
   XZ=    63.7834   YZ=   -13.3395   ZZ=   102.8011
   Eigenvalues:   -48.1825    30.0634   135.5444
      2  C    Isotropic =    -7.4472   Anisotropy =   203.8950
   XX=   -51.4100   YX=    36.7641   ZX=    82.0263
   XY=    32.9179   YY=   -70.4030   ZY=   -25.6752
   XZ=    58.1878   YZ=   -37.5161   ZZ=    99.4714
   Eigenvalues:  -119.3818   -31.4426   128.4828
      3  C    Isotropic =   155.2354   Anisotropy =    30.7496
   XX=   155.7393   YX=    -8.8691   ZX=    12.4687
   XY=   -10.0111   YY=   145.7619   ZY=    -5.6511
   XZ=     7.2738   YZ=   -11.0948   ZZ=   164.2049
   Eigenvalues:   139.8172   150.1538   175.7351
      4  C    Isotropic =   144.2615   Anisotropy =    20.0127
   XX=   156.1099   YX=    -6.1853   ZX=     2.5194
   XY=    -6.0767   YY=   131.5037   ZY=    -4.1931
   XZ=    -7.6236   YZ=   -11.2798   ZZ=   145.1710
   Eigenvalues:   126.5254   148.6558   157.6033
      5  C    Isotropic =   153.0120   Anisotropy =     9.9882
   XX=   150.8205   YX=     3.4604   ZX=    -5.2078
   XY=     2.8951   YY=   158.5289   ZY=     3.1424
   XZ=     3.8105   YZ=    -2.4578   ZZ=   149.6865
   Eigenvalues:   148.9094   150.4558   159.6707
      6  C    Isotropic =   148.7900   Anisotropy =    25.1627
   XX=   161.0207   YX=     2.0684   ZX=     5.7515
   XY=     1.3363   YY=   144.4289   ZY=    -6.8044
   XZ=    15.3415   YZ=     2.6226   ZZ=   140.9203
   Eigenvalues:   135.6363   145.1685   165.5651
      7  C    Isotropic =   149.6563   Anisotropy =    11.9464
   XX=   154.1266   YX=    -2.3228   ZX=     3.0813
   XY=    -1.2778   YY=   149.3479   ZY=    -1.5504
   XZ=     9.5881   YZ=     3.7379   ZZ=   145.4945
   Eigenvalues:   141.7127   149.6357   157.6206
      8  C    Isotropic =   -23.3865   Anisotropy =   137.8158
   XX=   -33.6135   YX=     7.4962   ZX=    45.1467
   XY=     9.9900   YY=   -78.3962   ZY=   -35.1915
   XZ=    45.2136   YZ=   -34.8881   ZZ=    41.8501
   Eigenvalues:   -95.9268   -42.7235    68.4907
      9  C    Isotropic =   130.6655   Anisotropy =    36.0188
   XX=   131.2820   YX=    16.3163   ZX=   -19.6227
   XY=    12.3972   YY=   134.2489   ZY=    -6.9966
   XZ=    -8.2295   YZ=    -6.3417   ZZ=   126.4656
   Eigenvalues:   113.4142   123.9043   154.6780
     10  C    Isotropic =   107.5216   Anisotropy =    39.8849
   XX=   113.2932   YX=    11.7642   ZX=     6.6682
   XY=    10.3887   YY=   105.8119   ZY=    16.8903
   XZ=    13.4742   YZ=    20.4606   ZZ=   103.4596
   Eigenvalues:    85.9206   102.5327   134.1115
     11  O    Isotropic =  -241.8233   Anisotropy =   903.8720
   XX=  -562.9633   YX=  -190.3530   ZX=   360.8796
   XY=  -160.7439   YY=  -333.5457   ZY=   -73.5375
   XZ=   402.0785   YZ=   -73.1241   ZZ=   171.0392
   Eigenvalues:  -767.5964  -318.6315   360.7581
     12  C    Isotropic =   166.9851   Anisotropy =    24.5344
   XX=   180.3959   YX=     4.0598   ZX=     3.2426
   XY=     9.4773   YY=   167.5924   ZY=    -3.0022
   XZ=    -3.1680   YZ=    -2.0386   ZZ=   152.9670
   Eigenvalues:   152.4915   165.1224   183.3414
     13  C    Isotropic =   161.5399   Anisotropy =    39.1974
   XX=   153.3871   YX=     0.6097   ZX=    10.3007
   XY=     0.4602   YY=   156.9781   ZY=   -17.8699
   XZ=    14.0780   YZ=   -15.9002   ZZ=   174.2546
   Eigenvalues:   141.6699   155.2783   187.6715
     14  O    Isotropic =   250.8569   Anisotropy =    81.3573
   XX=   245.7808   YX=    17.8485   ZX=    14.1394
   XY=     1.6702   YY=   213.3313   ZY=   -14.0241
   XZ=    38.0265   YZ=    -2.3131   ZZ=   293.4586
   Eigenvalues:   207.6016   239.8740   305.0951
     15  C    Isotropic =   109.8803   Anisotropy =    43.1254
   XX=   113.9624   YX=   -13.1372   ZX=    11.5721
   XY=   -11.8186   YY=   105.5715   ZY=   -14.6956
   XZ=    15.0472   YZ=   -19.6246   ZZ=   110.1071
   Eigenvalues:    90.5031   100.5072   138.6306
     16  O    Isotropic =   269.9638   Anisotropy =    67.0972
   XX=   281.2733   YX=   -15.9264   ZX=    24.3209
   XY=     0.2747   YY=   229.3680   ZY=     1.1894
   XZ=    20.1703   YZ=    -5.3769   ZZ=   299.2500
   Eigenvalues:   228.1914   267.0046   314.6953
     17  C    Isotropic =   170.2376   Anisotropy =    32.1343
   XX=   166.6509   YX=    -4.5650   ZX=   -11.1944
   XY=    -3.6563   YY=   157.4671   ZY=     6.1178
   XZ=    -6.3208   YZ=     7.3743   ZZ=   186.5949
   Eigenvalues:   155.4454   163.6069   191.6605
     18  C    Isotropic =   116.9150   Anisotropy =    50.1567
   XX=   104.4556   YX=    -4.8237   ZX=   -13.0150
   XY=    -7.1233   YY=   115.2653   ZY=    18.7728
   XZ=   -20.2064   YZ=    19.6543   ZZ=   131.0241
   Eigenvalues:    95.6455   104.7467   150.3528
     19  O    Isotropic =   317.7076   Anisotropy =    96.7609
   XX=   303.8678   YX=    35.8904   ZX=     6.1503
   XY=    29.3586   YY=   355.4421   ZY=    42.9232
   XZ=     5.6622   YZ=    20.2739   ZZ=   293.8129
   Eigenvalues:   277.0869   293.8210   382.2149
     20  H    Isotropic =    29.5790   Anisotropy =     4.9430
   XX=    28.4430   YX=     0.1027   ZX=     1.6494
   XY=     0.1029   YY=    27.9142   ZY=    -0.2882
   XZ=     0.5661   YZ=     2.3139   ZZ=    32.3798
   Eigenvalues:    27.6618    28.2009    32.8743
     21  H    Isotropic =    29.1310   Anisotropy =     6.6825
   XX=    30.1318   YX=    -1.8491   ZX=     0.1997
   XY=    -1.7089   YY=    31.8489   ZY=    -1.9640
   XZ=    -0.2937   YZ=    -3.2647   ZZ=    25.4123
   Eigenvalues:    24.4085    29.3986    33.5860
     22  H    Isotropic =    30.1964   Anisotropy =     4.0019
   XX=    31.7185   YX=     0.9906   ZX=     0.0868
   XY=     0.9360   YY=    29.4794   ZY=     2.7294
   XZ=     0.8863   YZ=     2.2530   ZZ=    29.3914
   Eigenvalues:    26.9203    30.8046    32.8643
     23  H    Isotropic =    30.1879   Anisotropy =     5.2302
   XX=    30.5898   YX=     1.1034   ZX=    -3.3878
   XY=     1.0792   YY=    30.8267   ZY=     3.7897
   XZ=    -1.8032   YZ=     2.8508   ZZ=    29.1473
   Eigenvalues:    25.1797    31.7094    33.6747
     24  H    Isotropic =    29.3480   Anisotropy =     7.1316
   XX=    32.8946   YX=    -0.0647   ZX=     2.4995
   XY=    -0.2525   YY=    30.6833   ZY=    -3.1508
   XZ=     2.4791   YZ=    -4.0217   ZZ=    24.4661
   Eigenvalues:    22.3635    31.5780    34.1024
     25  H    Isotropic =    30.1751   Anisotropy =     8.2079
   XX=    31.2599   YX=     0.9019   ZX=     0.0814
   XY=     1.2132   YY=    35.0351   ZY=    -1.7163
   XZ=    -0.3188   YZ=    -2.2634   ZZ=    24.2302
   Eigenvalues:    23.8748    31.0034    35.6470
     26  H    Isotropic =    30.4881   Anisotropy =     5.2020
   XX=    30.5810   YX=     0.5993   ZX=    -0.6078
   XY=     1.1926   YY=    27.5506   ZY=    -1.6979
   XZ=    -0.5119   YZ=    -1.6229   ZZ=    33.3327
   Eigenvalues:    26.9605    30.5478    33.9561
     27  H    Isotropic =    29.1521   Anisotropy =     3.2527
   XX=    29.0048   YX=     3.6114   ZX=    -0.1937
   XY=     2.1244   YY=    27.5275   ZY=     0.6434
   XZ=    -1.4268   YZ=     1.0329   ZZ=    30.9240
   Eigenvalues:    25.0750    31.0608    31.3206
     28  H    Isotropic =    29.2970   Anisotropy =     5.7829
   XX=    28.9906   YX=     0.6820   ZX=    -2.2022
   XY=    -0.0917   YY=    27.1210   ZY=     0.8891
   XZ=    -2.0653   YZ=     2.0028   ZZ=    31.7793
   Eigenvalues:    26.3306    28.4081    33.1522
     29  H    Isotropic =    29.2079   Anisotropy =     5.7044
   XX=    32.0603   YX=    -1.6620   ZX=    -1.8112
   XY=    -2.1424   YY=    28.3816   ZY=    -0.9759
   XZ=    -1.2752   YZ=    -1.8948   ZZ=    27.1818
   Eigenvalues:    25.3893    29.2236    33.0108
     30  H    Isotropic =    30.9159   Anisotropy =     9.5024
   XX=    29.9119   YX=     2.2977   ZX=    -0.1804
   XY=     1.8104   YY=    36.1477   ZY=     2.4392
   XZ=     0.0325   YZ=     2.3262   ZZ=    26.6880
   Eigenvalues:    26.0365    29.4604    37.2508
     31  H    Isotropic =    30.3049   Anisotropy =     8.1488
   XX=    31.0326   YX=     1.3979   ZX=    -4.3260
   XY=     1.7665   YY=    28.8462   ZY=    -1.1969
   XZ=    -4.0751   YZ=    -0.8969   ZZ=    31.0359
   Eigenvalues:    26.7488    28.4285    35.7375
     32  H    Isotropic =    30.1682   Anisotropy =     9.9453
   XX=    35.8405   YX=     0.1923   ZX=     3.3184
   XY=     0.8232   YY=    28.3686   ZY=    -0.1578
   XZ=     2.8882   YZ=     0.6972   ZZ=    26.2955
   Eigenvalues:    25.3709    28.3354    36.7984
     33  H    Isotropic =    30.2961   Anisotropy =     6.3273
   XX=    30.3329   YX=    -2.1599   ZX=    -1.8512
   XY=    -0.4577   YY=    28.6771   ZY=    -2.9380
   XZ=    -3.2984   YZ=    -3.4496   ZZ=    31.8782
   Eigenvalues:    25.4012    30.9728    34.5143
     34  H    Isotropic =    30.1986   Anisotropy =     9.6315
   XX=    27.8897   YX=    -3.2422   ZX=     0.3081
   XY=    -2.9516   YY=    35.0033   ZY=    -1.0494
   XZ=     0.4525   YZ=    -2.9734   ZZ=    27.7028
   Eigenvalues:    26.5608    27.4154    36.6196
     35  H    Isotropic =    31.0634   Anisotropy =     9.0536
   XX=    32.0731   YX=    -0.0203   ZX=     4.5841
   XY=     0.5002   YY=    28.5860   ZY=    -0.4834
   XZ=     4.9631   YZ=    -1.0505   ZZ=    32.5312
   Eigenvalues:    27.1703    28.9208    37.0992
     36  H    Isotropic =    30.5551   Anisotropy =    14.5671
   XX=    29.5084   YX=    -1.7987   ZX=     6.4959
   XY=    -2.0815   YY=    27.2787   ZY=    -2.4041
   XZ=     7.1941   YZ=    -2.3535   ZZ=    34.8782
   Eigenvalues:    24.8031    26.5957    40.2665
     37  H    Isotropic =    29.6482   Anisotropy =    15.3981
   XX=    22.5292   YX=    -2.1121   ZX=     1.0265
   XY=    -3.4873   YY=    27.1988   ZY=     2.7036
   XZ=     1.3715   YZ=     3.1724   ZZ=    39.2165
   Eigenvalues:    20.9113    28.1196    39.9136
     38  H    Isotropic =    30.9559   Anisotropy =     7.6176
   XX=    30.0998   YX=    -1.4014   ZX=    -0.7837
   XY=    -1.3177   YY=    27.4030   ZY=    -2.3000
   XZ=     0.0672   YZ=    -2.5069   ZZ=    35.3650
   Eigenvalues:    26.2238    30.6097    36.0343
     39  H    Isotropic =    30.5120   Anisotropy =     7.8960
   XX=    29.4904   YX=    -0.5914   ZX=    -2.7575
   XY=     0.3762   YY=    32.9978   ZY=     3.2157
   XZ=    -2.3809   YZ=     4.6372   ZZ=    29.0476
   Eigenvalues:    25.4447    30.3153    35.7760
     40  H    Isotropic =    31.0705   Anisotropy =    10.5187
   XX=    36.7708   YX=     0.8198   ZX=    -3.0395
   XY=     0.5187   YY=    27.3719   ZY=     0.5156
   XZ=    -3.8007   YZ=     0.9445   ZZ=    29.0687
   Eigenvalues:    26.6221    28.5064    38.0829
     41  H    Isotropic =    27.5956   Anisotropy =     2.9018
   XX=    26.4154   YX=    -0.5630   ZX=    -0.4131
   XY=     0.3299   YY=    28.5513   ZY=    -0.8396
   XZ=     0.8730   YZ=    -1.7121   ZZ=    27.8200
   Eigenvalues:    26.3719    26.8847    29.5301
     42  H    Isotropic =    28.2836   Anisotropy =     6.9064
   XX=    30.8458   YX=     2.9649   ZX=    -2.2987
   XY=     1.8320   YY=    26.3424   ZY=     1.6750
   XZ=    -3.7459   YZ=     2.0756   ZZ=    27.6627
   Eigenvalues:    23.1773    28.7858    32.8879
     43  H    Isotropic =    30.6993   Anisotropy =    22.2111
   XX=    26.4009   YX=     7.5819   ZX=     2.3141
   XY=     7.9867   YY=    36.9835   ZY=     7.8443
   XZ=     2.6047   YZ=     8.9321   ZZ=    28.7135
   Eigenvalues:    21.4202    25.1710    45.5067
 End of Minotr F.D. properties file   721 does not exist.
 End of Minotr F.D. properties file   722 does not exist.
 End of Minotr F.D. properties file   788 does not exist.

 **********************************************************************

            Population analysis using the SCF density.

 **********************************************************************

 Orbital symmetries:
       Occupied  (A) (A) (A) (A) (A) (A) (A) (A) (A) (A) (A) (A)
                 (A) (A) (A) (A) (A) (A) (A) (A) (A) (A) (A) (A)
                 (A) (A) (A) (A) (A) (A) (A) (A) (A) (A) (A) (A)
                 (A) (A) (A) (A) (A) (A) (A) (A) (A) (A) (A) (A)
                 (A) (A) (A) (A) (A) (A) (A) (A) (A) (A) (A) (A)
                 (A) (A) (A) (A) (A) (A) (A) (A) (A) (A) (A) (A)
                 (A)
       Virtual   (A) (A) (A) (A) (A) (A) (A) (A) (A) (A) (A) (A)
                 (A) (A) (A) (A) (A) (A) (A) (A) (A) (A) (A) (A)
                 (A) (A) (A) (A) (A) (A) (A) (A) (A) (A) (A) (A)
                 (A) (A) (A) (A) (A) (A) (A) (A) (A) (A) (A) (A)
                 (A) (A) (A) (A) (A) (A) (A) (A) (A) (A) (A) (A)
                 (A) (A) (A) (A) (A) (A) (A) (A) (A) (A) (A) (A)
                 (A) (A) (A) (A) (A) (A) (A) (A) (A) (A) (A) (A)
                 (A) (A) (A) (A) (A) (A) (A) (A) (A) (A) (A) (A)
                 (A) (A) (A) (A) (A) (A) (A) (A) (A) (A) (A) (A)
                 (A) (A) (A) (A) (A) (A) (A) (A) (A) (A) (A) (A)
                 (A) (A) (A) (A) (A) (A) (A) (A) (A) (A) (A) (A)
                 (A) (A) (A) (A) (A) (A) (A) (A) (A) (A) (A) (A)
                 (A) (A) (A) (A) (A) (A) (A) (A) (A) (A) (A) (A)
                 (A) (A) (A) (A) (A) (A) (A) (A) (A) (A) (A) (A)
                 (A) (A) (A) (A) (A) (A) (A) (A) (A) (A) (A) (A)
                 (A) (A) (A) (A) (A) (A) (A) (A) (A) (A) (A) (A)
                 (A) (A) (A) (A) (A) (A) (A) (A) (A) (A) (A) (A)
                 (A) (A) (A) (A) (A) (A) (A) (A) (A) (A) (A) (A)
                 (A) (A) (A) (A) (A) (A) (A) (A) (A) (A) (A) (A)
                 (A) (A) (A) (A) (A) (A) (A) (A) (A) (A) (A) (A)
                 (A) (A) (A) (A) (A) (A) (A) (A) (A) (A) (A) (A)
                 (A) (A) (A) (A) (A) (A) (A) (A) (A) (A) (A) (A)
                 (A) (A) (A) (A) (A) (A) (A) (A) (A) (A) (A) (A)
                 (A) (A) (A) (A) (A) (A) (A) (A) (A) (A) (A) (A)
                 (A) (A) (A) (A) (A) (A) (A) (A) (A) (A) (A) (A)
                 (A) (A) (A) (A) (A) (A) (A) (A) (A) (A) (A) (A)
                 (A) (A) (A) (A) (A) (A) (A) (A) (A) (A) (A) (A)
                 (A) (A) (A) (A) (A) (A) (A) (A) (A) (A) (A) (A)
                 (A) (A) (A) (A) (A) (A) (A) (A) (A) (A) (A) (A)
                 (A) (A) (A) (A) (A) (A) (A) (A) (A) (A) (A) (A)
                 (A) (A) (A) (A) (A) (A) (A) (A) (A) (A) (A) (A)
                 (A) (A) (A) (A) (A) (A) (A) (A) (A) (A) (A) (A)
                 (A) (A) (A) (A) (A) (A) (A) (A) (A) (A) (A) (A)
                 (A) (A) (A) (A) (A) (A) (A) (A) (A) (A) (A) (A)
                 (A) (A) (A) (A) (A)
 The electronic state is 1-A.
 Alpha  occ. eigenvalues --  -19.22216 -19.21778 -19.20735 -19.19622 -10.32278
 Alpha  occ. eigenvalues --  -10.30819 -10.29709 -10.27925 -10.26342 -10.24861
 Alpha  occ. eigenvalues --  -10.24713 -10.24393 -10.24181 -10.23764 -10.23066
 Alpha  occ. eigenvalues --  -10.22869 -10.22611 -10.22364 -10.21691  -1.06506
 Alpha  occ. eigenvalues --   -1.06170  -1.05586  -1.03745  -0.89319  -0.84388
 Alpha  occ. eigenvalues --   -0.82216  -0.78138  -0.77423  -0.75357  -0.71543
 Alpha  occ. eigenvalues --   -0.70491  -0.68321  -0.65251  -0.62469  -0.60337
 Alpha  occ. eigenvalues --   -0.58204  -0.57339  -0.54184  -0.53554  -0.52018
 Alpha  occ. eigenvalues --   -0.50689  -0.49803  -0.49351  -0.48500  -0.46548
 Alpha  occ. eigenvalues --   -0.45814  -0.45288  -0.44329  -0.43308  -0.42478
 Alpha  occ. eigenvalues --   -0.41908  -0.41184  -0.40841  -0.40606  -0.40100
 Alpha  occ. eigenvalues --   -0.39830  -0.38841  -0.38612  -0.38153  -0.37996
 Alpha  occ. eigenvalues --   -0.36874  -0.36333  -0.35203  -0.35003  -0.33986
 Alpha  occ. eigenvalues --   -0.33915  -0.33282  -0.32905  -0.30334  -0.29825
 Alpha  occ. eigenvalues --   -0.28455  -0.26462  -0.25608
 Alpha virt. eigenvalues --   -0.05081   0.03939   0.04445   0.05793   0.06315
 Alpha virt. eigenvalues --    0.07069   0.07635   0.08613   0.09204   0.09723
 Alpha virt. eigenvalues --    0.10226   0.10914   0.11536   0.12371   0.12466
 Alpha virt. eigenvalues --    0.13080   0.13245   0.13680   0.14167   0.14776
 Alpha virt. eigenvalues --    0.15705   0.15783   0.16790   0.17469   0.17863
 Alpha virt. eigenvalues --    0.18044   0.18700   0.18852   0.19685   0.19933
 Alpha virt. eigenvalues --    0.20341   0.21541   0.22094   0.23269   0.24191
 Alpha virt. eigenvalues --    0.24543   0.25836   0.26534   0.27049   0.27429
 Alpha virt. eigenvalues --    0.28473   0.29431   0.30764   0.31276   0.32818
 Alpha virt. eigenvalues --    0.33678   0.33766   0.34536   0.35511   0.35884
 Alpha virt. eigenvalues --    0.36642   0.38019   0.38678   0.38720   0.40621
 Alpha virt. eigenvalues --    0.41321   0.42481   0.42863   0.44001   0.44495
 Alpha virt. eigenvalues --    0.45132   0.45533   0.46777   0.47628   0.48095
 Alpha virt. eigenvalues --    0.49690   0.50486   0.50776   0.51273   0.51735
 Alpha virt. eigenvalues --    0.53058   0.53856   0.54758   0.55256   0.56011
 Alpha virt. eigenvalues --    0.56194   0.57218   0.57455   0.57602   0.58397
 Alpha virt. eigenvalues --    0.58480   0.59141   0.59323   0.60059   0.60322
 Alpha virt. eigenvalues --    0.60540   0.60848   0.61516   0.62134   0.62204
 Alpha virt. eigenvalues --    0.62670   0.62986   0.63136   0.63319   0.63704
 Alpha virt. eigenvalues --    0.64304   0.65013   0.65338   0.66122   0.66358
 Alpha virt. eigenvalues --    0.67650   0.68332   0.68450   0.69268   0.70098
 Alpha virt. eigenvalues --    0.70888   0.71370   0.72373   0.74098   0.74754
 Alpha virt. eigenvalues --    0.76056   0.77340   0.79803   0.80661   0.83223
 Alpha virt. eigenvalues --    0.83591   0.85857   0.86347   0.87512   0.88627
 Alpha virt. eigenvalues --    0.90231   0.91064   0.91736   0.93400   0.94829
 Alpha virt. eigenvalues --    0.95700   0.96296   0.97928   0.99446   0.99705
 Alpha virt. eigenvalues --    1.01043   1.02636   1.03712   1.05099   1.06008
 Alpha virt. eigenvalues --    1.07339   1.10476   1.11910   1.12420   1.14091
 Alpha virt. eigenvalues --    1.15487   1.16322   1.17685   1.18762   1.21445
 Alpha virt. eigenvalues --    1.21861   1.22491   1.25052   1.26934   1.27446
 Alpha virt. eigenvalues --    1.29123   1.29935   1.30494   1.32451   1.33991
 Alpha virt. eigenvalues --    1.34239   1.36385   1.37483   1.38075   1.39591
 Alpha virt. eigenvalues --    1.41950   1.42590   1.43452   1.43741   1.44494
 Alpha virt. eigenvalues --    1.45586   1.46399   1.46844   1.47508   1.48231
 Alpha virt. eigenvalues --    1.48467   1.49446   1.49998   1.50739   1.51217
 Alpha virt. eigenvalues --    1.52260   1.52459   1.53235   1.54254   1.54891
 Alpha virt. eigenvalues --    1.55921   1.56633   1.56762   1.57425   1.59326
 Alpha virt. eigenvalues --    1.59525   1.59754   1.60683   1.61478   1.62126
 Alpha virt. eigenvalues --    1.62869   1.63415   1.63668   1.64474   1.65343
 Alpha virt. eigenvalues --    1.66000   1.66834   1.67218   1.68310   1.68513
 Alpha virt. eigenvalues --    1.70040   1.71147   1.71604   1.72604   1.72882
 Alpha virt. eigenvalues --    1.73756   1.74936   1.75456   1.75699   1.76225
 Alpha virt. eigenvalues --    1.77522   1.77666   1.78309   1.79121   1.80187
 Alpha virt. eigenvalues --    1.80741   1.82689   1.83065   1.85364   1.86276
 Alpha virt. eigenvalues --    1.86800   1.87488   1.87981   1.89824   1.90855
 Alpha virt. eigenvalues --    1.92107   1.93054   1.93729   1.95719   1.96874
 Alpha virt. eigenvalues --    1.97468   1.97841   1.99938   2.00409   2.00867
 Alpha virt. eigenvalues --    2.02370   2.04010   2.05564   2.06632   2.07385
 Alpha virt. eigenvalues --    2.08852   2.09415   2.10273   2.11759   2.12482
 Alpha virt. eigenvalues --    2.14503   2.14815   2.16009   2.16651   2.17641
 Alpha virt. eigenvalues --    2.19225   2.20179   2.22155   2.24206   2.24518
 Alpha virt. eigenvalues --    2.25700   2.27372   2.29472   2.30681   2.32071
 Alpha virt. eigenvalues --    2.32726   2.34171   2.37145   2.38178   2.40281
 Alpha virt. eigenvalues --    2.41007   2.42111   2.42910   2.43218   2.44245
 Alpha virt. eigenvalues --    2.45394   2.45563   2.46624   2.47899   2.49244
 Alpha virt. eigenvalues --    2.49799   2.50795   2.51359   2.51926   2.53078
 Alpha virt. eigenvalues --    2.54722   2.55557   2.56099   2.56887   2.57807
 Alpha virt. eigenvalues --    2.58955   2.59336   2.59981   2.60868   2.61150
 Alpha virt. eigenvalues --    2.61888   2.62838   2.63354   2.65096   2.66139
 Alpha virt. eigenvalues --    2.66590   2.67040   2.68353   2.69525   2.70199
 Alpha virt. eigenvalues --    2.71683   2.72477   2.75384   2.76394   2.77005
 Alpha virt. eigenvalues --    2.80636   2.81299   2.82962   2.84722   2.85769
 Alpha virt. eigenvalues --    2.87791   2.88838   2.89410   2.89912   2.91165
 Alpha virt. eigenvalues --    2.92845   2.93166   2.94772   2.96920   2.98745
 Alpha virt. eigenvalues --    3.00600   3.01557   3.03460   3.04147   3.08079
 Alpha virt. eigenvalues --    3.10108   3.10491   3.12686   3.13331   3.14695
 Alpha virt. eigenvalues --    3.15151   3.17740   3.19245   3.19426   3.21598
 Alpha virt. eigenvalues --    3.23512   3.24986   3.25851   3.26905   3.29257
 Alpha virt. eigenvalues --    3.30377   3.32529   3.34909   3.37376   3.37624
 Alpha virt. eigenvalues --    3.38149   3.45791   3.49734   3.56324   3.59045
 Alpha virt. eigenvalues --    3.61898   3.66083   3.77705   3.79117   3.79434
 Alpha virt. eigenvalues --    3.80447   3.81156   3.81447   3.82081   3.82459
 Alpha virt. eigenvalues --    3.83091   3.83684   3.85632   3.85735   3.86630
 Alpha virt. eigenvalues --    3.87084   3.88936   3.95786   3.99922   4.02968
 Alpha virt. eigenvalues --    4.05160   4.09344   4.10358   4.15867   4.27471
 Alpha virt. eigenvalues --    4.28721   4.30684   4.34584   4.37591   4.40884
 Alpha virt. eigenvalues --    4.47972   4.52431   4.94008   4.96817   5.00537
 Alpha virt. eigenvalues --    5.01483   5.14777   5.29993   5.33253   5.34124
 Alpha virt. eigenvalues --    5.63138   5.65214   5.66128   5.69146  23.63514
 Alpha virt. eigenvalues --   23.81523  23.83847  23.86634  23.90790  23.92447
 Alpha virt. eigenvalues --   23.95953  23.96652  23.98605  23.99802  24.02782
 Alpha virt. eigenvalues --   24.03629  24.04666  24.08500  24.27099  49.99398
 Alpha virt. eigenvalues --   50.03621  50.06249  50.10123
          Condensed to atoms (all electrons):
               1          2          3          4          5          6
     1  C    5.814485   0.265788  -0.061208  -0.007541  -0.001038  -0.096237
     2  C    0.265788   5.590411   0.291562  -0.058417   0.001117  -0.003950
     3  C   -0.061208   0.291562   5.112534   0.271205  -0.067510  -0.006217
     4  C   -0.007541  -0.058417   0.271205   5.429443   0.315002  -0.055530
     5  C   -0.001038   0.001117  -0.067510   0.315002   5.023189   0.358986
     6  C   -0.096237  -0.003950  -0.006217  -0.055530   0.358986   5.004848
     7  C    0.305994  -0.079314  -0.005619  -0.002251  -0.058319   0.365410
     8  C    0.126640   0.051180   0.006731  -0.000497   0.000148   0.000233
     9  C   -0.194493  -0.073015   0.010223  -0.001070   0.000005  -0.000508
    10  C    0.020175   0.254779  -0.050785   0.003780   0.000225   0.000075
    11  O   -0.098972   0.006919  -0.000069  -0.000001   0.000002  -0.000412
    12  C   -0.057382   0.007582  -0.000104  -0.000178   0.006611  -0.065195
    13  C   -0.000043  -0.089957  -0.011704   0.000609  -0.000003  -0.000036
    14  O    0.006238  -0.052772  -0.005305   0.000428   0.000075  -0.000009
    15  C   -0.000451   0.006105  -0.040051   0.292524  -0.051012   0.005706
    16  O    0.000001  -0.000169   0.004372  -0.065577  -0.009357  -0.000131
    17  C   -0.000016  -0.000182  -0.003220  -0.074487  -0.011866   0.000033
    18  C    0.000100   0.000635  -0.011051  -0.088966   0.008946  -0.000253
    19  O   -0.000023  -0.000307   0.002032  -0.013881  -0.000153  -0.000010
    20  H   -0.005805  -0.034076   0.405977  -0.032258  -0.008055  -0.002014
    21  H    0.008942  -0.038005   0.410127  -0.042399   0.006097  -0.000268
    22  H    0.004036  -0.009533  -0.042293   0.411989  -0.042331  -0.004783
    23  H    0.000895  -0.000424  -0.007410  -0.046473   0.408511  -0.037624
    24  H   -0.000610  -0.000933   0.009807  -0.043150   0.403630  -0.029432
    25  H    0.010647  -0.000102  -0.000547   0.007967  -0.034623   0.412294
    26  H   -0.005757   0.000177  -0.000378  -0.007181  -0.036624   0.404108
    27  H   -0.052059  -0.007296  -0.000132  -0.003455  -0.001937  -0.046854
    28  H    0.007362  -0.001320  -0.000360   0.000214  -0.000012   0.000095
    29  H    0.012798   0.002431  -0.000418  -0.000005   0.000000  -0.000007
    30  H    0.010197  -0.000391   0.000034   0.000020   0.000066  -0.008773
    31  H   -0.008055  -0.000030   0.000021  -0.000047   0.000141  -0.004420
    32  H   -0.005933   0.000412   0.000007   0.000028  -0.000432   0.007319
    33  H    0.000793  -0.011916   0.002189   0.000001   0.000002   0.000000
    34  H   -0.001097   0.011593   0.000136  -0.000004  -0.000001   0.000001
    35  H    0.001633   0.000514   0.000211  -0.000027  -0.000003   0.000010
    36  H    0.001012   0.001606  -0.003031   0.001156   0.000056  -0.000021
    37  H    0.000002   0.000009  -0.000254   0.000118  -0.001060   0.000045
    38  H   -0.000011   0.000549   0.003296  -0.006093   0.000277  -0.000011
    39  H    0.000005  -0.000060  -0.000488  -0.007929   0.002446   0.000028
    40  H    0.000000   0.000018  -0.000521   0.010173  -0.000206   0.000012
    41  H   -0.000036  -0.000176  -0.004022  -0.006408  -0.000496  -0.000002
    42  H    0.000000   0.000048  -0.000452   0.012138  -0.000323   0.000011
    43  H    0.000003   0.000013  -0.000079  -0.000054   0.000026  -0.000001
               7          8          9         10         11         12
     1  C    0.305994   0.126640  -0.194493   0.020175  -0.098972  -0.057382
     2  C   -0.079314   0.051180  -0.073015   0.254779   0.006919   0.007582
     3  C   -0.005619   0.006731   0.010223  -0.050785  -0.000069  -0.000104
     4  C   -0.002251  -0.000497  -0.001070   0.003780  -0.000001  -0.000178
     5  C   -0.058319   0.000148   0.000005   0.000225   0.000002   0.006611
     6  C    0.365410   0.000233  -0.000508   0.000075  -0.000412  -0.065195
     7  C    5.211631  -0.057667  -0.002417   0.007933  -0.013712   0.371605
     8  C   -0.057667   4.772021   0.391323  -0.103268   0.647153  -0.009318
     9  C   -0.002417   0.391323   5.194434   0.280222  -0.069597   0.000847
    10  C    0.007933  -0.103268   0.280222   5.259848   0.005519  -0.000391
    11  O   -0.013712   0.647153  -0.069597   0.005519   7.894795   0.004584
    12  C    0.371605  -0.009318   0.000847  -0.000391   0.004584   4.878529
    13  C   -0.000361  -0.002231  -0.060707   0.329680   0.000047   0.000011
    14  O   -0.000046   0.003841  -0.038635   0.245796  -0.000016   0.000001
    15  C   -0.000170  -0.000012   0.000007  -0.000053   0.000000   0.000006
    16  O   -0.000021   0.000000   0.000000   0.000001   0.000000   0.000000
    17  C   -0.000014   0.000000   0.000000  -0.000040   0.000000   0.000000
    18  C    0.000001   0.000000   0.000004   0.000214   0.000000   0.000000
    19  O    0.000002   0.000002  -0.000007  -0.000393   0.000000   0.000000
    20  H    0.000358  -0.000005  -0.000139   0.001994   0.000002  -0.000116
    21  H   -0.000260  -0.000380   0.001548  -0.007607   0.000003   0.000007
    22  H   -0.001283  -0.000123  -0.000114   0.000272  -0.000002  -0.000064
    23  H   -0.008222  -0.000033   0.000005  -0.000096   0.000000  -0.000076
    24  H    0.006213   0.000019  -0.000007   0.000015   0.000000  -0.000352
    25  H   -0.042564  -0.000112   0.000034  -0.000003   0.000008  -0.007081
    26  H   -0.043714   0.000874  -0.000131  -0.000212  -0.000028  -0.002550
    27  H    0.423038   0.001209  -0.000421  -0.000195  -0.000462  -0.038168
    28  H   -0.000011  -0.025924   0.383849  -0.029562   0.000427  -0.000039
    29  H    0.000056  -0.032482   0.387769  -0.028388   0.004825  -0.000034
    30  H   -0.034584   0.000688   0.000043  -0.000001   0.000679   0.397750
    31  H   -0.035377   0.001437   0.000188  -0.000033   0.005906   0.405830
    32  H   -0.031331  -0.000383   0.000287  -0.000095   0.005766   0.406915
    33  H    0.000051  -0.000716   0.007433  -0.023966   0.000009   0.000000
    34  H    0.000012   0.000678  -0.007190  -0.031884  -0.000012  -0.000001
    35  H   -0.000094   0.000485  -0.002181  -0.035942  -0.000081  -0.000003
    36  H   -0.000025  -0.000108  -0.002703  -0.042906  -0.000021   0.000001
    37  H    0.000005   0.000000   0.000000   0.000002   0.000000   0.000000
    38  H    0.000005   0.000000  -0.000001  -0.000002   0.000000   0.000000
    39  H   -0.000015   0.000000   0.000000   0.000002   0.000000   0.000000
    40  H    0.000000   0.000000   0.000000   0.000000   0.000000   0.000000
    41  H    0.000009  -0.000004   0.000050   0.000086   0.000000   0.000000
    42  H    0.000000   0.000000   0.000000  -0.000008   0.000000   0.000000
    43  H    0.000000  -0.000001   0.000004  -0.000005   0.000000   0.000000
              13         14         15         16         17         18
     1  C   -0.000043   0.006238  -0.000451   0.000001  -0.000016   0.000100
     2  C   -0.089957  -0.052772   0.006105  -0.000169  -0.000182   0.000635
     3  C   -0.011704  -0.005305  -0.040051   0.004372  -0.003220  -0.011051
     4  C    0.000609   0.000428   0.292524  -0.065577  -0.074487  -0.088966
     5  C   -0.000003   0.000075  -0.051012  -0.009357  -0.011866   0.008946
     6  C   -0.000036  -0.000009   0.005706  -0.000131   0.000033  -0.000253
     7  C   -0.000361  -0.000046  -0.000170  -0.000021  -0.000014   0.000001
     8  C   -0.002231   0.003841  -0.000012   0.000000   0.000000   0.000000
     9  C   -0.060707  -0.038635   0.000007   0.000000   0.000000   0.000004
    10  C    0.329680   0.245796  -0.000053   0.000001  -0.000040   0.000214
    11  O    0.000047  -0.000016   0.000000   0.000000   0.000000   0.000000
    12  C    0.000011   0.000001   0.000006   0.000000   0.000000   0.000000
    13  C    4.944257  -0.061921   0.000017   0.000000   0.000000  -0.000004
    14  O   -0.061921   7.987603  -0.001206   0.000000   0.000005   0.001625
    15  C    0.000017  -0.001206   5.340591   0.219104   0.322042   0.338534
    16  O    0.000000   0.000000   0.219104   8.014634  -0.048677  -0.037962
    17  C    0.000000   0.000005   0.322042  -0.048677   4.933862  -0.063690
    18  C   -0.000004   0.001625   0.338534  -0.037962  -0.063690   4.833537
    19  O   -0.000011  -0.000649  -0.056819  -0.004677   0.003709   0.245232
    20  H   -0.000078   0.000279  -0.003798  -0.000112   0.002571  -0.000079
    21  H   -0.001203   0.009100  -0.004093   0.000156  -0.000910   0.000743
    22  H    0.000142   0.002123  -0.042503   0.001403   0.008827  -0.014687
    23  H    0.000005  -0.000003  -0.003946  -0.000346   0.002687  -0.000382
    24  H    0.000000   0.000001  -0.011817   0.027921  -0.001134   0.001119
    25  H    0.000001  -0.000001  -0.000256  -0.000062   0.000006   0.000010
    26  H    0.000011  -0.000020  -0.000081   0.000014  -0.000019   0.000001
    27  H    0.000172  -0.000011  -0.000010   0.000000  -0.000047   0.000007
    28  H    0.003757   0.001468   0.000008   0.000000   0.000000  -0.000001
    29  H   -0.000568   0.001679   0.000000   0.000000   0.000000   0.000000
    30  H   -0.000001   0.000000   0.000000   0.000000   0.000000   0.000000
    31  H    0.000000   0.000001   0.000000   0.000000   0.000000   0.000000
    32  H    0.000002   0.000000  -0.000001   0.000000   0.000000   0.000000
    33  H    0.401119   0.000861  -0.000011   0.000000   0.000000  -0.000001
    34  H    0.392739   0.004637   0.000003   0.000000   0.000000  -0.000002
    35  H    0.400682   0.004081  -0.000002   0.000000   0.000001   0.000000
    36  H    0.008041   0.316008  -0.000433  -0.000026   0.000020  -0.001422
    37  H    0.000000  -0.000008  -0.056707   0.319353   0.009479  -0.009729
    38  H    0.000008  -0.000055  -0.031264   0.004159   0.397461  -0.000685
    39  H    0.000000   0.000001  -0.030989   0.001276   0.406263   0.007252
    40  H    0.000000   0.000001  -0.028201   0.002261   0.397641  -0.008913
    41  H   -0.000007   0.004152  -0.045809   0.005113   0.000816   0.392478
    42  H   -0.000002   0.000016  -0.035018   0.002470  -0.006816   0.398307
    43  H    0.000002   0.000395   0.008721  -0.000027  -0.000474  -0.029295
              19         20         21         22         23         24
     1  C   -0.000023  -0.005805   0.008942   0.004036   0.000895  -0.000610
     2  C   -0.000307  -0.034076  -0.038005  -0.009533  -0.000424  -0.000933
     3  C    0.002032   0.405977   0.410127  -0.042293  -0.007410   0.009807
     4  C   -0.013881  -0.032258  -0.042399   0.411989  -0.046473  -0.043150
     5  C   -0.000153  -0.008055   0.006097  -0.042331   0.408511   0.403630
     6  C   -0.000010  -0.002014  -0.000268  -0.004783  -0.037624  -0.029432
     7  C    0.000002   0.000358  -0.000260  -0.001283  -0.008222   0.006213
     8  C    0.000002  -0.000005  -0.000380  -0.000123  -0.000033   0.000019
     9  C   -0.000007  -0.000139   0.001548  -0.000114   0.000005  -0.000007
    10  C   -0.000393   0.001994  -0.007607   0.000272  -0.000096   0.000015
    11  O    0.000000   0.000002   0.000003  -0.000002   0.000000   0.000000
    12  C    0.000000  -0.000116   0.000007  -0.000064  -0.000076  -0.000352
    13  C   -0.000011  -0.000078  -0.001203   0.000142   0.000005   0.000000
    14  O   -0.000649   0.000279   0.009100   0.002123  -0.000003   0.000001
    15  C   -0.056819  -0.003798  -0.004093  -0.042503  -0.003946  -0.011817
    16  O   -0.004677  -0.000112   0.000156   0.001403  -0.000346   0.027921
    17  C    0.003709   0.002571  -0.000910   0.008827   0.002687  -0.001134
    18  C    0.245232  -0.000079   0.000743  -0.014687  -0.000382   0.001119
    19  O    7.971269   0.000006  -0.001588   0.018150  -0.000013  -0.000106
    20  H    0.000006   0.516122  -0.023692   0.006528   0.005009   0.000191
    21  H   -0.001588  -0.023692   0.517157   0.001365   0.000329  -0.000245
    22  H    0.018150   0.006528   0.001365   0.537081   0.007607  -0.003801
    23  H   -0.000013   0.005009   0.000329   0.007607   0.567856  -0.027150
    24  H   -0.000106   0.000191  -0.000245  -0.003801  -0.027150   0.547007
    25  H    0.000000   0.000086   0.000028   0.000080  -0.004908  -0.006786
    26  H   -0.000062   0.000186  -0.000005   0.004851   0.008342  -0.004627
    27  H    0.000000   0.004112  -0.000051   0.000298   0.006098   0.000060
    28  H   -0.000061  -0.000014  -0.000071  -0.000085   0.000000   0.000002
    29  H    0.000000   0.000037  -0.000075   0.000004   0.000000   0.000000
    30  H    0.000000   0.000003   0.000000   0.000001   0.000053  -0.000046
    31  H    0.000000  -0.000009   0.000001  -0.000008   0.000017   0.000012
    32  H    0.000000  -0.000004   0.000000   0.000000  -0.000022   0.000017
    33  H   -0.000001  -0.000231   0.003362  -0.000009   0.000002  -0.000001
    34  H    0.000000   0.000027  -0.000520  -0.000017   0.000000   0.000000
    35  H    0.000000  -0.000009   0.000263   0.000004  -0.000001   0.000000
    36  H    0.013252  -0.000028  -0.001192   0.002581   0.000000  -0.000007
    37  H    0.025020  -0.000001   0.000047   0.004992  -0.000037  -0.001103
    38  H   -0.000056  -0.000383   0.000696  -0.000250  -0.000066  -0.000088
    39  H   -0.000151  -0.000029   0.000051  -0.000142   0.000439   0.001904
    40  H   -0.000165   0.000021  -0.000283  -0.000360  -0.000009  -0.000310
    41  H   -0.035009   0.000124   0.006804   0.000695  -0.000006  -0.000238
    42  H   -0.028903  -0.000015  -0.000471   0.000651  -0.000002  -0.000148
    43  H    0.316981   0.000005   0.000084  -0.001011   0.000002   0.000012
              25         26         27         28         29         30
     1  C    0.010647  -0.005757  -0.052059   0.007362   0.012798   0.010197
     2  C   -0.000102   0.000177  -0.007296  -0.001320   0.002431  -0.000391
     3  C   -0.000547  -0.000378  -0.000132  -0.000360  -0.000418   0.000034
     4  C    0.007967  -0.007181  -0.003455   0.000214  -0.000005   0.000020
     5  C   -0.034623  -0.036624  -0.001937  -0.000012   0.000000   0.000066
     6  C    0.412294   0.404108  -0.046854   0.000095  -0.000007  -0.008773
     7  C   -0.042564  -0.043714   0.423038  -0.000011   0.000056  -0.034584
     8  C   -0.000112   0.000874   0.001209  -0.025924  -0.032482   0.000688
     9  C    0.000034  -0.000131  -0.000421   0.383849   0.387769   0.000043
    10  C   -0.000003  -0.000212  -0.000195  -0.029562  -0.028388  -0.000001
    11  O    0.000008  -0.000028  -0.000462   0.000427   0.004825   0.000679
    12  C   -0.007081  -0.002550  -0.038168  -0.000039  -0.000034   0.397750
    13  C    0.000001   0.000011   0.000172   0.003757  -0.000568  -0.000001
    14  O   -0.000001  -0.000020  -0.000011   0.001468   0.001679   0.000000
    15  C   -0.000256  -0.000081  -0.000010   0.000008   0.000000   0.000000
    16  O   -0.000062   0.000014   0.000000   0.000000   0.000000   0.000000
    17  C    0.000006  -0.000019  -0.000047   0.000000   0.000000   0.000000
    18  C    0.000010   0.000001   0.000007  -0.000001   0.000000   0.000000
    19  O    0.000000  -0.000062   0.000000  -0.000061   0.000000   0.000000
    20  H    0.000086   0.000186   0.004112  -0.000014   0.000037   0.000003
    21  H    0.000028  -0.000005  -0.000051  -0.000071  -0.000075   0.000000
    22  H    0.000080   0.004851   0.000298  -0.000085   0.000004   0.000001
    23  H   -0.004908   0.008342   0.006098   0.000000   0.000000   0.000053
    24  H   -0.006786  -0.004627   0.000060   0.000002   0.000000  -0.000046
    25  H    0.559335  -0.027841  -0.003833  -0.000005   0.000000   0.004773
    26  H   -0.027841   0.569174   0.008811   0.000050   0.000009  -0.000380
    27  H   -0.003833   0.008811   0.557586   0.000006   0.000060  -0.007871
    28  H   -0.000005   0.000050   0.000006   0.493207  -0.011352  -0.000002
    29  H    0.000000   0.000009   0.000060  -0.011352   0.505878  -0.000002
    30  H    0.004773  -0.000380  -0.007871  -0.000002  -0.000002   0.570352
    31  H   -0.000935   0.004063   0.007767  -0.000025   0.000002  -0.028285
    32  H    0.000530  -0.000451  -0.005208   0.000009  -0.000016  -0.025519
    33  H    0.000000   0.000000   0.000008  -0.000403   0.000235   0.000000
    34  H    0.000000   0.000000  -0.000007   0.000388   0.000861   0.000000
    35  H    0.000000   0.000000  -0.000027   0.000293  -0.001448   0.000000
    36  H    0.000001  -0.000006   0.000007   0.002925   0.000176   0.000000
    37  H    0.000002  -0.000058   0.000000   0.000001   0.000000   0.000000
    38  H    0.000003   0.000002   0.000003   0.000000   0.000000   0.000000
    39  H   -0.000001  -0.000007  -0.000016   0.000000   0.000000   0.000000
    40  H   -0.000001   0.000002   0.000001   0.000000   0.000000   0.000000
    41  H    0.000001  -0.000004   0.000001   0.000002  -0.000002   0.000000
    42  H    0.000000  -0.000002   0.000000  -0.000001   0.000000   0.000000
    43  H    0.000000   0.000002   0.000000   0.000001   0.000000   0.000000
              31         32         33         34         35         36
     1  C   -0.008055  -0.005933   0.000793  -0.001097   0.001633   0.001012
     2  C   -0.000030   0.000412  -0.011916   0.011593   0.000514   0.001606
     3  C    0.000021   0.000007   0.002189   0.000136   0.000211  -0.003031
     4  C   -0.000047   0.000028   0.000001  -0.000004  -0.000027   0.001156
     5  C    0.000141  -0.000432   0.000002  -0.000001  -0.000003   0.000056
     6  C   -0.004420   0.007319   0.000000   0.000001   0.000010  -0.000021
     7  C   -0.035377  -0.031331   0.000051   0.000012  -0.000094  -0.000025
     8  C    0.001437  -0.000383  -0.000716   0.000678   0.000485  -0.000108
     9  C    0.000188   0.000287   0.007433  -0.007190  -0.002181  -0.002703
    10  C   -0.000033  -0.000095  -0.023966  -0.031884  -0.035942  -0.042906
    11  O    0.005906   0.005766   0.000009  -0.000012  -0.000081  -0.000021
    12  C    0.405830   0.406915   0.000000  -0.000001  -0.000003   0.000001
    13  C    0.000000   0.000002   0.401119   0.392739   0.400682   0.008041
    14  O    0.000001   0.000000   0.000861   0.004637   0.004081   0.316008
    15  C    0.000000  -0.000001  -0.000011   0.000003  -0.000002  -0.000433
    16  O    0.000000   0.000000   0.000000   0.000000   0.000000  -0.000026
    17  C    0.000000   0.000000   0.000000   0.000000   0.000001   0.000020
    18  C    0.000000   0.000000  -0.000001  -0.000002   0.000000  -0.001422
    19  O    0.000000   0.000000  -0.000001   0.000000   0.000000   0.013252
    20  H   -0.000009  -0.000004  -0.000231   0.000027  -0.000009  -0.000028
    21  H    0.000001   0.000000   0.003362  -0.000520   0.000263  -0.001192
    22  H   -0.000008   0.000000  -0.000009  -0.000017   0.000004   0.002581
    23  H    0.000017  -0.000022   0.000002   0.000000  -0.000001   0.000000
    24  H    0.000012   0.000017  -0.000001   0.000000   0.000000  -0.000007
    25  H   -0.000935   0.000530   0.000000   0.000000   0.000000   0.000001
    26  H    0.004063  -0.000451   0.000000   0.000000   0.000000  -0.000006
    27  H    0.007767  -0.005208   0.000008  -0.000007  -0.000027   0.000007
    28  H   -0.000025   0.000009  -0.000403   0.000388   0.000293   0.002925
    29  H    0.000002  -0.000016   0.000235   0.000861  -0.001448   0.000176
    30  H   -0.028285  -0.025519   0.000000   0.000000   0.000000   0.000000
    31  H    0.555890  -0.026758   0.000000   0.000000   0.000000   0.000000
    32  H   -0.026758   0.550081  -0.000002   0.000000   0.000008   0.000000
    33  H    0.000000  -0.000002   0.535772  -0.023508  -0.023348  -0.000441
    34  H    0.000000   0.000000  -0.023508   0.536599  -0.021122  -0.000263
    35  H    0.000000   0.000008  -0.023348  -0.021122   0.542163  -0.000559
    36  H    0.000000   0.000000  -0.000441  -0.000263  -0.000559   0.447281
    37  H    0.000000   0.000000   0.000000   0.000000   0.000000  -0.000098
    38  H    0.000000   0.000000  -0.000023   0.000001  -0.000001  -0.000002
    39  H    0.000000   0.000000   0.000000   0.000000   0.000000   0.000000
    40  H    0.000000   0.000000   0.000001   0.000000   0.000000   0.000004
    41  H    0.000000   0.000000   0.000180   0.000002  -0.000001  -0.002076
    42  H    0.000000   0.000000   0.000001   0.000000   0.000000   0.000280
    43  H    0.000000   0.000000   0.000002   0.000000   0.000000  -0.000404
              37         38         39         40         41         42
     1  C    0.000002  -0.000011   0.000005   0.000000  -0.000036   0.000000
     2  C    0.000009   0.000549  -0.000060   0.000018  -0.000176   0.000048
     3  C   -0.000254   0.003296  -0.000488  -0.000521  -0.004022  -0.000452
     4  C    0.000118  -0.006093  -0.007929   0.010173  -0.006408   0.012138
     5  C   -0.001060   0.000277   0.002446  -0.000206  -0.000496  -0.000323
     6  C    0.000045  -0.000011   0.000028   0.000012  -0.000002   0.000011
     7  C    0.000005   0.000005  -0.000015   0.000000   0.000009   0.000000
     8  C    0.000000   0.000000   0.000000   0.000000  -0.000004   0.000000
     9  C    0.000000  -0.000001   0.000000   0.000000   0.000050   0.000000
    10  C    0.000002  -0.000002   0.000002   0.000000   0.000086  -0.000008
    11  O    0.000000   0.000000   0.000000   0.000000   0.000000   0.000000
    12  C    0.000000   0.000000   0.000000   0.000000   0.000000   0.000000
    13  C    0.000000   0.000008   0.000000   0.000000  -0.000007  -0.000002
    14  O   -0.000008  -0.000055   0.000001   0.000001   0.004152   0.000016
    15  C   -0.056707  -0.031264  -0.030989  -0.028201  -0.045809  -0.035018
    16  O    0.319353   0.004159   0.001276   0.002261   0.005113   0.002470
    17  C    0.009479   0.397461   0.406263   0.397641   0.000816  -0.006816
    18  C   -0.009729  -0.000685   0.007252  -0.008913   0.392478   0.398307
    19  O    0.025020  -0.000056  -0.000151  -0.000165  -0.035009  -0.028903
    20  H   -0.000001  -0.000383  -0.000029   0.000021   0.000124  -0.000015
    21  H    0.000047   0.000696   0.000051  -0.000283   0.006804  -0.000471
    22  H    0.004992  -0.000250  -0.000142  -0.000360   0.000695   0.000651
    23  H   -0.000037  -0.000066   0.000439  -0.000009  -0.000006  -0.000002
    24  H   -0.001103  -0.000088   0.001904  -0.000310  -0.000238  -0.000148
    25  H    0.000002   0.000003  -0.000001  -0.000001   0.000001   0.000000
    26  H   -0.000058   0.000002  -0.000007   0.000002  -0.000004  -0.000002
    27  H    0.000000   0.000003  -0.000016   0.000001   0.000001   0.000000
    28  H    0.000001   0.000000   0.000000   0.000000   0.000002  -0.000001
    29  H    0.000000   0.000000   0.000000   0.000000  -0.000002   0.000000
    30  H    0.000000   0.000000   0.000000   0.000000   0.000000   0.000000
    31  H    0.000000   0.000000   0.000000   0.000000   0.000000   0.000000
    32  H    0.000000   0.000000   0.000000   0.000000   0.000000   0.000000
    33  H    0.000000  -0.000023   0.000000   0.000001   0.000180   0.000001
    34  H    0.000000   0.000001   0.000000   0.000000   0.000002   0.000000
    35  H    0.000000  -0.000001   0.000000   0.000000  -0.000001   0.000000
    36  H   -0.000098  -0.000002   0.000000   0.000004  -0.002076   0.000280
    37  H    0.453135  -0.000500  -0.000481  -0.000289   0.002141  -0.001770
    38  H   -0.000500   0.543002  -0.021738  -0.023179   0.002452  -0.000403
    39  H   -0.000481  -0.021738   0.528922  -0.023799  -0.000454  -0.000205
    40  H   -0.000289  -0.023179  -0.023799   0.539108  -0.000456   0.006924
    41  H    0.002141   0.002452  -0.000454  -0.000456   0.591641  -0.035937
    42  H   -0.001770  -0.000403  -0.000205   0.006924  -0.035937   0.561848
    43  H   -0.000927  -0.000010   0.000029  -0.000050  -0.000908  -0.008011
              43
     1  C    0.000003
     2  C    0.000013
     3  C   -0.000079
     4  C   -0.000054
     5  C    0.000026
     6  C   -0.000001
     7  C    0.000000
     8  C   -0.000001
     9  C    0.000004
    10  C   -0.000005
    11  O    0.000000
    12  C    0.000000
    13  C    0.000002
    14  O    0.000395
    15  C    0.008721
    16  O   -0.000027
    17  C   -0.000474
    18  C   -0.029295
    19  O    0.316981
    20  H    0.000005
    21  H    0.000084
    22  H   -0.001011
    23  H    0.000002
    24  H    0.000012
    25  H    0.000000
    26  H    0.000002
    27  H    0.000000
    28  H    0.000001
    29  H    0.000000
    30  H    0.000000
    31  H    0.000000
    32  H    0.000000
    33  H    0.000002
    34  H    0.000000
    35  H    0.000000
    36  H   -0.000404
    37  H   -0.000927
    38  H   -0.000010
    39  H    0.000029
    40  H   -0.000050
    41  H   -0.000908
    42  H   -0.008011
    43  H    0.431929
 Mulliken charges:
               1
     1  C   -0.000980
     2  C   -0.031101
     3  C   -0.207234
     4  C   -0.192919
     5  C   -0.210198
     6  C   -0.196519
     7  C   -0.274932
     8  C    0.228604
     9  C   -0.204940
    10  C   -0.054781
    11  O   -0.393258
    12  C   -0.299229
    13  C   -0.252464
    14  O   -0.429757
    15  C   -0.088655
    16  O   -0.435094
    17  C   -0.273830
    18  C    0.038378
    19  O   -0.452608
    20  H    0.167314
    21  H    0.156408
    22  H    0.149718
    23  H    0.129390
    24  H    0.134160
    25  H    0.133857
    26  H    0.129463
    27  H    0.158817
    28  H    0.175184
    29  H    0.157974
    30  H    0.121195
    31  H    0.122707
    32  H    0.124774
    33  H    0.132553
    34  H    0.137950
    35  H    0.134502
    36  H    0.261364
    37  H    0.258672
    38  H    0.132908
    39  H    0.137885
    40  H    0.130577
    41  H    0.125305
    42  H    0.135791
    43  H    0.283048
 Sum of Mulliken charges =   0.00000
 Mulliken charges with hydrogens summed into heavy atoms:
               1
     1  C   -0.000980
     2  C   -0.031101
     3  C    0.116487
     4  C   -0.043202
     5  C    0.053352
     6  C    0.066801
     7  C   -0.116115
     8  C    0.228604
     9  C    0.128219
    10  C   -0.054781
    11  O   -0.393258
    12  C    0.069448
    13  C    0.152541
    14  O   -0.168392
    15  C   -0.088655
    16  O   -0.176422
    17  C    0.127540
    18  C    0.299474
    19  O   -0.169560
 Electronic spatial extent (au):  <R**2>=           5294.2950
 Charge=              0.0000 electrons
 Dipole moment (field-independent basis, Debye):
    X=             -4.6421    Y=             -2.5939    Z=              1.4670  Tot=              5.5163
 Quadrupole moment (field-independent basis, Debye-Ang):
   XX=           -134.5070   YY=           -114.3512   ZZ=           -108.8967
   XY=              6.2724   XZ=              6.4500   YZ=              4.3346
 Traceless Quadrupole moment (field-independent basis, Debye-Ang):
   XX=            -15.2554   YY=              4.9004   ZZ=             10.3549
   XY=              6.2724   XZ=              6.4500   YZ=              4.3346
 Octapole moment (field-independent basis, Debye-Ang**2):
  XXX=           -124.7872  YYY=             -8.3613  ZZZ=            -25.2620  XYY=             -8.6697
  XXY=            -77.9304  XXZ=             18.6341  XZZ=            -21.7758  YZZ=            -15.2443
  YYZ=             -7.9527  XYZ=            -11.3862
 Hexadecapole moment (field-independent basis, Debye-Ang**3):
 XXXX=          -4539.5012 YYYY=          -2179.8613 ZZZZ=           -622.5694 XXXY=            115.8199
 XXXZ=            160.9661 YYYX=             51.2073 YYYZ=             38.7315 ZZZX=             52.4929
 ZZZY=             30.3414 XXYY=           -978.8627 XXZZ=           -757.2477 YYZZ=           -435.7762
 XXYZ=             67.2171 YYXZ=             41.2996 ZZXY=             13.7334
 N-N= 1.614950620508D+03 E-N=-5.300121155985D+03  KE= 8.829930421649D+02
 1\1\GINC-SNODE84\SP\RmPW1PW91\6-311G(d,p)\C15H24O4\ROOT\11-Mar-2024\0\
 \# mPW1PW91/6-311G(d,p) nmr guess=read geom=check scrf=(solvent=methan
 ol,read)\\candidate structure: DY-202A-11R_61, conformer: 1, nmr calcu
 lation with methanol solvation\\0,1\C,0,1.7714889031,0.4870365263,0.19
 05632954\C,0,0.8591318294,-0.4538182834,0.5412570291\C,0,-0.5164931867
 ,-0.1836090429,1.0667983865\C,0,-1.3677437694,0.5813378301,0.009694039
 5\C,0,-1.0524124798,2.0896084145,0.0423274501\C,0,0.350972548,2.490650
 7331,-0.4494720326\C,0,1.5579214316,1.9811888787,0.3821631614\C,0,2.93
 2260203,-0.1958434759,-0.418903727\C,0,2.6039306239,-1.6782553217,-0.5
 523919149\C,0,1.3281885944,-1.8818562541,0.2880448073\O,0,3.9967211235
 ,0.2989774831,-0.791263201\C,0,2.7929779807,2.8548411624,0.1087448908\
 C,0,1.6074103012,-2.6200918517,1.6010767892\O,0,0.3150863062,-2.658082
 2733,-0.3735370851\C,0,-2.8952530201,0.2728066094,0.1237077906\O,0,-3.
 6067289855,1.0417983845,-0.8701280231\C,0,-3.497056251,0.6600568168,1.
 473318521\C,0,-3.1928717163,-1.2060800982,-0.1742060559\O,0,-2.7015698
 877,-1.5035844984,-1.4889548715\H,0,-0.4560869328,0.4222467327,1.98139
 73294\H,0,-0.9848093471,-1.1301961971,1.3449521503\H,0,-1.0781099681,0
 .2101433237,-0.9816257685\H,0,-1.1891043451,2.4686272242,1.0650715038\
 H,0,-1.783908629,2.6121820263,-0.5832695641\H,0,0.3918521431,3.5883730
 226,-0.4489948929\H,0,0.482210137,2.1796681859,-1.4956941521\H,0,1.296
 7162825,2.1249366951,1.4424000224\H,0,2.3956265757,-1.8925369463,-1.60
 83103288\H,0,3.4538977113,-2.2984866309,-0.2498574953\H,0,2.5690125314
 ,3.891525133,0.3867971151\H,0,3.0751359319,2.8461278224,-0.9496295671\
 H,0,3.6626396446,2.5320594289,0.6895847564\H,0,0.7155609629,-2.6412923
 522,2.2367683256\H,0,1.900686578,-3.6538309937,1.3853378498\H,0,2.4186
 219257,-2.1345818611,2.1524454977\H,0,0.0320425748,-2.1791964667,-1.17
 2100552\H,0,-3.3936508996,0.6280546428,-1.7266927731\H,0,-3.0200296501
 ,0.1138394972,2.2932638813\H,0,-3.3776485493,1.7320681721,1.6611663447
 \H,0,-4.5691224569,0.4330653441,1.4891235396\H,0,-2.7384422693,-1.8735
 157765,0.567888877\H,0,-4.2805475432,-1.348341725,-0.1369669002\H,0,-3
 .1199029571,-2.3297200407,-1.7810944487\\Version=ES64L-G09RevD.01\Stat
 e=1-A\HF=-886.9755393\RMSD=5.712e-09\Dipole=-1.8189319,-1.0316939,0.58
 07122\Quadrupole=-11.5032493,3.8424906,7.6607588,4.5468225,4.5663566,3
 .3626755\PG=C01 [X(C15H24O4)]\\@


 THE CAUTIOUS SELDOM ERR...CONFUCIUS                   
 Job cpu time:       0 days  0 hours 44 minutes 33.4 seconds.
 File lengths (MBytes):  RWF=    272 Int=      0 D2E=      0 Chk=     30 Scr=      1
 Normal termination of Gaussian 09 at Mon Mar 11 00:18:21 2024.
