# Supplementary material for: New patchoulol- and guaiane-type sesquiterpenoids from Sanguisorba officinalis with anti-melanogenic activity
Source: Nat Prod Bioprospect. 2026 May 12;16(1):63. doi: 10.1007/s13659-026-00616-0 (PMC13161421; doi:10.1007/s13659-026-00616-0)
Supplement: Supplementary file 2 — Additional file 2. It includes the calculated NMR data of compound 11. [file 13659_2026_616_MOESM2_ESM.zip › New folder/11R-nmr-62.log]

 Entering Gaussian System, Link 0=/gpfs/home/zhengshan/software/Gaussian/g09/g09
 Input=DY-202A-11R_62-2.gjf
 Output=DY-202A-11R_62-2.log
 Initial command:
 /gpfs/home/zhengshan/software/Gaussian/g09/l1.exe "/gpfs/home/zhengshan/software/Gaussian/g09/scratch/zhengshan/%J/Gau-13384.inp" -scrdir="/gpfs/home/zhengshan/software/Gaussian/g09/scratch/zhengshan/%J/"
 Entering Link 1 = /gpfs/home/zhengshan/software/Gaussian/g09/l1.exe PID=     13386.
  
 Copyright (c) 1988,1990,1992,1993,1995,1998,2003,2009,2013,
            Gaussian, Inc.  All Rights Reserved.
  
 This is part of the Gaussian(R) 09 program.  It is based on
 the Gaussian(R) 03 system (copyright 2003, Gaussian, Inc.),
 the Gaussian(R) 98 system (copyright 1998, Gaussian, Inc.),
 the Gaussian(R) 94 system (copyright 1995, Gaussian, Inc.),
 the Gaussian 92(TM) system (copyright 1992, Gaussian, Inc.),
 the Gaussian 90(TM) system (copyright 1990, Gaussian, Inc.),
 the Gaussian 88(TM) system (copyright 1988, Gaussian, Inc.),
 the Gaussian 86(TM) system (copyright 1986, Carnegie Mellon
 University), and the Gaussian 82(TM) system (copyright 1983,
 Carnegie Mellon University). Gaussian is a federally registered
 trademark of Gaussian, Inc.
  
 This software contains proprietary and confidential information,
 including trade secrets, belonging to Gaussian, Inc.
  
 This software is provided under written license and may be
 used, copied, transmitted, or stored only in accord with that
 written license.
  
 The following legend is applicable only to US Government
 contracts under FAR:
  
                    RESTRICTED RIGHTS LEGEND
  
 Use, reproduction and disclosure by the US Government is
 subject to restrictions as set forth in subparagraphs (a)
 and (c) of the Commercial Computer Software - Restricted
 Rights clause in FAR 52.227-19.
  
 Gaussian, Inc.
 340 Quinnipiac St., Bldg. 40, Wallingford CT 06492
  
  
 ---------------------------------------------------------------
 Warning -- This program may not be used in any manner that
 competes with the business of Gaussian, Inc. or will provide
 assistance to any competitor of Gaussian, Inc.  The licensee
 of this program is prohibited from giving any competitor of
 Gaussian, Inc. access to this program.  By using this program,
 the user acknowledges that Gaussian, Inc. is engaged in the
 business of creating and licensing software in the field of
 computational chemistry and represents and warrants to the
 licensee that it is not a competitor of Gaussian, Inc. and that
 it will not use this program in any manner prohibited above.
 ---------------------------------------------------------------
  

 Cite this work as:
 Gaussian 09, Revision D.01,
 M. J. Frisch, G. W. Trucks, H. B. Schlegel, G. E. Scuseria, 
 M. A. Robb, J. R. Cheeseman, G. Scalmani, V. Barone, B. Mennucci, 
 G. A. Petersson, H. Nakatsuji, M. Caricato, X. Li, H. P. Hratchian, 
 A. F. Izmaylov, J. Bloino, G. Zheng, J. L. Sonnenberg, M. Hada, 
 M. Ehara, K. Toyota, R. Fukuda, J. Hasegawa, M. Ishida, T. Nakajima, 
 Y. Honda, O. Kitao, H. Nakai, T. Vreven, J. A. Montgomery, Jr., 
 J. E. Peralta, F. Ogliaro, M. Bearpark, J. J. Heyd, E. Brothers, 
 K. N. Kudin, V. N. Staroverov, T. Keith, R. Kobayashi, J. Normand, 
 K. Raghavachari, A. Rendell, J. C. Burant, S. S. Iyengar, J. Tomasi, 
 M. Cossi, N. Rega, J. M. Millam, M. Klene, J. E. Knox, J. B. Cross, 
 V. Bakken, C. Adamo, J. Jaramillo, R. Gomperts, R. E. Stratmann, 
 O. Yazyev, A. J. Austin, R. Cammi, C. Pomelli, J. W. Ochterski, 
 R. L. Martin, K. Morokuma, V. G. Zakrzewski, G. A. Voth, 
 P. Salvador, J. J. Dannenberg, S. Dapprich, A. D. Daniels, 
 O. Farkas, J. B. Foresman, J. V. Ortiz, J. Cioslowski, 
 and D. J. Fox, Gaussian, Inc., Wallingford CT, 2013.
 
 ******************************************
 Gaussian 09:  ES64L-G09RevD.01 24-Apr-2013
                11-Mar-2024 
 ******************************************
 %chk=DY-202A-11R_62.chk
 %mem=6GB
 %nprocshared=3
 Will use up to    3 processors via shared memory.
 ----------------------------------------------------------------------
 # mPW1PW91/6-311G(d,p) nmr guess=read geom=check scrf=(solvent=methano
 l,read)
 ----------------------------------------------------------------------
 1/29=2,38=1,40=2/1;
 2/12=2,40=1/2;
 3/5=4,6=6,7=101,11=2,14=-4,16=1,25=1,30=1,70=2203,72=3,74=-7,116=-2/1,2,8,3;
 4/5=1/1;
 5/5=2,38=6,53=3/2;
 8/6=1,10=90,11=11/1;
 10/13=100,45=16/2;
 6/7=2,8=2,9=2,10=2,28=1/1;
 99/9=1/99;
 ----------------------------------------------------------------------
 candidate structure: DY-202A-11R_62, conformer: 1, nmr calculation wit
 h methanol solvation
 ----------------------------------------------------------------------
 Structure from the checkpoint file:  "DY-202A-11R_62.chk"
 Charge =  0 Multiplicity = 1
 Redundant internal coordinates found in file.
 C,0,-1.4325086525,0.7238245457,-0.2157098298
 C,0,-0.9897757343,-0.3722815664,0.4478916762
 C,0,0.1114569999,-0.4780248804,1.4702935191
 C,0,1.467165237,0.2358089478,1.2257517857
 C,0,1.3078925558,1.7682471869,1.0864542637
 C,0,0.589559884,2.312278649,-0.1597498263
 C,0,-0.9423179489,2.1509459204,-0.2061283
 C,0,-2.6367775211,0.3743449649,-0.9883689663
 C,0,-3.0141218114,-1.0644474453,-0.6940486983
 C,0,-1.8379844234,-1.614356794,0.1408396467
 O,0,-3.2551447082,1.1290832851,-1.7410704736
 C,0,-1.6653693938,2.951085295,0.899119463
 C,0,-1.0543121912,-2.6927420814,-0.6183080255
 O,0,-2.2651964831,-2.1357292605,1.4141772981
 C,0,2.364344798,-0.4707604142,0.1638803622
 O,0,1.6154551064,-0.629311346,-1.0594216268
 C,0,2.8112199445,-1.8592416649,0.6600931611
 C,0,3.612228739,0.3670684946,-0.1657055429
 O,0,4.3563906343,-0.3434837223,-1.1671210106
 H,0,0.2864203928,-1.5338932295,1.6902401446
 H,0,-0.2944983263,-0.060540251,2.4045882507
 H,0,2.0156379766,0.0962443878,2.167266044
 H,0,2.3015377589,2.2285888462,1.139071771
 H,0,0.786344532,2.1193841015,1.9872342387
 H,0,1.0163160142,1.8578505363,-1.0600098492
 H,0,0.7994915616,3.3888136609,-0.227215663
 H,0,-1.2705392576,2.5842125556,-1.1610380806
 H,0,-3.9346457111,-1.075212413,-0.0983457242
 H,0,-3.2090335578,-1.6165608171,-1.6195778675
 H,0,-1.3528682957,4.0027446054,0.8800793249
 H,0,-1.4583978069,2.5535925627,1.8988109233
 H,0,-2.7507825523,2.9215722024,0.7486085207
 H,0,-0.19042058,-3.0343029667,-0.0403890819
 H,0,-1.7076789037,-3.5556151933,-0.8009918992
 H,0,-0.7027514443,-2.3209633631,-1.5855821759
 H,0,-2.686197748,-2.9965780233,1.2466431171
 H,0,2.2763875588,-0.8738188132,-1.733894888
 H,0,3.3862250721,-1.7792742408,1.5901685064
 H,0,1.9536423954,-2.5127040994,0.8412508147
 H,0,3.4461436206,-2.3424956683,-0.0890542472
 H,0,3.3210459052,1.3455729261,-0.5583969457
 H,0,4.2222758174,0.5198655688,0.7360848994
 H,0,4.916440547,0.3013090108,-1.6285190089
 Recover connectivity data from disk.
                          Input orientation:                          
 ---------------------------------------------------------------------
 Center     Atomic      Atomic             Coordinates (Angstroms)
 Number     Number       Type             X           Y           Z
 ---------------------------------------------------------------------
      1          6           0       -1.432509    0.723825   -0.215710
      2          6           0       -0.989776   -0.372282    0.447892
      3          6           0        0.111457   -0.478025    1.470294
      4          6           0        1.467165    0.235809    1.225752
      5          6           0        1.307893    1.768247    1.086454
      6          6           0        0.589560    2.312279   -0.159750
      7          6           0       -0.942318    2.150946   -0.206128
      8          6           0       -2.636778    0.374345   -0.988369
      9          6           0       -3.014122   -1.064447   -0.694049
     10          6           0       -1.837984   -1.614357    0.140840
     11          8           0       -3.255145    1.129083   -1.741070
     12          6           0       -1.665369    2.951085    0.899119
     13          6           0       -1.054312   -2.692742   -0.618308
     14          8           0       -2.265196   -2.135729    1.414177
     15          6           0        2.364345   -0.470760    0.163880
     16          8           0        1.615455   -0.629311   -1.059422
     17          6           0        2.811220   -1.859242    0.660093
     18          6           0        3.612229    0.367068   -0.165706
     19          8           0        4.356391   -0.343484   -1.167121
     20          1           0        0.286420   -1.533893    1.690240
     21          1           0       -0.294498   -0.060540    2.404588
     22          1           0        2.015638    0.096244    2.167266
     23          1           0        2.301538    2.228589    1.139072
     24          1           0        0.786345    2.119384    1.987234
     25          1           0        1.016316    1.857851   -1.060010
     26          1           0        0.799492    3.388814   -0.227216
     27          1           0       -1.270539    2.584213   -1.161038
     28          1           0       -3.934646   -1.075212   -0.098346
     29          1           0       -3.209034   -1.616561   -1.619578
     30          1           0       -1.352868    4.002745    0.880079
     31          1           0       -1.458398    2.553593    1.898811
     32          1           0       -2.750783    2.921572    0.748609
     33          1           0       -0.190421   -3.034303   -0.040389
     34          1           0       -1.707679   -3.555615   -0.800992
     35          1           0       -0.702751   -2.320963   -1.585582
     36          1           0       -2.686198   -2.996578    1.246643
     37          1           0        2.276388   -0.873819   -1.733895
     38          1           0        3.386225   -1.779274    1.590169
     39          1           0        1.953642   -2.512704    0.841251
     40          1           0        3.446144   -2.342496   -0.089054
     41          1           0        3.321046    1.345573   -0.558397
     42          1           0        4.222276    0.519866    0.736085
     43          1           0        4.916441    0.301309   -1.628519
 ---------------------------------------------------------------------
                    Distance matrix (angstroms):
                    1          2          3          4          5
     1  C    0.000000
     2  C    1.355665   0.000000
     3  C    2.582805   1.506387   0.000000
     4  C    3.274764   2.647905   1.551549   0.000000
     5  C    3.208777   3.204513   2.573816   1.546977   0.000000
     6  C    2.571980   3.173388   3.266714   2.646041   1.537855
     7  C    1.508991   2.607043   3.291249   3.394649   2.623104
     8  C    1.472889   2.309310   3.784752   4.665176   4.669933
     9  C    2.434795   2.425098   3.846753   5.045615   5.465726
    10  C    2.399715   1.535086   2.618973   3.940071   4.715161
    11  O    2.411008   3.489634   4.922363   5.648025   5.405991
    12  C    2.501551   3.421228   3.904119   4.158388   3.205384
    13  C    3.460931   2.554503   3.259792   4.281917   5.327912
    14  O    3.395136   2.381208   2.898209   4.426084   5.302396
    15  C    3.998402   3.367564   2.604279   1.559404   2.642043
    16  O    3.439900   3.020809   2.946923   2.447946   3.232285
    17  C    5.044650   4.087010   3.138934   2.552585   3.949741
    18  C    5.057583   4.701232   3.955512   2.560211   2.973411
    19  O    5.962859   5.584854   4.999352   3.795925   4.339510
    20  H    3.418282   2.126370   1.092633   2.177557   3.508859
    21  H    2.962475   2.099823   1.100909   2.140312   2.765791
    22  H    4.238177   3.494034   2.107477   1.098522   2.112972
    23  H    4.247688   4.251470   3.497416   2.162143   1.096364
    24  H    3.424012   3.425285   2.732990   2.142715   1.098505
    25  H    2.827649   3.357329   3.560550   2.838836   2.168030
    26  H    3.476223   4.219370   4.278711   3.535299   2.147193
    27  H    2.093065   3.377624   4.267449   4.325135   3.516437
    28  H    3.083991   3.076483   4.380435   5.714155   6.080561
    29  H    3.256423   3.278379   4.676455   5.778755   6.259565
    30  H    3.458094   4.411290   4.750779   4.718250   3.480692
    31  H    2.796412   3.299320   3.440752   3.792631   2.988152
    32  H    2.738220   3.747139   4.502278   5.023154   4.232865
    33  H    3.961949   2.822011   2.984602   3.878703   5.155503
    34  H    4.328034   3.494096   4.235511   5.344364   6.403096
    35  H    3.417577   2.831035   3.660292   4.375982   5.282434
    36  H    4.189464   3.225335   3.770942   5.263002   6.219484
    37  H    4.314309   3.959742   3.887210   3.262763   3.984076
    38  H    5.722490   4.736434   3.525865   2.806448   4.142234
    39  H    4.801906   3.660581   2.815894   2.817592   4.336319
    40  H    5.763645   4.883384   4.126494   3.506098   4.780392
    41  H    4.806276   4.748350   4.212191   2.802077   2.633814
    42  H    5.737953   5.295702   4.293446   2.812667   3.189803
    43  H    6.517953   6.296713   5.770430   4.477572   4.748116
                    6          7          8          9         10
     6  C    0.000000
     7  C    1.541048   0.000000
     8  C    3.853758   2.576704   0.000000
     9  C    4.967321   3.856059   1.516290   0.000000
    10  C    4.626207   3.885886   2.422420   1.543612   0.000000
    11  O    4.322300   2.957942   1.232302   2.442524   3.616129
    12  C    2.571767   1.544215   3.338538   4.525685   4.631203
    13  C    5.287989   4.862484   3.471047   2.549105   1.534067
    14  O    5.514676   4.769799   3.494392   2.480555   1.440739
    15  C    3.316610   4.236068   5.201260   5.478723   4.355217
    16  O    3.242657   3.873002   4.369652   4.664314   3.786448
    17  C    4.796822   5.560665   6.114492   6.033242   4.684516
    18  C    3.594496   4.891600   6.302928   6.799772   5.807309
    19  O    4.717720   5.934812   7.032185   7.420784   6.457257
    20  H    4.278714   4.322505   4.400160   4.098633   2.630630
    21  H    3.603839   3.482267   4.145788   4.243316   3.149802
    22  H    3.515609   4.313270   5.628529   5.901933   4.677923
    23  H    2.150537   3.512576   5.687810   6.516184   5.735882
    24  H    2.164595   2.792868   4.859747   5.636453   4.923119
    25  H    1.095031   2.156679   3.943477   4.991812   4.652450
    26  H    1.098886   2.136975   4.634039   5.881591   5.667756
    27  H    2.129905   1.098773   2.603831   4.070734   4.432253
    28  H    5.652194   4.401561   2.139584   1.096514   2.178044
    29  H    5.656517   4.618435   2.165550   1.095182   2.231334
    30  H    2.777039   2.185762   4.278412   5.560043   5.686268
    31  H    2.913767   2.204367   3.804406   4.715232   4.539422
    32  H    3.514860   2.185390   3.085199   4.247230   4.666609
    33  H    5.404494   5.242101   4.301419   3.504410   2.182558
    34  H    6.334088   5.788305   4.042638   2.814986   2.161599
    35  H    5.016971   4.685964   3.370728   2.777786   2.183708
    36  H    6.394723   5.625715   4.044854   2.758070   1.962856
    37  H    3.933769   4.673686   5.123760   5.395100   4.581603
    38  H    5.255888   6.116339   6.896629   6.833232   5.424031
    39  H    5.113040   5.588669   5.723156   5.397525   3.959045
    40  H    5.461867   6.281984   6.722494   6.613203   5.339012
    41  H    2.924800   4.353044   6.051762   6.779451   5.988799
    42  H    4.148721   5.497383   7.074004   7.544586   6.452595
    43  H    4.992312   6.306299   7.580648   8.101379   7.240350
                   11         12         13         14         15
    11  O    0.000000
    12  C    3.580179   0.000000
    13  C    4.550891   5.876118   0.000000
    14  O    4.646998   5.147889   2.430535   0.000000
    15  C    6.145486   5.337434   4.151655   5.076221   0.000000
    16  O    5.222963   5.236309   3.402938   4.842256   1.443067
    17  C    7.176103   6.575426   4.155884   5.139561   1.540716
    18  C    7.086837   5.971937   5.598562   6.580589   1.538765
    19  O    7.773888   7.168342   5.924181   7.329438   2.399169
    20  H    5.604286   4.954835   2.910307   2.636127   2.788870
    21  H    5.231359   3.635328   4.079670   3.028362   3.501214
    22  H    6.642515   4.827849   4.996245   4.886143   2.111077
    23  H    6.354593   4.039298   6.210444   6.322817   2.870789
    24  H    5.587002   2.808313   5.773511   5.267474   3.538863
    25  H    4.386379   3.496396   5.019013   5.730498   2.955929
    26  H    4.882439   2.745137   6.369840   6.527408   4.183065
    27  H    2.528339   2.129492   5.309196   5.467991   4.929569
    28  H    2.831817   4.728174   3.344112   2.489876   6.333357
    29  H    2.748718   5.439681   2.608358   3.219322   5.962896
    30  H    4.329782   1.097272   6.867594   6.228841   5.860278
    31  H    4.301891   1.095546   5.832941   4.782837   5.173979
    32  H    3.109003   1.096196   6.022209   5.123971   6.165578
    33  H    5.442301   6.235625   1.094058   2.688474   3.624956
    34  H    5.022429   6.725275   1.097639   2.689587   5.198912
    35  H    4.294381   5.907188   1.094273   3.387345   3.986345
    36  H    5.125545   6.044631   2.496680   0.972816   5.749792
    37  H    5.882985   6.090985   3.955575   5.668224   1.942098
    38  H    7.978940   6.955031   5.042833   5.665386   2.188777
    39  H    6.860209   6.553899   3.348211   4.274220   2.190215
    40  H    7.725819   7.424692   4.544985   5.909472   2.176616
    41  H    6.685198   5.437496   5.954438   6.871435   2.176242
    42  H    7.900586   6.371952   6.324366   7.042676   2.181895
    43  H    8.214176   7.531965   6.755350   8.171479   3.212784
                   16         17         18         19         20
    16  O    0.000000
    17  C    2.428850   0.000000
    18  C    2.403873   2.505996   0.000000
    19  O    2.757902   2.832629   1.435790   0.000000
    20  H    3.185160   2.746210   4.256664   5.113340   0.000000
    21  H    3.996347   3.990498   4.695932   5.870940   1.737391
    22  H    3.331380   2.593925   2.839930   4.097636   2.423860
    23  H    3.670378   4.147235   2.624045   4.019515   4.303575
    24  H    4.186271   4.657348   3.961235   5.362919   3.699265
    25  H    2.558308   4.471824   3.124256   4.001680   4.427251
    26  H    4.183741   5.690031   4.128707   5.240706   5.307817
    27  H    4.320420   6.302504   5.454158   6.343011   5.245256
    28  H    5.650320   6.833494   7.683751   8.391602   4.607258
    29  H    4.956221   6.441991   7.251079   7.685121   4.814554
    30  H    5.833400   7.193810   6.242115   7.461660   5.830779
    31  H    5.322649   6.263957   5.895284   7.183645   4.449206
    32  H    5.911157   7.334841   6.917324   8.052485   5.473796
    33  H    3.175468   3.298680   5.103447   5.402178   2.339591
    34  H    4.435455   5.043104   6.640215   6.872029   3.777569
    35  H    2.917638   4.195741   5.278316   5.447977   3.511261
    36  H    5.424583   5.644393   7.278669   7.903367   3.342556
    37  H    0.975464   2.643536   2.404889   2.220113   4.015018
    38  H    3.387974   1.096388   2.782258   3.256587   3.111112
    39  H    2.697053   1.093284   3.472457   3.809498   2.111512
    40  H    2.688500   1.094479   2.715732   2.446799   3.715317
    41  H    2.657110   3.466335   1.093830   2.072534   4.749384
    42  H    3.367487   2.767129   1.099423   2.094171   4.540847
    43  H    3.476554   3.786513   1.960897   0.970722   5.984916
                   21         22         23         24         25
    21  H    0.000000
    22  H    2.327581   0.000000
    23  H    3.685247   2.384495   0.000000
    24  H    2.468699   2.374167   1.739861   0.000000
    25  H    4.171558   3.810146   2.573947   3.067081   0.000000
    26  H    4.474511   4.248949   2.338591   2.552531   1.756248
    27  H    4.545444   5.297788   4.263415   3.789255   2.401565
    28  H    4.532649   6.473885   7.164935   6.069830   5.834353
    29  H    5.206691   6.676158   7.263726   6.552055   5.498930
    30  H    4.467053   5.316430   4.070551   3.057625   3.738656
    31  H    2.905884   4.263749   3.849668   2.288061   3.919552
    32  H    4.203403   5.719601   5.114551   3.832619   4.312034
    33  H    3.851235   4.420493   5.941297   5.623684   5.140915
    34  H    4.948573   6.000810   7.300321   6.797056   6.065711
    35  H    4.604090   5.226510   6.094909   5.890595   4.549055
    36  H    3.959972   5.702662   7.224365   6.227367   6.526464
    37  H    4.939425   4.028408   4.228416   5.002629   3.082843
    38  H    4.143073   2.393558   4.176482   4.702826   5.086117
    39  H    3.675768   2.927246   4.763359   4.912444   4.857481
    40  H    5.041624   3.617289   4.869623   5.594093   4.948709
    41  H    4.881454   3.270191   2.168067   3.674743   2.413674
    42  H    4.849951   2.664017   2.602185   3.991173   3.910798
    43  H    6.599301   4.781704   4.267515   5.782453   4.237570
                   26         27         28         29         30
    26  H    0.000000
    27  H    2.409239   0.000000
    28  H    6.508163   4.649534   0.000000
    29  H    6.562067   4.649141   1.770231   0.000000
    30  H    2.497132   2.487001   5.780012   6.424191   0.000000
    31  H    3.211798   3.065763   4.825833   5.730093   1.774540
    32  H    3.711468   2.439607   4.253604   5.139353   1.772112
    33  H    6.501635   5.830114   4.226182   3.689967   7.191563
    34  H    7.405418   6.165891   3.406683   2.585359   7.751174
    35  H    6.058337   4.956145   3.769471   2.603611   6.818462
    36  H    7.422635   6.240692   2.656927   3.223822   7.134610
    37  H    4.756190   4.986666   6.425925   5.536658   6.617041
    38  H    6.058317   6.949432   7.545988   7.336647   7.509659
    39  H    6.107503   6.354767   6.133609   5.788953   7.306544
    40  H    6.314409   6.904252   7.488801   6.867377   8.014475
    41  H    3.262323   4.793752   7.662696   7.248605   5.565541
    42  H    4.568836   6.166978   8.353198   8.083182   6.575212
    43  H    5.333442   6.611271   9.087242   8.348750   7.700515
                   31         32         33         34         35
    31  H    0.000000
    32  H    1.768794   0.000000
    33  H    6.049202   6.530729   0.000000
    34  H    6.683823   6.741163   1.775488   0.000000
    35  H    6.039312   6.093198   1.777346   1.774775   0.000000
    36  H    5.721644   5.939420   2.808341   2.337270   3.523069
    37  H    6.236371   6.770543   3.690636   4.892354   3.315342
    38  H    6.506871   7.776184   4.126283   5.900923   5.205627
    39  H    6.199017   7.188293   2.376207   4.146070   3.603153
    40  H    7.209564   8.173982   3.702103   5.342322   4.410600
    41  H    5.508200   6.407740   5.637556   7.026277   5.539814
    42  H    6.144756   7.375086   5.718996   7.357752   6.141363
    43  H    7.625838   8.444100   6.303054   7.709710   6.201087
                   36         37         38         39         40
    36  H    0.000000
    37  H    6.165790   0.000000
    38  H    6.202754   3.619528   0.000000
    39  H    4.682584   3.069444   1.775131   0.000000
    40  H    6.310113   2.496165   1.772173   1.766918   0.000000
    41  H    7.628854   2.720075   3.792789   4.326096   3.719917
    42  H    7.768723   3.439424   2.591232   3.788698   3.078368
    43  H    8.771700   2.891697   4.126783   4.774579   3.394323
                   41         42         43
    41  H    0.000000
    42  H    1.780363   0.000000
    43  H    2.186534   2.474062   0.000000
 Stoichiometry    C15H24O4
 Framework group  C1[X(C15H24O4)]
 Deg. of freedom   123
 Full point group                 C1      NOp   1
 Largest Abelian subgroup         C1      NOp   1
 Largest concise Abelian subgroup C1      NOp   1
                         Standard orientation:                         
 ---------------------------------------------------------------------
 Center     Atomic      Atomic             Coordinates (Angstroms)
 Number     Number       Type             X           Y           Z
 ---------------------------------------------------------------------
      1          6           0       -1.506614    0.693330   -0.202184
      2          6           0       -1.013423   -0.388433    0.449261
      3          6           0        0.121535   -0.461153    1.437079
      4          6           0        1.448792    0.289057    1.149193
      5          6           0        1.243072    1.816162    1.012199
      6          6           0        0.471645    2.336946   -0.212007
      7          6           0       -1.055903    2.133415   -0.210397
      8          6           0       -2.724208    0.308824   -0.936364
      9          6           0       -3.052408   -1.139024   -0.627888
     10          6           0       -1.836187   -1.654174    0.170964
     11          8           0       -3.386236    1.044283   -1.670793
     12          6           0       -1.766061    2.916269    0.915397
     13          6           0       -1.047036   -2.712589   -0.610292
     14          8           0       -2.209098   -2.183747    1.457905
     15          6           0        2.331696   -0.395359    0.061167
     16          8           0        1.549824   -0.577669   -1.137950
     17          6           0        2.831888   -1.769712    0.545695
     18          6           0        3.545161    0.475608   -0.308586
     19          8           0        4.277166   -0.216839   -1.331415
     20          1           0        0.332296   -1.511226    1.653347
     21          1           0       -0.266560   -0.052535    2.382813
     22          1           0        2.029887    0.167110    2.073426
     23          1           0        2.224799    2.303799    1.033047
     24          1           0        0.740273    2.155189    1.928151
     25          1           0        0.882598    1.892061   -1.124305
     26          1           0        0.649613    3.418667   -0.287885
     27          1           0       -1.425452    2.554975   -1.155396
     28          1           0       -3.953336   -1.173538   -0.003805
     29          1           0       -3.260677   -1.698724   -1.545921
     30          1           0       -1.483422    3.976073    0.884773
     31          1           0       -1.517253    2.527253    1.908867
     32          1           0       -2.854399    2.856514    0.798795
     33          1           0       -0.156519   -3.028735   -0.058936
     34          1           0       -1.681719   -3.593585   -0.771019
     35          1           0       -0.736078   -2.333827   -1.588698
     36          1           0       -2.611202   -3.056289    1.305084
     37          1           0        2.195977   -0.805678   -1.832232
     38          1           0        3.433083   -1.671510    1.457280
     39          1           0        1.998698   -2.446037    0.754617
     40          1           0        3.456318   -2.237288   -0.221992
     41          1           0        3.215047    1.444696   -0.693761
     42          1           0        4.178481    0.647501    0.573508
     43          1           0        4.804619    0.441899   -1.811165
 ---------------------------------------------------------------------
 Rotational constants (GHZ):      0.5383575      0.2964611      0.2384749
 Standard basis: 6-311G(d,p) (5D, 7F)
 There are   505 symmetry adapted cartesian basis functions of A   symmetry.
 There are   486 symmetry adapted basis functions of A   symmetry.
   486 basis functions,   800 primitive gaussians,   505 cartesian basis functions
    73 alpha electrons       73 beta electrons
       nuclear repulsion energy      1632.7299471684 Hartrees.
 NAtoms=   43 NActive=   43 NUniq=   43 SFac= 1.00D+00 NAtFMM=   60 NAOKFM=F Big=F
 Integral buffers will be    131072 words long.
 Raffenetti 2 integral format.
 Two-electron integral symmetry is turned on.
 Using the following non-standard input for PCM:
 --- end of non-standard input.
 ------------------------------------------------------------------------------
 Polarizable Continuum Model (PCM)
 =================================
 Model                : PCM (using non-symmetric T matrix).
 Atomic radii         : UFF (Universal Force Field).
 Polarization charges : Total charges.
 Charge compensation  : None.
 Solution method      : On-the-fly selection.
 Cavity type          : Scaled VdW (van der Waals Surface) (Alpha=1.100).
 Cavity algorithm     : GePol (No added spheres)
                        Default sphere list used, NSphG=   43.
                        Lebedev-Laikov grids with approx.  5.0 points / Ang**2.
                        Smoothing algorithm: Karplus/York (Gamma=1.0000).
                        Polarization charges: spherical gaussians, with
                                              point-specific exponents (IZeta= 3).
                        Self-potential: point-specific (ISelfS= 7).
                        Self-field    : sphere-specific E.n sum rule (ISelfD= 2).
 Solvent              : Methanol, Eps=  32.613000 Eps(inf)=   1.765709
 ------------------------------------------------------------------------------
 One-electron integrals computed using PRISM.
 NBasis=   486 RedAO= T EigKep=  3.00D-04  NBF=   486
 NBsUse=   486 1.00D-06 EigRej= -1.00D+00 NBFU=   486
 Initial guess from the checkpoint file:  "DY-202A-11R_62.chk"
 B after Tr=     0.000000    0.000000    0.000000
         Rot=    1.000000    0.000000    0.000000    0.000000 Ang=   0.00 deg.
 Requested convergence on RMS density matrix=1.00D-08 within 128 cycles.
 Requested convergence on MAX density matrix=1.00D-06.
 Requested convergence on             energy=1.00D-06.
 No special actions if energy rises.
 Inv3:  Mode=1 IEnd=    19768467.
 Iteration    1 A*A^-1 deviation from unit magnitude is 6.22D-15 for   2557.
 Iteration    1 A*A^-1 deviation from orthogonality  is 6.26D-15 for   2543   2476.
 Iteration    1 A^-1*A deviation from unit magnitude is 6.66D-15 for   2557.
 Iteration    1 A^-1*A deviation from orthogonality  is 1.11D-11 for   2441   2407.
 Error on total polarization charges =  0.01125
 SCF Done:  E(RmPW1PW91) =  -886.971206210     A.U. after   11 cycles
            NFock= 11  Conv=0.57D-08     -V/T= 2.0045
 DoSCS=F DFT=T ScalE2(SS,OS)=  1.000000  1.000000
 Range of M.O.s used for correlation:     1   486
 NBasis=   486 NAE=    73 NBE=    73 NFC=     0 NFV=     0
 NROrb=    486 NOA=    73 NOB=    73 NVA=   413 NVB=   413
 NEqPCM:  Using equilibrium solvation (IEInf=0, Eps=  32.6130, EpsInf=   1.7657)
          Differentiating once with respect to magnetic field using GIAOs.
          Electric field/nuclear overlap derivatives assumed to be zero.
 FoFJK:  IHMeth= 1 ICntrl=    6127 DoSepK=F KAlg= 0 I1Cent=   0 FoldK=F
 IRaf=         1 NMat=   1 IRICut=       1 DoRegI=T DoRafI=F ISym2E= 0.
          There are     3 degrees of freedom in the 1st order CPHF.  IDoFFX=0 NUNeed=     3.
      3 vectors produced by pass  0 Test12= 1.00D-12 3.33D-08 XBig12= 3.92D+01 8.69D-01.
 AX will form     3 AO Fock derivatives at one time.
      3 vectors produced by pass  1 Test12= 1.00D-12 3.33D-08 XBig12= 7.74D-02 1.61D-01.
      3 vectors produced by pass  2 Test12= 1.00D-12 3.33D-08 XBig12= 9.55D-04 1.46D-02.
      3 vectors produced by pass  3 Test12= 1.00D-12 3.33D-08 XBig12= 4.52D-06 7.08D-04.
      3 vectors produced by pass  4 Test12= 1.00D-12 3.33D-08 XBig12= 2.19D-08 4.31D-05.
      3 vectors produced by pass  5 Test12= 1.00D-12 3.33D-08 XBig12= 6.96D-11 1.59D-06.
      3 vectors produced by pass  6 Test12= 1.00D-12 3.33D-08 XBig12= 3.09D-13 1.04D-07.
 InvSVY:  IOpt=1 It=  1 EMax= 1.78D-15
 Solved reduced A of dimension    21 with     3 vectors.
 Calculating GIAO nuclear magnetic shielding tensors.
 SCF GIAO Magnetic shielding tensor (ppm):
      1  C    Isotropic =    35.8533   Anisotropy =   139.6524
   XX=    16.7500   YX=   -34.7038   ZX=   -73.9623
   XY=   -32.5821   YY=    17.3632   ZY=     7.8790
   XZ=   -75.1290   YZ=    -3.2979   ZZ=    73.4466
   Eigenvalues:   -46.0989    24.7039   128.9549
      2  C    Isotropic =    -1.5252   Anisotropy =   190.9653
   XX=    -7.6882   YX=   -54.4926   ZX=   -91.8269
   XY=   -49.3291   YY=   -38.4012   ZY=    -1.5402
   XZ=  -103.9697   YZ=    10.1266   ZZ=    41.5139
   Eigenvalues:  -107.2090   -23.1515   125.7850
      3  C    Isotropic =   154.8293   Anisotropy =    19.4248
   XX=   164.8076   YX=     8.0568   ZX=    -4.2688
   XY=     3.7625   YY=   144.9903   ZY=     1.5781
   XZ=    -4.4491   YZ=    -1.4315   ZZ=   154.6899
   Eigenvalues:   143.2210   153.4878   167.7791
      4  C    Isotropic =   143.4314   Anisotropy =    19.6522
   XX=   140.8358   YX=    -8.0708   ZX=    -6.9010
   XY=    -5.5008   YY=   142.3776   ZY=     6.1086
   XZ=    -4.7613   YZ=     6.9342   ZZ=   147.0810
   Eigenvalues:   134.7773   138.9842   156.5329
      5  C    Isotropic =   159.8925   Anisotropy =    24.0304
   XX=   151.5771   YX=    -3.5437   ZX=     3.2977
   XY=    -0.4312   YY=   174.2803   ZY=    -5.4587
   XZ=     2.1271   YZ=    -5.4183   ZZ=   153.8200
   Eigenvalues:   149.6661   154.0985   175.9127
      6  C    Isotropic =   156.9627   Anisotropy =    15.6248
   XX=   166.9538   YX=    -1.2504   ZX=    -3.0147
   XY=    -2.4244   YY=   159.2839   ZY=    -3.9946
   XZ=     0.7080   YZ=    -2.4313   ZZ=   144.6505
   Eigenvalues:   143.8771   159.6318   167.3792
      7  C    Isotropic =   155.5484   Anisotropy =     8.9257
   XX=   159.6820   YX=     0.9762   ZX=    -0.7888
   XY=     2.0252   YY=   157.2061   ZY=     4.0899
   XZ=    -8.3925   YZ=     4.8124   ZZ=   149.7570
   Eigenvalues:   145.9951   159.1512   161.4989
      8  C    Isotropic =   -24.0931   Anisotropy =   145.2907
   XX=   -32.7376   YX=   -35.5757   ZX=   -62.6239
   XY=   -42.1280   YY=   -64.2074   ZY=    22.4773
   XZ=   -55.3628   YZ=    20.1947   ZZ=    24.6658
   Eigenvalues:   -93.4779   -51.5687    72.7674
      9  C    Isotropic =   132.8470   Anisotropy =    34.0332
   XX=   136.0245   YX=   -13.4971   ZX=     2.5580
   XY=   -12.3245   YY=   138.3026   ZY=    -9.0355
   XZ=    11.2782   YZ=   -13.4868   ZZ=   124.2138
   Eigenvalues:   117.9711   125.0341   155.5358
     10  C    Isotropic =   105.5698   Anisotropy =    38.0855
   XX=   105.1549   YX=    10.8751   ZX=   -11.0592
   XY=     9.3967   YY=    96.9135   ZY=   -14.9646
   XZ=    -6.3128   YZ=   -18.3486   ZZ=   114.6411
   Eigenvalues:    85.7458   100.0035   130.9601
     11  O    Isotropic =  -220.5941   Anisotropy =   873.2151
   XX=  -259.9535   YX=    35.2668   ZX=  -452.4549
   XY=     6.1085   YY=  -369.7214   ZY=   274.3483
   XZ=  -402.2133   YZ=   294.2253   ZZ=   -32.1073
   Eigenvalues:  -710.0362  -313.2953   361.5494
     12  C    Isotropic =   169.8243   Anisotropy =    31.0747
   XX=   164.2210   YX=    -3.4751   ZX=   -12.7795
   XY=     1.0583   YY=   180.8962   ZY=    11.5812
   XZ=   -15.7548   YZ=    13.7118   ZZ=   164.3556
   Eigenvalues:   147.8466   171.0855   190.5407
     13  C    Isotropic =   157.1557   Anisotropy =    35.9479
   XX=   151.6322   YX=   -10.8830   ZX=   -14.6697
   XY=   -15.0232   YY=   159.6236   ZY=    11.6886
   XZ=   -11.8520   YZ=     7.4035   ZZ=   160.2111
   Eigenvalues:   139.9790   150.3671   181.1209
     14  O    Isotropic =   244.6090   Anisotropy =    60.1642
   XX=   242.6322   YX=    19.0175   ZX=   -36.0096
   XY=    11.7040   YY=   233.4887   ZY=   -10.3247
   XZ=   -20.3931   YZ=    -7.5727   ZZ=   257.7060
   Eigenvalues:   217.1842   231.9243   284.7184
     15  C    Isotropic =   108.3044   Anisotropy =    36.7483
   XX=   107.8143   YX=    -3.8102   ZX=    14.4303
   XY=    -1.1984   YY=    96.0043   ZY=     8.3519
   XZ=    18.9899   YZ=     3.8385   ZZ=   121.0945
   Eigenvalues:    90.5718   101.5380   132.8032
     16  O    Isotropic =   268.5162   Anisotropy =    58.4147
   XX=   260.4319   YX=   -10.7321   ZX=    -3.9529
   XY=   -23.0867   YY=   253.0258   ZY=   -41.6538
   XZ=    10.1939   YZ=   -10.2538   ZZ=   292.0909
   Eigenvalues:   232.8464   265.2429   307.4593
     17  C    Isotropic =   163.1796   Anisotropy =    42.7890
   XX=   152.5076   YX=   -10.9152   ZX=    19.3467
   XY=   -15.4883   YY=   174.1909   ZY=   -12.1250
   XZ=    18.5690   YZ=    -7.1925   ZZ=   162.8404
   Eigenvalues:   137.3276   160.5057   191.7056
     18  C    Isotropic =   115.4428   Anisotropy =    38.9270
   XX=   124.2796   YX=    -1.1608   ZX=   -10.2219
   XY=   -10.6497   YY=   106.3894   ZY=    15.7698
   XZ=   -20.0596   YZ=    14.1215   ZZ=   115.6594
   Eigenvalues:    94.5658   110.3685   141.3942
     19  O    Isotropic =   319.9886   Anisotropy =    87.0238
   XX=   323.8596   YX=    20.2107   ZX=   -38.6114
   XY=    38.3546   YY=   332.2759   ZY=   -27.0682
   XZ=   -24.9500   YZ=   -20.0329   ZZ=   303.8303
   Eigenvalues:   280.4325   301.5289   378.0044
     20  H    Isotropic =    28.4771   Anisotropy =     6.3475
   XX=    29.7402   YX=     1.8989   ZX=     0.2562
   XY=     1.5937   YY=    31.1918   ZY=    -1.5633
   XZ=     0.1273   YZ=    -2.6692   ZZ=    24.4993
   Eigenvalues:    23.8062    28.9164    32.7088
     21  H    Isotropic =    29.2019   Anisotropy =     7.4119
   XX=    27.9396   YX=     0.4228   ZX=    -3.0246
   XY=     0.8761   YY=    26.4919   ZY=     0.5451
   XZ=    -1.6945   YZ=     1.4211   ZZ=    33.1743
   Eigenvalues:    25.7301    27.7325    34.1432
     22  H    Isotropic =    30.0155   Anisotropy =     6.2142
   XX=    29.4915   YX=    -0.7050   ZX=     3.3701
   XY=    -1.6522   YY=    28.6176   ZY=     0.0990
   XZ=     2.8514   YZ=    -0.2858   ZZ=    31.9375
   Eigenvalues:    26.8654    29.0229    34.1584
     23  H    Isotropic =    29.9898   Anisotropy =     8.4342
   XX=    32.6972   YX=     2.2525   ZX=     1.6258
   XY=     3.2766   YY=    32.0990   ZY=     1.0765
   XZ=     1.5522   YZ=     1.7549   ZZ=    25.1733
   Eigenvalues:    24.7394    29.6175    35.6127
     24  H    Isotropic =    29.8002   Anisotropy =     6.8949
   XX=    27.8845   YX=    -2.1620   ZX=     0.4495
   XY=    -2.5008   YY=    29.7823   ZY=     3.2182
   XZ=    -0.4571   YZ=     3.1243   ZZ=    31.7339
   Eigenvalues:    25.6715    29.3323    34.3968
     25  H    Isotropic =    29.4593   Anisotropy =     6.0844
   XX=    30.0677   YX=    -3.1275   ZX=    -2.0330
   XY=    -3.1049   YY=    27.9634   ZY=    -0.1781
   XZ=    -3.1391   YZ=    -0.8291   ZZ=    30.3469
   Eigenvalues:    24.9797    29.8827    33.5156
     26  H    Isotropic =    30.3484   Anisotropy =    10.1583
   XX=    29.7433   YX=     1.8662   ZX=     0.6285
   XY=     1.2922   YY=    35.5463   ZY=    -3.5942
   XZ=     0.0034   YZ=    -4.0334   ZZ=    25.7558
   Eigenvalues:    24.3204    29.6043    37.1206
     27  H    Isotropic =    28.8730   Anisotropy =     8.6583
   XX=    29.3988   YX=    -0.2016   ZX=     3.4587
   XY=    -1.6096   YY=    25.9659   ZY=    -2.1718
   XZ=     3.6581   YZ=    -2.3721   ZZ=    31.2543
   Eigenvalues:    25.0624    26.9114    34.6452
     28  H    Isotropic =    29.2436   Anisotropy =     6.7522
   XX=    33.6794   YX=     0.1519   ZX=    -0.4905
   XY=    -0.6042   YY=    26.9912   ZY=    -0.4483
   XZ=    -0.8177   YZ=    -2.0458   ZZ=    27.0602
   Eigenvalues:    25.7298    28.2559    33.7450
     29  H    Isotropic =    29.2480   Anisotropy =     5.7047
   XX=    29.3557   YX=    -1.2960   ZX=     2.9574
   XY=    -0.2220   YY=    28.5888   ZY=     1.3238
   XZ=     3.8079   YZ=     1.7010   ZZ=    29.7995
   Eigenvalues:    25.3886    29.3043    33.0512
     30  H    Isotropic =    30.9978   Anisotropy =    11.4332
   XX=    27.9965   YX=    -1.6635   ZX=    -1.0864
   XY=    -0.5297   YY=    38.1393   ZY=     1.3944
   XZ=    -0.0973   YZ=     2.6353   ZZ=    26.8576
   Eigenvalues:    26.4025    27.9710    38.6199
     31  H    Isotropic =    30.5068   Anisotropy =     5.8024
   XX=    28.6496   YX=    -2.8993   ZX=    -1.8043
   XY=    -2.2570   YY=    28.7274   ZY=     0.3663
   XZ=     0.2298   YZ=     0.4126   ZZ=    34.1434
   Eigenvalues:    26.0996    31.0457    34.3750
     32  H    Isotropic =    30.8292   Anisotropy =     9.1260
   XX=    35.9626   YX=    -2.6891   ZX=    -0.5445
   XY=    -1.7271   YY=    29.0068   ZY=     1.6623
   XZ=    -1.7303   YZ=     2.5009   ZZ=    27.5182
   Eigenvalues:    26.0382    29.5362    36.9132
     33  H    Isotropic =    29.8862   Anisotropy =     6.0617
   XX=    33.2900   YX=    -0.6907   ZX=     2.3360
   XY=    -1.2750   YY=    30.3663   ZY=    -0.0959
   XZ=     1.5353   YZ=     1.9756   ZZ=    26.0022
   Eigenvalues:    25.2581    30.4731    33.9273
     34  H    Isotropic =    30.3514   Anisotropy =     8.7564
   XX=    29.1829   YX=     1.4470   ZX=     0.6955
   XY=     2.6996   YY=    34.3436   ZY=     2.4717
   XZ=     0.9492   YZ=     3.5381   ZZ=    27.5278
   Eigenvalues:    26.3916    28.4736    36.1890
     35  H    Isotropic =    30.5822   Anisotropy =     6.8181
   XX=    29.8283   YX=     0.8848   ZX=    -2.8436
   XY=     0.9994   YY=    28.2051   ZY=     1.1571
   XZ=    -2.3178   YZ=     1.8239   ZZ=    33.7133
   Eigenvalues:    26.7979    29.8211    35.1276
     36  H    Isotropic =    30.5498   Anisotropy =    16.5158
   XX=    27.4710   YX=     8.1044   ZX=    -1.2999
   XY=     7.3935   YY=    36.6313   ZY=    -1.4989
   XZ=    -1.9637   YZ=    -2.7798   ZZ=    27.5469
   Eigenvalues:    23.0190    27.0700    41.5603
     37  H    Isotropic =    29.5896   Anisotropy =    16.9647
   XX=    32.5448   YX=    -1.1352   ZX=    -5.2791
   XY=     0.1670   YY=    21.3039   ZY=     5.1837
   XZ=    -7.1057   YZ=     4.5271   ZZ=    34.9202
   Eigenvalues:    19.5618    28.3076    40.8994
     38  H    Isotropic =    31.1209   Anisotropy =    10.9137
   XX=    31.7791   YX=    -2.0174   ZX=     5.1145
   XY=    -2.6593   YY=    28.8295   ZY=    -2.9705
   XZ=     4.6971   YZ=    -1.9369   ZZ=    32.7542
   Eigenvalues:    27.3156    27.6505    38.3967
     39  H    Isotropic =    30.1298   Anisotropy =     5.9132
   XX=    32.1998   YX=     0.2008   ZX=    -0.6191
   XY=     2.0294   YY=    32.8710   ZY=    -1.9185
   XZ=    -1.0634   YZ=    -1.3195   ZZ=    25.3185
   Eigenvalues:    24.9352    31.3822    34.0719
     40  H    Isotropic =    30.1623   Anisotropy =     7.5232
   XX=    30.2007   YX=    -2.8157   ZX=    -2.9226
   XY=    -3.3592   YY=    32.2947   ZY=     0.9632
   XZ=    -3.0648   YZ=    -0.1111   ZZ=    27.9915
   Eigenvalues:    25.5474    29.7617    35.1778
     41  H    Isotropic =    27.8364   Anisotropy =     8.6489
   XX=    29.0088   YX=    -2.6647   ZX=    -3.9493
   XY=    -1.8640   YY=    30.1533   ZY=     0.6785
   XZ=    -5.2437   YZ=     1.3809   ZZ=    24.3470
   Eigenvalues:    21.5124    28.3944    33.6023
     42  H    Isotropic =    28.1563   Anisotropy =     5.4978
   XX=    30.7793   YX=     1.4331   ZX=    -0.0153
   XY=     0.9766   YY=    25.5589   ZY=     3.0006
   XZ=     1.4820   YZ=     3.1678   ZZ=    28.1306
   Eigenvalues:    23.4531    29.1942    31.8215
     43  H    Isotropic =    30.4954   Anisotropy =    21.7718
   XX=    30.8355   YX=     7.1378   ZX=    -9.0246
   XY=     6.3297   YY=    31.0274   ZY=    -5.0360
   XZ=   -10.1975   YZ=    -5.3922   ZZ=    29.6232
   Eigenvalues:    20.5033    25.9729    45.0099
 End of Minotr F.D. properties file   721 does not exist.
 End of Minotr F.D. properties file   722 does not exist.
 End of Minotr F.D. properties file   788 does not exist.

 **********************************************************************

            Population analysis using the SCF density.

 **********************************************************************

 Orbital symmetries:
       Occupied  (A) (A) (A) (A) (A) (A) (A) (A) (A) (A) (A) (A)
                 (A) (A) (A) (A) (A) (A) (A) (A) (A) (A) (A) (A)
                 (A) (A) (A) (A) (A) (A) (A) (A) (A) (A) (A) (A)
                 (A) (A) (A) (A) (A) (A) (A) (A) (A) (A) (A) (A)
                 (A) (A) (A) (A) (A) (A) (A) (A) (A) (A) (A) (A)
                 (A) (A) (A) (A) (A) (A) (A) (A) (A) (A) (A) (A)
                 (A)
       Virtual   (A) (A) (A) (A) (A) (A) (A) (A) (A) (A) (A) (A)
                 (A) (A) (A) (A) (A) (A) (A) (A) (A) (A) (A) (A)
                 (A) (A) (A) (A) (A) (A) (A) (A) (A) (A) (A) (A)
                 (A) (A) (A) (A) (A) (A) (A) (A) (A) (A) (A) (A)
                 (A) (A) (A) (A) (A) (A) (A) (A) (A) (A) (A) (A)
                 (A) (A) (A) (A) (A) (A) (A) (A) (A) (A) (A) (A)
                 (A) (A) (A) (A) (A) (A) (A) (A) (A) (A) (A) (A)
                 (A) (A) (A) (A) (A) (A) (A) (A) (A) (A) (A) (A)
                 (A) (A) (A) (A) (A) (A) (A) (A) (A) (A) (A) (A)
                 (A) (A) (A) (A) (A) (A) (A) (A) (A) (A) (A) (A)
                 (A) (A) (A) (A) (A) (A) (A) (A) (A) (A) (A) (A)
                 (A) (A) (A) (A) (A) (A) (A) (A) (A) (A) (A) (A)
                 (A) (A) (A) (A) (A) (A) (A) (A) (A) (A) (A) (A)
                 (A) (A) (A) (A) (A) (A) (A) (A) (A) (A) (A) (A)
                 (A) (A) (A) (A) (A) (A) (A) (A) (A) (A) (A) (A)
                 (A) (A) (A) (A) (A) (A) (A) (A) (A) (A) (A) (A)
                 (A) (A) (A) (A) (A) (A) (A) (A) (A) (A) (A) (A)
                 (A) (A) (A) (A) (A) (A) (A) (A) (A) (A) (A) (A)
                 (A) (A) (A) (A) (A) (A) (A) (A) (A) (A) (A) (A)
                 (A) (A) (A) (A) (A) (A) (A) (A) (A) (A) (A) (A)
                 (A) (A) (A) (A) (A) (A) (A) (A) (A) (A) (A) (A)
                 (A) (A) (A) (A) (A) (A) (A) (A) (A) (A) (A) (A)
                 (A) (A) (A) (A) (A) (A) (A) (A) (A) (A) (A) (A)
                 (A) (A) (A) (A) (A) (A) (A) (A) (A) (A) (A) (A)
                 (A) (A) (A) (A) (A) (A) (A) (A) (A) (A) (A) (A)
                 (A) (A) (A) (A) (A) (A) (A) (A) (A) (A) (A) (A)
                 (A) (A) (A) (A) (A) (A) (A) (A) (A) (A) (A) (A)
                 (A) (A) (A) (A) (A) (A) (A) (A) (A) (A) (A) (A)
                 (A) (A) (A) (A) (A) (A) (A) (A) (A) (A) (A) (A)
                 (A) (A) (A) (A) (A) (A) (A) (A) (A) (A) (A) (A)
                 (A) (A) (A) (A) (A) (A) (A) (A) (A) (A) (A) (A)
                 (A) (A) (A) (A) (A) (A) (A) (A) (A) (A) (A) (A)
                 (A) (A) (A) (A) (A) (A) (A) (A) (A) (A) (A) (A)
                 (A) (A) (A) (A) (A) (A) (A) (A) (A) (A) (A) (A)
                 (A) (A) (A) (A) (A)
 The electronic state is 1-A.
 Alpha  occ. eigenvalues --  -19.21905 -19.21502 -19.20528 -19.19542 -10.31739
 Alpha  occ. eigenvalues --  -10.30625 -10.29561 -10.27824 -10.26471 -10.24758
 Alpha  occ. eigenvalues --  -10.24219 -10.24131 -10.23995 -10.23470 -10.22912
 Alpha  occ. eigenvalues --  -10.22609 -10.22467 -10.22107 -10.21790  -1.06301
 Alpha  occ. eigenvalues --   -1.06017  -1.05399  -1.03454  -0.88668  -0.84276
 Alpha  occ. eigenvalues --   -0.82079  -0.77808  -0.76928  -0.74821  -0.71622
 Alpha  occ. eigenvalues --   -0.70443  -0.68364  -0.66184  -0.63084  -0.60141
 Alpha  occ. eigenvalues --   -0.57977  -0.55810  -0.54319  -0.51921  -0.51422
 Alpha  occ. eigenvalues --   -0.50395  -0.48926  -0.48369  -0.48156  -0.46376
 Alpha  occ. eigenvalues --   -0.45748  -0.45445  -0.44334  -0.43643  -0.43611
 Alpha  occ. eigenvalues --   -0.42910  -0.41859  -0.41527  -0.40585  -0.39851
 Alpha  occ. eigenvalues --   -0.39522  -0.39422  -0.38807  -0.37025  -0.36833
 Alpha  occ. eigenvalues --   -0.36130  -0.35986  -0.35857  -0.34542  -0.34355
 Alpha  occ. eigenvalues --   -0.32842  -0.32529  -0.31596  -0.30286  -0.29866
 Alpha  occ. eigenvalues --   -0.27943  -0.26333  -0.25801
 Alpha virt. eigenvalues --   -0.04553   0.03651   0.04728   0.05595   0.06359
 Alpha virt. eigenvalues --    0.07292   0.08026   0.08542   0.08939   0.09780
 Alpha virt. eigenvalues --    0.10708   0.11321   0.11614   0.12034   0.12683
 Alpha virt. eigenvalues --    0.13111   0.13567   0.13820   0.14802   0.15074
 Alpha virt. eigenvalues --    0.15714   0.16429   0.16881   0.17447   0.17766
 Alpha virt. eigenvalues --    0.18617   0.19215   0.19656   0.20207   0.21450
 Alpha virt. eigenvalues --    0.21581   0.21760   0.22552   0.23176   0.23781
 Alpha virt. eigenvalues --    0.24734   0.25334   0.25716   0.26175   0.28126
 Alpha virt. eigenvalues --    0.29035   0.30301   0.30547   0.31252   0.32198
 Alpha virt. eigenvalues --    0.33140   0.33851   0.34617   0.35275   0.35679
 Alpha virt. eigenvalues --    0.37329   0.37507   0.39343   0.40009   0.40476
 Alpha virt. eigenvalues --    0.41026   0.41485   0.42583   0.43532   0.44017
 Alpha virt. eigenvalues --    0.45098   0.45887   0.46652   0.47014   0.47758
 Alpha virt. eigenvalues --    0.48289   0.49581   0.50266   0.50784   0.51777
 Alpha virt. eigenvalues --    0.53305   0.53886   0.54887   0.55412   0.55659
 Alpha virt. eigenvalues --    0.56438   0.56619   0.57076   0.57547   0.58072
 Alpha virt. eigenvalues --    0.58427   0.58784   0.59880   0.60883   0.60936
 Alpha virt. eigenvalues --    0.61347   0.61632   0.61766   0.62365   0.62621
 Alpha virt. eigenvalues --    0.62940   0.63382   0.63523   0.64181   0.64481
 Alpha virt. eigenvalues --    0.64619   0.65674   0.66158   0.66383   0.67303
 Alpha virt. eigenvalues --    0.67411   0.68645   0.69913   0.70428   0.71115
 Alpha virt. eigenvalues --    0.72377   0.72685   0.74293   0.74804   0.75286
 Alpha virt. eigenvalues --    0.76498   0.76743   0.80159   0.80407   0.81933
 Alpha virt. eigenvalues --    0.84209   0.85460   0.85622   0.87326   0.87846
 Alpha virt. eigenvalues --    0.90655   0.91694   0.92593   0.93597   0.95158
 Alpha virt. eigenvalues --    0.95856   0.96622   0.97838   0.98966   0.99573
 Alpha virt. eigenvalues --    1.00655   1.02326   1.02915   1.04906   1.05863
 Alpha virt. eigenvalues --    1.08802   1.09972   1.10644   1.12229   1.14523
 Alpha virt. eigenvalues --    1.16285   1.16765   1.17300   1.18888   1.20690
 Alpha virt. eigenvalues --    1.21466   1.23317   1.25166   1.26505   1.27645
 Alpha virt. eigenvalues --    1.28076   1.29955   1.31533   1.32757   1.34734
 Alpha virt. eigenvalues --    1.35359   1.36804   1.38026   1.39056   1.40313
 Alpha virt. eigenvalues --    1.40431   1.41625   1.43312   1.43749   1.45207
 Alpha virt. eigenvalues --    1.45901   1.46473   1.47191   1.47667   1.48195
 Alpha virt. eigenvalues --    1.49084   1.49957   1.50185   1.51163   1.51955
 Alpha virt. eigenvalues --    1.52990   1.53407   1.53936   1.54312   1.54994
 Alpha virt. eigenvalues --    1.56301   1.57162   1.58156   1.58650   1.58831
 Alpha virt. eigenvalues --    1.60037   1.60435   1.60751   1.61229   1.61612
 Alpha virt. eigenvalues --    1.62640   1.63276   1.63335   1.64861   1.65936
 Alpha virt. eigenvalues --    1.66194   1.66495   1.67428   1.67874   1.68240
 Alpha virt. eigenvalues --    1.68771   1.70065   1.70626   1.71396   1.72007
 Alpha virt. eigenvalues --    1.72991   1.73181   1.74451   1.74761   1.75945
 Alpha virt. eigenvalues --    1.76779   1.77802   1.78138   1.79375   1.80512
 Alpha virt. eigenvalues --    1.81218   1.82378   1.83634   1.84756   1.86118
 Alpha virt. eigenvalues --    1.86892   1.87319   1.88160   1.89434   1.90313
 Alpha virt. eigenvalues --    1.91269   1.91617   1.93786   1.94591   1.95704
 Alpha virt. eigenvalues --    1.97760   1.98698   2.00053   2.01122   2.01687
 Alpha virt. eigenvalues --    2.03418   2.04666   2.05072   2.06870   2.08429
 Alpha virt. eigenvalues --    2.08935   2.09458   2.10895   2.12190   2.13238
 Alpha virt. eigenvalues --    2.14623   2.15867   2.17299   2.17513   2.18363
 Alpha virt. eigenvalues --    2.19322   2.20896   2.21240   2.23380   2.25283
 Alpha virt. eigenvalues --    2.26566   2.27372   2.28378   2.29304   2.31942
 Alpha virt. eigenvalues --    2.33155   2.34178   2.34577   2.36117   2.38371
 Alpha virt. eigenvalues --    2.40095   2.40561   2.41808   2.42458   2.42987
 Alpha virt. eigenvalues --    2.43894   2.45740   2.46172   2.47514   2.48501
 Alpha virt. eigenvalues --    2.48610   2.50049   2.50835   2.52137   2.53040
 Alpha virt. eigenvalues --    2.54332   2.54580   2.55376   2.55861   2.57132
 Alpha virt. eigenvalues --    2.58271   2.58739   2.60224   2.60833   2.61530
 Alpha virt. eigenvalues --    2.63067   2.63600   2.64062   2.65383   2.65895
 Alpha virt. eigenvalues --    2.67013   2.69270   2.69997   2.71303   2.73143
 Alpha virt. eigenvalues --    2.73731   2.75193   2.76354   2.79126   2.80155
 Alpha virt. eigenvalues --    2.81079   2.81371   2.84139   2.85837   2.87605
 Alpha virt. eigenvalues --    2.87685   2.88347   2.89896   2.90521   2.91299
 Alpha virt. eigenvalues --    2.92016   2.94244   2.96067   2.97536   2.99100
 Alpha virt. eigenvalues --    3.00125   3.00832   3.04525   3.05663   3.07306
 Alpha virt. eigenvalues --    3.08234   3.09767   3.11651   3.13974   3.14737
 Alpha virt. eigenvalues --    3.15586   3.17760   3.18957   3.19877   3.21528
 Alpha virt. eigenvalues --    3.23426   3.24724   3.26032   3.26871   3.27509
 Alpha virt. eigenvalues --    3.32408   3.33539   3.35463   3.36605   3.38592
 Alpha virt. eigenvalues --    3.39292   3.42208   3.46643   3.57581   3.59863
 Alpha virt. eigenvalues --    3.60856   3.65570   3.75776   3.78234   3.78576
 Alpha virt. eigenvalues --    3.79451   3.81741   3.81824   3.82380   3.82549
 Alpha virt. eigenvalues --    3.84060   3.84675   3.85687   3.86653   3.88668
 Alpha virt. eigenvalues --    3.90973   3.92455   3.95470   4.00129   4.02831
 Alpha virt. eigenvalues --    4.05775   4.09532   4.10836   4.15884   4.23597
 Alpha virt. eigenvalues --    4.27310   4.30253   4.33689   4.36139   4.41085
 Alpha virt. eigenvalues --    4.47507   4.57265   4.93633   4.95693   4.98196
 Alpha virt. eigenvalues --    5.05621   5.10963   5.30732   5.33697   5.40227
 Alpha virt. eigenvalues --    5.63590   5.64632   5.66295   5.67055  23.64867
 Alpha virt. eigenvalues --   23.79505  23.83236  23.87703  23.88111  23.92980
 Alpha virt. eigenvalues --   23.96272  23.97233  23.99648  24.00934  24.02786
 Alpha virt. eigenvalues --   24.03123  24.04881  24.09021  24.27001  50.00329
 Alpha virt. eigenvalues --   50.03113  50.06899  50.10155
          Condensed to atoms (all electrons):
               1          2          3          4          5          6
     1  C    5.730916   0.408267  -0.046787   0.000645  -0.005792  -0.072168
     2  C    0.408267   5.380651   0.273763  -0.078905  -0.000244  -0.002202
     3  C   -0.046787   0.273763   4.969715   0.365775  -0.065924  -0.006638
     4  C    0.000645  -0.078905   0.365775   5.260506   0.334670  -0.070166
     5  C   -0.005792  -0.000244  -0.065924   0.334670   5.099697   0.316290
     6  C   -0.072168  -0.002202  -0.006638  -0.070166   0.316290   5.028933
     7  C    0.281902  -0.070471   0.003955   0.000888  -0.066849   0.376827
     8  C    0.204809   0.020930   0.002988  -0.000165  -0.000657   0.005049
     9  C   -0.181129  -0.092128   0.007745  -0.000055  -0.000004  -0.000134
    10  C    0.001424   0.305331  -0.045780   0.005641  -0.000307  -0.000212
    11  O   -0.119527   0.007784  -0.000077   0.000000  -0.000009   0.000080
    12  C   -0.084778  -0.002548   0.000707  -0.000296  -0.006895  -0.068783
    13  C   -0.007796  -0.080069  -0.004356  -0.000676  -0.000036   0.000071
    14  O    0.001694  -0.079064   0.010067   0.000640  -0.000016   0.000000
    15  C    0.001274  -0.005663  -0.070905   0.266170  -0.046591  -0.006922
    16  O    0.001543   0.002563   0.003362  -0.053249  -0.001830  -0.001377
    17  C    0.000057   0.000620  -0.014594  -0.073136   0.007330  -0.000193
    18  C   -0.000095  -0.000241   0.007124  -0.064348  -0.009199  -0.003213
    19  O    0.000001   0.000000  -0.000072   0.003841  -0.000300   0.000102
    20  H    0.006773  -0.051189   0.412456  -0.028168   0.006949  -0.000508
    21  H   -0.006844  -0.037233   0.405536  -0.030357  -0.006494  -0.001139
    22  H   -0.000422   0.010027  -0.037443   0.422451  -0.043406   0.008792
    23  H   -0.000356  -0.000466   0.007369  -0.033749   0.413983  -0.035180
    24  H   -0.000649  -0.001219  -0.005839  -0.041157   0.415183  -0.042232
    25  H   -0.004186   0.000066  -0.000617  -0.011506  -0.034419   0.403886
    26  H    0.010927  -0.000315  -0.000355   0.008014  -0.038690   0.408987
    27  H   -0.058041   0.010691  -0.000113  -0.000604   0.007481  -0.039800
    28  H    0.007078  -0.000765  -0.000289  -0.000001   0.000000   0.000005
    29  H    0.011920   0.003110  -0.000377   0.000009   0.000002   0.000020
    30  H    0.009593  -0.000051  -0.000066   0.000095  -0.000681  -0.004298
    31  H   -0.005386   0.003798   0.000182  -0.000570   0.003856  -0.006499
    32  H   -0.013295  -0.001555   0.000039  -0.000030  -0.000241   0.007852
    33  H    0.000277  -0.017048   0.002158  -0.000032  -0.000007   0.000000
    34  H   -0.000450   0.010669  -0.000258  -0.000014  -0.000001  -0.000001
    35  H    0.001878  -0.000371  -0.000071  -0.000303  -0.000017   0.000010
    36  H   -0.000484   0.012586  -0.000698  -0.000004   0.000001   0.000000
    37  H    0.000303   0.000072  -0.000793   0.012774  -0.000735   0.000071
    38  H   -0.000006  -0.000016   0.001039  -0.002258  -0.000139   0.000005
    39  H   -0.000032   0.001442   0.001074  -0.009379  -0.000106   0.000030
    40  H    0.000005  -0.000059  -0.000023   0.008417  -0.000203  -0.000010
    41  H    0.000074  -0.000030  -0.000404  -0.008582   0.005305  -0.002214
    42  H    0.000006   0.000018  -0.000273   0.007592  -0.003339   0.000450
    43  H   -0.000001   0.000000   0.000023  -0.000487  -0.000021   0.000011
               7          8          9         10         11         12
     1  C    0.281902   0.204809  -0.181129   0.001424  -0.119527  -0.084778
     2  C   -0.070471   0.020930  -0.092128   0.305331   0.007784  -0.002548
     3  C    0.003955   0.002988   0.007745  -0.045780  -0.000077   0.000707
     4  C    0.000888  -0.000165  -0.000055   0.005641   0.000000  -0.000296
     5  C   -0.066849  -0.000657  -0.000004  -0.000307  -0.000009  -0.006895
     6  C    0.376827   0.005049  -0.000134  -0.000212   0.000080  -0.068783
     7  C    5.164873  -0.051788   0.009318   0.004103   0.005650   0.350476
     8  C   -0.051788   4.705559   0.371389  -0.089619   0.649946  -0.004948
     9  C    0.009318   0.371389   5.192628   0.279155  -0.073559  -0.001072
    10  C    0.004103  -0.089619   0.279155   5.292232   0.005585  -0.000088
    11  O    0.005650   0.649946  -0.073559   0.005585   7.900467  -0.002408
    12  C    0.350476  -0.004948  -0.001072  -0.000088  -0.002408   4.942661
    13  C   -0.000544  -0.001735  -0.053160   0.321662   0.000017  -0.000012
    14  O    0.000001   0.002697  -0.042119   0.234265  -0.000018   0.000011
    15  C    0.000033  -0.000004  -0.000022   0.000435   0.000000   0.000046
    16  O   -0.002737  -0.000258  -0.000081  -0.005101   0.000000  -0.000005
    17  C   -0.000051   0.000001   0.000000  -0.000002   0.000000   0.000000
    18  C    0.000199  -0.000001  -0.000001  -0.000037   0.000000  -0.000006
    19  O   -0.000001   0.000000   0.000000   0.000000   0.000000   0.000000
    20  H   -0.000298  -0.000429   0.002017  -0.005579   0.000004  -0.000005
    21  H    0.001382  -0.000130  -0.000597  -0.000301   0.000008   0.000874
    22  H   -0.000547   0.000004   0.000007  -0.000244   0.000000   0.000042
    23  H    0.007425   0.000027  -0.000001   0.000010   0.000000  -0.000344
    24  H   -0.006576  -0.000049   0.000003  -0.000021   0.000002   0.004411
    25  H   -0.036370  -0.000003  -0.000046   0.000018  -0.000009   0.007588
    26  H   -0.041367  -0.000257   0.000009   0.000020  -0.000013  -0.007656
    27  H    0.417969  -0.008577   0.003417  -0.001330   0.021652  -0.039735
    28  H   -0.000438  -0.021764   0.378313  -0.033366   0.000278   0.000177
    29  H   -0.000264  -0.031060   0.386933  -0.031258   0.003929  -0.000017
    30  H   -0.035729  -0.000117   0.000026   0.000016  -0.000101   0.402784
    31  H   -0.034853  -0.000627   0.000056  -0.000249  -0.000074   0.404770
    32  H   -0.025303   0.005234   0.000158  -0.000058   0.004932   0.401207
    33  H   -0.000006  -0.000687   0.008570  -0.027597   0.000009   0.000000
    34  H    0.000019   0.000750  -0.011122  -0.028672  -0.000016   0.000000
    35  H   -0.000027  -0.000300  -0.001582  -0.028163  -0.000035   0.000006
    36  H    0.000010  -0.000283  -0.000268  -0.043748   0.000005  -0.000003
    37  H    0.000001   0.000002   0.000004   0.000120  -0.000001   0.000003
    38  H    0.000006   0.000000   0.000000  -0.000020   0.000000   0.000000
    39  H   -0.000010   0.000013  -0.000057  -0.000160   0.000000   0.000000
    40  H    0.000005   0.000000   0.000000   0.000008   0.000000   0.000000
    41  H   -0.000031   0.000000   0.000001   0.000002   0.000000   0.000007
    42  H   -0.000023   0.000000   0.000000   0.000004   0.000000   0.000000
    43  H    0.000000   0.000000   0.000000   0.000000   0.000000   0.000000
              13         14         15         16         17         18
     1  C   -0.007796   0.001694   0.001274   0.001543   0.000057  -0.000095
     2  C   -0.080069  -0.079064  -0.005663   0.002563   0.000620  -0.000241
     3  C   -0.004356   0.010067  -0.070905   0.003362  -0.014594   0.007124
     4  C   -0.000676   0.000640   0.266170  -0.053249  -0.073136  -0.064348
     5  C   -0.000036  -0.000016  -0.046591  -0.001830   0.007330  -0.009199
     6  C    0.000071   0.000000  -0.006922  -0.001377  -0.000193  -0.003213
     7  C   -0.000544   0.000001   0.000033  -0.002737  -0.000051   0.000199
     8  C   -0.001735   0.002697  -0.000004  -0.000258   0.000001  -0.000001
     9  C   -0.053160  -0.042119  -0.000022  -0.000081   0.000000  -0.000001
    10  C    0.321662   0.234265   0.000435  -0.005101  -0.000002  -0.000037
    11  O    0.000017  -0.000018   0.000000   0.000000   0.000000   0.000000
    12  C   -0.000012   0.000011   0.000046  -0.000005   0.000000  -0.000006
    13  C    4.969186  -0.053811  -0.000240   0.005783  -0.001389   0.000041
    14  O   -0.053811   8.007715  -0.000020   0.000002   0.000015   0.000000
    15  C   -0.000240  -0.000020   5.408965   0.185007   0.338365   0.304141
    16  O    0.005783   0.000002   0.185007   8.023482  -0.043899  -0.029973
    17  C   -0.001389   0.000015   0.338365  -0.043899   4.943282  -0.070856
    18  C    0.000041   0.000000   0.304141  -0.029973  -0.070856   4.851826
    19  O    0.000000   0.000000  -0.060712  -0.006154  -0.010410   0.251337
    20  H   -0.004124   0.013745  -0.005125  -0.001338   0.002916  -0.000124
    21  H    0.000669   0.002753   0.007094  -0.000012  -0.000348  -0.000126
    22  H    0.000000  -0.000004  -0.039411   0.004068  -0.006627  -0.002770
    23  H    0.000002   0.000000  -0.011393   0.000074  -0.000195   0.006012
    24  H   -0.000015  -0.000003   0.008607  -0.000377  -0.000199  -0.000351
    25  H   -0.000036   0.000001   0.001679   0.019225   0.000747  -0.001106
    26  H   -0.000002   0.000000  -0.000357   0.000215   0.000023   0.000019
    27  H    0.000093   0.000005   0.000019  -0.000089   0.000000  -0.000009
    28  H    0.005210   0.009400   0.000001  -0.000003   0.000000   0.000000
    29  H   -0.001745   0.001926   0.000003  -0.000010  -0.000001   0.000000
    30  H    0.000001  -0.000001   0.000001   0.000001   0.000000   0.000000
    31  H    0.000008  -0.000005  -0.000001   0.000003   0.000000   0.000001
    32  H    0.000000   0.000015   0.000001   0.000000   0.000000   0.000000
    33  H    0.400156   0.004957  -0.000501   0.000194  -0.000008   0.000015
    34  H    0.390957  -0.002198  -0.000010   0.000231   0.000025   0.000001
    35  H    0.382029   0.004708  -0.000525   0.007335   0.000317   0.000051
    36  H   -0.005812   0.320174   0.000004  -0.000001  -0.000001   0.000000
    37  H   -0.000111   0.000001  -0.053541   0.315088  -0.004515  -0.011176
    38  H    0.000065   0.000002  -0.034211   0.005015   0.388146  -0.001500
    39  H    0.001024  -0.000669  -0.030080  -0.000610   0.406078   0.007709
    40  H    0.000012   0.000000  -0.029432  -0.000199   0.399483  -0.014365
    41  H   -0.000002   0.000000  -0.027954  -0.002806   0.007799   0.404795
    42  H   -0.000004   0.000000  -0.053802   0.005099  -0.006638   0.393378
    43  H    0.000000   0.000000   0.008371   0.000144   0.000046  -0.031661
              19         20         21         22         23         24
     1  C    0.000001   0.006773  -0.006844  -0.000422  -0.000356  -0.000649
     2  C    0.000000  -0.051189  -0.037233   0.010027  -0.000466  -0.001219
     3  C   -0.000072   0.412456   0.405536  -0.037443   0.007369  -0.005839
     4  C    0.003841  -0.028168  -0.030357   0.422451  -0.033749  -0.041157
     5  C   -0.000300   0.006949  -0.006494  -0.043406   0.413983   0.415183
     6  C    0.000102  -0.000508  -0.001139   0.008792  -0.035180  -0.042232
     7  C   -0.000001  -0.000298   0.001382  -0.000547   0.007425  -0.006576
     8  C    0.000000  -0.000429  -0.000130   0.000004   0.000027  -0.000049
     9  C    0.000000   0.002017  -0.000597   0.000007  -0.000001   0.000003
    10  C    0.000000  -0.005579  -0.000301  -0.000244   0.000010  -0.000021
    11  O    0.000000   0.000004   0.000008   0.000000   0.000000   0.000002
    12  C    0.000000  -0.000005   0.000874   0.000042  -0.000344   0.004411
    13  C    0.000000  -0.004124   0.000669   0.000000   0.000002  -0.000015
    14  O    0.000000   0.013745   0.002753  -0.000004   0.000000  -0.000003
    15  C   -0.060712  -0.005125   0.007094  -0.039411  -0.011393   0.008607
    16  O   -0.006154  -0.001338  -0.000012   0.004068   0.000074  -0.000377
    17  C   -0.010410   0.002916  -0.000348  -0.006627  -0.000195  -0.000199
    18  C    0.251337  -0.000124  -0.000126  -0.002770   0.006012  -0.000351
    19  O    7.976493  -0.000003   0.000003  -0.000156  -0.000073  -0.000004
    20  H   -0.000003   0.539014  -0.022068  -0.005556  -0.000378   0.000132
    21  H    0.000003  -0.022068   0.521780  -0.007859  -0.000045   0.004262
    22  H   -0.000156  -0.005556  -0.007859   0.546367  -0.005468  -0.007332
    23  H   -0.000073  -0.000378  -0.000045  -0.005468   0.547353  -0.024775
    24  H   -0.000004   0.000132   0.004262  -0.007332  -0.024775   0.556892
    25  H   -0.000382   0.000005  -0.000022   0.000032  -0.002808   0.006865
    26  H    0.000000   0.000032   0.000024  -0.000322  -0.009211  -0.002838
    27  H    0.000000   0.000024  -0.000066   0.000021  -0.000296  -0.000026
    28  H    0.000000  -0.000161   0.000218   0.000000   0.000000  -0.000001
    29  H    0.000000  -0.000093  -0.000030  -0.000001   0.000000  -0.000001
    30  H    0.000000   0.000001  -0.000114  -0.000009  -0.000104   0.000267
    31  H    0.000000   0.000010   0.000501  -0.000015  -0.000053   0.000151
    32  H    0.000000  -0.000006   0.000076   0.000000   0.000026  -0.000145
    33  H    0.000000   0.003777  -0.000092   0.000027  -0.000001   0.000001
    34  H    0.000000  -0.000533   0.000011   0.000000   0.000000   0.000000
    35  H   -0.000010   0.000367  -0.000063   0.000004  -0.000002   0.000002
    36  H    0.000000  -0.000619  -0.000059  -0.000003   0.000000   0.000000
    37  H    0.028209  -0.000076   0.000049  -0.000487  -0.000020   0.000053
    38  H   -0.000299  -0.000150  -0.000002   0.002319  -0.000031  -0.000004
    39  H   -0.000227  -0.000956   0.000151  -0.000012   0.000010  -0.000019
    40  H    0.017511  -0.000090   0.000023   0.000052  -0.000015   0.000029
    41  H   -0.027027   0.000038  -0.000012  -0.000591  -0.001805   0.000572
    42  H   -0.033166   0.000036  -0.000018   0.003652   0.000826  -0.000242
    43  H    0.318248   0.000000  -0.000001   0.000011  -0.000013  -0.000002
              25         26         27         28         29         30
     1  C   -0.004186   0.010927  -0.058041   0.007078   0.011920   0.009593
     2  C    0.000066  -0.000315   0.010691  -0.000765   0.003110  -0.000051
     3  C   -0.000617  -0.000355  -0.000113  -0.000289  -0.000377  -0.000066
     4  C   -0.011506   0.008014  -0.000604  -0.000001   0.000009   0.000095
     5  C   -0.034419  -0.038690   0.007481   0.000000   0.000002  -0.000681
     6  C    0.403886   0.408987  -0.039800   0.000005   0.000020  -0.004298
     7  C   -0.036370  -0.041367   0.417969  -0.000438  -0.000264  -0.035729
     8  C   -0.000003  -0.000257  -0.008577  -0.021764  -0.031060  -0.000117
     9  C   -0.000046   0.000009   0.003417   0.378313   0.386933   0.000026
    10  C    0.000018   0.000020  -0.001330  -0.033366  -0.031258   0.000016
    11  O   -0.000009  -0.000013   0.021652   0.000278   0.003929  -0.000101
    12  C    0.007588  -0.007656  -0.039735   0.000177  -0.000017   0.402784
    13  C   -0.000036  -0.000002   0.000093   0.005210  -0.001745   0.000001
    14  O    0.000001   0.000000   0.000005   0.009400   0.001926  -0.000001
    15  C    0.001679  -0.000357   0.000019   0.000001   0.000003   0.000001
    16  O    0.019225   0.000215  -0.000089  -0.000003  -0.000010   0.000001
    17  C    0.000747   0.000023   0.000000   0.000000  -0.000001   0.000000
    18  C   -0.001106   0.000019  -0.000009   0.000000   0.000000   0.000000
    19  O   -0.000382   0.000000   0.000000   0.000000   0.000000   0.000000
    20  H    0.000005   0.000032   0.000024  -0.000161  -0.000093   0.000001
    21  H   -0.000022   0.000024  -0.000066   0.000218  -0.000030  -0.000114
    22  H    0.000032  -0.000322   0.000021   0.000000  -0.000001  -0.000009
    23  H   -0.002808  -0.009211  -0.000296   0.000000   0.000000  -0.000104
    24  H    0.006865  -0.002838  -0.000026  -0.000001  -0.000001   0.000267
    25  H    0.545768  -0.024597  -0.006564   0.000002  -0.000001   0.000145
    26  H   -0.024597   0.570191  -0.005895   0.000000  -0.000001   0.004058
    27  H   -0.006564  -0.005895   0.561894  -0.000102  -0.000096  -0.004850
    28  H    0.000002   0.000000  -0.000102   0.498077  -0.011859  -0.000007
    29  H   -0.000001  -0.000001  -0.000096  -0.011859   0.510615   0.000001
    30  H    0.000145   0.004058  -0.004850  -0.000007   0.000001   0.553383
    31  H   -0.000350  -0.000412   0.007662  -0.000003   0.000005  -0.026670
    32  H   -0.000327   0.000106  -0.006129  -0.000007  -0.000011  -0.024104
    33  H   -0.000015   0.000000  -0.000005  -0.000520   0.000028   0.000000
    34  H   -0.000001   0.000000  -0.000003   0.000149   0.001028   0.000000
    35  H    0.000022   0.000001  -0.000014  -0.000373  -0.000752   0.000000
    36  H    0.000000   0.000000  -0.000002   0.000125   0.000555   0.000000
    37  H    0.000072  -0.000009  -0.000008   0.000000  -0.000002   0.000000
    38  H   -0.000107  -0.000001   0.000000   0.000000   0.000000   0.000000
    39  H   -0.000003  -0.000001   0.000001   0.000002   0.000007   0.000000
    40  H   -0.000034  -0.000002   0.000000   0.000000   0.000000   0.000000
    41  H    0.003829   0.000311   0.000007   0.000000   0.000000   0.000000
    42  H    0.000218   0.000009  -0.000001   0.000000   0.000000   0.000000
    43  H   -0.000037  -0.000002   0.000000   0.000000   0.000000   0.000000
              31         32         33         34         35         36
     1  C   -0.005386  -0.013295   0.000277  -0.000450   0.001878  -0.000484
     2  C    0.003798  -0.001555  -0.017048   0.010669  -0.000371   0.012586
     3  C    0.000182   0.000039   0.002158  -0.000258  -0.000071  -0.000698
     4  C   -0.000570  -0.000030  -0.000032  -0.000014  -0.000303  -0.000004
     5  C    0.003856  -0.000241  -0.000007  -0.000001  -0.000017   0.000001
     6  C   -0.006499   0.007852   0.000000  -0.000001   0.000010   0.000000
     7  C   -0.034853  -0.025303  -0.000006   0.000019  -0.000027   0.000010
     8  C   -0.000627   0.005234  -0.000687   0.000750  -0.000300  -0.000283
     9  C    0.000056   0.000158   0.008570  -0.011122  -0.001582  -0.000268
    10  C   -0.000249  -0.000058  -0.027597  -0.028672  -0.028163  -0.043748
    11  O   -0.000074   0.004932   0.000009  -0.000016  -0.000035   0.000005
    12  C    0.404770   0.401207   0.000000   0.000000   0.000006  -0.000003
    13  C    0.000008   0.000000   0.400156   0.390957   0.382029  -0.005812
    14  O   -0.000005   0.000015   0.004957  -0.002198   0.004708   0.320174
    15  C   -0.000001   0.000001  -0.000501  -0.000010  -0.000525   0.000004
    16  O    0.000003   0.000000   0.000194   0.000231   0.007335  -0.000001
    17  C    0.000000   0.000000  -0.000008   0.000025   0.000317  -0.000001
    18  C    0.000001   0.000000   0.000015   0.000001   0.000051   0.000000
    19  O    0.000000   0.000000   0.000000   0.000000  -0.000010   0.000000
    20  H    0.000010  -0.000006   0.003777  -0.000533   0.000367  -0.000619
    21  H    0.000501   0.000076  -0.000092   0.000011  -0.000063  -0.000059
    22  H   -0.000015   0.000000   0.000027   0.000000   0.000004  -0.000003
    23  H   -0.000053   0.000026  -0.000001   0.000000  -0.000002   0.000000
    24  H    0.000151  -0.000145   0.000001   0.000000   0.000002   0.000000
    25  H   -0.000350  -0.000327  -0.000015  -0.000001   0.000022   0.000000
    26  H   -0.000412   0.000106   0.000000   0.000000   0.000001   0.000000
    27  H    0.007662  -0.006129  -0.000005  -0.000003  -0.000014  -0.000002
    28  H   -0.000003  -0.000007  -0.000520   0.000149  -0.000373   0.000125
    29  H    0.000005  -0.000011   0.000028   0.001028  -0.000752   0.000555
    30  H   -0.026670  -0.024104   0.000000   0.000000   0.000000   0.000000
    31  H    0.556721  -0.027621   0.000000   0.000000   0.000000   0.000000
    32  H   -0.027621   0.551107  -0.000001   0.000000   0.000000  -0.000002
    33  H    0.000000  -0.000001   0.538588  -0.028503  -0.019505  -0.000713
    34  H    0.000000   0.000000  -0.028503   0.554298  -0.021417   0.004433
    35  H    0.000000   0.000000  -0.019505  -0.021417   0.544335  -0.000049
    36  H    0.000000  -0.000002  -0.000713   0.004433  -0.000049   0.446013
    37  H    0.000000   0.000000   0.000035  -0.000009  -0.000239   0.000000
    38  H    0.000000   0.000000   0.000103   0.000000   0.000001   0.000000
    39  H    0.000000   0.000000   0.002378   0.000170  -0.000233   0.000011
    40  H    0.000000   0.000000   0.000037  -0.000004  -0.000022   0.000000
    41  H   -0.000001   0.000000  -0.000004   0.000000  -0.000002   0.000000
    42  H    0.000000   0.000000  -0.000001   0.000000  -0.000008   0.000000
    43  H    0.000000   0.000000   0.000000   0.000000   0.000000   0.000000
              37         38         39         40         41         42
     1  C    0.000303  -0.000006  -0.000032   0.000005   0.000074   0.000006
     2  C    0.000072  -0.000016   0.001442  -0.000059  -0.000030   0.000018
     3  C   -0.000793   0.001039   0.001074  -0.000023  -0.000404  -0.000273
     4  C    0.012774  -0.002258  -0.009379   0.008417  -0.008582   0.007592
     5  C   -0.000735  -0.000139  -0.000106  -0.000203   0.005305  -0.003339
     6  C    0.000071   0.000005   0.000030  -0.000010  -0.002214   0.000450
     7  C    0.000001   0.000006  -0.000010   0.000005  -0.000031  -0.000023
     8  C    0.000002   0.000000   0.000013   0.000000   0.000000   0.000000
     9  C    0.000004   0.000000  -0.000057   0.000000   0.000001   0.000000
    10  C    0.000120  -0.000020  -0.000160   0.000008   0.000002   0.000004
    11  O   -0.000001   0.000000   0.000000   0.000000   0.000000   0.000000
    12  C    0.000003   0.000000   0.000000   0.000000   0.000007   0.000000
    13  C   -0.000111   0.000065   0.001024   0.000012  -0.000002  -0.000004
    14  O    0.000001   0.000002  -0.000669   0.000000   0.000000   0.000000
    15  C   -0.053541  -0.034211  -0.030080  -0.029432  -0.027954  -0.053802
    16  O    0.315088   0.005015  -0.000610  -0.000199  -0.002806   0.005099
    17  C   -0.004515   0.388146   0.406078   0.399483   0.007799  -0.006638
    18  C   -0.011176  -0.001500   0.007709  -0.014365   0.404795   0.393378
    19  O    0.028209  -0.000299  -0.000227   0.017511  -0.027027  -0.033166
    20  H   -0.000076  -0.000150  -0.000956  -0.000090   0.000038   0.000036
    21  H    0.000049  -0.000002   0.000151   0.000023  -0.000012  -0.000018
    22  H   -0.000487   0.002319  -0.000012   0.000052  -0.000591   0.003652
    23  H   -0.000020  -0.000031   0.000010  -0.000015  -0.001805   0.000826
    24  H    0.000053  -0.000004  -0.000019   0.000029   0.000572  -0.000242
    25  H    0.000072  -0.000107  -0.000003  -0.000034   0.003829   0.000218
    26  H   -0.000009  -0.000001  -0.000001  -0.000002   0.000311   0.000009
    27  H   -0.000008   0.000000   0.000001   0.000000   0.000007  -0.000001
    28  H    0.000000   0.000000   0.000002   0.000000   0.000000   0.000000
    29  H   -0.000002   0.000000   0.000007   0.000000   0.000000   0.000000
    30  H    0.000000   0.000000   0.000000   0.000000   0.000000   0.000000
    31  H    0.000000   0.000000   0.000000   0.000000  -0.000001   0.000000
    32  H    0.000000   0.000000   0.000000   0.000000   0.000000   0.000000
    33  H    0.000035   0.000103   0.002378   0.000037  -0.000004  -0.000001
    34  H   -0.000009   0.000000   0.000170  -0.000004   0.000000   0.000000
    35  H   -0.000239   0.000001  -0.000233  -0.000022  -0.000002  -0.000008
    36  H    0.000000   0.000000   0.000011   0.000000   0.000000   0.000000
    37  H    0.455950  -0.000189  -0.000972   0.003595  -0.001187   0.002266
    38  H   -0.000189   0.566073  -0.025654  -0.020743  -0.000146  -0.000362
    39  H   -0.000972  -0.025654   0.546146  -0.025554  -0.000361  -0.000261
    40  H    0.003595  -0.020743  -0.025554   0.532951   0.000950  -0.000676
    41  H   -0.001187  -0.000146  -0.000361   0.000950   0.548328  -0.036364
    42  H    0.002266  -0.000362  -0.000261  -0.000676  -0.036364   0.594539
    43  H   -0.001132  -0.000026   0.000030  -0.000733  -0.007194  -0.000377
              43
     1  C   -0.000001
     2  C    0.000000
     3  C    0.000023
     4  C   -0.000487
     5  C   -0.000021
     6  C    0.000011
     7  C    0.000000
     8  C    0.000000
     9  C    0.000000
    10  C    0.000000
    11  O    0.000000
    12  C    0.000000
    13  C    0.000000
    14  O    0.000000
    15  C    0.008371
    16  O    0.000144
    17  C    0.000046
    18  C   -0.031661
    19  O    0.318248
    20  H    0.000000
    21  H   -0.000001
    22  H    0.000011
    23  H   -0.000013
    24  H   -0.000002
    25  H   -0.000037
    26  H   -0.000002
    27  H    0.000000
    28  H    0.000000
    29  H    0.000000
    30  H    0.000000
    31  H    0.000000
    32  H    0.000000
    33  H    0.000000
    34  H    0.000000
    35  H    0.000000
    36  H    0.000000
    37  H   -0.001132
    38  H   -0.000026
    39  H    0.000030
    40  H   -0.000733
    41  H   -0.007194
    42  H   -0.000377
    43  H    0.433614
 Mulliken charges:
               1
     1  C   -0.073141
     2  C    0.069465
     3  C   -0.172325
     4  C   -0.189933
     5  C   -0.277596
     6  C   -0.193581
     7  C   -0.250759
     8  C    0.244057
     9  C   -0.182614
    10  C   -0.108117
    11  O   -0.404506
    12  C   -0.296174
    13  C   -0.261312
    14  O   -0.436867
    15  C   -0.052793
    16  O   -0.428327
    17  C   -0.262188
    18  C    0.014506
    19  O   -0.456747
    20  H    0.139282
    21  H    0.168617
    22  H    0.160808
    23  H    0.143665
    24  H    0.136643
    25  H    0.133380
    26  H    0.129359
    27  H    0.141417
    28  H    0.170626
    29  H    0.157486
    30  H    0.126531
    31  H    0.125667
    32  H    0.128080
    33  H    0.133938
    34  H    0.130470
    35  H    0.133016
    36  H    0.268831
    37  H    0.256532
    38  H    0.123089
    39  H    0.129078
    40  H    0.129085
    41  H    0.144703
    42  H    0.127461
    43  H    0.281187
 Sum of Mulliken charges =   0.00000
 Mulliken charges with hydrogens summed into heavy atoms:
               1
     1  C   -0.073141
     2  C    0.069465
     3  C    0.135574
     4  C   -0.029124
     5  C    0.002712
     6  C    0.069158
     7  C   -0.109342
     8  C    0.244057
     9  C    0.145499
    10  C   -0.108117
    11  O   -0.404506
    12  C    0.084104
    13  C    0.136112
    14  O   -0.168036
    15  C   -0.052793
    16  O   -0.171795
    17  C    0.119064
    18  C    0.286670
    19  O   -0.175561
 Electronic spatial extent (au):  <R**2>=           5055.3971
 Charge=              0.0000 electrons
 Dipole moment (field-independent basis, Debye):
    X=              5.6065    Y=             -1.6019    Z=              1.8145  Tot=              6.1067
 Quadrupole moment (field-independent basis, Debye-Ang):
   XX=           -114.0728   YY=           -105.9018   ZZ=           -118.0030
   XY=             20.3114   XZ=             -9.3475   YZ=              3.7163
 Traceless Quadrupole moment (field-independent basis, Debye-Ang):
   XX=             -1.4136   YY=              6.7575   ZZ=             -5.3438
   XY=             20.3114   XZ=             -9.3475   YZ=              3.7163
 Octapole moment (field-independent basis, Debye-Ang**2):
  XXX=            103.7982  YYY=            -38.4880  ZZZ=            -14.3141  XYY=            -10.6368
  XXY=            -14.0057  XXZ=              7.0986  XZZ=             45.4156  YZZ=             -5.4229
  YYZ=             -0.0374  XYZ=            -25.1707
 Hexadecapole moment (field-independent basis, Debye-Ang**3):
 XXXX=          -3600.8760 YYYY=          -1880.4257 ZZZZ=           -780.5551 XXXY=            337.1395
 XXXZ=           -273.1342 YYYX=            122.9834 YYYZ=            -37.0379 ZZZX=            -88.1923
 ZZZY=             10.0133 XXYY=           -896.3678 XXZZ=           -751.4581 YYZZ=           -476.3331
 XXYZ=            -10.2426 YYXZ=            -41.7364 ZZXY=             39.5149
 N-N= 1.632729947168D+03 E-N=-5.336683672377D+03  KE= 8.829783638529D+02
 1\1\GINC-SNODE84\SP\RmPW1PW91\6-311G(d,p)\C15H24O4\ROOT\11-Mar-2024\0\
 \# mPW1PW91/6-311G(d,p) nmr guess=read geom=check scrf=(solvent=methan
 ol,read)\\candidate structure: DY-202A-11R_62, conformer: 1, nmr calcu
 lation with methanol solvation\\0,1\C,0,-1.4325086525,0.7238245457,-0.
 2157098298\C,0,-0.9897757343,-0.3722815664,0.4478916762\C,0,0.11145699
 99,-0.4780248804,1.4702935191\C,0,1.467165237,0.2358089478,1.225751785
 7\C,0,1.3078925558,1.7682471869,1.0864542637\C,0,0.589559884,2.3122786
 49,-0.1597498263\C,0,-0.9423179489,2.1509459204,-0.2061283\C,0,-2.6367
 775211,0.3743449649,-0.9883689663\C,0,-3.0141218114,-1.0644474453,-0.6
 940486983\C,0,-1.8379844234,-1.614356794,0.1408396467\O,0,-3.255144708
 2,1.1290832851,-1.7410704736\C,0,-1.6653693938,2.951085295,0.899119463
 \C,0,-1.0543121912,-2.6927420814,-0.6183080255\O,0,-2.2651964831,-2.13
 57292605,1.4141772981\C,0,2.364344798,-0.4707604142,0.1638803622\O,0,1
 .6154551064,-0.629311346,-1.0594216268\C,0,2.8112199445,-1.8592416649,
 0.6600931611\C,0,3.612228739,0.3670684946,-0.1657055429\O,0,4.35639063
 43,-0.3434837223,-1.1671210106\H,0,0.2864203928,-1.5338932295,1.690240
 1446\H,0,-0.2944983263,-0.060540251,2.4045882507\H,0,2.0156379766,0.09
 62443878,2.167266044\H,0,2.3015377589,2.2285888462,1.139071771\H,0,0.7
 86344532,2.1193841015,1.9872342387\H,0,1.0163160142,1.8578505363,-1.06
 00098492\H,0,0.7994915616,3.3888136609,-0.227215663\H,0,-1.2705392576,
 2.5842125556,-1.1610380806\H,0,-3.9346457111,-1.075212413,-0.098345724
 2\H,0,-3.2090335578,-1.6165608171,-1.6195778675\H,0,-1.3528682957,4.00
 27446054,0.8800793249\H,0,-1.4583978069,2.5535925627,1.8988109233\H,0,
 -2.7507825523,2.9215722024,0.7486085207\H,0,-0.19042058,-3.0343029667,
 -0.0403890819\H,0,-1.7076789037,-3.5556151933,-0.8009918992\H,0,-0.702
 7514443,-2.3209633631,-1.5855821759\H,0,-2.686197748,-2.9965780233,1.2
 466431171\H,0,2.2763875588,-0.8738188132,-1.733894888\H,0,3.3862250721
 ,-1.7792742408,1.5901685064\H,0,1.9536423954,-2.5127040994,0.841250814
 7\H,0,3.4461436206,-2.3424956683,-0.0890542472\H,0,3.3210459052,1.3455
 729261,-0.5583969457\H,0,4.2222758174,0.5198655688,0.7360848994\H,0,4.
 916440547,0.3013090108,-1.6285190089\\Version=ES64L-G09RevD.01\State=1
 -A\HF=-886.9712062\RMSD=5.662e-09\Dipole=2.1643276,-0.6920801,0.780376
 \Quadrupole=0.2083339,4.1763452,-4.3846792,15.1579212,-6.7138428,3.441
 4692\PG=C01 [X(C15H24O4)]\\@


 Where a calculator on the ENIAC is equipped with 18,000
 vacuum tubes and weighs 30 tons, computers inthe future
 may  have only 1,000 vacuum tubes and weigh only 1 1/2 tons.
              ---Popular Mechanics, March 1949
 Job cpu time:       0 days  0 hours 45 minutes 46.1 seconds.
 File lengths (MBytes):  RWF=    271 Int=      0 D2E=      0 Chk=     29 Scr=      1
 Normal termination of Gaussian 09 at Mon Mar 11 00:18:45 2024.
