# Supplementary material for: New patchoulol- and guaiane-type sesquiterpenoids from Sanguisorba officinalis with anti-melanogenic activity
Source: Nat Prod Bioprospect. 2026 May 12;16(1):63. doi: 10.1007/s13659-026-00616-0 (PMC13161421; doi:10.1007/s13659-026-00616-0)
Supplement: Supplementary file 2 — Additional file 2. It includes the calculated NMR data of compound 11. [file 13659_2026_616_MOESM2_ESM.zip › New folder/11R-nmr-64.log]

 Entering Gaussian System, Link 0=/gpfs/home/zhengshan/software/Gaussian/g09/g09
 Input=DY-202A-11R_64-2.gjf
 Output=DY-202A-11R_64-2.log
 Initial command:
 /gpfs/home/zhengshan/software/Gaussian/g09/l1.exe "/gpfs/home/zhengshan/software/Gaussian/g09/scratch/zhengshan/%J/Gau-9905.inp" -scrdir="/gpfs/home/zhengshan/software/Gaussian/g09/scratch/zhengshan/%J/"
 Entering Link 1 = /gpfs/home/zhengshan/software/Gaussian/g09/l1.exe PID=      9906.
  
 Copyright (c) 1988,1990,1992,1993,1995,1998,2003,2009,2013,
            Gaussian, Inc.  All Rights Reserved.
  
 This is part of the Gaussian(R) 09 program.  It is based on
 the Gaussian(R) 03 system (copyright 2003, Gaussian, Inc.),
 the Gaussian(R) 98 system (copyright 1998, Gaussian, Inc.),
 the Gaussian(R) 94 system (copyright 1995, Gaussian, Inc.),
 the Gaussian 92(TM) system (copyright 1992, Gaussian, Inc.),
 the Gaussian 90(TM) system (copyright 1990, Gaussian, Inc.),
 the Gaussian 88(TM) system (copyright 1988, Gaussian, Inc.),
 the Gaussian 86(TM) system (copyright 1986, Carnegie Mellon
 University), and the Gaussian 82(TM) system (copyright 1983,
 Carnegie Mellon University). Gaussian is a federally registered
 trademark of Gaussian, Inc.
  
 This software contains proprietary and confidential information,
 including trade secrets, belonging to Gaussian, Inc.
  
 This software is provided under written license and may be
 used, copied, transmitted, or stored only in accord with that
 written license.
  
 The following legend is applicable only to US Government
 contracts under FAR:
  
                    RESTRICTED RIGHTS LEGEND
  
 Use, reproduction and disclosure by the US Government is
 subject to restrictions as set forth in subparagraphs (a)
 and (c) of the Commercial Computer Software - Restricted
 Rights clause in FAR 52.227-19.
  
 Gaussian, Inc.
 340 Quinnipiac St., Bldg. 40, Wallingford CT 06492
  
  
 ---------------------------------------------------------------
 Warning -- This program may not be used in any manner that
 competes with the business of Gaussian, Inc. or will provide
 assistance to any competitor of Gaussian, Inc.  The licensee
 of this program is prohibited from giving any competitor of
 Gaussian, Inc. access to this program.  By using this program,
 the user acknowledges that Gaussian, Inc. is engaged in the
 business of creating and licensing software in the field of
 computational chemistry and represents and warrants to the
 licensee that it is not a competitor of Gaussian, Inc. and that
 it will not use this program in any manner prohibited above.
 ---------------------------------------------------------------
  

 Cite this work as:
 Gaussian 09, Revision D.01,
 M. J. Frisch, G. W. Trucks, H. B. Schlegel, G. E. Scuseria, 
 M. A. Robb, J. R. Cheeseman, G. Scalmani, V. Barone, B. Mennucci, 
 G. A. Petersson, H. Nakatsuji, M. Caricato, X. Li, H. P. Hratchian, 
 A. F. Izmaylov, J. Bloino, G. Zheng, J. L. Sonnenberg, M. Hada, 
 M. Ehara, K. Toyota, R. Fukuda, J. Hasegawa, M. Ishida, T. Nakajima, 
 Y. Honda, O. Kitao, H. Nakai, T. Vreven, J. A. Montgomery, Jr., 
 J. E. Peralta, F. Ogliaro, M. Bearpark, J. J. Heyd, E. Brothers, 
 K. N. Kudin, V. N. Staroverov, T. Keith, R. Kobayashi, J. Normand, 
 K. Raghavachari, A. Rendell, J. C. Burant, S. S. Iyengar, J. Tomasi, 
 M. Cossi, N. Rega, J. M. Millam, M. Klene, J. E. Knox, J. B. Cross, 
 V. Bakken, C. Adamo, J. Jaramillo, R. Gomperts, R. E. Stratmann, 
 O. Yazyev, A. J. Austin, R. Cammi, C. Pomelli, J. W. Ochterski, 
 R. L. Martin, K. Morokuma, V. G. Zakrzewski, G. A. Voth, 
 P. Salvador, J. J. Dannenberg, S. Dapprich, A. D. Daniels, 
 O. Farkas, J. B. Foresman, J. V. Ortiz, J. Cioslowski, 
 and D. J. Fox, Gaussian, Inc., Wallingford CT, 2013.
 
 ******************************************
 Gaussian 09:  ES64L-G09RevD.01 24-Apr-2013
                11-Mar-2024 
 ******************************************
 %chk=DY-202A-11R_64.chk
 %mem=6GB
 %nprocshared=3
 Will use up to    3 processors via shared memory.
 ----------------------------------------------------------------------
 # mPW1PW91/6-311G(d,p) nmr guess=read geom=check scrf=(solvent=methano
 l,read)
 ----------------------------------------------------------------------
 1/29=2,38=1,40=2/1;
 2/12=2,40=1/2;
 3/5=4,6=6,7=101,11=2,14=-4,16=1,25=1,30=1,70=2203,72=3,74=-7,116=-2/1,2,8,3;
 4/5=1/1;
 5/5=2,38=6,53=3/2;
 8/6=1,10=90,11=11/1;
 10/13=100,45=16/2;
 6/7=2,8=2,9=2,10=2,28=1/1;
 99/9=1/99;
 ----------------------------------------------------------------------
 candidate structure: DY-202A-11R_64, conformer: 1, nmr calculation wit
 h methanol solvation
 ----------------------------------------------------------------------
 Structure from the checkpoint file:  "DY-202A-11R_64.chk"
 Charge =  0 Multiplicity = 1
 Redundant internal coordinates found in file.
 C,0,1.7569474709,0.7216223302,0.111272272
 C,0,1.1452726018,-0.4742040593,0.293604598
 C,0,-0.2847606862,-0.7308974737,0.6766186629
 C,0,-1.2867920335,0.2502721615,0.0161016474
 C,0,-1.3242526375,1.6125967037,0.7550756984
 C,0,0.0206534681,2.138861029,1.29361068
 C,0,1.2235725896,2.1181243558,0.3298686949
 C,0,3.1551637955,0.4972055,-0.2915894228
 C,0,3.382944881,-0.9932230913,-0.4730846269
 C,0,2.0929551905,-1.6574190806,0.0583173341
 O,0,4.0091937823,1.3707626724,-0.4510704313
 C,0,0.9607028946,2.8579562872,-0.9973742035
 C,0,2.3278852765,-2.4535328893,1.3448782899
 O,0,1.5245544016,-2.5975949019,-0.8702173192
 C,0,-2.6941891306,-0.4083944716,-0.1522791709
 O,0,-3.1433680204,-1.0200805384,1.0826802307
 C,0,-2.6604105719,-1.547843395,-1.1765055126
 C,0,-3.7706852773,0.6176136199,-0.5680471863
 O,0,-5.0567144836,0.0070079538,-0.6893596786
 H,0,-0.3858024557,-0.6817507393,1.7701216827
 H,0,-0.5193706559,-1.7629562785,0.4067132197
 H,0,-0.9321285651,0.4371256547,-1.0052112525
 H,0,-2.0034363715,1.548784111,1.6175963737
 H,0,-1.7574870695,2.3639399358,0.0847852092
 H,0,0.2984825994,1.5794525326,2.1961197514
 H,0,-0.1389031603,3.174632519,1.6213708561
 H,0,2.0369275582,2.6666228582,0.8280618034
 H,0,3.5148195426,-1.2104840577,-1.5402874507
 H,0,4.2955058414,-1.3144050074,0.0399717308
 H,0,0.6375714739,3.8879778394,-0.8017314958
 H,0,0.1861091209,2.3670180694,-1.5966080501
 H,0,1.8736260926,2.9039854647,-1.601824956
 H,0,1.3846363494,-2.8456018408,1.7397982877
 H,0,2.9919506413,-3.3006801706,1.1390342096
 H,0,2.7922221683,-1.8242622498,2.1107799612
 H,0,1.3717669532,-2.132763797,-1.7117402794
 H,0,-3.1744760375,-0.3320894265,1.7706348581
 H,0,-2.3333325697,-1.1714654648,-2.1518027327
 H,0,-1.9835172406,-2.3520434969,-0.8749126344
 H,0,-3.6599896068,-1.9756445935,-1.2950789226
 H,0,-3.8202233785,1.430191943,0.1682562366
 H,0,-3.5345802147,1.0560855162,-1.5432636656
 H,0,-5.1683445267,-0.5172020336,0.1247167034
 Recover connectivity data from disk.
                          Input orientation:                          
 ---------------------------------------------------------------------
 Center     Atomic      Atomic             Coordinates (Angstroms)
 Number     Number       Type             X           Y           Z
 ---------------------------------------------------------------------
      1          6           0        1.756947    0.721622    0.111272
      2          6           0        1.145273   -0.474204    0.293605
      3          6           0       -0.284761   -0.730897    0.676619
      4          6           0       -1.286792    0.250272    0.016102
      5          6           0       -1.324253    1.612597    0.755076
      6          6           0        0.020653    2.138861    1.293611
      7          6           0        1.223573    2.118124    0.329869
      8          6           0        3.155164    0.497205   -0.291589
      9          6           0        3.382945   -0.993223   -0.473085
     10          6           0        2.092955   -1.657419    0.058317
     11          8           0        4.009194    1.370763   -0.451070
     12          6           0        0.960703    2.857956   -0.997374
     13          6           0        2.327885   -2.453533    1.344878
     14          8           0        1.524554   -2.597595   -0.870217
     15          6           0       -2.694189   -0.408394   -0.152279
     16          8           0       -3.143368   -1.020081    1.082680
     17          6           0       -2.660411   -1.547843   -1.176506
     18          6           0       -3.770685    0.617614   -0.568047
     19          8           0       -5.056714    0.007008   -0.689360
     20          1           0       -0.385802   -0.681751    1.770122
     21          1           0       -0.519371   -1.762956    0.406713
     22          1           0       -0.932129    0.437126   -1.005211
     23          1           0       -2.003436    1.548784    1.617596
     24          1           0       -1.757487    2.363940    0.084785
     25          1           0        0.298483    1.579453    2.196120
     26          1           0       -0.138903    3.174633    1.621371
     27          1           0        2.036928    2.666623    0.828062
     28          1           0        3.514820   -1.210484   -1.540287
     29          1           0        4.295506   -1.314405    0.039972
     30          1           0        0.637571    3.887978   -0.801731
     31          1           0        0.186109    2.367018   -1.596608
     32          1           0        1.873626    2.903985   -1.601825
     33          1           0        1.384636   -2.845602    1.739798
     34          1           0        2.991951   -3.300680    1.139034
     35          1           0        2.792222   -1.824262    2.110780
     36          1           0        1.371767   -2.132764   -1.711740
     37          1           0       -3.174476   -0.332089    1.770635
     38          1           0       -2.333333   -1.171465   -2.151803
     39          1           0       -1.983517   -2.352043   -0.874913
     40          1           0       -3.659990   -1.975645   -1.295079
     41          1           0       -3.820223    1.430192    0.168256
     42          1           0       -3.534580    1.056086   -1.543264
     43          1           0       -5.168345   -0.517202    0.124717
 ---------------------------------------------------------------------
                    Distance matrix (angstroms):
                    1          2          3          4          5
     1  C    0.000000
     2  C    1.355504   0.000000
     3  C    2.568658   1.502527   0.000000
     4  C    3.081490   2.552805   1.550175   0.000000
     5  C    3.271408   3.265922   2.564891   1.550295   0.000000
     6  C    2.534010   3.015442   2.951181   2.628348   1.541346
     7  C    1.510792   2.593764   3.242257   3.144718   2.632066
     8  C    1.472301   2.307759   3.778723   4.459442   4.733368
     9  C    2.434345   2.421646   3.852622   4.857162   5.518730
    10  C    2.403236   1.534099   2.625695   3.881206   4.780772
    11  O    2.410441   3.487189   4.911894   5.433343   5.473474
    12  C    2.535158   3.578266   4.151301   3.588646   3.137359
    13  C    3.453891   2.534066   3.199994   4.705539   5.497216
    14  O    3.469082   2.450944   3.025042   4.098729   5.336946
    15  C    4.599893   3.865826   2.568351   1.562997   2.604693
    16  O    5.290582   4.394663   2.901749   2.489631   3.216752
    17  C    5.130487   4.218667   3.121727   2.557804   3.937602
    18  C    5.570190   5.108929   3.939460   2.577963   2.953926
    19  O    6.897657   6.297811   5.018161   3.843068   4.312259
    20  H    3.051658   2.137140   1.099261   2.181063   2.678626
    21  H    3.382609   2.108249   1.092262   2.189658   3.487628
    22  H    2.925509   2.614008   2.147537   1.097169   2.152697
    23  H    4.134452   3.969862   3.006033   2.182773   1.099684
    24  H    3.879325   4.065056   3.478104   2.166532   1.096129
    25  H    2.685066   2.924743   2.826088   3.005378   2.170478
    26  H    3.448464   4.089753   4.020820   3.527949   2.143706
    27  H    2.091699   3.308396   4.117805   4.188692   3.523327
    28  H    3.090437   3.085453   4.425097   5.254677   6.054345
    29  H    3.254961   3.270204   4.660970   5.797485   6.376551
    30  H    3.480285   4.526163   4.936621   4.195823   3.383750
    31  H    2.844594   3.544777   3.871222   3.041527   2.894954
    32  H    2.776873   3.941487   4.802324   4.432620   4.177211
    33  H    3.939010   2.787884   2.896414   4.437578   5.308794
    34  H    4.331333   3.480508   4.189803   5.672555   6.551132
    35  H    3.398728   2.799505   3.566523   5.032865   5.531302
    36  H    3.408703   2.612188   3.227007   3.966388   5.232727
    37  H    5.308741   4.567499   3.115505   2.642136   2.869929
    38  H    5.043380   4.308931   3.520045   2.795782   4.149601
    39  H    4.940755   3.831584   2.814452   2.837495   4.337034
    40  H    6.212590   5.279089   4.102336   3.507986   4.747028
    41  H    5.622291   5.319642   4.174714   2.798863   2.570505
    42  H    5.554243   5.255178   4.322327   2.851930   3.236915
    43  H    7.035235   6.316022   4.919314   3.958189   4.439644
                    6          7          8          9         10
     6  C    0.000000
     7  C    1.541507   0.000000
     8  C    3.877247   2.597043   0.000000
     9  C    4.923024   3.871447   1.518618   0.000000
    10  C    4.498014   3.883850   2.427577   1.545192   0.000000
    11  O    4.420672   2.987993   1.232032   2.445629   3.619576
    12  C    2.578644   1.542085   3.299536   4.579707   4.773374
    13  C    5.139653   4.811424   3.474086   2.559423   1.531087
    14  O    5.420137   4.875326   3.545629   2.487034   1.438467
    15  C    3.993680   4.686643   5.920680   6.113632   4.951885
    16  O    4.475984   5.430030   6.622860   6.709239   5.373509
    17  C    5.184724   5.549217   6.227857   6.109382   4.912360
    18  C    4.489344   5.291540   6.932410   7.333365   6.320632
    19  O    5.852917   6.703555   8.236107   8.501476   7.378829
    20  H    2.889311   3.536060   4.263688   4.396868   3.166456
    21  H    4.037622   4.255178   4.370144   4.073647   2.637568
    22  H    3.014677   3.042243   4.149557   4.576998   3.830058
    23  H    2.133096   3.520792   5.600175   6.312357   5.430609
    24  H    2.161875   3.001201   5.268823   6.164885   5.567579
    25  H    1.097565   2.151477   3.939617   4.822574   4.274069
    26  H    1.098047   2.154188   4.656062   5.844756   5.547346
    27  H    2.135563   1.100270   2.685227   4.110866   4.392378
    28  H    5.608769   4.452744   2.145880   1.097048   2.185632
    29  H    5.636579   4.615525   2.166159   1.095058   2.229176
    30  H    2.798295   2.180894   4.253922   5.609920   5.797349
    31  H    2.903928   2.202179   3.743602   4.772136   4.750888
    32  H    3.521714   2.184396   3.025169   4.329011   4.859073
    33  H    5.186945   5.162598   4.293677   3.510184   2.177354
    34  H    6.200089   5.757200   4.061682   2.841859   2.162510
    35  H    4.904662   4.601600   3.360404   2.777757   2.174722
    36  H    5.394851   4.718069   3.480527   2.622529   1.969561
    37  H    4.067186   5.236620   6.708565   6.962122   5.695117
    38  H    5.326386   5.443498   6.030626   5.960343   4.971198
    39  H    5.374702   5.631991   5.904619   5.550385   4.239227
    40  H    6.097344   6.576365   7.319036   7.158474   5.918557
    41  H    4.064600   5.093059   7.052514   7.626919   6.671665
    42  H    4.675462   5.222698   6.828741   7.293634   6.449599
    43  H    5.945308   6.916909   8.395423   8.585366   7.350577
                   11         12         13         14         15
    11  O    0.000000
    12  C    3.435621   0.000000
    13  C    4.547248   5.963829   0.000000
    14  O    4.700742   5.486086   2.360666   0.000000
    15  C    6.941903   4.974080   5.625416   4.806852   0.000000
    16  O    7.695951   6.017408   5.661991   5.300175   1.449499
    17  C    7.316293   5.705753   5.662221   4.325474   1.532490
    18  C    7.817124   5.252570   7.091106   6.202293   1.544150
    19  O    9.171003   6.665740   8.045166   7.080238   2.458158
    20  H    5.335026   4.690590   3.268661   3.780385   3.016454
    21  H    5.573498   5.051229   3.076348   2.550452   2.622431
    22  H    5.059191   3.072994   4.950406   3.906795   2.132429
    23  H    6.361037   4.163907   5.903665   5.985682   2.727663
    24  H    5.876066   2.967099   6.440974   6.025002   2.935890
    25  H    4.562954   3.503072   4.594351   5.324791   4.292155
    26  H    4.975507   2.857839   6.151239   6.503362   4.744829
    27  H    2.684263   2.127695   5.154391   5.555058   5.727152
    28  H    2.844931   4.834302   3.358298   2.516789   6.412621
    29  H    2.744672   5.441102   2.621436   3.186407   7.050791
    30  H    4.222224   1.097103   6.905060   6.546303   5.475512
    31  H    4.113485   1.095489   6.039641   5.192924   4.252660
    32  H    2.869784   1.095860   6.131265   5.560979   5.825631
    33  H    5.428254   6.340537   1.095170   2.625503   5.114367
    34  H    5.038412   6.827812   1.095907   2.585473   6.508840
    35  H    4.272269   5.910859   1.094621   3.330371   6.101379
    36  H    4.562895   5.058318   3.218691   0.973434   4.683734
    37  H    7.709785   5.910835   5.912510   5.847008   1.983456
    38  H    7.041524   5.331005   5.966358   4.308085   2.170389
    39  H    7.067638   5.985610   4.850357   3.516658   2.192037
    40  H    8.409944   6.693514   6.561433   5.238972   2.166803
    41  H    7.854099   5.123911   7.366614   6.772602   2.179701
    42  H    7.628921   4.873634   7.418038   6.276720   2.187646
    43  H    9.387393   7.086325   7.837833   7.079041   2.491989
                   16         17         18         19         20
    16  O    0.000000
    17  C    2.369747   0.000000
    18  C    2.408417   2.508413   0.000000
    19  O    2.802843   2.897783   1.428785   0.000000
    20  H    2.862029   3.821854   4.314257   5.323613   0.000000
    21  H    2.809654   2.671499   4.145880   4.992158   1.745202
    22  H    3.372287   2.637499   2.877689   4.158963   3.041846
    23  H    2.860882   4.222289   2.960960   4.125727   2.759581
    24  H    3.790522   4.208108   2.743868   4.127872   3.741405
    25  H    4.454622   5.468970   5.012373   6.283049   2.400575
    26  H    5.187737   6.040521   4.951943   6.289530   3.867141
    27  H    6.363338   6.621556   6.314739   7.726311   4.238951
    28  H    7.158748   6.195128   7.574020   8.699285   5.143269
    29  H    7.517361   7.065344   8.316599   9.473230   5.030737
    30  H    6.475766   6.369089   5.493871   6.891984   5.342672
    31  H    5.453113   4.858529   4.446861   5.820648   4.577875
    32  H    6.911953   6.368451   6.176928   7.566683   5.415953
    33  H    4.926170   5.152806   6.625508   7.451791   2.796002
    34  H    6.545720   6.354789   8.000025   8.891841   4.320449
    35  H    6.077411   6.372900   7.497375   8.532300   3.394292
    36  H    5.425246   4.109387   5.942847   6.851953   4.161472
    37  H    0.973438   3.229235   2.593614   3.115988   2.810509
    38  H    3.337807   1.095374   2.788381   3.308224   4.406153
    39  H    2.636579   1.093563   3.479511   3.878672   3.512660
    40  H    2.614142   1.093724   2.695518   2.499729   4.667967
    41  H    2.701507   3.467311   1.097670   2.071200   4.338378
    42  H    3.370325   2.771124   1.095012   2.036322   4.890133
    43  H    2.295890   3.007513   1.929036   0.974668   5.060350
                   21         22         23         24         25
    21  H    0.000000
    22  H    2.646556   0.000000
    23  H    3.825744   3.043453   0.000000
    24  H    4.320630   2.362609   1.753420   0.000000
    25  H    3.878473   3.614946   2.373702   3.049617   0.000000
    26  H    5.099013   3.875833   2.473839   2.374475   1.751069
    27  H    5.131605   4.140875   4.265849   3.878358   2.464896
    28  H    4.513394   4.772449   6.930869   6.573780   5.664743
    29  H    4.849612   5.611455   7.096719   7.083146   5.385126
    30  H    5.893378   3.796544   4.277838   2.974039   3.798866
    31  H    4.644102   2.307529   3.974258   2.569953   3.875264
    32  H    5.616138   3.783332   5.218511   4.039961   4.319705
    33  H    2.564075   4.866084   5.550189   6.304866   4.579199
    34  H    3.902597   5.828154   6.978554   7.467029   5.673438
    35  H    3.724815   5.356684   5.883792   6.507346   4.220343
    36  H    2.863740   3.522989   6.002522   5.765421   5.495804
    37  H    3.310173   3.650361   2.220910   3.481167   3.987038
    38  H    3.191602   2.421902   4.660146   4.222915   5.779138
    39  H    2.033055   2.983599   4.629196   4.817947   5.485930
    40  H    3.578382   3.653315   4.863069   4.935133   6.363701
    41  H    4.598770   3.271742   2.327094   2.265774   4.593283
    42  H    4.565183   2.728620   3.546574   2.742095   5.380453
    43  H    4.821243   4.486982   4.063697   4.465033   6.210706
                   26         27         28         29         30
    26  H    0.000000
    27  H    2.371002   0.000000
    28  H    6.524954   4.777573   0.000000
    29  H    6.505095   4.644442   1.765641   0.000000
    30  H    2.642574   2.471059   5.900706   6.415118   0.000000
    31  H    3.333656   3.065015   4.886922   5.754860   1.774533
    32  H    3.809530   2.446908   4.430142   5.133792   1.770938
    33  H    6.211153   5.625066   4.239134   3.702315   7.235923
    34  H    7.208645   6.051238   3.438179   2.617725   7.809384
    35  H    5.815494   4.731161   3.772156   2.609227   6.764239
    36  H    6.446721   5.470571   2.339374   3.505204   6.133228
    37  H    4.640483   6.086004   7.515348   7.730509   6.241614
    38  H    6.159621   6.535265   5.880166   6.983252   6.020542
    39  H    6.338626   6.652151   5.654873   6.429606   6.768554
    40  H    6.886878   7.649395   7.219660   8.093794   7.286597
    41  H    4.325128   6.022485   7.980924   8.568216   5.182038
    42  H    5.102330   6.265677   7.404822   8.332833   5.096698
    43  H    6.415988   7.908690   8.868496   9.497746   7.346603
                   31         32         33         34         35
    31  H    0.000000
    32  H    1.770897   0.000000
    33  H    6.303926   6.668082   0.000000
    34  H    6.890522   6.874652   1.775239   0.000000
    35  H    6.172794   6.081413   1.778218   1.778761   0.000000
    36  H    4.654791   5.062883   3.524404   3.480796   4.089563
    37  H    5.469647   6.879608   5.206170   6.872865   6.159851
    38  H    4.379120   5.883050   5.636540   6.612247   6.698288
    39  H    5.243822   6.559863   4.292409   5.450796   5.656907
    40  H    5.808796   7.384158   5.951097   7.206173   7.297522
    41  H    4.476951   6.142082   6.916843   8.350406   7.621634
    42  H    3.945240   5.715493   7.085221   8.292872   7.853462
    43  H    6.320748   8.017158   7.139432   8.681417   8.308037
                   36         37         38         39         40
    36  H    0.000000
    37  H    6.003140   0.000000
    38  H    3.852987   4.098486   0.000000
    39  H    3.465010   3.535183   1.773861   0.000000
    40  H    5.051422   3.512207   1.772202   1.768834   0.000000
    41  H    6.571591   2.467842   3.789741   4.332089   3.710357
    42  H    5.854006   3.610904   2.602940   3.803660   3.044456
    43  H    6.982526   2.592070   3.694306   3.809072   2.533379
                   41         42         43
    41  H    0.000000
    42  H    1.775063   0.000000
    43  H    2.368896   2.815418   0.000000
 Stoichiometry    C15H24O4
 Framework group  C1[X(C15H24O4)]
 Deg. of freedom   123
 Full point group                 C1      NOp   1
 Largest Abelian subgroup         C1      NOp   1
 Largest concise Abelian subgroup C1      NOp   1
                         Standard orientation:                         
 ---------------------------------------------------------------------
 Center     Atomic      Atomic             Coordinates (Angstroms)
 Number     Number       Type             X           Y           Z
 ---------------------------------------------------------------------
      1          6           0        1.789850    0.734610    0.068480
      2          6           0        1.187261   -0.463819    0.263530
      3          6           0       -0.234432   -0.726698    0.672519
      4          6           0       -1.252821    0.248667    0.028633
      5          6           0       -1.283527    1.611955    0.766141
      6          6           0        0.068293    2.145441    1.279679
      7          6           0        1.253820    2.128905    0.294542
      8          6           0        3.181672    0.516202   -0.359070
      9          6           0        3.413276   -0.973411   -0.542413
     10          6           0        2.136210   -1.642889    0.013031
     11          8           0        4.028524    1.393553   -0.535142
     12          6           0        0.963660    2.865400   -1.028866
     13          6           0        2.397974   -2.435862    1.296348
     14          8           0        1.555743   -2.587207   -0.903762
     15          6           0       -2.659851   -0.416937   -0.113493
     16          8           0       -3.083884   -1.028812    1.130231
     17          6           0       -2.639006   -1.557816   -1.136471
     18          6           0       -3.748517    0.603297   -0.511400
     19          8           0       -5.033585   -0.013597   -0.608715
     20          1           0       -0.316080   -0.676318    1.767585
     21          1           0       -0.468914   -1.760281    0.408396
     22          1           0       -0.917427    0.435601   -0.999154
     23          1           0       -1.946820    1.546271    1.640802
     24          1           0       -1.732295    2.360182    0.102618
     25          1           0        0.364931    1.588773    2.177886
     26          1           0       -0.090303    3.180956    1.608714
     27          1           0        2.073351    2.682039    0.777248
     28          1           0        3.527025   -1.191716   -1.611487
     29          1           0        4.336414   -1.289452   -0.045337
     30          1           0        0.639175    3.894181   -0.828984
     31          1           0        0.180797    2.369851   -1.613378
     32          1           0        1.865366    2.914815   -1.649667
     33          1           0        1.463842   -2.831785    1.708709
     34          1           0        3.062278   -3.280168    1.079879
     35          1           0        2.872962   -1.803194    2.052862
     36          1           0        1.385670   -2.124426   -1.743096
     37          1           0       -3.105933   -0.339899    1.817613
     38          1           0       -2.331273   -1.181419   -2.118036
     39          1           0       -1.952981   -2.358320   -0.845880
     40          1           0       -3.638497   -1.990543   -1.236457
     41          1           0       -3.788721    1.416784    0.224468
     42          1           0       -3.532036    1.041355   -1.491345
     43          1           0       -5.128093   -0.537054    0.208009
 ---------------------------------------------------------------------
 Rotational constants (GHZ):      0.5930956      0.2476620      0.1999133
 Standard basis: 6-311G(d,p) (5D, 7F)
 There are   505 symmetry adapted cartesian basis functions of A   symmetry.
 There are   486 symmetry adapted basis functions of A   symmetry.
   486 basis functions,   800 primitive gaussians,   505 cartesian basis functions
    73 alpha electrons       73 beta electrons
       nuclear repulsion energy      1596.6649949366 Hartrees.
 NAtoms=   43 NActive=   43 NUniq=   43 SFac= 1.00D+00 NAtFMM=   60 NAOKFM=F Big=F
 Integral buffers will be    131072 words long.
 Raffenetti 2 integral format.
 Two-electron integral symmetry is turned on.
 Using the following non-standard input for PCM:
 --- end of non-standard input.
 ------------------------------------------------------------------------------
 Polarizable Continuum Model (PCM)
 =================================
 Model                : PCM (using non-symmetric T matrix).
 Atomic radii         : UFF (Universal Force Field).
 Polarization charges : Total charges.
 Charge compensation  : None.
 Solution method      : On-the-fly selection.
 Cavity type          : Scaled VdW (van der Waals Surface) (Alpha=1.100).
 Cavity algorithm     : GePol (No added spheres)
                        Default sphere list used, NSphG=   43.
                        Lebedev-Laikov grids with approx.  5.0 points / Ang**2.
                        Smoothing algorithm: Karplus/York (Gamma=1.0000).
                        Polarization charges: spherical gaussians, with
                                              point-specific exponents (IZeta= 3).
                        Self-potential: point-specific (ISelfS= 7).
                        Self-field    : sphere-specific E.n sum rule (ISelfD= 2).
 Solvent              : Methanol, Eps=  32.613000 Eps(inf)=   1.765709
 ------------------------------------------------------------------------------
 One-electron integrals computed using PRISM.
 NBasis=   486 RedAO= T EigKep=  3.14D-04  NBF=   486
 NBsUse=   486 1.00D-06 EigRej= -1.00D+00 NBFU=   486
 Initial guess from the checkpoint file:  "DY-202A-11R_64.chk"
 B after Tr=     0.000000    0.000000    0.000000
         Rot=    1.000000    0.000000    0.000000    0.000000 Ang=   0.00 deg.
 Requested convergence on RMS density matrix=1.00D-08 within 128 cycles.
 Requested convergence on MAX density matrix=1.00D-06.
 Requested convergence on             energy=1.00D-06.
 No special actions if energy rises.
 Inv3:  Mode=1 IEnd=    21274707.
 Iteration    1 A*A^-1 deviation from unit magnitude is 7.66D-15 for   2629.
 Iteration    1 A*A^-1 deviation from orthogonality  is 7.76D-15 for   2641   2566.
 Iteration    1 A^-1*A deviation from unit magnitude is 7.22D-15 for   2629.
 Iteration    1 A^-1*A deviation from orthogonality  is 3.02D-12 for   2352   2343.
 Error on total polarization charges =  0.01108
 SCF Done:  E(RmPW1PW91) =  -886.976417160     A.U. after   11 cycles
            NFock= 11  Conv=0.64D-08     -V/T= 2.0045
 DoSCS=F DFT=T ScalE2(SS,OS)=  1.000000  1.000000
 Range of M.O.s used for correlation:     1   486
 NBasis=   486 NAE=    73 NBE=    73 NFC=     0 NFV=     0
 NROrb=    486 NOA=    73 NOB=    73 NVA=   413 NVB=   413
 NEqPCM:  Using equilibrium solvation (IEInf=0, Eps=  32.6130, EpsInf=   1.7657)
          Differentiating once with respect to magnetic field using GIAOs.
          Electric field/nuclear overlap derivatives assumed to be zero.
 FoFJK:  IHMeth= 1 ICntrl=    6127 DoSepK=F KAlg= 0 I1Cent=   0 FoldK=F
 IRaf=         1 NMat=   1 IRICut=       1 DoRegI=T DoRafI=F ISym2E= 0.
          There are     3 degrees of freedom in the 1st order CPHF.  IDoFFX=0 NUNeed=     3.
      3 vectors produced by pass  0 Test12= 1.00D-12 3.33D-08 XBig12= 4.59D+01 1.08D+00.
 AX will form     3 AO Fock derivatives at one time.
      3 vectors produced by pass  1 Test12= 1.00D-12 3.33D-08 XBig12= 9.26D-02 1.93D-01.
      3 vectors produced by pass  2 Test12= 1.00D-12 3.33D-08 XBig12= 1.29D-03 1.70D-02.
      3 vectors produced by pass  3 Test12= 1.00D-12 3.33D-08 XBig12= 6.44D-06 7.80D-04.
      3 vectors produced by pass  4 Test12= 1.00D-12 3.33D-08 XBig12= 3.57D-08 5.76D-05.
      3 vectors produced by pass  5 Test12= 1.00D-12 3.33D-08 XBig12= 9.99D-11 2.47D-06.
      3 vectors produced by pass  6 Test12= 1.00D-12 3.33D-08 XBig12= 5.89D-13 1.61D-07.
 InvSVY:  IOpt=1 It=  1 EMax= 1.78D-15
 Solved reduced A of dimension    21 with     3 vectors.
 Calculating GIAO nuclear magnetic shielding tensors.
 SCF GIAO Magnetic shielding tensor (ppm):
      1  C    Isotropic =    35.8824   Anisotropy =   139.9241
   XX=   -24.4641   YX=    27.5796   ZX=    47.4441
   XY=    15.9041   YY=    17.2329   ZY=    -9.2139
   XZ=    46.2034   YZ=    -1.4384   ZZ=   114.8784
   Eigenvalues:   -46.5672    25.0493   129.1651
      2  C    Isotropic =    -2.3973   Anisotropy =   192.7275
   XX=   -78.0222   YX=    26.9753   ZX=    63.6473
   XY=    28.7045   YY=   -39.6581   ZY=    -4.3794
   XZ=    49.0134   YZ=   -16.8601   ZZ=   110.4884
   Eigenvalues:  -106.7021   -26.5775   126.0877
      3  C    Isotropic =   160.1937   Anisotropy =    17.0652
   XX=   167.7608   YX=    -3.2174   ZX=     5.5658
   XY=    -1.1158   YY=   152.3052   ZY=    -3.5098
   XZ=     4.2809   YZ=    -9.2885   ZZ=   160.5150
   Eigenvalues:   148.7951   160.2155   171.5705
      4  C    Isotropic =   140.4581   Anisotropy =    35.2002
   XX=   161.0738   YX=    11.0071   ZX=     0.8163
   XY=     5.7418   YY=   136.8841   ZY=    -6.3896
   XZ=     7.3700   YZ=     0.7408   ZZ=   123.4165
   Eigenvalues:   121.9466   135.5029   163.9249
      5  C    Isotropic =   160.9517   Anisotropy =    11.9897
   XX=   168.7245   YX=     3.4043   ZX=     1.7220
   XY=    -3.3253   YY=   166.1018   ZY=     5.4333
   XZ=    -0.3955   YZ=     8.9783   ZZ=   148.0287
   Eigenvalues:   145.4913   168.4190   168.9448
      6  C    Isotropic =   156.4542   Anisotropy =    17.0828
   XX=   162.0616   YX=     5.9689   ZX=   -10.7874
   XY=     1.9912   YY=   152.7409   ZY=     4.0895
   XZ=    -6.4728   YZ=     3.3485   ZZ=   154.5600
   Eigenvalues:   145.1665   156.3533   167.8427
      7  C    Isotropic =   154.7122   Anisotropy =     7.8784
   XX=   153.3787   YX=    -4.7146   ZX=     0.9565
   XY=    -4.5475   YY=   152.0668   ZY=     1.9083
   XZ=    -4.9799   YZ=    -1.2404   ZZ=   158.6912
   Eigenvalues:   147.9364   156.2358   159.9645
      8  C    Isotropic =   -24.2304   Anisotropy =   146.5079
   XX=   -62.8535   YX=    14.8235   ZX=    39.5683
   XY=    20.3995   YY=   -68.9896   ZY=   -19.1984
   XZ=    46.3436   YZ=   -12.4251   ZZ=    59.1519
   Eigenvalues:   -94.8472   -51.2855    73.4415
      9  C    Isotropic =   132.8993   Anisotropy =    33.6022
   XX=   129.2965   YX=    15.5045   ZX=   -12.0666
   XY=    12.5864   YY=   143.4307   ZY=    -7.2571
   XZ=    -4.6906   YZ=    -5.0540   ZZ=   125.9709
   Eigenvalues:   117.8330   125.5642   155.3008
     10  C    Isotropic =   106.3863   Anisotropy =    37.5083
   XX=   104.7458   YX=     6.0931   ZX=     2.4999
   XY=     4.7109   YY=   108.2386   ZY=    18.8145
   XZ=     7.2835   YZ=    25.5243   ZZ=   106.1744
   Eigenvalues:    85.0111   102.7559   131.3918
     11  O    Isotropic =  -232.0579   Anisotropy =   901.4238
   XX=  -490.3013   YX=  -242.6203   ZX=   225.9683
   XY=  -192.9736   YY=  -496.0988   ZY=   -14.0434
   XZ=   275.3311   YZ=     7.1180   ZZ=   290.2266
   Eigenvalues:  -742.3228  -322.7421   368.8914
     12  C    Isotropic =   169.0857   Anisotropy =    29.5992
   XX=   155.1898   YX=    -3.9697   ZX=     3.9422
   XY=    -2.9892   YY=   174.8456   ZY=    -9.9977
   XZ=     3.2587   YZ=   -13.9650   ZZ=   177.2217
   Eigenvalues:   154.4424   163.9962   188.8185
     13  C    Isotropic =   161.9666   Anisotropy =    37.3562
   XX=   149.8759   YX=    -1.0695   ZX=     9.1460
   XY=    -0.3169   YY=   160.0886   ZY=   -16.1193
   XZ=    11.4965   YZ=   -12.8641   ZZ=   175.9352
   Eigenvalues:   144.5879   154.4412   186.8707
     14  O    Isotropic =   249.0358   Anisotropy =    95.6326
   XX=   222.5052   YX=    23.8603   ZX=    11.4416
   XY=    10.9702   YY=   215.9781   ZY=   -13.2611
   XZ=    27.3236   YZ=     7.2554   ZZ=   308.6240
   Eigenvalues:   199.4614   234.8551   312.7908
     15  C    Isotropic =   106.6928   Anisotropy =    32.4939
   XX=   103.1705   YX=     5.8518   ZX=    -7.6810
   XY=     5.7229   YY=    96.5627   ZY=   -14.8280
   XZ=    -3.5562   YZ=   -11.2831   ZZ=   120.3452
   Eigenvalues:    90.0078   101.7153   128.3554
     16  O    Isotropic =   290.0626   Anisotropy =   102.4635
   XX=   239.2934   YX=   -24.0363   ZX=     6.2482
   XY=   -17.1719   YY=   291.1237   ZY=    47.7055
   XZ=   -11.1918   YZ=    20.1788   ZZ=   339.7708
   Eigenvalues:   231.2527   280.5635   358.3716
     17  C    Isotropic =   165.9231   Anisotropy =    38.4968
   XX=   146.5890   YX=     3.3504   ZX=    -6.0807
   XY=     3.9282   YY=   168.6272   ZY=    16.2608
   XZ=    -6.4725   YZ=    11.9527   ZZ=   182.5530
   Eigenvalues:   143.7916   162.3900   191.5876
     18  C    Isotropic =   117.0590   Anisotropy =    40.7194
   XX=   139.4698   YX=     5.7076   ZX=     9.6298
   XY=    16.5343   YY=   114.4640   ZY=     2.8465
   XZ=     0.9581   YZ=    -3.3186   ZZ=    97.2432
   Eigenvalues:    96.4226   110.5491   144.2053
     19  O    Isotropic =   320.8305   Anisotropy =    71.6518
   XX=   292.6211   YX=    -4.3224   ZX=    -3.3946
   XY=    26.7887   YY=   335.6107   ZY=   -32.1406
   XZ=    -0.7105   YZ=   -32.7958   ZZ=   334.2597
   Eigenvalues:   288.5477   305.3455   368.5983
     20  H    Isotropic =    29.4525   Anisotropy =     5.3734
   XX=    28.3045   YX=    -1.2916   ZX=     0.5670
   XY=    -1.4424   YY=    27.4829   ZY=    -1.7308
   XZ=    -0.4175   YZ=    -1.3178   ZZ=    32.5703
   Eigenvalues:    26.2359    29.0869    33.0348
     21  H    Isotropic =    28.7496   Anisotropy =     7.8382
   XX=    32.3749   YX=    -1.7676   ZX=     0.7190
   XY=    -2.1825   YY=    31.5339   ZY=     1.8303
   XZ=     1.2914   YZ=     1.0362   ZZ=    22.3399
   Eigenvalues:    21.9564    30.3172    33.9751
     22  H    Isotropic =    29.9176   Anisotropy =     4.2010
   XX=    30.2571   YX=     1.8642   ZX=    -1.5084
   XY=     3.2581   YY=    29.2016   ZY=    -0.4005
   XZ=     0.1379   YZ=    -0.9314   ZZ=    30.2940
   Eigenvalues:    27.1121    29.9223    32.7182
     23  H    Isotropic =    30.4476   Anisotropy =     7.0333
   XX=    33.3904   YX=     1.7503   ZX=    -3.1980
   XY=     1.6307   YY=    28.4879   ZY=     3.6886
   XZ=    -3.0850   YZ=     3.0240   ZZ=    29.4646
   Eigenvalues:    24.3302    31.8763    35.1365
     24  H    Isotropic =    30.0638   Anisotropy =     7.0048
   XX=    31.5569   YX=    -0.8459   ZX=     3.1864
   XY=    -1.1157   YY=    33.4405   ZY=    -1.9195
   XZ=     2.2899   YZ=    -1.7231   ZZ=    25.1941
   Eigenvalues:    23.9748    31.4829    34.7337
     25  H    Isotropic =    29.8809   Anisotropy =     6.3873
   XX=    28.2874   YX=     1.1450   ZX=     1.5844
   XY=     0.5308   YY=    27.4556   ZY=    -0.4740
   XZ=     0.7267   YZ=    -0.3979   ZZ=    33.8998
   Eigenvalues:    26.7954    28.7082    34.1391
     26  H    Isotropic =    30.0347   Anisotropy =    10.4548
   XX=    28.4654   YX=     0.9074   ZX=    -0.7695
   XY=     0.6755   YY=    33.6478   ZY=     4.9869
   XZ=    -1.4280   YZ=     6.0114   ZZ=    27.9910
   Eigenvalues:    24.2073    28.8923    37.0046
     27  H    Isotropic =    29.0839   Anisotropy =     8.9174
   XX=    32.6992   YX=     3.2703   ZX=     1.7491
   XY=     3.4367   YY=    27.5208   ZY=     1.0123
   XZ=     1.6020   YZ=     2.6977   ZZ=    27.0317
   Eigenvalues:    25.1892    27.0336    35.0288
     28  H    Isotropic =    29.3381   Anisotropy =     6.3490
   XX=    29.4180   YX=     1.1310   ZX=    -2.9620
   XY=     0.5720   YY=    27.5302   ZY=     0.1679
   XZ=    -3.4841   YZ=     1.4280   ZZ=    31.0660
   Eigenvalues:    26.0202    28.4232    33.5708
     29  H    Isotropic =    29.1759   Anisotropy =     5.9756
   XX=    33.1402   YX=     0.2440   ZX=    -0.1711
   XY=     0.0584   YY=    27.7510   ZY=    -1.5221
   XZ=     0.8757   YZ=    -2.4182   ZZ=    26.6365
   Eigenvalues:    25.1291    29.2390    33.1596
     30  H    Isotropic =    30.7428   Anisotropy =    10.8135
   XX=    27.5334   YX=    -1.2410   ZX=    -0.8654
   XY=    -1.3547   YY=    37.2926   ZY=    -1.5789
   XZ=     0.1633   YZ=    -3.0877   ZZ=    27.4023
   Eigenvalues:    26.4642    27.8123    37.9517
     31  H    Isotropic =    30.9489   Anisotropy =     5.1258
   XX=    31.2215   YX=     2.7999   ZX=     1.6882
   XY=     2.8057   YY=    29.3215   ZY=    -1.5742
   XZ=     3.2084   YZ=    -1.5284   ZZ=    32.3036
   Eigenvalues:    26.1134    32.3672    34.3661
     32  H    Isotropic =    30.4556   Anisotropy =     9.2786
   XX=    31.7423   YX=     0.4597   ZX=    -3.4288
   XY=     1.1515   YY=    28.3413   ZY=    -2.9430
   XZ=    -4.4064   YZ=    -4.2953   ZZ=    31.2833
   Eigenvalues:    25.4128    29.3127    36.6414
     33  H    Isotropic =    30.2299   Anisotropy =     6.0953
   XX=    31.5987   YX=    -0.7127   ZX=    -1.2907
   XY=     0.8753   YY=    29.4138   ZY=    -3.4855
   XZ=    -2.3282   YZ=    -4.5511   ZZ=    29.6772
   Eigenvalues:    25.2885    31.1078    34.2934
     34  H    Isotropic =    30.1766   Anisotropy =     9.7421
   XX=    30.3383   YX=    -4.5841   ZX=     0.2442
   XY=    -4.5566   YY=    32.7019   ZY=    -1.1393
   XZ=     1.0398   YZ=    -2.8816   ZZ=    27.4898
   Eigenvalues:    26.2101    27.6484    36.6714
     35  H    Isotropic =    30.9415   Anisotropy =     8.6150
   XX=    29.7894   YX=    -0.1080   ZX=     3.8419
   XY=     0.3711   YY=    28.7189   ZY=     0.8005
   XZ=     4.1705   YZ=     0.1906   ZZ=    34.3162
   Eigenvalues:    27.4367    28.7030    36.6848
     36  H    Isotropic =    30.9012   Anisotropy =    14.3934
   XX=    25.7867   YX=    -0.3581   ZX=     3.4293
   XY=    -0.3308   YY=    27.4279   ZY=    -1.5369
   XZ=     3.5821   YZ=    -1.2993   ZZ=    39.4890
   Eigenvalues:    24.9418    27.2649    40.4968
     37  H    Isotropic =    31.0648   Anisotropy =    16.7539
   XX=    25.6501   YX=     1.6393   ZX=    -4.2266
   XY=     1.4919   YY=    29.9565   ZY=     6.9637
   XZ=    -3.1676   YZ=     7.3520   ZZ=    37.5878
   Eigenvalues:    22.2647    28.6956    42.2340
     38  H    Isotropic =    31.1951   Anisotropy =     9.1089
   XX=    28.8071   YX=     0.4981   ZX=    -1.1156
   XY=     0.4110   YY=    27.7132   ZY=     1.3135
   XZ=    -0.9915   YZ=     0.4512   ZZ=    37.0649
   Eigenvalues:    27.3983    28.9193    37.2677
     39  H    Isotropic =    30.2607   Anisotropy =     6.5189
   XX=    30.9855   YX=    -1.7334   ZX=     1.9048
   XY=    -3.0407   YY=    32.9791   ZY=     1.3612
   XZ=     2.0712   YZ=     2.4621   ZZ=    26.8174
   Eigenvalues:    25.0836    31.0918    34.6066
     40  H    Isotropic =    30.0349   Anisotropy =     8.3264
   XX=    32.7943   YX=     1.9874   ZX=     1.2228
   XY=     2.9169   YY=    30.5354   ZY=     3.3815
   XZ=     1.8807   YZ=     3.4887   ZZ=    26.7751
   Eigenvalues:    24.7382    29.7806    35.5859
     41  H    Isotropic =    28.1600   Anisotropy =     8.5450
   XX=    32.2144   YX=     1.9800   ZX=     2.5015
   XY=     0.8171   YY=    29.6336   ZY=     3.3406
   XZ=     2.0610   YZ=     2.6584   ZZ=    22.6321
   Eigenvalues:    21.2618    29.3616    33.8567
     42  H    Isotropic =    28.5012   Anisotropy =     4.6330
   XX=    29.5877   YX=     1.3786   ZX=     0.6370
   XY=     0.5701   YY=    28.0313   ZY=    -3.3320
   XZ=     2.0688   YZ=    -3.8531   ZZ=    27.8845
   Eigenvalues:    23.8873    30.0263    31.5898
     43  H    Isotropic =    30.3714   Anisotropy =    14.8336
   XX=    31.8859   YX=     3.3122   ZX=    -1.2823
   XY=     1.4178   YY=    25.9033   ZY=    -9.5715
   XZ=    -2.4876   YZ=    -8.2462   ZZ=    33.3249
   Eigenvalues:    19.8899    30.9638    40.2605
 End of Minotr F.D. properties file   721 does not exist.
 End of Minotr F.D. properties file   722 does not exist.
 End of Minotr F.D. properties file   788 does not exist.

 **********************************************************************

            Population analysis using the SCF density.

 **********************************************************************

 Orbital symmetries:
       Occupied  (A) (A) (A) (A) (A) (A) (A) (A) (A) (A) (A) (A)
                 (A) (A) (A) (A) (A) (A) (A) (A) (A) (A) (A) (A)
                 (A) (A) (A) (A) (A) (A) (A) (A) (A) (A) (A) (A)
                 (A) (A) (A) (A) (A) (A) (A) (A) (A) (A) (A) (A)
                 (A) (A) (A) (A) (A) (A) (A) (A) (A) (A) (A) (A)
                 (A) (A) (A) (A) (A) (A) (A) (A) (A) (A) (A) (A)
                 (A)
       Virtual   (A) (A) (A) (A) (A) (A) (A) (A) (A) (A) (A) (A)
                 (A) (A) (A) (A) (A) (A) (A) (A) (A) (A) (A) (A)
                 (A) (A) (A) (A) (A) (A) (A) (A) (A) (A) (A) (A)
                 (A) (A) (A) (A) (A) (A) (A) (A) (A) (A) (A) (A)
                 (A) (A) (A) (A) (A) (A) (A) (A) (A) (A) (A) (A)
                 (A) (A) (A) (A) (A) (A) (A) (A) (A) (A) (A) (A)
                 (A) (A) (A) (A) (A) (A) (A) (A) (A) (A) (A) (A)
                 (A) (A) (A) (A) (A) (A) (A) (A) (A) (A) (A) (A)
                 (A) (A) (A) (A) (A) (A) (A) (A) (A) (A) (A) (A)
                 (A) (A) (A) (A) (A) (A) (A) (A) (A) (A) (A) (A)
                 (A) (A) (A) (A) (A) (A) (A) (A) (A) (A) (A) (A)
                 (A) (A) (A) (A) (A) (A) (A) (A) (A) (A) (A) (A)
                 (A) (A) (A) (A) (A) (A) (A) (A) (A) (A) (A) (A)
                 (A) (A) (A) (A) (A) (A) (A) (A) (A) (A) (A) (A)
                 (A) (A) (A) (A) (A) (A) (A) (A) (A) (A) (A) (A)
                 (A) (A) (A) (A) (A) (A) (A) (A) (A) (A) (A) (A)
                 (A) (A) (A) (A) (A) (A) (A) (A) (A) (A) (A) (A)
                 (A) (A) (A) (A) (A) (A) (A) (A) (A) (A) (A) (A)
                 (A) (A) (A) (A) (A) (A) (A) (A) (A) (A) (A) (A)
                 (A) (A) (A) (A) (A) (A) (A) (A) (A) (A) (A) (A)
                 (A) (A) (A) (A) (A) (A) (A) (A) (A) (A) (A) (A)
                 (A) (A) (A) (A) (A) (A) (A) (A) (A) (A) (A) (A)
                 (A) (A) (A) (A) (A) (A) (A) (A) (A) (A) (A) (A)
                 (A) (A) (A) (A) (A) (A) (A) (A) (A) (A) (A) (A)
                 (A) (A) (A) (A) (A) (A) (A) (A) (A) (A) (A) (A)
                 (A) (A) (A) (A) (A) (A) (A) (A) (A) (A) (A) (A)
                 (A) (A) (A) (A) (A) (A) (A) (A) (A) (A) (A) (A)
                 (A) (A) (A) (A) (A) (A) (A) (A) (A) (A) (A) (A)
                 (A) (A) (A) (A) (A) (A) (A) (A) (A) (A) (A) (A)
                 (A) (A) (A) (A) (A) (A) (A) (A) (A) (A) (A) (A)
                 (A) (A) (A) (A) (A) (A) (A) (A) (A) (A) (A) (A)
                 (A) (A) (A) (A) (A) (A) (A) (A) (A) (A) (A) (A)
                 (A) (A) (A) (A) (A) (A) (A) (A) (A) (A) (A) (A)
                 (A) (A) (A) (A) (A) (A) (A) (A) (A) (A) (A) (A)
                 (A) (A) (A) (A) (A)
 The electronic state is 1-A.
 Alpha  occ. eigenvalues --  -19.22066 -19.21972 -19.20898 -19.19963 -10.32191
 Alpha  occ. eigenvalues --  -10.30999 -10.30011 -10.27663 -10.26623 -10.24969
 Alpha  occ. eigenvalues --  -10.24837 -10.24647 -10.24179 -10.23977 -10.23586
 Alpha  occ. eigenvalues --  -10.23302 -10.22875 -10.22293 -10.22053  -1.06524
 Alpha  occ. eigenvalues --   -1.06408  -1.05791  -1.03691  -0.89334  -0.84728
 Alpha  occ. eigenvalues --   -0.82358  -0.78188  -0.77534  -0.75469  -0.71840
 Alpha  occ. eigenvalues --   -0.70983  -0.68221  -0.66306  -0.62585  -0.60257
 Alpha  occ. eigenvalues --   -0.58484  -0.57605  -0.54576  -0.53188  -0.52262
 Alpha  occ. eigenvalues --   -0.49585  -0.49330  -0.49248  -0.48231  -0.47296
 Alpha  occ. eigenvalues --   -0.46716  -0.45413  -0.45288  -0.43855  -0.42410
 Alpha  occ. eigenvalues --   -0.42128  -0.41742  -0.40988  -0.40624  -0.40186
 Alpha  occ. eigenvalues --   -0.39747  -0.39310  -0.39103  -0.38236  -0.37599
 Alpha  occ. eigenvalues --   -0.37250  -0.36455  -0.35837  -0.35227  -0.34261
 Alpha  occ. eigenvalues --   -0.33586  -0.33036  -0.32885  -0.31006  -0.30124
 Alpha  occ. eigenvalues --   -0.28157  -0.26858  -0.26167
 Alpha virt. eigenvalues --   -0.05068   0.03347   0.04425   0.05073   0.05916
 Alpha virt. eigenvalues --    0.06689   0.08440   0.08605   0.09003   0.09571
 Alpha virt. eigenvalues --    0.10693   0.11017   0.11743   0.11855   0.12247
 Alpha virt. eigenvalues --    0.12986   0.13575   0.13651   0.14194   0.14938
 Alpha virt. eigenvalues --    0.15308   0.15740   0.16457   0.17180   0.17646
 Alpha virt. eigenvalues --    0.18048   0.18731   0.19481   0.20001   0.20585
 Alpha virt. eigenvalues --    0.20854   0.21540   0.22323   0.23434   0.23685
 Alpha virt. eigenvalues --    0.24540   0.25253   0.26058   0.27054   0.27365
 Alpha virt. eigenvalues --    0.28657   0.29307   0.30893   0.31450   0.32677
 Alpha virt. eigenvalues --    0.32892   0.33423   0.34050   0.35154   0.36040
 Alpha virt. eigenvalues --    0.37212   0.38227   0.39010   0.39388   0.40038
 Alpha virt. eigenvalues --    0.40919   0.41098   0.41722   0.43264   0.44153
 Alpha virt. eigenvalues --    0.44904   0.45292   0.46773   0.47084   0.48766
 Alpha virt. eigenvalues --    0.49152   0.50085   0.50356   0.51023   0.51646
 Alpha virt. eigenvalues --    0.52537   0.53170   0.54039   0.55094   0.55457
 Alpha virt. eigenvalues --    0.56328   0.56672   0.57132   0.57706   0.58208
 Alpha virt. eigenvalues --    0.58353   0.58841   0.59283   0.59727   0.60098
 Alpha virt. eigenvalues --    0.60190   0.60531   0.60914   0.61326   0.61734
 Alpha virt. eigenvalues --    0.62119   0.62873   0.63221   0.63591   0.64126
 Alpha virt. eigenvalues --    0.64612   0.65004   0.65885   0.66008   0.66421
 Alpha virt. eigenvalues --    0.67040   0.68099   0.68628   0.69096   0.70136
 Alpha virt. eigenvalues --    0.70477   0.71170   0.72965   0.73703   0.74346
 Alpha virt. eigenvalues --    0.74983   0.77730   0.78544   0.81167   0.83439
 Alpha virt. eigenvalues --    0.84673   0.85004   0.87051   0.87775   0.88205
 Alpha virt. eigenvalues --    0.89638   0.90226   0.90671   0.93422   0.94057
 Alpha virt. eigenvalues --    0.95081   0.96369   0.97358   0.99966   1.00153
 Alpha virt. eigenvalues --    1.00313   1.02209   1.02623   1.04710   1.06077
 Alpha virt. eigenvalues --    1.07049   1.08638   1.10717   1.12111   1.12435
 Alpha virt. eigenvalues --    1.14036   1.14835   1.17097   1.17639   1.20251
 Alpha virt. eigenvalues --    1.22377   1.22875   1.23096   1.24786   1.25605
 Alpha virt. eigenvalues --    1.26905   1.28237   1.29698   1.30693   1.31662
 Alpha virt. eigenvalues --    1.33887   1.35066   1.36085   1.37422   1.39684
 Alpha virt. eigenvalues --    1.41273   1.41792   1.42259   1.44379   1.44531
 Alpha virt. eigenvalues --    1.44735   1.45345   1.46584   1.47108   1.47646
 Alpha virt. eigenvalues --    1.48196   1.48612   1.49661   1.50096   1.51254
 Alpha virt. eigenvalues --    1.51635   1.52338   1.52964   1.53705   1.54660
 Alpha virt. eigenvalues --    1.55680   1.56786   1.57348   1.58331   1.58556
 Alpha virt. eigenvalues --    1.59025   1.59322   1.60587   1.61284   1.61983
 Alpha virt. eigenvalues --    1.62578   1.62927   1.64168   1.64565   1.65476
 Alpha virt. eigenvalues --    1.65947   1.66569   1.67077   1.67977   1.69106
 Alpha virt. eigenvalues --    1.69739   1.70308   1.70947   1.71359   1.72247
 Alpha virt. eigenvalues --    1.73245   1.74021   1.74405   1.74875   1.76032
 Alpha virt. eigenvalues --    1.77052   1.77583   1.78361   1.79048   1.79969
 Alpha virt. eigenvalues --    1.82172   1.82701   1.83824   1.84903   1.85389
 Alpha virt. eigenvalues --    1.86457   1.87878   1.88749   1.89874   1.91024
 Alpha virt. eigenvalues --    1.91032   1.92453   1.94134   1.96040   1.97290
 Alpha virt. eigenvalues --    1.97995   1.99385   1.99999   2.01353   2.02357
 Alpha virt. eigenvalues --    2.03210   2.03554   2.04402   2.05633   2.06902
 Alpha virt. eigenvalues --    2.08581   2.09469   2.11264   2.11749   2.12506
 Alpha virt. eigenvalues --    2.13715   2.15621   2.16192   2.17148   2.18983
 Alpha virt. eigenvalues --    2.19381   2.20140   2.22280   2.22920   2.23549
 Alpha virt. eigenvalues --    2.25152   2.26756   2.28570   2.30618   2.31581
 Alpha virt. eigenvalues --    2.33301   2.33687   2.34464   2.35588   2.38765
 Alpha virt. eigenvalues --    2.39522   2.41028   2.41583   2.42427   2.42943
 Alpha virt. eigenvalues --    2.44005   2.45350   2.46004   2.48276   2.48531
 Alpha virt. eigenvalues --    2.49166   2.49903   2.50503   2.51237   2.52896
 Alpha virt. eigenvalues --    2.53765   2.54451   2.56228   2.57390   2.57659
 Alpha virt. eigenvalues --    2.58294   2.59046   2.60181   2.60890   2.61630
 Alpha virt. eigenvalues --    2.62082   2.62953   2.63677   2.65129   2.66109
 Alpha virt. eigenvalues --    2.67738   2.67981   2.69448   2.70324   2.70473
 Alpha virt. eigenvalues --    2.71541   2.73303   2.74886   2.77528   2.78825
 Alpha virt. eigenvalues --    2.79468   2.82323   2.83305   2.85171   2.85626
 Alpha virt. eigenvalues --    2.88353   2.88750   2.89919   2.90522   2.91826
 Alpha virt. eigenvalues --    2.92448   2.93683   2.95351   2.97545   2.99331
 Alpha virt. eigenvalues --    2.99584   3.02000   3.05723   3.05834   3.06622
 Alpha virt. eigenvalues --    3.09639   3.10857   3.12586   3.13364   3.13631
 Alpha virt. eigenvalues --    3.14791   3.15869   3.17438   3.19003   3.20052
 Alpha virt. eigenvalues --    3.20454   3.21415   3.23693   3.24807   3.25821
 Alpha virt. eigenvalues --    3.29255   3.33986   3.35884   3.36573   3.38702
 Alpha virt. eigenvalues --    3.41596   3.42894   3.48211   3.57760   3.57854
 Alpha virt. eigenvalues --    3.61367   3.64041   3.71036   3.77137   3.77369
 Alpha virt. eigenvalues --    3.78064   3.80784   3.81127   3.82445   3.82953
 Alpha virt. eigenvalues --    3.83847   3.84420   3.84629   3.85219   3.87608
 Alpha virt. eigenvalues --    3.90607   3.91876   3.95984   3.98739   4.03455
 Alpha virt. eigenvalues --    4.06485   4.09203   4.11672   4.13328   4.24545
 Alpha virt. eigenvalues --    4.28123   4.29859   4.33130   4.37742   4.42065
 Alpha virt. eigenvalues --    4.48005   4.54877   4.95213   4.95416   4.97918
 Alpha virt. eigenvalues --    5.03574   5.10902   5.29388   5.31145   5.32149
 Alpha virt. eigenvalues --    5.63289   5.63896   5.65430   5.67337  23.64666
 Alpha virt. eigenvalues --   23.79233  23.83616  23.88816  23.90949  23.91987
 Alpha virt. eigenvalues --   23.93713  23.96333  23.96737  24.00489  24.03220
 Alpha virt. eigenvalues --   24.03404  24.05254  24.06754  24.25828  50.00918
 Alpha virt. eigenvalues --   50.02671  50.04672  50.09846
          Condensed to atoms (all electrons):
               1          2          3          4          5          6
     1  C    5.788885   0.338071  -0.040960  -0.015810  -0.000790  -0.063695
     2  C    0.338071   5.525841   0.247728  -0.052480  -0.001603  -0.011978
     3  C   -0.040960   0.247728   5.095180   0.297253  -0.073826  -0.006261
     4  C   -0.015810  -0.052480   0.297253   5.462836   0.304865  -0.049812
     5  C   -0.000790  -0.001603  -0.073826   0.304865   5.027504   0.351546
     6  C   -0.063695  -0.011978  -0.006261  -0.049812   0.351546   5.019533
     7  C    0.257149  -0.046351  -0.009050  -0.000660  -0.075631   0.370505
     8  C    0.178223   0.026524   0.005109  -0.000471  -0.000448   0.005662
     9  C   -0.179860  -0.093547   0.008751  -0.000637  -0.000003  -0.000138
    10  C   -0.001558   0.299047  -0.049398   0.005283  -0.000241  -0.000455
    11  O   -0.121581   0.007319  -0.000087  -0.000001  -0.000005   0.000171
    12  C   -0.076320   0.000228   0.002102  -0.004918  -0.003055  -0.071151
    13  C   -0.001105  -0.094733  -0.007878   0.000367  -0.000018   0.000073
    14  O    0.005236  -0.055523  -0.006323  -0.000930  -0.000009   0.000007
    15  C   -0.000454   0.003414  -0.049573   0.257126  -0.042430   0.005058
    16  O   -0.000008   0.002025   0.009239  -0.058129  -0.003389  -0.000274
    17  C    0.000057  -0.000060  -0.019815  -0.073844   0.009041  -0.000122
    18  C   -0.000013  -0.000067   0.008361  -0.070281  -0.007090   0.000541
    19  O    0.000000   0.000001  -0.000131   0.005735  -0.000504  -0.000003
    20  H   -0.002321  -0.029325   0.394656  -0.035825  -0.003994  -0.003123
    21  H    0.008655  -0.052267   0.418594  -0.043855   0.005040  -0.000030
    22  H    0.001035  -0.002785  -0.052968   0.398174  -0.031123  -0.006231
    23  H   -0.000309   0.000267  -0.003499  -0.052495   0.405164  -0.034716
    24  H   -0.000103  -0.000475   0.007744  -0.037191   0.411475  -0.030951
    25  H   -0.005359  -0.003087   0.006674  -0.007237  -0.036010   0.411028
    26  H    0.009259   0.000356  -0.000325   0.007867  -0.033262   0.410593
    27  H   -0.056286   0.005276  -0.000284  -0.000375   0.007145  -0.039428
    28  H    0.007114   0.001353  -0.000293   0.000068  -0.000002   0.000007
    29  H    0.011695   0.002331  -0.000334   0.000013   0.000000   0.000016
    30  H    0.008797  -0.000191  -0.000058   0.000346  -0.001881  -0.001986
    31  H   -0.003703   0.002624  -0.000476  -0.001824   0.005395  -0.007850
    32  H   -0.014874  -0.000572  -0.000014   0.000110  -0.000431   0.007754
    33  H    0.000262  -0.013434   0.005109   0.000057   0.000012  -0.000017
    34  H   -0.000921   0.011099  -0.000060   0.000008   0.000000  -0.000002
    35  H    0.002105   0.002289  -0.000915  -0.000040  -0.000007   0.000023
    36  H    0.001870  -0.000993  -0.001550   0.000229   0.000002   0.000009
    37  H   -0.000010  -0.000033  -0.001758  -0.001172   0.002446  -0.000251
    38  H    0.000022   0.000420   0.000321  -0.003254  -0.000129  -0.000004
    39  H    0.000040  -0.000184  -0.001756  -0.006444  -0.000160  -0.000021
    40  H    0.000003   0.000018  -0.000500   0.010379  -0.000125   0.000019
    41  H    0.000016  -0.000082  -0.000286  -0.013319   0.011287   0.000689
    42  H   -0.000010  -0.000055  -0.000311   0.006189  -0.003732  -0.000180
    43  H    0.000000  -0.000006  -0.000069   0.002357  -0.000301   0.000003
               7          8          9         10         11         12
     1  C    0.257149   0.178223  -0.179860  -0.001558  -0.121581  -0.076320
     2  C   -0.046351   0.026524  -0.093547   0.299047   0.007319   0.000228
     3  C   -0.009050   0.005109   0.008751  -0.049398  -0.000087   0.002102
     4  C   -0.000660  -0.000471  -0.000637   0.005283  -0.000001  -0.004918
     5  C   -0.075631  -0.000448  -0.000003  -0.000241  -0.000005  -0.003055
     6  C    0.370505   0.005662  -0.000138  -0.000455   0.000171  -0.071151
     7  C    5.156415  -0.051101   0.009819   0.003798   0.011507   0.342967
     8  C   -0.051101   4.720141   0.369491  -0.087587   0.650947  -0.007559
     9  C    0.009819   0.369491   5.195639   0.286032  -0.071787  -0.001091
    10  C    0.003798  -0.087587   0.286032   5.270342   0.005125   0.000014
    11  O    0.011507   0.650947  -0.071787   0.005125   7.893657  -0.005034
    12  C    0.342967  -0.007559  -0.001091   0.000014  -0.005034   4.949051
    13  C   -0.000386  -0.001514  -0.058689   0.330798   0.000005  -0.000009
    14  O   -0.000110   0.003390  -0.039155   0.237277  -0.000015   0.000010
    15  C   -0.000258   0.000000   0.000009  -0.000218   0.000000   0.000000
    16  O    0.000011   0.000000   0.000000   0.000007   0.000000  -0.000001
    17  C   -0.000013   0.000002  -0.000005  -0.000062   0.000000  -0.000007
    18  C   -0.000060   0.000000   0.000000   0.000003   0.000000  -0.000001
    19  O    0.000000   0.000000   0.000000   0.000000   0.000000   0.000000
    20  H    0.001820  -0.000226  -0.000145  -0.000378   0.000005  -0.000210
    21  H   -0.000332  -0.000274   0.001878  -0.010469   0.000003   0.000062
    22  H    0.005247  -0.000104  -0.000037   0.000549  -0.000003  -0.001159
    23  H    0.008247   0.000031   0.000000   0.000012   0.000000  -0.000243
    24  H   -0.005617   0.000021  -0.000002   0.000017   0.000001   0.004813
    25  H   -0.043867   0.000300  -0.000099  -0.000119  -0.000020   0.008486
    26  H   -0.033149  -0.000242   0.000008   0.000028  -0.000005  -0.004780
    27  H    0.424027  -0.005017   0.002361  -0.001179   0.013463  -0.039668
    28  H   -0.000279  -0.026541   0.385631  -0.031440   0.000767   0.000125
    29  H   -0.000208  -0.029114   0.384849  -0.027955   0.004108  -0.000014
    30  H   -0.036316  -0.000021   0.000017   0.000012  -0.000106   0.403836
    31  H   -0.033649  -0.000442   0.000068  -0.000212  -0.000070   0.403139
    32  H   -0.024276   0.004999   0.000526  -0.000071   0.009832   0.398447
    33  H    0.000006  -0.000540   0.007006  -0.023775   0.000008   0.000000
    34  H    0.000024   0.000603  -0.007262  -0.030751  -0.000010   0.000000
    35  H   -0.000117  -0.000087  -0.001518  -0.038213  -0.000061   0.000006
    36  H   -0.000077  -0.000553  -0.001701  -0.043076  -0.000032  -0.000014
    37  H    0.000017   0.000000   0.000000   0.000002   0.000000  -0.000001
    38  H    0.000011  -0.000002  -0.000001   0.000001   0.000000  -0.000010
    39  H   -0.000001   0.000002   0.000014  -0.000128   0.000000   0.000000
    40  H   -0.000001   0.000000   0.000000  -0.000004   0.000000   0.000000
    41  H   -0.000021   0.000000   0.000000  -0.000001   0.000000  -0.000017
    42  H    0.000012   0.000000   0.000000   0.000000   0.000000   0.000013
    43  H    0.000000   0.000000   0.000000   0.000000   0.000000   0.000000
              13         14         15         16         17         18
     1  C   -0.001105   0.005236  -0.000454  -0.000008   0.000057  -0.000013
     2  C   -0.094733  -0.055523   0.003414   0.002025  -0.000060  -0.000067
     3  C   -0.007878  -0.006323  -0.049573   0.009239  -0.019815   0.008361
     4  C    0.000367  -0.000930   0.257126  -0.058129  -0.073844  -0.070281
     5  C   -0.000018  -0.000009  -0.042430  -0.003389   0.009041  -0.007090
     6  C    0.000073   0.000007   0.005058  -0.000274  -0.000122   0.000541
     7  C   -0.000386  -0.000110  -0.000258   0.000011  -0.000013  -0.000060
     8  C   -0.001514   0.003390   0.000000   0.000000   0.000002   0.000000
     9  C   -0.058689  -0.039155   0.000009   0.000000  -0.000005   0.000000
    10  C    0.330798   0.237277  -0.000218   0.000007  -0.000062   0.000003
    11  O    0.000005  -0.000015   0.000000   0.000000   0.000000   0.000000
    12  C   -0.000009   0.000010   0.000000  -0.000001  -0.000007  -0.000001
    13  C    4.952121  -0.061555  -0.000005   0.000000   0.000006   0.000000
    14  O   -0.061555   7.992113  -0.000131   0.000000  -0.000163  -0.000001
    15  C   -0.000005  -0.000131   5.389923   0.195271   0.327629   0.363377
    16  O    0.000000   0.000000   0.195271   8.027458  -0.053579  -0.041690
    17  C    0.000006  -0.000163   0.327629  -0.053579   4.933252  -0.074842
    18  C    0.000000  -0.000001   0.363377  -0.041690  -0.074842   4.781148
    19  O    0.000000   0.000000  -0.040490  -0.009136  -0.008225   0.267788
    20  H    0.001299   0.000163  -0.003874   0.007559   0.000399  -0.000028
    21  H   -0.003831   0.020342  -0.004763   0.004094  -0.002560   0.000686
    22  H    0.000037   0.000557  -0.031362   0.004306  -0.003125  -0.004618
    23  H   -0.000002   0.000001   0.001255   0.003385   0.000783  -0.006957
    24  H    0.000000   0.000000  -0.008243   0.000194  -0.000400   0.004193
    25  H    0.000030   0.000006  -0.000411  -0.000077  -0.000020   0.000035
    26  H   -0.000003   0.000000  -0.000289  -0.000008   0.000011  -0.000004
    27  H    0.000131  -0.000001   0.000024   0.000000   0.000000   0.000001
    28  H    0.002017   0.002484  -0.000001   0.000000  -0.000001   0.000000
    29  H   -0.000605   0.001780   0.000000   0.000000   0.000000   0.000000
    30  H    0.000000   0.000000  -0.000007   0.000000   0.000000  -0.000005
    31  H    0.000005  -0.000012   0.000299  -0.000001  -0.000007   0.000061
    32  H   -0.000001   0.000005   0.000000   0.000000  -0.000001  -0.000001
    33  H    0.401812   0.000468   0.000014  -0.000049  -0.000019  -0.000001
    34  H    0.392330   0.004689   0.000000   0.000000   0.000000   0.000000
    35  H    0.400189   0.004064   0.000000   0.000000   0.000000   0.000000
    36  H    0.009656   0.314554  -0.000055  -0.000003   0.000295  -0.000001
    37  H    0.000000   0.000000  -0.047293   0.316961   0.007651   0.001132
    38  H    0.000001  -0.000018  -0.035978   0.004198   0.401712  -0.001257
    39  H    0.000017   0.002180  -0.027361  -0.000288   0.401852   0.006982
    40  H    0.000000  -0.000002  -0.032098  -0.000095   0.395797  -0.015923
    41  H    0.000000   0.000000  -0.033990  -0.003352   0.007976   0.401516
    42  H    0.000000   0.000000  -0.043008   0.004984  -0.004959   0.392659
    43  H    0.000000   0.000000  -0.015561   0.026511  -0.002040  -0.048720
              19         20         21         22         23         24
     1  C    0.000000  -0.002321   0.008655   0.001035  -0.000309  -0.000103
     2  C    0.000001  -0.029325  -0.052267  -0.002785   0.000267  -0.000475
     3  C   -0.000131   0.394656   0.418594  -0.052968  -0.003499   0.007744
     4  C    0.005735  -0.035825  -0.043855   0.398174  -0.052495  -0.037191
     5  C   -0.000504  -0.003994   0.005040  -0.031123   0.405164   0.411475
     6  C   -0.000003  -0.003123  -0.000030  -0.006231  -0.034716  -0.030951
     7  C    0.000000   0.001820  -0.000332   0.005247   0.008247  -0.005617
     8  C    0.000000  -0.000226  -0.000274  -0.000104   0.000031   0.000021
     9  C    0.000000  -0.000145   0.001878  -0.000037   0.000000  -0.000002
    10  C    0.000000  -0.000378  -0.010469   0.000549   0.000012   0.000017
    11  O    0.000000   0.000005   0.000003  -0.000003   0.000000   0.000001
    12  C    0.000000  -0.000210   0.000062  -0.001159  -0.000243   0.004813
    13  C    0.000000   0.001299  -0.003831   0.000037  -0.000002   0.000000
    14  O    0.000000   0.000163   0.020342   0.000557   0.000001   0.000000
    15  C   -0.040490  -0.003874  -0.004763  -0.031362   0.001255  -0.008243
    16  O   -0.009136   0.007559   0.004094   0.004306   0.003385   0.000194
    17  C   -0.008225   0.000399  -0.002560  -0.003125   0.000783  -0.000400
    18  C    0.267788  -0.000028   0.000686  -0.004618  -0.006957   0.004193
    19  O    7.946122   0.000002  -0.000013  -0.000175  -0.000183  -0.000016
    20  H    0.000002   0.513966  -0.019876   0.007637   0.003817   0.000206
    21  H   -0.000013  -0.019876   0.514161  -0.000447  -0.000237  -0.000310
    22  H   -0.000175   0.007637  -0.000447   0.540870   0.008781  -0.009145
    23  H   -0.000183   0.003817  -0.000237   0.008781   0.571307  -0.028599
    24  H   -0.000016   0.000206  -0.000310  -0.009145  -0.028599   0.541639
    25  H    0.000000   0.000091   0.000083  -0.000503  -0.008547   0.007353
    26  H    0.000000  -0.000259   0.000027  -0.000225  -0.002849  -0.008076
    27  H    0.000000   0.000206  -0.000001   0.000067  -0.000291  -0.000286
    28  H    0.000000  -0.000030  -0.000089  -0.000019   0.000000   0.000000
    29  H    0.000000   0.000061  -0.000143   0.000005   0.000000   0.000000
    30  H    0.000000   0.000019  -0.000003   0.000031  -0.000060   0.000564
    31  H    0.000000   0.000033  -0.000024   0.004077   0.000052  -0.001065
    32  H    0.000000  -0.000003  -0.000002   0.000034   0.000027  -0.000068
    33  H    0.000000  -0.000387   0.002124  -0.000003   0.000000  -0.000001
    34  H    0.000000   0.000013  -0.000404  -0.000002   0.000000   0.000000
    35  H    0.000000  -0.000157   0.000512   0.000002   0.000000   0.000000
    36  H    0.000000   0.000058  -0.001454   0.000279   0.000001   0.000000
    37  H    0.000945   0.000826  -0.000385  -0.000020   0.005823  -0.000157
    38  H   -0.000483  -0.000059   0.000093   0.001699  -0.000028  -0.000039
    39  H   -0.000081   0.000421   0.006587  -0.000069  -0.000004  -0.000004
    40  H    0.024263  -0.000055  -0.000195  -0.000332  -0.000012  -0.000004
    41  H   -0.030375  -0.000079   0.000005  -0.000698   0.002716  -0.001996
    42  H   -0.027534  -0.000044  -0.000122   0.002710   0.000313   0.000428
    43  H    0.316071  -0.000043  -0.000043  -0.000091  -0.000290  -0.000018
              25         26         27         28         29         30
     1  C   -0.005359   0.009259  -0.056286   0.007114   0.011695   0.008797
     2  C   -0.003087   0.000356   0.005276   0.001353   0.002331  -0.000191
     3  C    0.006674  -0.000325  -0.000284  -0.000293  -0.000334  -0.000058
     4  C   -0.007237   0.007867  -0.000375   0.000068   0.000013   0.000346
     5  C   -0.036010  -0.033262   0.007145  -0.000002   0.000000  -0.001881
     6  C    0.411028   0.410593  -0.039428   0.000007   0.000016  -0.001986
     7  C   -0.043867  -0.033149   0.424027  -0.000279  -0.000208  -0.036316
     8  C    0.000300  -0.000242  -0.005017  -0.026541  -0.029114  -0.000021
     9  C   -0.000099   0.000008   0.002361   0.385631   0.384849   0.000017
    10  C   -0.000119   0.000028  -0.001179  -0.031440  -0.027955   0.000012
    11  O   -0.000020  -0.000005   0.013463   0.000767   0.004108  -0.000106
    12  C    0.008486  -0.004780  -0.039668   0.000125  -0.000014   0.403836
    13  C    0.000030  -0.000003   0.000131   0.002017  -0.000605   0.000000
    14  O    0.000006   0.000000  -0.000001   0.002484   0.001780   0.000000
    15  C   -0.000411  -0.000289   0.000024  -0.000001   0.000000  -0.000007
    16  O   -0.000077  -0.000008   0.000000   0.000000   0.000000   0.000000
    17  C   -0.000020   0.000011   0.000000  -0.000001   0.000000   0.000000
    18  C    0.000035  -0.000004   0.000001   0.000000   0.000000  -0.000005
    19  O    0.000000   0.000000   0.000000   0.000000   0.000000   0.000000
    20  H    0.000091  -0.000259   0.000206  -0.000030   0.000061   0.000019
    21  H    0.000083   0.000027  -0.000001  -0.000089  -0.000143  -0.000003
    22  H   -0.000503  -0.000225   0.000067  -0.000019   0.000005   0.000031
    23  H   -0.008547  -0.002849  -0.000291   0.000000   0.000000  -0.000060
    24  H    0.007353  -0.008076  -0.000286   0.000000   0.000000   0.000564
    25  H    0.557412  -0.025321  -0.004749   0.000004  -0.000001  -0.000002
    26  H   -0.025321   0.544879  -0.007712   0.000000  -0.000001   0.003307
    27  H   -0.004749  -0.007712   0.554549  -0.000090  -0.000030  -0.005424
    28  H    0.000004   0.000000  -0.000090   0.491230  -0.009890  -0.000004
    29  H   -0.000001  -0.000001  -0.000030  -0.009890   0.499144   0.000001
    30  H   -0.000002   0.003307  -0.005424  -0.000004   0.000001   0.548629
    31  H   -0.000256  -0.000686   0.007972  -0.000008   0.000004  -0.026331
    32  H   -0.000374   0.000005  -0.005694  -0.000045  -0.000017  -0.023075
    33  H   -0.000013   0.000000  -0.000004  -0.000390   0.000246   0.000000
    34  H   -0.000001   0.000000  -0.000005   0.000627   0.000764   0.000000
    35  H    0.000092   0.000000  -0.000030   0.000315  -0.001058   0.000000
    36  H   -0.000001   0.000000   0.000010   0.003098   0.000101   0.000001
    37  H   -0.000082   0.000020   0.000000   0.000000   0.000000   0.000000
    38  H   -0.000002   0.000001   0.000000   0.000000   0.000000   0.000000
    39  H   -0.000001   0.000000   0.000000  -0.000006  -0.000001   0.000000
    40  H    0.000000  -0.000001   0.000000   0.000000   0.000000   0.000000
    41  H   -0.000021   0.000009   0.000000   0.000000   0.000000  -0.000004
    42  H    0.000005   0.000001   0.000000   0.000000   0.000000   0.000000
    43  H    0.000001   0.000000   0.000000   0.000000   0.000000   0.000000
              31         32         33         34         35         36
     1  C   -0.003703  -0.014874   0.000262  -0.000921   0.002105   0.001870
     2  C    0.002624  -0.000572  -0.013434   0.011099   0.002289  -0.000993
     3  C   -0.000476  -0.000014   0.005109  -0.000060  -0.000915  -0.001550
     4  C   -0.001824   0.000110   0.000057   0.000008  -0.000040   0.000229
     5  C    0.005395  -0.000431   0.000012   0.000000  -0.000007   0.000002
     6  C   -0.007850   0.007754  -0.000017  -0.000002   0.000023   0.000009
     7  C   -0.033649  -0.024276   0.000006   0.000024  -0.000117  -0.000077
     8  C   -0.000442   0.004999  -0.000540   0.000603  -0.000087  -0.000553
     9  C    0.000068   0.000526   0.007006  -0.007262  -0.001518  -0.001701
    10  C   -0.000212  -0.000071  -0.023775  -0.030751  -0.038213  -0.043076
    11  O   -0.000070   0.009832   0.000008  -0.000010  -0.000061  -0.000032
    12  C    0.403139   0.398447   0.000000   0.000000   0.000006  -0.000014
    13  C    0.000005  -0.000001   0.401812   0.392330   0.400189   0.009656
    14  O   -0.000012   0.000005   0.000468   0.004689   0.004064   0.314554
    15  C    0.000299   0.000000   0.000014   0.000000   0.000000  -0.000055
    16  O   -0.000001   0.000000  -0.000049   0.000000   0.000000  -0.000003
    17  C   -0.000007  -0.000001  -0.000019   0.000000   0.000000   0.000295
    18  C    0.000061  -0.000001  -0.000001   0.000000   0.000000  -0.000001
    19  O    0.000000   0.000000   0.000000   0.000000   0.000000   0.000000
    20  H    0.000033  -0.000003  -0.000387   0.000013  -0.000157   0.000058
    21  H   -0.000024  -0.000002   0.002124  -0.000404   0.000512  -0.001454
    22  H    0.004077   0.000034  -0.000003  -0.000002   0.000002   0.000279
    23  H    0.000052   0.000027   0.000000   0.000000   0.000000   0.000001
    24  H   -0.001065  -0.000068  -0.000001   0.000000   0.000000   0.000000
    25  H   -0.000256  -0.000374  -0.000013  -0.000001   0.000092  -0.000001
    26  H   -0.000686   0.000005   0.000000   0.000000   0.000000   0.000000
    27  H    0.007972  -0.005694  -0.000004  -0.000005  -0.000030   0.000010
    28  H   -0.000008  -0.000045  -0.000390   0.000627   0.000315   0.003098
    29  H    0.000004  -0.000017   0.000246   0.000764  -0.001058   0.000101
    30  H   -0.026331  -0.023075   0.000000   0.000000   0.000000   0.000001
    31  H    0.555887  -0.026915   0.000000   0.000000  -0.000001   0.000019
    32  H   -0.026915   0.543912   0.000000   0.000000   0.000000  -0.000007
    33  H    0.000000   0.000000   0.531631  -0.023373  -0.022866  -0.000360
    34  H    0.000000   0.000000  -0.023373   0.535419  -0.021057  -0.000490
    35  H   -0.000001   0.000000  -0.022866  -0.021057   0.541382  -0.000603
    36  H    0.000019  -0.000007  -0.000360  -0.000490  -0.000603   0.453296
    37  H   -0.000002   0.000000   0.000001   0.000000   0.000000   0.000000
    38  H   -0.000023   0.000001  -0.000001   0.000000   0.000000   0.000094
    39  H    0.000005   0.000000   0.000028  -0.000002  -0.000003   0.000191
    40  H    0.000002   0.000000   0.000001   0.000000   0.000000  -0.000001
    41  H    0.000005   0.000000   0.000000   0.000000   0.000000   0.000000
    42  H    0.000056   0.000000   0.000000   0.000000   0.000000   0.000000
    43  H    0.000000   0.000000   0.000000   0.000000   0.000000   0.000000
              37         38         39         40         41         42
     1  C   -0.000010   0.000022   0.000040   0.000003   0.000016  -0.000010
     2  C   -0.000033   0.000420  -0.000184   0.000018  -0.000082  -0.000055
     3  C   -0.001758   0.000321  -0.001756  -0.000500  -0.000286  -0.000311
     4  C   -0.001172  -0.003254  -0.006444   0.010379  -0.013319   0.006189
     5  C    0.002446  -0.000129  -0.000160  -0.000125   0.011287  -0.003732
     6  C   -0.000251  -0.000004  -0.000021   0.000019   0.000689  -0.000180
     7  C    0.000017   0.000011  -0.000001  -0.000001  -0.000021   0.000012
     8  C    0.000000  -0.000002   0.000002   0.000000   0.000000   0.000000
     9  C    0.000000  -0.000001   0.000014   0.000000   0.000000   0.000000
    10  C    0.000002   0.000001  -0.000128  -0.000004  -0.000001   0.000000
    11  O    0.000000   0.000000   0.000000   0.000000   0.000000   0.000000
    12  C   -0.000001  -0.000010   0.000000   0.000000  -0.000017   0.000013
    13  C    0.000000   0.000001   0.000017   0.000000   0.000000   0.000000
    14  O    0.000000  -0.000018   0.002180  -0.000002   0.000000   0.000000
    15  C   -0.047293  -0.035978  -0.027361  -0.032098  -0.033990  -0.043008
    16  O    0.316961   0.004198  -0.000288  -0.000095  -0.003352   0.004984
    17  C    0.007651   0.401712   0.401852   0.395797   0.007976  -0.004959
    18  C    0.001132  -0.001257   0.006982  -0.015923   0.401516   0.392659
    19  O    0.000945  -0.000483  -0.000081   0.024263  -0.030375  -0.027534
    20  H    0.000826  -0.000059   0.000421  -0.000055  -0.000079  -0.000044
    21  H   -0.000385   0.000093   0.006587  -0.000195   0.000005  -0.000122
    22  H   -0.000020   0.001699  -0.000069  -0.000332  -0.000698   0.002710
    23  H    0.005823  -0.000028  -0.000004  -0.000012   0.002716   0.000313
    24  H   -0.000157  -0.000039  -0.000004  -0.000004  -0.001996   0.000428
    25  H   -0.000082  -0.000002  -0.000001   0.000000  -0.000021   0.000005
    26  H    0.000020   0.000001   0.000000  -0.000001   0.000009   0.000001
    27  H    0.000000   0.000000   0.000000   0.000000   0.000000   0.000000
    28  H    0.000000   0.000000  -0.000006   0.000000   0.000000   0.000000
    29  H    0.000000   0.000000  -0.000001   0.000000   0.000000   0.000000
    30  H    0.000000   0.000000   0.000000   0.000000  -0.000004   0.000000
    31  H   -0.000002  -0.000023   0.000005   0.000002   0.000005   0.000056
    32  H    0.000000   0.000001   0.000000   0.000000   0.000000   0.000000
    33  H    0.000001  -0.000001   0.000028   0.000001   0.000000   0.000000
    34  H    0.000000   0.000000  -0.000002   0.000000   0.000000   0.000000
    35  H    0.000000   0.000000  -0.000003   0.000000   0.000000   0.000000
    36  H    0.000000   0.000094   0.000191  -0.000001   0.000000   0.000000
    37  H    0.447763  -0.000590  -0.000185  -0.000432   0.001617   0.000189
    38  H   -0.000590   0.547202  -0.022958  -0.022251  -0.000108   0.001112
    39  H   -0.000185  -0.022958   0.537157  -0.023379  -0.000390  -0.000056
    40  H   -0.000432  -0.022251  -0.023379   0.536669   0.001380  -0.001748
    41  H    0.001617  -0.000108  -0.000390   0.001380   0.561727  -0.031594
    42  H    0.000189   0.001112  -0.000056  -0.001748  -0.031594   0.560995
    43  H    0.000668   0.000047  -0.000136   0.000560  -0.003911   0.009191
              43
     1  C    0.000000
     2  C   -0.000006
     3  C   -0.000069
     4  C    0.002357
     5  C   -0.000301
     6  C    0.000003
     7  C    0.000000
     8  C    0.000000
     9  C    0.000000
    10  C    0.000000
    11  O    0.000000
    12  C    0.000000
    13  C    0.000000
    14  O    0.000000
    15  C   -0.015561
    16  O    0.026511
    17  C   -0.002040
    18  C   -0.048720
    19  O    0.316071
    20  H   -0.000043
    21  H   -0.000043
    22  H   -0.000091
    23  H   -0.000290
    24  H   -0.000018
    25  H    0.000001
    26  H    0.000000
    27  H    0.000000
    28  H    0.000000
    29  H    0.000000
    30  H    0.000000
    31  H    0.000000
    32  H    0.000000
    33  H    0.000000
    34  H    0.000000
    35  H    0.000000
    36  H    0.000000
    37  H    0.000668
    38  H    0.000047
    39  H   -0.000136
    40  H    0.000560
    41  H   -0.003911
    42  H    0.009191
    43  H    0.460938
 Mulliken charges:
               1
     1  C   -0.032446
     2  C   -0.016399
     3  C   -0.178063
     4  C   -0.228260
     5  C   -0.220726
     6  C   -0.254557
     7  C   -0.230050
     8  C    0.246397
     9  C   -0.196421
    10  C   -0.091057
    11  O   -0.398100
    12  C   -0.298037
    13  C   -0.260557
    14  O   -0.425379
    15  C   -0.125550
    16  O   -0.436126
    17  C   -0.242598
    18  C    0.043076
    19  O   -0.443580
    20  H    0.167184
    21  H    0.159182
    22  H    0.169148
    23  H    0.127336
    24  H    0.154118
    25  H    0.144580
    26  H    0.140829
    27  H    0.151323
    28  H    0.174286
    29  H    0.164252
    30  H    0.129913
    31  H    0.123853
    32  H    0.130791
    33  H    0.136449
    34  H    0.138764
    35  H    0.135753
    36  H    0.267210
    37  H    0.266310
    38  H    0.130263
    39  H    0.128142
    40  H    0.128068
    41  H    0.131302
    42  H    0.134495
    43  H    0.254881
 Sum of Mulliken charges =   0.00000
 Mulliken charges with hydrogens summed into heavy atoms:
               1
     1  C   -0.032446
     2  C   -0.016399
     3  C    0.148303
     4  C   -0.059112
     5  C    0.060728
     6  C    0.030853
     7  C   -0.078727
     8  C    0.246397
     9  C    0.142116
    10  C   -0.091057
    11  O   -0.398100
    12  C    0.086521
    13  C    0.150410
    14  O   -0.158169
    15  C   -0.125550
    16  O   -0.169816
    17  C    0.143874
    18  C    0.308873
    19  O   -0.188699
 Electronic spatial extent (au):  <R**2>=           5663.2967
 Charge=              0.0000 electrons
 Dipole moment (field-independent basis, Debye):
    X=             -1.5167    Y=              0.4325    Z=              1.9180  Tot=              2.4832
 Quadrupole moment (field-independent basis, Debye-Ang):
   XX=           -145.7405   YY=           -122.7994   ZZ=           -107.7184
   XY=            -14.5102   XZ=             -5.1375   YZ=              3.1304
 Traceless Quadrupole moment (field-independent basis, Debye-Ang):
   XX=            -20.3211   YY=              2.6201   ZZ=             17.7010
   XY=            -14.5102   XZ=             -5.1375   YZ=              3.1304
 Octapole moment (field-independent basis, Debye-Ang**2):
  XXX=             -6.2151  YYY=             19.5657  ZZZ=             -3.9706  XYY=            -23.1875
  XXY=            -53.9692  XXZ=             59.3267  XZZ=             -5.1100  YZZ=             -7.5447
  YYZ=              5.7668  XYZ=             -0.0018
 Hexadecapole moment (field-independent basis, Debye-Ang**3):
 XXXX=          -5562.6239 YYYY=          -1999.1682 ZZZZ=           -595.5494 XXXY=           -188.3005
 XXXZ=           -199.2568 YYYX=              6.4281 YYYZ=             -3.8470 ZZZX=            -57.0276
 ZZZY=             22.8216 XXYY=          -1171.5805 XXZZ=           -867.9874 YYZZ=           -427.6394
 XXYZ=             33.9787 YYXZ=             28.5240 ZZXY=            -21.7363
 N-N= 1.596664994937D+03 E-N=-5.262678083988D+03  KE= 8.829975331772D+02
 1\1\GINC-SNODE82\SP\RmPW1PW91\6-311G(d,p)\C15H24O4\ROOT\11-Mar-2024\0\
 \# mPW1PW91/6-311G(d,p) nmr guess=read geom=check scrf=(solvent=methan
 ol,read)\\candidate structure: DY-202A-11R_64, conformer: 1, nmr calcu
 lation with methanol solvation\\0,1\C,0,1.7569474709,0.7216223302,0.11
 1272272\C,0,1.1452726018,-0.4742040593,0.293604598\C,0,-0.2847606862,-
 0.7308974737,0.6766186629\C,0,-1.2867920335,0.2502721615,0.0161016474\
 C,0,-1.3242526375,1.6125967037,0.7550756984\C,0,0.0206534681,2.1388610
 29,1.29361068\C,0,1.2235725896,2.1181243558,0.3298686949\C,0,3.1551637
 955,0.4972055,-0.2915894228\C,0,3.382944881,-0.9932230913,-0.473084626
 9\C,0,2.0929551905,-1.6574190806,0.0583173341\O,0,4.0091937823,1.37076
 26724,-0.4510704313\C,0,0.9607028946,2.8579562872,-0.9973742035\C,0,2.
 3278852765,-2.4535328893,1.3448782899\O,0,1.5245544016,-2.5975949019,-
 0.8702173192\C,0,-2.6941891306,-0.4083944716,-0.1522791709\O,0,-3.1433
 680204,-1.0200805384,1.0826802307\C,0,-2.6604105719,-1.547843395,-1.17
 65055126\C,0,-3.7706852773,0.6176136199,-0.5680471863\O,0,-5.056714483
 6,0.0070079538,-0.6893596786\H,0,-0.3858024557,-0.6817507393,1.7701216
 827\H,0,-0.5193706559,-1.7629562785,0.4067132197\H,0,-0.9321285651,0.4
 371256547,-1.0052112525\H,0,-2.0034363715,1.548784111,1.6175963737\H,0
 ,-1.7574870695,2.3639399358,0.0847852092\H,0,0.2984825994,1.5794525326
 ,2.1961197514\H,0,-0.1389031603,3.174632519,1.6213708561\H,0,2.0369275
 582,2.6666228582,0.8280618034\H,0,3.5148195426,-1.2104840577,-1.540287
 4507\H,0,4.2955058414,-1.3144050074,0.0399717308\H,0,0.6375714739,3.88
 79778394,-0.8017314958\H,0,0.1861091209,2.3670180694,-1.5966080501\H,0
 ,1.8736260926,2.9039854647,-1.601824956\H,0,1.3846363494,-2.8456018408
 ,1.7397982877\H,0,2.9919506413,-3.3006801706,1.1390342096\H,0,2.792222
 1683,-1.8242622498,2.1107799612\H,0,1.3717669532,-2.132763797,-1.71174
 02794\H,0,-3.1744760375,-0.3320894265,1.7706348581\H,0,-2.3333325697,-
 1.1714654648,-2.1518027327\H,0,-1.9835172406,-2.3520434969,-0.87491263
 44\H,0,-3.6599896068,-1.9756445935,-1.2950789226\H,0,-3.8202233785,1.4
 30191943,0.1682562366\H,0,-3.5345802147,1.0560855162,-1.5432636656\H,0
 ,-5.1683445267,-0.5172020336,0.1247167034\\Version=ES64L-G09RevD.01\St
 ate=1-A\HF=-886.9764172\RMSD=6.427e-09\Dipole=-0.6093507,0.1718687,0.7
 440349\Quadrupole=-15.0645088,2.0436612,13.0208476,-10.7404711,-4.3308
 796,2.1367701\PG=C01 [X(C15H24O4)]\\@


 THERE'S NOTHING SO GREAT AS THE GREAT OUTDOORS.

                                       -- ZIGGY
 Job cpu time:       0 days  0 hours 37 minutes 29.5 seconds.
 File lengths (MBytes):  RWF=    279 Int=      0 D2E=      0 Chk=     29 Scr=      1
 Normal termination of Gaussian 09 at Mon Mar 11 00:17:01 2024.
