# Supplementary material for: New patchoulol- and guaiane-type sesquiterpenoids from Sanguisorba officinalis with anti-melanogenic activity
Source: Nat Prod Bioprospect. 2026 May 12;16(1):63. doi: 10.1007/s13659-026-00616-0 (PMC13161421; doi:10.1007/s13659-026-00616-0)
Supplement: Supplementary file 2 — Additional file 2. It includes the calculated NMR data of compound 11. [file 13659_2026_616_MOESM2_ESM.zip › New folder/11R-nmr-65.log]

 Entering Gaussian System, Link 0=/gpfs/home/zhengshan/software/Gaussian/g09/g09
 Input=DY-202A-11R_65-2.gjf
 Output=DY-202A-11R_65-2.log
 Initial command:
 /gpfs/home/zhengshan/software/Gaussian/g09/l1.exe "/gpfs/home/zhengshan/software/Gaussian/g09/scratch/zhengshan/%J/Gau-9936.inp" -scrdir="/gpfs/home/zhengshan/software/Gaussian/g09/scratch/zhengshan/%J/"
 Entering Link 1 = /gpfs/home/zhengshan/software/Gaussian/g09/l1.exe PID=      9937.
  
 Copyright (c) 1988,1990,1992,1993,1995,1998,2003,2009,2013,
            Gaussian, Inc.  All Rights Reserved.
  
 This is part of the Gaussian(R) 09 program.  It is based on
 the Gaussian(R) 03 system (copyright 2003, Gaussian, Inc.),
 the Gaussian(R) 98 system (copyright 1998, Gaussian, Inc.),
 the Gaussian(R) 94 system (copyright 1995, Gaussian, Inc.),
 the Gaussian 92(TM) system (copyright 1992, Gaussian, Inc.),
 the Gaussian 90(TM) system (copyright 1990, Gaussian, Inc.),
 the Gaussian 88(TM) system (copyright 1988, Gaussian, Inc.),
 the Gaussian 86(TM) system (copyright 1986, Carnegie Mellon
 University), and the Gaussian 82(TM) system (copyright 1983,
 Carnegie Mellon University). Gaussian is a federally registered
 trademark of Gaussian, Inc.
  
 This software contains proprietary and confidential information,
 including trade secrets, belonging to Gaussian, Inc.
  
 This software is provided under written license and may be
 used, copied, transmitted, or stored only in accord with that
 written license.
  
 The following legend is applicable only to US Government
 contracts under FAR:
  
                    RESTRICTED RIGHTS LEGEND
  
 Use, reproduction and disclosure by the US Government is
 subject to restrictions as set forth in subparagraphs (a)
 and (c) of the Commercial Computer Software - Restricted
 Rights clause in FAR 52.227-19.
  
 Gaussian, Inc.
 340 Quinnipiac St., Bldg. 40, Wallingford CT 06492
  
  
 ---------------------------------------------------------------
 Warning -- This program may not be used in any manner that
 competes with the business of Gaussian, Inc. or will provide
 assistance to any competitor of Gaussian, Inc.  The licensee
 of this program is prohibited from giving any competitor of
 Gaussian, Inc. access to this program.  By using this program,
 the user acknowledges that Gaussian, Inc. is engaged in the
 business of creating and licensing software in the field of
 computational chemistry and represents and warrants to the
 licensee that it is not a competitor of Gaussian, Inc. and that
 it will not use this program in any manner prohibited above.
 ---------------------------------------------------------------
  

 Cite this work as:
 Gaussian 09, Revision D.01,
 M. J. Frisch, G. W. Trucks, H. B. Schlegel, G. E. Scuseria, 
 M. A. Robb, J. R. Cheeseman, G. Scalmani, V. Barone, B. Mennucci, 
 G. A. Petersson, H. Nakatsuji, M. Caricato, X. Li, H. P. Hratchian, 
 A. F. Izmaylov, J. Bloino, G. Zheng, J. L. Sonnenberg, M. Hada, 
 M. Ehara, K. Toyota, R. Fukuda, J. Hasegawa, M. Ishida, T. Nakajima, 
 Y. Honda, O. Kitao, H. Nakai, T. Vreven, J. A. Montgomery, Jr., 
 J. E. Peralta, F. Ogliaro, M. Bearpark, J. J. Heyd, E. Brothers, 
 K. N. Kudin, V. N. Staroverov, T. Keith, R. Kobayashi, J. Normand, 
 K. Raghavachari, A. Rendell, J. C. Burant, S. S. Iyengar, J. Tomasi, 
 M. Cossi, N. Rega, J. M. Millam, M. Klene, J. E. Knox, J. B. Cross, 
 V. Bakken, C. Adamo, J. Jaramillo, R. Gomperts, R. E. Stratmann, 
 O. Yazyev, A. J. Austin, R. Cammi, C. Pomelli, J. W. Ochterski, 
 R. L. Martin, K. Morokuma, V. G. Zakrzewski, G. A. Voth, 
 P. Salvador, J. J. Dannenberg, S. Dapprich, A. D. Daniels, 
 O. Farkas, J. B. Foresman, J. V. Ortiz, J. Cioslowski, 
 and D. J. Fox, Gaussian, Inc., Wallingford CT, 2013.
 
 ******************************************
 Gaussian 09:  ES64L-G09RevD.01 24-Apr-2013
                11-Mar-2024 
 ******************************************
 %chk=DY-202A-11R_65.chk
 %mem=6GB
 %nprocshared=3
 Will use up to    3 processors via shared memory.
 ----------------------------------------------------------------------
 # mPW1PW91/6-311G(d,p) nmr guess=read geom=check scrf=(solvent=methano
 l,read)
 ----------------------------------------------------------------------
 1/29=2,38=1,40=2/1;
 2/12=2,40=1/2;
 3/5=4,6=6,7=101,11=2,14=-4,16=1,25=1,30=1,70=2203,72=3,74=-7,116=-2/1,2,8,3;
 4/5=1/1;
 5/5=2,38=6,53=3/2;
 8/6=1,10=90,11=11/1;
 10/13=100,45=16/2;
 6/7=2,8=2,9=2,10=2,28=1/1;
 99/9=1/99;
 ----------------------------------------------------------------------
 candidate structure: DY-202A-11R_65, conformer: 1, nmr calculation wit
 h methanol solvation
 ----------------------------------------------------------------------
 Structure from the checkpoint file:  "DY-202A-11R_65.chk"
 Charge =  0 Multiplicity = 1
 Redundant internal coordinates found in file.
 C,0,1.6399576302,0.7964051829,0.1166343035
 C,0,1.140475527,-0.4477053592,0.3090885148
 C,0,-0.271438125,-0.8258548018,0.6584133877
 C,0,-1.3296832492,0.037951159,-0.0796254501
 C,0,-1.5356653353,1.3895509721,0.6439268021
 C,0,-0.2672131058,2.061779666,1.2091793698
 C,0,0.9696274992,2.1392388645,0.2916119119
 C,0,3.0607763761,0.6972907319,-0.2579007124
 C,0,3.4312358424,-0.7690802181,-0.3999024572
 C,0,2.1964801049,-1.5387896396,0.1195350655
 O,0,3.8302366018,1.6442424298,-0.4260556728
 C,0,0.6909481767,2.8311410226,-1.0584260495
 C,0,2.47879111,-2.284278128,1.4306776321
 O,0,1.6694830415,-2.4563891326,-0.8568477597
 C,0,-2.6500003688,-0.7621133124,-0.3197180154
 O,0,-3.1551789554,-1.3020362774,0.9213746113
 C,0,-2.4328184863,-1.8893985699,-1.3428542543
 C,0,-3.8174956006,0.10282302,-0.8487813685
 O,0,-4.457890065,0.8959195109,0.1470124016
 H,0,-0.4170764498,-0.7377180079,1.7447643237
 H,0,-0.3944478852,-1.8874216851,0.4297252482
 H,0,-0.933887365,0.2454890129,-1.0818474586
 H,0,-2.2234608761,1.2415214235,1.4842284397
 H,0,-2.037117845,2.0828897181,-0.040140098
 H,0,0.0324811911,1.5559895616,2.136264563
 H,0,-0.539153904,3.0843045516,1.5032206234
 H,0,1.7091626933,2.7690805149,0.8086853143
 H,0,3.5973491167,-0.9960533833,-1.459642896
 H,0,4.358946717,-0.9901682248,0.138498232
 H,0,0.2672671468,3.8297094885,-0.8940337802
 H,0,-0.0125574273,2.2622313561,-1.6758368716
 H,0,1.617601267,2.9516038785,-1.6304490966
 H,0,1.5688213882,-2.756088727,1.8165990168
 H,0,3.2253407905,-3.0703823208,1.2595902284
 H,0,2.8720305842,-1.6045985105,2.1945076352
 H,0,2.2655740432,-3.2245591411,-0.88371023
 H,0,-2.54873322,-1.9997315151,1.2207643141
 H,0,-2.2621916681,-1.4730029192,-2.3432222752
 H,0,-1.5738904491,-2.5222794659,-1.0984991544
 H,0,-3.3223553117,-2.5274426774,-1.3856837513
 H,0,-3.4576257287,0.7884424015,-1.6220404658
 H,0,-4.5558188428,-0.5676593487,-1.3137291544
 H,0,-4.638186584,0.2927468991,0.8891450329
 Recover connectivity data from disk.
                          Input orientation:                          
 ---------------------------------------------------------------------
 Center     Atomic      Atomic             Coordinates (Angstroms)
 Number     Number       Type             X           Y           Z
 ---------------------------------------------------------------------
      1          6           0        1.639958    0.796405    0.116634
      2          6           0        1.140476   -0.447705    0.309089
      3          6           0       -0.271438   -0.825855    0.658413
      4          6           0       -1.329683    0.037951   -0.079625
      5          6           0       -1.535665    1.389551    0.643927
      6          6           0       -0.267213    2.061780    1.209179
      7          6           0        0.969627    2.139239    0.291612
      8          6           0        3.060776    0.697291   -0.257901
      9          6           0        3.431236   -0.769080   -0.399902
     10          6           0        2.196480   -1.538790    0.119535
     11          8           0        3.830237    1.644242   -0.426056
     12          6           0        0.690948    2.831141   -1.058426
     13          6           0        2.478791   -2.284278    1.430678
     14          8           0        1.669483   -2.456389   -0.856848
     15          6           0       -2.650000   -0.762113   -0.319718
     16          8           0       -3.155179   -1.302036    0.921375
     17          6           0       -2.432818   -1.889399   -1.342854
     18          6           0       -3.817496    0.102823   -0.848781
     19          8           0       -4.457890    0.895920    0.147012
     20          1           0       -0.417076   -0.737718    1.744764
     21          1           0       -0.394448   -1.887422    0.429725
     22          1           0       -0.933887    0.245489   -1.081847
     23          1           0       -2.223461    1.241521    1.484228
     24          1           0       -2.037118    2.082890   -0.040140
     25          1           0        0.032481    1.555990    2.136265
     26          1           0       -0.539154    3.084305    1.503221
     27          1           0        1.709163    2.769081    0.808685
     28          1           0        3.597349   -0.996053   -1.459643
     29          1           0        4.358947   -0.990168    0.138498
     30          1           0        0.267267    3.829709   -0.894034
     31          1           0       -0.012557    2.262231   -1.675837
     32          1           0        1.617601    2.951604   -1.630449
     33          1           0        1.568821   -2.756089    1.816599
     34          1           0        3.225341   -3.070382    1.259590
     35          1           0        2.872031   -1.604599    2.194508
     36          1           0        2.265574   -3.224559   -0.883710
     37          1           0       -2.548733   -1.999732    1.220764
     38          1           0       -2.262192   -1.473003   -2.343222
     39          1           0       -1.573890   -2.522279   -1.098499
     40          1           0       -3.322355   -2.527443   -1.385684
     41          1           0       -3.457626    0.788442   -1.622040
     42          1           0       -4.555819   -0.567659   -1.313729
     43          1           0       -4.638187    0.292747    0.889145
 ---------------------------------------------------------------------
                    Distance matrix (angstroms):
                    1          2          3          4          5
     1  C    0.000000
     2  C    1.354375   0.000000
     3  C    2.564895   1.502839   0.000000
     4  C    3.071244   2.547282   1.552657   0.000000
     5  C    3.273292   3.263335   2.550785   1.546861   0.000000
     6  C    2.536164   3.014841   2.939693   2.624070   1.542846
     7  C    1.511014   2.592639   3.235208   3.136887   2.638683
     8  C    1.472693   2.306523   3.776673   4.443270   4.734954
     9  C    2.434385   2.419408   3.851370   4.839445   5.515376
    10  C    2.400596   1.530209   2.624745   3.867765   4.772743
    11  O    2.410532   3.485900   4.909296   5.415252   5.477466
    12  C    2.534075   3.580922   4.152992   3.583701   3.151824
    13  C    3.452674   2.534176   3.207359   4.709378   5.498350
    14  O    3.395469   2.382030   2.953275   3.977538   5.226524
    15  C    4.585098   3.855121   2.572618   1.562365   2.607683
    16  O    5.295696   4.422378   2.934597   2.475884   3.153481
    17  C    5.092264   4.192353   3.131735   2.554864   3.937473
    18  C    5.585417   5.121057   3.963408   2.604807   3.015062
    19  O    6.098735   5.759626   4.555482   3.251638   3.004995
    20  H    3.039034   2.138046   1.099608   2.182410   2.643550
    21  H    3.382271   2.107920   1.092865   2.200265   3.476609
    22  H    2.892152   2.591950   2.148284   1.097349   2.156226
    23  H    4.122432   3.943413   2.960812   2.166347   1.095939
    24  H    3.898782   4.077128   3.473672   2.164208   1.095500
    25  H    2.690698   2.929337   2.819502   3.011661   2.171142
    26  H    3.450454   4.089279   4.009329   3.522869   2.145603
    27  H    2.091691   3.304650   4.107179   4.181238   3.529753
    28  H    3.086898   3.076577   4.413915   5.220083   6.038539
    29  H    3.253494   3.268321   4.662379   5.784904   6.376909
    30  H    3.479463   4.528385   4.937061   4.194156   3.401509
    31  H    2.844715   3.551503   3.879693   3.038114   2.909078
    32  H    2.774470   3.942684   4.803806   4.425032   4.189974
    33  H    3.938928   2.790108   2.907534   4.450130   5.310304
    34  H    4.332647   3.482607   4.198426   5.674811   6.552650
    35  H    3.405933   2.809180   3.584330   5.052133   5.549506
    36  H    4.190494   3.224831   3.816852   4.921016   6.170341
    37  H    5.155833   4.104899   2.623032   2.707258   3.584171
    38  H    5.140805   4.434426   3.659469   2.876878   4.200609
    39  H    4.776928   3.694989   2.767848   2.766319   4.282514
    40  H    6.158691   5.207151   4.047447   3.501111   4.759666
    41  H    5.385946   5.138079   4.237714   2.733207   3.031480
    42  H    6.503404   5.924162   4.723550   3.506812   4.096879
    43  H    6.345513   5.854714   4.513646   3.456824   3.299810
                    6          7          8          9         10
     6  C    0.000000
     7  C    1.541981   0.000000
     8  C    3.884542   2.598862   0.000000
     9  C    4.927620   3.872470   1.519095   0.000000
    10  C    4.496800   3.881066   2.426834   1.544956   0.000000
    11  O    4.431413   2.990510   1.231691   2.446224   3.619188
    12  C    2.579152   1.542399   3.287893   4.572135   4.769750
    13  C    5.145660   4.810670   3.475594   2.560078   1.534453
    14  O    5.332271   4.788377   3.498590   2.481851   1.439805
    15  C    3.998697   4.679025   5.894629   6.081769   4.927935
    16  O    4.442796   5.408605   6.635217   6.738744   5.416572
    17  C    5.178275   5.520692   6.168279   6.044121   4.867434
    18  C    4.547221   5.325790   6.929153   7.314767   6.308758
    19  O    4.477634   5.569982   7.532181   8.081438   7.085845
    20  H    2.854207   3.508772   4.262086   4.405688   3.180214
    21  H    4.027397   4.253677   4.369456   4.071219   2.632617
    22  H    2.998695   3.015966   4.103700   4.533067   3.798180
    23  H    2.139014   3.524776   5.590560   6.290315   5.397073
    24  H    2.166520   3.025517   5.287327   6.177868   5.573635
    25  H    1.097783   2.149690   3.954739   4.836282   4.281092
    26  H    1.098166   2.153501   4.664642   5.851021   5.547187
    27  H    2.136991   1.100444   2.693841   4.116406   4.389778
    28  H    5.604266   4.449929   2.144647   1.096431   2.179633
    29  H    5.644652   4.615638   2.165617   1.095172   2.231055
    30  H    2.799062   2.180999   4.245045   5.603903   5.793960
    31  H    2.903162   2.202423   3.728936   4.761992   4.748786
    32  H    3.522471   2.184977   3.008084   4.318218   4.853986
    33  H    5.191516   5.162253   4.295964   3.511363   2.180779
    34  H    6.208024   5.758939   4.065122   2.844697   2.168884
    35  H    4.926261   4.610474   3.368772   2.782403   2.183165
    36  H    6.224193   5.641914   4.050295   2.760836   1.962930
    37  H    4.658470   5.511194   6.397420   6.316731   4.893079
    38  H    5.393903   5.516819   6.114959   6.056989   5.094041
    39  H    5.295884   5.489230   5.705469   5.349115   4.082469
    40  H    6.093289   6.558380   7.239832   7.048021   5.805227
    41  H    4.451508   5.008721   6.660237   7.167699   6.357516
    42  H    5.627713   6.358850   7.792778   8.041685   6.970716
    43  H    4.726236   5.934152   7.794447   8.240431   7.117548
                   11         12         13         14         15
    11  O    0.000000
    12  C    3.415224   0.000000
    13  C    4.550510   5.963181   0.000000
    14  O    4.655064   5.381091   2.432565   0.000000
    15  C    6.913416   4.961764   5.628976   4.670869   0.000000
    16  O    7.700140   5.982931   5.741586   5.269912   1.444657
    17  C    7.249345   5.667655   5.654407   4.169719   1.537774
    18  C    7.812969   5.273873   7.108967   6.054467   1.546308
    19  O    8.341549   5.631048   7.738152   7.056232   2.497073
    20  H    5.331591   4.671440   3.297961   3.751792   3.041156
    21  H    5.572519   5.065325   3.068371   2.497760   2.629734
    22  H    5.008338   3.053889   4.935471   3.758764   2.130997
    23  H    6.360709   4.181598   5.877525   5.857490   2.729599
    24  H    5.896371   3.006515   6.452046   5.917005   2.923667
    25  H    4.582163   3.502233   4.607596   5.266657   4.312906
    26  H    4.988733   2.852942   6.159134   6.414615   4.751180
    27  H    2.699778   2.127608   5.149334   5.484625   5.722318
    28  H    2.844943   4.822402   3.356285   2.492511   6.354804
    29  H    2.745610   5.430400   2.622867   3.220828   7.027611
    30  H    4.205951   1.097119   6.904778   6.440701   5.470386
    31  H    4.087900   1.095342   6.043840   5.075961   4.235779
    32  H    2.838223   1.095631   6.125896   5.463290   5.807076
    33  H    5.431981   6.344570   1.095256   2.692075   5.132080
    34  H    5.043311   6.828201   1.097528   2.697590   6.507070
    35  H    4.282578   5.917304   1.095462   3.388575   6.125679
    36  H    5.134476   6.259511   2.507186   0.972693   5.526717
    37  H    7.528733   6.247205   5.039944   4.724231   1.978646
    38  H    7.107069   5.375629   6.113706   4.316761   2.179525
    39  H    6.856871   5.812935   4.783054   3.253031   2.205152
    40  H    8.335671   6.702844   6.453241   5.020276   2.169039
    41  H    7.434764   4.658427   7.348588   6.115693   2.180029
    42  H    8.718165   6.256643   7.743661   6.521535   2.158243
    43  H    8.675856   6.215799   7.588523   7.098798   2.554792
                   16         17         18         19         20
    16  O    0.000000
    17  C    2.448169   0.000000
    18  C    2.354941   2.475962   0.000000
    19  O    2.669776   3.752148   1.425031   0.000000
    20  H    2.914383   3.863026   4.358422   4.642172   0.000000
    21  H    2.864617   2.701295   4.160878   4.933404   1.746900
    22  H    3.367769   2.621577   2.896527   3.788371   3.037025
    23  H    2.766693   4.223611   3.046394   2.626835   2.692265
    24  H    3.692194   4.199133   2.782860   2.702603   3.710289
    25  H    4.450331   5.482032   5.083750   4.955426   2.369909
    26  H    5.140245   6.035216   5.016839   4.688798   3.831593
    27  H    6.344171   6.594434   6.356105   6.479127   4.206516
    28  H    7.166555   6.097100   7.520678   8.428985   5.143012
    29  H    7.561233   7.009358   8.308042   9.016319   5.045217
    30  H    6.429904   6.340355   5.529649   5.658446   5.319114
    31  H    5.415310   4.817112   4.452485   4.995055   4.567696
    32  H    6.883654   6.318537   6.186019   6.655584   5.398433
    33  H    5.023134   5.171694   6.655076   7.241957   2.832450
    34  H    6.629666   6.338944   8.007247   8.717879   4.352461
    35  H    6.167631   6.382434   7.544976   8.010778   3.431031
    36  H    6.028183   4.905951   6.933717   7.952717   4.504428
    37  H    0.971694   2.568609   3.211466   3.630788   2.532038
    38  H    3.388842   1.096921   2.671245   4.078499   4.544967
    39  H    2.840661   1.094534   3.462266   4.642503   3.550637
    40  H    2.617649   1.095541   2.729785   3.918929   4.630709
    41  H    3.306136   2.880800   1.094308   2.035099   4.786385
    42  H    2.738027   2.500994   1.100384   2.070125   5.149028
    43  H    2.178000   3.821940   1.931319   0.973183   4.428511
                   21         22         23         24         25
    21  H    0.000000
    22  H    2.669299   0.000000
    23  H    3.774593   3.039708   0.000000
    24  H    4.322327   2.382921   1.751092   0.000000
    25  H    3.866733   3.606595   2.369244   3.049197   0.000000
    26  H    5.088359   3.859698   2.496618   2.372486   1.750217
    27  H    5.123651   4.114407   4.272625   3.902048   2.458723
    28  H    4.505407   4.713413   6.896010   6.575872   5.670252
    29  H    4.846095   5.570474   7.079514   7.098256   5.402989
    30  H    5.905573   3.784796   4.307966   3.015079   3.795739
    31  H    4.668924   2.295413   3.989481   2.608929   3.877231
    32  H    5.631059   3.759537   5.232529   4.079304   4.318388
    33  H    2.555861   4.865595   5.520214   6.313952   4.588741
    34  H    3.897556   5.811756   6.952152   7.479237   5.689132
    35  H    3.723483   5.351854   5.879535   6.533832   4.249206
    36  H    3.254038   4.724092   6.760506   6.884314   6.079523
    37  H    2.297673   3.598717   3.268170   4.303420   4.488202
    38  H    3.368894   2.511707   4.692496   4.242549   5.874191
    39  H    2.032141   2.840849   4.610707   4.747872   5.447605
    40  H    3.503995   3.672362   4.863029   4.971669   6.350863
    41  H    4.555552   2.637397   3.373033   2.489145   5.186023
    42  H    4.700895   3.719323   4.067136   3.871859   6.120853
    43  H    4.793070   4.196293   2.661803   3.291465   4.996622
                   26         27         28         29         30
    26  H    0.000000
    27  H    2.374168   0.000000
    28  H    6.522157   4.784014   0.000000
    29  H    6.515764   4.647844   1.770345   0.000000
    30  H    2.636811   2.470475   5.890445   6.406183   0.000000
    31  H    3.325585   3.064974   4.867708   5.742818   1.773839
    32  H    3.806454   2.447667   4.419567   5.116807   1.771095
    33  H    6.217070   5.618103   4.236320   3.703957   7.239773
    34  H    7.218791   6.049912   3.440270   2.620916   7.810222
    35  H    5.839509   4.733058   3.774815   2.610674   6.771675
    36  H    7.305183   6.252800   2.659241   3.227944   7.331851
    37  H    5.474086   6.406329   6.779844   7.064458   6.810625
    38  H    6.207498   6.610707   5.944948   7.087421   6.051204
    39  H    6.266850   6.512625   5.403842   6.251087   6.616603
    40  H    6.898093   7.627882   7.087519   7.980523   7.317137
    41  H    4.853423   6.043762   7.278974   8.207421   4.863551
    42  H    6.116015   7.408675   8.165719   9.042153   6.540272
    43  H    4.997194   6.813776   8.660361   9.119087   6.305022
                   31         32         33         34         35
    31  H    0.000000
    32  H    1.770512   0.000000
    33  H    6.315173   6.668004   0.000000
    34  H    6.894743   6.870333   1.775696   0.000000
    35  H    6.184884   6.079709   1.779634   1.774097   0.000000
    36  H    5.993515   6.254796   2.827826   2.353436   3.530933
    37  H    5.743415   7.071314   4.228635   5.872626   5.521683
    38  H    4.411149   5.927730   5.798886   6.756100   6.853360
    39  H    5.065829   6.358615   4.292913   5.375279   5.608230
    40  H    5.829230   7.381262   5.850684   7.082696   7.213864
    41  H    3.747458   5.516998   7.046497   8.237498   7.768992
    42  H    5.364758   7.113132   7.217991   8.569250   8.279850
    43  H    5.643974   7.249328   6.977286   8.560545   7.855396
                   36         37         38         39         40
    36  H    0.000000
    37  H    5.395051   0.000000
    38  H    5.069397   3.614077   0.000000
    39  H    3.909069   2.569505   1.767505   0.000000
    40  H    5.653574   2.769574   1.775576   1.771900   0.000000
    41  H    7.028821   4.084304   2.657687   3.844923   3.327049
    42  H    7.333174   3.535941   2.672121   3.571941   2.316756
    43  H    7.948356   3.119494   4.383084   4.611400   3.854832
                   41         42         43
    41  H    0.000000
    42  H    1.772032   0.000000
    43  H    2.818775   2.366377   0.000000
 Stoichiometry    C15H24O4
 Framework group  C1[X(C15H24O4)]
 Deg. of freedom   123
 Full point group                 C1      NOp   1
 Largest Abelian subgroup         C1      NOp   1
 Largest concise Abelian subgroup C1      NOp   1
                         Standard orientation:                         
 ---------------------------------------------------------------------
 Center     Atomic      Atomic             Coordinates (Angstroms)
 Number     Number       Type             X           Y           Z
 ---------------------------------------------------------------------
      1          6           0        1.672298    0.820709    0.092780
      2          6           0        1.174694   -0.424646    0.282024
      3          6           0       -0.232869   -0.804916    0.646285
      4          6           0       -1.299951    0.064915   -0.071680
      5          6           0       -1.496116    1.411020    0.664731
      6          6           0       -0.220292    2.078419    1.219010
      7          6           0        1.004879    2.162421    0.286485
      8          6           0        3.088218    0.723918   -0.300449
      9          6           0        3.456148   -0.741466   -0.458331
     10          6           0        2.227692   -1.514653    0.070789
     11          8           0        3.855943    1.671833   -0.471084
     12          6           0        0.709476    2.864736   -1.054591
     13          6           0        2.526209   -2.270257    1.372518
     14          8           0        1.687946   -2.424555   -0.905832
     15          6           0       -2.623584   -0.732784   -0.301156
     16          8           0       -3.113281   -1.281991    0.942066
     17          6           0       -2.419902   -1.852293   -1.335545
     18          6           0       -3.797263    0.136621   -0.808778
     19          8           0       -4.424629    0.922323    0.201073
     20          1           0       -0.364712   -0.725036    1.735034
     21          1           0       -0.359271   -1.864655    0.411064
     22          1           0       -0.916766    0.279962   -1.077214
     23          1           0       -2.173298    1.256830    1.512512
     24          1           0       -2.005849    2.109763   -0.007617
     25          1           0        0.090863    1.565438    2.138336
     26          1           0       -0.488001    3.098769    1.524276
     27          1           0        1.751198    2.788006    0.798959
     28          1           0        3.608733   -0.960390   -1.521793
     29          1           0        4.390489   -0.967021    0.066582
     30          1           0        0.288388    3.862180   -0.877223
     31          1           0       -0.002056    2.300836   -1.667381
     32          1           0        1.628877    2.989216   -1.637355
     33          1           0        1.620968   -2.744657    1.766305
     34          1           0        3.270158   -3.055315    1.185995
     35          1           0        2.929405   -1.596591    2.136484
     36          1           0        2.283281   -3.192726   -0.946106
     37          1           0       -2.503431   -1.982188    1.228417
     38          1           0       -2.261744   -1.428323   -2.334780
     39          1           0       -1.558256   -2.487353   -1.106922
     40          1           0       -3.310216   -2.489650   -1.371991
     41          1           0       -3.446875    0.827998   -1.581265
     42          1           0       -4.541730   -0.530002   -1.269457
     43          1           0       -4.595813    0.313560    0.940795
 ---------------------------------------------------------------------
 Rotational constants (GHZ):      0.5825750      0.2628404      0.2078995
 Standard basis: 6-311G(d,p) (5D, 7F)
 There are   505 symmetry adapted cartesian basis functions of A   symmetry.
 There are   486 symmetry adapted basis functions of A   symmetry.
   486 basis functions,   800 primitive gaussians,   505 cartesian basis functions
    73 alpha electrons       73 beta electrons
       nuclear repulsion energy      1605.6917670984 Hartrees.
 NAtoms=   43 NActive=   43 NUniq=   43 SFac= 1.00D+00 NAtFMM=   60 NAOKFM=F Big=F
 Integral buffers will be    131072 words long.
 Raffenetti 2 integral format.
 Two-electron integral symmetry is turned on.
 Using the following non-standard input for PCM:
 --- end of non-standard input.
 ------------------------------------------------------------------------------
 Polarizable Continuum Model (PCM)
 =================================
 Model                : PCM (using non-symmetric T matrix).
 Atomic radii         : UFF (Universal Force Field).
 Polarization charges : Total charges.
 Charge compensation  : None.
 Solution method      : On-the-fly selection.
 Cavity type          : Scaled VdW (van der Waals Surface) (Alpha=1.100).
 Cavity algorithm     : GePol (No added spheres)
                        Default sphere list used, NSphG=   43.
                        Lebedev-Laikov grids with approx.  5.0 points / Ang**2.
                        Smoothing algorithm: Karplus/York (Gamma=1.0000).
                        Polarization charges: spherical gaussians, with
                                              point-specific exponents (IZeta= 3).
                        Self-potential: point-specific (ISelfS= 7).
                        Self-field    : sphere-specific E.n sum rule (ISelfD= 2).
 Solvent              : Methanol, Eps=  32.613000 Eps(inf)=   1.765709
 ------------------------------------------------------------------------------
 One-electron integrals computed using PRISM.
 NBasis=   486 RedAO= T EigKep=  3.22D-04  NBF=   486
 NBsUse=   486 1.00D-06 EigRej= -1.00D+00 NBFU=   486
 Initial guess from the checkpoint file:  "DY-202A-11R_65.chk"
 B after Tr=     0.000000    0.000000    0.000000
         Rot=    1.000000    0.000000    0.000000    0.000000 Ang=   0.00 deg.
 Requested convergence on RMS density matrix=1.00D-08 within 128 cycles.
 Requested convergence on MAX density matrix=1.00D-06.
 Requested convergence on             energy=1.00D-06.
 No special actions if energy rises.
 Inv3:  Mode=1 IEnd=    20972208.
 Iteration    1 A*A^-1 deviation from unit magnitude is 3.77D-15 for   2614.
 Iteration    1 A*A^-1 deviation from orthogonality  is 3.01D-15 for   2360    970.
 Iteration    1 A^-1*A deviation from unit magnitude is 5.55D-15 for   2628.
 Iteration    1 A^-1*A deviation from orthogonality  is 1.44D-10 for   2585   2114.
 Iteration    2 A*A^-1 deviation from unit magnitude is 2.55D-15 for    147.
 Iteration    2 A*A^-1 deviation from orthogonality  is 2.66D-15 for   2458   1162.
 Iteration    2 A^-1*A deviation from unit magnitude is 9.99D-16 for    553.
 Iteration    2 A^-1*A deviation from orthogonality  is 3.06D-16 for   1748   1662.
 Error on total polarization charges =  0.01121
 SCF Done:  E(RmPW1PW91) =  -886.973598658     A.U. after   11 cycles
            NFock= 11  Conv=0.52D-08     -V/T= 2.0045
 DoSCS=F DFT=T ScalE2(SS,OS)=  1.000000  1.000000
 Range of M.O.s used for correlation:     1   486
 NBasis=   486 NAE=    73 NBE=    73 NFC=     0 NFV=     0
 NROrb=    486 NOA=    73 NOB=    73 NVA=   413 NVB=   413

 **** Warning!!: The largest alpha MO coefficient is  0.10107598D+02

 NEqPCM:  Using equilibrium solvation (IEInf=0, Eps=  32.6130, EpsInf=   1.7657)
          Differentiating once with respect to magnetic field using GIAOs.
          Electric field/nuclear overlap derivatives assumed to be zero.
 FoFJK:  IHMeth= 1 ICntrl=    6127 DoSepK=F KAlg= 0 I1Cent=   0 FoldK=F
 IRaf=         1 NMat=   1 IRICut=       1 DoRegI=T DoRafI=F ISym2E= 0.
          There are     3 degrees of freedom in the 1st order CPHF.  IDoFFX=0 NUNeed=     3.
      3 vectors produced by pass  0 Test12= 1.00D-12 3.33D-08 XBig12= 4.51D+01 1.05D+00.
 AX will form     3 AO Fock derivatives at one time.
      3 vectors produced by pass  1 Test12= 1.00D-12 3.33D-08 XBig12= 8.53D-02 1.95D-01.
      3 vectors produced by pass  2 Test12= 1.00D-12 3.33D-08 XBig12= 1.14D-03 1.56D-02.
      3 vectors produced by pass  3 Test12= 1.00D-12 3.33D-08 XBig12= 5.08D-06 6.04D-04.
      3 vectors produced by pass  4 Test12= 1.00D-12 3.33D-08 XBig12= 2.63D-08 3.71D-05.
      3 vectors produced by pass  5 Test12= 1.00D-12 3.33D-08 XBig12= 6.90D-11 1.55D-06.
      3 vectors produced by pass  6 Test12= 1.00D-12 3.33D-08 XBig12= 3.28D-13 1.24D-07.
 InvSVY:  IOpt=1 It=  1 EMax= 2.66D-15
 Solved reduced A of dimension    21 with     3 vectors.
 Calculating GIAO nuclear magnetic shielding tensors.
 SCF GIAO Magnetic shielding tensor (ppm):
      1  C    Isotropic =    34.8734   Anisotropy =   141.6528
   XX=   -32.7863   YX=    24.8802   ZX=    44.7179
   XY=    12.1740   YY=    20.1162   ZY=    -3.8364
   XZ=    42.5036   YZ=     4.9179   ZZ=   117.2902
   Eigenvalues:   -49.1003    24.4118   129.3086
      2  C    Isotropic =    -0.9878   Anisotropy =   189.7792
   XX=   -83.1591   YX=    26.0196   ZX=    58.2131
   XY=    27.0484   YY=   -32.7453   ZY=    -0.0294
   XZ=    44.2940   YZ=   -11.6458   ZZ=   112.9411
   Eigenvalues:  -105.8396   -22.6554   125.5317
      3  C    Isotropic =   160.4054   Anisotropy =    19.3249
   XX=   167.6474   YX=    -2.6387   ZX=     7.7460
   XY=    -1.4175   YY=   152.6807   ZY=    -1.8474
   XZ=     6.8029   YZ=    -8.4185   ZZ=   160.8882
   Eigenvalues:   150.0817   157.8458   173.2887
      4  C    Isotropic =   137.8274   Anisotropy =    37.1513
   XX=   158.3166   YX=    12.9712   ZX=     2.5626
   XY=     7.6288   YY=   135.4293   ZY=    -6.8773
   XZ=     8.9904   YZ=    -2.7095   ZZ=   119.7364
   Eigenvalues:   116.5677   134.3196   162.5950
      5  C    Isotropic =   158.8131   Anisotropy =    16.1455
   XX=   167.1898   YX=     0.4141   ZX=    -0.0463
   XY=    -5.0456   YY=   165.6158   ZY=     4.9603
   XZ=     2.2028   YZ=    10.3440   ZZ=   143.6336
   Eigenvalues:   141.1179   165.7445   169.5768
      6  C    Isotropic =   156.1854   Anisotropy =    17.1866
   XX=   162.2302   YX=     6.5929   ZX=   -10.9564
   XY=     2.6800   YY=   153.3475   ZY=     3.3877
   XZ=    -5.8908   YZ=     3.0269   ZZ=   152.9785
   Eigenvalues:   144.8245   156.0885   167.6431
      7  C    Isotropic =   154.2489   Anisotropy =     7.6899
   XX=   153.8051   YX=    -4.2690   ZX=     0.7602
   XY=    -4.3905   YY=   150.8977   ZY=     1.8480
   XZ=    -4.7852   YZ=    -1.4604   ZZ=   158.0438
   Eigenvalues:   147.6809   155.6902   159.3755
      8  C    Isotropic =   -24.7580   Anisotropy =   144.4141
   XX=   -68.7556   YX=    15.9674   ZX=    37.8045
   XY=    21.9571   YY=   -65.1585   ZY=   -13.4914
   XZ=    43.2222   YZ=    -7.2053   ZZ=    59.6401
   Eigenvalues:   -95.2947   -50.4974    71.5180
      9  C    Isotropic =   132.5473   Anisotropy =    33.4613
   XX=   127.9676   YX=    14.0241   ZX=   -11.4327
   XY=    11.4582   YY=   144.6041   ZY=    -8.8630
   XZ=    -4.4683   YZ=    -5.1035   ZZ=   125.0703
   Eigenvalues:   117.8983   124.8889   154.8548
     10  C    Isotropic =   106.7708   Anisotropy =    37.7438
   XX=   101.2739   YX=     7.3731   ZX=    -0.6304
   XY=     6.5959   YY=   110.0272   ZY=    18.7286
   XZ=     4.2932   YZ=    23.4924   ZZ=   109.0112
   Eigenvalues:    87.4187   100.9602   131.9333
     11  O    Isotropic =  -232.0018   Anisotropy =   895.9320
   XX=  -462.0637   YX=  -235.7467   ZX=   211.9791
   XY=  -184.1173   YY=  -531.5588   ZY=    13.0431
   XZ=   256.1399   YZ=    35.7119   ZZ=   297.6169
   Eigenvalues:  -739.1266  -322.1651   365.2861
     12  C    Isotropic =   169.1643   Anisotropy =    29.3641
   XX=   155.7664   YX=    -5.1036   ZX=     3.7058
   XY=    -4.4864   YY=   173.7306   ZY=    -9.7832
   XZ=     3.2120   YZ=   -13.5900   ZZ=   177.9958
   Eigenvalues:   154.5500   164.2025   188.7403
     13  C    Isotropic =   159.2676   Anisotropy =    41.0869
   XX=   144.6413   YX=    -0.8577   ZX=    11.7585
   XY=    -1.3949   YY=   156.6305   ZY=   -16.1917
   XZ=    13.3642   YZ=   -10.7872   ZZ=   176.5312
   Eigenvalues:   139.4265   151.7175   186.6589
     14  O    Isotropic =   246.3710   Anisotropy =    62.1819
   XX=   228.9033   YX=    -9.8571   ZX=     0.2864
   XY=     1.8515   YY=   240.7221   ZY=    23.5317
   XZ=    12.4382   YZ=    34.8349   ZZ=   269.4875
   Eigenvalues:   218.2270   233.0603   287.8255
     15  C    Isotropic =   109.8800   Anisotropy =    39.0507
   XX=   101.3965   YX=    11.4280   ZX=    -6.9164
   XY=    10.5942   YY=   104.8630   ZY=   -12.6669
   XZ=   -12.2207   YZ=   -14.2193   ZZ=   123.3805
   Eigenvalues:    91.8731   101.8531   135.9138
     16  O    Isotropic =   284.3708   Anisotropy =    39.0108
   XX=   277.0212   YX=   -17.2454   ZX=    10.8643
   XY=   -16.4073   YY=   282.5037   ZY=   -20.9183
   XZ=    -5.6774   YZ=   -12.3316   ZZ=   293.5876
   Eigenvalues:   259.9573   282.7771   310.3780
     17  C    Isotropic =   161.3108   Anisotropy =    42.9193
   XX=   149.9582   YX=     2.9171   ZX=    -7.8001
   XY=     4.1018   YY=   167.0131   ZY=    22.9281
   XZ=    -9.8575   YZ=    22.2079   ZZ=   166.9613
   Eigenvalues:   137.9368   156.0720   189.9237
     18  C    Isotropic =   115.0871   Anisotropy =    51.9858
   XX=   115.8409   YX=   -22.9601   ZX=    -8.2462
   XY=   -22.2647   YY=   113.1353   ZY=    20.3956
   XZ=    -2.8689   YZ=    25.1315   ZZ=   116.2852
   Eigenvalues:    85.0128   110.5042   149.7443
     19  O    Isotropic =   309.2074   Anisotropy =    38.3159
   XX=   293.4657   YX=     7.6104   ZX=    23.4929
   XY=    -3.9085   YY=   316.2972   ZY=   -19.1380
   XZ=    -3.4764   YZ=   -14.3634   ZZ=   317.8591
   Eigenvalues:   287.4205   305.4503   334.7513
     20  H    Isotropic =    29.4094   Anisotropy =     5.0334
   XX=    28.2101   YX=    -0.9864   ZX=     0.7211
   XY=    -1.0996   YY=    27.6113   ZY=    -1.4985
   XZ=    -0.4561   YZ=    -1.0805   ZZ=    32.4067
   Eigenvalues:    26.6589    28.8043    32.7650
     21  H    Isotropic =    28.9884   Anisotropy =     7.8747
   XX=    32.7556   YX=    -1.9155   ZX=     0.5672
   XY=    -2.1244   YY=    31.4860   ZY=     1.3874
   XZ=     1.0785   YZ=     0.8202   ZZ=    22.7235
   Eigenvalues:    22.4718    30.2551    34.2382
     22  H    Isotropic =    29.9753   Anisotropy =     4.3099
   XX=    30.1883   YX=     2.2821   ZX=    -1.5035
   XY=     2.6925   YY=    29.8090   ZY=    -0.4366
   XZ=     0.0171   YZ=    -0.9570   ZZ=    29.9285
   Eigenvalues:    27.5041    29.5731    32.8485
     23  H    Isotropic =    29.6860   Anisotropy =     7.9496
   XX=    33.7286   YX=     2.4381   ZX=    -3.0991
   XY=     2.2799   YY=    27.2575   ZY=     3.1570
   XZ=    -2.2273   YZ=     2.7387   ZZ=    28.0719
   Eigenvalues:    23.4718    30.6004    34.9857
     24  H    Isotropic =    29.6966   Anisotropy =     6.7214
   XX=    31.8416   YX=    -0.8809   ZX=     3.3268
   XY=    -0.9729   YY=    32.4075   ZY=    -1.7077
   XZ=     2.6849   YZ=    -1.4451   ZZ=    24.8406
   Eigenvalues:    23.5721    31.3401    34.1775
     25  H    Isotropic =    29.8761   Anisotropy =     6.2847
   XX=    28.0578   YX=     1.2957   ZX=     1.3771
   XY=     0.6756   YY=    27.6460   ZY=    -0.2524
   XZ=     0.4552   YZ=    -0.2554   ZZ=    33.9245
   Eigenvalues:    26.7595    28.8029    34.0659
     26  H    Isotropic =    30.0172   Anisotropy =    10.2537
   XX=    28.5397   YX=     0.1828   ZX=    -1.2005
   XY=    -0.0407   YY=    33.8137   ZY=     4.7107
   XZ=    -1.8604   YZ=     5.7005   ZZ=    27.6981
   Eigenvalues:    24.2783    28.9202    36.8530
     27  H    Isotropic =    29.0847   Anisotropy =     8.8850
   XX=    31.8697   YX=     3.6591   ZX=     1.8600
   XY=     3.7521   YY=    28.2081   ZY=     1.2747
   XZ=     1.4931   YZ=     2.9679   ZZ=    27.1763
   Eigenvalues:    25.2225    27.0235    35.0080
     28  H    Isotropic =    29.1588   Anisotropy =     6.2299
   XX=    29.1359   YX=     1.2250   ZX=    -2.9575
   XY=     0.5474   YY=    27.6602   ZY=    -0.1519
   XZ=    -3.6656   YZ=     1.1961   ZZ=    30.6802
   Eigenvalues:    25.9128    28.2514    33.3121
     29  H    Isotropic =    29.2663   Anisotropy =     5.9633
   XX=    33.1127   YX=     0.8231   ZX=     0.2003
   XY=     0.5322   YY=    27.9919   ZY=    -1.4853
   XZ=     1.2667   YZ=    -2.1941   ZZ=    26.6943
   Eigenvalues:    25.2673    29.2897    33.2419
     30  H    Isotropic =    30.7047   Anisotropy =    10.7656
   XX=    27.8561   YX=    -1.9230   ZX=    -0.7239
   XY=    -2.1416   YY=    36.8918   ZY=    -1.7946
   XZ=     0.4382   YZ=    -3.1934   ZZ=    27.3663
   Eigenvalues:    26.4032    27.8292    37.8818
     31  H    Isotropic =    30.8458   Anisotropy =     5.1019
   XX=    30.4533   YX=     3.0357   ZX=     1.7749
   XY=     2.8829   YY=    29.7069   ZY=    -1.3071
   XZ=     3.2334   YZ=    -1.2080   ZZ=    32.3771
   Eigenvalues:    26.0097    32.2806    34.2470
     32  H    Isotropic =    30.4243   Anisotropy =     9.2635
   XX=    31.9363   YX=     0.8754   ZX=    -3.1271
   XY=     1.4615   YY=    28.4350   ZY=    -3.1806
   XZ=    -4.0257   YZ=    -4.6747   ZZ=    30.9016
   Eigenvalues:    25.2837    29.3892    36.6000
     33  H    Isotropic =    30.1010   Anisotropy =     5.7898
   XX=    31.3824   YX=    -0.5932   ZX=    -0.7910
   XY=     0.9871   YY=    29.3435   ZY=    -3.4076
   XZ=    -1.9381   YZ=    -4.5942   ZZ=    29.5772
   Eigenvalues:    25.3464    30.9958    33.9609
     34  H    Isotropic =    30.3014   Anisotropy =     9.2586
   XX=    31.1229   YX=    -4.3575   ZX=     0.6556
   XY=    -4.3733   YY=    31.8539   ZY=    -1.2083
   XZ=     1.4849   YZ=    -2.9850   ZZ=    27.9274
   Eigenvalues:    26.5949    27.8355    36.4738
     35  H    Isotropic =    30.7354   Anisotropy =     8.9472
   XX=    29.3032   YX=     0.0424   ZX=     3.7847
   XY=     0.3435   YY=    28.4181   ZY=     1.0038
   XZ=     4.0866   YZ=     0.7952   ZZ=    34.4849
   Eigenvalues:    27.1276    28.3784    36.7002
     36  H    Isotropic =    30.4026   Anisotropy =    16.5651
   XX=    29.0859   YX=    -5.9873   ZX=     0.3084
   XY=    -6.5866   YY=    36.5069   ZY=     4.6528
   XZ=    -0.6199   YZ=     5.6888   ZZ=    25.6151
   Eigenvalues:    22.4772    27.2846    41.4460
     37  H    Isotropic =    30.6701   Anisotropy =    15.4465
   XX=    31.4193   YX=    -4.7370   ZX=     0.7602
   XY=    -4.8555   YY=    33.3034   ZY=    -8.3246
   XZ=     1.6507   YZ=    -7.3275   ZZ=    27.2875
   Eigenvalues:    21.5663    29.4762    40.9677
     38  H    Isotropic =    30.9790   Anisotropy =     8.7190
   XX=    28.1754   YX=     0.2595   ZX=    -0.9379
   XY=    -0.0589   YY=    28.1695   ZY=     1.5179
   XZ=    -0.4232   YZ=     0.7409   ZZ=    36.5920
   Eigenvalues:    27.8778    28.2675    36.7916
     39  H    Isotropic =    30.1077   Anisotropy =     6.5814
   XX=    32.2499   YX=    -2.2469   ZX=     2.0989
   XY=    -2.9237   YY=    31.3108   ZY=     2.0599
   XZ=     1.1189   YZ=     3.9837   ZZ=    26.7624
   Eigenvalues:    24.3672    31.4606    34.4953
     40  H    Isotropic =    30.9313   Anisotropy =     9.8061
   XX=    31.7844   YX=     3.3520   ZX=     1.2130
   XY=     4.6567   YY=    32.8464   ZY=     2.4737
   XZ=     1.8583   YZ=     3.3666   ZZ=    28.1629
   Eigenvalues:    26.7157    28.6094    37.4687
     41  H    Isotropic =    28.1815   Anisotropy =     3.9214
   XX=    27.6092   YX=    -0.4563   ZX=     0.1928
   XY=    -2.0384   YY=    27.0000   ZY=    -0.5387
   XZ=     1.2189   YZ=    -1.9607   ZZ=    29.9354
   Eigenvalues:    25.9310    27.8177    30.7958
     42  H    Isotropic =    28.0751   Anisotropy =     6.8085
   XX=    29.9442   YX=    -1.4864   ZX=     1.7566
   XY=    -0.5823   YY=    26.7452   ZY=     4.3669
   XZ=     3.1983   YZ=     5.3495   ZZ=    27.5358
   Eigenvalues:    21.5471    30.0641    32.6140
     43  H    Isotropic =    30.0334   Anisotropy =    13.6780
   XX=    27.6967   YX=    -2.7196   ZX=    -6.6201
   XY=    -1.3265   YY=    29.7408   ZY=    -6.0606
   XZ=    -5.2723   YZ=    -7.1408   ZZ=    32.6627
   Eigenvalues:    20.2888    30.6593    39.1520
 End of Minotr F.D. properties file   721 does not exist.
 End of Minotr F.D. properties file   722 does not exist.
 End of Minotr F.D. properties file   788 does not exist.

 **********************************************************************

            Population analysis using the SCF density.

 **********************************************************************

 Orbital symmetries:
       Occupied  (A) (A) (A) (A) (A) (A) (A) (A) (A) (A) (A) (A)
                 (A) (A) (A) (A) (A) (A) (A) (A) (A) (A) (A) (A)
                 (A) (A) (A) (A) (A) (A) (A) (A) (A) (A) (A) (A)
                 (A) (A) (A) (A) (A) (A) (A) (A) (A) (A) (A) (A)
                 (A) (A) (A) (A) (A) (A) (A) (A) (A) (A) (A) (A)
                 (A) (A) (A) (A) (A) (A) (A) (A) (A) (A) (A) (A)
                 (A)
       Virtual   (A) (A) (A) (A) (A) (A) (A) (A) (A) (A) (A) (A)
                 (A) (A) (A) (A) (A) (A) (A) (A) (A) (A) (A) (A)
                 (A) (A) (A) (A) (A) (A) (A) (A) (A) (A) (A) (A)
                 (A) (A) (A) (A) (A) (A) (A) (A) (A) (A) (A) (A)
                 (A) (A) (A) (A) (A) (A) (A) (A) (A) (A) (A) (A)
                 (A) (A) (A) (A) (A) (A) (A) (A) (A) (A) (A) (A)
                 (A) (A) (A) (A) (A) (A) (A) (A) (A) (A) (A) (A)
                 (A) (A) (A) (A) (A) (A) (A) (A) (A) (A) (A) (A)
                 (A) (A) (A) (A) (A) (A) (A) (A) (A) (A) (A) (A)
                 (A) (A) (A) (A) (A) (A) (A) (A) (A) (A) (A) (A)
                 (A) (A) (A) (A) (A) (A) (A) (A) (A) (A) (A) (A)
                 (A) (A) (A) (A) (A) (A) (A) (A) (A) (A) (A) (A)
                 (A) (A) (A) (A) (A) (A) (A) (A) (A) (A) (A) (A)
                 (A) (A) (A) (A) (A) (A) (A) (A) (A) (A) (A) (A)
                 (A) (A) (A) (A) (A) (A) (A) (A) (A) (A) (A) (A)
                 (A) (A) (A) (A) (A) (A) (A) (A) (A) (A) (A) (A)
                 (A) (A) (A) (A) (A) (A) (A) (A) (A) (A) (A) (A)
                 (A) (A) (A) (A) (A) (A) (A) (A) (A) (A) (A) (A)
                 (A) (A) (A) (A) (A) (A) (A) (A) (A) (A) (A) (A)
                 (A) (A) (A) (A) (A) (A) (A) (A) (A) (A) (A) (A)
                 (A) (A) (A) (A) (A) (A) (A) (A) (A) (A) (A) (A)
                 (A) (A) (A) (A) (A) (A) (A) (A) (A) (A) (A) (A)
                 (A) (A) (A) (A) (A) (A) (A) (A) (A) (A) (A) (A)
                 (A) (A) (A) (A) (A) (A) (A) (A) (A) (A) (A) (A)
                 (A) (A) (A) (A) (A) (A) (A) (A) (A) (A) (A) (A)
                 (A) (A) (A) (A) (A) (A) (A) (A) (A) (A) (A) (A)
                 (A) (A) (A) (A) (A) (A) (A) (A) (A) (A) (A) (A)
                 (A) (A) (A) (A) (A) (A) (A) (A) (A) (A) (A) (A)
                 (A) (A) (A) (A) (A) (A) (A) (A) (A) (A) (A) (A)
                 (A) (A) (A) (A) (A) (A) (A) (A) (A) (A) (A) (A)
                 (A) (A) (A) (A) (A) (A) (A) (A) (A) (A) (A) (A)
                 (A) (A) (A) (A) (A) (A) (A) (A) (A) (A) (A) (A)
                 (A) (A) (A) (A) (A) (A) (A) (A) (A) (A) (A) (A)
                 (A) (A) (A) (A) (A) (A) (A) (A) (A) (A) (A) (A)
                 (A) (A) (A) (A) (A)
 The electronic state is 1-A.
 Alpha  occ. eigenvalues --  -19.21889 -19.21838 -19.20620 -19.19911 -10.32148
 Alpha  occ. eigenvalues --  -10.31010 -10.29921 -10.27626 -10.26754 -10.24656
 Alpha  occ. eigenvalues --  -10.24577 -10.24512 -10.24358 -10.23778 -10.23143
 Alpha  occ. eigenvalues --  -10.22869 -10.22488 -10.22423 -10.22131  -1.06432
 Alpha  occ. eigenvalues --   -1.06359  -1.05731  -1.03545  -0.89340  -0.84387
 Alpha  occ. eigenvalues --   -0.82194  -0.78542  -0.77143  -0.75158  -0.71722
 Alpha  occ. eigenvalues --   -0.70204  -0.68534  -0.66432  -0.63197  -0.60515
 Alpha  occ. eigenvalues --   -0.58498  -0.57687  -0.53072  -0.52668  -0.51647
 Alpha  occ. eigenvalues --   -0.50594  -0.48751  -0.48468  -0.47648  -0.46592
 Alpha  occ. eigenvalues --   -0.46031  -0.45560  -0.45034  -0.44300  -0.43285
 Alpha  occ. eigenvalues --   -0.42746  -0.42097  -0.41304  -0.40695  -0.40289
 Alpha  occ. eigenvalues --   -0.40109  -0.39780  -0.39201  -0.38296  -0.36972
 Alpha  occ. eigenvalues --   -0.36525  -0.36417  -0.35708  -0.34749  -0.34006
 Alpha  occ. eigenvalues --   -0.33321  -0.32772  -0.32128  -0.30581  -0.29833
 Alpha  occ. eigenvalues --   -0.28133  -0.26605  -0.26116
 Alpha virt. eigenvalues --   -0.04954   0.03765   0.04521   0.05253   0.06215
 Alpha virt. eigenvalues --    0.06729   0.08229   0.08616   0.09248   0.09770
 Alpha virt. eigenvalues --    0.10393   0.10951   0.11506   0.12126   0.12540
 Alpha virt. eigenvalues --    0.12784   0.13069   0.14024   0.14337   0.14619
 Alpha virt. eigenvalues --    0.15240   0.15842   0.16718   0.17221   0.17679
 Alpha virt. eigenvalues --    0.18297   0.18748   0.18858   0.19334   0.20157
 Alpha virt. eigenvalues --    0.21375   0.21513   0.22754   0.22981   0.23781
 Alpha virt. eigenvalues --    0.24394   0.25295   0.26083   0.27701   0.28103
 Alpha virt. eigenvalues --    0.28851   0.29770   0.30609   0.31343   0.32676
 Alpha virt. eigenvalues --    0.32874   0.33549   0.34239   0.35328   0.35638
 Alpha virt. eigenvalues --    0.37068   0.37774   0.38036   0.39598   0.39950
 Alpha virt. eigenvalues --    0.40521   0.41103   0.42225   0.42961   0.43997
 Alpha virt. eigenvalues --    0.45177   0.45594   0.47298   0.47749   0.48172
 Alpha virt. eigenvalues --    0.48902   0.50173   0.50526   0.50980   0.51763
 Alpha virt. eigenvalues --    0.52427   0.53738   0.53888   0.55343   0.55581
 Alpha virt. eigenvalues --    0.56447   0.56792   0.56960   0.57671   0.57999
 Alpha virt. eigenvalues --    0.58318   0.58677   0.59094   0.59548   0.60055
 Alpha virt. eigenvalues --    0.60297   0.60582   0.60805   0.61308   0.62105
 Alpha virt. eigenvalues --    0.62493   0.63072   0.63419   0.63938   0.64146
 Alpha virt. eigenvalues --    0.64992   0.65351   0.65599   0.66165   0.66430
 Alpha virt. eigenvalues --    0.67358   0.67718   0.68568   0.69004   0.69804
 Alpha virt. eigenvalues --    0.70851   0.71753   0.72637   0.73184   0.74480
 Alpha virt. eigenvalues --    0.75429   0.77206   0.78322   0.81512   0.82752
 Alpha virt. eigenvalues --    0.84403   0.85567   0.86810   0.87767   0.88440
 Alpha virt. eigenvalues --    0.89155   0.89815   0.91549   0.93474   0.94944
 Alpha virt. eigenvalues --    0.95956   0.96979   0.97770   0.99810   1.00310
 Alpha virt. eigenvalues --    1.01002   1.02396   1.03797   1.04787   1.05326
 Alpha virt. eigenvalues --    1.08844   1.09243   1.10450   1.11321   1.13058
 Alpha virt. eigenvalues --    1.14374   1.17363   1.17738   1.19496   1.19837
 Alpha virt. eigenvalues --    1.21066   1.22800   1.23741   1.23906   1.27198
 Alpha virt. eigenvalues --    1.28305   1.29372   1.31743   1.32470   1.33788
 Alpha virt. eigenvalues --    1.34041   1.34859   1.36780   1.37621   1.39650
 Alpha virt. eigenvalues --    1.41401   1.42097   1.43137   1.43627   1.44655
 Alpha virt. eigenvalues --    1.44786   1.45142   1.46018   1.46904   1.47211
 Alpha virt. eigenvalues --    1.47935   1.48727   1.49409   1.49853   1.50721
 Alpha virt. eigenvalues --    1.51106   1.52399   1.53026   1.53804   1.54234
 Alpha virt. eigenvalues --    1.54730   1.55635   1.56987   1.57482   1.58273
 Alpha virt. eigenvalues --    1.59240   1.59642   1.60124   1.61210   1.62530
 Alpha virt. eigenvalues --    1.62559   1.62911   1.63776   1.64432   1.65803
 Alpha virt. eigenvalues --    1.66136   1.66589   1.67175   1.67435   1.69168
 Alpha virt. eigenvalues --    1.69460   1.70195   1.71519   1.71751   1.72064
 Alpha virt. eigenvalues --    1.72929   1.73493   1.74811   1.76420   1.76775
 Alpha virt. eigenvalues --    1.77638   1.79297   1.79974   1.80356   1.81599
 Alpha virt. eigenvalues --    1.82247   1.82724   1.83670   1.85113   1.86260
 Alpha virt. eigenvalues --    1.87055   1.87443   1.88401   1.90307   1.90616
 Alpha virt. eigenvalues --    1.91963   1.93701   1.95409   1.95687   1.97091
 Alpha virt. eigenvalues --    1.97887   1.98762   1.99848   2.00771   2.01681
 Alpha virt. eigenvalues --    2.02298   2.04595   2.05086   2.06370   2.07892
 Alpha virt. eigenvalues --    2.08432   2.10226   2.10770   2.11829   2.11997
 Alpha virt. eigenvalues --    2.13705   2.14449   2.14872   2.16701   2.17970
 Alpha virt. eigenvalues --    2.19510   2.21410   2.22649   2.22851   2.24499
 Alpha virt. eigenvalues --    2.25039   2.27014   2.28525   2.30328   2.31603
 Alpha virt. eigenvalues --    2.32938   2.33459   2.34453   2.36502   2.39835
 Alpha virt. eigenvalues --    2.40347   2.40925   2.41364   2.42202   2.42474
 Alpha virt. eigenvalues --    2.44084   2.45195   2.46015   2.47744   2.49011
 Alpha virt. eigenvalues --    2.49101   2.51085   2.51472   2.51567   2.52995
 Alpha virt. eigenvalues --    2.53682   2.54195   2.56512   2.56748   2.57020
 Alpha virt. eigenvalues --    2.58437   2.59195   2.59611   2.60520   2.61307
 Alpha virt. eigenvalues --    2.61745   2.63067   2.64413   2.65190   2.65810
 Alpha virt. eigenvalues --    2.66702   2.68976   2.69216   2.69936   2.70942
 Alpha virt. eigenvalues --    2.72756   2.74761   2.75165   2.77558   2.78614
 Alpha virt. eigenvalues --    2.79643   2.82776   2.83553   2.85191   2.86814
 Alpha virt. eigenvalues --    2.87226   2.88126   2.89430   2.89932   2.91301
 Alpha virt. eigenvalues --    2.91666   2.94017   2.94180   2.96507   2.97581
 Alpha virt. eigenvalues --    2.99170   3.01876   3.04565   3.06372   3.07345
 Alpha virt. eigenvalues --    3.07967   3.09937   3.12075   3.13510   3.14976
 Alpha virt. eigenvalues --    3.15344   3.16431   3.18168   3.18667   3.21068
 Alpha virt. eigenvalues --    3.22809   3.23177   3.24528   3.25245   3.27226
 Alpha virt. eigenvalues --    3.28985   3.33075   3.33914   3.37169   3.39949
 Alpha virt. eigenvalues --    3.41434   3.44715   3.48607   3.56830   3.58362
 Alpha virt. eigenvalues --    3.61510   3.64311   3.70830   3.75637   3.77873
 Alpha virt. eigenvalues --    3.78927   3.80535   3.81133   3.81572   3.82971
 Alpha virt. eigenvalues --    3.83510   3.83811   3.84367   3.86965   3.88055
 Alpha virt. eigenvalues --    3.90076   3.93196   3.97025   4.00611   4.03579
 Alpha virt. eigenvalues --    4.06490   4.08860   4.12230   4.14401   4.25531
 Alpha virt. eigenvalues --    4.27244   4.28174   4.34782   4.35139   4.43444
 Alpha virt. eigenvalues --    4.48445   4.56694   4.95483   4.97650   4.98494
 Alpha virt. eigenvalues --    5.01713   5.11128   5.32386   5.33127   5.35053
 Alpha virt. eigenvalues --    5.63950   5.64347   5.66687   5.67040  23.65057
 Alpha virt. eigenvalues --   23.79129  23.83191  23.88947  23.91411  23.92456
 Alpha virt. eigenvalues --   23.94426  23.97111  23.97898  24.00825  24.02182
 Alpha virt. eigenvalues --   24.02794  24.05251  24.07469  24.26230  50.01886
 Alpha virt. eigenvalues --   50.02593  50.03253  50.09934
          Condensed to atoms (all electrons):
               1          2          3          4          5          6
     1  C    5.736175   0.407707  -0.048940  -0.014667   0.000540  -0.061920
     2  C    0.407707   5.379886   0.276852  -0.053623  -0.003244  -0.012504
     3  C   -0.048940   0.276852   5.121775   0.299067  -0.073103  -0.009361
     4  C   -0.014667  -0.053623   0.299067   5.441507   0.313111  -0.050065
     5  C    0.000540  -0.003244  -0.073103   0.313111   4.983209   0.347298
     6  C   -0.061920  -0.012504  -0.009361  -0.050065   0.347298   5.055086
     7  C    0.263847  -0.055546  -0.009074  -0.001409  -0.072960   0.356526
     8  C    0.172191   0.036142   0.005245  -0.000433  -0.000394   0.005455
     9  C   -0.176433  -0.105400   0.007358  -0.000598   0.000004  -0.000152
    10  C    0.006062   0.300787  -0.050568   0.004625  -0.000207  -0.000733
    11  O   -0.120571   0.006297  -0.000106   0.000000  -0.000005   0.000185
    12  C   -0.076838   0.000730   0.002162  -0.004834  -0.001957  -0.071943
    13  C   -0.005057  -0.089369  -0.006033   0.000252  -0.000033   0.000092
    14  O    0.002499  -0.064661  -0.005446  -0.000713  -0.000005  -0.000001
    15  C    0.000148   0.004837  -0.048727   0.268006  -0.048372   0.006101
    16  O    0.000003   0.001708   0.007413  -0.079516   0.001158  -0.000370
    17  C    0.000070   0.000114  -0.016432  -0.089848   0.009502  -0.000218
    18  C   -0.000022  -0.000259   0.008119  -0.051386  -0.017106  -0.000268
    19  O    0.000002  -0.000011  -0.000197  -0.011609   0.008440   0.000403
    20  H   -0.003328  -0.023973   0.394090  -0.039358  -0.003568  -0.004171
    21  H    0.007718  -0.042034   0.409958  -0.048923   0.006137  -0.000141
    22  H   -0.000820   0.000754  -0.053544   0.402409  -0.032826  -0.006043
    23  H   -0.000207   0.000787  -0.004111  -0.048260   0.410090  -0.035607
    24  H   -0.000264  -0.000289   0.007816  -0.036585   0.410579  -0.034856
    25  H   -0.006027  -0.002170   0.005996  -0.006953  -0.035275   0.408155
    26  H    0.009474   0.000260  -0.000269   0.007936  -0.033925   0.410373
    27  H   -0.056670   0.005296  -0.000262  -0.000381   0.006658  -0.038105
    28  H    0.007425  -0.000780  -0.000331   0.000051  -0.000004   0.000019
    29  H    0.011711   0.003121  -0.000328   0.000013   0.000000   0.000016
    30  H    0.008681  -0.000226  -0.000069   0.000326  -0.001725  -0.002173
    31  H   -0.003905   0.002368  -0.000360  -0.001787   0.004965  -0.007463
    32  H   -0.015088  -0.000365   0.000000   0.000115  -0.000429   0.007599
    33  H    0.000629  -0.014289   0.003762   0.000043   0.000012  -0.000020
    34  H   -0.000570   0.010029  -0.000097   0.000005   0.000000  -0.000001
    35  H    0.002233   0.000313  -0.000450  -0.000046  -0.000001  -0.000013
    36  H   -0.000623   0.011921  -0.000194   0.000043   0.000000   0.000000
    37  H   -0.000032   0.000041   0.007019  -0.002822  -0.000420   0.000036
    38  H   -0.000026   0.000070   0.000322  -0.001484  -0.000348   0.000017
    39  H    0.000010  -0.000534  -0.003236  -0.005716  -0.000140  -0.000020
    40  H   -0.000001  -0.000065  -0.000536   0.011414  -0.000374   0.000015
    41  H   -0.000008  -0.000068   0.000586   0.002820  -0.004058  -0.000159
    42  H    0.000002   0.000002  -0.000585   0.006786   0.000980   0.000041
    43  H    0.000000  -0.000008  -0.000023   0.002735  -0.000685  -0.000055
               7          8          9         10         11         12
     1  C    0.263847   0.172191  -0.176433   0.006062  -0.120571  -0.076838
     2  C   -0.055546   0.036142  -0.105400   0.300787   0.006297   0.000730
     3  C   -0.009074   0.005245   0.007358  -0.050568  -0.000106   0.002162
     4  C   -0.001409  -0.000433  -0.000598   0.004625   0.000000  -0.004834
     5  C   -0.072960  -0.000394   0.000004  -0.000207  -0.000005  -0.001957
     6  C    0.356526   0.005455  -0.000152  -0.000733   0.000185  -0.071943
     7  C    5.165944  -0.050086   0.010136   0.005659   0.011673   0.342903
     8  C   -0.050086   4.718424   0.371672  -0.093936   0.653127  -0.007569
     9  C    0.010136   0.371672   5.201868   0.283465  -0.072968  -0.001167
    10  C    0.005659  -0.093936   0.283465   5.274777   0.005620  -0.000083
    11  O    0.011673   0.653127  -0.072968   0.005620   7.892841  -0.005403
    12  C    0.342903  -0.007569  -0.001167  -0.000083  -0.005403   4.950261
    13  C   -0.000436  -0.001440  -0.053971   0.327018   0.000003  -0.000009
    14  O   -0.000051   0.003457  -0.046061   0.238210  -0.000017   0.000009
    15  C   -0.000515   0.000007   0.000008  -0.000415   0.000000  -0.000018
    16  O    0.000012   0.000000   0.000000   0.000002   0.000000   0.000000
    17  C   -0.000008   0.000002  -0.000008  -0.000086   0.000000  -0.000007
    18  C   -0.000043   0.000000   0.000000   0.000001   0.000000   0.000007
    19  O   -0.000010   0.000000   0.000000   0.000000   0.000000  -0.000004
    20  H    0.002328  -0.000274  -0.000098   0.000969   0.000005  -0.000206
    21  H   -0.000189  -0.000394   0.001668  -0.008030   0.000004   0.000063
    22  H    0.006201  -0.000417  -0.000047   0.000600  -0.000004  -0.001226
    23  H    0.007744   0.000024   0.000000   0.000011   0.000000  -0.000330
    24  H   -0.005120   0.000019  -0.000003   0.000025   0.000001   0.004444
    25  H   -0.044137   0.000270  -0.000117  -0.000082  -0.000018   0.008748
    26  H   -0.033184  -0.000248   0.000008   0.000023  -0.000003  -0.005148
    27  H    0.423097  -0.005217   0.002359  -0.001239   0.012849  -0.040455
    28  H   -0.000458  -0.021767   0.377854  -0.033096   0.000333   0.000144
    29  H   -0.000208  -0.029827   0.382855  -0.028963   0.004047  -0.000015
    30  H   -0.035903  -0.000026   0.000018   0.000019  -0.000104   0.403637
    31  H   -0.033414  -0.000328   0.000076  -0.000181  -0.000057   0.403321
    32  H   -0.024728   0.005015   0.000590  -0.000114   0.010492   0.398309
    33  H    0.000009  -0.000644   0.007608  -0.027707   0.000008  -0.000001
    34  H    0.000013   0.000619  -0.009032  -0.026827  -0.000013   0.000000
    35  H   -0.000040  -0.000190  -0.000850  -0.029823  -0.000053   0.000007
    36  H    0.000015  -0.000207  -0.000775  -0.041782   0.000005  -0.000003
    37  H    0.000001   0.000001  -0.000001   0.000013   0.000000  -0.000001
    38  H    0.000001  -0.000001  -0.000001  -0.000020   0.000000  -0.000008
    39  H   -0.000002  -0.000015   0.000052   0.000029   0.000000   0.000000
    40  H   -0.000001   0.000000   0.000000  -0.000003   0.000000   0.000000
    41  H   -0.000006   0.000000   0.000000   0.000000   0.000000   0.000052
    42  H   -0.000002   0.000000   0.000000  -0.000001   0.000000  -0.000001
    43  H    0.000003   0.000000   0.000000   0.000000   0.000000   0.000001
              13         14         15         16         17         18
     1  C   -0.005057   0.002499   0.000148   0.000003   0.000070  -0.000022
     2  C   -0.089369  -0.064661   0.004837   0.001708   0.000114  -0.000259
     3  C   -0.006033  -0.005446  -0.048727   0.007413  -0.016432   0.008119
     4  C    0.000252  -0.000713   0.268006  -0.079516  -0.089848  -0.051386
     5  C   -0.000033  -0.000005  -0.048372   0.001158   0.009502  -0.017106
     6  C    0.000092  -0.000001   0.006101  -0.000370  -0.000218  -0.000268
     7  C   -0.000436  -0.000051  -0.000515   0.000012  -0.000008  -0.000043
     8  C   -0.001440   0.003457   0.000007   0.000000   0.000002   0.000000
     9  C   -0.053971  -0.046061   0.000008   0.000000  -0.000008   0.000000
    10  C    0.327018   0.238210  -0.000415   0.000002  -0.000086   0.000001
    11  O    0.000003  -0.000017   0.000000   0.000000   0.000000   0.000000
    12  C   -0.000009   0.000009  -0.000018   0.000000  -0.000007   0.000007
    13  C    4.975052  -0.051841  -0.000010   0.000000  -0.000005   0.000000
    14  O   -0.051841   7.999674  -0.000171   0.000000  -0.000765  -0.000001
    15  C   -0.000010  -0.000171   5.331128   0.226488   0.363274   0.314971
    16  O    0.000000   0.000000   0.226488   8.011835  -0.050941  -0.053528
    17  C   -0.000005  -0.000765   0.363274  -0.050941   4.952951  -0.070207
    18  C    0.000000  -0.000001   0.314971  -0.053528  -0.070207   4.825320
    19  O    0.000000   0.000000  -0.026092  -0.007646   0.003679   0.259337
    20  H    0.001453   0.000092  -0.004765   0.006024   0.000995  -0.000362
    21  H   -0.002862   0.014154   0.002965   0.000617  -0.002217   0.000565
    22  H    0.000120   0.000959  -0.031025   0.003945  -0.001651  -0.005151
    23  H   -0.000004   0.000000  -0.004527   0.012221   0.001340  -0.007207
    24  H    0.000001   0.000000  -0.007077  -0.000039  -0.000329   0.003496
    25  H    0.000018   0.000004  -0.000355  -0.000133  -0.000023   0.000072
    26  H   -0.000002   0.000000  -0.000251  -0.000006   0.000011  -0.000003
    27  H    0.000142   0.000000   0.000034   0.000000   0.000000  -0.000001
    28  H    0.005413   0.009489  -0.000002   0.000000   0.000000   0.000000
    29  H   -0.001429   0.001745   0.000000   0.000000   0.000000   0.000000
    30  H    0.000000   0.000000  -0.000006   0.000000   0.000001  -0.000005
    31  H    0.000002  -0.000020   0.000372   0.000000  -0.000018   0.000080
    32  H   -0.000001   0.000008  -0.000002   0.000000  -0.000001   0.000000
    33  H    0.404634   0.002093  -0.000009  -0.000014  -0.000032  -0.000001
    34  H    0.392804  -0.001826   0.000000   0.000000   0.000001   0.000000
    35  H    0.382659   0.004853   0.000001   0.000000   0.000000   0.000000
    36  H   -0.006229   0.320013  -0.000002   0.000000   0.000026   0.000000
    37  H    0.000007  -0.000075  -0.043234   0.330086  -0.001640   0.008236
    38  H    0.000000  -0.000084  -0.037731   0.004656   0.392296   0.000120
    39  H    0.000181   0.006537  -0.024710  -0.001688   0.395552   0.005731
    40  H   -0.000001  -0.000008  -0.037125   0.004592   0.398630  -0.009624
    41  H    0.000000  -0.000001  -0.048172   0.003772  -0.000498   0.405841
    42  H    0.000000   0.000000  -0.045665   0.000560  -0.003807   0.408627
    43  H    0.000000   0.000000  -0.018080   0.023731   0.000394  -0.046272
              19         20         21         22         23         24
     1  C    0.000002  -0.003328   0.007718  -0.000820  -0.000207  -0.000264
     2  C   -0.000011  -0.023973  -0.042034   0.000754   0.000787  -0.000289
     3  C   -0.000197   0.394090   0.409958  -0.053544  -0.004111   0.007816
     4  C   -0.011609  -0.039358  -0.048923   0.402409  -0.048260  -0.036585
     5  C    0.008440  -0.003568   0.006137  -0.032826   0.410090   0.410579
     6  C    0.000403  -0.004171  -0.000141  -0.006043  -0.035607  -0.034856
     7  C   -0.000010   0.002328  -0.000189   0.006201   0.007744  -0.005120
     8  C    0.000000  -0.000274  -0.000394  -0.000417   0.000024   0.000019
     9  C    0.000000  -0.000098   0.001668  -0.000047   0.000000  -0.000003
    10  C    0.000000   0.000969  -0.008030   0.000600   0.000011   0.000025
    11  O    0.000000   0.000005   0.000004  -0.000004   0.000000   0.000001
    12  C   -0.000004  -0.000206   0.000063  -0.001226  -0.000330   0.004444
    13  C    0.000000   0.001453  -0.002862   0.000120  -0.000004   0.000001
    14  O    0.000000   0.000092   0.014154   0.000959   0.000000   0.000000
    15  C   -0.026092  -0.004765   0.002965  -0.031025  -0.004527  -0.007077
    16  O   -0.007646   0.006024   0.000617   0.003945   0.012221  -0.000039
    17  C    0.003679   0.000995  -0.002217  -0.001651   0.001340  -0.000329
    18  C    0.259337  -0.000362   0.000565  -0.005151  -0.007207   0.003496
    19  O    7.941098  -0.000099   0.000030  -0.000590   0.011832   0.003065
    20  H   -0.000099   0.512692  -0.026477   0.007572   0.004447   0.000327
    21  H    0.000030  -0.026477   0.524007  -0.000560  -0.000188  -0.000349
    22  H   -0.000590   0.007572  -0.000560   0.542095   0.007814  -0.008586
    23  H    0.011832   0.004447  -0.000188   0.007814   0.550521  -0.026589
    24  H    0.003065   0.000327  -0.000349  -0.008586  -0.026589   0.555819
    25  H   -0.000038   0.000287   0.000159  -0.000485  -0.009699   0.007601
    26  H   -0.000011  -0.000283   0.000028  -0.000191  -0.002122  -0.008804
    27  H    0.000000   0.000185   0.000001   0.000053  -0.000251  -0.000321
    28  H    0.000000  -0.000018  -0.000066   0.000070   0.000000   0.000000
    29  H    0.000000   0.000058  -0.000146   0.000006   0.000000   0.000000
    30  H   -0.000001   0.000021  -0.000003   0.000036  -0.000049   0.000475
    31  H   -0.000006   0.000030  -0.000007   0.003915   0.000036  -0.001297
    32  H    0.000000  -0.000003  -0.000002   0.000097   0.000024  -0.000060
    33  H    0.000000  -0.000277   0.002393  -0.000016  -0.000002   0.000000
    34  H    0.000000   0.000015  -0.000312   0.000000   0.000000   0.000000
    35  H    0.000000  -0.000296   0.000639  -0.000015   0.000000   0.000000
    36  H    0.000000   0.000012  -0.000845  -0.000015   0.000000   0.000000
    37  H   -0.000168  -0.000077   0.000697  -0.000398  -0.000624  -0.000062
    38  H    0.000014  -0.000156   0.000098   0.001203  -0.000110  -0.000097
    39  H   -0.000199   0.000453   0.006385   0.000354  -0.000011   0.000038
    40  H   -0.000085  -0.000084  -0.000619  -0.000182  -0.000035  -0.000003
    41  H   -0.028904  -0.000005   0.000016   0.001611  -0.000443  -0.001711
    42  H   -0.032383  -0.000026  -0.000043  -0.000680   0.000172   0.000452
    43  H    0.322083   0.000027  -0.000044  -0.000049   0.000377  -0.000451
              25         26         27         28         29         30
     1  C   -0.006027   0.009474  -0.056670   0.007425   0.011711   0.008681
     2  C   -0.002170   0.000260   0.005296  -0.000780   0.003121  -0.000226
     3  C    0.005996  -0.000269  -0.000262  -0.000331  -0.000328  -0.000069
     4  C   -0.006953   0.007936  -0.000381   0.000051   0.000013   0.000326
     5  C   -0.035275  -0.033925   0.006658  -0.000004   0.000000  -0.001725
     6  C    0.408155   0.410373  -0.038105   0.000019   0.000016  -0.002173
     7  C   -0.044137  -0.033184   0.423097  -0.000458  -0.000208  -0.035903
     8  C    0.000270  -0.000248  -0.005217  -0.021767  -0.029827  -0.000026
     9  C   -0.000117   0.000008   0.002359   0.377854   0.382855   0.000018
    10  C   -0.000082   0.000023  -0.001239  -0.033096  -0.028963   0.000019
    11  O   -0.000018  -0.000003   0.012849   0.000333   0.004047  -0.000104
    12  C    0.008748  -0.005148  -0.040455   0.000144  -0.000015   0.403637
    13  C    0.000018  -0.000002   0.000142   0.005413  -0.001429   0.000000
    14  O    0.000004   0.000000   0.000000   0.009489   0.001745   0.000000
    15  C   -0.000355  -0.000251   0.000034  -0.000002   0.000000  -0.000006
    16  O   -0.000133  -0.000006   0.000000   0.000000   0.000000   0.000000
    17  C   -0.000023   0.000011   0.000000   0.000000   0.000000   0.000001
    18  C    0.000072  -0.000003  -0.000001   0.000000   0.000000  -0.000005
    19  O   -0.000038  -0.000011   0.000000   0.000000   0.000000  -0.000001
    20  H    0.000287  -0.000283   0.000185  -0.000018   0.000058   0.000021
    21  H    0.000159   0.000028   0.000001  -0.000066  -0.000146  -0.000003
    22  H   -0.000485  -0.000191   0.000053   0.000070   0.000006   0.000036
    23  H   -0.009699  -0.002122  -0.000251   0.000000   0.000000  -0.000049
    24  H    0.007601  -0.008804  -0.000321   0.000000   0.000000   0.000475
    25  H    0.566067  -0.026219  -0.005060   0.000004  -0.000001   0.000000
    26  H   -0.026219   0.550019  -0.007644   0.000000  -0.000001   0.003382
    27  H   -0.005060  -0.007644   0.559101  -0.000075  -0.000031  -0.005539
    28  H    0.000004   0.000000  -0.000075   0.494112  -0.011330  -0.000005
    29  H   -0.000001  -0.000001  -0.000031  -0.011330   0.507868   0.000001
    30  H    0.000000   0.003382  -0.005539  -0.000005   0.000001   0.550530
    31  H   -0.000251  -0.000637   0.008013  -0.000026   0.000004  -0.026332
    32  H   -0.000386   0.000014  -0.005785  -0.000033  -0.000017  -0.023385
    33  H   -0.000019   0.000000  -0.000003  -0.000457   0.000169   0.000000
    34  H    0.000000   0.000000  -0.000006   0.000167   0.001056   0.000000
    35  H    0.000097   0.000000  -0.000035  -0.000353  -0.001062   0.000000
    36  H   -0.000001   0.000000  -0.000001  -0.000004   0.000539   0.000000
    37  H   -0.000023   0.000002   0.000000   0.000000   0.000000   0.000000
    38  H    0.000001   0.000001   0.000000   0.000000   0.000000   0.000000
    39  H   -0.000001   0.000000   0.000000   0.000008  -0.000002   0.000000
    40  H    0.000000  -0.000001   0.000000   0.000000   0.000000   0.000000
    41  H    0.000004   0.000012  -0.000001   0.000000   0.000000   0.000000
    42  H    0.000001  -0.000002   0.000000   0.000000   0.000000   0.000000
    43  H    0.000002   0.000000   0.000000   0.000000   0.000000   0.000000
              31         32         33         34         35         36
     1  C   -0.003905  -0.015088   0.000629  -0.000570   0.002233  -0.000623
     2  C    0.002368  -0.000365  -0.014289   0.010029   0.000313   0.011921
     3  C   -0.000360   0.000000   0.003762  -0.000097  -0.000450  -0.000194
     4  C   -0.001787   0.000115   0.000043   0.000005  -0.000046   0.000043
     5  C    0.004965  -0.000429   0.000012   0.000000  -0.000001   0.000000
     6  C   -0.007463   0.007599  -0.000020  -0.000001  -0.000013   0.000000
     7  C   -0.033414  -0.024728   0.000009   0.000013  -0.000040   0.000015
     8  C   -0.000328   0.005015  -0.000644   0.000619  -0.000190  -0.000207
     9  C    0.000076   0.000590   0.007608  -0.009032  -0.000850  -0.000775
    10  C   -0.000181  -0.000114  -0.027707  -0.026827  -0.029823  -0.041782
    11  O   -0.000057   0.010492   0.000008  -0.000013  -0.000053   0.000005
    12  C    0.403321   0.398309  -0.000001   0.000000   0.000007  -0.000003
    13  C    0.000002  -0.000001   0.404634   0.392804   0.382659  -0.006229
    14  O   -0.000020   0.000008   0.002093  -0.001826   0.004853   0.320013
    15  C    0.000372  -0.000002  -0.000009   0.000000   0.000001  -0.000002
    16  O    0.000000   0.000000  -0.000014   0.000000   0.000000   0.000000
    17  C   -0.000018  -0.000001  -0.000032   0.000001   0.000000   0.000026
    18  C    0.000080   0.000000  -0.000001   0.000000   0.000000   0.000000
    19  O   -0.000006   0.000000   0.000000   0.000000   0.000000   0.000000
    20  H    0.000030  -0.000003  -0.000277   0.000015  -0.000296   0.000012
    21  H   -0.000007  -0.000002   0.002393  -0.000312   0.000639  -0.000845
    22  H    0.003915   0.000097  -0.000016   0.000000  -0.000015  -0.000015
    23  H    0.000036   0.000024  -0.000002   0.000000   0.000000   0.000000
    24  H   -0.001297  -0.000060   0.000000   0.000000   0.000000   0.000000
    25  H   -0.000251  -0.000386  -0.000019   0.000000   0.000097  -0.000001
    26  H   -0.000637   0.000014   0.000000   0.000000   0.000000   0.000000
    27  H    0.008013  -0.005785  -0.000003  -0.000006  -0.000035  -0.000001
    28  H   -0.000026  -0.000033  -0.000457   0.000167  -0.000353  -0.000004
    29  H    0.000004  -0.000017   0.000169   0.001056  -0.001062   0.000539
    30  H   -0.026332  -0.023385   0.000000   0.000000   0.000000   0.000000
    31  H    0.555930  -0.027168   0.000000   0.000000   0.000000   0.000000
    32  H   -0.027168   0.545784  -0.000001   0.000000   0.000000  -0.000001
    33  H    0.000000  -0.000001   0.530584  -0.025034  -0.021748  -0.000458
    34  H    0.000000   0.000000  -0.025034   0.537795  -0.020571   0.004190
    35  H    0.000000   0.000000  -0.021748  -0.020571   0.548766  -0.000073
    36  H    0.000000  -0.000001  -0.000458   0.004190  -0.000073   0.442774
    37  H    0.000000   0.000000  -0.000022   0.000001  -0.000002   0.000002
    38  H   -0.000001   0.000001   0.000000   0.000000   0.000000   0.000001
    39  H   -0.000002  -0.000001   0.000062  -0.000011  -0.000013  -0.000138
    40  H    0.000000   0.000000   0.000002   0.000000   0.000000  -0.000002
    41  H    0.000262  -0.000001   0.000000   0.000000   0.000000   0.000000
    42  H   -0.000005   0.000000   0.000000   0.000000   0.000000   0.000000
    43  H    0.000001   0.000000   0.000000   0.000000   0.000000   0.000000
              37         38         39         40         41         42
     1  C   -0.000032  -0.000026   0.000010  -0.000001  -0.000008   0.000002
     2  C    0.000041   0.000070  -0.000534  -0.000065  -0.000068   0.000002
     3  C    0.007019   0.000322  -0.003236  -0.000536   0.000586  -0.000585
     4  C   -0.002822  -0.001484  -0.005716   0.011414   0.002820   0.006786
     5  C   -0.000420  -0.000348  -0.000140  -0.000374  -0.004058   0.000980
     6  C    0.000036   0.000017  -0.000020   0.000015  -0.000159   0.000041
     7  C    0.000001   0.000001  -0.000002  -0.000001  -0.000006  -0.000002
     8  C    0.000001  -0.000001  -0.000015   0.000000   0.000000   0.000000
     9  C   -0.000001  -0.000001   0.000052   0.000000   0.000000   0.000000
    10  C    0.000013  -0.000020   0.000029  -0.000003   0.000000  -0.000001
    11  O    0.000000   0.000000   0.000000   0.000000   0.000000   0.000000
    12  C   -0.000001  -0.000008   0.000000   0.000000   0.000052  -0.000001
    13  C    0.000007   0.000000   0.000181  -0.000001   0.000000   0.000000
    14  O   -0.000075  -0.000084   0.006537  -0.000008  -0.000001   0.000000
    15  C   -0.043234  -0.037731  -0.024710  -0.037125  -0.048172  -0.045665
    16  O    0.330086   0.004656  -0.001688   0.004592   0.003772   0.000560
    17  C   -0.001640   0.392296   0.395552   0.398630  -0.000498  -0.003807
    18  C    0.008236   0.000120   0.005731  -0.009624   0.405841   0.408627
    19  O   -0.000168   0.000014  -0.000199  -0.000085  -0.028904  -0.032383
    20  H   -0.000077  -0.000156   0.000453  -0.000084  -0.000005  -0.000026
    21  H    0.000697   0.000098   0.006385  -0.000619   0.000016  -0.000043
    22  H   -0.000398   0.001203   0.000354  -0.000182   0.001611  -0.000680
    23  H   -0.000624  -0.000110  -0.000011  -0.000035  -0.000443   0.000172
    24  H   -0.000062  -0.000097   0.000038  -0.000003  -0.001711   0.000452
    25  H   -0.000023   0.000001  -0.000001   0.000000   0.000004   0.000001
    26  H    0.000002   0.000001   0.000000  -0.000001   0.000012  -0.000002
    27  H    0.000000   0.000000   0.000000   0.000000  -0.000001   0.000000
    28  H    0.000000   0.000000   0.000008   0.000000   0.000000   0.000000
    29  H    0.000000   0.000000  -0.000002   0.000000   0.000000   0.000000
    30  H    0.000000   0.000000   0.000000   0.000000   0.000000   0.000000
    31  H    0.000000  -0.000001  -0.000002   0.000000   0.000262  -0.000005
    32  H    0.000000   0.000001  -0.000001   0.000000  -0.000001   0.000000
    33  H   -0.000022   0.000000   0.000062   0.000002   0.000000   0.000000
    34  H    0.000001   0.000000  -0.000011   0.000000   0.000000   0.000000
    35  H   -0.000002   0.000000  -0.000013   0.000000   0.000000   0.000000
    36  H    0.000002   0.000001  -0.000138  -0.000002   0.000000   0.000000
    37  H    0.427480   0.000052   0.001755   0.000206  -0.000416  -0.000381
    38  H    0.000052   0.547932  -0.023162  -0.021018   0.002204  -0.000753
    39  H    0.001755  -0.023162   0.539806  -0.024025  -0.000685   0.000551
    40  H    0.000206  -0.021018  -0.024025   0.535540   0.000131   0.006202
    41  H   -0.000416   0.002204  -0.000685   0.000131   0.551931  -0.035892
    42  H   -0.000381  -0.000753   0.000551   0.006202  -0.035892   0.577469
    43  H   -0.001047  -0.000126  -0.000044   0.000172   0.009049  -0.004821
              43
     1  C    0.000000
     2  C   -0.000008
     3  C   -0.000023
     4  C    0.002735
     5  C   -0.000685
     6  C   -0.000055
     7  C    0.000003
     8  C    0.000000
     9  C    0.000000
    10  C    0.000000
    11  O    0.000000
    12  C    0.000001
    13  C    0.000000
    14  O    0.000000
    15  C   -0.018080
    16  O    0.023731
    17  C    0.000394
    18  C   -0.046272
    19  O    0.322083
    20  H    0.000027
    21  H   -0.000044
    22  H   -0.000049
    23  H    0.000377
    24  H   -0.000451
    25  H    0.000002
    26  H    0.000000
    27  H    0.000000
    28  H    0.000000
    29  H    0.000000
    30  H    0.000000
    31  H    0.000001
    32  H    0.000000
    33  H    0.000000
    34  H    0.000000
    35  H    0.000000
    36  H    0.000000
    37  H   -0.001047
    38  H   -0.000126
    39  H   -0.000044
    40  H    0.000172
    41  H    0.009049
    42  H   -0.004821
    43  H    0.449001
 Mulliken charges:
               1
     1  C   -0.045113
     2  C    0.019396
     3  C   -0.225159
     4  C   -0.210247
     5  C   -0.171516
     6  C   -0.261054
     7  C   -0.228585
     8  C    0.241745
     9  C   -0.179916
    10  C   -0.104022
    11  O   -0.398169
    12  C   -0.297571
    13  C   -0.271119
    14  O   -0.432054
    15  C   -0.091282
    16  O   -0.444943
    17  C   -0.280097
    18  C    0.020923
    19  O   -0.441930
    20  H    0.175821
    21  H    0.156152
    22  H    0.164705
    23  H    0.132935
    24  H    0.138735
    25  H    0.139989
    26  H    0.137413
    27  H    0.149292
    28  H    0.173714
    29  H    0.160151
    30  H    0.128426
    31  H    0.123888
    32  H    0.129521
    33  H    0.138746
    34  H    0.137605
    35  H    0.136063
    36  H    0.271809
    37  H    0.275809
    38  H    0.136136
    39  H    0.126851
    40  H    0.136887
    41  H    0.142736
    42  H    0.123202
    43  H    0.264131
 Sum of Mulliken charges =   0.00000
 Mulliken charges with hydrogens summed into heavy atoms:
               1
     1  C   -0.045113
     2  C    0.019396
     3  C    0.106814
     4  C   -0.045542
     5  C    0.100153
     6  C    0.016347
     7  C   -0.079293
     8  C    0.241745
     9  C    0.153949
    10  C   -0.104022
    11  O   -0.398169
    12  C    0.084264
    13  C    0.141295
    14  O   -0.160245
    15  C   -0.091282
    16  O   -0.169134
    17  C    0.119777
    18  C    0.286861
    19  O   -0.177799
 Electronic spatial extent (au):  <R**2>=           5480.3099
 Charge=              0.0000 electrons
 Dipole moment (field-independent basis, Debye):
    X=              0.1241    Y=             -6.3222    Z=              1.2998  Tot=              6.4556
 Quadrupole moment (field-independent basis, Debye-Ang):
   XX=           -135.9282   YY=           -110.5612   ZZ=           -111.8659
   XY=            -11.5703   XZ=              5.4952   YZ=             -0.7506
 Traceless Quadrupole moment (field-independent basis, Debye-Ang):
   XX=            -16.4765   YY=              8.8906   ZZ=              7.5859
   XY=            -11.5703   XZ=              5.4952   YZ=             -0.7506
 Octapole moment (field-independent basis, Debye-Ang**2):
  XXX=             -4.2664  YYY=            -52.3055  ZZZ=              2.7226  XYY=              4.6712
  XXY=           -112.1403  XXZ=              5.0060  XZZ=            -12.1748  YZZ=             -5.7532
  YYZ=              6.4007  XYZ=              8.9255
 Hexadecapole moment (field-independent basis, Debye-Ang**3):
 XXXX=          -4927.3318 YYYY=          -1834.1031 ZZZZ=           -636.8266 XXXY=           -152.5833
 XXXZ=             14.2787 YYYX=           -104.7742 YYYZ=             18.3642 ZZZX=            -33.7178
 ZZZY=             -3.0736 XXYY=          -1118.8521 XXZZ=           -798.1080 YYZZ=           -429.5963
 XXYZ=             44.2100 YYXZ=            -12.6842 ZZXY=             -7.5058
 N-N= 1.605691767098D+03 E-N=-5.281602878469D+03  KE= 8.829970723420D+02
 1\1\GINC-SNODE82\SP\RmPW1PW91\6-311G(d,p)\C15H24O4\ROOT\11-Mar-2024\0\
 \# mPW1PW91/6-311G(d,p) nmr guess=read geom=check scrf=(solvent=methan
 ol,read)\\candidate structure: DY-202A-11R_65, conformer: 1, nmr calcu
 lation with methanol solvation\\0,1\C,0,1.6399576302,0.7964051829,0.11
 66343035\C,0,1.140475527,-0.4477053592,0.3090885148\C,0,-0.271438125,-
 0.8258548018,0.6584133877\C,0,-1.3296832492,0.037951159,-0.0796254501\
 C,0,-1.5356653353,1.3895509721,0.6439268021\C,0,-0.2672131058,2.061779
 666,1.2091793698\C,0,0.9696274992,2.1392388645,0.2916119119\C,0,3.0607
 763761,0.6972907319,-0.2579007124\C,0,3.4312358424,-0.7690802181,-0.39
 99024572\C,0,2.1964801049,-1.5387896396,0.1195350655\O,0,3.8302366018,
 1.6442424298,-0.4260556728\C,0,0.6909481767,2.8311410226,-1.0584260495
 \C,0,2.47879111,-2.284278128,1.4306776321\O,0,1.6694830415,-2.45638913
 26,-0.8568477597\C,0,-2.6500003688,-0.7621133124,-0.3197180154\O,0,-3.
 1551789554,-1.3020362774,0.9213746113\C,0,-2.4328184863,-1.8893985699,
 -1.3428542543\C,0,-3.8174956006,0.10282302,-0.8487813685\O,0,-4.457890
 065,0.8959195109,0.1470124016\H,0,-0.4170764498,-0.7377180079,1.744764
 3237\H,0,-0.3944478852,-1.8874216851,0.4297252482\H,0,-0.933887365,0.2
 454890129,-1.0818474586\H,0,-2.2234608761,1.2415214235,1.4842284397\H,
 0,-2.037117845,2.0828897181,-0.040140098\H,0,0.0324811911,1.5559895616
 ,2.136264563\H,0,-0.539153904,3.0843045516,1.5032206234\H,0,1.70916269
 33,2.7690805149,0.8086853143\H,0,3.5973491167,-0.9960533833,-1.4596428
 96\H,0,4.358946717,-0.9901682248,0.138498232\H,0,0.2672671468,3.829709
 4885,-0.8940337802\H,0,-0.0125574273,2.2622313561,-1.6758368716\H,0,1.
 617601267,2.9516038785,-1.6304490966\H,0,1.5688213882,-2.756088727,1.8
 165990168\H,0,3.2253407905,-3.0703823208,1.2595902284\H,0,2.8720305842
 ,-1.6045985105,2.1945076352\H,0,2.2655740432,-3.2245591411,-0.88371023
 \H,0,-2.54873322,-1.9997315151,1.2207643141\H,0,-2.2621916681,-1.47300
 29192,-2.3432222752\H,0,-1.5738904491,-2.5222794659,-1.0984991544\H,0,
 -3.3223553117,-2.5274426774,-1.3856837513\H,0,-3.4576257287,0.78844240
 15,-1.6220404658\H,0,-4.5558188428,-0.5676593487,-1.3137291544\H,0,-4.
 638186584,0.2927468991,0.8891450329\\Version=ES64L-G09RevD.01\State=1-
 A\HF=-886.9735987\RMSD=5.195e-09\Dipole=0.0432911,-2.483345,0.5309799\
 Quadrupole=-12.3437761,6.5931145,5.7506616,-8.5719881,3.9238165,-0.671
 9352\PG=C01 [X(C15H24O4)]\\@


 OPTIMIST - A PESSIMIST WHO LACKS EXPERIENCE
 Job cpu time:       0 days  0 hours 36 minutes 12.2 seconds.
 File lengths (MBytes):  RWF=    278 Int=      0 D2E=      0 Chk=     30 Scr=      1
 Normal termination of Gaussian 09 at Mon Mar 11 00:16:37 2024.
