# Supplementary material for: New patchoulol- and guaiane-type sesquiterpenoids from Sanguisorba officinalis with anti-melanogenic activity
Source: Nat Prod Bioprospect. 2026 May 12;16(1):63. doi: 10.1007/s13659-026-00616-0 (PMC13161421; doi:10.1007/s13659-026-00616-0)
Supplement: Supplementary file 2 — Additional file 2. It includes the calculated NMR data of compound 11. [file 13659_2026_616_MOESM2_ESM.zip › New folder/11R-nmr-66.log]

 Entering Gaussian System, Link 0=/gpfs/home/zhengshan/software/Gaussian/g09/g09
 Input=DY-202A-11R_66-2.gjf
 Output=DY-202A-11R_66-2.log
 Initial command:
 /gpfs/home/zhengshan/software/Gaussian/g09/l1.exe "/gpfs/home/zhengshan/software/Gaussian/g09/scratch/zhengshan/%J/Gau-9958.inp" -scrdir="/gpfs/home/zhengshan/software/Gaussian/g09/scratch/zhengshan/%J/"
 Entering Link 1 = /gpfs/home/zhengshan/software/Gaussian/g09/l1.exe PID=      9959.
  
 Copyright (c) 1988,1990,1992,1993,1995,1998,2003,2009,2013,
            Gaussian, Inc.  All Rights Reserved.
  
 This is part of the Gaussian(R) 09 program.  It is based on
 the Gaussian(R) 03 system (copyright 2003, Gaussian, Inc.),
 the Gaussian(R) 98 system (copyright 1998, Gaussian, Inc.),
 the Gaussian(R) 94 system (copyright 1995, Gaussian, Inc.),
 the Gaussian 92(TM) system (copyright 1992, Gaussian, Inc.),
 the Gaussian 90(TM) system (copyright 1990, Gaussian, Inc.),
 the Gaussian 88(TM) system (copyright 1988, Gaussian, Inc.),
 the Gaussian 86(TM) system (copyright 1986, Carnegie Mellon
 University), and the Gaussian 82(TM) system (copyright 1983,
 Carnegie Mellon University). Gaussian is a federally registered
 trademark of Gaussian, Inc.
  
 This software contains proprietary and confidential information,
 including trade secrets, belonging to Gaussian, Inc.
  
 This software is provided under written license and may be
 used, copied, transmitted, or stored only in accord with that
 written license.
  
 The following legend is applicable only to US Government
 contracts under FAR:
  
                    RESTRICTED RIGHTS LEGEND
  
 Use, reproduction and disclosure by the US Government is
 subject to restrictions as set forth in subparagraphs (a)
 and (c) of the Commercial Computer Software - Restricted
 Rights clause in FAR 52.227-19.
  
 Gaussian, Inc.
 340 Quinnipiac St., Bldg. 40, Wallingford CT 06492
  
  
 ---------------------------------------------------------------
 Warning -- This program may not be used in any manner that
 competes with the business of Gaussian, Inc. or will provide
 assistance to any competitor of Gaussian, Inc.  The licensee
 of this program is prohibited from giving any competitor of
 Gaussian, Inc. access to this program.  By using this program,
 the user acknowledges that Gaussian, Inc. is engaged in the
 business of creating and licensing software in the field of
 computational chemistry and represents and warrants to the
 licensee that it is not a competitor of Gaussian, Inc. and that
 it will not use this program in any manner prohibited above.
 ---------------------------------------------------------------
  

 Cite this work as:
 Gaussian 09, Revision D.01,
 M. J. Frisch, G. W. Trucks, H. B. Schlegel, G. E. Scuseria, 
 M. A. Robb, J. R. Cheeseman, G. Scalmani, V. Barone, B. Mennucci, 
 G. A. Petersson, H. Nakatsuji, M. Caricato, X. Li, H. P. Hratchian, 
 A. F. Izmaylov, J. Bloino, G. Zheng, J. L. Sonnenberg, M. Hada, 
 M. Ehara, K. Toyota, R. Fukuda, J. Hasegawa, M. Ishida, T. Nakajima, 
 Y. Honda, O. Kitao, H. Nakai, T. Vreven, J. A. Montgomery, Jr., 
 J. E. Peralta, F. Ogliaro, M. Bearpark, J. J. Heyd, E. Brothers, 
 K. N. Kudin, V. N. Staroverov, T. Keith, R. Kobayashi, J. Normand, 
 K. Raghavachari, A. Rendell, J. C. Burant, S. S. Iyengar, J. Tomasi, 
 M. Cossi, N. Rega, J. M. Millam, M. Klene, J. E. Knox, J. B. Cross, 
 V. Bakken, C. Adamo, J. Jaramillo, R. Gomperts, R. E. Stratmann, 
 O. Yazyev, A. J. Austin, R. Cammi, C. Pomelli, J. W. Ochterski, 
 R. L. Martin, K. Morokuma, V. G. Zakrzewski, G. A. Voth, 
 P. Salvador, J. J. Dannenberg, S. Dapprich, A. D. Daniels, 
 O. Farkas, J. B. Foresman, J. V. Ortiz, J. Cioslowski, 
 and D. J. Fox, Gaussian, Inc., Wallingford CT, 2013.
 
 ******************************************
 Gaussian 09:  ES64L-G09RevD.01 24-Apr-2013
                11-Mar-2024 
 ******************************************
 %chk=DY-202A-11R_66.chk
 %mem=6GB
 %nprocshared=3
 Will use up to    3 processors via shared memory.
 ----------------------------------------------------------------------
 # mPW1PW91/6-311G(d,p) nmr guess=read geom=check scrf=(solvent=methano
 l,read)
 ----------------------------------------------------------------------
 1/29=2,38=1,40=2/1;
 2/12=2,40=1/2;
 3/5=4,6=6,7=101,11=2,14=-4,16=1,25=1,30=1,70=2203,72=3,74=-7,116=-2/1,2,8,3;
 4/5=1/1;
 5/5=2,38=6,53=3/2;
 8/6=1,10=90,11=11/1;
 10/13=100,45=16/2;
 6/7=2,8=2,9=2,10=2,28=1/1;
 99/9=1/99;
 ----------------------------------------------------------------------
 candidate structure: DY-202A-11R_66, conformer: 1, nmr calculation wit
 h methanol solvation
 ----------------------------------------------------------------------
 Structure from the checkpoint file:  "DY-202A-11R_66.chk"
 Charge =  0 Multiplicity = 1
 Redundant internal coordinates found in file.
 C,0,-1.4261966919,0.7133407812,-0.218545656
 C,0,-0.9782721666,-0.3765160586,0.4526508846
 C,0,0.1223723623,-0.4676791351,1.4770698686
 C,0,1.4734216318,0.253261236,1.2283034789
 C,0,1.304047058,1.7836401376,1.0780714869
 C,0,0.583850569,2.3155128683,-0.172305842
 C,0,-0.9468378812,2.1443880493,-0.2188344183
 C,0,-2.6275067817,0.3494381032,-0.9875618931
 C,0,-3.0096665852,-1.0811121069,-0.6616121073
 C,0,-1.8307610736,-1.6251681845,0.1619621791
 O,0,-3.2467838737,1.0884363771,-1.7552453101
 C,0,-1.6762442492,2.9483324005,0.8793335482
 C,0,-1.0551444346,-2.7134888836,-0.5874203714
 O,0,-2.3594506772,-2.162552126,1.3921487248
 C,0,2.3738906432,-0.4566022587,0.171276831
 O,0,1.6218200522,-0.6362539063,-1.0470240952
 C,0,2.8355077096,-1.8354034159,0.6810342551
 C,0,3.6126877274,0.389489269,-0.1709237114
 O,0,4.3612581565,-0.3245546758,-1.166352461
 H,0,0.3149974671,-1.5207790756,1.7027514047
 H,0,-0.2863883458,-0.0495471534,2.4095704086
 H,0,2.0228256788,0.1242566307,2.1707163365
 H,0,2.2949830611,2.2500237444,1.1287641366
 H,0,0.7795317965,2.137468906,1.9760725311
 H,0,1.0139982566,1.8578448216,-1.0693647483
 H,0,0.7879915805,3.3927311747,-0.2463351351
 H,0,-1.2766759986,2.5679026721,-1.1775993924
 H,0,-3.9200138329,-1.070195217,-0.0501269039
 H,0,-3.225624741,-1.6536576047,-1.5692724951
 H,0,-1.3707517257,4.0019161731,0.8528585231
 H,0,-1.4681796181,2.559733544,1.8823278897
 H,0,-2.7612736272,2.9106050212,0.727677223
 H,0,-0.1877938043,-3.0529545536,-0.0105094681
 H,0,-1.7128915525,-3.57368012,-0.7567004127
 H,0,-0.6971494508,-2.3488460508,-1.5551261546
 H,0,-1.6490446489,-2.6591840582,1.8333476866
 H,0,2.2821445498,-0.8823594033,-1.7215038812
 H,0,3.4104254035,-1.7404163632,1.6097449932
 H,0,1.9850246023,-2.496459304,0.8689479084
 H,0,3.4747259124,-2.3194527737,-0.0639007302
 H,0,3.3109582296,1.360833728,-0.5732480384
 H,0,4.2233511797,0.5579830751,0.7276760211
 H,0,4.9152381331,0.3204237159,-1.6347930938
 Recover connectivity data from disk.
                          Input orientation:                          
 ---------------------------------------------------------------------
 Center     Atomic      Atomic             Coordinates (Angstroms)
 Number     Number       Type             X           Y           Z
 ---------------------------------------------------------------------
      1          6           0       -1.426197    0.713341   -0.218546
      2          6           0       -0.978272   -0.376516    0.452651
      3          6           0        0.122372   -0.467679    1.477070
      4          6           0        1.473422    0.253261    1.228303
      5          6           0        1.304047    1.783640    1.078071
      6          6           0        0.583851    2.315513   -0.172306
      7          6           0       -0.946838    2.144388   -0.218834
      8          6           0       -2.627507    0.349438   -0.987562
      9          6           0       -3.009667   -1.081112   -0.661612
     10          6           0       -1.830761   -1.625168    0.161962
     11          8           0       -3.246784    1.088436   -1.755245
     12          6           0       -1.676244    2.948332    0.879334
     13          6           0       -1.055144   -2.713489   -0.587420
     14          8           0       -2.359451   -2.162552    1.392149
     15          6           0        2.373891   -0.456602    0.171277
     16          8           0        1.621820   -0.636254   -1.047024
     17          6           0        2.835508   -1.835403    0.681034
     18          6           0        3.612688    0.389489   -0.170924
     19          8           0        4.361258   -0.324555   -1.166352
     20          1           0        0.314997   -1.520779    1.702751
     21          1           0       -0.286388   -0.049547    2.409570
     22          1           0        2.022826    0.124257    2.170716
     23          1           0        2.294983    2.250024    1.128764
     24          1           0        0.779532    2.137469    1.976073
     25          1           0        1.013998    1.857845   -1.069365
     26          1           0        0.787992    3.392731   -0.246335
     27          1           0       -1.276676    2.567903   -1.177599
     28          1           0       -3.920014   -1.070195   -0.050127
     29          1           0       -3.225625   -1.653658   -1.569272
     30          1           0       -1.370752    4.001916    0.852859
     31          1           0       -1.468180    2.559734    1.882328
     32          1           0       -2.761274    2.910605    0.727677
     33          1           0       -0.187794   -3.052955   -0.010509
     34          1           0       -1.712892   -3.573680   -0.756700
     35          1           0       -0.697149   -2.348846   -1.555126
     36          1           0       -1.649045   -2.659184    1.833348
     37          1           0        2.282145   -0.882359   -1.721504
     38          1           0        3.410425   -1.740416    1.609745
     39          1           0        1.985025   -2.496459    0.868948
     40          1           0        3.474726   -2.319453   -0.063901
     41          1           0        3.310958    1.360834   -0.573248
     42          1           0        4.223351    0.557983    0.727676
     43          1           0        4.915238    0.320424   -1.634793
 ---------------------------------------------------------------------
                    Distance matrix (angstroms):
                    1          2          3          4          5
     1  C    0.000000
     2  C    1.356071   0.000000
     3  C    2.582244   1.506374   0.000000
     4  C    3.273046   2.647463   1.551443   0.000000
     5  C    3.206398   3.204123   2.573712   1.547035   0.000000
     6  C    2.570872   3.174558   3.267960   2.646871   1.537861
     7  C    1.509199   2.608992   3.292749   3.395324   2.622706
     8  C    1.472059   2.306772   3.782053   4.662287   4.667000
     9  C    2.433875   2.421694   3.841865   5.044840   5.462731
    10  C    2.403556   1.539600   2.623741   3.947557   4.720832
    11  O    2.411779   3.488128   4.921440   5.646186   5.405650
    12  C    2.502609   3.424009   3.906590   4.159998   3.205954
    13  C    3.466541   2.559121   3.269912   4.300245   5.344513
    14  O    3.425793   2.445452   3.006535   4.533642   5.393727
    15  C    3.995171   3.364904   2.602797   1.559505   2.643015
    16  O    3.434849   3.012801   2.940716   2.447524   3.236186
    17  C    5.046530   4.089673   3.140931   2.552901   3.949745
    18  C    5.049505   4.696011   3.953849   2.559854   2.972115
    19  O    5.955686   5.579826   4.997631   3.795767   4.339178
    20  H    3.422635   2.131815   1.094101   2.171236   3.505372
    21  H    2.964482   2.101225   1.100671   2.141031   2.768203
    22  H    4.236903   3.494154   2.107903   1.098467   2.112834
    23  H    4.245447   4.250887   3.496779   2.161465   1.096375
    24  H    3.421948   3.425027   2.732702   2.142634   1.098507
    25  H    2.826364   3.358280   3.561936   2.839901   2.168206
    26  H    3.475994   4.220840   4.279713   3.535625   2.146984
    27  H    2.093213   3.378811   4.268414   4.325387   3.516141
    28  H    3.070585   3.063955   4.363054   5.698690   6.058714
    29  H    3.265744   3.281746   4.679298   5.791702   6.272270
    30  H    3.459149   4.414168   4.753561   4.720455   3.482243
    31  H    2.797248   3.302355   3.443736   3.794810   2.989045
    32  H    2.739660   3.749653   4.504421   5.024415   4.233162
    33  H    3.970126   2.828904   2.998790   3.901968   5.177185
    34  H    4.330168   3.496291   4.243249   5.360813   6.416322
    35  H    3.419787   2.828477   3.661232   4.385182   5.293010
    36  H    3.953967   2.750788   2.840343   4.312564   5.387938
    37  H    4.307776   3.951347   3.881681   3.262672   3.987712
    38  H    5.723328   4.739173   3.528279   2.805750   4.139865
    39  H    4.808523   3.667232   2.820503   2.819900   4.338976
    40  H    5.765483   4.885798   4.128187   3.506261   4.780305
    41  H    4.794340   4.740079   4.208841   2.801579   2.633119
    42  H    5.730346   5.292052   4.293204   2.811689   3.185490
    43  H    6.509527   6.290994   5.768567   4.477492   4.747772
                    6          7          8          9         10
     6  C    0.000000
     7  C    1.540927   0.000000
     8  C    3.852650   2.576322   0.000000
     9  C    4.968888   3.854240   1.516167   0.000000
    10  C    4.633687   3.890486   2.419768   1.537560   0.000000
    11  O    4.322635   2.960632   1.232461   2.441147   3.611711
    12  C    2.571854   1.544129   3.338331   4.515413   4.631998
    13  C    5.305609   4.873044   3.466116   2.547610   1.532187
    14  O    5.582437   4.810455   3.470587   2.410441   1.442794
    15  C    3.317667   4.236104   5.196786   5.483284   4.364027
    16  O    3.248914   3.875032   4.362557   4.668737   3.789448
    17  C    4.798776   5.563690   6.115740   6.044644   4.699755
    18  C    3.589349   4.885820   6.293531   6.801398   5.813845
    19  O    4.714541   5.930375   7.023466   7.426821   6.465069
    20  H    4.278464   4.326450   4.403843   4.103281   2.643711
    21  H    3.607895   3.486841   4.144941   4.232320   3.149510
    22  H    3.515964   4.313906   5.625924   5.899235   4.684625
    23  H    2.150592   3.512347   5.685241   6.514693   5.742263
    24  H    2.164606   2.792493   4.856758   5.628025   4.925654
    25  H    1.095081   2.156476   3.942403   4.999361   4.662639
    26  H    1.098887   2.137463   4.634294   5.883021   5.674847
    27  H    2.129759   1.098812   2.604312   4.072445   4.436584
    28  H    5.635844   4.381984   2.136520   1.096707   2.172085
    29  H    5.676084   4.630519   2.169914   1.094666   2.223427
    30  H    2.777659   2.186010   4.278689   5.551292   5.687972
    31  H    2.914102   2.204358   3.803382   4.701443   4.539221
    32  H    3.514820   2.185212   3.085371   4.233867   4.664668
    33  H    5.426053   5.256607   4.299198   3.503579   2.183498
    34  H    6.348160   5.794173   4.034932   2.811328   2.157437
    35  H    5.030845   4.694377   3.365880   2.784466   2.181095
    36  H    5.809998   5.270565   4.238718   3.250604   1.973763
    37  H    3.938350   4.673922   5.114750   5.400568   4.584234
    38  H    5.255073   6.117283   6.897110   6.841880   5.438694
    39  H    5.118845   5.596119   5.728980   5.412279   3.977335
    40  H    5.463682   6.284911   6.724089   6.628581   5.355487
    41  H    2.917068   4.343776   6.038207   6.776519   5.991162
    42  H    4.140633   5.490302   7.065394   7.545416   6.460531
    43  H    4.988002   6.300454   7.570519   8.106510   7.247218
                   11         12         13         14         15
    11  O    0.000000
    12  C    3.587034   0.000000
    13  C    4.541116   5.881611   0.000000
    14  O    4.611114   5.181785   2.433812   0.000000
    15  C    6.139268   5.338400   4.174619   5.177385   0.000000
    16  O    5.213390   5.238067   3.419398   4.912196   1.442963
    17  C    7.174857   6.578705   4.185354   5.253599   1.540791
    18  C    7.074670   5.968544   5.620552   6.680011   1.538698
    19  O    7.760518   7.165756   5.948074   7.422405   2.399233
    20  H    5.608211   4.961453   2.923137   2.767855   2.777936
    21  H    5.234944   3.641512   4.082833   3.130100   3.500391
    22  H    6.641657   4.829720   5.013384   5.003999   2.111493
    23  H    6.354367   4.039863   6.229374   6.419030   2.872078
    24  H    5.588776   2.809123   5.785268   5.355778   3.539558
    25  H    4.383684   3.496283   5.040904   5.796792   2.957222
    26  H    4.885284   2.745374   6.387442   6.591828   4.184118
    27  H    2.530577   2.129637   5.318880   5.491194   4.928867
    28  H    2.832024   4.695419   3.346128   2.389301   6.327618
    29  H    2.748475   5.438250   2.607347   3.127179   5.984733
    30  H    4.337057   1.097299   6.875367   6.266501   5.862191
    31  H    4.308142   1.095581   5.837562   4.830592   5.175662
    32  H    3.117839   1.096226   6.022524   5.132242   6.165840
    33  H    5.436234   6.246819   1.095610   2.734293   3.651892
    34  H    5.008518   6.724180   1.096000   2.650825   5.222940
    35  H    4.284343   5.911457   1.094340   3.388861   3.999043
    36  H    5.429128   5.688156   2.493148   0.972613   4.878304
    37  H    5.869772   6.091584   3.971987   5.733946   1.942242
    38  H    7.977719   6.956441   5.071067   5.789388   2.189012
    39  H    6.863650   6.561307   3.377978   4.388587   2.190657
    40  H    7.723539   7.427769   4.577015   6.015174   2.176547
    41  H    6.668980   5.431605   5.971864   6.959208   2.176117
    42  H    7.889816   6.367260   6.347797   7.153748   2.181620
    43  H    8.198961   7.528239   6.778428   8.261274   3.213115
                   16         17         18         19         20
    16  O    0.000000
    17  C    2.428412   0.000000
    18  C    2.404840   2.505991   0.000000
    19  O    2.759695   2.832564   1.435651   0.000000
    20  H    3.170400   2.737858   4.246710   5.102444   0.000000
    21  H    3.991683   3.990408   4.696222   5.870560   1.739477
    22  H    3.330621   2.592272   2.842761   4.099479   2.416984
    23  H    3.676656   4.145280   2.624333   4.020635   4.297529
    24  H    4.188329   4.657024   3.961287   5.363316   3.697739
    25  H    2.567192   4.474581   3.117122   3.997052   4.425870
    26  H    4.191550   5.690846   4.123598   5.237641   5.307094
    27  H    4.322609   6.305052   5.446536   6.336619   5.248539
    28  H    5.647480   6.837925   7.673778   8.389363   4.605532
    29  H    4.980520   6.467939   7.272712   7.712953   4.822842
    30  H    5.837608   7.196975   6.239585   7.459993   5.836457
    31  H    5.323865   6.267540   5.894151   7.183030   4.456742
    32  H    5.911115   7.338306   6.913096   8.048855   5.481914
    33  H    3.192101   3.331819   5.130284   5.428997   2.352791
    34  H    4.453433   5.077068   6.664206   6.900719   3.791522
    35  H    2.927244   4.212328   5.290481   5.462269   3.510542
    36  H    4.804929   4.702941   6.402917   7.111430   2.273870
    37  H    0.975459   2.643235   2.406708   2.223073   4.000346
    38  H    3.387729   1.096383   2.783557   3.258138   3.104604
    39  H    2.695038   1.093448   3.472653   3.808688   2.106222
    40  H    2.689414   1.094455   2.714563   2.445600   3.707131
    41  H    2.658197   3.466296   1.093808   2.072544   4.739161
    42  H    3.368045   2.767053   1.099446   2.094095   4.532908
    43  H    3.479556   3.786281   1.960694   0.970736   5.974232
                   21         22         23         24         25
    21  H    0.000000
    22  H    2.328031   0.000000
    23  H    3.686729   2.382985   0.000000
    24  H    2.471264   2.374171   1.739883   0.000000
    25  H    4.175181   3.810667   2.574198   3.067222   0.000000
    26  H    4.478550   4.248515   2.338312   2.552421   1.756227
    27  H    4.549670   5.298050   4.263462   3.789315   2.400643
    28  H    4.505005   6.455711   7.144216   6.039894   5.827241
    29  H    5.200334   6.685412   7.279783   6.556172   5.527654
    30  H    4.473651   5.318774   4.072206   3.059656   3.738852
    31  H    2.912552   4.266361   3.850347   2.288952   3.919993
    32  H    4.209076   5.721338   5.114975   3.833214   4.311652
    33  H    3.858363   4.442888   5.965208   5.641163   5.165407
    34  H    4.947696   6.016651   7.316663   6.804223   6.085651
    35  H    4.601556   5.234157   6.107841   5.897200   4.567301
    36  H    2.999845   4.619956   6.336570   5.378311   5.993420
    37  H    4.935252   4.028635   4.235093   5.004926   3.089045
    38  H    4.143090   2.391051   4.171231   4.700403   5.086057
    39  H    3.676984   2.926462   4.763683   4.914492   4.864146
    40  H    5.041479   3.615694   4.867685   5.593721   4.951359
    41  H    4.881320   3.273797   2.172489   3.675638   2.401911
    42  H    4.851352   2.666983   2.596628   3.989130   3.901146
    43  H    6.599293   4.783977   4.269232   5.783085   4.231199
                   26         27         28         29         30
    26  H    0.000000
    27  H    2.410487   0.000000
    28  H    6.490110   4.636182   0.000000
    29  H    6.582197   4.666195   1.769296   0.000000
    30  H    2.497900   2.487570   5.748081   6.425946   0.000000
    31  H    3.211760   3.065925   4.787719   5.723183   1.774596
    32  H    3.711931   2.439581   4.218344   5.130701   1.772056
    33  H    6.523391   5.843098   4.226390   3.690012   7.205275
    34  H    7.419284   6.171424   3.411462   2.575873   7.752251
    35  H    6.073244   4.965158   3.779792   2.622341   6.825270
    36  H    6.847620   6.043749   3.351069   3.882591   6.738625
    37  H    4.762879   4.986516   6.426162   5.563596   6.620207
    38  H    6.055691   6.949807   7.545841   7.358725   7.510454
    39  H    6.112226   6.361982   6.143973   5.814301   7.313712
    40  H    6.315130   6.906692   7.499534   6.899574   8.017406
    41  H    3.255893   4.782117   7.646601   7.266783   5.561250
    42  H    4.559187   6.157934   8.340883   8.102751   6.570413
    43  H    5.329264   6.603029   9.083318   8.377048   7.697757
                   31         32         33         34         35
    31  H    0.000000
    32  H    1.768734   0.000000
    33  H    6.060073   6.536953   0.000000
    34  H    6.681551   6.734125   1.775916   0.000000
    35  H    6.041915   6.093737   1.772302   1.780290   0.000000
    36  H    5.222280   5.786373   2.385397   2.747495   3.533294
    37  H    6.237030   6.769131   3.706694   4.912674   3.324824
    38  H    6.508946   7.778169   4.158745   5.933742   5.220993
    39  H    6.206178   7.196086   2.409206   4.180636   3.618284
    40  H    7.212945   8.177273   3.735629   5.381861   4.430481
    41  H    5.505213   6.400484   5.660342   7.044299   5.548940
    42  H    6.142780   7.370198   5.748216   7.383291   6.154037
    43  H    7.624478   8.439143   6.329211   7.737389   6.215323
                   36         37         38         39         40
    36  H    0.000000
    37  H    5.590020   0.000000
    38  H    5.147074   3.620290   0.000000
    39  H    3.763377   3.066601   1.775429   0.000000
    40  H    5.474303   2.497025   1.772148   1.766564   0.000000
    41  H    6.823040   2.721923   3.793825   4.326285   3.718973
    42  H    6.786583   3.441127   2.592592   3.789417   3.076796
    43  H    7.999742   2.896099   4.127778   4.773856   3.392893
                   41         42         43
    41  H    0.000000
    42  H    1.780290   0.000000
    43  H    2.187017   2.473136   0.000000
 Stoichiometry    C15H24O4
 Framework group  C1[X(C15H24O4)]
 Deg. of freedom   123
 Full point group                 C1      NOp   1
 Largest Abelian subgroup         C1      NOp   1
 Largest concise Abelian subgroup C1      NOp   1
                         Standard orientation:                         
 ---------------------------------------------------------------------
 Center     Atomic      Atomic             Coordinates (Angstroms)
 Number     Number       Type             X           Y           Z
 ---------------------------------------------------------------------
      1          6           0       -1.502336    0.693161   -0.204527
      2          6           0       -1.010373   -0.392561    0.442087
      3          6           0        0.122595   -0.468573    1.431920
      4          6           0        1.449280    0.284563    1.149667
      5          6           0        1.241788    1.812101    1.019704
      6          6           0        0.472445    2.339253   -0.203095
      7          6           0       -1.054814    2.134481   -0.205154
      8          6           0       -2.718133    0.309649   -0.940538
      9          6           0       -3.058652   -1.132000   -0.617338
     10          6           0       -1.843608   -1.657184    0.164927
     11          8           0       -3.376536    1.041681   -1.681885
     12          6           0       -1.768069    2.911840    0.922371
     13          6           0       -1.067331   -2.721011   -0.618185
     14          8           0       -2.322764   -2.217502    1.405131
     15          6           0        2.332656   -0.395306    0.059034
     16          8           0        1.548092   -0.580477   -1.137758
     17          6           0        2.839761   -1.768100    0.541029
     18          6           0        3.541578    0.481301   -0.311988
     19          8           0        4.275124   -0.206700   -1.336517
     20          1           0        0.345108   -1.519147    1.641300
     21          1           0       -0.266778   -0.068244    2.380393
     22          1           0        2.029739    0.159184    2.073776
     23          1           0        2.223303    2.299975    1.045103
     24          1           0        0.737110    2.145882    1.936550
     25          1           0        0.885136    1.899551   -1.117179
     26          1           0        0.650491    3.421390   -0.272619
     27          1           0       -1.422838    2.559330   -1.149321
     28          1           0       -3.950041   -1.147000    0.021384
     29          1           0       -3.289407   -1.700853   -1.523678
     30          1           0       -1.486780    3.972171    0.897090
     31          1           0       -1.521159    2.518776    1.914759
     32          1           0       -2.856108    2.851328    0.803121
     33          1           0       -0.175611   -3.046343   -0.071052
     34          1           0       -1.710825   -3.594060   -0.776037
     35          1           0       -0.746982   -2.339601   -1.592598
     36          1           0       -1.588539   -2.702206    1.819801
     37          1           0        2.192898   -0.805593   -1.834227
     38          1           0        3.440371   -1.668857    1.452882
     39          1           0        2.010126   -2.449650    0.747964
     40          1           0        3.466573   -2.230913   -0.227569
     41          1           0        3.206475    1.449333   -0.695440
     42          1           0        4.175377    0.655102    0.569416
     43          1           0        4.800305    0.454745   -1.815060
 ---------------------------------------------------------------------
 Rotational constants (GHZ):      0.5380583      0.2958069      0.2379981
 Standard basis: 6-311G(d,p) (5D, 7F)
 There are   505 symmetry adapted cartesian basis functions of A   symmetry.
 There are   486 symmetry adapted basis functions of A   symmetry.
   486 basis functions,   800 primitive gaussians,   505 cartesian basis functions
    73 alpha electrons       73 beta electrons
       nuclear repulsion energy      1632.4251951488 Hartrees.
 NAtoms=   43 NActive=   43 NUniq=   43 SFac= 1.00D+00 NAtFMM=   60 NAOKFM=F Big=F
 Integral buffers will be    131072 words long.
 Raffenetti 2 integral format.
 Two-electron integral symmetry is turned on.
 Using the following non-standard input for PCM:
 --- end of non-standard input.
 ------------------------------------------------------------------------------
 Polarizable Continuum Model (PCM)
 =================================
 Model                : PCM (using non-symmetric T matrix).
 Atomic radii         : UFF (Universal Force Field).
 Polarization charges : Total charges.
 Charge compensation  : None.
 Solution method      : On-the-fly selection.
 Cavity type          : Scaled VdW (van der Waals Surface) (Alpha=1.100).
 Cavity algorithm     : GePol (No added spheres)
                        Default sphere list used, NSphG=   43.
                        Lebedev-Laikov grids with approx.  5.0 points / Ang**2.
                        Smoothing algorithm: Karplus/York (Gamma=1.0000).
                        Polarization charges: spherical gaussians, with
                                              point-specific exponents (IZeta= 3).
                        Self-potential: point-specific (ISelfS= 7).
                        Self-field    : sphere-specific E.n sum rule (ISelfD= 2).
 Solvent              : Methanol, Eps=  32.613000 Eps(inf)=   1.765709
 ------------------------------------------------------------------------------
 One-electron integrals computed using PRISM.
 NBasis=   486 RedAO= T EigKep=  2.97D-04  NBF=   486
 NBsUse=   486 1.00D-06 EigRej= -1.00D+00 NBFU=   486
 Initial guess from the checkpoint file:  "DY-202A-11R_66.chk"
 B after Tr=     0.000000    0.000000    0.000000
         Rot=    1.000000    0.000000    0.000000    0.000000 Ang=   0.00 deg.
 Requested convergence on RMS density matrix=1.00D-08 within 128 cycles.
 Requested convergence on MAX density matrix=1.00D-06.
 Requested convergence on             energy=1.00D-06.
 No special actions if energy rises.
 Inv3:  Mode=1 IEnd=    19799283.
 Iteration    1 A*A^-1 deviation from unit magnitude is 6.88D-15 for   2569.
 Iteration    1 A*A^-1 deviation from orthogonality  is 4.03D-15 for   2423   1200.
 Iteration    1 A^-1*A deviation from unit magnitude is 6.99D-15 for   2569.
 Iteration    1 A^-1*A deviation from orthogonality  is 1.51D-09 for   2137   2120.
 Iteration    2 A*A^-1 deviation from unit magnitude is 5.77D-15 for    850.
 Iteration    2 A*A^-1 deviation from orthogonality  is 8.68D-15 for   2117    856.
 Iteration    2 A^-1*A deviation from unit magnitude is 1.11D-15 for   1504.
 Iteration    2 A^-1*A deviation from orthogonality  is 6.09D-16 for   2535   2531.
 Error on total polarization charges =  0.01121
 SCF Done:  E(RmPW1PW91) =  -886.971165660     A.U. after   11 cycles
            NFock= 11  Conv=0.61D-08     -V/T= 2.0045
 DoSCS=F DFT=T ScalE2(SS,OS)=  1.000000  1.000000
 Range of M.O.s used for correlation:     1   486
 NBasis=   486 NAE=    73 NBE=    73 NFC=     0 NFV=     0
 NROrb=    486 NOA=    73 NOB=    73 NVA=   413 NVB=   413

 **** Warning!!: The largest alpha MO coefficient is  0.10141016D+02

 NEqPCM:  Using equilibrium solvation (IEInf=0, Eps=  32.6130, EpsInf=   1.7657)
          Differentiating once with respect to magnetic field using GIAOs.
          Electric field/nuclear overlap derivatives assumed to be zero.
 FoFJK:  IHMeth= 1 ICntrl=    6127 DoSepK=F KAlg= 0 I1Cent=   0 FoldK=F
 IRaf=         1 NMat=   1 IRICut=       1 DoRegI=T DoRafI=F ISym2E= 0.
          There are     3 degrees of freedom in the 1st order CPHF.  IDoFFX=0 NUNeed=     3.
      3 vectors produced by pass  0 Test12= 1.00D-12 3.33D-08 XBig12= 3.99D+01 8.77D-01.
 AX will form     3 AO Fock derivatives at one time.
      3 vectors produced by pass  1 Test12= 1.00D-12 3.33D-08 XBig12= 7.83D-02 1.39D-01.
      3 vectors produced by pass  2 Test12= 1.00D-12 3.33D-08 XBig12= 9.02D-04 1.32D-02.
      3 vectors produced by pass  3 Test12= 1.00D-12 3.33D-08 XBig12= 4.56D-06 9.13D-04.
      3 vectors produced by pass  4 Test12= 1.00D-12 3.33D-08 XBig12= 2.47D-08 6.33D-05.
      3 vectors produced by pass  5 Test12= 1.00D-12 3.33D-08 XBig12= 8.20D-11 2.50D-06.
      3 vectors produced by pass  6 Test12= 1.00D-12 3.33D-08 XBig12= 4.22D-13 1.35D-07.
 InvSVY:  IOpt=1 It=  1 EMax= 2.66D-15
 Solved reduced A of dimension    21 with     3 vectors.
 Calculating GIAO nuclear magnetic shielding tensors.
 SCF GIAO Magnetic shielding tensor (ppm):
      1  C    Isotropic =    37.4168   Anisotropy =   137.1612
   XX=    19.9772   YX=   -33.1416   ZX=   -72.6910
   XY=   -31.8531   YY=    18.8347   ZY=     7.2054
   XZ=   -74.0728   YZ=    -2.0960   ZZ=    73.4385
   Eigenvalues:   -42.2143    25.6071   128.8576
      2  C    Isotropic =    -2.2134   Anisotropy =   193.8421
   XX=    -7.1837   YX=   -51.7778   ZX=   -94.8170
   XY=   -46.8706   YY=   -37.0442   ZY=    -3.2257
   XZ=  -109.0173   YZ=    12.0906   ZZ=    37.5878
   Eigenvalues:  -108.3692   -25.2856   127.0147
      3  C    Isotropic =   155.6078   Anisotropy =    18.9475
   XX=   165.5239   YX=     7.7345   ZX=    -3.8316
   XY=     2.6097   YY=   146.3309   ZY=     2.1501
   XZ=    -5.2346   YZ=    -1.4676   ZZ=   154.9687
   Eigenvalues:   144.8034   153.7806   168.2395
      4  C    Isotropic =   143.4464   Anisotropy =    20.0281
   XX=   140.9208   YX=    -8.2239   ZX=    -7.0134
   XY=    -5.6485   YY=   142.5089   ZY=     6.3122
   XZ=    -4.9457   YZ=     7.0096   ZZ=   146.9094
   Eigenvalues:   134.7332   138.8075   156.7985
      5  C    Isotropic =   159.9643   Anisotropy =    23.9570
   XX=   151.6637   YX=    -3.5639   ZX=     3.4289
   XY=    -0.4411   YY=   174.3716   ZY=    -5.2722
   XZ=     2.3001   YZ=    -5.2847   ZZ=   153.8578
   Eigenvalues:   149.6031   154.3543   175.9357
      6  C    Isotropic =   156.9508   Anisotropy =    15.7200
   XX=   167.0256   YX=    -1.1975   ZX=    -2.9821
   XY=    -2.3972   YY=   159.2647   ZY=    -3.9279
   XZ=     0.6832   YZ=    -2.3725   ZZ=   144.5620
   Eigenvalues:   143.8195   159.6020   167.4308
      7  C    Isotropic =   155.7052   Anisotropy =     9.0436
   XX=   159.9856   YX=     0.9810   ZX=    -0.6607
   XY=     1.9247   YY=   157.3018   ZY=     4.1075
   XZ=    -8.3955   YZ=     4.9437   ZZ=   149.8283
   Eigenvalues:   146.0924   159.2890   161.7343
      8  C    Isotropic =   -23.7523   Anisotropy =   147.1215
   XX=   -32.1106   YX=   -35.9889   ZX=   -63.1249
   XY=   -43.3725   YY=   -63.7543   ZY=    24.0793
   XZ=   -56.1718   YZ=    21.0879   ZZ=    24.6079
   Eigenvalues:   -93.5763   -52.0093    74.3287
      9  C    Isotropic =   135.5480   Anisotropy =    31.6860
   XX=   135.8538   YX=   -10.8057   ZX=     3.2107
   XY=    -9.7218   YY=   146.1066   ZY=    -5.9090
   XZ=    10.8865   YZ=   -12.6724   ZZ=   124.6837
   Eigenvalues:   120.3512   129.6209   156.6720
     10  C    Isotropic =   105.8497   Anisotropy =    38.5840
   XX=   101.5531   YX=    14.1393   ZX=    -9.8670
   XY=    13.6442   YY=    98.4957   ZY=   -11.4881
   XZ=    -6.5254   YZ=   -16.4428   ZZ=   117.5003
   Eigenvalues:    85.0454   100.9314   131.5724
     11  O    Isotropic =  -219.5274   Anisotropy =   877.0897
   XX=  -255.3921   YX=    30.2324   ZX=  -452.5392
   XY=     0.3142   YY=  -365.4879   ZY=   279.6197
   XZ=  -406.1455   YZ=   297.6362   ZZ=   -37.7022
   Eigenvalues:  -710.0597  -313.7214   365.1991
     12  C    Isotropic =   169.9132   Anisotropy =    30.9992
   XX=   164.4176   YX=    -3.4658   ZX=   -12.7971
   XY=     1.0358   YY=   180.8460   ZY=    11.5872
   XZ=   -15.6688   YZ=    13.7493   ZZ=   164.4761
   Eigenvalues:   148.0101   171.1502   190.5794
     13  C    Isotropic =   158.2706   Anisotropy =    35.4315
   XX=   152.7714   YX=   -10.7424   ZX=   -15.0267
   XY=   -15.1593   YY=   160.2103   ZY=    11.6476
   XZ=   -10.7532   YZ=     7.1239   ZZ=   161.8300
   Eigenvalues:   141.2792   151.6410   181.8916
     14  O    Isotropic =   255.6502   Anisotropy =    62.2454
   XX=   266.1884   YX=   -29.9964   ZX=    -5.3511
   XY=   -26.3925   YY=   210.1458   ZY=    -1.0325
   XZ=   -23.0781   YZ=   -25.8688   ZZ=   290.6164
   Eigenvalues:   195.0448   274.7587   297.1471
     15  C    Isotropic =   108.3953   Anisotropy =    36.7269
   XX=   108.0221   YX=    -3.7019   ZX=    14.4432
   XY=    -1.1056   YY=    96.0279   ZY=     8.2723
   XZ=    18.9516   YZ=     3.7521   ZZ=   121.1359
   Eigenvalues:    90.7852   101.5208   132.8799
     16  O    Isotropic =   268.5368   Anisotropy =    58.6818
   XX=   260.5300   YX=   -10.5966   ZX=    -3.5624
   XY=   -22.8549   YY=   252.7157   ZY=   -41.8744
   XZ=    10.3085   YZ=   -10.0505   ZZ=   292.3646
   Eigenvalues:   232.9009   265.0514   307.6580
     17  C    Isotropic =   163.1771   Anisotropy =    42.9899
   XX=   152.6242   YX=   -11.0250   ZX=    19.5614
   XY=   -15.6580   YY=   174.0919   ZY=   -12.1277
   XZ=    18.6326   YZ=    -7.1538   ZZ=   162.8152
   Eigenvalues:   137.2323   160.4620   191.8371
     18  C    Isotropic =   115.5649   Anisotropy =    39.0598
   XX=   124.3507   YX=    -1.1687   ZX=   -10.3777
   XY=   -10.6205   YY=   106.4578   ZY=    15.7881
   XZ=   -20.1415   YZ=    14.0338   ZZ=   115.8861
   Eigenvalues:    94.7028   110.3871   141.6047
     19  O    Isotropic =   320.0301   Anisotropy =    87.1447
   XX=   323.5364   YX=    20.2560   ZX=   -38.3910
   XY=    38.3676   YY=   332.6534   ZY=   -27.3041
   XZ=   -24.9398   YZ=   -20.1996   ZZ=   303.9005
   Eigenvalues:   280.4685   301.4952   378.1266
     20  H    Isotropic =    28.8340   Anisotropy =     6.1741
   XX=    30.1871   YX=     1.7428   ZX=     0.2365
   XY=     1.6318   YY=    31.4300   ZY=    -1.5448
   XZ=    -0.0205   YZ=    -2.5605   ZZ=    24.8848
   Eigenvalues:    24.2365    29.3153    32.9500
     21  H    Isotropic =    29.1474   Anisotropy =     7.4830
   XX=    27.8324   YX=     0.4216   ZX=    -3.0838
   XY=     0.8407   YY=    26.5013   ZY=     0.5877
   XZ=    -1.7921   YZ=     1.5021   ZZ=    33.1086
   Eigenvalues:    25.6635    27.6427    34.1361
     22  H    Isotropic =    29.9802   Anisotropy =     6.2267
   XX=    29.4752   YX=    -0.7129   ZX=     3.3985
   XY=    -1.6492   YY=    28.5776   ZY=     0.0728
   XZ=     2.8355   YZ=    -0.3076   ZZ=    31.8878
   Eigenvalues:    26.8412    28.9681    34.1314
     23  H    Isotropic =    29.9896   Anisotropy =     8.4550
   XX=    32.6893   YX=     2.2506   ZX=     1.6564
   XY=     3.2861   YY=    32.0830   ZY=     1.1096
   XZ=     1.5960   YZ=     1.7907   ZZ=    25.1964
   Eigenvalues:    24.7412    29.6013    35.6262
     24  H    Isotropic =    29.8010   Anisotropy =     6.9083
   XX=    27.8790   YX=    -2.1930   ZX=     0.4208
   XY=    -2.4977   YY=    29.7711   ZY=     3.2153
   XZ=    -0.4979   YZ=     3.1017   ZZ=    31.7529
   Eigenvalues:    25.6755    29.3210    34.4065
     25  H    Isotropic =    29.4878   Anisotropy =     6.0693
   XX=    30.1379   YX=    -3.1046   ZX=    -2.0633
   XY=    -3.0581   YY=    27.9600   ZY=    -0.2330
   XZ=    -3.1320   YZ=    -0.8571   ZZ=    30.3655
   Eigenvalues:    25.0102    29.9192    33.5340
     26  H    Isotropic =    30.3547   Anisotropy =    10.1610
   XX=    29.7495   YX=     1.8751   ZX=     0.6335
   XY=     1.3039   YY=    35.5928   ZY=    -3.5460
   XZ=     0.0149   YZ=    -3.9689   ZZ=    25.7220
   Eigenvalues:    24.3282    29.6073    37.1288
     27  H    Isotropic =    28.8790   Anisotropy =     8.6450
   XX=    29.3894   YX=    -0.2088   ZX=     3.4433
   XY=    -1.6127   YY=    26.0025   ZY=    -2.2307
   XZ=     3.6507   YZ=    -2.3702   ZZ=    31.2451
   Eigenvalues:    25.0713    26.9234    34.6423
     28  H    Isotropic =    29.2286   Anisotropy =     7.0528
   XX=    33.8489   YX=    -0.0575   ZX=    -0.4326
   XY=    -0.7372   YY=    26.8423   ZY=    -0.6239
   XZ=    -0.9736   YZ=    -2.0025   ZZ=    26.9944
   Eigenvalues:    25.5312    28.2240    33.9304
     29  H    Isotropic =    29.3109   Anisotropy =     5.9293
   XX=    29.4128   YX=    -1.1761   ZX=     3.1192
   XY=    -0.0304   YY=    28.8589   ZY=     1.8584
   XZ=     3.9538   YZ=     1.7237   ZZ=    29.6610
   Eigenvalues:    25.2065    29.4625    33.2638
     30  H    Isotropic =    31.0035   Anisotropy =    11.4464
   XX=    28.0044   YX=    -1.6618   ZX=    -1.1037
   XY=    -0.5431   YY=    38.1354   ZY=     1.4398
   XZ=    -0.1134   YZ=     2.6827   ZZ=    26.8709
   Eigenvalues:    26.3946    27.9815    38.6345
     31  H    Isotropic =    30.5200   Anisotropy =     5.7867
   XX=    28.6772   YX=    -2.8713   ZX=    -1.8358
   XY=    -2.2520   YY=    28.7439   ZY=     0.3495
   XZ=     0.1840   YZ=     0.3714   ZZ=    34.1387
   Eigenvalues:    26.1345    31.0476    34.3778
     32  H    Isotropic =    30.8407   Anisotropy =     9.1407
   XX=    35.9899   YX=    -2.6728   ZX=    -0.5630
   XY=    -1.7235   YY=    29.0095   ZY=     1.6726
   XZ=    -1.7340   YZ=     2.4738   ZZ=    27.5228
   Eigenvalues:    26.0513    29.5364    36.9345
     33  H    Isotropic =    30.1505   Anisotropy =     5.9106
   XX=    33.3782   YX=    -0.9154   ZX=     2.2163
   XY=    -1.4565   YY=    30.5954   ZY=    -0.1176
   XZ=     1.4625   YZ=     2.0632   ZZ=    26.4778
   Eigenvalues:    25.7016    30.6589    34.0908
     34  H    Isotropic =    30.1593   Anisotropy =     8.9978
   XX=    29.0453   YX=     1.5946   ZX=     0.8775
   XY=     2.7681   YY=    34.2092   ZY=     2.5438
   XZ=     1.2064   YZ=     3.5216   ZZ=    27.2234
   Eigenvalues:    26.0712    28.2488    36.1578
     35  H    Isotropic =    30.5779   Anisotropy =     6.9414
   XX=    29.8489   YX=     0.7546   ZX=    -2.9561
   XY=     0.8841   YY=    28.1004   ZY=     1.0397
   XZ=    -2.2791   YZ=     1.7519   ZZ=    33.7844
   Eigenvalues:    26.8908    29.6374    35.2055
     36  H    Isotropic =    30.4585   Anisotropy =    13.8484
   XX=    32.1865   YX=    -2.5042   ZX=     3.2211
   XY=    -2.9827   YY=    28.7376   ZY=    -7.3897
   XZ=     4.4118   YZ=    -6.8634   ZZ=    30.4513
   Eigenvalues:    22.3887    29.2959    39.6907
     37  H    Isotropic =    29.6001   Anisotropy =    16.9807
   XX=    32.5031   YX=    -1.1082   ZX=    -5.2937
   XY=     0.2232   YY=    21.2865   ZY=     5.1245
   XZ=    -7.1009   YZ=     4.5035   ZZ=    35.0108
   Eigenvalues:    19.5727    28.3070    40.9205
     38  H    Isotropic =    31.1206   Anisotropy =    10.9431
   XX=    31.8113   YX=    -2.0309   ZX=     5.1435
   XY=    -2.6593   YY=    28.8022   ZY=    -2.9809
   XZ=     4.6930   YZ=    -1.9193   ZZ=    32.7483
   Eigenvalues:    27.3162    27.6296    38.4160
     39  H    Isotropic =    30.1939   Anisotropy =     5.8640
   XX=    32.2072   YX=     0.1377   ZX=    -0.6167
   XY=     2.0106   YY=    32.9557   ZY=    -1.9526
   XZ=    -1.1126   YZ=    -1.2959   ZZ=    25.4188
   Eigenvalues:    25.0270    31.4514    34.1033
     40  H    Isotropic =    30.1507   Anisotropy =     7.5322
   XX=    30.2062   YX=    -2.8430   ZX=    -2.9340
   XY=    -3.3742   YY=    32.2375   ZY=     0.9316
   XZ=    -3.0943   YZ=    -0.1122   ZZ=    28.0084
   Eigenvalues:    25.5236    29.7563    35.1722
     41  H    Isotropic =    27.8420   Anisotropy =     8.6655
   XX=    29.0317   YX=    -2.6915   ZX=    -3.9669
   XY=    -1.8678   YY=    30.1274   ZY=     0.6514
   XZ=    -5.2569   YZ=     1.3638   ZZ=    24.3668
   Eigenvalues:    21.5170    28.3899    33.6190
     42  H    Isotropic =    28.1550   Anisotropy =     5.4973
   XX=    30.7767   YX=     1.4503   ZX=    -0.0326
   XY=     1.0038   YY=    25.5474   ZY=     2.9932
   XZ=     1.4621   YZ=     3.1741   ZZ=    28.1408
   Eigenvalues:    23.4436    29.2015    31.8199
     43  H    Isotropic =    30.4949   Anisotropy =    21.7784
   XX=    30.7803   YX=     7.1377   ZX=    -9.0027
   XY=     6.3466   YY=    31.0844   ZY=    -5.0760
   XZ=   -10.1722   YZ=    -5.4304   ZZ=    29.6199
   Eigenvalues:    20.5023    25.9685    45.0138
 End of Minotr F.D. properties file   721 does not exist.
 End of Minotr F.D. properties file   722 does not exist.
 End of Minotr F.D. properties file   788 does not exist.

 **********************************************************************

            Population analysis using the SCF density.

 **********************************************************************

 Orbital symmetries:
       Occupied  (A) (A) (A) (A) (A) (A) (A) (A) (A) (A) (A) (A)
                 (A) (A) (A) (A) (A) (A) (A) (A) (A) (A) (A) (A)
                 (A) (A) (A) (A) (A) (A) (A) (A) (A) (A) (A) (A)
                 (A) (A) (A) (A) (A) (A) (A) (A) (A) (A) (A) (A)
                 (A) (A) (A) (A) (A) (A) (A) (A) (A) (A) (A) (A)
                 (A) (A) (A) (A) (A) (A) (A) (A) (A) (A) (A) (A)
                 (A)
       Virtual   (A) (A) (A) (A) (A) (A) (A) (A) (A) (A) (A) (A)
                 (A) (A) (A) (A) (A) (A) (A) (A) (A) (A) (A) (A)
                 (A) (A) (A) (A) (A) (A) (A) (A) (A) (A) (A) (A)
                 (A) (A) (A) (A) (A) (A) (A) (A) (A) (A) (A) (A)
                 (A) (A) (A) (A) (A) (A) (A) (A) (A) (A) (A) (A)
                 (A) (A) (A) (A) (A) (A) (A) (A) (A) (A) (A) (A)
                 (A) (A) (A) (A) (A) (A) (A) (A) (A) (A) (A) (A)
                 (A) (A) (A) (A) (A) (A) (A) (A) (A) (A) (A) (A)
                 (A) (A) (A) (A) (A) (A) (A) (A) (A) (A) (A) (A)
                 (A) (A) (A) (A) (A) (A) (A) (A) (A) (A) (A) (A)
                 (A) (A) (A) (A) (A) (A) (A) (A) (A) (A) (A) (A)
                 (A) (A) (A) (A) (A) (A) (A) (A) (A) (A) (A) (A)
                 (A) (A) (A) (A) (A) (A) (A) (A) (A) (A) (A) (A)
                 (A) (A) (A) (A) (A) (A) (A) (A) (A) (A) (A) (A)
                 (A) (A) (A) (A) (A) (A) (A) (A) (A) (A) (A) (A)
                 (A) (A) (A) (A) (A) (A) (A) (A) (A) (A) (A) (A)
                 (A) (A) (A) (A) (A) (A) (A) (A) (A) (A) (A) (A)
                 (A) (A) (A) (A) (A) (A) (A) (A) (A) (A) (A) (A)
                 (A) (A) (A) (A) (A) (A) (A) (A) (A) (A) (A) (A)
                 (A) (A) (A) (A) (A) (A) (A) (A) (A) (A) (A) (A)
                 (A) (A) (A) (A) (A) (A) (A) (A) (A) (A) (A) (A)
                 (A) (A) (A) (A) (A) (A) (A) (A) (A) (A) (A) (A)
                 (A) (A) (A) (A) (A) (A) (A) (A) (A) (A) (A) (A)
                 (A) (A) (A) (A) (A) (A) (A) (A) (A) (A) (A) (A)
                 (A) (A) (A) (A) (A) (A) (A) (A) (A) (A) (A) (A)
                 (A) (A) (A) (A) (A) (A) (A) (A) (A) (A) (A) (A)
                 (A) (A) (A) (A) (A) (A) (A) (A) (A) (A) (A) (A)
                 (A) (A) (A) (A) (A) (A) (A) (A) (A) (A) (A) (A)
                 (A) (A) (A) (A) (A) (A) (A) (A) (A) (A) (A) (A)
                 (A) (A) (A) (A) (A) (A) (A) (A) (A) (A) (A) (A)
                 (A) (A) (A) (A) (A) (A) (A) (A) (A) (A) (A) (A)
                 (A) (A) (A) (A) (A) (A) (A) (A) (A) (A) (A) (A)
                 (A) (A) (A) (A) (A) (A) (A) (A) (A) (A) (A) (A)
                 (A) (A) (A) (A) (A) (A) (A) (A) (A) (A) (A) (A)
                 (A) (A) (A) (A) (A)
 The electronic state is 1-A.
 Alpha  occ. eigenvalues --  -19.21941 -19.21701 -19.20611 -19.19534 -10.31721
 Alpha  occ. eigenvalues --  -10.30714 -10.29667 -10.27881 -10.26431 -10.24960
 Alpha  occ. eigenvalues --  -10.24604 -10.24232 -10.23985 -10.23605 -10.23016
 Alpha  occ. eigenvalues --  -10.22663 -10.22514 -10.22122 -10.21885  -1.06353
 Alpha  occ. eigenvalues --   -1.06027  -1.05473  -1.03527  -0.88714  -0.84440
 Alpha  occ. eigenvalues --   -0.82155  -0.78039  -0.77074  -0.74869  -0.71727
 Alpha  occ. eigenvalues --   -0.70514  -0.68380  -0.66084  -0.63189  -0.60572
 Alpha  occ. eigenvalues --   -0.57663  -0.55754  -0.54372  -0.53904  -0.50842
 Alpha  occ. eigenvalues --   -0.49962  -0.49122  -0.48436  -0.48278  -0.46781
 Alpha  occ. eigenvalues --   -0.45770  -0.45099  -0.43933  -0.43800  -0.43642
 Alpha  occ. eigenvalues --   -0.43053  -0.41716  -0.41373  -0.41008  -0.40045
 Alpha  occ. eigenvalues --   -0.39702  -0.39148  -0.38688  -0.37538  -0.36941
 Alpha  occ. eigenvalues --   -0.36412  -0.36213  -0.35715  -0.34863  -0.34588
 Alpha  occ. eigenvalues --   -0.33156  -0.32624  -0.32240  -0.29928  -0.29385
 Alpha  occ. eigenvalues --   -0.28033  -0.26316  -0.26038
 Alpha virt. eigenvalues --   -0.04537   0.03380   0.04685   0.05327   0.06416
 Alpha virt. eigenvalues --    0.07275   0.08027   0.08221   0.09445   0.09751
 Alpha virt. eigenvalues --    0.10541   0.11201   0.11762   0.11854   0.12748
 Alpha virt. eigenvalues --    0.13154   0.13460   0.13622   0.14612   0.15424
 Alpha virt. eigenvalues --    0.15687   0.16324   0.16838   0.17271   0.17646
 Alpha virt. eigenvalues --    0.18535   0.19094   0.19598   0.20173   0.21265
 Alpha virt. eigenvalues --    0.21475   0.21683   0.22407   0.23137   0.23483
 Alpha virt. eigenvalues --    0.24500   0.25286   0.25529   0.27236   0.28445
 Alpha virt. eigenvalues --    0.29141   0.30007   0.30350   0.31537   0.32224
 Alpha virt. eigenvalues --    0.33146   0.33604   0.34515   0.34996   0.35795
 Alpha virt. eigenvalues --    0.36899   0.37720   0.38622   0.39903   0.40689
 Alpha virt. eigenvalues --    0.40934   0.41592   0.42407   0.43639   0.44351
 Alpha virt. eigenvalues --    0.44782   0.45691   0.46592   0.46996   0.47721
 Alpha virt. eigenvalues --    0.48390   0.49767   0.50127   0.50794   0.52212
 Alpha virt. eigenvalues --    0.52916   0.53975   0.54428   0.55389   0.55451
 Alpha virt. eigenvalues --    0.56439   0.56546   0.57112   0.57358   0.58240
 Alpha virt. eigenvalues --    0.58507   0.59460   0.59709   0.60793   0.61050
 Alpha virt. eigenvalues --    0.61182   0.61480   0.61712   0.62040   0.62454
 Alpha virt. eigenvalues --    0.62836   0.63097   0.63410   0.64044   0.64300
 Alpha virt. eigenvalues --    0.64580   0.65626   0.65690   0.66440   0.67033
 Alpha virt. eigenvalues --    0.67383   0.68626   0.69767   0.70396   0.71156
 Alpha virt. eigenvalues --    0.72074   0.72944   0.73868   0.74820   0.75479
 Alpha virt. eigenvalues --    0.75950   0.76433   0.79788   0.80665   0.81661
 Alpha virt. eigenvalues --    0.83958   0.85339   0.85877   0.87520   0.89450
 Alpha virt. eigenvalues --    0.90826   0.91491   0.92606   0.94204   0.94706
 Alpha virt. eigenvalues --    0.95626   0.96521   0.97504   0.99179   0.99775
 Alpha virt. eigenvalues --    1.00431   1.01796   1.03016   1.05211   1.05856
 Alpha virt. eigenvalues --    1.06620   1.10119   1.10905   1.11656   1.14449
 Alpha virt. eigenvalues --    1.15492   1.16164   1.17040   1.18882   1.19272
 Alpha virt. eigenvalues --    1.21598   1.22528   1.25295   1.26273   1.27278
 Alpha virt. eigenvalues --    1.29702   1.29906   1.31786   1.32570   1.33585
 Alpha virt. eigenvalues --    1.34687   1.36693   1.38151   1.39640   1.40046
 Alpha virt. eigenvalues --    1.40903   1.42388   1.43214   1.44211   1.45068
 Alpha virt. eigenvalues --    1.45597   1.46466   1.47116   1.47570   1.47834
 Alpha virt. eigenvalues --    1.48843   1.49189   1.50240   1.50844   1.51830
 Alpha virt. eigenvalues --    1.52861   1.53263   1.54052   1.55071   1.55712
 Alpha virt. eigenvalues --    1.56641   1.57568   1.58068   1.58762   1.59026
 Alpha virt. eigenvalues --    1.59237   1.60192   1.60659   1.61180   1.61848
 Alpha virt. eigenvalues --    1.62550   1.62835   1.63249   1.63853   1.65977
 Alpha virt. eigenvalues --    1.66244   1.66763   1.67408   1.67616   1.68344
 Alpha virt. eigenvalues --    1.68825   1.69893   1.70747   1.71393   1.71713
 Alpha virt. eigenvalues --    1.72762   1.73204   1.74423   1.74992   1.76022
 Alpha virt. eigenvalues --    1.77142   1.77369   1.77924   1.79685   1.80933
 Alpha virt. eigenvalues --    1.81814   1.82514   1.83285   1.84693   1.85588
 Alpha virt. eigenvalues --    1.86335   1.87027   1.88181   1.89168   1.90927
 Alpha virt. eigenvalues --    1.91127   1.91540   1.92824   1.94537   1.95210
 Alpha virt. eigenvalues --    1.97096   1.98746   1.99993   2.01021   2.01949
 Alpha virt. eigenvalues --    2.02761   2.04411   2.05423   2.06852   2.07210
 Alpha virt. eigenvalues --    2.08556   2.08778   2.09521   2.11868   2.13582
 Alpha virt. eigenvalues --    2.14463   2.16481   2.16993   2.17909   2.18347
 Alpha virt. eigenvalues --    2.19401   2.20682   2.20912   2.23271   2.24835
 Alpha virt. eigenvalues --    2.25788   2.27478   2.28218   2.29280   2.32105
 Alpha virt. eigenvalues --    2.32819   2.34129   2.34962   2.36218   2.38043
 Alpha virt. eigenvalues --    2.39751   2.40589   2.41642   2.42569   2.43244
 Alpha virt. eigenvalues --    2.43901   2.45556   2.46147   2.47596   2.48455
 Alpha virt. eigenvalues --    2.48955   2.50665   2.51079   2.51839   2.53701
 Alpha virt. eigenvalues --    2.54218   2.54626   2.55349   2.55749   2.56135
 Alpha virt. eigenvalues --    2.57906   2.58739   2.59919   2.60632   2.61120
 Alpha virt. eigenvalues --    2.62059   2.63579   2.63943   2.65692   2.66009
 Alpha virt. eigenvalues --    2.67880   2.68778   2.70526   2.71198   2.72911
 Alpha virt. eigenvalues --    2.73118   2.75139   2.76297   2.78666   2.79771
 Alpha virt. eigenvalues --    2.81123   2.81184   2.83800   2.85608   2.86992
 Alpha virt. eigenvalues --    2.87477   2.88553   2.89628   2.90642   2.91424
 Alpha virt. eigenvalues --    2.92053   2.94023   2.94949   2.97332   2.99003
 Alpha virt. eigenvalues --    3.00246   3.00869   3.04306   3.06191   3.06698
 Alpha virt. eigenvalues --    3.08343   3.09448   3.13088   3.13703   3.14610
 Alpha virt. eigenvalues --    3.15171   3.17007   3.18645   3.19421   3.22931
 Alpha virt. eigenvalues --    3.23764   3.24685   3.26517   3.26786   3.28566
 Alpha virt. eigenvalues --    3.32449   3.34405   3.35078   3.36145   3.38003
 Alpha virt. eigenvalues --    3.39334   3.42081   3.47226   3.56850   3.59951
 Alpha virt. eigenvalues --    3.60782   3.65575   3.76587   3.78364   3.78462
 Alpha virt. eigenvalues --    3.80075   3.81429   3.82119   3.82451   3.83197
 Alpha virt. eigenvalues --    3.83801   3.84229   3.84687   3.86565   3.87988
 Alpha virt. eigenvalues --    3.90293   3.92386   3.95431   3.99955   4.02524
 Alpha virt. eigenvalues --    4.05360   4.10008   4.11220   4.15191   4.23317
 Alpha virt. eigenvalues --    4.27230   4.30182   4.34237   4.37106   4.40882
 Alpha virt. eigenvalues --    4.47330   4.56109   4.93589   4.96371   4.97460
 Alpha virt. eigenvalues --    5.05380   5.10904   5.30056   5.30798   5.40441
 Alpha virt. eigenvalues --    5.63610   5.65825   5.66226   5.66732  23.64368
 Alpha virt. eigenvalues --   23.79411  23.83877  23.87661  23.88060  23.93174
 Alpha virt. eigenvalues --   23.96166  23.97133  23.99596  24.00845  24.02737
 Alpha virt. eigenvalues --   24.03124  24.04648  24.08736  24.26896  50.00292
 Alpha virt. eigenvalues --   50.02602  50.06805  50.10168
          Condensed to atoms (all electrons):
               1          2          3          4          5          6
     1  C    5.744739   0.373037  -0.039896   0.004217  -0.006424  -0.072172
     2  C    0.373037   5.440769   0.265436  -0.074706  -0.001439  -0.002570
     3  C   -0.039896   0.265436   4.991893   0.353514  -0.065197  -0.006533
     4  C    0.004217  -0.074706   0.353514   5.258812   0.336587  -0.070408
     5  C   -0.006424  -0.001439  -0.065197   0.336587   5.097889   0.316310
     6  C   -0.072172  -0.002570  -0.006533  -0.070408   0.316310   5.029055
     7  C    0.280098  -0.068818   0.004348   0.000537  -0.066766   0.376711
     8  C    0.190375   0.032120   0.002621  -0.000166  -0.000654   0.005071
     9  C   -0.171064  -0.102727   0.007974  -0.000039  -0.000001  -0.000142
    10  C    0.021404   0.259972  -0.041325   0.004795  -0.000247  -0.000208
    11  O   -0.118699   0.007846  -0.000088   0.000000  -0.000009   0.000071
    12  C   -0.085467  -0.002500   0.000553  -0.000179  -0.006971  -0.068978
    13  C   -0.007364  -0.082501  -0.004424  -0.000695  -0.000041   0.000068
    14  O    0.002813  -0.070270   0.009989   0.000745  -0.000016   0.000001
    15  C    0.000870  -0.005896  -0.068845   0.263218  -0.045599  -0.006908
    16  O    0.001718   0.002520   0.003084  -0.053159  -0.001924  -0.001086
    17  C    0.000049   0.000682  -0.014809  -0.073158   0.007225  -0.000186
    18  C   -0.000083  -0.000228   0.006937  -0.064021  -0.008971  -0.003331
    19  O    0.000001   0.000000  -0.000073   0.003843  -0.000302   0.000103
    20  H    0.007995  -0.061730   0.409722  -0.023713   0.007238  -0.000527
    21  H   -0.006821  -0.038723   0.407456  -0.028029  -0.006533  -0.001124
    22  H   -0.000411   0.010059  -0.036944   0.422379  -0.043258   0.008721
    23  H   -0.000341  -0.000417   0.007504  -0.033781   0.414093  -0.034910
    24  H   -0.000703  -0.001239  -0.005971  -0.040997   0.415125  -0.042117
    25  H   -0.004100   0.000045  -0.000705  -0.011329  -0.034521   0.404025
    26  H    0.010868  -0.000302  -0.000360   0.008055  -0.038695   0.409035
    27  H   -0.058011   0.010922  -0.000064  -0.000605   0.007484  -0.039797
    28  H    0.005289   0.001543  -0.000303  -0.000003   0.000000   0.000005
    29  H    0.011854   0.002074  -0.000246   0.000014   0.000001   0.000020
    30  H    0.009656  -0.000069  -0.000052   0.000077  -0.000672  -0.004263
    31  H   -0.005256   0.003820   0.000204  -0.000582   0.003890  -0.006526
    32  H   -0.013331  -0.001522   0.000064  -0.000021  -0.000251   0.007848
    33  H    0.000449  -0.017023   0.002921  -0.000428   0.000000   0.000000
    34  H   -0.000755   0.012471  -0.000547  -0.000037   0.000000  -0.000001
    35  H    0.001510   0.003362  -0.000413  -0.000362  -0.000014   0.000007
    36  H   -0.000036  -0.004811   0.004331  -0.000089   0.000009   0.000000
    37  H    0.000315   0.000079  -0.000786   0.012809  -0.000740   0.000069
    38  H   -0.000005  -0.000016   0.001061  -0.002260  -0.000133   0.000005
    39  H   -0.000128   0.001154  -0.000281  -0.008539  -0.000168   0.000030
    40  H    0.000005  -0.000061  -0.000032   0.008393  -0.000199  -0.000010
    41  H    0.000074  -0.000035  -0.000394  -0.008679   0.005402  -0.002235
    42  H    0.000007   0.000018  -0.000264   0.007755  -0.003501   0.000465
    43  H   -0.000001   0.000000   0.000023  -0.000485  -0.000021   0.000011
               7          8          9         10         11         12
     1  C    0.280098   0.190375  -0.171064   0.021404  -0.118699  -0.085467
     2  C   -0.068818   0.032120  -0.102727   0.259972   0.007846  -0.002500
     3  C    0.004348   0.002621   0.007974  -0.041325  -0.000088   0.000553
     4  C    0.000537  -0.000166  -0.000039   0.004795   0.000000  -0.000179
     5  C   -0.066766  -0.000654  -0.000001  -0.000247  -0.000009  -0.006971
     6  C    0.376711   0.005071  -0.000142  -0.000208   0.000071  -0.068978
     7  C    5.166341  -0.050950   0.008981   0.004254   0.005284   0.350865
     8  C   -0.050950   4.716839   0.363639  -0.091763   0.650669  -0.004964
     9  C    0.008981   0.363639   5.217646   0.275310  -0.074263  -0.001001
    10  C    0.004254  -0.091763   0.275310   5.324322   0.005745  -0.000074
    11  O    0.005284   0.650669  -0.074263   0.005745   7.899543  -0.002348
    12  C    0.350865  -0.004964  -0.001001  -0.000074  -0.002348   4.942501
    13  C   -0.000591  -0.001298  -0.056009   0.325039   0.000012  -0.000012
    14  O   -0.000022   0.002609  -0.046556   0.235527  -0.000013   0.000020
    15  C    0.000069  -0.000001  -0.000024   0.000399   0.000000   0.000042
    16  O   -0.002743  -0.000305  -0.000071  -0.005036   0.000000  -0.000005
    17  C   -0.000051   0.000001  -0.000001  -0.000003   0.000000   0.000000
    18  C    0.000204  -0.000001  -0.000001  -0.000037   0.000000  -0.000006
    19  O   -0.000001   0.000000   0.000000   0.000000   0.000000   0.000000
    20  H   -0.000298  -0.000506   0.002025   0.002031   0.000002   0.000000
    21  H    0.001173   0.000086  -0.000738  -0.000809   0.000008   0.000945
    22  H   -0.000539   0.000002   0.000008  -0.000220   0.000000   0.000042
    23  H    0.007372   0.000027  -0.000001   0.000007   0.000000  -0.000344
    24  H   -0.006488  -0.000052   0.000003  -0.000008   0.000002   0.004400
    25  H   -0.036345  -0.000021  -0.000039   0.000039  -0.000012   0.007604
    26  H   -0.041239  -0.000249   0.000009   0.000019  -0.000013  -0.007596
    27  H    0.417188  -0.008552   0.003472  -0.001371   0.021798  -0.039660
    28  H   -0.000471  -0.022462   0.376517  -0.032199   0.000395   0.000173
    29  H   -0.000291  -0.033830   0.393885  -0.029843   0.004574  -0.000015
    30  H   -0.035751  -0.000134   0.000024   0.000012  -0.000098   0.402743
    31  H   -0.034879  -0.000653   0.000067  -0.000239  -0.000076   0.404634
    32  H   -0.025355   0.005346   0.000121  -0.000023   0.004762   0.401463
    33  H    0.000006  -0.000659   0.008283  -0.018153   0.000006   0.000000
    34  H    0.000022   0.001004  -0.011562  -0.038332  -0.000015   0.000000
    35  H   -0.000004   0.000168  -0.003295  -0.029661  -0.000045   0.000005
    36  H    0.000000  -0.000589   0.007033  -0.037033   0.000007  -0.000004
    37  H   -0.000001   0.000005   0.000004   0.000126  -0.000001   0.000003
    38  H    0.000006   0.000000   0.000000  -0.000017   0.000000   0.000000
    39  H   -0.000011   0.000012  -0.000040  -0.000707   0.000000   0.000000
    40  H    0.000005   0.000000   0.000000   0.000008   0.000000   0.000000
    41  H   -0.000026   0.000000   0.000001   0.000001   0.000000   0.000007
    42  H   -0.000024   0.000000   0.000000   0.000004   0.000000   0.000001
    43  H    0.000000   0.000000   0.000000   0.000000   0.000000   0.000000
              13         14         15         16         17         18
     1  C   -0.007364   0.002813   0.000870   0.001718   0.000049  -0.000083
     2  C   -0.082501  -0.070270  -0.005896   0.002520   0.000682  -0.000228
     3  C   -0.004424   0.009989  -0.068845   0.003084  -0.014809   0.006937
     4  C   -0.000695   0.000745   0.263218  -0.053159  -0.073158  -0.064021
     5  C   -0.000041  -0.000016  -0.045599  -0.001924   0.007225  -0.008971
     6  C    0.000068   0.000001  -0.006908  -0.001086  -0.000186  -0.003331
     7  C   -0.000591  -0.000022   0.000069  -0.002743  -0.000051   0.000204
     8  C   -0.001298   0.002609  -0.000001  -0.000305   0.000001  -0.000001
     9  C   -0.056009  -0.046556  -0.000024  -0.000071  -0.000001  -0.000001
    10  C    0.325039   0.235527   0.000399  -0.005036  -0.000003  -0.000037
    11  O    0.000012  -0.000013   0.000000   0.000000   0.000000   0.000000
    12  C   -0.000012   0.000020   0.000042  -0.000005   0.000000  -0.000006
    13  C    4.965332  -0.055880  -0.000311   0.005943  -0.001210   0.000038
    14  O   -0.055880   8.008083  -0.000016   0.000002   0.000006   0.000000
    15  C   -0.000311  -0.000016   5.410873   0.185359   0.338487   0.303709
    16  O    0.005943   0.000002   0.185359   8.023124  -0.044042  -0.029990
    17  C   -0.001210   0.000006   0.338487  -0.044042   4.942713  -0.070773
    18  C    0.000038   0.000000   0.303709  -0.029990  -0.070773   4.851331
    19  O    0.000000   0.000000  -0.060690  -0.006085  -0.010461   0.251645
    20  H   -0.005158   0.004038  -0.005685  -0.001291   0.003269  -0.000007
    21  H    0.000746   0.003611   0.006837  -0.000004  -0.000357  -0.000111
    22  H   -0.000003   0.000003  -0.039225   0.004052  -0.006541  -0.002869
    23  H    0.000002   0.000000  -0.011558   0.000082  -0.000186   0.006020
    24  H   -0.000015  -0.000005   0.008585  -0.000377  -0.000197  -0.000346
    25  H   -0.000035   0.000002   0.001713   0.018833   0.000739  -0.001171
    26  H   -0.000002   0.000000  -0.000354   0.000212   0.000023   0.000022
    27  H    0.000089   0.000004   0.000022  -0.000087   0.000000  -0.000010
    28  H    0.004891   0.008471   0.000001  -0.000002   0.000000   0.000000
    29  H   -0.000786   0.000997   0.000002  -0.000008   0.000000   0.000000
    30  H    0.000001  -0.000001   0.000001   0.000001   0.000000   0.000000
    31  H    0.000007  -0.000015  -0.000001   0.000003   0.000000   0.000001
    32  H    0.000000   0.000014   0.000001   0.000000   0.000000   0.000000
    33  H    0.391756  -0.001890  -0.000475   0.000340  -0.000073   0.000018
    34  H    0.397733   0.005426   0.000001   0.000207   0.000018   0.000001
    35  H    0.382659   0.004484  -0.000436   0.007057   0.000261   0.000053
    36  H   -0.004590   0.322104   0.000025  -0.000003  -0.000036  -0.000001
    37  H   -0.000122   0.000001  -0.053559   0.315324  -0.004505  -0.011098
    38  H    0.000060   0.000001  -0.034315   0.005015   0.388153  -0.001478
    39  H    0.000964  -0.000210  -0.029708  -0.000582   0.406523   0.007592
    40  H    0.000009   0.000000  -0.029289  -0.000204   0.399570  -0.014393
    41  H   -0.000002   0.000000  -0.027691  -0.002879   0.007757   0.404678
    42  H   -0.000004   0.000000  -0.053967   0.005079  -0.006645   0.393525
    43  H    0.000000   0.000000   0.008366   0.000142   0.000051  -0.031637
              19         20         21         22         23         24
     1  C    0.000001   0.007995  -0.006821  -0.000411  -0.000341  -0.000703
     2  C    0.000000  -0.061730  -0.038723   0.010059  -0.000417  -0.001239
     3  C   -0.000073   0.409722   0.407456  -0.036944   0.007504  -0.005971
     4  C    0.003843  -0.023713  -0.028029   0.422379  -0.033781  -0.040997
     5  C   -0.000302   0.007238  -0.006533  -0.043258   0.414093   0.415125
     6  C    0.000103  -0.000527  -0.001124   0.008721  -0.034910  -0.042117
     7  C   -0.000001  -0.000298   0.001173  -0.000539   0.007372  -0.006488
     8  C    0.000000  -0.000506   0.000086   0.000002   0.000027  -0.000052
     9  C    0.000000   0.002025  -0.000738   0.000008  -0.000001   0.000003
    10  C    0.000000   0.002031  -0.000809  -0.000220   0.000007  -0.000008
    11  O    0.000000   0.000002   0.000008   0.000000   0.000000   0.000002
    12  C    0.000000   0.000000   0.000945   0.000042  -0.000344   0.004400
    13  C    0.000000  -0.005158   0.000746  -0.000003   0.000002  -0.000015
    14  O    0.000000   0.004038   0.003611   0.000003   0.000000  -0.000005
    15  C   -0.060690  -0.005685   0.006837  -0.039225  -0.011558   0.008585
    16  O   -0.006085  -0.001291  -0.000004   0.004052   0.000082  -0.000377
    17  C   -0.010461   0.003269  -0.000357  -0.006541  -0.000186  -0.000197
    18  C    0.251645  -0.000007  -0.000111  -0.002869   0.006020  -0.000346
    19  O    7.975815  -0.000004   0.000003  -0.000155  -0.000071  -0.000004
    20  H   -0.000004   0.560142  -0.024432  -0.005789  -0.000398   0.000148
    21  H    0.000003  -0.024432   0.515266  -0.007553  -0.000026   0.004170
    22  H   -0.000155  -0.005789  -0.007553   0.543950  -0.005437  -0.007264
    23  H   -0.000071  -0.000398  -0.000026  -0.005437   0.545577  -0.024685
    24  H   -0.000004   0.000148   0.004170  -0.007264  -0.024685   0.555934
    25  H   -0.000384   0.000012  -0.000012   0.000031  -0.002813   0.006839
    26  H    0.000000   0.000035   0.000022  -0.000317  -0.009163  -0.002819
    27  H    0.000000   0.000035  -0.000065   0.000020  -0.000297  -0.000018
    28  H    0.000000  -0.000171   0.000215   0.000000   0.000000  -0.000001
    29  H    0.000000  -0.000026  -0.000033  -0.000001   0.000000  -0.000001
    30  H    0.000000   0.000000  -0.000121  -0.000009  -0.000103   0.000281
    31  H    0.000000   0.000019   0.000437  -0.000016  -0.000054   0.000162
    32  H    0.000000  -0.000002   0.000078   0.000000   0.000026  -0.000149
    33  H    0.000000   0.003810  -0.000132   0.000030  -0.000001   0.000001
    34  H    0.000000  -0.000789   0.000005  -0.000001   0.000000   0.000000
    35  H   -0.000009  -0.000020  -0.000068   0.000005  -0.000001   0.000002
    36  H    0.000000   0.003148  -0.000370   0.000007   0.000000  -0.000001
    37  H    0.028036  -0.000095   0.000049  -0.000478  -0.000019   0.000052
    38  H   -0.000298  -0.000158   0.000000   0.002333  -0.000032  -0.000004
    39  H   -0.000233  -0.000508   0.000209  -0.000038   0.000012  -0.000018
    40  H    0.017588  -0.000132   0.000023   0.000061  -0.000016   0.000029
    41  H   -0.026976   0.000036  -0.000013  -0.000595  -0.001853   0.000578
    42  H   -0.033145   0.000026  -0.000016   0.003646   0.000882  -0.000245
    43  H    0.318356   0.000000  -0.000001   0.000011  -0.000014  -0.000002
              25         26         27         28         29         30
     1  C   -0.004100   0.010868  -0.058011   0.005289   0.011854   0.009656
     2  C    0.000045  -0.000302   0.010922   0.001543   0.002074  -0.000069
     3  C   -0.000705  -0.000360  -0.000064  -0.000303  -0.000246  -0.000052
     4  C   -0.011329   0.008055  -0.000605  -0.000003   0.000014   0.000077
     5  C   -0.034521  -0.038695   0.007484   0.000000   0.000001  -0.000672
     6  C    0.404025   0.409035  -0.039797   0.000005   0.000020  -0.004263
     7  C   -0.036345  -0.041239   0.417188  -0.000471  -0.000291  -0.035751
     8  C   -0.000021  -0.000249  -0.008552  -0.022462  -0.033830  -0.000134
     9  C   -0.000039   0.000009   0.003472   0.376517   0.393885   0.000024
    10  C    0.000039   0.000019  -0.001371  -0.032199  -0.029843   0.000012
    11  O   -0.000012  -0.000013   0.021798   0.000395   0.004574  -0.000098
    12  C    0.007604  -0.007596  -0.039660   0.000173  -0.000015   0.402743
    13  C   -0.000035  -0.000002   0.000089   0.004891  -0.000786   0.000001
    14  O    0.000002   0.000000   0.000004   0.008471   0.000997  -0.000001
    15  C    0.001713  -0.000354   0.000022   0.000001   0.000002   0.000001
    16  O    0.018833   0.000212  -0.000087  -0.000002  -0.000008   0.000001
    17  C    0.000739   0.000023   0.000000   0.000000   0.000000   0.000000
    18  C   -0.001171   0.000022  -0.000010   0.000000   0.000000   0.000000
    19  O   -0.000384   0.000000   0.000000   0.000000   0.000000   0.000000
    20  H    0.000012   0.000035   0.000035  -0.000171  -0.000026   0.000000
    21  H   -0.000012   0.000022  -0.000065   0.000215  -0.000033  -0.000121
    22  H    0.000031  -0.000317   0.000020   0.000000  -0.000001  -0.000009
    23  H   -0.002813  -0.009163  -0.000297   0.000000   0.000000  -0.000103
    24  H    0.006839  -0.002819  -0.000018  -0.000001  -0.000001   0.000281
    25  H    0.545570  -0.024495  -0.006582   0.000002  -0.000001   0.000142
    26  H   -0.024495   0.569235  -0.005836   0.000000  -0.000001   0.004043
    27  H   -0.006582  -0.005836   0.562000  -0.000110  -0.000099  -0.004842
    28  H    0.000002   0.000000  -0.000110   0.493904  -0.011353  -0.000007
    29  H   -0.000001  -0.000001  -0.000099  -0.011353   0.502972   0.000001
    30  H    0.000142   0.004043  -0.004842  -0.000007   0.000001   0.553203
    31  H   -0.000353  -0.000414   0.007659  -0.000006   0.000005  -0.026624
    32  H   -0.000326   0.000103  -0.006168  -0.000021  -0.000014  -0.024104
    33  H   -0.000014   0.000000  -0.000004  -0.000535   0.000380   0.000000
    34  H   -0.000002   0.000000  -0.000002   0.000506   0.000650   0.000000
    35  H    0.000018   0.000000  -0.000011  -0.000235  -0.000331   0.000000
    36  H    0.000000   0.000000  -0.000003  -0.000169  -0.000279   0.000000
    37  H    0.000088  -0.000008  -0.000008   0.000000  -0.000002   0.000000
    38  H   -0.000106  -0.000001   0.000000   0.000000   0.000000   0.000000
    39  H   -0.000005  -0.000001   0.000000   0.000002   0.000000   0.000000
    40  H   -0.000033  -0.000002   0.000000   0.000000   0.000000   0.000000
    41  H    0.003893   0.000314   0.000008   0.000000   0.000000   0.000000
    42  H    0.000224   0.000009  -0.000001   0.000000   0.000000   0.000000
    43  H   -0.000038  -0.000002   0.000000   0.000000   0.000000   0.000000
              31         32         33         34         35         36
     1  C   -0.005256  -0.013331   0.000449  -0.000755   0.001510  -0.000036
     2  C    0.003820  -0.001522  -0.017023   0.012471   0.003362  -0.004811
     3  C    0.000204   0.000064   0.002921  -0.000547  -0.000413   0.004331
     4  C   -0.000582  -0.000021  -0.000428  -0.000037  -0.000362  -0.000089
     5  C    0.003890  -0.000251   0.000000   0.000000  -0.000014   0.000009
     6  C   -0.006526   0.007848   0.000000  -0.000001   0.000007   0.000000
     7  C   -0.034879  -0.025355   0.000006   0.000022  -0.000004   0.000000
     8  C   -0.000653   0.005346  -0.000659   0.001004   0.000168  -0.000589
     9  C    0.000067   0.000121   0.008283  -0.011562  -0.003295   0.007033
    10  C   -0.000239  -0.000023  -0.018153  -0.038332  -0.029661  -0.037033
    11  O   -0.000076   0.004762   0.000006  -0.000015  -0.000045   0.000007
    12  C    0.404634   0.401463   0.000000   0.000000   0.000005  -0.000004
    13  C    0.000007   0.000000   0.391756   0.397733   0.382659  -0.004590
    14  O   -0.000015   0.000014  -0.001890   0.005426   0.004484   0.322104
    15  C   -0.000001   0.000001  -0.000475   0.000001  -0.000436   0.000025
    16  O    0.000003   0.000000   0.000340   0.000207   0.007057  -0.000003
    17  C    0.000000   0.000000  -0.000073   0.000018   0.000261  -0.000036
    18  C    0.000001   0.000000   0.000018   0.000001   0.000053  -0.000001
    19  O    0.000000   0.000000   0.000000   0.000000  -0.000009   0.000000
    20  H    0.000019  -0.000002   0.003810  -0.000789  -0.000020   0.003148
    21  H    0.000437   0.000078  -0.000132   0.000005  -0.000068  -0.000370
    22  H   -0.000016   0.000000   0.000030  -0.000001   0.000005   0.000007
    23  H   -0.000054   0.000026  -0.000001   0.000000  -0.000001   0.000000
    24  H    0.000162  -0.000149   0.000001   0.000000   0.000002  -0.000001
    25  H   -0.000353  -0.000326  -0.000014  -0.000002   0.000018   0.000000
    26  H   -0.000414   0.000103   0.000000   0.000000   0.000000   0.000000
    27  H    0.007659  -0.006168  -0.000004  -0.000002  -0.000011  -0.000003
    28  H   -0.000006  -0.000021  -0.000535   0.000506  -0.000235  -0.000169
    29  H    0.000005  -0.000014   0.000380   0.000650  -0.000331  -0.000279
    30  H   -0.026624  -0.024104   0.000000   0.000000   0.000000   0.000000
    31  H    0.557090  -0.027662   0.000000   0.000000   0.000000   0.000003
    32  H   -0.027662   0.550783   0.000000   0.000000   0.000000  -0.000004
    33  H    0.000000   0.000000   0.547473  -0.028492  -0.020428   0.004133
    34  H    0.000000   0.000000  -0.028492   0.546007  -0.020450  -0.000043
    35  H    0.000000   0.000000  -0.020428  -0.020450   0.542588  -0.000033
    36  H    0.000003  -0.000004   0.004133  -0.000043  -0.000033   0.440032
    37  H    0.000000   0.000000   0.000020  -0.000009  -0.000216   0.000001
    38  H    0.000000   0.000000   0.000086   0.000000  -0.000001  -0.000001
    39  H    0.000000   0.000000   0.002942   0.000187  -0.000030  -0.000147
    40  H    0.000000   0.000000   0.000028  -0.000003  -0.000022   0.000001
    41  H   -0.000001   0.000000  -0.000004   0.000000  -0.000002   0.000000
    42  H    0.000000   0.000000  -0.000002   0.000000  -0.000007   0.000000
    43  H    0.000000   0.000000   0.000000   0.000000   0.000000   0.000000
              37         38         39         40         41         42
     1  C    0.000315  -0.000005  -0.000128   0.000005   0.000074   0.000007
     2  C    0.000079  -0.000016   0.001154  -0.000061  -0.000035   0.000018
     3  C   -0.000786   0.001061  -0.000281  -0.000032  -0.000394  -0.000264
     4  C    0.012809  -0.002260  -0.008539   0.008393  -0.008679   0.007755
     5  C   -0.000740  -0.000133  -0.000168  -0.000199   0.005402  -0.003501
     6  C    0.000069   0.000005   0.000030  -0.000010  -0.002235   0.000465
     7  C   -0.000001   0.000006  -0.000011   0.000005  -0.000026  -0.000024
     8  C    0.000005   0.000000   0.000012   0.000000   0.000000   0.000000
     9  C    0.000004   0.000000  -0.000040   0.000000   0.000001   0.000000
    10  C    0.000126  -0.000017  -0.000707   0.000008   0.000001   0.000004
    11  O   -0.000001   0.000000   0.000000   0.000000   0.000000   0.000000
    12  C    0.000003   0.000000   0.000000   0.000000   0.000007   0.000001
    13  C   -0.000122   0.000060   0.000964   0.000009  -0.000002  -0.000004
    14  O    0.000001   0.000001  -0.000210   0.000000   0.000000   0.000000
    15  C   -0.053559  -0.034315  -0.029708  -0.029289  -0.027691  -0.053967
    16  O    0.315324   0.005015  -0.000582  -0.000204  -0.002879   0.005079
    17  C   -0.004505   0.388153   0.406523   0.399570   0.007757  -0.006645
    18  C   -0.011098  -0.001478   0.007592  -0.014393   0.404678   0.393525
    19  O    0.028036  -0.000298  -0.000233   0.017588  -0.026976  -0.033145
    20  H   -0.000095  -0.000158  -0.000508  -0.000132   0.000036   0.000026
    21  H    0.000049   0.000000   0.000209   0.000023  -0.000013  -0.000016
    22  H   -0.000478   0.002333  -0.000038   0.000061  -0.000595   0.003646
    23  H   -0.000019  -0.000032   0.000012  -0.000016  -0.001853   0.000882
    24  H    0.000052  -0.000004  -0.000018   0.000029   0.000578  -0.000245
    25  H    0.000088  -0.000106  -0.000005  -0.000033   0.003893   0.000224
    26  H   -0.000008  -0.000001  -0.000001  -0.000002   0.000314   0.000009
    27  H   -0.000008   0.000000   0.000000   0.000000   0.000008  -0.000001
    28  H    0.000000   0.000000   0.000002   0.000000   0.000000   0.000000
    29  H   -0.000002   0.000000   0.000000   0.000000   0.000000   0.000000
    30  H    0.000000   0.000000   0.000000   0.000000   0.000000   0.000000
    31  H    0.000000   0.000000   0.000000   0.000000  -0.000001   0.000000
    32  H    0.000000   0.000000   0.000000   0.000000   0.000000   0.000000
    33  H    0.000020   0.000086   0.002942   0.000028  -0.000004  -0.000002
    34  H   -0.000009   0.000000   0.000187  -0.000003   0.000000   0.000000
    35  H   -0.000216  -0.000001  -0.000030  -0.000022  -0.000002  -0.000007
    36  H    0.000001  -0.000001  -0.000147   0.000001   0.000000   0.000000
    37  H    0.455071  -0.000189  -0.000941   0.003574  -0.001186   0.002253
    38  H   -0.000189   0.565125  -0.025480  -0.020616  -0.000145  -0.000374
    39  H   -0.000941  -0.025480   0.543977  -0.025377  -0.000360  -0.000235
    40  H    0.003574  -0.020616  -0.025377   0.531418   0.000958  -0.000672
    41  H   -0.001186  -0.000145  -0.000360   0.000958   0.547776  -0.036351
    42  H    0.002253  -0.000374  -0.000235  -0.000672  -0.036351   0.594009
    43  H   -0.001119  -0.000024   0.000030  -0.000736  -0.007156  -0.000385
              43
     1  C   -0.000001
     2  C    0.000000
     3  C    0.000023
     4  C   -0.000485
     5  C   -0.000021
     6  C    0.000011
     7  C    0.000000
     8  C    0.000000
     9  C    0.000000
    10  C    0.000000
    11  O    0.000000
    12  C    0.000000
    13  C    0.000000
    14  O    0.000000
    15  C    0.008366
    16  O    0.000142
    17  C    0.000051
    18  C   -0.031637
    19  O    0.318356
    20  H    0.000000
    21  H   -0.000001
    22  H    0.000011
    23  H   -0.000014
    24  H   -0.000002
    25  H   -0.000038
    26  H   -0.000002
    27  H    0.000000
    28  H    0.000000
    29  H    0.000000
    30  H    0.000000
    31  H    0.000000
    32  H    0.000000
    33  H    0.000000
    34  H    0.000000
    35  H    0.000000
    36  H    0.000000
    37  H   -0.001119
    38  H   -0.000024
    39  H    0.000030
    40  H   -0.000736
    41  H   -0.007156
    42  H   -0.000385
    43  H    0.433207
 Mulliken charges:
               1
     1  C   -0.076272
     2  C    0.109675
     3  C   -0.191084
     4  C   -0.189280
     5  C   -0.277988
     6  C   -0.193598
     7  C   -0.251799
     8  C    0.247215
     9  C   -0.197427
    10  C   -0.131704
    11  O   -0.405045
    12  C   -0.295877
    13  C   -0.254296
    14  O   -0.434056
    15  C   -0.054026
    16  O   -0.428215
    17  C   -0.262292
    18  C    0.014787
    19  O   -0.456495
    20  H    0.127705
    21  H    0.174752
    22  H    0.162301
    23  H    0.144916
    24  H    0.137412
    25  H    0.133621
    26  H    0.129867
    27  H    0.141505
    28  H    0.176136
    29  H    0.159728
    30  H    0.126662
    31  H    0.125355
    32  H    0.128344
    33  H    0.125631
    34  H    0.136804
    35  H    0.133917
    36  H    0.267409
    37  H    0.257204
    38  H    0.123808
    39  H    0.130115
    40  H    0.130126
    41  H    0.145102
    42  H    0.127937
    43  H    0.281424
 Sum of Mulliken charges =   0.00000
 Mulliken charges with hydrogens summed into heavy atoms:
               1
     1  C   -0.076272
     2  C    0.109675
     3  C    0.111373
     4  C   -0.026979
     5  C    0.004340
     6  C    0.069890
     7  C   -0.110295
     8  C    0.247215
     9  C    0.138437
    10  C   -0.131704
    11  O   -0.405045
    12  C    0.084484
    13  C    0.142056
    14  O   -0.166647
    15  C   -0.054026
    16  O   -0.171012
    17  C    0.121757
    18  C    0.287826
    19  O   -0.175072
 Electronic spatial extent (au):  <R**2>=           5062.1448
 Charge=              0.0000 electrons
 Dipole moment (field-independent basis, Debye):
    X=              7.7084    Y=             -0.7857    Z=              2.8250  Tot=              8.2473
 Quadrupole moment (field-independent basis, Debye-Ang):
   XX=           -122.3003   YY=           -110.2243   ZZ=           -114.4663
   XY=             12.4151   XZ=             -7.9172   YZ=              1.9674
 Traceless Quadrupole moment (field-independent basis, Debye-Ang):
   XX=             -6.6367   YY=              5.4393   ZZ=              1.1973
   XY=             12.4151   XZ=             -7.9172   YZ=              1.9674
 Octapole moment (field-independent basis, Debye-Ang**2):
  XXX=            131.5660  YYY=            -18.0348  ZZZ=             -5.0491  XYY=             18.2991
  XXY=             16.6924  XXZ=             -2.9952  XZZ=             44.4163  YZZ=            -13.7811
  YYZ=              1.9208  XYZ=            -31.8298
 Hexadecapole moment (field-independent basis, Debye-Ang**3):
 XXXX=          -3678.9326 YYYY=          -1956.2957 ZZZZ=           -762.1914 XXXY=            238.5618
 XXXZ=           -233.4194 YYYX=             22.0019 YYYZ=            -32.7180 ZZZX=            -96.6257
 ZZZY=            -12.7273 XXYY=           -996.9710 XXZZ=           -760.6166 YYZZ=           -457.1106
 XXYZ=             25.0795 YYXZ=            -15.1903 ZZXY=             40.2436
 N-N= 1.632425195149D+03 E-N=-5.335661764032D+03  KE= 8.829795142223D+02
 1\1\GINC-SNODE82\SP\RmPW1PW91\6-311G(d,p)\C15H24O4\ROOT\11-Mar-2024\0\
 \# mPW1PW91/6-311G(d,p) nmr guess=read geom=check scrf=(solvent=methan
 ol,read)\\candidate structure: DY-202A-11R_66, conformer: 1, nmr calcu
 lation with methanol solvation\\0,1\C,0,-1.4261966919,0.7133407812,-0.
 218545656\C,0,-0.9782721666,-0.3765160586,0.4526508846\C,0,0.122372362
 3,-0.4676791351,1.4770698686\C,0,1.4734216318,0.253261236,1.2283034789
 \C,0,1.304047058,1.7836401376,1.0780714869\C,0,0.583850569,2.315512868
 3,-0.172305842\C,0,-0.9468378812,2.1443880493,-0.2188344183\C,0,-2.627
 5067817,0.3494381032,-0.9875618931\C,0,-3.0096665852,-1.0811121069,-0.
 6616121073\C,0,-1.8307610736,-1.6251681845,0.1619621791\O,0,-3.2467838
 737,1.0884363771,-1.7552453101\C,0,-1.6762442492,2.9483324005,0.879333
 5482\C,0,-1.0551444346,-2.7134888836,-0.5874203714\O,0,-2.3594506772,-
 2.162552126,1.3921487248\C,0,2.3738906432,-0.4566022587,0.171276831\O,
 0,1.6218200522,-0.6362539063,-1.0470240952\C,0,2.8355077096,-1.8354034
 159,0.6810342551\C,0,3.6126877274,0.389489269,-0.1709237114\O,0,4.3612
 581565,-0.3245546758,-1.166352461\H,0,0.3149974671,-1.5207790756,1.702
 7514047\H,0,-0.2863883458,-0.0495471534,2.4095704086\H,0,2.0228256788,
 0.1242566307,2.1707163365\H,0,2.2949830611,2.2500237444,1.1287641366\H
 ,0,0.7795317965,2.137468906,1.9760725311\H,0,1.0139982566,1.8578448216
 ,-1.0693647483\H,0,0.7879915805,3.3927311747,-0.2463351351\H,0,-1.2766
 759986,2.5679026721,-1.1775993924\H,0,-3.9200138329,-1.070195217,-0.05
 01269039\H,0,-3.225624741,-1.6536576047,-1.5692724951\H,0,-1.370751725
 7,4.0019161731,0.8528585231\H,0,-1.4681796181,2.559733544,1.8823278897
 \H,0,-2.7612736272,2.9106050212,0.727677223\H,0,-0.1877938043,-3.05295
 45536,-0.0105094681\H,0,-1.7128915525,-3.57368012,-0.7567004127\H,0,-0
 .6971494508,-2.3488460508,-1.5551261546\H,0,-1.6490446489,-2.659184058
 2,1.8333476866\H,0,2.2821445498,-0.8823594033,-1.7215038812\H,0,3.4104
 254035,-1.7404163632,1.6097449932\H,0,1.9850246023,-2.496459304,0.8689
 479084\H,0,3.4747259124,-2.3194527737,-0.0639007302\H,0,3.3109582296,1
 .360833728,-0.5732480384\H,0,4.2233511797,0.5579830751,0.7276760211\H,
 0,4.9152381331,0.3204237159,-1.6347930938\\Version=ES64L-G09RevD.01\St
 ate=1-A\HF=-886.9711657\RMSD=6.086e-09\Dipole=2.990215,-0.364803,1.205
 7656\Quadrupole=-4.1605827,3.6646242,0.4959585,9.3093253,-6.0965628,1.
 8459661\PG=C01 [X(C15H24O4)]\\@


 I FIND THAT THE THREE TRULY GREAT TIMES FOR THINKING THOUGHTS
 ARE WHEN I AM STANDING IN THE SHOWER, SITTING ON THE JOHN, OR WALKING.

                                    -- COLIN FLETCHER
 Job cpu time:       0 days  0 hours 39 minutes 15.7 seconds.
 File lengths (MBytes):  RWF=    271 Int=      0 D2E=      0 Chk=     29 Scr=      1
 Normal termination of Gaussian 09 at Mon Mar 11 00:17:40 2024.
