# Supplementary material for: New patchoulol- and guaiane-type sesquiterpenoids from Sanguisorba officinalis with anti-melanogenic activity
Source: Nat Prod Bioprospect. 2026 May 12;16(1):63. doi: 10.1007/s13659-026-00616-0 (PMC13161421; doi:10.1007/s13659-026-00616-0)
Supplement: Supplementary file 2 — Additional file 2. It includes the calculated NMR data of compound 11. [file 13659_2026_616_MOESM2_ESM.zip › New folder/11R-nmr-67.log]

 Entering Gaussian System, Link 0=/gpfs/home/zhengshan/software/Gaussian/g09/g09
 Input=DY-202A-11R_67-2.gjf
 Output=DY-202A-11R_67-2.log
 Initial command:
 /gpfs/home/zhengshan/software/Gaussian/g09/l1.exe "/gpfs/home/zhengshan/software/Gaussian/g09/scratch/zhengshan/%J/Gau-28494.inp" -scrdir="/gpfs/home/zhengshan/software/Gaussian/g09/scratch/zhengshan/%J/"
 Entering Link 1 = /gpfs/home/zhengshan/software/Gaussian/g09/l1.exe PID=     28495.
  
 Copyright (c) 1988,1990,1992,1993,1995,1998,2003,2009,2013,
            Gaussian, Inc.  All Rights Reserved.
  
 This is part of the Gaussian(R) 09 program.  It is based on
 the Gaussian(R) 03 system (copyright 2003, Gaussian, Inc.),
 the Gaussian(R) 98 system (copyright 1998, Gaussian, Inc.),
 the Gaussian(R) 94 system (copyright 1995, Gaussian, Inc.),
 the Gaussian 92(TM) system (copyright 1992, Gaussian, Inc.),
 the Gaussian 90(TM) system (copyright 1990, Gaussian, Inc.),
 the Gaussian 88(TM) system (copyright 1988, Gaussian, Inc.),
 the Gaussian 86(TM) system (copyright 1986, Carnegie Mellon
 University), and the Gaussian 82(TM) system (copyright 1983,
 Carnegie Mellon University). Gaussian is a federally registered
 trademark of Gaussian, Inc.
  
 This software contains proprietary and confidential information,
 including trade secrets, belonging to Gaussian, Inc.
  
 This software is provided under written license and may be
 used, copied, transmitted, or stored only in accord with that
 written license.
  
 The following legend is applicable only to US Government
 contracts under FAR:
  
                    RESTRICTED RIGHTS LEGEND
  
 Use, reproduction and disclosure by the US Government is
 subject to restrictions as set forth in subparagraphs (a)
 and (c) of the Commercial Computer Software - Restricted
 Rights clause in FAR 52.227-19.
  
 Gaussian, Inc.
 340 Quinnipiac St., Bldg. 40, Wallingford CT 06492
  
  
 ---------------------------------------------------------------
 Warning -- This program may not be used in any manner that
 competes with the business of Gaussian, Inc. or will provide
 assistance to any competitor of Gaussian, Inc.  The licensee
 of this program is prohibited from giving any competitor of
 Gaussian, Inc. access to this program.  By using this program,
 the user acknowledges that Gaussian, Inc. is engaged in the
 business of creating and licensing software in the field of
 computational chemistry and represents and warrants to the
 licensee that it is not a competitor of Gaussian, Inc. and that
 it will not use this program in any manner prohibited above.
 ---------------------------------------------------------------
  

 Cite this work as:
 Gaussian 09, Revision D.01,
 M. J. Frisch, G. W. Trucks, H. B. Schlegel, G. E. Scuseria, 
 M. A. Robb, J. R. Cheeseman, G. Scalmani, V. Barone, B. Mennucci, 
 G. A. Petersson, H. Nakatsuji, M. Caricato, X. Li, H. P. Hratchian, 
 A. F. Izmaylov, J. Bloino, G. Zheng, J. L. Sonnenberg, M. Hada, 
 M. Ehara, K. Toyota, R. Fukuda, J. Hasegawa, M. Ishida, T. Nakajima, 
 Y. Honda, O. Kitao, H. Nakai, T. Vreven, J. A. Montgomery, Jr., 
 J. E. Peralta, F. Ogliaro, M. Bearpark, J. J. Heyd, E. Brothers, 
 K. N. Kudin, V. N. Staroverov, T. Keith, R. Kobayashi, J. Normand, 
 K. Raghavachari, A. Rendell, J. C. Burant, S. S. Iyengar, J. Tomasi, 
 M. Cossi, N. Rega, J. M. Millam, M. Klene, J. E. Knox, J. B. Cross, 
 V. Bakken, C. Adamo, J. Jaramillo, R. Gomperts, R. E. Stratmann, 
 O. Yazyev, A. J. Austin, R. Cammi, C. Pomelli, J. W. Ochterski, 
 R. L. Martin, K. Morokuma, V. G. Zakrzewski, G. A. Voth, 
 P. Salvador, J. J. Dannenberg, S. Dapprich, A. D. Daniels, 
 O. Farkas, J. B. Foresman, J. V. Ortiz, J. Cioslowski, 
 and D. J. Fox, Gaussian, Inc., Wallingford CT, 2013.
 
 ******************************************
 Gaussian 09:  ES64L-G09RevD.01 24-Apr-2013
                11-Mar-2024 
 ******************************************
 %chk=DY-202A-11R_67.chk
 %mem=6GB
 %nprocshared=3
 Will use up to    3 processors via shared memory.
 ----------------------------------------------------------------------
 # mPW1PW91/6-311G(d,p) nmr guess=read geom=check scrf=(solvent=methano
 l,read)
 ----------------------------------------------------------------------
 1/29=2,38=1,40=2/1;
 2/12=2,40=1/2;
 3/5=4,6=6,7=101,11=2,14=-4,16=1,25=1,30=1,70=2203,72=3,74=-7,116=-2/1,2,8,3;
 4/5=1/1;
 5/5=2,38=6,53=3/2;
 8/6=1,10=90,11=11/1;
 10/13=100,45=16/2;
 6/7=2,8=2,9=2,10=2,28=1/1;
 99/9=1/99;
 ----------------------------------------------------------------------
 candidate structure: DY-202A-11R_67, conformer: 1, nmr calculation wit
 h methanol solvation
 ----------------------------------------------------------------------
 Structure from the checkpoint file:  "DY-202A-11R_67.chk"
 Charge =  0 Multiplicity = 1
 Redundant internal coordinates found in file.
 C,0,1.6318601864,0.7871529152,0.1174746698
 C,0,1.1274668578,-0.453397793,0.3217189779
 C,0,-0.284652201,-0.8197055486,0.6823168904
 C,0,-1.334646859,0.0486073338,-0.0616280581
 C,0,-1.5405948162,1.4023772067,0.6600390539
 C,0,-0.2642152229,2.0712562418,1.2122925811
 C,0,0.9688630044,2.1348052891,0.2878869158
 C,0,3.0495347535,0.6790089256,-0.2652360509
 C,0,3.4128124067,-0.7901520037,-0.3981045682
 C,0,2.176507423,-1.5507835914,0.1313475151
 O,0,3.822337664,1.6211343244,-0.4458034497
 C,0,0.6891275558,2.822431365,-1.0642332995
 C,0,2.4618953277,-2.2922814821,1.4439696617
 O,0,1.6392320195,-2.4692353229,-0.8388645681
 C,0,-2.6460888946,-0.7444669974,-0.3373896326
 O,0,-3.0786555213,-1.2947458303,0.9302957669
 C,0,-2.4048043443,-1.8638017939,-1.3600114635
 C,0,-3.8022434778,0.1361857947,-0.8781443441
 O,0,-4.4556387281,0.8817070665,0.1446050076
 H,0,-0.4252000591,-0.7180829963,1.7675766802
 H,0,-0.4258309106,-1.8808399972,0.4700592289
 H,0,-0.9289267723,0.2622240644,-1.0580770705
 H,0,-2.2225816156,1.2632165493,1.5064855428
 H,0,-2.0437297371,2.0941777218,-0.0242697651
 H,0,0.0375835649,1.570326726,2.141220285
 H,0,-0.5281335476,3.0975735163,1.5001889473
 H,0,1.7140143878,2.7630805498,0.7988215748
 H,0,3.5748431184,-1.0256220957,-1.4566082948
 H,0,4.341295929,-1.0112613887,0.1390341491
 H,0,0.2725222239,3.824417046,-0.9025724342
 H,0,-0.020374536,2.2557964723,-1.6768527157
 H,0,1.6143027044,2.934426583,-1.6403388386
 H,0,1.551368704,-2.7568768028,1.8372027377
 H,0,3.2030173058,-3.0833722851,1.2721295491
 H,0,2.8633996034,-1.6113345027,2.2023633813
 H,0,2.2285785201,-3.2426601447,-0.8629921788
 H,0,-3.7569498387,-1.9693303507,0.7491084786
 H,0,-2.2379555912,-1.4366726878,-2.3564298324
 H,0,-1.5402000287,-2.4858652006,-1.1124826402
 H,0,-3.2854763476,-2.5152825662,-1.4219362421
 H,0,-3.4330698733,0.8456142582,-1.6264392337
 H,0,-4.5318775731,-0.5216025501,-1.3772590293
 H,0,-4.4334167644,0.2954539818,0.9251361151
 Recover connectivity data from disk.
                          Input orientation:                          
 ---------------------------------------------------------------------
 Center     Atomic      Atomic             Coordinates (Angstroms)
 Number     Number       Type             X           Y           Z
 ---------------------------------------------------------------------
      1          6           0        1.631860    0.787153    0.117475
      2          6           0        1.127467   -0.453398    0.321719
      3          6           0       -0.284652   -0.819706    0.682317
      4          6           0       -1.334647    0.048607   -0.061628
      5          6           0       -1.540595    1.402377    0.660039
      6          6           0       -0.264215    2.071256    1.212293
      7          6           0        0.968863    2.134805    0.287887
      8          6           0        3.049535    0.679009   -0.265236
      9          6           0        3.412812   -0.790152   -0.398105
     10          6           0        2.176507   -1.550784    0.131348
     11          8           0        3.822338    1.621134   -0.445803
     12          6           0        0.689128    2.822431   -1.064233
     13          6           0        2.461895   -2.292281    1.443970
     14          8           0        1.639232   -2.469235   -0.838865
     15          6           0       -2.646089   -0.744467   -0.337390
     16          8           0       -3.078656   -1.294746    0.930296
     17          6           0       -2.404804   -1.863802   -1.360011
     18          6           0       -3.802243    0.136186   -0.878144
     19          8           0       -4.455639    0.881707    0.144605
     20          1           0       -0.425200   -0.718083    1.767577
     21          1           0       -0.425831   -1.880840    0.470059
     22          1           0       -0.928927    0.262224   -1.058077
     23          1           0       -2.222582    1.263217    1.506486
     24          1           0       -2.043730    2.094178   -0.024270
     25          1           0        0.037584    1.570327    2.141220
     26          1           0       -0.528134    3.097574    1.500189
     27          1           0        1.714014    2.763081    0.798822
     28          1           0        3.574843   -1.025622   -1.456608
     29          1           0        4.341296   -1.011261    0.139034
     30          1           0        0.272522    3.824417   -0.902572
     31          1           0       -0.020375    2.255796   -1.676853
     32          1           0        1.614303    2.934427   -1.640339
     33          1           0        1.551369   -2.756877    1.837203
     34          1           0        3.203017   -3.083372    1.272130
     35          1           0        2.863400   -1.611335    2.202363
     36          1           0        2.228579   -3.242660   -0.862992
     37          1           0       -3.756950   -1.969330    0.749108
     38          1           0       -2.237956   -1.436673   -2.356430
     39          1           0       -1.540200   -2.485865   -1.112483
     40          1           0       -3.285476   -2.515283   -1.421936
     41          1           0       -3.433070    0.845614   -1.626439
     42          1           0       -4.531878   -0.521603   -1.377259
     43          1           0       -4.433417    0.295454    0.925136
 ---------------------------------------------------------------------
                    Distance matrix (angstroms):
                    1          2          3          4          5
     1  C    0.000000
     2  C    1.354657   0.000000
     3  C    2.563993   1.502762   0.000000
     4  C    3.062302   2.541843   1.552389   0.000000
     5  C    3.276789   3.267555   2.552556   1.547873   0.000000
     6  C    2.538237   3.017247   2.939209   2.619123   1.543220
     7  C    1.511546   2.593279   3.233575   3.127386   2.640516
     8  C    1.472401   2.306774   3.776348   4.433950   4.738004
     9  C    2.434236   2.419577   3.852198   4.832712   5.519338
    10  C    2.400579   1.530027   2.625900   3.863094   4.776769
    11  O    2.410601   3.486417   4.908943   5.405083   5.480127
    12  C    2.535259   3.583861   4.154978   3.577007   3.156158
    13  C    3.454195   2.534095   3.208133   4.707475   5.503179
    14  O    3.393922   2.381692   2.955719   3.973359   5.229474
    15  C    4.566575   3.841727   2.573295   1.557206   2.612646
    16  O    5.213822   4.332401   2.844927   2.414555   3.116591
    17  C    5.050266   4.158653   3.123506   2.547223   3.936418
    18  C    5.562778   5.107771   3.965125   2.600654   3.014018
    19  O    6.088294   5.743252   4.536636   3.236847   3.005703
    20  H    3.036457   2.138069   1.099031   2.181948   2.639526
    21  H    3.387712   2.114788   1.091325   2.198046   3.472507
    22  H    2.866200   2.577733   2.148170   1.096883   2.150816
    23  H    4.124647   3.946297   2.961991   2.173174   1.095876
    24  H    3.903635   4.082443   3.476253   2.165307   1.095450
    25  H    2.692699   2.931534   2.818597   3.008519   2.170887
    26  H    3.451886   4.091357   4.009149   3.519365   2.145838
    27  H    2.091715   3.304149   4.104217   4.171699   3.530334
    28  H    3.088539   3.078886   4.417364   5.215652   6.045087
    29  H    3.252046   3.266999   4.661678   5.777535   6.379164
    30  H    3.480412   4.530951   4.938643   4.188904   3.405206
    31  H    2.847175   3.556903   3.885130   3.034460   2.915554
    32  H    2.775068   3.945128   4.805650   4.417758   4.194317
    33  H    3.940062   2.789695   2.908155   4.450324   5.314635
    34  H    4.333904   3.482521   4.199512   5.672619   6.557321
    35  H    3.408254   2.809111   3.584334   5.050214   5.554853
    36  H    4.190081   3.224279   3.817724   4.916422   6.172736
    37  H    6.085757   5.132079   3.658271   3.255291   4.035911
    38  H    5.103046   4.411959   3.664700   2.878913   4.200667
    39  H    4.720954   3.647507   2.752053   2.751381   4.273203
    40  H    6.120136   5.173565   4.038293   3.497100   4.767315
    41  H    5.357067   5.126524   4.244547   2.736281   3.019839
    42  H    6.476012   5.909260   4.729656   3.504042   4.098787
    43  H    6.138540   5.643431   4.302882   3.261443   3.108693
                    6          7          8          9         10
     6  C    0.000000
     7  C    1.542416   0.000000
     8  C    3.886178   2.598939   0.000000
     9  C    4.929662   3.872835   1.519230   0.000000
    10  C    4.499416   3.881556   2.427227   1.545099   0.000000
    11  O    4.433036   2.990732   1.231840   2.446280   3.619796
    12  C    2.579864   1.542501   3.286971   4.573067   4.771449
    13  C    5.150322   4.812979   3.477826   2.560053   1.534354
    14  O    5.333519   4.787082   3.497062   2.481769   1.439976
    15  C    4.000392   4.663588   5.871254   6.059378   4.911954
    16  O    4.396654   5.343867   6.548261   6.645180   5.321711
    17  C    5.165612   5.485076   6.116718   5.993551   4.828100
    18  C    4.542254   5.302600   6.900520   7.290101   6.293680
    19  O    4.485868   5.569201   7.519088   8.062392   7.064174
    20  H    2.848626   3.503122   4.261218   4.407461   3.184261
    21  H    4.024437   4.254852   4.378545   4.083931   2.644963
    22  H    2.978090   2.986601   4.078046   4.515945   3.787539
    23  H    2.138849   3.525616   5.592451   6.292968   5.400147
    24  H    2.167091   3.028994   5.291702   6.183281   5.578563
    25  H    1.097688   2.149596   3.956934   4.838616   4.284380
    26  H    1.098119   2.153508   4.665393   5.852263   5.549417
    27  H    2.136111   1.100470   2.694288   4.116310   4.389629
    28  H    5.608213   4.452269   2.145014   1.096417   2.180078
    29  H    5.644868   4.614455   2.165432   1.095212   2.231021
    30  H    2.798984   2.181025   4.244006   5.604477   5.795423
    31  H    2.905284   2.203051   3.728708   4.764428   4.752466
    32  H    3.522982   2.184958   3.006278   4.318596   4.855106
    33  H    5.195934   5.164131   4.297681   3.511350   2.180688
    34  H    6.212526   5.761038   4.067255   2.844742   2.168856
    35  H    4.931905   4.613898   3.371849   2.781839   2.182795
    36  H    6.225635   5.641679   4.051021   2.762848   1.963127
    37  H    5.360977   6.276142   7.373658   7.356089   5.980194
    38  H    5.379312   5.480105   6.066857   6.015331   5.068485
    39  H    5.272577   5.441234   5.639142   5.283759   4.029318
    40  H    6.091266   6.530407   7.188450   6.992237   5.759880
    41  H    4.427441   4.970279   6.626069   7.144973   6.348220
    42  H    5.625090   6.331458   7.756022   8.009305   6.952520
    43  H    4.540724   5.742293   7.586743   8.030742   6.908675
                   11         12         13         14         15
    11  O    0.000000
    12  C    3.412122   0.000000
    13  C    4.553775   5.966077   0.000000
    14  O    4.653125   5.381006   2.432986   0.000000
    15  C    6.888277   4.937078   5.626764   4.646534   0.000000
    16  O    7.617067   5.926676   5.653021   5.173762   1.448084
    17  C    7.194293   5.623227   5.632998   4.122181   1.535215
    18  C    7.779860   5.236693   7.108382   6.033193   1.550696
    19  O    8.331880   5.629949   7.721064   7.024491   2.480168
    20  H    5.330344   4.668631   3.304261   3.757918   3.060053
    21  H    5.581180   5.071287   3.075183   2.514752   2.621615
    22  H    4.979561   3.028663   4.927820   3.755578   2.116947
    23  H    6.362436   4.185427   5.881309   5.860501   2.758628
    24  H    5.900187   3.013368   6.457353   5.920516   2.918696
    25  H    4.584718   3.502457   4.613371   5.269179   4.324798
    26  H    4.989324   2.851962   6.163925   6.415451   4.756438
    27  H    2.701511   2.127179   5.150944   5.483132   5.710023
    28  H    2.843994   4.825850   3.355061   2.492432   6.327060
    29  H    2.746063   5.429861   2.622216   3.222285   7.008688
    30  H    4.202890   1.097119   6.907504   6.440653   5.450910
    31  H    4.084693   1.095341   6.048653   5.077642   4.205962
    32  H    2.833208   1.095623   6.127793   5.462833   5.777791
    33  H    5.434740   6.347477   1.095235   2.692915   5.137830
    34  H    5.046507   6.830575   1.097550   2.697941   6.501775
    35  H    4.287331   5.920844   1.095470   3.388753   6.128317
    36  H    5.135232   6.260650   2.505939   0.972675   5.502691
    37  H    8.471414   6.783568   6.265873   5.647153   1.978580
    38  H    7.051796   5.327059   6.104400   4.289729   2.173073
    39  H    6.787394   5.757625   4.752861   3.191227   2.203685
    40  H    8.281534   6.664579   6.426152   4.959319   2.172751
    41  H    7.391635   4.606126   7.350130   6.110380   2.193022
    42  H    8.674782   6.208014   7.746450   6.493515   2.164993
    43  H    8.473157   6.048443   7.383149   6.901613   2.422798
                   16         17         18         19         20
    16  O    0.000000
    17  C    2.454263   0.000000
    18  C    2.416940   2.486962   0.000000
    19  O    2.692646   3.742674   1.424340   0.000000
    20  H    2.841550   3.874702   4.374247   4.630097   0.000000
    21  H    2.755504   2.695512   4.157669   4.896625   1.742285
    22  H    3.316491   2.605641   2.881703   3.777287   3.032995
    23  H    2.758266   4.245969   3.074409   2.643258   2.687805
    24  H    3.669751   4.192873   2.766804   2.704794   3.706638
    25  H    4.402945   5.478788   5.090933   4.964848   2.364444
    26  H    5.111009   6.026432   5.014587   4.708818   3.826399
    27  H    6.281156   6.559975   6.335763   6.483223   4.199193
    28  H    7.073810   6.038879   7.490382   8.407760   5.146872
    29  H    7.467405   6.963033   8.286647   8.998301   5.045551
    30  H    6.387145   6.303425   5.496122   5.666712   5.315150
    31  H    5.362523   4.770428   4.408312   4.987725   4.568581
    32  H    6.820405   6.265365   6.144108   6.651607   5.395766
    33  H    4.939376   5.164404   6.663639   7.224148   2.840484
    34  H    6.540294   6.313730   8.003931   8.697596   4.359360
    35  H    6.084932   6.364607   7.548122   8.001122   3.435379
    36  H    5.931019   4.859683   6.912861   7.918612   4.509537
    37  H    0.973641   2.507553   2.661428   2.996999   3.701818
    38  H    3.395510   1.096872   2.665747   4.067945   4.561785
    39  H    2.821091   1.093515   3.470865   4.628239   3.558514
    40  H    2.658097   1.097199   2.755548   3.919550   4.645869
    41  H    3.353154   2.910197   1.095227   2.045372   4.797059
    42  H    2.834504   2.515201   1.101892   2.071512   5.176234
    43  H    2.089052   3.741598   1.917177   0.976430   4.219332
                   21         22         23         24         25
    21  H    0.000000
    22  H    2.679744   0.000000
    23  H    3.766641   3.041794   0.000000
    24  H    4.320037   2.380672   1.750913   0.000000
    25  H    3.862394   3.588980   2.367605   3.048874   0.000000
    26  H    5.084903   3.839865   2.497210   2.372300   1.750268
    27  H    5.123770   4.085033   4.271670   3.904555   2.456647
    28  H    4.522039   4.701204   6.901365   6.584308   5.674110
    29  H    4.857082   5.552485   7.080089   7.102040   5.403266
    30  H    5.909465   3.762563   4.311479   3.021617   3.794838
    31  H    4.678182   2.276550   3.996070   2.617464   3.879550
    32  H    5.639390   3.734663   5.236137   4.086429   4.318217
    33  H    2.558484   4.863073   5.523878   6.318429   4.594416
    34  H    3.906141   5.804812   6.955924   7.484386   5.694928
    35  H    3.727271   5.340640   5.883408   6.539773   4.255813
    36  H    3.267640   4.721452   6.762409   6.887519   6.081989
    37  H    3.343958   4.030319   3.657494   4.477202   5.372674
    38  H    3.386757   2.507095   4.712935   4.235989   5.869325
    39  H    2.027884   2.815779   4.623879   4.734400   5.434030
    40  H    3.487081   3.660637   4.897188   4.974186   6.358539
    41  H    4.568626   2.633270   3.384508   2.460919   5.173577
    42  H    4.703162   3.701016   4.102976   3.855356   6.134806
    43  H    4.583022   4.026871   2.482403   3.138054   4.805622
                   26         27         28         29         30
    26  H    0.000000
    27  H    2.372979   0.000000
    28  H    6.525167   4.785804   0.000000
    29  H    6.515106   4.645814   1.770235   0.000000
    30  H    2.634884   2.469631   5.893654   6.404971   0.000000
    31  H    3.325658   3.065029   4.872556   5.744152   1.773660
    32  H    3.805202   2.447204   4.422608   5.115771   1.771089
    33  H    6.221937   5.619130   4.235668   3.703329   7.242599
    34  H    7.223406   6.051625   3.437819   2.621684   7.812470
    35  H    5.845456   4.735665   3.773233   2.607986   6.775003
    36  H    7.306343   6.252625   2.660839   3.232147   7.332892
    37  H    6.054989   7.233922   7.714335   8.177510   7.247910
    38  H    6.193253   6.573553   5.896378   7.049459   6.007934
    39  H    6.247009   6.464861   5.330516   6.191344   6.568842
    40  H    6.902602   7.601828   7.020276   7.928831   7.288407
    41  H    4.825534   6.004252   7.255426   8.185698   4.809227
    42  H    6.116217   7.384825   8.122761   9.015105   6.495804
    43  H    4.840847   6.625409   8.458734   8.906236   6.159542
                   31         32         33         34         35
    31  H    0.000000
    32  H    1.770323   0.000000
    33  H    6.320273   6.669947   0.000000
    34  H    6.898802   6.871709   1.775908   0.000000
    35  H    6.190248   6.081985   1.779616   1.774139   0.000000
    36  H    5.996097   6.256037   2.825889   2.352371   3.529961
    37  H    6.139949   7.655498   5.475621   7.067941   6.787425
    38  H    4.360484   5.870195   5.804177   6.744053   6.843751
    39  H    5.011161   6.293575   4.281575   5.342425   5.580743
    40  H    5.786974   7.331771   5.837416   7.048494   7.194536
    41  H    3.692918   5.462536   7.058285   8.238707   7.768002
    42  H    5.306351   7.056124   7.234300   8.567994   8.288024
    43  H    5.485274   7.079601   6.779841   8.357751   7.649227
                   36         37         38         39         40
    36  H    0.000000
    37  H    6.328253   0.000000
    38  H    5.043994   3.497919   0.000000
    39  H    3.852100   2.940461   1.770614   0.000000
    40  H    5.589839   2.287747   1.770304   1.772743   0.000000
    41  H    7.025034   3.697572   2.677689   3.865988   3.370346
    42  H    7.305641   2.686609   2.656729   3.588672   2.351653
    43  H    7.752279   2.370199   4.311495   4.500925   3.837546
                   41         42         43
    41  H    0.000000
    42  H    1.771652   0.000000
    43  H    2.795337   2.445056   0.000000
 Stoichiometry    C15H24O4
 Framework group  C1[X(C15H24O4)]
 Deg. of freedom   123
 Full point group                 C1      NOp   1
 Largest Abelian subgroup         C1      NOp   1
 Largest concise Abelian subgroup C1      NOp   1
                         Standard orientation:                         
 ---------------------------------------------------------------------
 Center     Atomic      Atomic             Coordinates (Angstroms)
 Number     Number       Type             X           Y           Z
 ---------------------------------------------------------------------
      1          6           0        1.668567    0.817610    0.092615
      2          6           0        1.171381   -0.426356    0.293735
      3          6           0       -0.234075   -0.800583    0.671807
      4          6           0       -1.297747    0.070275   -0.049385
      5          6           0       -1.497660    1.417225    0.686598
      6          6           0       -0.215592    2.085889    1.225780
      7          6           0        1.003614    2.161472    0.284042
      8          6           0        3.080847    0.717610   -0.311648
      9          6           0        3.447071   -0.749113   -0.462185
     10          6           0        2.221202   -1.518451    0.078826
     11          8           0        3.847760    1.663899   -0.495528
     12          6           0        0.701825    2.859428   -1.058006
     13          6           0        2.528246   -2.269926    1.380845
     14          8           0        1.672880   -2.430604   -0.891148
     15          6           0       -2.610413   -0.725018   -0.312649
     16          8           0       -3.022542   -1.287403    0.956531
     17          6           0       -2.380356   -1.834898   -1.348084
     18          6           0       -3.777302    0.156107   -0.829026
     19          8           0       -4.418167    0.890754    0.209400
     20          1           0       -0.359075   -0.708549    1.759821
     21          1           0       -0.374781   -1.860387    0.452695
     22          1           0       -0.907364    0.293645   -1.049814
     23          1           0       -2.166723    1.268604    1.541706
     24          1           0       -2.013069    2.112981    0.015563
     25          1           0        0.101441    1.578246    2.145947
     26          1           0       -0.478714    3.108833    1.526140
     27          1           0        1.754045    2.788033    0.789323
     28          1           0        3.594392   -0.975139   -1.524889
     29          1           0        4.384049   -0.971484    0.059460
     30          1           0        0.284269    3.858568   -0.881840
     31          1           0       -0.014655    2.295482   -1.664959
     32          1           0        1.618094    2.979465   -1.646591
     33          1           0        1.625132   -2.740965    1.783397
     34          1           0        3.269426   -3.056966    1.191542
     35          1           0        2.938512   -1.593965    2.139010
     36          1           0        2.264403   -3.201744   -0.930395
     37          1           0       -3.701146   -1.962801    0.779584
     38          1           0       -2.229533   -1.398856   -2.343196
     39          1           0       -1.510140   -2.456002   -1.118456
     40          1           0       -3.259648   -2.488897   -1.402637
     41          1           0       -3.421496    0.873062   -1.576624
     42          1           0       -4.511947   -0.500010   -1.322965
     43          1           0       -4.382564    0.298061    0.984554
 ---------------------------------------------------------------------
 Rotational constants (GHZ):      0.5818422      0.2644600      0.2092584
 Standard basis: 6-311G(d,p) (5D, 7F)
 There are   505 symmetry adapted cartesian basis functions of A   symmetry.
 There are   486 symmetry adapted basis functions of A   symmetry.
   486 basis functions,   800 primitive gaussians,   505 cartesian basis functions
    73 alpha electrons       73 beta electrons
       nuclear repulsion energy      1607.0663432208 Hartrees.
 NAtoms=   43 NActive=   43 NUniq=   43 SFac= 1.00D+00 NAtFMM=   60 NAOKFM=F Big=F
 Integral buffers will be    131072 words long.
 Raffenetti 2 integral format.
 Two-electron integral symmetry is turned on.
 Using the following non-standard input for PCM:
 --- end of non-standard input.
 ------------------------------------------------------------------------------
 Polarizable Continuum Model (PCM)
 =================================
 Model                : PCM (using non-symmetric T matrix).
 Atomic radii         : UFF (Universal Force Field).
 Polarization charges : Total charges.
 Charge compensation  : None.
 Solution method      : On-the-fly selection.
 Cavity type          : Scaled VdW (van der Waals Surface) (Alpha=1.100).
 Cavity algorithm     : GePol (No added spheres)
                        Default sphere list used, NSphG=   43.
                        Lebedev-Laikov grids with approx.  5.0 points / Ang**2.
                        Smoothing algorithm: Karplus/York (Gamma=1.0000).
                        Polarization charges: spherical gaussians, with
                                              point-specific exponents (IZeta= 3).
                        Self-potential: point-specific (ISelfS= 7).
                        Self-field    : sphere-specific E.n sum rule (ISelfD= 2).
 Solvent              : Methanol, Eps=  32.613000 Eps(inf)=   1.765709
 ------------------------------------------------------------------------------
 One-electron integrals computed using PRISM.
 NBasis=   486 RedAO= T EigKep=  3.23D-04  NBF=   486
 NBsUse=   486 1.00D-06 EigRej= -1.00D+00 NBFU=   486
 Initial guess from the checkpoint file:  "DY-202A-11R_67.chk"
 B after Tr=     0.000000    0.000000    0.000000
         Rot=    1.000000    0.000000    0.000000    0.000000 Ang=   0.00 deg.
 Requested convergence on RMS density matrix=1.00D-08 within 128 cycles.
 Requested convergence on MAX density matrix=1.00D-06.
 Requested convergence on             energy=1.00D-06.
 No special actions if energy rises.
 Inv3:  Mode=1 IEnd=    20530368.
 Iteration    1 A*A^-1 deviation from unit magnitude is 3.77D-15 for   2602.
 Iteration    1 A*A^-1 deviation from orthogonality  is 2.91D-15 for   2289   1439.
 Iteration    1 A^-1*A deviation from unit magnitude is 4.22D-15 for   2598.
 Iteration    1 A^-1*A deviation from orthogonality  is 2.81D-12 for   2085   2026.
 Error on total polarization charges =  0.01120
 SCF Done:  E(RmPW1PW91) =  -886.974330554     A.U. after   11 cycles
            NFock= 11  Conv=0.58D-08     -V/T= 2.0045
 DoSCS=F DFT=T ScalE2(SS,OS)=  1.000000  1.000000
 Range of M.O.s used for correlation:     1   486
 NBasis=   486 NAE=    73 NBE=    73 NFC=     0 NFV=     0
 NROrb=    486 NOA=    73 NOB=    73 NVA=   413 NVB=   413
 NEqPCM:  Using equilibrium solvation (IEInf=0, Eps=  32.6130, EpsInf=   1.7657)
          Differentiating once with respect to magnetic field using GIAOs.
          Electric field/nuclear overlap derivatives assumed to be zero.
 FoFJK:  IHMeth= 1 ICntrl=    6127 DoSepK=F KAlg= 0 I1Cent=   0 FoldK=F
 IRaf=         1 NMat=   1 IRICut=       1 DoRegI=T DoRafI=F ISym2E= 0.
          There are     3 degrees of freedom in the 1st order CPHF.  IDoFFX=0 NUNeed=     3.
      3 vectors produced by pass  0 Test12= 1.00D-12 3.33D-08 XBig12= 4.38D+01 1.08D+00.
 AX will form     3 AO Fock derivatives at one time.
      3 vectors produced by pass  1 Test12= 1.00D-12 3.33D-08 XBig12= 8.50D-02 1.93D-01.
      3 vectors produced by pass  2 Test12= 1.00D-12 3.33D-08 XBig12= 1.14D-03 1.54D-02.
      3 vectors produced by pass  3 Test12= 1.00D-12 3.33D-08 XBig12= 5.07D-06 6.93D-04.
      3 vectors produced by pass  4 Test12= 1.00D-12 3.33D-08 XBig12= 2.65D-08 4.42D-05.
      3 vectors produced by pass  5 Test12= 1.00D-12 3.33D-08 XBig12= 6.82D-11 1.41D-06.
      3 vectors produced by pass  6 Test12= 1.00D-12 3.33D-08 XBig12= 3.26D-13 1.23D-07.
 InvSVY:  IOpt=1 It=  1 EMax= 8.88D-16
 Solved reduced A of dimension    21 with     3 vectors.
 Calculating GIAO nuclear magnetic shielding tensors.
 SCF GIAO Magnetic shielding tensor (ppm):
      1  C    Isotropic =    35.2356   Anisotropy =   141.0547
   XX=   -30.8382   YX=    25.0545   ZX=    45.4688
   XY=    13.0319   YY=    20.0077   ZY=    -3.4866
   XZ=    43.5315   YZ=     5.4268   ZZ=   116.5374
   Eigenvalues:   -48.0526    24.4874   129.2721
      2  C    Isotropic =    -2.5831   Anisotropy =   191.9780
   XX=   -82.9955   YX=    27.9261   ZX=    59.7214
   XY=    28.3185   YY=   -36.7319   ZY=     0.3466
   XZ=    45.9674   YZ=   -10.6948   ZZ=   111.9781
   Eigenvalues:  -107.8463   -25.3053   125.4022
      3  C    Isotropic =   158.7122   Anisotropy =    19.3920
   XX=   166.9445   YX=    -2.2633   ZX=     7.0666
   XY=     0.0516   YY=   150.2618   ZY=    -2.3552
   XZ=     6.7678   YZ=    -8.9780   ZZ=   158.9304
   Eigenvalues:   147.2040   157.2924   171.6402
      4  C    Isotropic =   138.4652   Anisotropy =    37.4495
   XX=   159.6227   YX=    11.4605   ZX=     4.4656
   XY=     7.2663   YY=   135.5695   ZY=    -6.7883
   XZ=     9.5860   YZ=    -3.5401   ZZ=   120.2033
   Eigenvalues:   116.4439   135.5202   163.4315
      5  C    Isotropic =   158.4523   Anisotropy =    15.6992
   XX=   166.5796   YX=     0.9979   ZX=    -0.3224
   XY=    -4.8696   YY=   165.4747   ZY=     4.7589
   XZ=     2.1778   YZ=    10.4138   ZZ=   143.3026
   Eigenvalues:   140.8723   165.5661   168.9184
      6  C    Isotropic =   156.3203   Anisotropy =    17.0953
   XX=   162.1472   YX=     6.5961   ZX=   -11.0112
   XY=     2.6737   YY=   153.4247   ZY=     3.5650
   XZ=    -5.9515   YZ=     2.8682   ZZ=   153.3889
   Eigenvalues:   144.9817   156.2619   167.7171
      7  C    Isotropic =   154.2665   Anisotropy =     7.6650
   XX=   153.7815   YX=    -4.2743   ZX=     0.7821
   XY=    -4.4011   YY=   150.9616   ZY=     1.8553
   XZ=    -4.7807   YZ=    -1.4566   ZZ=   158.0564
   Eigenvalues:   147.7079   155.7151   159.3765
      8  C    Isotropic =   -24.8178   Anisotropy =   144.3797
   XX=   -67.6981   YX=    15.8672   ZX=    38.6683
   XY=    22.0524   YY=   -65.7737   ZY=   -12.7704
   XZ=    44.0610   YZ=    -6.5154   ZZ=    59.0184
   Eigenvalues:   -95.0191   -50.8696    71.4354
      9  C    Isotropic =   132.5066   Anisotropy =    33.6420
   XX=   127.9359   YX=    13.9892   ZX=   -11.5630
   XY=    11.5745   YY=   144.5076   ZY=    -8.9778
   XZ=    -4.6012   YZ=    -5.2844   ZZ=   125.0763
   Eigenvalues:   117.7782   124.8070   154.9346
     10  C    Isotropic =   106.7684   Anisotropy =    37.9159
   XX=   101.3483   YX=     7.5440   ZX=    -0.5782
   XY=     6.8509   YY=   110.1813   ZY=    18.7650
   XZ=     4.4662   YZ=    23.5453   ZZ=   108.7755
   Eigenvalues:    87.3148   100.9447   132.0457
     11  O    Isotropic =  -230.1114   Anisotropy =   893.2628
   XX=  -455.2383   YX=  -232.4316   ZX=   219.3078
   XY=  -181.5298   YY=  -528.4798   ZY=    20.3713
   XZ=   263.5164   YZ=    43.5186   ZZ=   293.3839
   Eigenvalues:  -735.3387  -320.3927   365.3971
     12  C    Isotropic =   169.1324   Anisotropy =    29.4913
   XX=   155.6952   YX=    -5.1640   ZX=     3.8697
   XY=    -4.4595   YY=   173.6179   ZY=    -9.7622
   XZ=     3.3540   YZ=   -13.6269   ZZ=   178.0841
   Eigenvalues:   154.4591   164.1448   188.7933
     13  C    Isotropic =   159.2922   Anisotropy =    41.0656
   XX=   144.8487   YX=    -0.8938   ZX=    11.9590
   XY=    -1.4173   YY=   156.5675   ZY=   -16.1119
   XZ=    13.5706   YZ=   -10.7380   ZZ=   176.4603
   Eigenvalues:   139.4581   151.7492   186.6692
     14  O    Isotropic =   246.1909   Anisotropy =    62.0795
   XX=   228.7677   YX=   -10.1019   ZX=     0.4456
   XY=     2.0048   YY=   241.0345   ZY=    23.9358
   XZ=    12.9185   YZ=    34.7751   ZZ=   268.7706
   Eigenvalues:   217.8713   233.1242   287.5773
     15  C    Isotropic =   108.8466   Anisotropy =    40.9230
   XX=   103.0539   YX=     6.9468   ZX=   -11.2977
   XY=     5.6711   YY=   103.5330   ZY=   -16.1583
   XZ=   -13.4542   YZ=   -17.1949   ZZ=   119.9530
   Eigenvalues:    92.8787    97.5326   136.1287
     16  O    Isotropic =   277.2851   Anisotropy =    98.5637
   XX=   289.3571   YX=    63.6855   ZX=   -15.1974
   XY=    56.2445   YY=   275.8513   ZY=    -5.2198
   XZ=     2.8252   YZ=    13.4553   ZZ=   266.6469
   Eigenvalues:   221.1231   267.7380   342.9942
     17  C    Isotropic =   160.2907   Anisotropy =    42.7178
   XX=   149.6631   YX=     3.4365   ZX=    -8.1900
   XY=     4.6587   YY=   166.0610   ZY=    22.9214
   XZ=   -11.0352   YZ=    22.6038   ZZ=   165.1481
   Eigenvalues:   135.8745   156.2284   188.7692
     18  C    Isotropic =   115.9778   Anisotropy =    49.5325
   XX=   118.3401   YX=   -19.3106   ZX=    -9.3519
   XY=   -18.4743   YY=   113.8670   ZY=    20.2122
   XZ=    -4.3709   YZ=    25.9411   ZZ=   115.7265
   Eigenvalues:    88.3422   110.5918   148.9995
     19  O    Isotropic =   308.1648   Anisotropy =    56.3612
   XX=   289.3672   YX=    -1.6343   ZX=    35.2026
   XY=   -17.4313   YY=   315.7157   ZY=   -17.3029
   XZ=     6.8089   YZ=   -21.4452   ZZ=   319.4114
   Eigenvalues:   278.5596   300.1958   345.7389
     20  H    Isotropic =    29.3033   Anisotropy =     5.1555
   XX=    28.1253   YX=    -1.1202   ZX=     0.6954
   XY=    -1.2095   YY=    27.4186   ZY=    -1.5187
   XZ=    -0.4735   YZ=    -1.1589   ZZ=    32.3660
   Eigenvalues:    26.3756    28.7940    32.7403
     21  H    Isotropic =    28.7380   Anisotropy =     7.6320
   XX=    32.3852   YX=    -1.7575   ZX=     0.7634
   XY=    -2.0750   YY=    31.2531   ZY=     1.2266
   XZ=     1.3207   YZ=     0.5330   ZZ=    22.5757
   Eigenvalues:    22.3318    30.0562    33.8260
     22  H    Isotropic =    30.0099   Anisotropy =     4.5285
   XX=    30.3337   YX=     2.3069   ZX=    -1.4967
   XY=     2.9185   YY=    29.8770   ZY=    -0.3455
   XZ=    -0.0342   YZ=    -0.8927   ZZ=    29.8189
   Eigenvalues:    27.4810    29.5197    33.0289
     23  H    Isotropic =    29.8275   Anisotropy =     7.8286
   XX=    33.7267   YX=     2.5732   ZX=    -3.0254
   XY=     2.4516   YY=    27.4305   ZY=     3.3989
   XZ=    -2.3057   YZ=     2.8560   ZZ=    28.3251
   Eigenvalues:    23.4268    31.0090    35.0465
     24  H    Isotropic =    29.7250   Anisotropy =     6.5504
   XX=    31.8918   YX=    -0.7170   ZX=     3.2404
   XY=    -0.9107   YY=    32.4886   ZY=    -1.6787
   XZ=     2.7086   YZ=    -1.3630   ZZ=    24.7945
   Eigenvalues:    23.5613    31.5217    34.0919
     25  H    Isotropic =    29.8568   Anisotropy =     6.3697
   XX=    28.0287   YX=     1.2806   ZX=     1.4369
   XY=     0.7093   YY=    27.5945   ZY=    -0.2115
   XZ=     0.5023   YZ=    -0.2734   ZZ=    33.9474
   Eigenvalues:    26.7034    28.7638    34.1033
     26  H    Isotropic =    30.0307   Anisotropy =    10.2460
   XX=    28.5332   YX=     0.2377   ZX=    -1.1551
   XY=     0.0122   YY=    33.8865   ZY=     4.6771
   XZ=    -1.8222   YZ=     5.6686   ZZ=    27.6723
   Eigenvalues:    24.3062    28.9245    36.8614
     27  H    Isotropic =    29.0834   Anisotropy =     8.8942
   XX=    31.9047   YX=     3.6803   ZX=     1.8415
   XY=     3.7590   YY=    28.2037   ZY=     1.2407
   XZ=     1.4587   YZ=     2.9319   ZZ=    27.1418
   Eigenvalues:    25.2275    27.0099    35.0128
     28  H    Isotropic =    29.1633   Anisotropy =     6.1885
   XX=    29.1242   YX=     1.2174   ZX=    -2.9373
   XY=     0.5279   YY=    27.6732   ZY=    -0.1280
   XZ=    -3.6343   YZ=     1.2053   ZZ=    30.6926
   Eigenvalues:    25.9333    28.2678    33.2890
     29  H    Isotropic =    29.2742   Anisotropy =     5.9577
   XX=    33.1234   YX=     0.8026   ZX=     0.1678
   XY=     0.5521   YY=    27.9804   ZY=    -1.4862
   XZ=     1.2219   YZ=    -2.2187   ZZ=    26.7188
   Eigenvalues:    25.2754    29.3012    33.2460
     30  H    Isotropic =    30.7094   Anisotropy =    10.7407
   XX=    27.8579   YX=    -1.8970   ZX=    -0.7129
   XY=    -2.1045   YY=    36.8783   ZY=    -1.8093
   XZ=     0.4504   YZ=    -3.2229   ZZ=    27.3919
   Eigenvalues:    26.4274    27.8308    37.8698
     31  H    Isotropic =    30.8614   Anisotropy =     5.1400
   XX=    30.5282   YX=     3.0633   ZX=     1.8063
   XY=     2.9312   YY=    29.7000   ZY=    -1.3392
   XZ=     3.2335   YZ=    -1.2157   ZZ=    32.3560
   Eigenvalues:    25.9849    32.3112    34.2881
     32  H    Isotropic =    30.4131   Anisotropy =     9.2682
   XX=    31.9081   YX=     0.8334   ZX=    -3.1241
   XY=     1.4415   YY=    28.3797   ZY=    -3.1769
   XZ=    -4.0501   YZ=    -4.6643   ZZ=    30.9516
   Eigenvalues:    25.2674    29.3801    36.5920
     33  H    Isotropic =    30.0721   Anisotropy =     5.7937
   XX=    31.3184   YX=    -0.6161   ZX=    -0.8134
   XY=     0.9689   YY=    29.2748   ZY=    -3.3786
   XZ=    -1.9612   YZ=    -4.5878   ZZ=    29.6230
   Eigenvalues:    25.3430    30.9387    33.9345
     34  H    Isotropic =    30.3050   Anisotropy =     9.2393
   XX=    31.1218   YX=    -4.3674   ZX=     0.6547
   XY=    -4.3613   YY=    31.8553   ZY=    -1.1758
   XZ=     1.4784   YZ=    -2.9739   ZZ=    27.9379
   Eigenvalues:    26.6148    27.8357    36.4645
     35  H    Isotropic =    30.7364   Anisotropy =     8.9518
   XX=    29.3498   YX=     0.0549   ZX=     3.8251
   XY=     0.3728   YY=    28.4345   ZY=     1.0391
   XZ=     4.1261   YZ=     0.8041   ZZ=    34.4250
   Eigenvalues:    27.1179    28.3871    36.7043
     36  H    Isotropic =    30.4042   Anisotropy =    16.5230
   XX=    29.0557   YX=    -5.9193   ZX=     0.3671
   XY=    -6.5067   YY=    36.5953   ZY=     4.6364
   XZ=    -0.5650   YZ=     5.6547   ZZ=    25.5616
   Eigenvalues:    22.4708    27.3222    41.4196
     37  H    Isotropic =    31.5293   Anisotropy =    19.6563
   XX=    33.6310   YX=    10.5964   ZX=    -1.2108
   XY=    10.2548   YY=    34.4005   ZY=    -1.6458
   XZ=    -1.4632   YZ=    -0.8584   ZZ=    26.5565
   Eigenvalues:    23.5800    26.3745    44.6336
     38  H    Isotropic =    30.8883   Anisotropy =     8.6239
   XX=    28.1356   YX=     0.3011   ZX=    -0.8816
   XY=    -0.0214   YY=    28.0706   ZY=     1.3854
   XZ=    -0.5018   YZ=     0.6870   ZZ=    36.4587
   Eigenvalues:    27.7814    28.2459    36.6376
     39  H    Isotropic =    29.8403   Anisotropy =     6.7976
   XX=    32.2883   YX=    -2.2966   ZX=     2.1923
   XY=    -2.9964   YY=    30.8928   ZY=     2.0971
   XZ=     1.1277   YZ=     3.8979   ZZ=    26.3397
   Eigenvalues:    23.9662    31.1827    34.3720
     40  H    Isotropic =    31.1193   Anisotropy =     9.8309
   XX=    31.6845   YX=     3.4094   ZX=     1.2339
   XY=     4.5386   YY=    33.0782   ZY=     2.7049
   XZ=     1.7494   YZ=     3.5728   ZZ=    28.5950
   Eigenvalues:    26.8835    28.8010    37.6732
     41  H    Isotropic =    28.1128   Anisotropy =     3.7027
   XX=    27.5747   YX=     0.0717   ZX=    -0.0047
   XY=    -1.6389   YY=    27.1077   ZY=    -0.9066
   XZ=     1.2620   YZ=    -1.9877   ZZ=    29.6560
   Eigenvalues:    26.2670    27.4901    30.5812
     42  H    Isotropic =    28.3944   Anisotropy =     7.2259
   XX=    30.0050   YX=    -1.1660   ZX=     1.9326
   XY=    -0.3487   YY=    26.7976   ZY=     4.4750
   XZ=     3.1447   YZ=     5.1124   ZZ=    28.3807
   Eigenvalues:    22.0915    29.8801    33.2117
     43  H    Isotropic =    29.6230   Anisotropy =    13.1033
   XX=    26.5906   YX=    -5.3929   ZX=    -3.4139
   XY=    -3.3998   YY=    29.2548   ZY=    -6.4741
   XZ=    -2.1341   YZ=    -7.4184   ZZ=    33.0235
   Eigenvalues:    19.9177    30.5926    38.3585
 End of Minotr F.D. properties file   721 does not exist.
 End of Minotr F.D. properties file   722 does not exist.
 End of Minotr F.D. properties file   788 does not exist.

 **********************************************************************

            Population analysis using the SCF density.

 **********************************************************************

 Orbital symmetries:
       Occupied  (A) (A) (A) (A) (A) (A) (A) (A) (A) (A) (A) (A)
                 (A) (A) (A) (A) (A) (A) (A) (A) (A) (A) (A) (A)
                 (A) (A) (A) (A) (A) (A) (A) (A) (A) (A) (A) (A)
                 (A) (A) (A) (A) (A) (A) (A) (A) (A) (A) (A) (A)
                 (A) (A) (A) (A) (A) (A) (A) (A) (A) (A) (A) (A)
                 (A) (A) (A) (A) (A) (A) (A) (A) (A) (A) (A) (A)
                 (A)
       Virtual   (A) (A) (A) (A) (A) (A) (A) (A) (A) (A) (A) (A)
                 (A) (A) (A) (A) (A) (A) (A) (A) (A) (A) (A) (A)
                 (A) (A) (A) (A) (A) (A) (A) (A) (A) (A) (A) (A)
                 (A) (A) (A) (A) (A) (A) (A) (A) (A) (A) (A) (A)
                 (A) (A) (A) (A) (A) (A) (A) (A) (A) (A) (A) (A)
                 (A) (A) (A) (A) (A) (A) (A) (A) (A) (A) (A) (A)
                 (A) (A) (A) (A) (A) (A) (A) (A) (A) (A) (A) (A)
                 (A) (A) (A) (A) (A) (A) (A) (A) (A) (A) (A) (A)
                 (A) (A) (A) (A) (A) (A) (A) (A) (A) (A) (A) (A)
                 (A) (A) (A) (A) (A) (A) (A) (A) (A) (A) (A) (A)
                 (A) (A) (A) (A) (A) (A) (A) (A) (A) (A) (A) (A)
                 (A) (A) (A) (A) (A) (A) (A) (A) (A) (A) (A) (A)
                 (A) (A) (A) (A) (A) (A) (A) (A) (A) (A) (A) (A)
                 (A) (A) (A) (A) (A) (A) (A) (A) (A) (A) (A) (A)
                 (A) (A) (A) (A) (A) (A) (A) (A) (A) (A) (A) (A)
                 (A) (A) (A) (A) (A) (A) (A) (A) (A) (A) (A) (A)
                 (A) (A) (A) (A) (A) (A) (A) (A) (A) (A) (A) (A)
                 (A) (A) (A) (A) (A) (A) (A) (A) (A) (A) (A) (A)
                 (A) (A) (A) (A) (A) (A) (A) (A) (A) (A) (A) (A)
                 (A) (A) (A) (A) (A) (A) (A) (A) (A) (A) (A) (A)
                 (A) (A) (A) (A) (A) (A) (A) (A) (A) (A) (A) (A)
                 (A) (A) (A) (A) (A) (A) (A) (A) (A) (A) (A) (A)
                 (A) (A) (A) (A) (A) (A) (A) (A) (A) (A) (A) (A)
                 (A) (A) (A) (A) (A) (A) (A) (A) (A) (A) (A) (A)
                 (A) (A) (A) (A) (A) (A) (A) (A) (A) (A) (A) (A)
                 (A) (A) (A) (A) (A) (A) (A) (A) (A) (A) (A) (A)
                 (A) (A) (A) (A) (A) (A) (A) (A) (A) (A) (A) (A)
                 (A) (A) (A) (A) (A) (A) (A) (A) (A) (A) (A) (A)
                 (A) (A) (A) (A) (A) (A) (A) (A) (A) (A) (A) (A)
                 (A) (A) (A) (A) (A) (A) (A) (A) (A) (A) (A) (A)
                 (A) (A) (A) (A) (A) (A) (A) (A) (A) (A) (A) (A)
                 (A) (A) (A) (A) (A) (A) (A) (A) (A) (A) (A) (A)
                 (A) (A) (A) (A) (A) (A) (A) (A) (A) (A) (A) (A)
                 (A) (A) (A) (A) (A) (A) (A) (A) (A) (A) (A) (A)
                 (A) (A) (A) (A) (A)
 The electronic state is 1-A.
 Alpha  occ. eigenvalues --  -19.22402 -19.21754 -19.20461 -19.19822 -10.32060
 Alpha  occ. eigenvalues --  -10.30910 -10.30147 -10.27540 -10.26554 -10.24638
 Alpha  occ. eigenvalues --  -10.24613 -10.24444 -10.23866 -10.23710 -10.23076
 Alpha  occ. eigenvalues --  -10.22883 -10.22693 -10.22543 -10.22117  -1.06832
 Alpha  occ. eigenvalues --   -1.06273  -1.05639  -1.03434  -0.89228  -0.84459
 Alpha  occ. eigenvalues --   -0.82217  -0.78306  -0.77096  -0.75101  -0.71644
 Alpha  occ. eigenvalues --   -0.70139  -0.68486  -0.66379  -0.63504  -0.60289
 Alpha  occ. eigenvalues --   -0.58334  -0.57144  -0.53851  -0.52588  -0.52048
 Alpha  occ. eigenvalues --   -0.49543  -0.48727  -0.48409  -0.47085  -0.46331
 Alpha  occ. eigenvalues --   -0.46266  -0.45614  -0.45410  -0.44694  -0.43698
 Alpha  occ. eigenvalues --   -0.42872  -0.42217  -0.41497  -0.40703  -0.40280
 Alpha  occ. eigenvalues --   -0.39756  -0.39699  -0.39003  -0.37658  -0.36764
 Alpha  occ. eigenvalues --   -0.36613  -0.36206  -0.35839  -0.34753  -0.34136
 Alpha  occ. eigenvalues --   -0.33024  -0.32711  -0.32159  -0.30526  -0.30452
 Alpha  occ. eigenvalues --   -0.27957  -0.26699  -0.26025
 Alpha virt. eigenvalues --   -0.04835   0.03722   0.04621   0.04999   0.06298
 Alpha virt. eigenvalues --    0.06776   0.08409   0.08739   0.09363   0.10128
 Alpha virt. eigenvalues --    0.10638   0.11132   0.11412   0.11972   0.12367
 Alpha virt. eigenvalues --    0.12963   0.13217   0.13959   0.14184   0.14639
 Alpha virt. eigenvalues --    0.15432   0.15925   0.16766   0.17210   0.17701
 Alpha virt. eigenvalues --    0.18029   0.18629   0.18908   0.19380   0.19914
 Alpha virt. eigenvalues --    0.21383   0.21743   0.22949   0.23093   0.23929
 Alpha virt. eigenvalues --    0.24518   0.25372   0.25670   0.27479   0.28081
 Alpha virt. eigenvalues --    0.28339   0.29811   0.30586   0.31449   0.32553
 Alpha virt. eigenvalues --    0.32936   0.33917   0.34512   0.35377   0.35867
 Alpha virt. eigenvalues --    0.36619   0.38156   0.39056   0.39619   0.40058
 Alpha virt. eigenvalues --    0.40568   0.41146   0.41799   0.42327   0.43209
 Alpha virt. eigenvalues --    0.45229   0.46120   0.46887   0.47708   0.48102
 Alpha virt. eigenvalues --    0.49071   0.50198   0.50343   0.50842   0.51860
 Alpha virt. eigenvalues --    0.52474   0.52986   0.53753   0.55435   0.55760
 Alpha virt. eigenvalues --    0.56036   0.56718   0.57548   0.57742   0.58034
 Alpha virt. eigenvalues --    0.58290   0.58700   0.59171   0.59595   0.59979
 Alpha virt. eigenvalues --    0.60313   0.60441   0.60593   0.61209   0.61984
 Alpha virt. eigenvalues --    0.62500   0.63032   0.63474   0.63947   0.64172
 Alpha virt. eigenvalues --    0.64379   0.65329   0.65950   0.66374   0.66502
 Alpha virt. eigenvalues --    0.67376   0.67849   0.68627   0.69117   0.69865
 Alpha virt. eigenvalues --    0.71149   0.71749   0.72807   0.73508   0.74120
 Alpha virt. eigenvalues --    0.75557   0.77636   0.78774   0.81929   0.82670
 Alpha virt. eigenvalues --    0.84351   0.85545   0.87063   0.87230   0.87797
 Alpha virt. eigenvalues --    0.88641   0.89969   0.90766   0.93008   0.93822
 Alpha virt. eigenvalues --    0.95541   0.96730   0.97505   0.98800   1.00456
 Alpha virt. eigenvalues --    1.01089   1.01604   1.03844   1.05347   1.06648
 Alpha virt. eigenvalues --    1.08751   1.09126   1.10379   1.12671   1.13745
 Alpha virt. eigenvalues --    1.15396   1.17817   1.18601   1.19245   1.19271
 Alpha virt. eigenvalues --    1.22444   1.23171   1.23876   1.24704   1.26528
 Alpha virt. eigenvalues --    1.27593   1.29831   1.31815   1.32722   1.33423
 Alpha virt. eigenvalues --    1.33819   1.35466   1.36586   1.37191   1.39746
 Alpha virt. eigenvalues --    1.40094   1.41896   1.42712   1.43312   1.44487
 Alpha virt. eigenvalues --    1.44734   1.45872   1.46267   1.46613   1.47518
 Alpha virt. eigenvalues --    1.48870   1.49582   1.50032   1.50304   1.50884
 Alpha virt. eigenvalues --    1.51724   1.52344   1.52842   1.53738   1.54455
 Alpha virt. eigenvalues --    1.54885   1.55817   1.56677   1.57712   1.58270
 Alpha virt. eigenvalues --    1.58984   1.59796   1.60834   1.61163   1.61464
 Alpha virt. eigenvalues --    1.62976   1.63496   1.64519   1.65166   1.65640
 Alpha virt. eigenvalues --    1.65986   1.66815   1.66970   1.67574   1.68572
 Alpha virt. eigenvalues --    1.69754   1.70093   1.70994   1.71421   1.71884
 Alpha virt. eigenvalues --    1.72998   1.73690   1.75379   1.76418   1.77235
 Alpha virt. eigenvalues --    1.77638   1.78792   1.79405   1.80350   1.81198
 Alpha virt. eigenvalues --    1.81912   1.83119   1.84225   1.85268   1.86707
 Alpha virt. eigenvalues --    1.86956   1.87664   1.87990   1.89383   1.90808
 Alpha virt. eigenvalues --    1.91515   1.93385   1.95225   1.97248   1.97680
 Alpha virt. eigenvalues --    1.98304   1.98550   1.99758   2.00908   2.01797
 Alpha virt. eigenvalues --    2.01849   2.03468   2.05153   2.05893   2.07714
 Alpha virt. eigenvalues --    2.09143   2.09961   2.11756   2.12290   2.12808
 Alpha virt. eigenvalues --    2.14046   2.14291   2.15790   2.16696   2.18161
 Alpha virt. eigenvalues --    2.19606   2.20897   2.21480   2.23021   2.24957
 Alpha virt. eigenvalues --    2.25980   2.27226   2.28740   2.30485   2.31668
 Alpha virt. eigenvalues --    2.32991   2.33728   2.34116   2.36389   2.39833
 Alpha virt. eigenvalues --    2.40110   2.41051   2.41642   2.42223   2.42384
 Alpha virt. eigenvalues --    2.43756   2.45000   2.46011   2.47466   2.48847
 Alpha virt. eigenvalues --    2.49641   2.50759   2.51328   2.51999   2.53666
 Alpha virt. eigenvalues --    2.53739   2.54259   2.55892   2.56507   2.57362
 Alpha virt. eigenvalues --    2.58609   2.58920   2.59455   2.60970   2.61430
 Alpha virt. eigenvalues --    2.62147   2.62683   2.63857   2.65180   2.65504
 Alpha virt. eigenvalues --    2.66327   2.68011   2.69229   2.69839   2.70759
 Alpha virt. eigenvalues --    2.73352   2.74776   2.75037   2.78311   2.78616
 Alpha virt. eigenvalues --    2.80040   2.82377   2.83509   2.85144   2.86670
 Alpha virt. eigenvalues --    2.87120   2.87910   2.89429   2.90189   2.90798
 Alpha virt. eigenvalues --    2.91704   2.94176   2.94371   2.96563   2.97171
 Alpha virt. eigenvalues --    3.00060   3.02186   3.03383   3.06296   3.07122
 Alpha virt. eigenvalues --    3.07921   3.10385   3.13081   3.14564   3.15040
 Alpha virt. eigenvalues --    3.15297   3.15901   3.17359   3.18480   3.19385
 Alpha virt. eigenvalues --    3.21256   3.23685   3.24173   3.25741   3.27505
 Alpha virt. eigenvalues --    3.30606   3.33108   3.34018   3.36274   3.37385
 Alpha virt. eigenvalues --    3.42403   3.45349   3.48652   3.57111   3.58869
 Alpha virt. eigenvalues --    3.61905   3.64343   3.72685   3.75618   3.77925
 Alpha virt. eigenvalues --    3.79092   3.80446   3.81425   3.81992   3.82753
 Alpha virt. eigenvalues --    3.83494   3.83784   3.84411   3.86828   3.87715
 Alpha virt. eigenvalues --    3.88961   3.93585   3.97026   4.00373   4.03366
 Alpha virt. eigenvalues --    4.06666   4.09473   4.12164   4.14564   4.25462
 Alpha virt. eigenvalues --    4.26709   4.28267   4.35132   4.36242   4.44126
 Alpha virt. eigenvalues --    4.48526   4.56821   4.95526   4.97683   5.00307
 Alpha virt. eigenvalues --    5.06324   5.11211   5.31250   5.33526   5.35702
 Alpha virt. eigenvalues --    5.62579   5.64387   5.66411   5.66777  23.65393
 Alpha virt. eigenvalues --   23.79266  23.83350  23.88808  23.91414  23.92480
 Alpha virt. eigenvalues --   23.94434  23.97127  23.97412  24.00704  24.02213
 Alpha virt. eigenvalues --   24.02796  24.05278  24.07658  24.26288  50.02047
 Alpha virt. eigenvalues --   50.02474  50.03094  50.10013
          Condensed to atoms (all electrons):
               1          2          3          4          5          6
     1  C    5.732204   0.409736  -0.039817  -0.014780   0.000454  -0.062285
     2  C    0.409736   5.410339   0.271602  -0.056977  -0.004123  -0.011466
     3  C   -0.039817   0.271602   5.040925   0.307321  -0.070886  -0.011782
     4  C   -0.014780  -0.056977   0.307321   5.406654   0.317567  -0.049930
     5  C    0.000454  -0.004123  -0.070886   0.317567   4.983231   0.343631
     6  C   -0.062285  -0.011466  -0.011782  -0.049930   0.343631   5.059429
     7  C    0.264701  -0.055471  -0.006777  -0.001563  -0.072392   0.358135
     8  C    0.175920   0.034076   0.004422  -0.000403  -0.000409   0.005426
     9  C   -0.176110  -0.106897   0.007382  -0.000601   0.000004  -0.000150
    10  C   -0.001029   0.303948  -0.045385   0.004557  -0.000231  -0.000669
    11  O   -0.121326   0.006434  -0.000094   0.000000  -0.000005   0.000187
    12  C   -0.076472   0.000931   0.002189  -0.005129  -0.001640  -0.071952
    13  C   -0.005074  -0.088924  -0.006546   0.000261  -0.000031   0.000088
    14  O    0.002366  -0.066784  -0.002918  -0.000657  -0.000004  -0.000001
    15  C    0.000105   0.005232  -0.056459   0.297642  -0.047876   0.006146
    16  O   -0.000004   0.001322   0.009960  -0.084927   0.000602  -0.000375
    17  C    0.000100   0.000750  -0.015435  -0.088276   0.009484  -0.000187
    18  C   -0.000015  -0.000147   0.009210  -0.061390  -0.019027  -0.000447
    19  O    0.000002  -0.000011  -0.000190  -0.014101   0.012427   0.000552
    20  H   -0.003832  -0.034251   0.405085  -0.036773  -0.003583  -0.004351
    21  H    0.007497  -0.046456   0.418409  -0.042784   0.005591  -0.000212
    22  H   -0.000486  -0.004604  -0.048702   0.416604  -0.034911  -0.006650
    23  H   -0.000169   0.000208  -0.003026  -0.045992   0.411849  -0.034160
    24  H   -0.000228  -0.000350   0.007781  -0.036730   0.410377  -0.034921
    25  H   -0.005966  -0.002133   0.005883  -0.007013  -0.034624   0.407629
    26  H    0.009422   0.000259  -0.000249   0.007884  -0.033832   0.410167
    27  H   -0.056652   0.005295  -0.000222  -0.000377   0.006627  -0.038344
    28  H    0.007305  -0.000558  -0.000312   0.000054  -0.000004   0.000019
    29  H    0.011747   0.003098  -0.000342   0.000013   0.000000   0.000016
    30  H    0.008720  -0.000226  -0.000062   0.000334  -0.001710  -0.002220
    31  H   -0.003821   0.002376  -0.000310  -0.002024   0.004967  -0.007448
    32  H   -0.015189  -0.000403   0.000002   0.000128  -0.000429   0.007609
    33  H    0.000705  -0.014743   0.003868   0.000046   0.000014  -0.000018
    34  H   -0.000564   0.010090  -0.000119   0.000005   0.000000  -0.000001
    35  H    0.002145   0.000425  -0.000370  -0.000046  -0.000001  -0.000012
    36  H   -0.000612   0.012044  -0.000249   0.000043   0.000000   0.000000
    37  H   -0.000001   0.000001  -0.000675   0.011569  -0.000545   0.000031
    38  H   -0.000018   0.000195   0.000366  -0.004106  -0.000303   0.000009
    39  H    0.000049  -0.000662  -0.003447  -0.005905  -0.000078  -0.000027
    40  H    0.000000   0.000001  -0.000303   0.009388  -0.000289   0.000014
    41  H   -0.000013  -0.000082   0.000517   0.004296  -0.004410  -0.000248
    42  H    0.000002   0.000001  -0.000610   0.006499   0.001286   0.000047
    43  H   -0.000001  -0.000004  -0.000044   0.001548  -0.000163  -0.000106
               7          8          9         10         11         12
     1  C    0.264701   0.175920  -0.176110  -0.001029  -0.121326  -0.076472
     2  C   -0.055471   0.034076  -0.106897   0.303948   0.006434   0.000931
     3  C   -0.006777   0.004422   0.007382  -0.045385  -0.000094   0.002189
     4  C   -0.001563  -0.000403  -0.000601   0.004557   0.000000  -0.005129
     5  C   -0.072392  -0.000409   0.000004  -0.000231  -0.000005  -0.001640
     6  C    0.358135   0.005426  -0.000150  -0.000669   0.000187  -0.071952
     7  C    5.161926  -0.049624   0.010194   0.005219   0.011728   0.342855
     8  C   -0.049624   4.715313   0.371588  -0.092404   0.653692  -0.007587
     9  C    0.010194   0.371588   5.204439   0.283226  -0.073074  -0.001165
    10  C    0.005219  -0.092404   0.283226   5.269453   0.005559  -0.000092
    11  O    0.011728   0.653692  -0.073074   0.005559   7.894351  -0.005500
    12  C    0.342855  -0.007587  -0.001165  -0.000092  -0.005500   4.950199
    13  C   -0.000430  -0.001398  -0.053535   0.327507   0.000003  -0.000009
    14  O   -0.000051   0.003388  -0.046528   0.240542  -0.000017   0.000009
    15  C   -0.000551   0.000009   0.000009  -0.000376   0.000000  -0.000004
    16  O    0.000009   0.000000   0.000000  -0.000009   0.000000  -0.000001
    17  C   -0.000009   0.000002  -0.000010  -0.000103   0.000000  -0.000007
    18  C   -0.000041   0.000000   0.000000   0.000001   0.000000   0.000004
    19  O   -0.000010   0.000000   0.000000   0.000000   0.000000  -0.000004
    20  H    0.002005  -0.000259  -0.000114   0.000376   0.000005  -0.000217
    21  H   -0.000156  -0.000325   0.001481  -0.008015   0.000003   0.000054
    22  H    0.005881  -0.000402  -0.000020   0.000350  -0.000005  -0.001265
    23  H    0.007720   0.000023   0.000000  -0.000003   0.000000  -0.000337
    24  H   -0.005084   0.000019  -0.000003   0.000025   0.000001   0.004370
    25  H   -0.043926   0.000289  -0.000113  -0.000053  -0.000021   0.008699
    26  H   -0.033154  -0.000243   0.000008   0.000024  -0.000003  -0.005152
    27  H    0.423269  -0.005182   0.002356  -0.001249   0.012841  -0.040567
    28  H   -0.000462  -0.021730   0.377811  -0.033309   0.000361   0.000143
    29  H   -0.000205  -0.029887   0.382272  -0.028720   0.004047  -0.000015
    30  H   -0.035925  -0.000022   0.000018   0.000018  -0.000105   0.403587
    31  H   -0.033352  -0.000314   0.000075  -0.000178  -0.000057   0.403111
    32  H   -0.024654   0.005022   0.000606  -0.000119   0.010668   0.398201
    33  H    0.000007  -0.000665   0.007759  -0.027827   0.000008  -0.000001
    34  H    0.000014   0.000615  -0.009098  -0.026932  -0.000013   0.000000
    35  H   -0.000043  -0.000161  -0.000846  -0.029936  -0.000054   0.000007
    36  H    0.000015  -0.000211  -0.000864  -0.042030   0.000005  -0.000003
    37  H   -0.000001   0.000000   0.000000   0.000000   0.000000   0.000000
    38  H    0.000004  -0.000001  -0.000001  -0.000020   0.000000  -0.000011
    39  H   -0.000004  -0.000021   0.000073   0.000008   0.000000   0.000000
    40  H    0.000000   0.000000   0.000000  -0.000002   0.000000   0.000000
    41  H    0.000002   0.000000   0.000000   0.000001   0.000000   0.000062
    42  H   -0.000002   0.000000   0.000000   0.000000   0.000000  -0.000001
    43  H    0.000005   0.000000   0.000000   0.000000   0.000000   0.000001
              13         14         15         16         17         18
     1  C   -0.005074   0.002366   0.000105  -0.000004   0.000100  -0.000015
     2  C   -0.088924  -0.066784   0.005232   0.001322   0.000750  -0.000147
     3  C   -0.006546  -0.002918  -0.056459   0.009960  -0.015435   0.009210
     4  C    0.000261  -0.000657   0.297642  -0.084927  -0.088276  -0.061390
     5  C   -0.000031  -0.000004  -0.047876   0.000602   0.009484  -0.019027
     6  C    0.000088  -0.000001   0.006146  -0.000375  -0.000187  -0.000447
     7  C   -0.000430  -0.000051  -0.000551   0.000009  -0.000009  -0.000041
     8  C   -0.001398   0.003388   0.000009   0.000000   0.000002   0.000000
     9  C   -0.053535  -0.046528   0.000009   0.000000  -0.000010   0.000000
    10  C    0.327507   0.240542  -0.000376  -0.000009  -0.000103   0.000001
    11  O    0.000003  -0.000017   0.000000   0.000000   0.000000   0.000000
    12  C   -0.000009   0.000009  -0.000004  -0.000001  -0.000007   0.000004
    13  C    4.975184  -0.051655  -0.000011   0.000001  -0.000007   0.000000
    14  O   -0.051655   7.999359  -0.000155   0.000000  -0.001034  -0.000001
    15  C   -0.000011  -0.000155   5.336669   0.210831   0.355005   0.327498
    16  O    0.000001   0.000000   0.210831   8.028235  -0.038778  -0.048933
    17  C   -0.000007  -0.001034   0.355005  -0.038778   4.945136  -0.069721
    18  C    0.000000  -0.000001   0.327498  -0.048933  -0.069721   4.819620
    19  O    0.000000   0.000000  -0.021785  -0.015659   0.003872   0.260540
    20  H    0.001540   0.000039  -0.004236   0.005321   0.000770  -0.000035
    21  H   -0.003211   0.010760  -0.003650   0.006721  -0.002187   0.000956
    22  H    0.000123   0.000990  -0.038450   0.003576  -0.003782  -0.004499
    23  H   -0.000003   0.000000  -0.002678   0.006243   0.000993  -0.004998
    24  H    0.000001   0.000000  -0.007361   0.000097  -0.000274   0.003614
    25  H    0.000013   0.000005  -0.000472  -0.000084  -0.000022   0.000047
    26  H   -0.000002   0.000000  -0.000273  -0.000007   0.000011  -0.000011
    27  H    0.000143   0.000000   0.000034   0.000000  -0.000001  -0.000001
    28  H    0.005375   0.009572  -0.000003   0.000000   0.000000   0.000000
    29  H   -0.001463   0.001778   0.000000   0.000000   0.000000   0.000000
    30  H    0.000000   0.000000  -0.000009   0.000000   0.000001  -0.000005
    31  H    0.000002  -0.000020   0.000404   0.000001  -0.000025   0.000104
    32  H   -0.000001   0.000009  -0.000003   0.000000  -0.000001   0.000000
    33  H    0.404867   0.002318   0.000004  -0.000048  -0.000041  -0.000001
    34  H    0.392773  -0.001837   0.000000   0.000000   0.000001   0.000000
    35  H    0.382656   0.004854   0.000001   0.000000   0.000000   0.000000
    36  H   -0.006258   0.319940  -0.000001   0.000000   0.000034   0.000000
    37  H    0.000000  -0.000001  -0.045379   0.315168  -0.007827   0.003984
    38  H    0.000000  -0.000107  -0.036505   0.004508   0.394843   0.001894
    39  H    0.000212   0.008017  -0.026942  -0.000301   0.399525   0.005704
    40  H   -0.000001  -0.000015  -0.026532  -0.003524   0.394241  -0.010648
    41  H    0.000000  -0.000001  -0.045514   0.004624  -0.001179   0.398760
    42  H    0.000000   0.000000  -0.040237  -0.000775  -0.002701   0.401666
    43  H    0.000000   0.000000  -0.022454   0.037524   0.000963  -0.051352
              19         20         21         22         23         24
     1  C    0.000002  -0.003832   0.007497  -0.000486  -0.000169  -0.000228
     2  C   -0.000011  -0.034251  -0.046456  -0.004604   0.000208  -0.000350
     3  C   -0.000190   0.405085   0.418409  -0.048702  -0.003026   0.007781
     4  C   -0.014101  -0.036773  -0.042784   0.416604  -0.045992  -0.036730
     5  C    0.012427  -0.003583   0.005591  -0.034911   0.411849   0.410377
     6  C    0.000552  -0.004351  -0.000212  -0.006650  -0.034160  -0.034921
     7  C   -0.000010   0.002005  -0.000156   0.005881   0.007720  -0.005084
     8  C    0.000000  -0.000259  -0.000325  -0.000402   0.000023   0.000019
     9  C    0.000000  -0.000114   0.001481  -0.000020   0.000000  -0.000003
    10  C    0.000000   0.000376  -0.008015   0.000350  -0.000003   0.000025
    11  O    0.000000   0.000005   0.000003  -0.000005   0.000000   0.000001
    12  C   -0.000004  -0.000217   0.000054  -0.001265  -0.000337   0.004370
    13  C    0.000000   0.001540  -0.003211   0.000123  -0.000003   0.000001
    14  O    0.000000   0.000039   0.010760   0.000990   0.000000   0.000000
    15  C   -0.021785  -0.004236  -0.003650  -0.038450  -0.002678  -0.007361
    16  O   -0.015659   0.005321   0.006721   0.003576   0.006243   0.000097
    17  C    0.003872   0.000770  -0.002187  -0.003782   0.000993  -0.000274
    18  C    0.260540  -0.000035   0.000956  -0.004499  -0.004998   0.003614
    19  O    7.946912  -0.000101   0.000029  -0.000625   0.009903   0.003853
    20  H   -0.000101   0.514977  -0.023181   0.007015   0.003567   0.000328
    21  H    0.000029  -0.023181   0.515922  -0.000344  -0.000107  -0.000357
    22  H   -0.000625   0.007015  -0.000344   0.534711   0.007232  -0.008469
    23  H    0.009903   0.003567  -0.000107   0.007232   0.547963  -0.026802
    24  H    0.003853   0.000328  -0.000357  -0.008469  -0.026802   0.555503
    25  H   -0.000030   0.000342   0.000073  -0.000395  -0.009507   0.007566
    26  H   -0.000017  -0.000268   0.000025  -0.000176  -0.002096  -0.008774
    27  H    0.000000   0.000192   0.000000   0.000063  -0.000249  -0.000319
    28  H    0.000000  -0.000020  -0.000070   0.000069   0.000000   0.000000
    29  H    0.000000   0.000060  -0.000128   0.000006   0.000000   0.000000
    30  H   -0.000001   0.000021  -0.000003   0.000021  -0.000055   0.000474
    31  H   -0.000010   0.000030  -0.000007   0.004082   0.000022  -0.001324
    32  H    0.000000  -0.000003  -0.000001   0.000085   0.000024  -0.000061
    33  H    0.000000  -0.000263   0.002268  -0.000006  -0.000001   0.000000
    34  H    0.000000   0.000019  -0.000265  -0.000001   0.000000   0.000000
    35  H    0.000000  -0.000322   0.000626  -0.000015   0.000000   0.000000
    36  H    0.000000   0.000010  -0.000632  -0.000018   0.000000   0.000000
    37  H    0.001238  -0.000186  -0.000517  -0.000508  -0.000695  -0.000048
    38  H    0.000027  -0.000111   0.000330   0.001774  -0.000055  -0.000112
    39  H   -0.000187   0.000488   0.005489   0.000340   0.000016   0.000040
    40  H   -0.000156  -0.000034  -0.000476   0.000247   0.000016  -0.000001
    41  H   -0.031674  -0.000012  -0.000059   0.001962  -0.000876  -0.001980
    42  H   -0.034052  -0.000022  -0.000070  -0.000589   0.000196   0.000516
    43  H    0.318603   0.000053  -0.000089   0.000030   0.000737  -0.000575
              25         26         27         28         29         30
     1  C   -0.005966   0.009422  -0.056652   0.007305   0.011747   0.008720
     2  C   -0.002133   0.000259   0.005295  -0.000558   0.003098  -0.000226
     3  C    0.005883  -0.000249  -0.000222  -0.000312  -0.000342  -0.000062
     4  C   -0.007013   0.007884  -0.000377   0.000054   0.000013   0.000334
     5  C   -0.034624  -0.033832   0.006627  -0.000004   0.000000  -0.001710
     6  C    0.407629   0.410167  -0.038344   0.000019   0.000016  -0.002220
     7  C   -0.043926  -0.033154   0.423269  -0.000462  -0.000205  -0.035925
     8  C    0.000289  -0.000243  -0.005182  -0.021730  -0.029887  -0.000022
     9  C   -0.000113   0.000008   0.002356   0.377811   0.382272   0.000018
    10  C   -0.000053   0.000024  -0.001249  -0.033309  -0.028720   0.000018
    11  O   -0.000021  -0.000003   0.012841   0.000361   0.004047  -0.000105
    12  C    0.008699  -0.005152  -0.040567   0.000143  -0.000015   0.403587
    13  C    0.000013  -0.000002   0.000143   0.005375  -0.001463   0.000000
    14  O    0.000005   0.000000   0.000000   0.009572   0.001778   0.000000
    15  C   -0.000472  -0.000273   0.000034  -0.000003   0.000000  -0.000009
    16  O   -0.000084  -0.000007   0.000000   0.000000   0.000000   0.000000
    17  C   -0.000022   0.000011  -0.000001   0.000000   0.000000   0.000001
    18  C    0.000047  -0.000011  -0.000001   0.000000   0.000000  -0.000005
    19  O   -0.000030  -0.000017   0.000000   0.000000   0.000000  -0.000001
    20  H    0.000342  -0.000268   0.000192  -0.000020   0.000060   0.000021
    21  H    0.000073   0.000025   0.000000  -0.000070  -0.000128  -0.000003
    22  H   -0.000395  -0.000176   0.000063   0.000069   0.000006   0.000021
    23  H   -0.009507  -0.002096  -0.000249   0.000000   0.000000  -0.000055
    24  H    0.007566  -0.008774  -0.000319   0.000000   0.000000   0.000474
    25  H    0.564913  -0.026133  -0.005081   0.000004  -0.000001   0.000004
    26  H   -0.026133   0.550013  -0.007674   0.000000  -0.000001   0.003395
    27  H   -0.005081  -0.007674   0.559323  -0.000076  -0.000030  -0.005544
    28  H    0.000004   0.000000  -0.000076   0.495097  -0.011424  -0.000005
    29  H   -0.000001  -0.000001  -0.000030  -0.011424   0.509018   0.000001
    30  H    0.000004   0.003395  -0.005544  -0.000005   0.000001   0.550881
    31  H   -0.000256  -0.000638   0.008027  -0.000026   0.000004  -0.026362
    32  H   -0.000387   0.000016  -0.005797  -0.000033  -0.000017  -0.023409
    33  H   -0.000013   0.000000  -0.000003  -0.000456   0.000142   0.000000
    34  H    0.000000   0.000000  -0.000006   0.000176   0.001070   0.000000
    35  H    0.000095   0.000000  -0.000035  -0.000355  -0.001065   0.000000
    36  H   -0.000001   0.000000  -0.000001   0.000000   0.000536   0.000000
    37  H   -0.000002  -0.000001   0.000000   0.000000   0.000000   0.000000
    38  H    0.000000   0.000000   0.000000   0.000001   0.000000   0.000000
    39  H   -0.000003   0.000000   0.000000   0.000011  -0.000003   0.000000
    40  H    0.000000  -0.000001   0.000000   0.000000   0.000000   0.000000
    41  H    0.000011   0.000020  -0.000001   0.000000   0.000000   0.000001
    42  H    0.000002  -0.000002   0.000000   0.000000   0.000000   0.000000
    43  H    0.000009   0.000007   0.000000   0.000000   0.000000   0.000000
              31         32         33         34         35         36
     1  C   -0.003821  -0.015189   0.000705  -0.000564   0.002145  -0.000612
     2  C    0.002376  -0.000403  -0.014743   0.010090   0.000425   0.012044
     3  C   -0.000310   0.000002   0.003868  -0.000119  -0.000370  -0.000249
     4  C   -0.002024   0.000128   0.000046   0.000005  -0.000046   0.000043
     5  C    0.004967  -0.000429   0.000014   0.000000  -0.000001   0.000000
     6  C   -0.007448   0.007609  -0.000018  -0.000001  -0.000012   0.000000
     7  C   -0.033352  -0.024654   0.000007   0.000014  -0.000043   0.000015
     8  C   -0.000314   0.005022  -0.000665   0.000615  -0.000161  -0.000211
     9  C    0.000075   0.000606   0.007759  -0.009098  -0.000846  -0.000864
    10  C   -0.000178  -0.000119  -0.027827  -0.026932  -0.029936  -0.042030
    11  O   -0.000057   0.010668   0.000008  -0.000013  -0.000054   0.000005
    12  C    0.403111   0.398201  -0.000001   0.000000   0.000007  -0.000003
    13  C    0.000002  -0.000001   0.404867   0.392773   0.382656  -0.006258
    14  O   -0.000020   0.000009   0.002318  -0.001837   0.004854   0.319940
    15  C    0.000404  -0.000003   0.000004   0.000000   0.000001  -0.000001
    16  O    0.000001   0.000000  -0.000048   0.000000   0.000000   0.000000
    17  C   -0.000025  -0.000001  -0.000041   0.000001   0.000000   0.000034
    18  C    0.000104   0.000000  -0.000001   0.000000   0.000000   0.000000
    19  O   -0.000010   0.000000   0.000000   0.000000   0.000000   0.000000
    20  H    0.000030  -0.000003  -0.000263   0.000019  -0.000322   0.000010
    21  H   -0.000007  -0.000001   0.002268  -0.000265   0.000626  -0.000632
    22  H    0.004082   0.000085  -0.000006  -0.000001  -0.000015  -0.000018
    23  H    0.000022   0.000024  -0.000001   0.000000   0.000000   0.000000
    24  H   -0.001324  -0.000061   0.000000   0.000000   0.000000   0.000000
    25  H   -0.000256  -0.000387  -0.000013   0.000000   0.000095  -0.000001
    26  H   -0.000638   0.000016   0.000000   0.000000   0.000000   0.000000
    27  H    0.008027  -0.005797  -0.000003  -0.000006  -0.000035  -0.000001
    28  H   -0.000026  -0.000033  -0.000456   0.000176  -0.000355   0.000000
    29  H    0.000004  -0.000017   0.000142   0.001070  -0.001065   0.000536
    30  H   -0.026362  -0.023409   0.000000   0.000000   0.000000   0.000000
    31  H    0.556379  -0.027108   0.000000   0.000000   0.000000   0.000000
    32  H   -0.027108   0.545711  -0.000001   0.000000   0.000000  -0.000001
    33  H    0.000000  -0.000001   0.530410  -0.025261  -0.021765  -0.000548
    34  H    0.000000   0.000000  -0.025261   0.538843  -0.020651   0.004222
    35  H    0.000000   0.000000  -0.021765  -0.020651   0.549333  -0.000068
    36  H    0.000000  -0.000001  -0.000548   0.004222  -0.000068   0.443593
    37  H    0.000001   0.000000   0.000000   0.000000   0.000000   0.000000
    38  H    0.000015   0.000001  -0.000001   0.000000   0.000000   0.000002
    39  H   -0.000003  -0.000001   0.000083  -0.000015  -0.000015  -0.000188
    40  H    0.000000   0.000000   0.000001   0.000000   0.000000  -0.000002
    41  H    0.000319  -0.000001   0.000000   0.000000   0.000000   0.000000
    42  H   -0.000007   0.000000   0.000000   0.000000   0.000000   0.000000
    43  H    0.000000   0.000000   0.000000   0.000000   0.000000   0.000000
              37         38         39         40         41         42
     1  C   -0.000001  -0.000018   0.000049   0.000000  -0.000013   0.000002
     2  C    0.000001   0.000195  -0.000662   0.000001  -0.000082   0.000001
     3  C   -0.000675   0.000366  -0.003447  -0.000303   0.000517  -0.000610
     4  C    0.011569  -0.004106  -0.005905   0.009388   0.004296   0.006499
     5  C   -0.000545  -0.000303  -0.000078  -0.000289  -0.004410   0.001286
     6  C    0.000031   0.000009  -0.000027   0.000014  -0.000248   0.000047
     7  C   -0.000001   0.000004  -0.000004   0.000000   0.000002  -0.000002
     8  C    0.000000  -0.000001  -0.000021   0.000000   0.000000   0.000000
     9  C    0.000000  -0.000001   0.000073   0.000000   0.000000   0.000000
    10  C    0.000000  -0.000020   0.000008  -0.000002   0.000001   0.000000
    11  O    0.000000   0.000000   0.000000   0.000000   0.000000   0.000000
    12  C    0.000000  -0.000011   0.000000   0.000000   0.000062  -0.000001
    13  C    0.000000   0.000000   0.000212  -0.000001   0.000000   0.000000
    14  O   -0.000001  -0.000107   0.008017  -0.000015  -0.000001   0.000000
    15  C   -0.045379  -0.036505  -0.026942  -0.026532  -0.045514  -0.040237
    16  O    0.315168   0.004508  -0.000301  -0.003524   0.004624  -0.000775
    17  C   -0.007827   0.394843   0.399525   0.394241  -0.001179  -0.002701
    18  C    0.003984   0.001894   0.005704  -0.010648   0.398760   0.401666
    19  O    0.001238   0.000027  -0.000187  -0.000156  -0.031674  -0.034052
    20  H   -0.000186  -0.000111   0.000488  -0.000034  -0.000012  -0.000022
    21  H   -0.000517   0.000330   0.005489  -0.000476  -0.000059  -0.000070
    22  H   -0.000508   0.001774   0.000340   0.000247   0.001962  -0.000589
    23  H   -0.000695  -0.000055   0.000016   0.000016  -0.000876   0.000196
    24  H   -0.000048  -0.000112   0.000040  -0.000001  -0.001980   0.000516
    25  H   -0.000002   0.000000  -0.000003   0.000000   0.000011   0.000002
    26  H   -0.000001   0.000000   0.000000  -0.000001   0.000020  -0.000002
    27  H    0.000000   0.000000   0.000000   0.000000  -0.000001   0.000000
    28  H    0.000000   0.000001   0.000011   0.000000   0.000000   0.000000
    29  H    0.000000   0.000000  -0.000003   0.000000   0.000000   0.000000
    30  H    0.000000   0.000000   0.000000   0.000000   0.000001   0.000000
    31  H    0.000001   0.000015  -0.000003   0.000000   0.000319  -0.000007
    32  H    0.000000   0.000001  -0.000001   0.000000  -0.000001   0.000000
    33  H    0.000000  -0.000001   0.000083   0.000001   0.000000   0.000000
    34  H    0.000000   0.000000  -0.000015   0.000000   0.000000   0.000000
    35  H    0.000000   0.000000  -0.000015   0.000000   0.000000   0.000000
    36  H    0.000000   0.000002  -0.000188  -0.000002   0.000000   0.000000
    37  H    0.442351   0.000204  -0.000531   0.005076  -0.000089   0.001189
    38  H    0.000204   0.545300  -0.023879  -0.021651   0.001597  -0.001478
    39  H   -0.000531  -0.023879   0.533639  -0.023157  -0.000713   0.000489
    40  H    0.005076  -0.021651  -0.023157   0.541548  -0.000248   0.006564
    41  H   -0.000089   0.001597  -0.000713  -0.000248   0.561962  -0.038019
    42  H    0.001189  -0.001478   0.000489   0.006564  -0.038019   0.585382
    43  H   -0.000210  -0.000284  -0.000071  -0.000054   0.010406  -0.002949
              43
     1  C   -0.000001
     2  C   -0.000004
     3  C   -0.000044
     4  C    0.001548
     5  C   -0.000163
     6  C   -0.000106
     7  C    0.000005
     8  C    0.000000
     9  C    0.000000
    10  C    0.000000
    11  O    0.000000
    12  C    0.000001
    13  C    0.000000
    14  O    0.000000
    15  C   -0.022454
    16  O    0.037524
    17  C    0.000963
    18  C   -0.051352
    19  O    0.318603
    20  H    0.000053
    21  H   -0.000089
    22  H    0.000030
    23  H    0.000737
    24  H   -0.000575
    25  H    0.000009
    26  H    0.000007
    27  H    0.000000
    28  H    0.000000
    29  H    0.000000
    30  H    0.000000
    31  H    0.000000
    32  H    0.000000
    33  H    0.000000
    34  H    0.000000
    35  H    0.000000
    36  H    0.000000
    37  H   -0.000210
    38  H   -0.000284
    39  H   -0.000071
    40  H   -0.000054
    41  H    0.010406
    42  H   -0.002949
    43  H    0.455639
 Mulliken charges:
               1
     1  C   -0.048718
     2  C    0.016907
     3  C   -0.179592
     4  C   -0.231929
     5  C   -0.176605
     6  C   -0.261172
     7  C   -0.229801
     8  C    0.241444
     9  C   -0.180172
    10  C   -0.102124
    11  O   -0.399619
    12  C   -0.297296
    13  C   -0.272192
    14  O   -0.432161
    15  C   -0.111673
    16  O   -0.441317
    17  C   -0.274125
    18  C    0.037669
    19  O   -0.439346
    20  H    0.169930
    21  H    0.157067
    22  H    0.169757
    23  H    0.135095
    24  H    0.139210
    25  H    0.140652
    26  H    0.137456
    27  H    0.149240
    28  H    0.172843
    29  H    0.159493
    30  H    0.128187
    31  H    0.123372
    32  H    0.129536
    33  H    0.139161
    34  H    0.136934
    35  H    0.135617
    36  H    0.271242
    37  H    0.276403
    38  H    0.137575
    39  H    0.131968
    40  H    0.129998
    41  H    0.140580
    42  H    0.117675
    43  H    0.252832
 Sum of Mulliken charges =   0.00000
 Mulliken charges with hydrogens summed into heavy atoms:
               1
     1  C   -0.048718
     2  C    0.016907
     3  C    0.147404
     4  C   -0.062172
     5  C    0.097701
     6  C    0.016936
     7  C   -0.080561
     8  C    0.241444
     9  C    0.152165
    10  C   -0.102124
    11  O   -0.399619
    12  C    0.083798
    13  C    0.139521
    14  O   -0.160919
    15  C   -0.111673
    16  O   -0.164914
    17  C    0.125415
    18  C    0.295924
    19  O   -0.186515
 Electronic spatial extent (au):  <R**2>=           5457.1293
 Charge=              0.0000 electrons
 Dipole moment (field-independent basis, Debye):
    X=             -1.7572    Y=             -6.3798    Z=              0.5436  Tot=              6.6396
 Quadrupole moment (field-independent basis, Debye-Ang):
   XX=           -126.1612   YY=           -110.2957   ZZ=           -113.4862
   XY=             -6.4210   XZ=              6.0552   YZ=              1.2203
 Traceless Quadrupole moment (field-independent basis, Debye-Ang):
   XX=             -9.5135   YY=              6.3520   ZZ=              3.1615
   XY=             -6.4210   XZ=              6.0552   YZ=              1.2203
 Octapole moment (field-independent basis, Debye-Ang**2):
  XXX=            -46.8830  YYY=            -52.5978  ZZZ=             -0.4423  XYY=             -6.8082
  XXY=           -143.2823  XXZ=              9.9745  XZZ=            -10.1780  YZZ=             -2.1483
  YYZ=              2.3743  XYZ=              9.0058
 Hexadecapole moment (field-independent basis, Debye-Ang**3):
 XXXX=          -4772.7433 YYYY=          -1828.6876 ZZZZ=           -647.4410 XXXY=              4.5526
 XXXZ=             -5.6979 YYYX=            -80.9081 YYYZ=             27.9657 ZZZX=            -27.7267
 ZZZY=              4.7513 XXYY=          -1045.3208 XXZZ=           -797.6963 YYZZ=           -438.1496
 XXYZ=             28.2950 YYXZ=             -9.9346 ZZXY=            -12.5440
 N-N= 1.607066343221D+03 E-N=-5.284653750692D+03  KE= 8.829944044837D+02
 1\1\GINC-SNODE59\SP\RmPW1PW91\6-311G(d,p)\C15H24O4\ROOT\11-Mar-2024\0\
 \# mPW1PW91/6-311G(d,p) nmr guess=read geom=check scrf=(solvent=methan
 ol,read)\\candidate structure: DY-202A-11R_67, conformer: 1, nmr calcu
 lation with methanol solvation\\0,1\C,0,1.6318601864,0.7871529152,0.11
 74746698\C,0,1.1274668578,-0.453397793,0.3217189779\C,0,-0.284652201,-
 0.8197055486,0.6823168904\C,0,-1.334646859,0.0486073338,-0.0616280581\
 C,0,-1.5405948162,1.4023772067,0.6600390539\C,0,-0.2642152229,2.071256
 2418,1.2122925811\C,0,0.9688630044,2.1348052891,0.2878869158\C,0,3.049
 5347535,0.6790089256,-0.2652360509\C,0,3.4128124067,-0.7901520037,-0.3
 981045682\C,0,2.176507423,-1.5507835914,0.1313475151\O,0,3.822337664,1
 .6211343244,-0.4458034497\C,0,0.6891275558,2.822431365,-1.0642332995\C
 ,0,2.4618953277,-2.2922814821,1.4439696617\O,0,1.6392320195,-2.4692353
 229,-0.8388645681\C,0,-2.6460888946,-0.7444669974,-0.3373896326\O,0,-3
 .0786555213,-1.2947458303,0.9302957669\C,0,-2.4048043443,-1.8638017939
 ,-1.3600114635\C,0,-3.8022434778,0.1361857947,-0.8781443441\O,0,-4.455
 6387281,0.8817070665,0.1446050076\H,0,-0.4252000591,-0.7180829963,1.76
 75766802\H,0,-0.4258309106,-1.8808399972,0.4700592289\H,0,-0.928926772
 3,0.2622240644,-1.0580770705\H,0,-2.2225816156,1.2632165493,1.50648554
 28\H,0,-2.0437297371,2.0941777218,-0.0242697651\H,0,0.0375835649,1.570
 326726,2.141220285\H,0,-0.5281335476,3.0975735163,1.5001889473\H,0,1.7
 140143878,2.7630805498,0.7988215748\H,0,3.5748431184,-1.0256220957,-1.
 4566082948\H,0,4.341295929,-1.0112613887,0.1390341491\H,0,0.2725222239
 ,3.824417046,-0.9025724342\H,0,-0.020374536,2.2557964723,-1.6768527157
 \H,0,1.6143027044,2.934426583,-1.6403388386\H,0,1.551368704,-2.7568768
 028,1.8372027377\H,0,3.2030173058,-3.0833722851,1.2721295491\H,0,2.863
 3996034,-1.6113345027,2.2023633813\H,0,2.2285785201,-3.2426601447,-0.8
 629921788\H,0,-3.7569498387,-1.9693303507,0.7491084786\H,0,-2.23795559
 12,-1.4366726878,-2.3564298324\H,0,-1.5402000287,-2.4858652006,-1.1124
 826402\H,0,-3.2854763476,-2.5152825662,-1.4219362421\H,0,-3.4330698733
 ,0.8456142582,-1.6264392337\H,0,-4.5318775731,-0.5216025501,-1.3772590
 293\H,0,-4.4334167644,0.2954539818,0.9251361151\\Version=ES64L-G09RevD
 .01\State=1-A\HF=-886.9743306\RMSD=5.767e-09\Dipole=-0.7031078,-2.5057
 61,0.2247485\Quadrupole=-7.2356453,4.7693409,2.4663044,-4.7082579,4.40
 49578,0.8030843\PG=C01 [X(C15H24O4)]\\@


 THOUGH I SPEAK WITH THE TONGUES OF MEN AND OF ANGELS, 
 AND HAVE NOT LOVE,
 I AM BECOME AS SOUNDING BRASS, A TINKLING CYMBAL.
 AND THOUGH I HAVE THE GIFT OF PROPHECY,
 AND UNDERSTAND ALL MYSTERIES, AND ALL KNOWLEDGE.
 AND THOUGH I HAVE ALL FAITH, SO THAT I COULD REMOVE MOUNTAINS,
 AND HAVE NOT LOVE, I AM NOTHING.
 AND THOUGH I BESTOW ALL MY GOODS TO FEED THE POOR,
 AND THOUGH I GIVE MY BODY TO BE BURNED,
 AND HAVE NOT LOVE IT PROFITETH ME NOTHING.
 LOVE SUFFERETH LONG, AND IS KIND,
 LOVE ENVIETH NOT,
 LOVE VAUNTETH NOT ITSELF, IS NOT PUFFED UP,
 DOTH NOT BEHAVE ITSELF UNSEEMLY, SEEKETH NOT HER OWN,
 IS NOT EASILY PROVOKED, THINKETH NO EVIL,
 REJOICETH NOT IN INIQUITY, BUT REJOICETH IN THE TRUTH,
 BEARETH ALL THINGS, BELIEVETH ALL THINGS,
 HOPETH ALL THINGS, ENDURETH ALL THINGS.
 LOVE NEVER FAILETH, BUT WHETHER THERE BE PROPHECIES, THEY SHALL FAIL, 
 WHETHER THERE BE TONGUES, THEY SHALL CEASE,
 WHETHER THERE BE KNOWLEDGE, IT SHALL VANISH AWAY.
 FOR WE KNOW IN PART, AND WE PROPHESY IN PART.
 BUT WHEN THAT WHICH IS PERFECT IS COME, THEN THAT WHICH IS IN PART 
 SHALL BE DONE AWAY. 
 WHEN I WAS A CHILD, I SPAKE AS A CHILD, I UNDERSTOOD AS A CHILD, 
 I THOUGHT AS A CHILD.
 BUT WHEN I BECAME A MAN, I PUT AWAY CHILDISH THINGS.
 FOR NOW WE SEE THROUGH A GLASS, DARKLY, BUT THEN FACE TO FACE.
 NOW I KNOW IN PART. BUT THEN SHALL I KNOW EVEN AS ALSO I AM KNOWN.
 AND NOW ABIDETH FAITH, HOPE AND LOVE, THESE THREE.
 BUT THE GREATEST OF THESE IS LOVE.

                     I CORINTHIANS 13
 Job cpu time:       0 days  0 hours 42 minutes 55.9 seconds.
 File lengths (MBytes):  RWF=    275 Int=      0 D2E=      0 Chk=     29 Scr=      1
 Normal termination of Gaussian 09 at Mon Mar 11 00:19:00 2024.
