# Supplementary material for: New patchoulol- and guaiane-type sesquiterpenoids from Sanguisorba officinalis with anti-melanogenic activity
Source: Nat Prod Bioprospect. 2026 May 12;16(1):63. doi: 10.1007/s13659-026-00616-0 (PMC13161421; doi:10.1007/s13659-026-00616-0)
Supplement: Supplementary file 2 — Additional file 2. It includes the calculated NMR data of compound 11. [file 13659_2026_616_MOESM2_ESM.zip › New folder/11R-nmr-68.log]

 Entering Gaussian System, Link 0=/gpfs/home/zhengshan/software/Gaussian/g09/g09
 Input=DY-202A-11R_68-2.gjf
 Output=DY-202A-11R_68-2.log
 Initial command:
 /gpfs/home/zhengshan/software/Gaussian/g09/l1.exe "/gpfs/home/zhengshan/software/Gaussian/g09/scratch/zhengshan/%J/Gau-28550.inp" -scrdir="/gpfs/home/zhengshan/software/Gaussian/g09/scratch/zhengshan/%J/"
 Entering Link 1 = /gpfs/home/zhengshan/software/Gaussian/g09/l1.exe PID=     28551.
  
 Copyright (c) 1988,1990,1992,1993,1995,1998,2003,2009,2013,
            Gaussian, Inc.  All Rights Reserved.
  
 This is part of the Gaussian(R) 09 program.  It is based on
 the Gaussian(R) 03 system (copyright 2003, Gaussian, Inc.),
 the Gaussian(R) 98 system (copyright 1998, Gaussian, Inc.),
 the Gaussian(R) 94 system (copyright 1995, Gaussian, Inc.),
 the Gaussian 92(TM) system (copyright 1992, Gaussian, Inc.),
 the Gaussian 90(TM) system (copyright 1990, Gaussian, Inc.),
 the Gaussian 88(TM) system (copyright 1988, Gaussian, Inc.),
 the Gaussian 86(TM) system (copyright 1986, Carnegie Mellon
 University), and the Gaussian 82(TM) system (copyright 1983,
 Carnegie Mellon University). Gaussian is a federally registered
 trademark of Gaussian, Inc.
  
 This software contains proprietary and confidential information,
 including trade secrets, belonging to Gaussian, Inc.
  
 This software is provided under written license and may be
 used, copied, transmitted, or stored only in accord with that
 written license.
  
 The following legend is applicable only to US Government
 contracts under FAR:
  
                    RESTRICTED RIGHTS LEGEND
  
 Use, reproduction and disclosure by the US Government is
 subject to restrictions as set forth in subparagraphs (a)
 and (c) of the Commercial Computer Software - Restricted
 Rights clause in FAR 52.227-19.
  
 Gaussian, Inc.
 340 Quinnipiac St., Bldg. 40, Wallingford CT 06492
  
  
 ---------------------------------------------------------------
 Warning -- This program may not be used in any manner that
 competes with the business of Gaussian, Inc. or will provide
 assistance to any competitor of Gaussian, Inc.  The licensee
 of this program is prohibited from giving any competitor of
 Gaussian, Inc. access to this program.  By using this program,
 the user acknowledges that Gaussian, Inc. is engaged in the
 business of creating and licensing software in the field of
 computational chemistry and represents and warrants to the
 licensee that it is not a competitor of Gaussian, Inc. and that
 it will not use this program in any manner prohibited above.
 ---------------------------------------------------------------
  

 Cite this work as:
 Gaussian 09, Revision D.01,
 M. J. Frisch, G. W. Trucks, H. B. Schlegel, G. E. Scuseria, 
 M. A. Robb, J. R. Cheeseman, G. Scalmani, V. Barone, B. Mennucci, 
 G. A. Petersson, H. Nakatsuji, M. Caricato, X. Li, H. P. Hratchian, 
 A. F. Izmaylov, J. Bloino, G. Zheng, J. L. Sonnenberg, M. Hada, 
 M. Ehara, K. Toyota, R. Fukuda, J. Hasegawa, M. Ishida, T. Nakajima, 
 Y. Honda, O. Kitao, H. Nakai, T. Vreven, J. A. Montgomery, Jr., 
 J. E. Peralta, F. Ogliaro, M. Bearpark, J. J. Heyd, E. Brothers, 
 K. N. Kudin, V. N. Staroverov, T. Keith, R. Kobayashi, J. Normand, 
 K. Raghavachari, A. Rendell, J. C. Burant, S. S. Iyengar, J. Tomasi, 
 M. Cossi, N. Rega, J. M. Millam, M. Klene, J. E. Knox, J. B. Cross, 
 V. Bakken, C. Adamo, J. Jaramillo, R. Gomperts, R. E. Stratmann, 
 O. Yazyev, A. J. Austin, R. Cammi, C. Pomelli, J. W. Ochterski, 
 R. L. Martin, K. Morokuma, V. G. Zakrzewski, G. A. Voth, 
 P. Salvador, J. J. Dannenberg, S. Dapprich, A. D. Daniels, 
 O. Farkas, J. B. Foresman, J. V. Ortiz, J. Cioslowski, 
 and D. J. Fox, Gaussian, Inc., Wallingford CT, 2013.
 
 ******************************************
 Gaussian 09:  ES64L-G09RevD.01 24-Apr-2013
                11-Mar-2024 
 ******************************************
 %chk=DY-202A-11R_68.chk
 %mem=6GB
 %nprocshared=3
 Will use up to    3 processors via shared memory.
 ----------------------------------------------------------------------
 # mPW1PW91/6-311G(d,p) nmr guess=read geom=check scrf=(solvent=methano
 l,read)
 ----------------------------------------------------------------------
 1/29=2,38=1,40=2/1;
 2/12=2,40=1/2;
 3/5=4,6=6,7=101,11=2,14=-4,16=1,25=1,30=1,70=2203,72=3,74=-7,116=-2/1,2,8,3;
 4/5=1/1;
 5/5=2,38=6,53=3/2;
 8/6=1,10=90,11=11/1;
 10/13=100,45=16/2;
 6/7=2,8=2,9=2,10=2,28=1/1;
 99/9=1/99;
 ----------------------------------------------------------------------
 candidate structure: DY-202A-11R_68, conformer: 1, nmr calculation wit
 h methanol solvation
 ----------------------------------------------------------------------
 Structure from the checkpoint file:  "DY-202A-11R_68.chk"
 Charge =  0 Multiplicity = 1
 Redundant internal coordinates found in file.
 C,0,-1.8585158526,0.50171839,-0.2695783464
 C,0,-0.9775565193,-0.5236505222,-0.3639913121
 C,0,0.4717220118,-0.3964018891,-0.7211278973
 C,0,1.259357592,0.4151839412,0.3474154808
 C,0,1.0303215603,1.9331212329,0.1823677398
 C,0,-0.40259363,2.4461234498,0.4240001424
 C,0,-1.4951837831,1.9482230839,-0.5582724375
 C,0,-3.1546194074,-0.0312717898,0.1973712763
 C,0,-2.985043248,-1.5140678336,0.5039600456
 C,0,-1.5846115253,-1.8793327854,-0.0268901105
 O,0,-4.2157207985,0.5753716886,0.3422421025
 C,0,-2.6817590652,2.9251787232,-0.5771992217
 C,0,-1.6431455833,-2.7993745141,-1.2536784262
 O,0,-0.7391394024,-2.4643014154,0.9823090529
 C,0,2.7695183171,0.0139893328,0.3779738342
 O,0,2.8858964277,-1.4283782106,0.4305717129
 C,0,3.4868772292,0.5922017164,1.6049700274
 C,0,3.5067058738,0.3820020837,-0.9196999127
 O,0,4.8455214659,-0.1185374005,-0.934218901
 H,0,0.563677284,0.1029184467,-1.6957980703
 H,0,0.91454556,-1.3886807881,-0.8178871337
 H,0,0.8715604236,0.1178504782,1.332891594
 H,0,1.337365001,2.2324089745,-0.830053139
 H,0,1.6839112681,2.4763272447,0.8743292847
 H,0,-0.364404132,3.5413393347,0.3506284723
 H,0,-0.7145493799,2.217348001,1.4527611267
 H,0,-1.0521059984,1.9669546125,-1.5663378646
 H,0,-3.0208907188,-1.6520753311,1.5911848808
 H,0,-3.8032779761,-2.0947375149,0.0655610059
 H,0,-2.3333988286,3.9092247518,-0.9132433313
 H,0,-3.1273938843,3.0492000962,0.4154361226
 H,0,-3.4711840643,2.5977251043,-1.2608968146
 H,0,-0.6432954634,-2.9604994378,-1.6704786609
 H,0,-2.0570523389,-3.7743614101,-0.9669524348
 H,0,-2.2838779349,-2.3752995074,-2.0344243613
 H,0,-1.0629350965,-3.3672301141,1.1451198645
 H,0,2.4741454008,-1.7341369815,1.2572981839
 H,0,3.5234441273,1.6857037462,1.589508206
 H,0,2.9780032119,0.2813942698,2.5258080695
 H,0,4.5159365771,0.2222165911,1.6388506561
 H,0,2.9518915506,-0.0057894762,-1.7856360436
 H,0,3.5813761353,1.4676116335,-1.0208695949
 H,0,4.774877614,-1.0631100057,-0.7092248673
 Recover connectivity data from disk.
                          Input orientation:                          
 ---------------------------------------------------------------------
 Center     Atomic      Atomic             Coordinates (Angstroms)
 Number     Number       Type             X           Y           Z
 ---------------------------------------------------------------------
      1          6           0       -1.858516    0.501718   -0.269578
      2          6           0       -0.977557   -0.523651   -0.363991
      3          6           0        0.471722   -0.396402   -0.721128
      4          6           0        1.259358    0.415184    0.347415
      5          6           0        1.030322    1.933121    0.182368
      6          6           0       -0.402594    2.446123    0.424000
      7          6           0       -1.495184    1.948223   -0.558272
      8          6           0       -3.154619   -0.031272    0.197371
      9          6           0       -2.985043   -1.514068    0.503960
     10          6           0       -1.584612   -1.879333   -0.026890
     11          8           0       -4.215721    0.575372    0.342242
     12          6           0       -2.681759    2.925179   -0.577199
     13          6           0       -1.643146   -2.799375   -1.253678
     14          8           0       -0.739139   -2.464301    0.982309
     15          6           0        2.769518    0.013989    0.377974
     16          8           0        2.885896   -1.428378    0.430572
     17          6           0        3.486877    0.592202    1.604970
     18          6           0        3.506706    0.382002   -0.919700
     19          8           0        4.845521   -0.118537   -0.934219
     20          1           0        0.563677    0.102918   -1.695798
     21          1           0        0.914546   -1.388681   -0.817887
     22          1           0        0.871560    0.117850    1.332892
     23          1           0        1.337365    2.232409   -0.830053
     24          1           0        1.683911    2.476327    0.874329
     25          1           0       -0.364404    3.541339    0.350628
     26          1           0       -0.714549    2.217348    1.452761
     27          1           0       -1.052106    1.966955   -1.566338
     28          1           0       -3.020891   -1.652075    1.591185
     29          1           0       -3.803278   -2.094738    0.065561
     30          1           0       -2.333399    3.909225   -0.913243
     31          1           0       -3.127394    3.049200    0.415436
     32          1           0       -3.471184    2.597725   -1.260897
     33          1           0       -0.643295   -2.960499   -1.670479
     34          1           0       -2.057052   -3.774361   -0.966952
     35          1           0       -2.283878   -2.375300   -2.034424
     36          1           0       -1.062935   -3.367230    1.145120
     37          1           0        2.474145   -1.734137    1.257298
     38          1           0        3.523444    1.685704    1.589508
     39          1           0        2.978003    0.281394    2.525808
     40          1           0        4.515937    0.222217    1.638851
     41          1           0        2.951892   -0.005789   -1.785636
     42          1           0        3.581376    1.467612   -1.020870
     43          1           0        4.774878   -1.063110   -0.709225
 ---------------------------------------------------------------------
                    Distance matrix (angstroms):
                    1          2          3          4          5
     1  C    0.000000
     2  C    1.355133   0.000000
     3  C    2.537819   1.498048   0.000000
     4  C    3.179513   2.528101   1.555900   0.000000
     5  C    3.255542   3.219598   2.560277   1.543966   0.000000
     6  C    2.526157   3.125871   3.186800   2.625388   1.541040
     7  C    1.519122   2.532951   3.064720   3.279936   2.631911
     8  C    1.477161   2.301558   3.758632   4.439035   4.623072
     9  C    2.435327   2.400889   3.833959   4.664918   5.301857
    10  C    2.409009   1.523164   2.628604   3.673292   4.627793
    11  O    2.436424   3.491751   4.903796   5.477424   5.421255
    12  C    2.577891   3.852815   4.582364   4.763128   3.916716
    13  C    3.451384   2.532483   3.245081   4.617511   5.621937
    14  O    3.408445   2.373919   2.940084   3.562094   4.807101
    15  C    4.698500   3.857478   2.579983   1.562842   2.597332
    16  O    5.169616   4.046743   2.866989   2.459932   3.847654
    17  C    5.665275   5.005308   3.934365   2.564103   3.139511
    18  C    5.405793   4.608430   3.139502   2.580166   3.122980
    19  O    6.765396   5.864939   4.387794   3.845519   4.473457
    20  H    2.839043   2.131126   1.098981   2.180872   2.663626
    21  H    3.400606   2.129401   1.090904   2.175030   3.471064
    22  H    3.188821   2.590399   2.154837   1.099980   2.155022
    23  H    3.677374   3.629317   2.769810   2.166754   1.099475
    24  H    4.213834   4.197227   3.502493   2.169377   1.095930
    25  H    3.443301   4.172623   4.165762   3.522706   2.135401
    26  H    2.686726   3.298914   3.600656   2.892385   2.176984
    27  H    2.116317   2.766642   2.936305   3.378359   2.719489
    28  H    3.074473   3.044876   4.372854   4.913354   5.590234
    29  H    3.261288   3.261523   4.666781   5.657687   6.292931
    30  H    3.500131   4.668016   5.142376   5.167735   4.052155
    31  H    2.927278   4.242001   5.110537   5.117251   4.311212
    32  H    2.824297   4.094582   4.980226   5.452355   4.773705
    33  H    3.927625   2.785116   2.952817   4.368893   5.493774
    34  H    4.337120   3.477930   4.226788   5.502584   6.590006
    35  H    3.401889   2.815213   3.637872   5.100439   5.870313
    36  H    4.195603   3.220350   3.829344   4.509549   5.779476
    37  H    5.109046   4.001013   3.116633   2.631193   4.085203
    38  H    5.815799   5.381116   4.357432   2.878038   2.873486
    39  H    5.590585   4.964422   4.157336   2.777955   3.466032
    40  H    6.659870   5.894587   4.723120   3.508611   4.147053
    41  H    5.069124   4.210679   2.727086   2.755322   3.365241
    42  H    5.575824   5.018016   3.637903   2.893368   2.858734
    43  H    6.829633   5.787979   4.354514   3.957363   4.877913
                    6          7          8          9         10
     6  C    0.000000
     7  C    1.551295   0.000000
     8  C    3.709784   2.691305   0.000000
     9  C    4.728483   3.916054   1.523626   0.000000
    10  C    4.506666   3.865301   2.435272   1.541567   0.000000
    11  O    4.248098   3.177573   1.230829   2.430325   3.617260
    12  C    2.535052   1.537128   3.092597   4.579061   4.958821
    13  C    5.645248   4.800538   3.471670   2.557733   1.534572
    14  O    4.953508   4.734487   3.517144   2.485125   1.440658
    15  C    3.997460   4.775511   5.927063   5.955318   4.765189
    16  O    5.081926   5.618996   6.204363   5.872024   4.516423
    17  C    4.467628   5.598155   6.817590   6.894516   5.872942
    18  C    4.620471   5.253816   6.766971   6.911201   5.642008
    19  O    5.997079   6.679624   8.080245   8.082921   6.728317
    20  H    3.304215   2.989653   4.174665   4.477387   3.365965
    21  H    4.240621   4.124212   4.408108   4.119441   2.666871
    22  H    2.805425   3.539526   4.185901   4.268920   3.445363
    23  H    2.155407   2.859713   5.133982   5.873576   5.107782
    24  H    2.134763   3.526739   5.491603   6.153012   5.519711
    25  H    1.098335   2.154712   4.535674   5.696350   5.569121
    26  H    1.099092   2.173954   3.547709   4.469768   4.441753
    27  H    2.147770   1.101301   3.394723   4.487750   4.177007
    28  H    5.001303   4.462073   2.141869   1.096535   2.175479
    29  H    5.684413   4.697020   2.167031   1.094933   2.231015
    30  H    2.767109   2.161975   4.175570   5.643156   5.903702
    31  H    2.790755   2.196445   3.088301   4.566346   5.183268
    32  H    3.504013   2.195475   3.022976   4.500877   5.012582
    33  H    5.803133   5.104730   4.286722   3.507724   2.180913
    34  H    6.585318   5.764607   4.070752   2.851960   2.167499
    35  H    5.729677   4.636153   3.351652   2.770695   2.182922
    36  H    5.895010   5.598431   4.049937   2.745869   1.964584
    37  H    5.142430   5.710661   5.975466   5.515314   4.259546
    38  H    4.165383   5.465209   7.034386   7.333305   6.435407
    39  H    4.531234   5.683245   6.567225   6.547479   5.657072
    40  H    5.532952   6.628727   7.808940   7.782503   6.663924
    41  H    4.706054   5.010096   6.420471   6.539446   5.213752
    42  H    4.349385   5.120200   7.007453   7.371118   6.235179
    43  H    6.356503   6.957340   8.047579   7.867118   6.447860
                   11         12         13         14         15
    11  O    0.000000
    12  C    2.952965   0.000000
    13  C    4.533654   5.857205   0.000000
    14  O    4.662179   5.937368   2.434983   0.000000
    15  C    7.007852   6.253303   5.481688   4.337952   0.000000
    16  O    7.379416   7.139177   5.022803   3.810307   1.448011
    17  C    7.805433   6.946706   6.781725   5.252536   1.534423
    18  C    7.827245   6.699414   6.062480   5.454015   1.537152
    19  O    9.176981   8.127215   7.027926   6.353277   2.459513
    20  H    5.217228   4.444015   3.672716   3.931947   3.028890
    21  H    5.614538   5.621452   2.953262   2.670644   2.615051
    22  H    5.202994   4.914837   4.639428   3.063457   2.127181
    23  H    5.912428   4.086224   5.863595   5.445697   2.903752
    24  H    6.221126   4.622497   6.590201   5.503876   2.736425
    25  H    4.861036   2.571119   6.664355   6.050386   4.718518
    26  H    4.023374   2.914048   5.775345   4.705292   4.260127
    27  H    3.948118   2.133626   4.813001   5.121482   4.711606
    28  H    2.819397   5.076234   3.362696   2.497365   6.146258
    29  H    2.715906   5.183677   2.627371   3.219619   6.909847
    30  H    4.029138   1.096644   6.752603   6.837881   6.548272
    31  H    2.703635   1.095124   6.260572   6.035214   6.632306
    32  H    2.685945   1.094468   5.698286   6.174152   6.950392
    33  H    5.414393   6.323907   1.095164   2.700496   4.969008
    34  H    5.029316   6.739882   1.097329   2.693097   6.281418
    35  H    4.252884   5.511523   1.095419   3.390401   6.088118
    36  H    5.111632   6.721710   2.532457   0.972950   5.168061
    37  H    7.136208   7.187347   4.938808   3.306654   1.978990
    38  H    7.917271   6.688458   7.409000   5.980038   2.197919
    39  H    7.523566   6.975038   6.717936   4.872205   2.174434
    40  H    8.834464   8.001481   7.445202   5.938371   2.164058
    41  H    7.499352   6.464434   5.403838   5.227763   2.171373
    42  H    7.965481   6.445790   6.749592   6.175720   2.174602
    43  H    9.198971   8.457264   6.670987   5.935403   2.522620
                   16         17         18         19         20
    16  O    0.000000
    17  C    2.413117   0.000000
    18  C    2.342246   2.533483   0.000000
    19  O    2.723686   2.966234   1.429398   0.000000
    20  H    3.501288   4.436166   3.056409   4.354680   0.000000
    21  H    2.333763   4.051052   3.140856   4.132719   1.765985
    22  H    2.694913   2.671875   3.476771   4.581270   3.044335
    23  H    4.169951   3.638684   2.852732   4.224330   2.425456
    24  H    4.109552   2.708219   3.305650   4.472130   3.673357
    25  H    5.938766   5.010305   5.155641   6.495295   4.107546
    26  H    5.224883   4.507355   5.178423   6.486017   4.002262
    27  H    5.569901   5.705218   4.869598   6.287357   2.470252
    28  H    6.023886   6.883895   7.283648   8.402966   5.170434
    29  H    6.732186   7.920592   7.780800   8.927859   5.196381
    30  H    7.585307   7.156791   6.822622   8.231659   4.847000
    31  H    7.497239   7.155446   7.273776   8.684671   5.173190
    32  H    7.712525   7.787807   7.329174   8.755135   4.763749
    33  H    4.383720   6.356774   5.381310   6.224624   3.292712
    34  H    5.647075   7.511113   6.944998   7.810995   4.736321
    35  H    5.805121   7.439951   6.509699   7.558556   3.790093
    36  H    4.456792   6.048914   6.261137   7.056027   4.770599
    37  H    0.972884   2.560928   3.206797   3.610586   3.968052
    38  H    3.383357   1.094223   2.827728   3.372295   4.696665
    39  H    2.705886   1.097040   3.487287   3.952133   4.866496
    40  H    2.615613   1.094075   2.755042   2.616377   5.172472
    41  H    2.634329   3.484252   1.099112   2.079293   2.392374
    42  H    3.313175   2.769532   1.092867   2.030133   3.380003
    43  H    2.236248   3.123219   1.934143   0.973566   4.479638
                   21         22         23         24         25
    21  H    0.000000
    22  H    2.626277   0.000000
    23  H    3.645712   3.060500   0.000000
    24  H    4.288800   2.536258   1.756277   0.000000
    25  H    5.225537   3.769977   2.450169   2.367300   0.000000
    26  H    4.562153   2.634009   3.069498   2.480780   1.757911
    27  H    3.960831   3.940204   2.514389   3.701636   2.574176
    28  H    4.621760   4.283752   6.320285   6.300218   5.963846
    29  H    4.851480   5.325015   6.778830   7.187349   6.608516
    30  H    6.214985   5.448982   4.036476   4.624650   2.368470
    31  H    6.128062   5.042437   4.706640   4.866973   2.807225
    32  H    5.943258   5.633555   4.841614   5.581123   3.624845
    33  H    2.371581   4.559743   5.620999   6.438247   6.814438
    34  H    3.813671   5.386592   6.900877   7.513736   7.623684
    35  H    3.561361   5.245132   5.982883   6.909593   6.661792
    36  H    3.417380   3.990403   6.404585   6.462635   6.989098
    37  H    2.618795   2.450276   4.624153   4.301063   6.058883
    38  H    4.696141   3.091359   3.306373   2.126134   4.482585
    39  H    4.269345   2.426293   4.214256   3.036410   5.150761
    40  H    4.647641   3.658686   4.498853   3.699443   6.041011
    41  H    2.645696   3.750770   2.920508   3.852803   5.305051
    42  H    3.913003   3.834729   2.378426   2.865250   4.663747
    43  H    3.875560   4.560789   4.763564   4.958763   6.981150
                   26         27         28         29         30
    26  H    0.000000
    27  H    3.048213   0.000000
    28  H    4.506751   5.190707   0.000000
    29  H    5.482577   5.170047   1.770765   0.000000
    30  H    3.328828   2.416745   6.137822   6.258288   0.000000
    31  H    2.754966   3.066839   4.847238   5.199935   1.770723
    32  H    3.886857   2.518552   5.137892   4.887636   1.770720
    33  H    6.047298   4.945480   4.243039   3.707946   7.114982
    34  H    6.599842   5.859342   3.460802   2.633728   7.688742
    35  H    5.976259   4.537790   3.769786   2.607150   6.383944
    36  H    5.603885   5.983782   2.640894   3.208452   7.667968
    37  H    5.081359   5.839987   5.505782   6.399712   7.724718
    38  H    4.273398   5.565440   7.346366   8.384212   6.746141
    39  H    4.305147   5.985696   6.371699   7.595037   7.293780
    40  H    5.601175   6.657360   7.766531   8.777975   8.186612
    41  H    5.373299   4.468983   7.056012   7.309100   6.634960
    42  H    5.013575   4.692125   7.755334   8.270658   6.399814
    43  H    6.750511   6.623418   8.149403   8.674636   8.677173
                   31         32         33         34         35
    31  H    0.000000
    32  H    1.769778   0.000000
    33  H    6.829222   6.249686   0.000000
    34  H    7.043978   6.533732   1.776522   0.000000
    35  H    6.011533   5.170978   1.779445   1.774351   0.000000
    36  H    6.779750   6.867989   2.875608   2.369573   3.547412
    37  H    7.413925   7.775171   4.449076   5.444406   5.821109
    38  H    6.889936   7.607984   7.041054   8.215214   7.959248
    39  H    7.027823   7.829211   6.421254   7.348491   7.452592
    40  H    8.240697   8.823019   6.906448   8.122009   8.153375
    41  H    7.150901   6.950506   4.654991   6.321542   5.752370
    42  H    7.040738   7.146564   6.154511   7.698900   7.084946
    43  H    8.978967   9.039004   5.820713   7.354765   7.300961
                   36         37         38         39         40
    36  H    0.000000
    37  H    3.897501   0.000000
    38  H    6.838457   3.592590   0.000000
    39  H    5.616755   2.434205   1.773767   0.000000
    40  H    6.652196   2.853386   1.768974   1.776354   0.000000
    41  H    6.000620   3.531979   3.818301   4.321077   3.771649
    42  H    7.045341   4.082549   2.620113   3.788152   3.081968
    43  H    6.544282   3.100139   3.795555   3.937244   2.689344
                   41         42         43
    41  H    0.000000
    42  H    1.775396   0.000000
    43  H    2.366404   2.815337   0.000000
 Stoichiometry    C15H24O4
 Framework group  C1[X(C15H24O4)]
 Deg. of freedom   123
 Full point group                 C1      NOp   1
 Largest Abelian subgroup         C1      NOp   1
 Largest concise Abelian subgroup C1      NOp   1
                         Standard orientation:                         
 ---------------------------------------------------------------------
 Center     Atomic      Atomic             Coordinates (Angstroms)
 Number     Number       Type             X           Y           Z
 ---------------------------------------------------------------------
      1          6           0       -1.881674    0.492546   -0.229384
      2          6           0       -1.004266   -0.533670   -0.345230
      3          6           0        0.439013   -0.406552   -0.725932
      4          6           0        1.245995    0.396791    0.334373
      5          6           0        1.016925    1.916146    0.182973
      6          6           0       -0.410795    2.429983    0.452030
      7          6           0       -1.520673    1.940273   -0.514858
      8          6           0       -3.170675   -0.041271    0.255921
      9          6           0       -2.998608   -1.526299    0.550067
     10          6           0       -1.607978   -1.890480   -0.006663
     11          8           0       -4.228098    0.566206    0.422563
     12          6           0       -2.705649    2.919322   -0.507490
     13          6           0       -1.688824   -2.802479   -1.238179
     14          8           0       -0.746665   -2.483373    0.984353
     15          6           0        2.755736   -0.007128    0.336879
     16          8           0        2.870405   -1.449999    0.378232
     17          6           0        3.494705    0.561942    1.555295
     18          6           0        3.471606    0.368019   -0.970650
     19          8           0        4.809090   -0.134665   -1.010962
     20          1           0        0.515422    0.098897   -1.698784
     21          1           0        0.878367   -1.398928   -0.836523
     22          1           0        0.874330    0.093751    1.324316
     23          1           0        1.307397    2.221450   -0.832537
     24          1           0        1.683054    2.453773    0.867292
     25          1           0       -0.371889    3.525584    0.385067
     26          1           0       -0.705777    2.195092    1.484413
     27          1           0       -1.094614    1.964770   -1.530111
     28          1           0       -3.016374   -1.671265    1.636832
     29          1           0       -3.825152   -2.102750    0.121805
     30          1           0       -2.361243    3.904931   -0.843028
     31          1           0       -3.134269    3.037678    0.493296
     32          1           0       -3.507069    2.597617   -1.179869
     33          1           0       -0.696430   -2.962588   -1.672809
     34          1           0       -2.099583   -3.778601   -0.950788
     35          1           0       -2.341864   -2.372295   -2.005266
     36          1           0       -1.069285   -3.386789    1.146793
     37          1           0        2.472099   -1.760399    1.209802
     38          1           0        3.532962    1.655458    1.546249
     39          1           0        3.000867    0.246049    2.482566
     40          1           0        4.523526    0.190017    1.569437
     41          1           0        2.901584   -0.013240   -1.829581
     42          1           0        3.546502    1.454132   -1.066083
     43          1           0        4.740559   -1.080551   -0.790887
 ---------------------------------------------------------------------
 Rotational constants (GHZ):      0.5828378      0.2519491      0.1985204
 Standard basis: 6-311G(d,p) (5D, 7F)
 There are   505 symmetry adapted cartesian basis functions of A   symmetry.
 There are   486 symmetry adapted basis functions of A   symmetry.
   486 basis functions,   800 primitive gaussians,   505 cartesian basis functions
    73 alpha electrons       73 beta electrons
       nuclear repulsion energy      1594.9949527799 Hartrees.
 NAtoms=   43 NActive=   43 NUniq=   43 SFac= 1.00D+00 NAtFMM=   60 NAOKFM=F Big=F
 Integral buffers will be    131072 words long.
 Raffenetti 2 integral format.
 Two-electron integral symmetry is turned on.
 Using the following non-standard input for PCM:
 --- end of non-standard input.
 ------------------------------------------------------------------------------
 Polarizable Continuum Model (PCM)
 =================================
 Model                : PCM (using non-symmetric T matrix).
 Atomic radii         : UFF (Universal Force Field).
 Polarization charges : Total charges.
 Charge compensation  : None.
 Solution method      : On-the-fly selection.
 Cavity type          : Scaled VdW (van der Waals Surface) (Alpha=1.100).
 Cavity algorithm     : GePol (No added spheres)
                        Default sphere list used, NSphG=   43.
                        Lebedev-Laikov grids with approx.  5.0 points / Ang**2.
                        Smoothing algorithm: Karplus/York (Gamma=1.0000).
                        Polarization charges: spherical gaussians, with
                                              point-specific exponents (IZeta= 3).
                        Self-potential: point-specific (ISelfS= 7).
                        Self-field    : sphere-specific E.n sum rule (ISelfD= 2).
 Solvent              : Methanol, Eps=  32.613000 Eps(inf)=   1.765709
 ------------------------------------------------------------------------------
 One-electron integrals computed using PRISM.
 NBasis=   486 RedAO= T EigKep=  3.31D-04  NBF=   486
 NBsUse=   486 1.00D-06 EigRej= -1.00D+00 NBFU=   486
 Initial guess from the checkpoint file:  "DY-202A-11R_68.chk"
 B after Tr=     0.000000    0.000000    0.000000
         Rot=    1.000000    0.000000    0.000000    0.000000 Ang=   0.00 deg.
 Requested convergence on RMS density matrix=1.00D-08 within 128 cycles.
 Requested convergence on MAX density matrix=1.00D-06.
 Requested convergence on             energy=1.00D-06.
 No special actions if energy rises.
 Inv3:  Mode=1 IEnd=    20845488.
 Iteration    1 A*A^-1 deviation from unit magnitude is 6.66D-15 for   2628.
 Iteration    1 A*A^-1 deviation from orthogonality  is 2.98D-15 for   2614   2575.
 Iteration    1 A^-1*A deviation from unit magnitude is 7.77D-15 for    841.
 Iteration    1 A^-1*A deviation from orthogonality  is 7.55D-14 for   2215   2121.
 Error on total polarization charges =  0.01161
 SCF Done:  E(RmPW1PW91) =  -886.974321730     A.U. after   11 cycles
            NFock= 11  Conv=0.50D-08     -V/T= 2.0045
 DoSCS=F DFT=T ScalE2(SS,OS)=  1.000000  1.000000
 Range of M.O.s used for correlation:     1   486
 NBasis=   486 NAE=    73 NBE=    73 NFC=     0 NFV=     0
 NROrb=    486 NOA=    73 NOB=    73 NVA=   413 NVB=   413
 NEqPCM:  Using equilibrium solvation (IEInf=0, Eps=  32.6130, EpsInf=   1.7657)
          Differentiating once with respect to magnetic field using GIAOs.
          Electric field/nuclear overlap derivatives assumed to be zero.
 FoFJK:  IHMeth= 1 ICntrl=    6127 DoSepK=F KAlg= 0 I1Cent=   0 FoldK=F
 IRaf=         1 NMat=   1 IRICut=       1 DoRegI=T DoRafI=F ISym2E= 0.
          There are     3 degrees of freedom in the 1st order CPHF.  IDoFFX=0 NUNeed=     3.
      3 vectors produced by pass  0 Test12= 1.00D-12 3.33D-08 XBig12= 4.71D+01 1.02D+00.
 AX will form     3 AO Fock derivatives at one time.
      3 vectors produced by pass  1 Test12= 1.00D-12 3.33D-08 XBig12= 1.14D-01 2.29D-01.
      3 vectors produced by pass  2 Test12= 1.00D-12 3.33D-08 XBig12= 1.66D-03 1.82D-02.
      3 vectors produced by pass  3 Test12= 1.00D-12 3.33D-08 XBig12= 8.32D-06 8.51D-04.
      3 vectors produced by pass  4 Test12= 1.00D-12 3.33D-08 XBig12= 4.19D-08 4.93D-05.
      3 vectors produced by pass  5 Test12= 1.00D-12 3.33D-08 XBig12= 1.04D-10 1.77D-06.
      3 vectors produced by pass  6 Test12= 1.00D-12 3.33D-08 XBig12= 5.16D-13 1.68D-07.
 InvSVY:  IOpt=1 It=  1 EMax= 1.78D-15
 Solved reduced A of dimension    21 with     3 vectors.
 Calculating GIAO nuclear magnetic shielding tensors.
 SCF GIAO Magnetic shielding tensor (ppm):
      1  C    Isotropic =    36.9720   Anisotropy =   146.6954
   XX=   -12.4872   YX=   -34.3599   ZX=    51.5537
   XY=   -28.2272   YY=     7.6351   ZY=    27.8172
   XZ=    51.3178   YZ=    16.3731   ZZ=   115.7682
   Eigenvalues:   -53.1307    29.2778   134.7690
      2  C    Isotropic =    -5.8502   Anisotropy =   202.6658
   XX=   -70.3607   YX=   -39.1429   ZX=    63.5226
   XY=   -34.6899   YY=   -58.2139   ZY=    33.7633
   XZ=    40.6095   YZ=    43.4982   ZZ=   111.0241
   Eigenvalues:  -119.8433   -26.9675   129.2603
      3  C    Isotropic =   157.8767   Anisotropy =    25.7260
   XX=   158.0929   YX=     7.4252   ZX=     7.4279
   XY=     5.5902   YY=   146.2763   ZY=     6.4780
   XZ=     1.6070   YZ=    11.9347   ZZ=   169.2610
   Eigenvalues:   141.6193   156.9835   175.0274
      4  C    Isotropic =   137.2579   Anisotropy =    29.3659
   XX=   153.9088   YX=    -9.0142   ZX=    -2.6353
   XY=    -1.2743   YY=   122.0718   ZY=    -0.9611
   XZ=   -10.7217   YZ=     1.9106   ZZ=   135.7932
   Eigenvalues:   121.2366   133.7019   156.8352
      5  C    Isotropic =   151.1896   Anisotropy =    10.9201
   XX=   151.9108   YX=    -3.8194   ZX=    -3.7084
   XY=    -2.9912   YY=   156.6120   ZY=    -2.7050
   XZ=     6.0792   YZ=     1.7581   ZZ=   145.0461
   Eigenvalues:   144.8463   150.2529   158.4697
      6  C    Isotropic =   149.2320   Anisotropy =    25.4116
   XX=   156.8198   YX=    -0.7811   ZX=     9.6147
   XY=    -2.2703   YY=   145.4979   ZY=     5.4785
   XZ=    18.1731   YZ=    -4.5153   ZZ=   145.3785
   Eigenvalues:   135.9103   145.6127   166.1731
      7  C    Isotropic =   150.2573   Anisotropy =    12.1442
   XX=   153.2857   YX=     2.8363   ZX=     3.8741
   XY=     1.4699   YY=   148.7566   ZY=     1.9724
   XZ=     9.7400   YZ=    -3.6721   ZZ=   148.7294
   Eigenvalues:   143.1412   149.2772   158.3534
      8  C    Isotropic =   -24.0084   Anisotropy =   135.4004
   XX=   -48.7514   YX=   -13.8132   ZX=    35.1105
   XY=   -16.6444   YY=   -70.4043   ZY=    37.0930
   XZ=    37.4550   YZ=    36.8370   ZZ=    47.1306
   Eigenvalues:   -95.9085   -42.3752    66.2586
      9  C    Isotropic =   130.9564   Anisotropy =    35.9228
   XX=   135.7151   YX=   -17.8481   ZX=   -14.2023
   XY=   -15.3817   YY=   135.4833   ZY=     4.7921
   XZ=    -5.1341   YZ=     2.3695   ZZ=   121.6709
   Eigenvalues:   114.8735   123.0908   154.9050
     10  C    Isotropic =   107.1599   Anisotropy =    39.4378
   XX=   107.0483   YX=    -8.7930   ZX=     7.4930
   XY=    -7.8887   YY=   101.1965   ZY=   -17.4161
   XZ=    13.6228   YZ=   -19.4464   ZZ=   113.2350
   Eigenvalues:    87.8056   100.2224   133.4518
     11  O    Isotropic =  -241.2729   Anisotropy =   900.3595
   XX=  -626.1745   YX=   220.4694   ZX=   227.4419
   XY=   191.6764   YY=  -354.4712   ZY=   111.6246
   XZ=   268.9308   YZ=   110.4557   ZZ=   256.8270
   Eigenvalues:  -766.5815  -316.2040   358.9668
     12  C    Isotropic =   167.2499   Anisotropy =    23.9401
   XX=   178.5226   YX=    -4.3420   ZX=     8.0429
   XY=   -10.4383   YY=   169.0739   ZY=     0.1085
   XZ=     2.0226   YZ=     0.4290   ZZ=   154.1531
   Eigenvalues:   152.9503   165.5893   183.2100
     13  C    Isotropic =   159.7702   Anisotropy =    41.2712
   XX=   146.4213   YX=    -2.6092   ZX=     7.7255
   XY=    -1.7566   YY=   158.7223   ZY=    20.3059
   XZ=    11.2242   YZ=    15.9564   ZZ=   174.1669
   Eigenvalues:   139.0288   152.9974   187.2843
     14  O    Isotropic =   247.2004   Anisotropy =    58.7818
   XX=   230.8883   YX=     2.3203   ZX=     6.0247
   XY=    -6.2928   YY=   240.1102   ZY=   -20.2840
   XZ=    21.0482   YZ=   -26.7823   ZZ=   270.6027
   Eigenvalues:   222.9979   232.2150   286.3882
     15  C    Isotropic =   107.5911   Anisotropy =    41.4542
   XX=   102.1154   YX=    -8.1396   ZX=     2.1339
   XY=     3.2567   YY=   134.9049   ZY=    -3.6127
   XZ=     3.6235   YZ=    -1.2581   ZZ=    85.7531
   Eigenvalues:    85.1811   102.3650   135.2273
     16  O    Isotropic =   256.3718   Anisotropy =    67.0954
   XX=   222.0414   YX=    37.1516   ZX=   -17.2662
   XY=    15.5583   YY=   280.1581   ZY=   -11.3369
   XZ=    -9.1065   YZ=   -19.3135   ZZ=   266.9160
   Eigenvalues:   210.9741   257.0393   301.1021
     17  C    Isotropic =   163.5255   Anisotropy =    38.6260
   XX=   153.4822   YX=    11.3268   ZX=    13.4143
   XY=    12.6883   YY=   159.6740   ZY=     5.2446
   XZ=    12.5800   YZ=    13.0543   ZZ=   177.4204
   Eigenvalues:   143.3097   157.9907   189.2762
     18  C    Isotropic =   120.5676   Anisotropy =    47.4742
   XX=   145.2651   YX=   -13.1048   ZX=    -8.2963
   XY=   -22.2012   YY=   105.1197   ZY=    -1.6378
   XZ=    -0.8841   YZ=    -3.1277   ZZ=   111.3178
   Eigenvalues:    97.3814   112.1043   152.2170
     19  O    Isotropic =   325.1276   Anisotropy =    60.5650
   XX=   305.6201   YX=     3.8720   ZX=    -1.9799
   XY=    -1.2376   YY=   356.6990   ZY=   -15.2846
   XZ=    20.0514   YZ=   -27.4575   ZZ=   313.0636
   Eigenvalues:   296.0616   313.8170   365.5043
     20  H    Isotropic =    29.6509   Anisotropy =     4.9490
   XX=    28.8783   YX=     0.3214   ZX=     0.8705
   XY=    -0.4843   YY=    27.2681   ZY=     0.3012
   XZ=    -0.4381   YZ=    -2.0270   ZZ=    32.8064
   Eigenvalues:    27.1355    28.8671    32.9503
     21  H    Isotropic =    28.2907   Anisotropy =     6.1862
   XX=    31.0498   YX=     0.9854   ZX=     1.2427
   XY=     1.1873   YY=    30.5866   ZY=     1.6581
   XZ=     0.4589   YZ=     2.7614   ZZ=    23.2357
   Eigenvalues:    22.5887    29.8686    32.4148
     22  H    Isotropic =    30.5259   Anisotropy =     2.4293
   XX=    31.9929   YX=     0.8056   ZX=    -0.4531
   XY=     0.6810   YY=    28.4384   ZY=    -1.1008
   XZ=     0.9073   YZ=    -0.6354   ZZ=    31.1465
   Eigenvalues:    28.0315    31.4007    32.1454
     23  H    Isotropic =    30.3437   Anisotropy =     4.8677
   XX=    31.6031   YX=    -1.1365   ZX=    -3.4600
   XY=    -0.9261   YY=    30.9149   ZY=    -3.8038
   XZ=    -1.7386   YZ=    -2.6792   ZZ=    28.5130
   Eigenvalues:    25.1071    32.3351    33.5888
     24  H    Isotropic =    29.8267   Anisotropy =     7.3223
   XX=    32.8738   YX=    -0.3949   ZX=     3.3216
   XY=     0.0912   YY=    31.4174   ZY=     3.1927
   XZ=     3.8663   YZ=     3.1028   ZZ=    25.1890
   Eigenvalues:    22.7343    32.0376    34.7083
     25  H    Isotropic =    30.2631   Anisotropy =     8.0676
   XX=    31.1250   YX=    -0.7948   ZX=     1.1867
   XY=    -1.0750   YY=    35.3398   ZY=     1.0309
   XZ=     1.0200   YZ=     1.6121   ZZ=    24.3245
   Eigenvalues:    23.9637    31.1841    35.6415
     26  H    Isotropic =    30.5047   Anisotropy =     5.1731
   XX=    30.6245   YX=    -0.8570   ZX=    -0.9916
   XY=    -1.4303   YY=    27.9093   ZY=     1.8859
   XZ=    -0.6116   YZ=     1.7630   ZZ=    32.9801
   Eigenvalues:    27.1076    30.4529    33.9534
     27  H    Isotropic =    29.1957   Anisotropy =     3.7547
   XX=    29.0767   YX=    -3.6836   ZX=    -0.3923
   XY=    -2.4255   YY=    27.8298   ZY=    -0.6048
   XZ=    -1.7905   YZ=    -1.1007   ZZ=    30.6807
   Eigenvalues:    25.0130    30.8753    31.6989
     28  H    Isotropic =    29.2007   Anisotropy =     5.7858
   XX=    29.4930   YX=    -0.8484   ZX=    -2.5739
   XY=    -0.1198   YY=    27.0974   ZY=    -0.4089
   XZ=    -2.7256   YZ=    -1.6564   ZZ=    31.0116
   Eigenvalues:    26.2437    28.3004    33.0579
     29  H    Isotropic =    29.2975   Anisotropy =     5.7058
   XX=    32.8621   YX=     0.8236   ZX=    -0.6385
   XY=     1.2715   YY=    28.4934   ZY=     1.2925
   XZ=     0.0235   YZ=     2.1477   ZZ=    26.5371
   Eigenvalues:    25.4501    29.3411    33.1014
     30  H    Isotropic =    30.9336   Anisotropy =     9.4776
   XX=    29.6503   YX=    -1.3289   ZX=     0.0695
   XY=    -0.8253   YY=    35.9739   ZY=    -3.3690
   XZ=     0.2357   YZ=    -3.3218   ZZ=    27.1767
   Eigenvalues:    26.0377    29.5111    37.2521
     31  H    Isotropic =    30.3116   Anisotropy =     8.2535
   XX=    31.9288   YX=    -2.0596   ZX=    -3.9505
   XY=    -2.4947   YY=    29.3747   ZY=     1.3596
   XZ=    -3.7430   YZ=     1.0932   ZZ=    29.6313
   Eigenvalues:    26.6897    28.4311    35.8139
     32  H    Isotropic =    30.1719   Anisotropy =     9.9043
   XX=    34.6122   YX=    -0.2899   ZX=     4.5650
   XY=    -1.0450   YY=    28.4014   ZY=    -0.4425
   XZ=     4.1119   YZ=    -1.1912   ZZ=    27.5021
   Eigenvalues:    25.3785    28.3624    36.7748
     33  H    Isotropic =    30.1131   Anisotropy =     5.8669
   XX=    31.4248   YX=     1.2636   ZX=    -1.8050
   XY=    -0.5544   YY=    29.4357   ZY=     3.1164
   XZ=    -3.1987   YZ=     3.7972   ZZ=    29.4787
   Eigenvalues:    25.3023    31.0126    34.0243
     34  H    Isotropic =    30.3394   Anisotropy =     9.0618
   XX=    28.4658   YX=     3.1038   ZX=     0.0479
   XY=     3.1009   YY=    34.8246   ZY=     0.7440
   XZ=     0.2122   YZ=     2.5841   ZZ=    27.7279
   Eigenvalues:    26.8068    27.8309    36.3806
     35  H    Isotropic =    30.8418   Anisotropy =     9.3189
   XX=    29.9770   YX=     0.3323   ZX=     4.2014
   XY=     0.0200   YY=    28.3887   ZY=     0.8397
   XZ=     4.6368   YZ=     1.1071   ZZ=    34.1595
   Eigenvalues:    27.0675    28.4035    37.0543
     36  H    Isotropic =    30.5126   Anisotropy =    16.6807
   XX=    26.3969   YX=     2.4402   ZX=     1.4774
   XY=     3.1717   YY=    38.5033   ZY=    -5.8028
   XZ=     0.9014   YZ=    -7.1159   ZZ=    26.6376
   Eigenvalues:    22.4694    27.4352    41.6331
     37  H    Isotropic =    31.1779   Anisotropy =    14.8237
   XX=    27.5318   YX=     1.8543   ZX=    -3.7490
   XY=     2.5502   YY=    32.4207   ZY=    -6.8591
   XZ=    -3.4678   YZ=    -6.6584   ZZ=    33.5812
   Eigenvalues:    25.4548    27.0185    41.0604
     38  H    Isotropic =    30.3596   Anisotropy =     8.8765
   XX=    29.1928   YX=     1.7656   ZX=     2.4884
   XY=     1.1821   YY=    34.6130   ZY=     2.2023
   XZ=     2.7288   YZ=     3.3216   ZZ=    27.2729
   Eigenvalues:    25.2027    29.5988    36.2773
     39  H    Isotropic =    31.1609   Anisotropy =     7.6615
   XX=    29.3522   YX=     0.4325   ZX=     0.9428
   XY=     0.8363   YY=    27.9234   ZY=    -0.4432
   XZ=    -0.0789   YZ=    -0.7064   ZZ=    36.2070
   Eigenvalues:    27.6267    29.5875    36.2685
     40  H    Isotropic =    29.9568   Anisotropy =     8.2679
   XX=    34.4592   YX=    -1.3307   ZX=     2.0243
   XY=    -0.3636   YY=    25.7301   ZY=     0.9958
   XZ=     2.7627   YZ=     1.0030   ZZ=    29.6811
   Eigenvalues:    25.2603    29.1414    35.4687
     41  H    Isotropic =    27.9727   Anisotropy =     7.3290
   XX=    32.7246   YX=    -0.8827   ZX=     0.7000
   XY=    -1.4613   YY=    21.9914   ZY=    -0.2422
   XZ=    -0.3388   YZ=     0.4618   ZZ=    29.2022
   Eigenvalues:    21.8627    29.1968    32.8587
     42  H    Isotropic =    28.4562   Anisotropy =     4.8121
   XX=    30.2139   YX=    -2.3255   ZX=    -2.3341
   XY=    -0.9599   YY=    29.7969   ZY=    -3.1089
   XZ=    -2.0944   YZ=    -2.1884   ZZ=    25.3577
   Eigenvalues:    23.0916    30.6127    31.6643
     43  H    Isotropic =    30.2800   Anisotropy =    15.4068
   XX=    29.0455   YX=    -2.3473   ZX=    -2.9931
   XY=    -2.2448   YY=    39.7419   ZY=    -3.1345
   XZ=    -5.0432   YZ=    -3.3690   ZZ=    22.0526
   Eigenvalues:    19.4664    30.8224    40.5512
 End of Minotr F.D. properties file   721 does not exist.
 End of Minotr F.D. properties file   722 does not exist.
 End of Minotr F.D. properties file   788 does not exist.

 **********************************************************************

            Population analysis using the SCF density.

 **********************************************************************

 Orbital symmetries:
       Occupied  (A) (A) (A) (A) (A) (A) (A) (A) (A) (A) (A) (A)
                 (A) (A) (A) (A) (A) (A) (A) (A) (A) (A) (A) (A)
                 (A) (A) (A) (A) (A) (A) (A) (A) (A) (A) (A) (A)
                 (A) (A) (A) (A) (A) (A) (A) (A) (A) (A) (A) (A)
                 (A) (A) (A) (A) (A) (A) (A) (A) (A) (A) (A) (A)
                 (A) (A) (A) (A) (A) (A) (A) (A) (A) (A) (A) (A)
                 (A)
       Virtual   (A) (A) (A) (A) (A) (A) (A) (A) (A) (A) (A) (A)
                 (A) (A) (A) (A) (A) (A) (A) (A) (A) (A) (A) (A)
                 (A) (A) (A) (A) (A) (A) (A) (A) (A) (A) (A) (A)
                 (A) (A) (A) (A) (A) (A) (A) (A) (A) (A) (A) (A)
                 (A) (A) (A) (A) (A) (A) (A) (A) (A) (A) (A) (A)
                 (A) (A) (A) (A) (A) (A) (A) (A) (A) (A) (A) (A)
                 (A) (A) (A) (A) (A) (A) (A) (A) (A) (A) (A) (A)
                 (A) (A) (A) (A) (A) (A) (A) (A) (A) (A) (A) (A)
                 (A) (A) (A) (A) (A) (A) (A) (A) (A) (A) (A) (A)
                 (A) (A) (A) (A) (A) (A) (A) (A) (A) (A) (A) (A)
                 (A) (A) (A) (A) (A) (A) (A) (A) (A) (A) (A) (A)
                 (A) (A) (A) (A) (A) (A) (A) (A) (A) (A) (A) (A)
                 (A) (A) (A) (A) (A) (A) (A) (A) (A) (A) (A) (A)
                 (A) (A) (A) (A) (A) (A) (A) (A) (A) (A) (A) (A)
                 (A) (A) (A) (A) (A) (A) (A) (A) (A) (A) (A) (A)
                 (A) (A) (A) (A) (A) (A) (A) (A) (A) (A) (A) (A)
                 (A) (A) (A) (A) (A) (A) (A) (A) (A) (A) (A) (A)
                 (A) (A) (A) (A) (A) (A) (A) (A) (A) (A) (A) (A)
                 (A) (A) (A) (A) (A) (A) (A) (A) (A) (A) (A) (A)
                 (A) (A) (A) (A) (A) (A) (A) (A) (A) (A) (A) (A)
                 (A) (A) (A) (A) (A) (A) (A) (A) (A) (A) (A) (A)
                 (A) (A) (A) (A) (A) (A) (A) (A) (A) (A) (A) (A)
                 (A) (A) (A) (A) (A) (A) (A) (A) (A) (A) (A) (A)
                 (A) (A) (A) (A) (A) (A) (A) (A) (A) (A) (A) (A)
                 (A) (A) (A) (A) (A) (A) (A) (A) (A) (A) (A) (A)
                 (A) (A) (A) (A) (A) (A) (A) (A) (A) (A) (A) (A)
                 (A) (A) (A) (A) (A) (A) (A) (A) (A) (A) (A) (A)
                 (A) (A) (A) (A) (A) (A) (A) (A) (A) (A) (A) (A)
                 (A) (A) (A) (A) (A) (A) (A) (A) (A) (A) (A) (A)
                 (A) (A) (A) (A) (A) (A) (A) (A) (A) (A) (A) (A)
                 (A) (A) (A) (A) (A) (A) (A) (A) (A) (A) (A) (A)
                 (A) (A) (A) (A) (A) (A) (A) (A) (A) (A) (A) (A)
                 (A) (A) (A) (A) (A) (A) (A) (A) (A) (A) (A) (A)
                 (A) (A) (A) (A) (A) (A) (A) (A) (A) (A) (A) (A)
                 (A) (A) (A) (A) (A)
 The electronic state is 1-A.
 Alpha  occ. eigenvalues --  -19.21777 -19.21775 -19.20741 -19.19634 -10.32276
 Alpha  occ. eigenvalues --  -10.30835 -10.29855 -10.27583 -10.26390 -10.24928
 Alpha  occ. eigenvalues --  -10.24910 -10.24659 -10.23788 -10.23642 -10.23381
 Alpha  occ. eigenvalues --  -10.23296 -10.23051 -10.22176 -10.21730  -1.06384
 Alpha  occ. eigenvalues --   -1.06213  -1.05604  -1.03536  -0.89351  -0.84606
 Alpha  occ. eigenvalues --   -0.82172  -0.78184  -0.77042  -0.75157  -0.71827
 Alpha  occ. eigenvalues --   -0.70600  -0.68114  -0.65939  -0.63021  -0.60965
 Alpha  occ. eigenvalues --   -0.59093  -0.57363  -0.53169  -0.52500  -0.51114
 Alpha  occ. eigenvalues --   -0.50805  -0.49285  -0.48899  -0.47447  -0.45890
 Alpha  occ. eigenvalues --   -0.45796  -0.45450  -0.44816  -0.44424  -0.43488
 Alpha  occ. eigenvalues --   -0.42888  -0.42495  -0.41183  -0.40690  -0.40309
 Alpha  occ. eigenvalues --   -0.39795  -0.39142  -0.38481  -0.37640  -0.37437
 Alpha  occ. eigenvalues --   -0.36393  -0.36292  -0.35844  -0.34873  -0.34334
 Alpha  occ. eigenvalues --   -0.33751  -0.33183  -0.32712  -0.30537  -0.29313
 Alpha  occ. eigenvalues --   -0.28477  -0.26623  -0.25681
 Alpha virt. eigenvalues --   -0.05023   0.04140   0.04570   0.05710   0.06295
 Alpha virt. eigenvalues --    0.07219   0.07814   0.08665   0.09054   0.10238
 Alpha virt. eigenvalues --    0.10350   0.10616   0.11107   0.11534   0.11827
 Alpha virt. eigenvalues --    0.12768   0.13411   0.13722   0.14051   0.14383
 Alpha virt. eigenvalues --    0.14840   0.15776   0.16075   0.16606   0.17857
 Alpha virt. eigenvalues --    0.18367   0.18556   0.19171   0.19841   0.20718
 Alpha virt. eigenvalues --    0.21050   0.21645   0.22199   0.23527   0.24170
 Alpha virt. eigenvalues --    0.24750   0.25720   0.25774   0.26646   0.27648
 Alpha virt. eigenvalues --    0.28469   0.29185   0.30089   0.31762   0.32280
 Alpha virt. eigenvalues --    0.33445   0.34127   0.34773   0.35361   0.36136
 Alpha virt. eigenvalues --    0.36707   0.37677   0.38706   0.39311   0.39703
 Alpha virt. eigenvalues --    0.40336   0.41019   0.41444   0.43026   0.43816
 Alpha virt. eigenvalues --    0.44805   0.45395   0.45919   0.46756   0.48247
 Alpha virt. eigenvalues --    0.49043   0.50126   0.50679   0.51364   0.52539
 Alpha virt. eigenvalues --    0.53285   0.53650   0.54392   0.55834   0.56411
 Alpha virt. eigenvalues --    0.56991   0.57441   0.57993   0.58015   0.58723
 Alpha virt. eigenvalues --    0.58833   0.59327   0.59440   0.59776   0.60384
 Alpha virt. eigenvalues --    0.60487   0.60952   0.61439   0.61665   0.62114
 Alpha virt. eigenvalues --    0.62263   0.62827   0.63307   0.63504   0.63821
 Alpha virt. eigenvalues --    0.64438   0.64926   0.65507   0.65744   0.66165
 Alpha virt. eigenvalues --    0.67045   0.67868   0.68632   0.69049   0.69448
 Alpha virt. eigenvalues --    0.69638   0.71977   0.72880   0.73487   0.74688
 Alpha virt. eigenvalues --    0.76195   0.76937   0.79442   0.79932   0.81862
 Alpha virt. eigenvalues --    0.84564   0.86438   0.86886   0.87125   0.88846
 Alpha virt. eigenvalues --    0.89802   0.90808   0.92448   0.92490   0.94275
 Alpha virt. eigenvalues --    0.94996   0.97336   0.97521   0.98729   0.99209
 Alpha virt. eigenvalues --    0.99651   1.02049   1.03289   1.06019   1.06548
 Alpha virt. eigenvalues --    1.07841   1.08878   1.11846   1.12321   1.12521
 Alpha virt. eigenvalues --    1.15652   1.16575   1.17968   1.18401   1.21101
 Alpha virt. eigenvalues --    1.22273   1.23951   1.24145   1.25387   1.27365
 Alpha virt. eigenvalues --    1.28612   1.30138   1.30997   1.32943   1.33428
 Alpha virt. eigenvalues --    1.34846   1.36347   1.36850   1.38097   1.40171
 Alpha virt. eigenvalues --    1.41338   1.42266   1.42675   1.43378   1.44334
 Alpha virt. eigenvalues --    1.45157   1.46817   1.47004   1.47467   1.48123
 Alpha virt. eigenvalues --    1.48442   1.49564   1.49618   1.50122   1.50913
 Alpha virt. eigenvalues --    1.51324   1.52088   1.52558   1.52903   1.53604
 Alpha virt. eigenvalues --    1.54060   1.55796   1.56627   1.57343   1.58063
 Alpha virt. eigenvalues --    1.59148   1.59344   1.60382   1.60971   1.61636
 Alpha virt. eigenvalues --    1.61670   1.63020   1.64208   1.64491   1.64717
 Alpha virt. eigenvalues --    1.66057   1.66862   1.66999   1.68388   1.68692
 Alpha virt. eigenvalues --    1.69245   1.69872   1.71171   1.72169   1.73205
 Alpha virt. eigenvalues --    1.73539   1.74491   1.75088   1.75358   1.76275
 Alpha virt. eigenvalues --    1.77918   1.78453   1.79163   1.80214   1.80589
 Alpha virt. eigenvalues --    1.82124   1.82440   1.84089   1.84644   1.85837
 Alpha virt. eigenvalues --    1.86591   1.87818   1.88033   1.88684   1.89191
 Alpha virt. eigenvalues --    1.91898   1.93312   1.94604   1.94673   1.95450
 Alpha virt. eigenvalues --    1.96834   1.97562   1.98766   2.00299   2.00630
 Alpha virt. eigenvalues --    2.03744   2.04399   2.05023   2.06009   2.06685
 Alpha virt. eigenvalues --    2.07971   2.09574   2.10529   2.11160   2.11979
 Alpha virt. eigenvalues --    2.13370   2.14523   2.16257   2.17007   2.17750
 Alpha virt. eigenvalues --    2.19138   2.20607   2.21413   2.23615   2.24537
 Alpha virt. eigenvalues --    2.25779   2.26525   2.28791   2.31735   2.31829
 Alpha virt. eigenvalues --    2.32668   2.34409   2.36376   2.37760   2.39777
 Alpha virt. eigenvalues --    2.39934   2.40803   2.42034   2.43121   2.44105
 Alpha virt. eigenvalues --    2.44605   2.45225   2.46354   2.47844   2.49047
 Alpha virt. eigenvalues --    2.49665   2.50310   2.50859   2.51678   2.52579
 Alpha virt. eigenvalues --    2.53417   2.54670   2.55160   2.56794   2.57123
 Alpha virt. eigenvalues --    2.58110   2.59216   2.59808   2.60942   2.62089
 Alpha virt. eigenvalues --    2.62787   2.64038   2.64476   2.64867   2.66164
 Alpha virt. eigenvalues --    2.66546   2.67315   2.68211   2.70210   2.70845
 Alpha virt. eigenvalues --    2.72568   2.73442   2.75086   2.76185   2.76889
 Alpha virt. eigenvalues --    2.80104   2.80801   2.81902   2.84616   2.86177
 Alpha virt. eigenvalues --    2.87146   2.87454   2.90217   2.90461   2.91500
 Alpha virt. eigenvalues --    2.92775   2.93171   2.95440   2.97525   2.99287
 Alpha virt. eigenvalues --    2.99477   3.01136   3.01825   3.05269   3.05777
 Alpha virt. eigenvalues --    3.07725   3.11127   3.13115   3.14178   3.14986
 Alpha virt. eigenvalues --    3.15943   3.16766   3.18026   3.18660   3.20133
 Alpha virt. eigenvalues --    3.22177   3.23220   3.24167   3.25100   3.27134
 Alpha virt. eigenvalues --    3.32494   3.33551   3.35019   3.35686   3.38325
 Alpha virt. eigenvalues --    3.38797   3.44446   3.50469   3.56940   3.58852
 Alpha virt. eigenvalues --    3.61681   3.66274   3.70982   3.76385   3.78069
 Alpha virt. eigenvalues --    3.80733   3.81540   3.81897   3.82235   3.82485
 Alpha virt. eigenvalues --    3.83147   3.84125   3.86011   3.87009   3.87554
 Alpha virt. eigenvalues --    3.88495   3.91251   3.96126   3.99093   4.03378
 Alpha virt. eigenvalues --    4.04440   4.08922   4.09788   4.15248   4.27272
 Alpha virt. eigenvalues --    4.30430   4.30667   4.32670   4.34962   4.40562
 Alpha virt. eigenvalues --    4.48275   4.55536   4.95153   4.96010   4.98076
 Alpha virt. eigenvalues --    5.02971   5.15199   5.28868   5.33301   5.34504
 Alpha virt. eigenvalues --    5.63732   5.64786   5.65728   5.68132  23.63897
 Alpha virt. eigenvalues --   23.80442  23.83696  23.87595  23.91296  23.92741
 Alpha virt. eigenvalues --   23.96056  23.96590  23.97955  23.99864  24.02012
 Alpha virt. eigenvalues --   24.03001  24.04537  24.08268  24.27571  50.01217
 Alpha virt. eigenvalues --   50.03098  50.05603  50.10163
          Condensed to atoms (all electrons):
               1          2          3          4          5          6
     1  C    5.751990   0.341610  -0.049572  -0.004624  -0.003703  -0.098681
     2  C    0.341610   5.466803   0.304537  -0.069649  -0.000393  -0.003631
     3  C   -0.049572   0.304537   5.056237   0.315283  -0.068905  -0.005789
     4  C   -0.004624  -0.069649   0.315283   5.378537   0.287824  -0.045024
     5  C   -0.003703  -0.000393  -0.068905   0.287824   5.059058   0.348454
     6  C   -0.098681  -0.003631  -0.005789  -0.045024   0.348454   5.000978
     7  C    0.311952  -0.084348  -0.008208  -0.003205  -0.058979   0.373041
     8  C    0.123089   0.059972   0.007401  -0.000283   0.000058   0.000246
     9  C   -0.199103  -0.075717   0.009254  -0.000754  -0.000026  -0.000512
    10  C    0.021879   0.264263  -0.050321   0.002669   0.000435  -0.000065
    11  O   -0.099313   0.006117  -0.000073  -0.000001   0.000002  -0.000449
    12  C   -0.056847   0.007987  -0.000081  -0.000085   0.006519  -0.064697
    13  C   -0.002644  -0.089246  -0.011281   0.000595  -0.000005  -0.000037
    14  O    0.002334  -0.065945  -0.002858   0.000640   0.000061  -0.000012
    15  C   -0.000117   0.005770  -0.050066   0.303868  -0.049214   0.004254
    16  O    0.000035  -0.000360  -0.018995  -0.052747   0.004431  -0.000089
    17  C   -0.000025  -0.000143   0.009636  -0.071046  -0.010617   0.000216
    18  C   -0.000010   0.000298  -0.009561  -0.076334  -0.003518  -0.000128
    19  O    0.000000  -0.000005  -0.000264   0.005066  -0.000083   0.000001
    20  H   -0.006888  -0.031116   0.400941  -0.036144  -0.005943  -0.002279
    21  H    0.007383  -0.038834   0.403999  -0.043051   0.007140  -0.000311
    22  H    0.003696  -0.007826  -0.050436   0.404152  -0.031843  -0.007090
    23  H    0.000855  -0.000420  -0.006107  -0.044095   0.409026  -0.038581
    24  H   -0.000866  -0.000599   0.008112  -0.041168   0.411343  -0.029054
    25  H    0.010458  -0.000037  -0.000522   0.007042  -0.033581   0.412896
    26  H   -0.005753  -0.000144  -0.000212  -0.006569  -0.036532   0.404147
    27  H   -0.052069  -0.007369  -0.000039  -0.003493  -0.002776  -0.047142
    28  H    0.008415  -0.003391  -0.000560   0.000151   0.000002   0.000078
    29  H    0.012759   0.002136  -0.000413  -0.000004   0.000000  -0.000008
    30  H    0.010153  -0.000434   0.000029   0.000024   0.000105  -0.008900
    31  H   -0.007972  -0.000012   0.000015  -0.000034   0.000129  -0.004505
    32  H   -0.006265   0.000472   0.000012   0.000020  -0.000435   0.007424
    33  H    0.001146  -0.013340   0.003431   0.000077  -0.000004   0.000001
    34  H   -0.000667   0.010374   0.000036  -0.000002   0.000000   0.000001
    35  H    0.001221   0.000699   0.000295  -0.000062  -0.000003   0.000013
    36  H   -0.000621   0.012825  -0.000251  -0.000028  -0.000003  -0.000003
    37  H    0.000012  -0.000586   0.000100  -0.001420  -0.000225  -0.000001
    38  H    0.000000  -0.000012  -0.000329  -0.002383  -0.000509   0.000174
    39  H   -0.000007  -0.000090   0.000243  -0.009871  -0.000021  -0.000096
    40  H   -0.000001   0.000043  -0.000276   0.011847  -0.000542   0.000035
    41  H    0.000007   0.000803   0.004982  -0.001029  -0.001780  -0.000045
    42  H   -0.000004  -0.000079  -0.000250  -0.004939   0.004446   0.000172
    43  H    0.000000  -0.000001  -0.000031   0.001126  -0.000082   0.000005
               7          8          9         10         11         12
     1  C    0.311952   0.123089  -0.199103   0.021879  -0.099313  -0.056847
     2  C   -0.084348   0.059972  -0.075717   0.264263   0.006117   0.007987
     3  C   -0.008208   0.007401   0.009254  -0.050321  -0.000073  -0.000081
     4  C   -0.003205  -0.000283  -0.000754   0.002669  -0.000001  -0.000085
     5  C   -0.058979   0.000058  -0.000026   0.000435   0.000002   0.006519
     6  C    0.373041   0.000246  -0.000512  -0.000065  -0.000449  -0.064697
     7  C    5.207686  -0.060179  -0.002454   0.009450  -0.013783   0.371504
     8  C   -0.060179   4.760425   0.402725  -0.112807   0.652270  -0.009654
     9  C   -0.002454   0.402725   5.188694   0.277301  -0.071472   0.000851
    10  C    0.009450  -0.112807   0.277301   5.279014   0.006201  -0.000491
    11  O   -0.013783   0.652270  -0.071472   0.006201   7.892045   0.004177
    12  C    0.371504  -0.009654   0.000851  -0.000491   0.004177   4.875774
    13  C   -0.000325  -0.000294  -0.056430   0.332554   0.000016   0.000014
    14  O   -0.000005   0.003374  -0.043379   0.240071  -0.000018   0.000001
    15  C   -0.000118   0.000009   0.000006  -0.000339   0.000000   0.000006
    16  O   -0.000006   0.000000  -0.000003  -0.000085   0.000000   0.000000
    17  C    0.000005   0.000000  -0.000001  -0.000007   0.000000   0.000000
    18  C   -0.000039   0.000000   0.000000  -0.000007   0.000000   0.000000
    19  O    0.000000   0.000000   0.000000   0.000000   0.000000   0.000000
    20  H    0.000537  -0.000171  -0.000197   0.002864   0.000003  -0.000116
    21  H   -0.000461  -0.000235   0.001091  -0.006650   0.000003  -0.000003
    22  H   -0.001074  -0.000519   0.000080  -0.000146  -0.000005  -0.000058
    23  H   -0.007634  -0.000023   0.000005  -0.000078   0.000000  -0.000076
    24  H    0.007483   0.000016  -0.000007   0.000018   0.000000  -0.000361
    25  H   -0.043565  -0.000113   0.000032   0.000016   0.000007  -0.006928
    26  H   -0.042039   0.001132  -0.000153  -0.000240  -0.000005  -0.002182
    27  H    0.424519   0.001122  -0.000472  -0.000046  -0.000460  -0.037591
    28  H   -0.000005  -0.022368   0.377492  -0.031132   0.000269  -0.000023
    29  H    0.000063  -0.031894   0.384431  -0.028714   0.004318  -0.000030
    30  H   -0.033991   0.000723   0.000045   0.000001   0.000697   0.397375
    31  H   -0.035287   0.001319   0.000215  -0.000050   0.005993   0.406327
    32  H   -0.031443  -0.000408   0.000295  -0.000105   0.005755   0.407207
    33  H    0.000051  -0.000789   0.007854  -0.027090   0.000008   0.000000
    34  H    0.000007   0.000569  -0.008552  -0.027477  -0.000012   0.000000
    35  H   -0.000093   0.000125  -0.001160  -0.030595  -0.000061  -0.000007
    36  H    0.000013  -0.000189  -0.001140  -0.043388   0.000006  -0.000001
    37  H    0.000003  -0.000007   0.000036   0.000086   0.000000   0.000000
    38  H    0.000000   0.000000   0.000000   0.000000   0.000000   0.000000
    39  H    0.000005   0.000001  -0.000001  -0.000004   0.000000   0.000000
    40  H    0.000001   0.000000   0.000000  -0.000001   0.000000   0.000000
    41  H    0.000007   0.000000  -0.000001  -0.000022   0.000000   0.000000
    42  H   -0.000007   0.000000   0.000000   0.000002   0.000000   0.000000
    43  H    0.000000   0.000000   0.000000   0.000000   0.000000   0.000000
              13         14         15         16         17         18
     1  C   -0.002644   0.002334  -0.000117   0.000035  -0.000025  -0.000010
     2  C   -0.089246  -0.065945   0.005770  -0.000360  -0.000143   0.000298
     3  C   -0.011281  -0.002858  -0.050066  -0.018995   0.009636  -0.009561
     4  C    0.000595   0.000640   0.303868  -0.052747  -0.071046  -0.076334
     5  C   -0.000005   0.000061  -0.049214   0.004431  -0.010617  -0.003518
     6  C   -0.000037  -0.000012   0.004254  -0.000089   0.000216  -0.000128
     7  C   -0.000325  -0.000005  -0.000118  -0.000006   0.000005  -0.000039
     8  C   -0.000294   0.003374   0.000009   0.000000   0.000000   0.000000
     9  C   -0.056430  -0.043379   0.000006  -0.000003  -0.000001   0.000000
    10  C    0.332554   0.240071  -0.000339  -0.000085  -0.000007  -0.000007
    11  O    0.000016  -0.000018   0.000000   0.000000   0.000000   0.000000
    12  C    0.000014   0.000001   0.000006   0.000000   0.000000   0.000000
    13  C    4.961985  -0.049748  -0.000039   0.000022   0.000000  -0.000001
    14  O   -0.049748   7.997517  -0.001028  -0.000054  -0.000014   0.000004
    15  C   -0.000039  -0.001028   5.345821   0.221588   0.338241   0.309328
    16  O    0.000022  -0.000054   0.221588   8.014722  -0.047944  -0.061858
    17  C    0.000000  -0.000014   0.338241  -0.047944   4.932472  -0.074079
    18  C   -0.000001   0.000004   0.309328  -0.061858  -0.074079   4.839043
    19  O    0.000000   0.000000  -0.033904  -0.006345  -0.006113   0.260134
    20  H    0.000174   0.000145  -0.004194  -0.000379  -0.000201   0.003185
    21  H   -0.000517   0.008153  -0.016267   0.038410   0.001929  -0.001695
    22  H    0.000433   0.006842  -0.033780   0.000363  -0.010497   0.008170
    23  H    0.000003  -0.000002  -0.006443  -0.000020  -0.000497   0.004315
    24  H    0.000000  -0.000001  -0.004805   0.000054   0.001580  -0.001614
    25  H    0.000001  -0.000001  -0.000241   0.000003  -0.000012   0.000017
    26  H    0.000007  -0.000040  -0.000126  -0.000011  -0.000010   0.000001
    27  H    0.000141  -0.000015   0.000034   0.000002  -0.000009  -0.000055
    28  H    0.005551   0.008852  -0.000005   0.000000   0.000000   0.000000
    29  H   -0.001243   0.001656   0.000000   0.000000   0.000000   0.000000
    30  H   -0.000001   0.000000   0.000000   0.000000   0.000000   0.000000
    31  H    0.000000   0.000001   0.000000   0.000000   0.000000   0.000000
    32  H    0.000003   0.000000   0.000000   0.000000   0.000000   0.000000
    33  H    0.402845   0.001442   0.000034  -0.000393  -0.000004   0.000008
    34  H    0.392430  -0.001678   0.000002   0.000000   0.000000   0.000000
    35  H    0.384804   0.004818   0.000001   0.000001   0.000000   0.000000
    36  H   -0.005575   0.319646   0.000016   0.000057   0.000000   0.000001
    37  H    0.000038   0.004127  -0.043201   0.321753  -0.004281   0.009415
    38  H    0.000000   0.000000  -0.029657   0.004880   0.390057  -0.003038
    39  H   -0.000001  -0.000094  -0.027924  -0.002212   0.399744   0.008318
    40  H    0.000000   0.000000  -0.036865   0.002034   0.399396  -0.014407
    41  H    0.000002  -0.000017  -0.047465  -0.001550   0.007562   0.410407
    42  H    0.000000   0.000000  -0.028766   0.003767  -0.004475   0.394695
    43  H    0.000000   0.000000  -0.010146   0.024145   0.000680  -0.054120
              19         20         21         22         23         24
     1  C    0.000000  -0.006888   0.007383   0.003696   0.000855  -0.000866
     2  C   -0.000005  -0.031116  -0.038834  -0.007826  -0.000420  -0.000599
     3  C   -0.000264   0.400941   0.403999  -0.050436  -0.006107   0.008112
     4  C    0.005066  -0.036144  -0.043051   0.404152  -0.044095  -0.041168
     5  C   -0.000083  -0.005943   0.007140  -0.031843   0.409026   0.411343
     6  C    0.000001  -0.002279  -0.000311  -0.007090  -0.038581  -0.029054
     7  C    0.000000   0.000537  -0.000461  -0.001074  -0.007634   0.007483
     8  C    0.000000  -0.000171  -0.000235  -0.000519  -0.000023   0.000016
     9  C    0.000000  -0.000197   0.001091   0.000080   0.000005  -0.000007
    10  C    0.000000   0.002864  -0.006650  -0.000146  -0.000078   0.000018
    11  O    0.000000   0.000003   0.000003  -0.000005   0.000000   0.000000
    12  C    0.000000  -0.000116  -0.000003  -0.000058  -0.000076  -0.000361
    13  C    0.000000   0.000174  -0.000517   0.000433   0.000003   0.000000
    14  O    0.000000   0.000145   0.008153   0.006842  -0.000002  -0.000001
    15  C   -0.033904  -0.004194  -0.016267  -0.033780  -0.006443  -0.004805
    16  O   -0.006345  -0.000379   0.038410   0.000363  -0.000020   0.000054
    17  C   -0.006113  -0.000201   0.001929  -0.010497  -0.000497   0.001580
    18  C    0.260134   0.003185  -0.001695   0.008170   0.004315  -0.001614
    19  O    7.948886  -0.000128  -0.000075  -0.000211  -0.000061  -0.000033
    20  H   -0.000128   0.524581  -0.023334   0.006943   0.004500   0.000189
    21  H   -0.000075  -0.023334   0.514360  -0.001046   0.000144  -0.000244
    22  H   -0.000211   0.006943  -0.001046   0.547708   0.007374  -0.004079
    23  H   -0.000061   0.004500   0.000144   0.007374   0.557340  -0.026522
    24  H   -0.000033   0.000189  -0.000244  -0.004079  -0.026522   0.547122
    25  H    0.000000   0.000098   0.000040   0.000220  -0.004749  -0.006744
    26  H    0.000000   0.000168  -0.000018   0.004624   0.008014  -0.004833
    27  H    0.000000   0.004258   0.000002   0.000321   0.006281   0.000037
    28  H    0.000000  -0.000013  -0.000080   0.000262   0.000000   0.000001
    29  H    0.000000   0.000044  -0.000077   0.000002   0.000000   0.000000
    30  H    0.000000   0.000006  -0.000001   0.000002   0.000060  -0.000066
    31  H    0.000000  -0.000011   0.000000  -0.000013   0.000017   0.000006
    32  H    0.000000  -0.000003   0.000001   0.000002  -0.000026   0.000020
    33  H    0.000000  -0.000281   0.002373   0.000006   0.000003  -0.000001
    34  H    0.000000   0.000020  -0.000366  -0.000015   0.000000   0.000000
    35  H    0.000000  -0.000036   0.000324  -0.000047  -0.000001   0.000000
    36  H    0.000000   0.000031  -0.000434  -0.000146   0.000000   0.000000
    37  H   -0.000165   0.000069  -0.002358   0.005286   0.000012   0.000014
    38  H   -0.000519   0.000000  -0.000289  -0.000058   0.000208   0.002235
    39  H   -0.000144  -0.000006  -0.000131   0.004734  -0.000003   0.000252
    40  H    0.020411   0.000037  -0.000142  -0.000426  -0.000077  -0.000168
    41  H   -0.028735   0.002614   0.002071  -0.000162  -0.000044  -0.000072
    42  H   -0.025335  -0.000461   0.000266  -0.000277   0.000628   0.000450
    43  H    0.320730  -0.000071   0.000049  -0.000103   0.000005  -0.000005
              25         26         27         28         29         30
     1  C    0.010458  -0.005753  -0.052069   0.008415   0.012759   0.010153
     2  C   -0.000037  -0.000144  -0.007369  -0.003391   0.002136  -0.000434
     3  C   -0.000522  -0.000212  -0.000039  -0.000560  -0.000413   0.000029
     4  C    0.007042  -0.006569  -0.003493   0.000151  -0.000004   0.000024
     5  C   -0.033581  -0.036532  -0.002776   0.000002   0.000000   0.000105
     6  C    0.412896   0.404147  -0.047142   0.000078  -0.000008  -0.008900
     7  C   -0.043565  -0.042039   0.424519  -0.000005   0.000063  -0.033991
     8  C   -0.000113   0.001132   0.001122  -0.022368  -0.031894   0.000723
     9  C    0.000032  -0.000153  -0.000472   0.377492   0.384431   0.000045
    10  C    0.000016  -0.000240  -0.000046  -0.031132  -0.028714   0.000001
    11  O    0.000007  -0.000005  -0.000460   0.000269   0.004318   0.000697
    12  C   -0.006928  -0.002182  -0.037591  -0.000023  -0.000030   0.397375
    13  C    0.000001   0.000007   0.000141   0.005551  -0.001243  -0.000001
    14  O   -0.000001  -0.000040  -0.000015   0.008852   0.001656   0.000000
    15  C   -0.000241  -0.000126   0.000034  -0.000005   0.000000   0.000000
    16  O    0.000003  -0.000011   0.000002   0.000000   0.000000   0.000000
    17  C   -0.000012  -0.000010  -0.000009   0.000000   0.000000   0.000000
    18  C    0.000017   0.000001  -0.000055   0.000000   0.000000   0.000000
    19  O    0.000000   0.000000   0.000000   0.000000   0.000000   0.000000
    20  H    0.000098   0.000168   0.004258  -0.000013   0.000044   0.000006
    21  H    0.000040  -0.000018   0.000002  -0.000080  -0.000077  -0.000001
    22  H    0.000220   0.004624   0.000321   0.000262   0.000002   0.000002
    23  H   -0.004749   0.008014   0.006281   0.000000   0.000000   0.000060
    24  H   -0.006744  -0.004833   0.000037   0.000001   0.000000  -0.000066
    25  H    0.556213  -0.027295  -0.003369  -0.000006   0.000000   0.004673
    26  H   -0.027295   0.563237   0.008595   0.000015   0.000010  -0.000360
    27  H   -0.003369   0.008595   0.554717   0.000006   0.000061  -0.007947
    28  H   -0.000006   0.000015   0.000006   0.495901  -0.012027  -0.000002
    29  H    0.000000   0.000010   0.000061  -0.012027   0.510627  -0.000002
    30  H    0.004673  -0.000360  -0.007947  -0.000002  -0.000002   0.570039
    31  H   -0.000939   0.003897   0.007692  -0.000014   0.000002  -0.028256
    32  H    0.000524  -0.000461  -0.005028   0.000009  -0.000016  -0.025565
    33  H    0.000000   0.000000   0.000007  -0.000449   0.000183   0.000000
    34  H    0.000000   0.000000  -0.000005   0.000108   0.000993   0.000000
    35  H    0.000000   0.000001  -0.000033  -0.000315  -0.001286   0.000000
    36  H    0.000000   0.000000   0.000002   0.000110   0.000692   0.000000
    37  H   -0.000001  -0.000004   0.000000  -0.000001  -0.000001   0.000000
    38  H   -0.000026   0.000064   0.000001   0.000000   0.000000   0.000000
    39  H    0.000003  -0.000006  -0.000001  -0.000001   0.000000   0.000000
    40  H   -0.000002  -0.000003   0.000000   0.000000   0.000000   0.000000
    41  H    0.000007   0.000000  -0.000040   0.000000   0.000000   0.000000
    42  H   -0.000015  -0.000005  -0.000003   0.000000   0.000000   0.000000
    43  H    0.000000   0.000000   0.000000   0.000000   0.000000   0.000000
              31         32         33         34         35         36
     1  C   -0.007972  -0.006265   0.001146  -0.000667   0.001221  -0.000621
     2  C   -0.000012   0.000472  -0.013340   0.010374   0.000699   0.012825
     3  C    0.000015   0.000012   0.003431   0.000036   0.000295  -0.000251
     4  C   -0.000034   0.000020   0.000077  -0.000002  -0.000062  -0.000028
     5  C    0.000129  -0.000435  -0.000004   0.000000  -0.000003  -0.000003
     6  C   -0.004505   0.007424   0.000001   0.000001   0.000013  -0.000003
     7  C   -0.035287  -0.031443   0.000051   0.000007  -0.000093   0.000013
     8  C    0.001319  -0.000408  -0.000789   0.000569   0.000125  -0.000189
     9  C    0.000215   0.000295   0.007854  -0.008552  -0.001160  -0.001140
    10  C   -0.000050  -0.000105  -0.027090  -0.027477  -0.030595  -0.043388
    11  O    0.005993   0.005755   0.000008  -0.000012  -0.000061   0.000006
    12  C    0.406327   0.407207   0.000000   0.000000  -0.000007  -0.000001
    13  C    0.000000   0.000003   0.402845   0.392430   0.384804  -0.005575
    14  O    0.000001   0.000000   0.001442  -0.001678   0.004818   0.319646
    15  C    0.000000   0.000000   0.000034   0.000002   0.000001   0.000016
    16  O    0.000000   0.000000  -0.000393   0.000000   0.000001   0.000057
    17  C    0.000000   0.000000  -0.000004   0.000000   0.000000   0.000000
    18  C    0.000000   0.000000   0.000008   0.000000   0.000000   0.000001
    19  O    0.000000   0.000000   0.000000   0.000000   0.000000   0.000000
    20  H   -0.000011  -0.000003  -0.000281   0.000020  -0.000036   0.000031
    21  H    0.000000   0.000001   0.002373  -0.000366   0.000324  -0.000434
    22  H   -0.000013   0.000002   0.000006  -0.000015  -0.000047  -0.000146
    23  H    0.000017  -0.000026   0.000003   0.000000  -0.000001   0.000000
    24  H    0.000006   0.000020  -0.000001   0.000000   0.000000   0.000000
    25  H   -0.000939   0.000524   0.000000   0.000000   0.000000   0.000000
    26  H    0.003897  -0.000461   0.000000   0.000000   0.000001   0.000000
    27  H    0.007692  -0.005028   0.000007  -0.000005  -0.000033   0.000002
    28  H   -0.000014   0.000009  -0.000449   0.000108  -0.000315   0.000110
    29  H    0.000002  -0.000016   0.000183   0.000993  -0.001286   0.000692
    30  H   -0.028256  -0.025565   0.000000   0.000000   0.000000   0.000000
    31  H    0.554661  -0.026572   0.000000   0.000000  -0.000001   0.000000
    32  H   -0.026572   0.549350  -0.000002   0.000000   0.000005   0.000000
    33  H    0.000000  -0.000002   0.533065  -0.024602  -0.022264  -0.000572
    34  H    0.000000   0.000000  -0.024602   0.539021  -0.020608   0.004178
    35  H   -0.000001   0.000005  -0.022264  -0.020608   0.549636  -0.000100
    36  H    0.000000   0.000000  -0.000572   0.004178  -0.000100   0.444299
    37  H    0.000000   0.000000   0.000108  -0.000006  -0.000002  -0.000095
    38  H    0.000000   0.000000   0.000000   0.000000   0.000000   0.000000
    39  H    0.000000   0.000000   0.000000   0.000000   0.000000   0.000002
    40  H    0.000000   0.000000   0.000000   0.000000   0.000000   0.000000
    41  H    0.000000   0.000000  -0.000037   0.000000  -0.000001   0.000001
    42  H    0.000000   0.000000  -0.000001   0.000000   0.000000   0.000000
    43  H    0.000000   0.000000  -0.000001   0.000000   0.000000   0.000000
              37         38         39         40         41         42
     1  C    0.000012   0.000000  -0.000007  -0.000001   0.000007  -0.000004
     2  C   -0.000586  -0.000012  -0.000090   0.000043   0.000803  -0.000079
     3  C    0.000100  -0.000329   0.000243  -0.000276   0.004982  -0.000250
     4  C   -0.001420  -0.002383  -0.009871   0.011847  -0.001029  -0.004939
     5  C   -0.000225  -0.000509  -0.000021  -0.000542  -0.001780   0.004446
     6  C   -0.000001   0.000174  -0.000096   0.000035  -0.000045   0.000172
     7  C    0.000003   0.000000   0.000005   0.000001   0.000007  -0.000007
     8  C   -0.000007   0.000000   0.000001   0.000000   0.000000   0.000000
     9  C    0.000036   0.000000  -0.000001   0.000000  -0.000001   0.000000
    10  C    0.000086   0.000000  -0.000004  -0.000001  -0.000022   0.000002
    11  O    0.000000   0.000000   0.000000   0.000000   0.000000   0.000000
    12  C    0.000000   0.000000   0.000000   0.000000   0.000000   0.000000
    13  C    0.000038   0.000000  -0.000001   0.000000   0.000002   0.000000
    14  O    0.004127   0.000000  -0.000094   0.000000  -0.000017   0.000000
    15  C   -0.043201  -0.029657  -0.027924  -0.036865  -0.047465  -0.028766
    16  O    0.321753   0.004880  -0.002212   0.002034  -0.001550   0.003767
    17  C   -0.004281   0.390057   0.399744   0.399396   0.007562  -0.004475
    18  C    0.009415  -0.003038   0.008318  -0.014407   0.410407   0.394695
    19  O   -0.000165  -0.000519  -0.000144   0.020411  -0.028735  -0.025335
    20  H    0.000069   0.000000  -0.000006   0.000037   0.002614  -0.000461
    21  H   -0.002358  -0.000289  -0.000131  -0.000142   0.002071   0.000266
    22  H    0.005286  -0.000058   0.004734  -0.000426  -0.000162  -0.000277
    23  H    0.000012   0.000208  -0.000003  -0.000077  -0.000044   0.000628
    24  H    0.000014   0.002235   0.000252  -0.000168  -0.000072   0.000450
    25  H   -0.000001  -0.000026   0.000003  -0.000002   0.000007  -0.000015
    26  H   -0.000004   0.000064  -0.000006  -0.000003   0.000000  -0.000005
    27  H    0.000000   0.000001  -0.000001   0.000000  -0.000040  -0.000003
    28  H   -0.000001   0.000000  -0.000001   0.000000   0.000000   0.000000
    29  H   -0.000001   0.000000   0.000000   0.000000   0.000000   0.000000
    30  H    0.000000   0.000000   0.000000   0.000000   0.000000   0.000000
    31  H    0.000000   0.000000   0.000000   0.000000   0.000000   0.000000
    32  H    0.000000   0.000000   0.000000   0.000000   0.000000   0.000000
    33  H    0.000108   0.000000   0.000000   0.000000  -0.000037  -0.000001
    34  H   -0.000006   0.000000   0.000000   0.000000   0.000000   0.000000
    35  H   -0.000002   0.000000   0.000000   0.000000  -0.000001   0.000000
    36  H   -0.000095   0.000000   0.000002   0.000000   0.000001   0.000000
    37  H    0.438333   0.000218   0.003017  -0.000620  -0.000582  -0.000508
    38  H    0.000218   0.554564  -0.023114  -0.020857  -0.000246   0.000835
    39  H    0.003017  -0.023114   0.547035  -0.025822  -0.000366   0.000018
    40  H   -0.000620  -0.020857  -0.025822   0.535781   0.001032  -0.001288
    41  H   -0.000582  -0.000246  -0.000366   0.001032   0.558288  -0.031183
    42  H   -0.000508   0.000835   0.000018  -0.001288  -0.031183   0.550113
    43  H   -0.001249  -0.000053  -0.000172   0.000600  -0.003729   0.008140
              43
     1  C    0.000000
     2  C   -0.000001
     3  C   -0.000031
     4  C    0.001126
     5  C   -0.000082
     6  C    0.000005
     7  C    0.000000
     8  C    0.000000
     9  C    0.000000
    10  C    0.000000
    11  O    0.000000
    12  C    0.000000
    13  C    0.000000
    14  O    0.000000
    15  C   -0.010146
    16  O    0.024145
    17  C    0.000680
    18  C   -0.054120
    19  O    0.320730
    20  H   -0.000071
    21  H    0.000049
    22  H   -0.000103
    23  H    0.000005
    24  H   -0.000005
    25  H    0.000000
    26  H    0.000000
    27  H    0.000000
    28  H    0.000000
    29  H    0.000000
    30  H    0.000000
    31  H    0.000000
    32  H    0.000000
    33  H   -0.000001
    34  H    0.000000
    35  H    0.000000
    36  H    0.000000
    37  H   -0.001249
    38  H   -0.000053
    39  H   -0.000172
    40  H    0.000600
    41  H   -0.003729
    42  H    0.008140
    43  H    0.454472
 Mulliken charges:
               1
     1  C   -0.013240
     2  C    0.009020
     3  C   -0.189144
     4  C   -0.200875
     5  C   -0.229310
     6  C   -0.195009
     7  C   -0.279079
     8  C    0.225355
     9  C   -0.188874
    10  C   -0.076964
    11  O   -0.392233
    12  C   -0.298512
    13  C   -0.264231
    14  O   -0.434773
    15  C   -0.104269
    16  O   -0.443219
    17  C   -0.251544
    18  C    0.053126
    19  O   -0.453106
    20  H    0.160565
    21  H    0.148878
    22  H    0.148633
    23  H    0.136669
    24  H    0.142306
    25  H    0.135897
    26  H    0.133086
    27  H    0.160163
    28  H    0.173169
    29  H    0.157738
    30  H    0.121592
    31  H    0.123391
    32  H    0.125229
    33  H    0.137185
    34  H    0.136253
    35  H    0.134733
    36  H    0.270669
    37  H    0.272683
    38  H    0.127852
    39  H    0.126715
    40  H    0.130281
    41  H    0.129318
    42  H    0.134064
    43  H    0.259810
 Sum of Mulliken charges =   0.00000
 Mulliken charges with hydrogens summed into heavy atoms:
               1
     1  C   -0.013240
     2  C    0.009020
     3  C    0.120300
     4  C   -0.052242
     5  C    0.049665
     6  C    0.073974
     7  C   -0.118915
     8  C    0.225355
     9  C    0.142032
    10  C   -0.076964
    11  O   -0.392233
    12  C    0.071700
    13  C    0.143940
    14  O   -0.164104
    15  C   -0.104269
    16  O   -0.170535
    17  C    0.133304
    18  C    0.316509
    19  O   -0.193297
 Electronic spatial extent (au):  <R**2>=           5691.5252
 Charge=              0.0000 electrons
 Dipole moment (field-independent basis, Debye):
    X=              0.7852    Y=             -2.8128    Z=              0.4104  Tot=              2.9490
 Quadrupole moment (field-independent basis, Debye-Ang):
   XX=           -153.7483   YY=           -100.5117   ZZ=           -112.2380
   XY=             11.5466   XZ=              9.3167   YZ=             -2.7321
 Traceless Quadrupole moment (field-independent basis, Debye-Ang):
   XX=            -31.5823   YY=             21.6543   ZZ=              9.9280
   XY=             11.5466   XZ=              9.3167   YZ=             -2.7321
 Octapole moment (field-independent basis, Debye-Ang**2):
  XXX=             25.3668  YYY=            -57.4309  ZZZ=              8.8138  XYY=             -6.2686
  XXY=            -59.1844  XXZ=             19.8477  XZZ=              3.3381  YZZ=            -12.4121
  YYZ=              8.9946  XYZ=              4.5287
 Hexadecapole moment (field-independent basis, Debye-Ang**3):
 XXXX=          -5855.5732 YYYY=          -1841.9389 ZZZZ=           -586.3933 XXXY=             47.3173
 XXXZ=            203.0159 YYYX=             72.8377 YYYZ=            -64.4359 ZZZX=            -10.3833
 ZZZY=            -25.1084 XXYY=          -1052.1363 XXZZ=           -900.4316 YYZZ=           -417.5484
 XXYZ=            -11.1330 YYXZ=            -18.5800 ZZXY=             -8.9715
 N-N= 1.594994952780D+03 E-N=-5.260099454870D+03  KE= 8.829986642165D+02
 1\1\GINC-SNODE59\SP\RmPW1PW91\6-311G(d,p)\C15H24O4\ROOT\11-Mar-2024\0\
 \# mPW1PW91/6-311G(d,p) nmr guess=read geom=check scrf=(solvent=methan
 ol,read)\\candidate structure: DY-202A-11R_68, conformer: 1, nmr calcu
 lation with methanol solvation\\0,1\C,0,-1.8585158526,0.50171839,-0.26
 95783464\C,0,-0.9775565193,-0.5236505222,-0.3639913121\C,0,0.471722011
 8,-0.3964018891,-0.7211278973\C,0,1.259357592,0.4151839412,0.347415480
 8\C,0,1.0303215603,1.9331212329,0.1823677398\C,0,-0.40259363,2.4461234
 498,0.4240001424\C,0,-1.4951837831,1.9482230839,-0.5582724375\C,0,-3.1
 546194074,-0.0312717898,0.1973712763\C,0,-2.985043248,-1.5140678336,0.
 5039600456\C,0,-1.5846115253,-1.8793327854,-0.0268901105\O,0,-4.215720
 7985,0.5753716886,0.3422421025\C,0,-2.6817590652,2.9251787232,-0.57719
 92217\C,0,-1.6431455833,-2.7993745141,-1.2536784262\O,0,-0.7391394024,
 -2.4643014154,0.9823090529\C,0,2.7695183171,0.0139893328,0.3779738342\
 O,0,2.8858964277,-1.4283782106,0.4305717129\C,0,3.4868772292,0.5922017
 164,1.6049700274\C,0,3.5067058738,0.3820020837,-0.9196999127\O,0,4.845
 5214659,-0.1185374005,-0.934218901\H,0,0.563677284,0.1029184467,-1.695
 7980703\H,0,0.91454556,-1.3886807881,-0.8178871337\H,0,0.8715604236,0.
 1178504782,1.332891594\H,0,1.337365001,2.2324089745,-0.830053139\H,0,1
 .6839112681,2.4763272447,0.8743292847\H,0,-0.364404132,3.5413393347,0.
 3506284723\H,0,-0.7145493799,2.217348001,1.4527611267\H,0,-1.052105998
 4,1.9669546125,-1.5663378646\H,0,-3.0208907188,-1.6520753311,1.5911848
 808\H,0,-3.8032779761,-2.0947375149,0.0655610059\H,0,-2.3333988286,3.9
 092247518,-0.9132433313\H,0,-3.1273938843,3.0492000962,0.4154361226\H,
 0,-3.4711840643,2.5977251043,-1.2608968146\H,0,-0.6432954634,-2.960499
 4378,-1.6704786609\H,0,-2.0570523389,-3.7743614101,-0.9669524348\H,0,-
 2.2838779349,-2.3752995074,-2.0344243613\H,0,-1.0629350965,-3.36723011
 41,1.1451198645\H,0,2.4741454008,-1.7341369815,1.2572981839\H,0,3.5234
 441273,1.6857037462,1.589508206\H,0,2.9780032119,0.2813942698,2.525808
 0695\H,0,4.5159365771,0.2222165911,1.6388506561\H,0,2.9518915506,-0.00
 57894762,-1.7856360436\H,0,3.5813761353,1.4676116335,-1.0208695949\H,0
 ,4.774877614,-1.0631100057,-0.7092248673\\Version=ES64L-G09RevD.01\Sta
 te=1-A\HF=-886.9743217\RMSD=4.995e-09\Dipole=0.3079959,-1.1050257,0.17
 38073\Quadrupole=-23.7343189,16.1036859,7.630633,8.591923,6.3501906,-1
 .9303486\PG=C01 [X(C15H24O4)]\\@


 AN AIRPLANE IS A COLLECTION OF SPARE PARTS
 FLYING IN CLOSE FORMATION.
 Job cpu time:       0 days  0 hours 41 minutes 48.4 seconds.
 File lengths (MBytes):  RWF=    277 Int=      0 D2E=      0 Chk=     30 Scr=      1
 Normal termination of Gaussian 09 at Mon Mar 11 00:18:48 2024.
