# Supplementary material for: New patchoulol- and guaiane-type sesquiterpenoids from Sanguisorba officinalis with anti-melanogenic activity
Source: Nat Prod Bioprospect. 2026 May 12;16(1):63. doi: 10.1007/s13659-026-00616-0 (PMC13161421; doi:10.1007/s13659-026-00616-0)
Supplement: Supplementary file 2 — Additional file 2. It includes the calculated NMR data of compound 11. [file 13659_2026_616_MOESM2_ESM.zip › New folder/11R-nmr-69.log]

 Entering Gaussian System, Link 0=/gpfs/home/zhengshan/software/Gaussian/g09/g09
 Input=DY-202A-11R_69-2.gjf
 Output=DY-202A-11R_69-2.log
 Initial command:
 /gpfs/home/zhengshan/software/Gaussian/g09/l1.exe "/gpfs/home/zhengshan/software/Gaussian/g09/scratch/zhengshan/%J/Gau-18820.inp" -scrdir="/gpfs/home/zhengshan/software/Gaussian/g09/scratch/zhengshan/%J/"
 Entering Link 1 = /gpfs/home/zhengshan/software/Gaussian/g09/l1.exe PID=     18821.
  
 Copyright (c) 1988,1990,1992,1993,1995,1998,2003,2009,2013,
            Gaussian, Inc.  All Rights Reserved.
  
 This is part of the Gaussian(R) 09 program.  It is based on
 the Gaussian(R) 03 system (copyright 2003, Gaussian, Inc.),
 the Gaussian(R) 98 system (copyright 1998, Gaussian, Inc.),
 the Gaussian(R) 94 system (copyright 1995, Gaussian, Inc.),
 the Gaussian 92(TM) system (copyright 1992, Gaussian, Inc.),
 the Gaussian 90(TM) system (copyright 1990, Gaussian, Inc.),
 the Gaussian 88(TM) system (copyright 1988, Gaussian, Inc.),
 the Gaussian 86(TM) system (copyright 1986, Carnegie Mellon
 University), and the Gaussian 82(TM) system (copyright 1983,
 Carnegie Mellon University). Gaussian is a federally registered
 trademark of Gaussian, Inc.
  
 This software contains proprietary and confidential information,
 including trade secrets, belonging to Gaussian, Inc.
  
 This software is provided under written license and may be
 used, copied, transmitted, or stored only in accord with that
 written license.
  
 The following legend is applicable only to US Government
 contracts under FAR:
  
                    RESTRICTED RIGHTS LEGEND
  
 Use, reproduction and disclosure by the US Government is
 subject to restrictions as set forth in subparagraphs (a)
 and (c) of the Commercial Computer Software - Restricted
 Rights clause in FAR 52.227-19.
  
 Gaussian, Inc.
 340 Quinnipiac St., Bldg. 40, Wallingford CT 06492
  
  
 ---------------------------------------------------------------
 Warning -- This program may not be used in any manner that
 competes with the business of Gaussian, Inc. or will provide
 assistance to any competitor of Gaussian, Inc.  The licensee
 of this program is prohibited from giving any competitor of
 Gaussian, Inc. access to this program.  By using this program,
 the user acknowledges that Gaussian, Inc. is engaged in the
 business of creating and licensing software in the field of
 computational chemistry and represents and warrants to the
 licensee that it is not a competitor of Gaussian, Inc. and that
 it will not use this program in any manner prohibited above.
 ---------------------------------------------------------------
  

 Cite this work as:
 Gaussian 09, Revision D.01,
 M. J. Frisch, G. W. Trucks, H. B. Schlegel, G. E. Scuseria, 
 M. A. Robb, J. R. Cheeseman, G. Scalmani, V. Barone, B. Mennucci, 
 G. A. Petersson, H. Nakatsuji, M. Caricato, X. Li, H. P. Hratchian, 
 A. F. Izmaylov, J. Bloino, G. Zheng, J. L. Sonnenberg, M. Hada, 
 M. Ehara, K. Toyota, R. Fukuda, J. Hasegawa, M. Ishida, T. Nakajima, 
 Y. Honda, O. Kitao, H. Nakai, T. Vreven, J. A. Montgomery, Jr., 
 J. E. Peralta, F. Ogliaro, M. Bearpark, J. J. Heyd, E. Brothers, 
 K. N. Kudin, V. N. Staroverov, T. Keith, R. Kobayashi, J. Normand, 
 K. Raghavachari, A. Rendell, J. C. Burant, S. S. Iyengar, J. Tomasi, 
 M. Cossi, N. Rega, J. M. Millam, M. Klene, J. E. Knox, J. B. Cross, 
 V. Bakken, C. Adamo, J. Jaramillo, R. Gomperts, R. E. Stratmann, 
 O. Yazyev, A. J. Austin, R. Cammi, C. Pomelli, J. W. Ochterski, 
 R. L. Martin, K. Morokuma, V. G. Zakrzewski, G. A. Voth, 
 P. Salvador, J. J. Dannenberg, S. Dapprich, A. D. Daniels, 
 O. Farkas, J. B. Foresman, J. V. Ortiz, J. Cioslowski, 
 and D. J. Fox, Gaussian, Inc., Wallingford CT, 2013.
 
 ******************************************
 Gaussian 09:  ES64L-G09RevD.01 24-Apr-2013
                11-Mar-2024 
 ******************************************
 %chk=DY-202A-11R_69.chk
 %mem=6GB
 %nprocshared=3
 Will use up to    3 processors via shared memory.
 ----------------------------------------------------------------------
 # mPW1PW91/6-311G(d,p) nmr guess=read geom=check scrf=(solvent=methano
 l,read)
 ----------------------------------------------------------------------
 1/29=2,38=1,40=2/1;
 2/12=2,40=1/2;
 3/5=4,6=6,7=101,11=2,14=-4,16=1,25=1,30=1,70=2203,72=3,74=-7,116=-2/1,2,8,3;
 4/5=1/1;
 5/5=2,38=6,53=3/2;
 8/6=1,10=90,11=11/1;
 10/13=100,45=16/2;
 6/7=2,8=2,9=2,10=2,28=1/1;
 99/9=1/99;
 ----------------------------------------------------------------------
 candidate structure: DY-202A-11R_69, conformer: 1, nmr calculation wit
 h methanol solvation
 ----------------------------------------------------------------------
 Structure from the checkpoint file:  "DY-202A-11R_69.chk"
 Charge =  0 Multiplicity = 1
 Redundant internal coordinates found in file.
 C,0,-1.9023273904,-0.4092628306,0.190641619
 C,0,-0.9568555117,0.5362194407,0.4186137758
 C,0,0.4385468273,0.2862454189,0.9066854969
 C,0,1.2609481399,-0.5762920179,-0.0935377229
 C,0,0.8876812405,-2.069993682,0.0102899443
 C,0,-0.5400064654,-2.4520440177,-0.4201608808
 C,0,-1.6933038794,-1.8918377355,0.4525787129
 C,0,-3.1000895162,0.2511442794,-0.369645536
 C,0,-2.7848902388,1.7254599489,-0.5881152493
 C,0,-1.4188603187,1.9531013983,0.0877067327
 O,0,-4.1880599542,-0.2555231034,-0.6437469349
 C,0,-2.9484404647,-2.7667687964,0.304411307
 C,0,-1.5209127997,2.8294630004,1.3390270458
 O,0,-0.4636525521,2.6133740404,-0.7635209796
 C,0,2.7932283451,-0.3461433826,0.0428032312
 O,0,3.4054352814,-1.1440165112,-0.9921667911
 C,0,3.3647462749,-0.7608752204,1.4068012075
 C,0,3.1601635821,1.1206321672,-0.2696551836
 O,0,4.5820673484,1.1683302153,-0.4740267645
 H,0,0.4004361801,-0.2321570379,1.8751942986
 H,0,0.9263338504,1.2471017435,1.0830590885
 H,0,1.0139762843,-0.2403818918,-1.110253231
 H,0,1.0375787746,-2.4074537153,1.0452557817
 H,0,1.5851308022,-2.6457934634,-0.6076137119
 H,0,-0.6021780456,-3.5481522616,-0.3873136164
 H,0,-0.7086741527,-2.1668186064,-1.4681349326
 H,0,-1.3679680029,-1.9799860358,1.501212508
 H,0,-2.716701386,1.9128361727,-1.6671391364
 H,0,-3.5919082901,2.3544444123,-0.1982010524
 H,0,-2.7122579615,-3.7888326736,0.6235549678
 H,0,-3.2981271775,-2.8128258986,-0.7325165707
 H,0,-3.7769896581,-2.4059104619,0.9216665419
 H,0,-0.555613175,2.8994734819,1.8518154068
 H,0,-1.8314398617,3.8410268679,1.0537959236
 H,0,-2.258245693,2.4221237732,2.0379739922
 H,0,-0.4142448953,2.1150406469,-1.5976494414
 H,0,4.271155272,-0.7185532135,-1.1476717956
 H,0,2.8880048378,-0.2146670217,2.2286932761
 H,0,3.2284226319,-1.8328149118,1.5797619896
 H,0,4.4394632591,-0.5504325703,1.4436051398
 H,0,2.6362031014,1.4462028243,-1.1766869445
 H,0,2.8843733865,1.790717242,0.5529512025
 H,0,4.7724519706,1.8977999869,-1.0849427144
 Recover connectivity data from disk.
                          Input orientation:                          
 ---------------------------------------------------------------------
 Center     Atomic      Atomic             Coordinates (Angstroms)
 Number     Number       Type             X           Y           Z
 ---------------------------------------------------------------------
      1          6           0       -1.902327   -0.409263    0.190642
      2          6           0       -0.956856    0.536219    0.418614
      3          6           0        0.438547    0.286245    0.906685
      4          6           0        1.260948   -0.576292   -0.093538
      5          6           0        0.887681   -2.069994    0.010290
      6          6           0       -0.540006   -2.452044   -0.420161
      7          6           0       -1.693304   -1.891838    0.452579
      8          6           0       -3.100090    0.251144   -0.369646
      9          6           0       -2.784890    1.725460   -0.588115
     10          6           0       -1.418860    1.953101    0.087707
     11          8           0       -4.188060   -0.255523   -0.643747
     12          6           0       -2.948440   -2.766769    0.304411
     13          6           0       -1.520913    2.829463    1.339027
     14          8           0       -0.463653    2.613374   -0.763521
     15          6           0        2.793228   -0.346143    0.042803
     16          8           0        3.405435   -1.144017   -0.992167
     17          6           0        3.364746   -0.760875    1.406801
     18          6           0        3.160164    1.120632   -0.269655
     19          8           0        4.582067    1.168330   -0.474027
     20          1           0        0.400436   -0.232157    1.875194
     21          1           0        0.926334    1.247102    1.083059
     22          1           0        1.013976   -0.240382   -1.110253
     23          1           0        1.037579   -2.407454    1.045256
     24          1           0        1.585131   -2.645793   -0.607614
     25          1           0       -0.602178   -3.548152   -0.387314
     26          1           0       -0.708674   -2.166819   -1.468135
     27          1           0       -1.367968   -1.979986    1.501213
     28          1           0       -2.716701    1.912836   -1.667139
     29          1           0       -3.591908    2.354444   -0.198201
     30          1           0       -2.712258   -3.788833    0.623555
     31          1           0       -3.298127   -2.812826   -0.732517
     32          1           0       -3.776990   -2.405910    0.921667
     33          1           0       -0.555613    2.899473    1.851815
     34          1           0       -1.831440    3.841027    1.053796
     35          1           0       -2.258246    2.422124    2.037974
     36          1           0       -0.414245    2.115041   -1.597649
     37          1           0        4.271155   -0.718553   -1.147672
     38          1           0        2.888005   -0.214667    2.228693
     39          1           0        3.228423   -1.832815    1.579762
     40          1           0        4.439463   -0.550433    1.443605
     41          1           0        2.636203    1.446203   -1.176687
     42          1           0        2.884373    1.790717    0.552951
     43          1           0        4.772452    1.897800   -1.084943
 ---------------------------------------------------------------------
                    Distance matrix (angstroms):
                    1          2          3          4          5
     1  C    0.000000
     2  C    1.356402   0.000000
     3  C    2.544827   1.499283   0.000000
     4  C    3.180404   2.533502   1.555880   0.000000
     5  C    3.251877   3.218911   2.560685   1.543131   0.000000
     6  C    2.530208   3.131617   3.196297   2.620795   1.539332
     7  C    1.519977   2.537513   3.081403   3.279712   2.624661
     8  C    1.478071   2.301320   3.761941   4.447419   4.629724
     9  C    2.437708   2.401980   3.833577   4.680970   5.315199
    10  C    2.413525   1.526598   2.626613   3.689452   4.638041
    11  O    2.438117   3.492298   4.909465   5.486102   5.429845
    12  C    2.581691   3.858651   4.599491   4.761880   3.909966
    13  C    3.457399   2.534618   3.239499   4.624950   5.618856
    14  O    3.480883   2.440341   3.003178   3.687424   4.935465
    15  C    4.698306   3.870779   2.586645   1.555455   2.569791
    16  O    5.487371   4.882937   3.801804   2.393464   2.863815
    17  C    5.417079   4.619005   3.147891   2.590570   3.130477
    18  C    5.308603   4.214866   3.080126   2.552957   3.927167
    19  O    6.706561   5.645887   4.455693   3.770718   4.936577
    20  H    2.858637   2.134074   1.099183   2.175963   2.663254
    21  H    3.397245   2.119727   1.091920   2.195703   3.486467
    22  H    3.197761   2.612417   2.162521   1.098882   2.149197
    23  H    3.655979   3.610493   2.762980   2.167925   1.098864
    24  H    4.219200   4.200005   3.493510   2.156897   1.095348
    25  H    3.446309   4.178206   4.178534   3.519872   2.136053
    26  H    2.695431   3.305727   3.601862   2.880747   2.177950
    27  H    2.114310   2.769896   2.958507   3.380057   2.705347
    28  H    3.083293   3.056550   4.384742   4.949109   5.627457
    29  H    3.262508   3.260354   4.662916   5.670131   6.299670
    30  H    3.502127   4.672207   5.158875   5.159555   4.036095
    31  H    2.928753   4.245322   5.123862   5.118158   4.315617
    32  H    2.834671   4.106379   5.001867   5.455177   4.764725
    33  H    3.939654   2.792854   2.951370   4.377812   5.492715
    34  H    4.337629   3.477083   4.220302   5.512889   6.589589
    35  H    3.399421   2.805812   3.621392   5.091028   5.847006
    36  H    3.432853   2.617713   3.216122   3.508831   4.668511
    37  H    6.324447   5.599982   4.463059   3.192614   3.822978
    38  H    5.209492   4.315457   2.828155   2.858469   3.516368
    39  H    5.502795   4.947438   3.567472   2.872236   2.828174
    40  H    6.465923   5.599257   4.122577   3.530784   4.120511
    41  H    5.090245   4.035235   3.242782   2.674888   4.102424
    42  H    5.280500   4.043124   2.893204   2.942140   4.380223
    43  H    7.176513   6.077791   5.034523   4.408478   5.659891
                    6          7          8          9         10
     6  C    0.000000
     7  C    1.551000   0.000000
     8  C    3.723413   2.692113   0.000000
     9  C    4.745445   3.919113   1.523380   0.000000
    10  C    4.520577   3.871951   2.435644   1.540972   0.000000
    11  O    4.264152   3.178563   1.231066   2.428224   3.616837
    12  C    2.534682   1.537149   3.095989   4.582954   4.966261
    13  C    5.652542   4.806890   3.472908   2.555453   1.531087
    14  O    5.077616   4.825751   3.561751   2.491446   1.439781
    15  C    3.969837   4.762988   5.937850   5.983728   4.798983
    16  O    4.195788   5.351978   6.682504   6.835004   5.833703
    17  C    4.630868   5.270056   6.780417   6.926730   5.655844
    18  C    5.145671   5.757842   6.321137   5.984221   4.667780
    19  O    6.272611   7.042976   7.737419   7.388875   6.078038
    20  H    3.328811   3.026900   4.186474   4.477328   3.358617
    21  H    4.253646   4.136780   4.394811   4.098150   2.643690
    22  H    2.789720   3.535409   4.208995   4.309124   3.487861
    23  H    2.153650   2.841627   5.117655   5.861753   5.095629
    24  H    2.142168   3.527122   5.513635   6.181045   5.536900
    25  H    1.098361   2.153916   4.546925   5.711002   5.581792
    26  H    1.099114   2.175833   3.573806   4.498326   4.460801
    27  H    2.144769   1.101475   3.387964   4.483669   4.179685
    28  H    5.034395   4.473934   2.142824   1.097293   2.183002
    29  H    5.697868   4.696714   2.166830   1.094958   2.228218
    30  H    2.755907   2.160113   4.178310   5.646312   5.910145
    31  H    2.799100   2.197300   3.091732   4.569497   5.188302
    32  H    3.504381   2.196830   3.030779   4.509093   5.025659
    33  H    5.813851   5.119460   4.292190   3.507313   2.180114
    34  H    6.591137   5.765959   4.064839   2.842633   2.160512
    35  H    5.722961   4.630648   3.349401   2.767497   2.174418
    36  H    4.718110   4.679156   3.492258   2.605934   1.968731
    37  H    5.165418   6.285871   7.475352   7.488263   6.406261
    38  H    4.875812   5.191905   6.544129   6.624216   5.275617
    39  H    4.310939   5.049497   6.942128   7.315801   6.177105
    40  H    5.646669   6.355496   7.795849   7.842121   6.513532
    41  H    5.084975   5.704529   5.914773   5.460097   4.277754
    42  H    5.538443   5.875918   6.247821   5.783324   4.331356
    43  H    6.898209   7.650577   8.074654   7.575616   6.301628
                   11         12         13         14         15
    11  O    0.000000
    12  C    2.956690   0.000000
    13  C    4.534557   5.867374   0.000000
    14  O    4.702779   6.021676   2.363303   0.000000
    15  C    7.015551   6.236556   5.511487   4.473944   0.000000
    16  O    7.653234   6.684772   6.744769   5.398157   1.443108
    17  C    7.842513   6.715296   6.063397   5.545493   1.535945
    18  C    7.485328   7.263366   5.236453   3.950218   1.543924
    19  O    8.886580   8.532263   6.579734   5.256543   2.400143
    20  H    5.234492   4.484037   3.654117   3.975741   3.015975
    21  H    5.603282   5.633056   2.925475   2.684887   2.665681
    22  H    5.222934   4.907612   4.674247   3.232264   2.122843
    23  H    5.898376   4.070173   5.835878   5.543833   2.887251
    24  H    6.248554   4.625980   6.589033   5.646296   2.677860
    25  H    4.875009   2.567877   6.670705   6.174555   4.686859
    26  H    4.054478   2.918632   5.788153   4.838053   4.226241
    27  H    3.940500   2.132898   4.814613   5.200554   4.702335
    28  H    2.813185   5.083249   3.362611   2.526561   6.195661
    29  H    2.714008   5.185894   2.622544   3.189454   6.936947
    30  H    4.033401   1.096471   6.762621   6.925926   6.519184
    31  H    2.709180   1.095272   6.267791   6.121998   6.617421
    32  H    2.691406   1.094402   5.716048   6.245901   6.941384
    33  H    5.420010   6.342427   1.095288   2.632545   5.002129
    34  H    5.021656   6.743310   1.095922   2.584688   6.319973
    35  H    4.252717   5.514183   1.094583   3.332494   6.096015
    36  H    4.557541   5.819970   3.218568   0.972907   4.363072
    37  H    8.486852   7.643710   7.233266   5.802389   1.933957
    38  H    7.636968   6.654335   5.431095   5.308933   2.191890
    39  H    7.901649   6.375926   6.659653   6.236264   2.182161
    40  H    8.881338   7.796860   6.852789   6.238720   2.171191
    41  H    7.053401   7.150596   5.052112   3.337978   2.173550
    42  H    7.459122   7.406360   4.593850   3.690412   2.198802
    43  H    9.226171   9.126921   6.808088   5.294540   3.197565
                   16         17         18         19         20
    16  O    0.000000
    17  C    2.429712   0.000000
    18  C    2.389731   2.528326   0.000000
    19  O    2.645729   2.956555   1.437308   0.000000
    20  H    4.252442   3.047305   3.747868   4.996623   0.000000
    21  H    4.021188   3.175317   2.614541   3.974306   1.758480
    22  H    2.559214   3.483188   2.676768   3.888512   3.047851
    23  H    3.369586   2.873612   4.322239   5.259073   2.413848
    24  H    2.390967   3.282958   4.096450   4.852527   3.659710
    25  H    4.712396   5.169550   5.997217   7.009217   4.137632
    26  H    4.265978   5.180221   5.216473   6.332726   4.018817
    27  H    5.449877   4.888121   5.766609   7.015439   2.514363
    28  H    6.876081   7.319962   6.092462   7.433023   5.183210
    29  H    7.863360   7.789499   6.864246   8.264189   5.189248
    30  H    6.857972   6.834616   7.706232   8.887369   4.889316
    31  H    6.913038   7.292535   7.576005   8.832547   5.209547
    32  H    7.539387   7.344786   7.872728   9.197662   4.804717
    33  H    6.334663   5.381952   4.633779   5.899336   3.274399
    34  H    7.514086   6.949998   5.836795   7.114114   4.716651
    35  H    7.346863   6.492141   6.031434   7.394054   3.760358
    36  H    5.057472   5.619465   3.940661   5.207871   4.270092
    37  H    0.977073   2.710849   2.321168   2.027509   4.935258
    38  H    3.391956   1.095962   2.845846   3.476669   2.512621
    39  H    2.668444   1.094328   3.485377   3.880370   3.262958
    40  H    2.711926   1.095745   2.713729   2.579107   4.074470
    41  H    2.708321   3.475109   1.096922   2.087422   4.138783
    42  H    3.357314   2.733211   1.096246   2.079474   3.465587
    43  H    3.336164   3.906274   1.966763   0.970356   5.693299
                   21         22         23         24         25
    21  H    0.000000
    22  H    2.651586   0.000000
    23  H    3.656444   3.056628   0.000000
    24  H    4.295000   2.522869   1.757440   0.000000
    25  H    5.243358   3.751792   2.458099   2.376364   0.000000
    26  H    4.564723   2.608977   3.069925   2.496288   1.757156
    27  H    3.981554   3.939497   2.485414   3.689341   2.571402
    28  H    4.612862   4.343320   6.333767   6.356843   5.994294
    29  H    4.825178   5.364619   6.756775   7.209142   6.619282
    30  H    6.229858   5.429771   4.018372   4.614094   2.352067
    31  H    6.133955   5.035314   4.703525   4.887710   2.815673
    32  H    5.957499   5.636627   4.816155   5.581091   3.619057
    33  H    2.348933   4.593055   5.599310   6.432850   6.825522
    34  H    3.786109   5.425624   6.875671   7.517451   7.628096
    35  H    3.526200   5.263811   5.930663   6.888720   6.653478
    36  H    3.120363   2.797389   5.435595   5.257682   5.794134
    37  H    4.475242   3.292304   4.256446   3.349723   5.686313
    38  H    2.701370   3.828996   3.103694   3.956323   5.489717
    39  H    3.877140   3.830900   2.327166   2.854112   4.635221
    40  H    3.962726   4.283957   3.896156   4.092096   6.144651
    41  H    2.840730   2.341068   4.726870   4.262984   6.004482
    42  H    2.100107   3.223352   4.612771   4.766295   6.445438
    43  H    4.462764   4.324188   6.084590   5.570557   7.683211
                   26         27         28         29         30
    26  H    0.000000
    27  H    3.047392   0.000000
    28  H    4.551413   5.197268   0.000000
    29  H    5.510680   5.159574   1.766008   0.000000
    30  H    3.319705   2.418538   6.144618   6.260106   0.000000
    31  H    2.768344   3.067358   4.852160   5.203122   1.770526
    32  H    3.896521   2.514094   5.145649   4.893806   1.770593
    33  H    6.059110   4.959029   4.245798   3.703878   7.133946
    34  H    6.611728   5.856550   3.450376   2.622341   7.692575
    35  H    5.979328   4.523193   3.767946   2.604557   6.386132
    36  H    4.293924   5.223196   2.312363   3.480419   6.713444
    37  H    5.196044   6.356690   7.484931   8.495445   7.831470
    38  H    5.514847   4.664642   7.149581   7.381018   6.834769
    39  H    4.990187   4.599417   7.740592   8.198244   6.327086
    40  H    6.131415   5.981070   8.182611   8.696940   7.893468
    41  H    4.932248   5.911286   5.395542   6.369593   7.697565
    42  H    5.714619   5.761928   6.026255   6.544023   7.903078
    43  H    6.834523   7.709097   7.511764   8.423619   9.553933
                   31         32         33         34         35
    31  H    0.000000
    32  H    1.769523   0.000000
    33  H    6.843283   6.276109   0.000000
    34  H    7.043851   6.544223   1.775131   0.000000
    35  H    6.013457   5.182918   1.778054   1.778779   0.000000
    36  H    5.774868   6.172034   3.540357   3.466646   4.088080
    37  H    7.864628   8.479503   6.736819   7.929558   7.914876
    38  H    7.333991   7.136667   4.658156   6.332629   5.785580
    39  H    6.993061   7.059556   6.065269   7.620455   6.958304
    40  H    8.350104   8.439509   6.084347   7.665578   7.351780
    41  H    7.317984   7.769872   4.633736   5.538056   5.936505
    42  H    7.814624   7.881713   3.840559   5.166576   5.389851
    43  H    9.351388   9.779640   6.165726   7.208448   7.710917
                   36         37         38         39         40
    36  H    0.000000
    37  H    5.494061   0.000000
    38  H    5.565365   3.683320   0.000000
    39  H    6.241036   3.125342   1.776344   0.000000
    40  H    6.317631   2.602174   1.770911   1.769085   0.000000
    41  H    3.151156   2.712947   3.797171   4.324430   3.755560
    42  H    3.951095   3.333425   2.613368   3.781890   2.948313
    43  H    5.216501   2.664683   4.358192   4.837578   3.535290
                   41         42         43
    41  H    0.000000
    42  H    1.780990   0.000000
    43  H    2.185387   2.501800   0.000000
 Stoichiometry    C15H24O4
 Framework group  C1[X(C15H24O4)]
 Deg. of freedom   123
 Full point group                 C1      NOp   1
 Largest Abelian subgroup         C1      NOp   1
 Largest concise Abelian subgroup C1      NOp   1
                         Standard orientation:                         
 ---------------------------------------------------------------------
 Center     Atomic      Atomic             Coordinates (Angstroms)
 Number     Number       Type             X           Y           Z
 ---------------------------------------------------------------------
      1          6           0       -1.927472   -0.395624    0.155728
      2          6           0       -0.975315    0.541223    0.391396
      3          6           0        0.417086    0.277671    0.880895
      4          6           0        1.235045   -0.585085   -0.122777
      5          6           0        0.850182   -2.076491   -0.028752
      6          6           0       -0.579445   -2.445034   -0.464513
      7          6           0       -1.730319   -1.881301    0.409155
      8          6           0       -3.118955    0.277267   -0.403091
      9          6           0       -2.792058    1.750421   -0.611995
     10          6           0       -1.425793    1.963557    0.068070
     11          8           0       -4.210161   -0.219421   -0.682540
     12          6           0       -2.991764   -2.745718    0.253062
     13          6           0       -1.523862    2.833126    1.324437
     14          8           0       -0.463748    2.621628   -0.777140
     15          6           0        2.768737   -0.367465    0.018184
     16          8           0        3.377076   -1.163746   -1.020287
     17          6           0        3.334134   -0.794748    1.380858
     18          6           0        3.147513    1.098320   -0.284643
     19          8           0        4.570177    1.136391   -0.485721
     20          1           0        0.372937   -0.246244    1.846175
     21          1           0        0.911800    1.233697    1.064092
     22          1           0        0.992833   -0.241187   -1.137966
     23          1           0        0.995271   -2.421307    1.004473
     24          1           0        1.544554   -2.653869   -0.648646
     25          1           0       -0.650039   -3.540813   -0.438412
     26          1           0       -0.743673   -2.152228   -1.511101
     27          1           0       -1.407926   -1.978240    1.457922
     28          1           0       -2.720116    1.943761   -1.689722
     29          1           0       -3.595098    2.383191   -0.219997
     30          1           0       -2.764067   -3.771457    0.566530
     31          1           0       -3.339555   -2.782863   -0.784861
     32          1           0       -3.818869   -2.382265    0.870733
     33          1           0       -0.559165    2.892678    1.839675
     34          1           0       -1.826055    3.848729    1.044660
     35          1           0       -2.265784    2.427229    2.019356
     36          1           0       -0.416341    2.127961   -1.614154
     37          1           0        4.246347   -0.743976   -1.171394
     38          1           0        2.859798   -0.249872    2.205023
     39          1           0        3.189272   -1.866638    1.547059
     40          1           0        4.410342   -0.592742    1.421199
     41          1           0        2.628006    1.433334   -1.190798
     42          1           0        2.875064    1.765529    0.541408
     43          1           0        4.767432    1.868049   -1.091821
 ---------------------------------------------------------------------
 Rotational constants (GHZ):      0.5669387      0.2583895      0.1979792
 Standard basis: 6-311G(d,p) (5D, 7F)
 There are   505 symmetry adapted cartesian basis functions of A   symmetry.
 There are   486 symmetry adapted basis functions of A   symmetry.
   486 basis functions,   800 primitive gaussians,   505 cartesian basis functions
    73 alpha electrons       73 beta electrons
       nuclear repulsion energy      1594.8114515737 Hartrees.
 NAtoms=   43 NActive=   43 NUniq=   43 SFac= 1.00D+00 NAtFMM=   60 NAOKFM=F Big=F
 Integral buffers will be    131072 words long.
 Raffenetti 2 integral format.
 Two-electron integral symmetry is turned on.
 Using the following non-standard input for PCM:
 --- end of non-standard input.
 ------------------------------------------------------------------------------
 Polarizable Continuum Model (PCM)
 =================================
 Model                : PCM (using non-symmetric T matrix).
 Atomic radii         : UFF (Universal Force Field).
 Polarization charges : Total charges.
 Charge compensation  : None.
 Solution method      : On-the-fly selection.
 Cavity type          : Scaled VdW (van der Waals Surface) (Alpha=1.100).
 Cavity algorithm     : GePol (No added spheres)
                        Default sphere list used, NSphG=   43.
                        Lebedev-Laikov grids with approx.  5.0 points / Ang**2.
                        Smoothing algorithm: Karplus/York (Gamma=1.0000).
                        Polarization charges: spherical gaussians, with
                                              point-specific exponents (IZeta= 3).
                        Self-potential: point-specific (ISelfS= 7).
                        Self-field    : sphere-specific E.n sum rule (ISelfD= 2).
 Solvent              : Methanol, Eps=  32.613000 Eps(inf)=   1.765709
 ------------------------------------------------------------------------------
 One-electron integrals computed using PRISM.
 NBasis=   486 RedAO= T EigKep=  3.36D-04  NBF=   486
 NBsUse=   486 1.00D-06 EigRej= -1.00D+00 NBFU=   486
 Initial guess from the checkpoint file:  "DY-202A-11R_69.chk"
 B after Tr=     0.000000    0.000000    0.000000
         Rot=    1.000000    0.000000    0.000000    0.000000 Ang=   0.00 deg.
 Requested convergence on RMS density matrix=1.00D-08 within 128 cycles.
 Requested convergence on MAX density matrix=1.00D-06.
 Requested convergence on             energy=1.00D-06.
 No special actions if energy rises.
 Inv3:  Mode=1 IEnd=    21147075.
 Iteration    1 A*A^-1 deviation from unit magnitude is 5.66D-15 for    868.
 Iteration    1 A*A^-1 deviation from orthogonality  is 4.47D-15 for   2652     70.
 Iteration    1 A^-1*A deviation from unit magnitude is 4.66D-15 for   2651.
 Iteration    1 A^-1*A deviation from orthogonality  is 2.46D-12 for   1908   1882.
 Error on total polarization charges =  0.01149
 SCF Done:  E(RmPW1PW91) =  -886.974025960     A.U. after   11 cycles
            NFock= 11  Conv=0.56D-08     -V/T= 2.0045
 DoSCS=F DFT=T ScalE2(SS,OS)=  1.000000  1.000000
 Range of M.O.s used for correlation:     1   486
 NBasis=   486 NAE=    73 NBE=    73 NFC=     0 NFV=     0
 NROrb=    486 NOA=    73 NOB=    73 NVA=   413 NVB=   413
 NEqPCM:  Using equilibrium solvation (IEInf=0, Eps=  32.6130, EpsInf=   1.7657)
          Differentiating once with respect to magnetic field using GIAOs.
          Electric field/nuclear overlap derivatives assumed to be zero.
 FoFJK:  IHMeth= 1 ICntrl=    6127 DoSepK=F KAlg= 0 I1Cent=   0 FoldK=F
 IRaf=         1 NMat=   1 IRICut=       1 DoRegI=T DoRafI=F ISym2E= 0.
          There are     3 degrees of freedom in the 1st order CPHF.  IDoFFX=0 NUNeed=     3.
      3 vectors produced by pass  0 Test12= 1.00D-12 3.33D-08 XBig12= 4.54D+01 9.61D-01.
 AX will form     3 AO Fock derivatives at one time.
      3 vectors produced by pass  1 Test12= 1.00D-12 3.33D-08 XBig12= 1.17D-01 2.18D-01.
      3 vectors produced by pass  2 Test12= 1.00D-12 3.33D-08 XBig12= 1.76D-03 1.97D-02.
      3 vectors produced by pass  3 Test12= 1.00D-12 3.33D-08 XBig12= 9.70D-06 1.20D-03.
      3 vectors produced by pass  4 Test12= 1.00D-12 3.33D-08 XBig12= 5.31D-08 7.88D-05.
      3 vectors produced by pass  5 Test12= 1.00D-12 3.33D-08 XBig12= 1.43D-10 3.47D-06.
      3 vectors produced by pass  6 Test12= 1.00D-12 3.33D-08 XBig12= 8.87D-13 2.29D-07.
 InvSVY:  IOpt=1 It=  1 EMax= 1.78D-15
 Solved reduced A of dimension    21 with     3 vectors.
 Calculating GIAO nuclear magnetic shielding tensors.
 SCF GIAO Magnetic shielding tensor (ppm):
      1  C    Isotropic =    37.7824   Anisotropy =   145.6399
   XX=     2.7167   YX=    35.0806   ZX=   -56.9420
   XY=    27.4699   YY=     1.6748   ZY=    29.7927
   XZ=   -57.9991   YZ=    19.0220   ZZ=   108.9557
   Eigenvalues:   -50.8378    29.3093   134.8757
      2  C    Isotropic =    -5.6652   Anisotropy =   201.2409
   XX=   -57.4481   YX=    36.5729   ZX=   -73.0960
   XY=    33.3426   YY=   -64.3706   ZY=    32.2602
   XZ=   -49.3192   YZ=    42.0012   ZZ=   104.8231
   Eigenvalues:  -117.6403   -27.8507   128.4954
      3  C    Isotropic =   156.1624   Anisotropy =    25.8257
   XX=   156.2310   YX=    -7.9250   ZX=    -8.9404
   XY=    -9.7030   YY=   147.2238   ZY=     6.2276
   XZ=    -2.3127   YZ=    11.7023   ZZ=   165.0324
   Eigenvalues:   140.7212   154.3865   173.3795
      4  C    Isotropic =   138.8204   Anisotropy =    28.0848
   XX=   152.0283   YX=     2.5357   ZX=     5.8289
   XY=    -1.5115   YY=   121.8348   ZY=    -1.4674
   XZ=    12.3209   YZ=     1.1718   ZZ=   142.5980
   Eigenvalues:   121.8211   137.0965   157.5435
      5  C    Isotropic =   152.6931   Anisotropy =     9.3330
   XX=   152.7634   YX=     4.2914   ZX=     5.9039
   XY=     3.4940   YY=   156.2642   ZY=    -3.5597
   XZ=    -2.0526   YZ=     3.7587   ZZ=   149.0516
   Eigenvalues:   147.8953   151.2689   158.9151
      6  C    Isotropic =   149.1708   Anisotropy =    25.8027
   XX=   159.8274   YX=     0.0629   ZX=    -7.8665
   XY=     0.9148   YY=   145.6037   ZY=     6.2140
   XZ=   -17.3171   YZ=    -1.9791   ZZ=   142.0813
   Eigenvalues:   135.1271   146.0127   166.3726
      7  C    Isotropic =   149.4590   Anisotropy =    12.5035
   XX=   153.7450   YX=    -2.9058   ZX=    -3.2025
   XY=    -2.1767   YY=   147.7895   ZY=     2.1159
   XZ=    -9.2167   YZ=    -2.9715   ZZ=   146.8424
   Eigenvalues:   142.6286   147.9536   157.7947
      8  C    Isotropic =   -23.5563   Anisotropy =   137.1206
   XX=   -39.3617   YX=     9.5245   ZX=   -38.9766
   XY=    11.7364   YY=   -76.6475   ZY=    36.5925
   XZ=   -41.5608   YZ=    36.5253   ZZ=    45.3403
   Eigenvalues:   -95.9350   -42.5913    67.8574
      9  C    Isotropic =   131.3498   Anisotropy =    36.1518
   XX=   136.7488   YX=    17.2049   ZX=    16.0639
   XY=    15.3393   YY=   132.7541   ZY=     4.4965
   XZ=     6.7339   YZ=     4.2737   ZZ=   124.5466
   Eigenvalues:   115.1765   123.4220   155.4510
     10  C    Isotropic =   107.1878   Anisotropy =    38.8346
   XX=   111.1007   YX=     7.3629   ZX=    -9.9920
   XY=     5.8355   YY=   103.3288   ZY=   -16.8593
   XZ=   -15.8140   YZ=   -20.5591   ZZ=   107.1340
   Eigenvalues:    85.7302   102.7558   133.0775
     11  O    Isotropic =  -244.0567   Anisotropy =   908.3526
   XX=  -619.6083   YX=  -191.4234   ZX=  -298.8957
   XY=  -165.8105   YY=  -332.2408   ZY=    96.2298
   XZ=  -344.8266   YZ=    96.1976   ZZ=   219.6792
   Eigenvalues:  -774.1162  -319.5655   361.5117
     12  C    Isotropic =   167.1392   Anisotropy =    24.1505
   XX=   180.4735   YX=     3.6136   ZX=    -5.3182
   XY=     9.2634   YY=   167.8744   ZY=     2.1717
   XZ=     0.9314   YZ=     1.4829   ZZ=   153.0697
   Eigenvalues:   152.5060   165.6721   183.2395
     13  C    Isotropic =   162.5608   Anisotropy =    37.6981
   XX=   152.1078   YX=     1.2514   ZX=    -6.3273
   XY=     1.8142   YY=   160.4637   ZY=    18.4376
   XZ=   -10.0575   YZ=    16.3584   ZZ=   175.1108
   Eigenvalues:   144.1619   155.8276   187.6928
     14  O    Isotropic =   248.1120   Anisotropy =    91.1288
   XX=   236.6796   YX=    20.2290   ZX=    -4.8017
   XY=     2.5634   YY=   203.8093   ZY=    19.9611
   XZ=   -28.7639   YZ=     6.8018   ZZ=   303.8472
   Eigenvalues:   197.1842   238.2873   308.8646
     15  C    Isotropic =   111.1840   Anisotropy =    40.7695
   XX=   111.5666   YX=   -15.7416   ZX=   -14.7973
   XY=   -10.8837   YY=   105.7459   ZY=    16.1029
   XZ=    -7.2421   YZ=    15.7255   ZZ=   116.2397
   Eigenvalues:    92.5434   102.6451   138.3637
     16  O    Isotropic =   270.1937   Anisotropy =    81.2530
   XX=   257.4828   YX=     7.1208   ZX=    -2.1372
   XY=     2.3863   YY=   231.8705   ZY=    -3.8106
   XZ=   -22.3831   YZ=    23.6372   ZZ=   321.2277
   Eigenvalues:   229.4035   256.8151   324.3623
     17  C    Isotropic =   169.6412   Anisotropy =    32.5068
   XX=   154.2050   YX=    -8.1833   ZX=     9.9438
   XY=    -6.5158   YY=   164.5748   ZY=    -2.6132
   XZ=     2.3397   YZ=     1.1262   ZZ=   190.1439
   Eigenvalues:   149.7385   167.8728   191.3124
     18  C    Isotropic =   114.4404   Anisotropy =    42.3572
   XX=   140.3102   YX=    13.4643   ZX=    -1.0706
   XY=     3.7559   YY=   110.0774   ZY=    -1.6116
   XZ=    -2.5378   YZ=    -1.1301   ZZ=    92.9337
   Eigenvalues:    92.7959   107.8468   142.6786
     19  O    Isotropic =   321.4842   Anisotropy =    84.5379
   XX=   311.9355   YX=     5.6794   ZX=    -4.7790
   XY=    30.3371   YY=   346.7177   ZY=   -45.1617
   XZ=     0.7605   YZ=   -40.6025   ZZ=   305.7993
   Eigenvalues:   276.8139   309.7959   377.8428
     20  H    Isotropic =    29.6147   Anisotropy =     4.5092
   XX=    28.7442   YX=    -0.1134   ZX=    -1.3516
   XY=    -0.2059   YY=    27.6856   ZY=     0.5804
   XZ=    -0.0599   YZ=    -1.8784   ZZ=    32.4144
   Eigenvalues:    27.5407    28.6825    32.6208
     21  H    Isotropic =    29.3755   Anisotropy =     7.4750
   XX=    31.3689   YX=    -1.5645   ZX=    -0.5268
   XY=    -1.8801   YY=    32.6702   ZY=     1.8513
   XZ=     0.5169   YZ=     3.4928   ZZ=    24.0874
   Eigenvalues:    23.2954    30.4723    34.3588
     22  H    Isotropic =    30.6504   Anisotropy =     2.3434
   XX=    31.6922   YX=    -0.1523   ZX=     0.6490
   XY=    -0.5811   YY=    29.3395   ZY=    -1.6704
   XZ=    -0.2767   YZ=    -1.6493   ZZ=    30.9194
   Eigenvalues:    28.2781    31.4603    32.2127
     23  H    Isotropic =    30.1700   Anisotropy =     4.8937
   XX=    31.1737   YX=     1.3926   ZX=     3.3500
   XY=     1.0408   YY=    30.3960   ZY=    -3.8112
   XZ=     1.8760   YZ=    -2.7448   ZZ=    28.9403
   Eigenvalues:    25.0237    32.0539    33.4324
     24  H    Isotropic =    29.4175   Anisotropy =     6.9921
   XX=    32.8480   YX=     0.1206   ZX=    -2.4288
   XY=    -0.2454   YY=    30.9727   ZY=     3.3522
   XZ=    -2.4725   YZ=     4.0923   ZZ=    24.4318
   Eigenvalues:    22.2816    31.8920    34.0789
     25  H    Isotropic =    30.2364   Anisotropy =     8.1470
   XX=    31.3604   YX=     1.0094   ZX=    -0.3671
   XY=     1.3314   YY=    35.0439   ZY=     1.6094
   XZ=    -0.0498   YZ=     2.2302   ZZ=    24.3049
   Eigenvalues:    23.9495    31.0919    35.6677
     26  H    Isotropic =    30.5188   Anisotropy =     5.2110
   XX=    30.5699   YX=     0.5433   ZX=     0.9008
   XY=     0.9550   YY=    27.6947   ZY=     1.6417
   XZ=     0.6813   YZ=     1.5777   ZZ=    33.2919
   Eigenvalues:    27.1817    30.3820    33.9929
     27  H    Isotropic =    29.2065   Anisotropy =     3.6412
   XX=    29.4638   YX=     3.5985   ZX=     0.2877
   XY=     2.1277   YY=    27.3838   ZY=    -0.5573
   XZ=     1.6444   YZ=    -1.0876   ZZ=    30.7719
   Eigenvalues:    25.1106    30.8749    31.6340
     28  H    Isotropic =    29.3702   Anisotropy =     5.8883
   XX=    29.5013   YX=     0.6589   ZX=     2.4697
   XY=    -0.1119   YY=    27.1819   ZY=    -0.9693
   XZ=     2.4424   YZ=    -1.9901   ZZ=    31.4275
   Eigenvalues:    26.2856    28.5293    33.2957
     29  H    Isotropic =    29.1984   Anisotropy =     5.7665
   XX=    32.4583   YX=    -1.4785   ZX=     1.2772
   XY=    -1.7487   YY=    28.3984   ZY=     1.1859
   XZ=     0.6538   YZ=     2.2568   ZZ=    26.7385
   Eigenvalues:    25.2579    29.2946    33.0427
     30  H    Isotropic =    30.9258   Anisotropy =     9.4101
   XX=    29.9706   YX=     2.1688   ZX=    -0.0421
   XY=     1.6222   YY=    35.9423   ZY=    -2.8245
   XZ=    -0.2377   YZ=    -2.7063   ZZ=    26.8645
   Eigenvalues:    26.0488    29.5293    37.1992
     31  H    Isotropic =    30.3074   Anisotropy =     8.2463
   XX=    31.5969   YX=     1.5697   ZX=     4.2995
   XY=     1.9387   YY=    28.8918   ZY=     1.1373
   XZ=     4.0612   YZ=     0.8665   ZZ=    30.4334
   Eigenvalues:    26.7037    28.4135    35.8049
     32  H    Isotropic =    30.1833   Anisotropy =     9.9104
   XX=    35.4157   YX=    -0.0187   ZX=    -3.9025
   XY=     0.6398   YY=    28.3529   ZY=     0.0811
   XZ=    -3.4553   YZ=    -0.7493   ZZ=    26.7813
   Eigenvalues:    25.4119    28.3478    36.7902
     33  H    Isotropic =    30.3370   Anisotropy =     6.1370
   XX=    31.3063   YX=    -1.7142   ZX=     2.2535
   XY=     0.0634   YY=    29.3777   ZY=     3.0075
   XZ=     3.6451   YZ=     3.5938   ZZ=    30.3271
   Eigenvalues:    25.3503    31.2325    34.4283
     34  H    Isotropic =    30.2275   Anisotropy =     9.5685
   XX=    27.7941   YX=    -2.8788   ZX=     0.1482
   XY=    -2.7491   YY=    35.4250   ZY=     0.7118
   XZ=     0.0127   YZ=     2.5560   ZZ=    27.4633
   Eigenvalues:    26.4346    27.6413    36.6065
     35  H    Isotropic =    31.0400   Anisotropy =     9.0179
   XX=    30.9181   YX=    -0.4151   ZX=    -4.3523
   XY=     0.0815   YY=    28.6470   ZY=     0.7579
   XZ=    -4.6817   YZ=     1.3915   ZZ=    33.5549
   Eigenvalues:    27.3189    28.7491    37.0519
     36  H    Isotropic =    31.0229   Anisotropy =    13.8432
   XX=    26.7507   YX=     0.0023   ZX=    -3.3360
   XY=    -0.0126   YY=    27.5994   ZY=     2.6221
   XZ=    -3.7662   YZ=     2.8808   ZZ=    38.7188
   Eigenvalues:    25.4586    27.3585    40.2517
     37  H    Isotropic =    28.5251   Anisotropy =    17.7446
   XX=    36.5260   YX=     5.2055   ZX=    -6.3176
   XY=     5.2053   YY=    27.2818   ZY=     2.9894
   XZ=    -6.6838   YZ=     1.2299   ZZ=    21.7674
   Eigenvalues:    17.6642    27.5562    40.3548
     38  H    Isotropic =    30.9172   Anisotropy =     8.2994
   XX=    29.7194   YX=    -0.9200   ZX=     0.4374
   XY=    -1.4064   YY=    27.3308   ZY=     2.2418
   XZ=    -0.5952   YZ=     2.8961   ZZ=    35.7013
   Eigenvalues:    26.2557    30.0457    36.4501
     39  H    Isotropic =    30.6858   Anisotropy =     7.3200
   XX=    29.5408   YX=    -0.5632   ZX=     2.4509
   XY=     0.4927   YY=    33.5735   ZY=    -2.9774
   XZ=     2.0615   YZ=    -3.7814   ZZ=    28.9430
   Eigenvalues:    26.0108    30.4807    35.5658
     40  H    Isotropic =    30.3938   Anisotropy =     8.2805
   XX=    34.5171   YX=     0.9385   ZX=     2.6461
   XY=     0.8401   YY=    27.1128   ZY=    -1.7809
   XZ=     3.3160   YZ=    -1.7653   ZZ=    29.5515
   Eigenvalues:    25.5834    29.6838    35.9142
     41  H    Isotropic =    28.3481   Anisotropy =     7.5782
   XX=    33.3228   YX=    -0.5078   ZX=     1.2203
   XY=    -0.2359   YY=    26.7447   ZY=    -3.1417
   XZ=    -0.3855   YZ=    -3.8162   ZZ=    24.9767
   Eigenvalues:    22.2703    29.3737    33.4002
     42  H    Isotropic =    27.7441   Anisotropy =     5.8756
   XX=    30.7947   YX=    -0.1107   ZX=    -2.7667
   XY=     0.6263   YY=    28.7802   ZY=     1.8995
   XZ=    -2.1907   YZ=     2.7748   ZZ=    23.6574
   Eigenvalues:    22.0834    29.4877    31.6612
     43  H    Isotropic =    30.3877   Anisotropy =    21.8561
   XX=    28.9566   YX=     5.5242   ZX=    -4.5037
   XY=     4.5818   YY=    33.8778   ZY=   -10.3238
   XZ=    -5.1571   YZ=   -10.6174   ZZ=    28.3288
   Eigenvalues:    20.1862    26.0185    44.9584
 End of Minotr F.D. properties file   721 does not exist.
 End of Minotr F.D. properties file   722 does not exist.
 End of Minotr F.D. properties file   788 does not exist.

 **********************************************************************

            Population analysis using the SCF density.

 **********************************************************************

 Orbital symmetries:
       Occupied  (A) (A) (A) (A) (A) (A) (A) (A) (A) (A) (A) (A)
                 (A) (A) (A) (A) (A) (A) (A) (A) (A) (A) (A) (A)
                 (A) (A) (A) (A) (A) (A) (A) (A) (A) (A) (A) (A)
                 (A) (A) (A) (A) (A) (A) (A) (A) (A) (A) (A) (A)
                 (A) (A) (A) (A) (A) (A) (A) (A) (A) (A) (A) (A)
                 (A) (A) (A) (A) (A) (A) (A) (A) (A) (A) (A) (A)
                 (A)
       Virtual   (A) (A) (A) (A) (A) (A) (A) (A) (A) (A) (A) (A)
                 (A) (A) (A) (A) (A) (A) (A) (A) (A) (A) (A) (A)
                 (A) (A) (A) (A) (A) (A) (A) (A) (A) (A) (A) (A)
                 (A) (A) (A) (A) (A) (A) (A) (A) (A) (A) (A) (A)
                 (A) (A) (A) (A) (A) (A) (A) (A) (A) (A) (A) (A)
                 (A) (A) (A) (A) (A) (A) (A) (A) (A) (A) (A) (A)
                 (A) (A) (A) (A) (A) (A) (A) (A) (A) (A) (A) (A)
                 (A) (A) (A) (A) (A) (A) (A) (A) (A) (A) (A) (A)
                 (A) (A) (A) (A) (A) (A) (A) (A) (A) (A) (A) (A)
                 (A) (A) (A) (A) (A) (A) (A) (A) (A) (A) (A) (A)
                 (A) (A) (A) (A) (A) (A) (A) (A) (A) (A) (A) (A)
                 (A) (A) (A) (A) (A) (A) (A) (A) (A) (A) (A) (A)
                 (A) (A) (A) (A) (A) (A) (A) (A) (A) (A) (A) (A)
                 (A) (A) (A) (A) (A) (A) (A) (A) (A) (A) (A) (A)
                 (A) (A) (A) (A) (A) (A) (A) (A) (A) (A) (A) (A)
                 (A) (A) (A) (A) (A) (A) (A) (A) (A) (A) (A) (A)
                 (A) (A) (A) (A) (A) (A) (A) (A) (A) (A) (A) (A)
                 (A) (A) (A) (A) (A) (A) (A) (A) (A) (A) (A) (A)
                 (A) (A) (A) (A) (A) (A) (A) (A) (A) (A) (A) (A)
                 (A) (A) (A) (A) (A) (A) (A) (A) (A) (A) (A) (A)
                 (A) (A) (A) (A) (A) (A) (A) (A) (A) (A) (A) (A)
                 (A) (A) (A) (A) (A) (A) (A) (A) (A) (A) (A) (A)
                 (A) (A) (A) (A) (A) (A) (A) (A) (A) (A) (A) (A)
                 (A) (A) (A) (A) (A) (A) (A) (A) (A) (A) (A) (A)
                 (A) (A) (A) (A) (A) (A) (A) (A) (A) (A) (A) (A)
                 (A) (A) (A) (A) (A) (A) (A) (A) (A) (A) (A) (A)
                 (A) (A) (A) (A) (A) (A) (A) (A) (A) (A) (A) (A)
                 (A) (A) (A) (A) (A) (A) (A) (A) (A) (A) (A) (A)
                 (A) (A) (A) (A) (A) (A) (A) (A) (A) (A) (A) (A)
                 (A) (A) (A) (A) (A) (A) (A) (A) (A) (A) (A) (A)
                 (A) (A) (A) (A) (A) (A) (A) (A) (A) (A) (A) (A)
                 (A) (A) (A) (A) (A) (A) (A) (A) (A) (A) (A) (A)
                 (A) (A) (A) (A) (A) (A) (A) (A) (A) (A) (A) (A)
                 (A) (A) (A) (A) (A) (A) (A) (A) (A) (A) (A) (A)
                 (A) (A) (A) (A) (A)
 The electronic state is 1-A.
 Alpha  occ. eigenvalues --  -19.22353 -19.22049 -19.20218 -19.19741 -10.32381
 Alpha  occ. eigenvalues --  -10.30958 -10.29594 -10.28090 -10.26447 -10.24892
 Alpha  occ. eigenvalues --  -10.24841 -10.24794 -10.24375 -10.23918 -10.23112
 Alpha  occ. eigenvalues --  -10.22928 -10.22736 -10.21890 -10.21714  -1.06746
 Alpha  occ. eigenvalues --   -1.06339  -1.05802  -1.03319  -0.89371  -0.84538
 Alpha  occ. eigenvalues --   -0.82315  -0.77797  -0.77316  -0.75513  -0.71666
 Alpha  occ. eigenvalues --   -0.70634  -0.68519  -0.65392  -0.62675  -0.60376
 Alpha  occ. eigenvalues --   -0.58254  -0.56615  -0.54573  -0.53559  -0.52368
 Alpha  occ. eigenvalues --   -0.50804  -0.49588  -0.48820  -0.48281  -0.46873
 Alpha  occ. eigenvalues --   -0.46240  -0.45115  -0.44490  -0.43467  -0.42970
 Alpha  occ. eigenvalues --   -0.42498  -0.41575  -0.40986  -0.40668  -0.40212
 Alpha  occ. eigenvalues --   -0.39674  -0.38972  -0.38224  -0.37882  -0.37488
 Alpha  occ. eigenvalues --   -0.36813  -0.36262  -0.35665  -0.35038  -0.34400
 Alpha  occ. eigenvalues --   -0.33732  -0.33590  -0.32569  -0.30290  -0.29867
 Alpha  occ. eigenvalues --   -0.28432  -0.26650  -0.25782
 Alpha virt. eigenvalues --   -0.05195   0.04147   0.04424   0.04851   0.06019
 Alpha virt. eigenvalues --    0.07101   0.08120   0.08219   0.08966   0.10113
 Alpha virt. eigenvalues --    0.10729   0.10806   0.11835   0.12461   0.12897
 Alpha virt. eigenvalues --    0.12938   0.13116   0.13412   0.14057   0.14361
 Alpha virt. eigenvalues --    0.15220   0.16007   0.16427   0.17047   0.17233
 Alpha virt. eigenvalues --    0.17631   0.19044   0.19185   0.19475   0.20377
 Alpha virt. eigenvalues --    0.20786   0.21455   0.22395   0.22673   0.24113
 Alpha virt. eigenvalues --    0.25089   0.25636   0.26732   0.27107   0.27966
 Alpha virt. eigenvalues --    0.28482   0.29411   0.30387   0.30661   0.33112
 Alpha virt. eigenvalues --    0.33378   0.34029   0.34690   0.35384   0.35670
 Alpha virt. eigenvalues --    0.37157   0.37524   0.38636   0.39184   0.40092
 Alpha virt. eigenvalues --    0.40567   0.42071   0.42519   0.43377   0.43444
 Alpha virt. eigenvalues --    0.44670   0.45636   0.47209   0.47849   0.48259
 Alpha virt. eigenvalues --    0.48827   0.50431   0.51012   0.51561   0.52151
 Alpha virt. eigenvalues --    0.53272   0.53818   0.54800   0.55437   0.56292
 Alpha virt. eigenvalues --    0.56758   0.57247   0.57542   0.57843   0.58427
 Alpha virt. eigenvalues --    0.58836   0.59058   0.59366   0.59869   0.60327
 Alpha virt. eigenvalues --    0.60532   0.61176   0.61661   0.62014   0.62191
 Alpha virt. eigenvalues --    0.62688   0.62911   0.63462   0.63515   0.63578
 Alpha virt. eigenvalues --    0.63984   0.64649   0.65094   0.65860   0.66172
 Alpha virt. eigenvalues --    0.67096   0.67887   0.68956   0.69504   0.70823
 Alpha virt. eigenvalues --    0.71021   0.71323   0.72160   0.74039   0.74321
 Alpha virt. eigenvalues --    0.75325   0.77502   0.80224   0.81245   0.82844
 Alpha virt. eigenvalues --    0.84273   0.85904   0.86954   0.87206   0.88644
 Alpha virt. eigenvalues --    0.89833   0.91454   0.91719   0.92954   0.93876
 Alpha virt. eigenvalues --    0.95150   0.96315   0.97327   0.99706   1.00813
 Alpha virt. eigenvalues --    1.01889   1.02320   1.03304   1.05887   1.07174
 Alpha virt. eigenvalues --    1.08597   1.09305   1.10065   1.10374   1.13169
 Alpha virt. eigenvalues --    1.14628   1.16260   1.17368   1.18595   1.18983
 Alpha virt. eigenvalues --    1.20743   1.22447   1.23248   1.25886   1.27119
 Alpha virt. eigenvalues --    1.28859   1.30191   1.31322   1.32175   1.33602
 Alpha virt. eigenvalues --    1.34152   1.35484   1.37652   1.38329   1.38783
 Alpha virt. eigenvalues --    1.41836   1.42286   1.42681   1.42899   1.44341
 Alpha virt. eigenvalues --    1.45725   1.46240   1.46316   1.47264   1.48125
 Alpha virt. eigenvalues --    1.48701   1.48923   1.50039   1.50944   1.51400
 Alpha virt. eigenvalues --    1.51984   1.52407   1.52557   1.53251   1.54212
 Alpha virt. eigenvalues --    1.55243   1.55664   1.56584   1.57754   1.58878
 Alpha virt. eigenvalues --    1.59604   1.59770   1.60259   1.60740   1.61417
 Alpha virt. eigenvalues --    1.62994   1.63587   1.63699   1.64593   1.66107
 Alpha virt. eigenvalues --    1.66959   1.67450   1.67615   1.68122   1.70067
 Alpha virt. eigenvalues --    1.70161   1.70473   1.71532   1.72299   1.72749
 Alpha virt. eigenvalues --    1.73850   1.74214   1.74667   1.75477   1.76516
 Alpha virt. eigenvalues --    1.77241   1.77339   1.79050   1.79534   1.80262
 Alpha virt. eigenvalues --    1.81464   1.81742   1.83669   1.84354   1.85689
 Alpha virt. eigenvalues --    1.86639   1.87367   1.87609   1.89223   1.90905
 Alpha virt. eigenvalues --    1.91304   1.92072   1.94188   1.95676   1.96659
 Alpha virt. eigenvalues --    1.98088   1.98470   2.00245   2.01094   2.01499
 Alpha virt. eigenvalues --    2.02325   2.04849   2.05256   2.06091   2.07438
 Alpha virt. eigenvalues --    2.08028   2.09222   2.11530   2.12873   2.13077
 Alpha virt. eigenvalues --    2.14455   2.15718   2.16786   2.17335   2.17988
 Alpha virt. eigenvalues --    2.19302   2.20323   2.21692   2.23181   2.24114
 Alpha virt. eigenvalues --    2.25354   2.26965   2.28035   2.30959   2.32064
 Alpha virt. eigenvalues --    2.32894   2.34440   2.36246   2.38635   2.39371
 Alpha virt. eigenvalues --    2.40779   2.40991   2.42048   2.42410   2.43966
 Alpha virt. eigenvalues --    2.44687   2.45295   2.46514   2.47058   2.47721
 Alpha virt. eigenvalues --    2.49529   2.50565   2.50919   2.52002   2.52725
 Alpha virt. eigenvalues --    2.54601   2.55553   2.55859   2.57489   2.58062
 Alpha virt. eigenvalues --    2.58529   2.59125   2.59541   2.60490   2.60831
 Alpha virt. eigenvalues --    2.61620   2.62667   2.64158   2.64748   2.65479
 Alpha virt. eigenvalues --    2.66123   2.67512   2.68859   2.69582   2.70835
 Alpha virt. eigenvalues --    2.71769   2.72763   2.74195   2.76592   2.77063
 Alpha virt. eigenvalues --    2.80299   2.81152   2.81348   2.84719   2.85602
 Alpha virt. eigenvalues --    2.87426   2.87699   2.88938   2.89704   2.90844
 Alpha virt. eigenvalues --    2.92745   2.93492   2.95532   2.96789   2.99594
 Alpha virt. eigenvalues --    3.00677   3.01116   3.02935   3.04615   3.08682
 Alpha virt. eigenvalues --    3.09870   3.10593   3.11924   3.12264   3.14310
 Alpha virt. eigenvalues --    3.15195   3.15924   3.17286   3.20076   3.20751
 Alpha virt. eigenvalues --    3.23109   3.24098   3.25654   3.26122   3.28547
 Alpha virt. eigenvalues --    3.29313   3.32194   3.35376   3.35687   3.37227
 Alpha virt. eigenvalues --    3.38208   3.45417   3.49749   3.56713   3.58615
 Alpha virt. eigenvalues --    3.61087   3.66084   3.77395   3.78448   3.79250
 Alpha virt. eigenvalues --    3.79579   3.80957   3.81131   3.81855   3.82626
 Alpha virt. eigenvalues --    3.83979   3.84858   3.85659   3.85837   3.86002
 Alpha virt. eigenvalues --    3.87999   3.88316   3.95037   4.00276   4.03045
 Alpha virt. eigenvalues --    4.04615   4.08905   4.09115   4.15749   4.26800
 Alpha virt. eigenvalues --    4.27677   4.29966   4.34751   4.37713   4.40785
 Alpha virt. eigenvalues --    4.48076   4.53319   4.94873   4.95798   4.98553
 Alpha virt. eigenvalues --    4.99022   5.14887   5.30189   5.32956   5.35862
 Alpha virt. eigenvalues --    5.64465   5.65161   5.65780   5.68657  23.63288
 Alpha virt. eigenvalues --   23.80929  23.84069  23.87278  23.90635  23.92333
 Alpha virt. eigenvalues --   23.95625  23.95988  23.98613  23.99898  24.02977
 Alpha virt. eigenvalues --   24.03604  24.04673  24.07911  24.26747  50.00595
 Alpha virt. eigenvalues --   50.02716  50.06724  50.10035
          Condensed to atoms (all electrons):
               1          2          3          4          5          6
     1  C    5.806190   0.271555  -0.059762  -0.005359  -0.001796  -0.097536
     2  C    0.271555   5.547308   0.305797  -0.057639   0.001482  -0.003364
     3  C   -0.059762   0.305797   5.099740   0.272292  -0.073538  -0.006616
     4  C   -0.005359  -0.057639   0.272292   5.359326   0.320753  -0.051924
     5  C   -0.001796   0.001482  -0.073538   0.320753   5.036481   0.355747
     6  C   -0.097536  -0.003364  -0.006616  -0.051924   0.355747   5.007555
     7  C    0.304470  -0.079256  -0.006219  -0.002320  -0.060427   0.367066
     8  C    0.128439   0.054013   0.006420  -0.000364   0.000094   0.000084
     9  C   -0.198880  -0.071404   0.010392  -0.000789   0.000003  -0.000499
    10  C    0.023771   0.258455  -0.050236   0.003918   0.000230   0.000016
    11  O   -0.098433   0.006888  -0.000069  -0.000002   0.000003  -0.000424
    12  C   -0.056789   0.007570  -0.000081  -0.000179   0.006588  -0.064431
    13  C    0.001218  -0.093501  -0.012318   0.000526  -0.000002  -0.000035
    14  O    0.005882  -0.055198  -0.007089   0.000926   0.000078  -0.000006
    15  C   -0.000284   0.005061  -0.040368   0.316681  -0.050486   0.005204
    16  O   -0.000002  -0.000108   0.004048  -0.059788  -0.011493  -0.000293
    17  C   -0.000021  -0.000117  -0.001712  -0.075855  -0.014146  -0.000207
    18  C    0.000100   0.000680  -0.010561  -0.074524   0.007507  -0.000189
    19  O    0.000000  -0.000002   0.000156   0.003238  -0.000120   0.000001
    20  H   -0.005553  -0.034832   0.404959  -0.032227  -0.006920  -0.001717
    21  H    0.008528  -0.037159   0.405193  -0.037598   0.005280  -0.000177
    22  H    0.003852  -0.008615  -0.044660   0.406044  -0.034647  -0.006877
    23  H    0.000855  -0.000442  -0.006517  -0.045388   0.408069  -0.039011
    24  H   -0.000585  -0.000834   0.009058  -0.041580   0.406248  -0.030300
    25  H    0.010518  -0.000085  -0.000531   0.007721  -0.034796   0.413548
    26  H   -0.005349  -0.000121  -0.000274  -0.007200  -0.036506   0.404101
    27  H   -0.051522  -0.007820   0.000290  -0.003422  -0.002477  -0.047419
    28  H    0.008107  -0.000934  -0.000280   0.000099  -0.000007   0.000089
    29  H    0.012221   0.001662  -0.000382  -0.000002   0.000000  -0.000006
    30  H    0.010202  -0.000389   0.000031   0.000022   0.000086  -0.008940
    31  H   -0.007957  -0.000031   0.000018  -0.000037   0.000136  -0.004370
    32  H   -0.006082   0.000421   0.000008   0.000026  -0.000437   0.007338
    33  H    0.000704  -0.011843   0.002248   0.000048   0.000003  -0.000001
    34  H   -0.001107   0.011421   0.000185  -0.000009  -0.000001   0.000001
    35  H    0.001191   0.002038  -0.000046  -0.000029  -0.000002   0.000009
    36  H    0.001899   0.001885  -0.003766   0.001625   0.000017  -0.000011
    37  H    0.000000   0.000040  -0.000493   0.012597  -0.000818   0.000060
    38  H    0.000011   0.000484   0.001354  -0.002436   0.001030   0.000051
    39  H    0.000007  -0.000065  -0.000215  -0.008934   0.002127   0.000131
    40  H   -0.000001   0.000011  -0.000636   0.009871   0.000122   0.000011
    41  H    0.000020  -0.000525   0.000064   0.000243   0.000061  -0.000071
    42  H   -0.000069   0.000182  -0.000321  -0.002383  -0.000755   0.000005
    43  H    0.000000   0.000000  -0.000013  -0.000563   0.000027   0.000000
               7          8          9         10         11         12
     1  C    0.304470   0.128439  -0.198880   0.023771  -0.098433  -0.056789
     2  C   -0.079256   0.054013  -0.071404   0.258455   0.006888   0.007570
     3  C   -0.006219   0.006420   0.010392  -0.050236  -0.000069  -0.000081
     4  C   -0.002320  -0.000364  -0.000789   0.003918  -0.000002  -0.000179
     5  C   -0.060427   0.000094   0.000003   0.000230   0.000003   0.006588
     6  C    0.367066   0.000084  -0.000499   0.000016  -0.000424  -0.064431
     7  C    5.216492  -0.058411  -0.002379   0.008156  -0.013724   0.371774
     8  C   -0.058411   4.765146   0.396944  -0.107937   0.648042  -0.009285
     9  C   -0.002379   0.396944   5.186042   0.280537  -0.070322   0.000852
    10  C    0.008156  -0.107937   0.280537   5.281915   0.005798  -0.000390
    11  O   -0.013724   0.648042  -0.070322   0.005798   7.892350   0.004216
    12  C    0.371774  -0.009285   0.000852  -0.000390   0.004216   4.875821
    13  C   -0.000340  -0.000658  -0.059217   0.334154   0.000021   0.000011
    14  O   -0.000038   0.003477  -0.037412   0.240054  -0.000016   0.000001
    15  C   -0.000238  -0.000004   0.000011  -0.000215   0.000000   0.000006
    16  O   -0.000012   0.000000   0.000000   0.000001   0.000000   0.000000
    17  C   -0.000005   0.000000   0.000000  -0.000016   0.000000   0.000000
    18  C   -0.000017   0.000002   0.000000   0.000046   0.000000   0.000000
    19  O    0.000000   0.000000   0.000000   0.000000   0.000000   0.000000
    20  H    0.000086   0.000031  -0.000221   0.001602   0.000003  -0.000113
    21  H   -0.000202  -0.000377   0.001628  -0.008852   0.000003   0.000008
    22  H   -0.001032  -0.000148  -0.000063   0.000221  -0.000002  -0.000059
    23  H   -0.008352  -0.000033   0.000005  -0.000088   0.000000  -0.000035
    24  H    0.006579   0.000017  -0.000006   0.000010   0.000000  -0.000360
    25  H   -0.042939  -0.000100   0.000031   0.000001   0.000007  -0.007168
    26  H   -0.043110   0.000977  -0.000141  -0.000218  -0.000027  -0.002090
    27  H    0.423352   0.001194  -0.000460  -0.000130  -0.000463  -0.038020
    28  H    0.000034  -0.027420   0.384947  -0.028654   0.000898  -0.000041
    29  H    0.000054  -0.030723   0.386977  -0.027978   0.004282  -0.000033
    30  H   -0.034547   0.000687   0.000044  -0.000002   0.000695   0.397653
    31  H   -0.035291   0.001311   0.000198  -0.000040   0.005875   0.406083
    32  H   -0.031245  -0.000331   0.000281  -0.000092   0.005715   0.407021
    33  H    0.000051  -0.000697   0.007190  -0.022819   0.000008   0.000000
    34  H    0.000011   0.000641  -0.007282  -0.031571  -0.000008  -0.000001
    35  H   -0.000092   0.000333  -0.002302  -0.037436  -0.000072  -0.000002
    36  H   -0.000067  -0.000370  -0.002220  -0.043814  -0.000037   0.000001
    37  H   -0.000001   0.000000   0.000000  -0.000001   0.000000   0.000000
    38  H   -0.000005   0.000000   0.000000  -0.000015   0.000000   0.000000
    39  H   -0.000022   0.000000   0.000000   0.000001   0.000000   0.000000
    40  H    0.000000   0.000000   0.000000   0.000001   0.000000   0.000000
    41  H    0.000004  -0.000003   0.000038  -0.000143   0.000000   0.000000
    42  H    0.000007   0.000000  -0.000002   0.000019   0.000000   0.000000
    43  H    0.000000   0.000000   0.000000   0.000001   0.000000   0.000000
              13         14         15         16         17         18
     1  C    0.001218   0.005882  -0.000284  -0.000002  -0.000021   0.000100
     2  C   -0.093501  -0.055198   0.005061  -0.000108  -0.000117   0.000680
     3  C   -0.012318  -0.007089  -0.040368   0.004048  -0.001712  -0.010561
     4  C    0.000526   0.000926   0.316681  -0.059788  -0.075855  -0.074524
     5  C   -0.000002   0.000078  -0.050486  -0.011493  -0.014146   0.007507
     6  C   -0.000035  -0.000006   0.005204  -0.000293  -0.000207  -0.000189
     7  C   -0.000340  -0.000038  -0.000238  -0.000012  -0.000005  -0.000017
     8  C   -0.000658   0.003477  -0.000004   0.000000   0.000000   0.000002
     9  C   -0.059217  -0.037412   0.000011   0.000000   0.000000   0.000000
    10  C    0.334154   0.240054  -0.000215   0.000001  -0.000016   0.000046
    11  O    0.000021  -0.000016   0.000000   0.000000   0.000000   0.000000
    12  C    0.000011   0.000001   0.000006   0.000000   0.000000   0.000000
    13  C    4.941429  -0.061469   0.000003   0.000000  -0.000001  -0.000023
    14  O   -0.061469   7.991141  -0.000937   0.000000  -0.000004   0.000903
    15  C    0.000003  -0.000937   5.333495   0.219193   0.304222   0.323446
    16  O    0.000000   0.000000   0.219193   8.024202  -0.053852  -0.032900
    17  C   -0.000001  -0.000004   0.304222  -0.053852   4.979054  -0.066629
    18  C   -0.000023   0.000903   0.323446  -0.032900  -0.066629   4.839847
    19  O    0.000000   0.000001  -0.058855  -0.011313  -0.008753   0.239467
    20  H    0.000131   0.000177  -0.003609  -0.000086   0.002257  -0.000133
    21  H   -0.001648   0.010679  -0.008857   0.000258  -0.002110   0.005170
    22  H    0.000170   0.002465  -0.043345   0.008010   0.010192  -0.010368
    23  H    0.000004  -0.000002  -0.005029  -0.000682   0.003347  -0.000251
    24  H    0.000000  -0.000001  -0.010249   0.022524  -0.000232   0.001577
    25  H    0.000001  -0.000001  -0.000280  -0.000057   0.000009   0.000008
    26  H    0.000011  -0.000022  -0.000123  -0.000023  -0.000030  -0.000005
    27  H    0.000150  -0.000011  -0.000016   0.000000  -0.000070   0.000007
    28  H    0.002422   0.000880   0.000000   0.000000   0.000000  -0.000003
    29  H   -0.000736   0.001796   0.000000   0.000000   0.000000   0.000000
    30  H   -0.000001   0.000000   0.000000   0.000000   0.000000   0.000000
    31  H    0.000000   0.000001   0.000000   0.000000   0.000000   0.000000
    32  H    0.000002   0.000000  -0.000001   0.000000   0.000000   0.000000
    33  H    0.401064   0.000042   0.000005   0.000000   0.000004  -0.000002
    34  H    0.392257   0.005077   0.000002   0.000000   0.000000  -0.000002
    35  H    0.401659   0.004035   0.000000   0.000000   0.000001   0.000000
    36  H    0.008782   0.315993  -0.000065  -0.000039  -0.000006   0.000270
    37  H    0.000000  -0.000001  -0.059844   0.321366  -0.001099  -0.013427
    38  H    0.000002  -0.000022  -0.028571   0.004892   0.383095  -0.001622
    39  H    0.000000   0.000000  -0.031356   0.003077   0.406986   0.007502
    40  H    0.000000   0.000000  -0.027891   0.000366   0.395005  -0.013005
    41  H   -0.000032   0.003745  -0.044982   0.002512   0.008893   0.402664
    42  H    0.000079   0.000152  -0.040499   0.004379  -0.004742   0.395183
    43  H    0.000000  -0.000007   0.008084   0.000499  -0.000193  -0.029730
              19         20         21         22         23         24
     1  C    0.000000  -0.005553   0.008528   0.003852   0.000855  -0.000585
     2  C   -0.000002  -0.034832  -0.037159  -0.008615  -0.000442  -0.000834
     3  C    0.000156   0.404959   0.405193  -0.044660  -0.006517   0.009058
     4  C    0.003238  -0.032227  -0.037598   0.406044  -0.045388  -0.041580
     5  C   -0.000120  -0.006920   0.005280  -0.034647   0.408069   0.406248
     6  C    0.000001  -0.001717  -0.000177  -0.006877  -0.039011  -0.030300
     7  C    0.000000   0.000086  -0.000202  -0.001032  -0.008352   0.006579
     8  C    0.000000   0.000031  -0.000377  -0.000148  -0.000033   0.000017
     9  C    0.000000  -0.000221   0.001628  -0.000063   0.000005  -0.000006
    10  C    0.000000   0.001602  -0.008852   0.000221  -0.000088   0.000010
    11  O    0.000000   0.000003   0.000003  -0.000002   0.000000   0.000000
    12  C    0.000000  -0.000113   0.000008  -0.000059  -0.000035  -0.000360
    13  C    0.000000   0.000131  -0.001648   0.000170   0.000004   0.000000
    14  O    0.000001   0.000177   0.010679   0.002465  -0.000002  -0.000001
    15  C   -0.058855  -0.003609  -0.008857  -0.043345  -0.005029  -0.010249
    16  O   -0.011313  -0.000086   0.000258   0.008010  -0.000682   0.022524
    17  C   -0.008753   0.002257  -0.002110   0.010192   0.003347  -0.000232
    18  C    0.239467  -0.000133   0.005170  -0.010368  -0.000251   0.001577
    19  O    7.987243   0.000001  -0.000436  -0.000364   0.000002  -0.000002
    20  H    0.000001   0.514427  -0.022715   0.006561   0.004659   0.000146
    21  H   -0.000436  -0.022715   0.518335   0.000610   0.000231  -0.000301
    22  H   -0.000364   0.006561   0.000610   0.546839   0.007874  -0.003395
    23  H    0.000002   0.004659   0.000231   0.007874   0.566550  -0.027283
    24  H   -0.000002   0.000146  -0.000301  -0.003395  -0.027283   0.539210
    25  H    0.000000   0.000068   0.000025   0.000037  -0.004755  -0.006929
    26  H    0.000000   0.000195  -0.000005   0.004904   0.008255  -0.004467
    27  H    0.000000   0.004195  -0.000063   0.000259   0.006415   0.000116
    28  H    0.000000  -0.000012  -0.000096  -0.000030   0.000000   0.000002
    29  H    0.000000   0.000041  -0.000087   0.000002   0.000000   0.000000
    30  H    0.000000   0.000005  -0.000001   0.000001   0.000069  -0.000054
    31  H    0.000000  -0.000008   0.000000  -0.000009   0.000016   0.000014
    32  H    0.000000  -0.000004   0.000000   0.000001  -0.000029   0.000018
    33  H    0.000002  -0.000278   0.003761   0.000000   0.000002  -0.000001
    34  H    0.000000   0.000029  -0.000560  -0.000016   0.000000   0.000000
    35  H    0.000000  -0.000026   0.000321  -0.000001  -0.000001   0.000000
    36  H   -0.000005   0.000013  -0.000538   0.001321   0.000005  -0.000007
    37  H    0.038485   0.000020   0.000074  -0.000326  -0.000032  -0.000890
    38  H   -0.000241   0.000005   0.000703  -0.000741  -0.000353  -0.000162
    39  H   -0.000277   0.000006   0.000009  -0.000247  -0.000177   0.001915
    40  H    0.014727  -0.000004  -0.000303  -0.000357   0.000064  -0.000331
    41  H   -0.027179   0.000017  -0.000358   0.007560   0.000011   0.000027
    42  H   -0.029727   0.000188   0.007467   0.000316   0.000057  -0.000129
    43  H    0.318002   0.000000   0.000009  -0.000089   0.000000   0.000000
              25         26         27         28         29         30
     1  C    0.010518  -0.005349  -0.051522   0.008107   0.012221   0.010202
     2  C   -0.000085  -0.000121  -0.007820  -0.000934   0.001662  -0.000389
     3  C   -0.000531  -0.000274   0.000290  -0.000280  -0.000382   0.000031
     4  C    0.007721  -0.007200  -0.003422   0.000099  -0.000002   0.000022
     5  C   -0.034796  -0.036506  -0.002477  -0.000007   0.000000   0.000086
     6  C    0.413548   0.404101  -0.047419   0.000089  -0.000006  -0.008940
     7  C   -0.042939  -0.043110   0.423352   0.000034   0.000054  -0.034547
     8  C   -0.000100   0.000977   0.001194  -0.027420  -0.030723   0.000687
     9  C    0.000031  -0.000141  -0.000460   0.384947   0.386977   0.000044
    10  C    0.000001  -0.000218  -0.000130  -0.028654  -0.027978  -0.000002
    11  O    0.000007  -0.000027  -0.000463   0.000898   0.004282   0.000695
    12  C   -0.007168  -0.002090  -0.038020  -0.000041  -0.000033   0.397653
    13  C    0.000001   0.000011   0.000150   0.002422  -0.000736  -0.000001
    14  O   -0.000001  -0.000022  -0.000011   0.000880   0.001796   0.000000
    15  C   -0.000280  -0.000123  -0.000016   0.000000   0.000000   0.000000
    16  O   -0.000057  -0.000023   0.000000   0.000000   0.000000   0.000000
    17  C    0.000009  -0.000030  -0.000070   0.000000   0.000000   0.000000
    18  C    0.000008  -0.000005   0.000007  -0.000003   0.000000   0.000000
    19  O    0.000000   0.000000   0.000000   0.000000   0.000000   0.000000
    20  H    0.000068   0.000195   0.004195  -0.000012   0.000041   0.000005
    21  H    0.000025  -0.000005  -0.000063  -0.000096  -0.000087  -0.000001
    22  H    0.000037   0.004904   0.000259  -0.000030   0.000002   0.000001
    23  H   -0.004755   0.008255   0.006415   0.000000   0.000000   0.000069
    24  H   -0.006929  -0.004467   0.000116   0.000002   0.000000  -0.000054
    25  H    0.557479  -0.027727  -0.003429  -0.000005   0.000000   0.004702
    26  H   -0.027727   0.566868   0.008714   0.000021   0.000009  -0.000343
    27  H   -0.003429   0.008714   0.556130   0.000002   0.000062  -0.007794
    28  H   -0.000005   0.000021   0.000002   0.492105  -0.010526  -0.000001
    29  H    0.000000   0.000009   0.000062  -0.010526   0.500611  -0.000002
    30  H    0.004702  -0.000343  -0.007794  -0.000001  -0.000002   0.570265
    31  H   -0.000916   0.003823   0.007734  -0.000020   0.000003  -0.028291
    32  H    0.000555  -0.000471  -0.005201   0.000008  -0.000016  -0.025559
    33  H    0.000000   0.000000   0.000009  -0.000382   0.000289   0.000000
    34  H    0.000000   0.000000  -0.000006   0.000540   0.000785   0.000000
    35  H    0.000000   0.000000  -0.000029   0.000340  -0.001234   0.000000
    36  H    0.000002   0.000057   0.000013   0.003712   0.000180   0.000000
    37  H   -0.000003   0.000002   0.000000   0.000000   0.000000   0.000000
    38  H    0.000005   0.000004   0.000007   0.000000   0.000000   0.000000
    39  H   -0.000004  -0.000012  -0.000013   0.000000   0.000000   0.000000
    40  H    0.000000   0.000002   0.000001   0.000000   0.000000   0.000000
    41  H    0.000001  -0.000028  -0.000002  -0.000009  -0.000002   0.000000
    42  H    0.000000   0.000002   0.000000   0.000001   0.000000   0.000000
    43  H    0.000000   0.000000   0.000000   0.000000   0.000000   0.000000
              31         32         33         34         35         36
     1  C   -0.007957  -0.006082   0.000704  -0.001107   0.001191   0.001899
     2  C   -0.000031   0.000421  -0.011843   0.011421   0.002038   0.001885
     3  C    0.000018   0.000008   0.002248   0.000185  -0.000046  -0.003766
     4  C   -0.000037   0.000026   0.000048  -0.000009  -0.000029   0.001625
     5  C    0.000136  -0.000437   0.000003  -0.000001  -0.000002   0.000017
     6  C   -0.004370   0.007338  -0.000001   0.000001   0.000009  -0.000011
     7  C   -0.035291  -0.031245   0.000051   0.000011  -0.000092  -0.000067
     8  C    0.001311  -0.000331  -0.000697   0.000641   0.000333  -0.000370
     9  C    0.000198   0.000281   0.007190  -0.007282  -0.002302  -0.002220
    10  C   -0.000040  -0.000092  -0.022819  -0.031571  -0.037436  -0.043814
    11  O    0.005875   0.005715   0.000008  -0.000008  -0.000072  -0.000037
    12  C    0.406083   0.407021   0.000000  -0.000001  -0.000002   0.000001
    13  C    0.000000   0.000002   0.401064   0.392257   0.401659   0.008782
    14  O    0.000001   0.000000   0.000042   0.005077   0.004035   0.315993
    15  C    0.000000  -0.000001   0.000005   0.000002   0.000000  -0.000065
    16  O    0.000000   0.000000   0.000000   0.000000   0.000000  -0.000039
    17  C    0.000000   0.000000   0.000004   0.000000   0.000001  -0.000006
    18  C    0.000000   0.000000  -0.000002  -0.000002   0.000000   0.000270
    19  O    0.000000   0.000000   0.000002   0.000000   0.000000  -0.000005
    20  H   -0.000008  -0.000004  -0.000278   0.000029  -0.000026   0.000013
    21  H    0.000000   0.000000   0.003761  -0.000560   0.000321  -0.000538
    22  H   -0.000009   0.000001   0.000000  -0.000016  -0.000001   0.001321
    23  H    0.000016  -0.000029   0.000002   0.000000  -0.000001   0.000005
    24  H    0.000014   0.000018  -0.000001   0.000000   0.000000  -0.000007
    25  H   -0.000916   0.000555   0.000000   0.000000   0.000000   0.000002
    26  H    0.003823  -0.000471   0.000000   0.000000   0.000000   0.000057
    27  H    0.007734  -0.005201   0.000009  -0.000006  -0.000029   0.000013
    28  H   -0.000020   0.000008  -0.000382   0.000540   0.000340   0.003712
    29  H    0.000003  -0.000016   0.000289   0.000785  -0.001234   0.000180
    30  H   -0.028291  -0.025559   0.000000   0.000000   0.000000   0.000000
    31  H    0.555370  -0.026687   0.000000   0.000000   0.000000  -0.000001
    32  H   -0.026687   0.549709  -0.000001   0.000000   0.000005   0.000000
    33  H    0.000000  -0.000001   0.534721  -0.023238  -0.023436  -0.000388
    34  H    0.000000   0.000000  -0.023238   0.535144  -0.020836  -0.000330
    35  H    0.000000   0.000005  -0.023436  -0.020836   0.540289  -0.000582
    36  H   -0.000001   0.000000  -0.000388  -0.000330  -0.000582   0.450617
    37  H    0.000000   0.000000   0.000000   0.000000   0.000000   0.000000
    38  H    0.000000   0.000000  -0.000015   0.000000  -0.000001   0.000009
    39  H    0.000000   0.000000   0.000000   0.000000   0.000000   0.000000
    40  H    0.000000   0.000000   0.000001   0.000000   0.000000   0.000001
    41  H    0.000000   0.000000   0.000051  -0.000003   0.000000   0.000164
    42  H    0.000000   0.000000  -0.000047   0.000006  -0.000003  -0.000124
    43  H    0.000000   0.000000   0.000000   0.000000   0.000000  -0.000001
              37         38         39         40         41         42
     1  C    0.000000   0.000011   0.000007  -0.000001   0.000020  -0.000069
     2  C    0.000040   0.000484  -0.000065   0.000011  -0.000525   0.000182
     3  C   -0.000493   0.001354  -0.000215  -0.000636   0.000064  -0.000321
     4  C    0.012597  -0.002436  -0.008934   0.009871   0.000243  -0.002383
     5  C   -0.000818   0.001030   0.002127   0.000122   0.000061  -0.000755
     6  C    0.000060   0.000051   0.000131   0.000011  -0.000071   0.000005
     7  C   -0.000001  -0.000005  -0.000022   0.000000   0.000004   0.000007
     8  C    0.000000   0.000000   0.000000   0.000000  -0.000003   0.000000
     9  C    0.000000   0.000000   0.000000   0.000000   0.000038  -0.000002
    10  C   -0.000001  -0.000015   0.000001   0.000001  -0.000143   0.000019
    11  O    0.000000   0.000000   0.000000   0.000000   0.000000   0.000000
    12  C    0.000000   0.000000   0.000000   0.000000   0.000000   0.000000
    13  C    0.000000   0.000002   0.000000   0.000000  -0.000032   0.000079
    14  O   -0.000001  -0.000022   0.000000   0.000000   0.003745   0.000152
    15  C   -0.059844  -0.028571  -0.031356  -0.027891  -0.044982  -0.040499
    16  O    0.321366   0.004892   0.003077   0.000366   0.002512   0.004379
    17  C   -0.001099   0.383095   0.406986   0.395005   0.008893  -0.004742
    18  C   -0.013427  -0.001622   0.007502  -0.013005   0.402664   0.395183
    19  O    0.038485  -0.000241  -0.000277   0.014727  -0.027179  -0.029727
    20  H    0.000020   0.000005   0.000006  -0.000004   0.000017   0.000188
    21  H    0.000074   0.000703   0.000009  -0.000303  -0.000358   0.007467
    22  H   -0.000326  -0.000741  -0.000247  -0.000357   0.007560   0.000316
    23  H   -0.000032  -0.000353  -0.000177   0.000064   0.000011   0.000057
    24  H   -0.000890  -0.000162   0.001915  -0.000331   0.000027  -0.000129
    25  H   -0.000003   0.000005  -0.000004   0.000000   0.000001   0.000000
    26  H    0.000002   0.000004  -0.000012   0.000002  -0.000028   0.000002
    27  H    0.000000   0.000007  -0.000013   0.000001  -0.000002   0.000000
    28  H    0.000000   0.000000   0.000000   0.000000  -0.000009   0.000001
    29  H    0.000000   0.000000   0.000000   0.000000  -0.000002   0.000000
    30  H    0.000000   0.000000   0.000000   0.000000   0.000000   0.000000
    31  H    0.000000   0.000000   0.000000   0.000000   0.000000   0.000000
    32  H    0.000000   0.000000   0.000000   0.000000   0.000000   0.000000
    33  H    0.000000  -0.000015   0.000000   0.000001   0.000051  -0.000047
    34  H    0.000000   0.000000   0.000000   0.000000  -0.000003   0.000006
    35  H    0.000000  -0.000001   0.000000   0.000000   0.000000  -0.000003
    36  H    0.000000   0.000009   0.000000   0.000001   0.000164  -0.000124
    37  H    0.447955  -0.000357  -0.000813   0.002795  -0.001270   0.002630
    38  H   -0.000357   0.562626  -0.021968  -0.021802  -0.000676   0.000201
    39  H   -0.000813  -0.021968   0.536885  -0.026162  -0.000459  -0.000299
    40  H    0.002795  -0.021802  -0.026162   0.541364   0.000854  -0.000991
    41  H   -0.001270  -0.000676  -0.000459   0.000854   0.557030  -0.033242
    42  H    0.002630   0.000201  -0.000299  -0.000991  -0.033242   0.572531
    43  H   -0.001529   0.000011   0.000040  -0.000649  -0.009104   0.000763
              43
     1  C    0.000000
     2  C    0.000000
     3  C   -0.000013
     4  C   -0.000563
     5  C    0.000027
     6  C    0.000000
     7  C    0.000000
     8  C    0.000000
     9  C    0.000000
    10  C    0.000001
    11  O    0.000000
    12  C    0.000000
    13  C    0.000000
    14  O   -0.000007
    15  C    0.008084
    16  O    0.000499
    17  C   -0.000193
    18  C   -0.029730
    19  O    0.318002
    20  H    0.000000
    21  H    0.000009
    22  H   -0.000089
    23  H    0.000000
    24  H    0.000000
    25  H    0.000000
    26  H    0.000000
    27  H    0.000000
    28  H    0.000000
    29  H    0.000000
    30  H    0.000000
    31  H    0.000000
    32  H    0.000000
    33  H    0.000000
    34  H    0.000000
    35  H    0.000000
    36  H   -0.000001
    37  H   -0.001529
    38  H    0.000011
    39  H    0.000040
    40  H   -0.000649
    41  H   -0.009104
    42  H    0.000763
    43  H    0.428393
 Mulliken charges:
               1
     1  C   -0.002654
     2  C   -0.012669
     3  C   -0.195552
     4  C   -0.205402
     5  C   -0.222799
     6  C   -0.196590
     7  C   -0.277845
     8  C    0.229011
     9  C   -0.202520
    10  C   -0.078257
    11  O   -0.391208
    12  C   -0.298529
    13  C   -0.254113
    14  O   -0.425268
    15  C   -0.059309
    16  O   -0.444676
    17  C   -0.263263
    18  C    0.029012
    19  O   -0.464051
    20  H    0.168637
    21  H    0.154148
    22  H    0.148152
    23  H    0.131972
    24  H    0.140635
    25  H    0.135009
    26  H    0.130347
    27  H    0.159718
    28  H    0.174214
    29  H    0.162755
    30  H    0.121459
    31  H    0.123076
    32  H    0.125047
    33  H    0.132947
    34  H    0.138869
    35  H    0.135909
    36  H    0.265803
    37  H    0.254879
    38  H    0.124495
    39  H    0.132336
    40  H    0.126935
    41  H    0.134130
    42  H    0.129163
    43  H    0.286050
 Sum of Mulliken charges =   0.00000
 Mulliken charges with hydrogens summed into heavy atoms:
               1
     1  C   -0.002654
     2  C   -0.012669
     3  C    0.127233
     4  C   -0.057250
     5  C    0.049808
     6  C    0.068766
     7  C   -0.118127
     8  C    0.229011
     9  C    0.134449
    10  C   -0.078257
    11  O   -0.391208
    12  C    0.071053
    13  C    0.153612
    14  O   -0.159465
    15  C   -0.059309
    16  O   -0.189797
    17  C    0.120502
    18  C    0.292305
    19  O   -0.178001
 Electronic spatial extent (au):  <R**2>=           5666.8525
 Charge=              0.0000 electrons
 Dipole moment (field-independent basis, Debye):
    X=              3.5430    Y=              2.9780    Z=              0.7110  Tot=              4.6826
 Quadrupole moment (field-independent basis, Debye-Ang):
   XX=           -137.2842   YY=           -114.3865   ZZ=           -109.5388
   XY=              3.8541   XZ=             -7.4957   YZ=             -5.6187
 Traceless Quadrupole moment (field-independent basis, Debye-Ang):
   XX=            -16.8810   YY=              6.0167   ZZ=             10.8643
   XY=              3.8541   XZ=             -7.4957   YZ=             -5.6187
 Octapole moment (field-independent basis, Debye-Ang**2):
  XXX=            146.6164  YYY=              5.4247  ZZZ=            -21.1101  XYY=              7.4826
  XXY=             67.2508  XXZ=             -6.3217  XZZ=             14.3527  YZZ=             18.8073
  YYZ=             -0.5795  XYZ=            -16.3811
 Hexadecapole moment (field-independent basis, Debye-Ang**3):
 XXXX=          -5098.7174 YYYY=          -2174.6754 ZZZZ=           -525.0793 XXXY=             56.2308
 XXXZ=           -279.9520 YYYX=             44.5280 YYYZ=             -7.9562 ZZZX=            -22.8274
 ZZZY=            -33.8220 XXYY=          -1037.3730 XXZZ=           -818.8964 YYZZ=           -430.8900
 XXYZ=            -89.0741 YYXZ=            -30.4322 ZZXY=             22.2819
 N-N= 1.594811451574D+03 E-N=-5.259672320441D+03  KE= 8.829949950892D+02
 1\1\GINC-SNODE72\SP\RmPW1PW91\6-311G(d,p)\C15H24O4\ROOT\11-Mar-2024\0\
 \# mPW1PW91/6-311G(d,p) nmr guess=read geom=check scrf=(solvent=methan
 ol,read)\\candidate structure: DY-202A-11R_69, conformer: 1, nmr calcu
 lation with methanol solvation\\0,1\C,0,-1.9023273904,-0.4092628306,0.
 190641619\C,0,-0.9568555117,0.5362194407,0.4186137758\C,0,0.4385468273
 ,0.2862454189,0.9066854969\C,0,1.2609481399,-0.5762920179,-0.093537722
 9\C,0,0.8876812405,-2.069993682,0.0102899443\C,0,-0.5400064654,-2.4520
 440177,-0.4201608808\C,0,-1.6933038794,-1.8918377355,0.4525787129\C,0,
 -3.1000895162,0.2511442794,-0.369645536\C,0,-2.7848902388,1.7254599489
 ,-0.5881152493\C,0,-1.4188603187,1.9531013983,0.0877067327\O,0,-4.1880
 599542,-0.2555231034,-0.6437469349\C,0,-2.9484404647,-2.7667687964,0.3
 04411307\C,0,-1.5209127997,2.8294630004,1.3390270458\O,0,-0.4636525521
 ,2.6133740404,-0.7635209796\C,0,2.7932283451,-0.3461433826,0.042803231
 2\O,0,3.4054352814,-1.1440165112,-0.9921667911\C,0,3.3647462749,-0.760
 8752204,1.4068012075\C,0,3.1601635821,1.1206321672,-0.2696551836\O,0,4
 .5820673484,1.1683302153,-0.4740267645\H,0,0.4004361801,-0.2321570379,
 1.8751942986\H,0,0.9263338504,1.2471017435,1.0830590885\H,0,1.01397628
 43,-0.2403818918,-1.110253231\H,0,1.0375787746,-2.4074537153,1.0452557
 817\H,0,1.5851308022,-2.6457934634,-0.6076137119\H,0,-0.6021780456,-3.
 5481522616,-0.3873136164\H,0,-0.7086741527,-2.1668186064,-1.4681349326
 \H,0,-1.3679680029,-1.9799860358,1.501212508\H,0,-2.716701386,1.912836
 1727,-1.6671391364\H,0,-3.5919082901,2.3544444123,-0.1982010524\H,0,-2
 .7122579615,-3.7888326736,0.6235549678\H,0,-3.2981271775,-2.8128258986
 ,-0.7325165707\H,0,-3.7769896581,-2.4059104619,0.9216665419\H,0,-0.555
 613175,2.8994734819,1.8518154068\H,0,-1.8314398617,3.8410268679,1.0537
 959236\H,0,-2.258245693,2.4221237732,2.0379739922\H,0,-0.4142448953,2.
 1150406469,-1.5976494414\H,0,4.271155272,-0.7185532135,-1.1476717956\H
 ,0,2.8880048378,-0.2146670217,2.2286932761\H,0,3.2284226319,-1.8328149
 118,1.5797619896\H,0,4.4394632591,-0.5504325703,1.4436051398\H,0,2.636
 2031014,1.4462028243,-1.1766869445\H,0,2.8843733865,1.790717242,0.5529
 512025\H,0,4.7724519706,1.8977999869,-1.0849427144\\Version=ES64L-G09R
 evD.01\State=1-A\HF=-886.974026\RMSD=5.607e-09\Dipole=1.3855162,1.1838
 992,0.2696482\Quadrupole=-12.6166642,4.4651336,8.1515306,2.6929935,-5.
 5134599,-4.2036275\PG=C01 [X(C15H24O4)]\\@


 WE SHOULD BE CAREFUL TO GET OUT OF AN EXPERIENCE ONLY THE WISDOM
 THAT IS IN IT -- AND STOP THERE;
 LEST WE BE LIKE THE CAT THAT SITS DOWN ON A HOT STOVE-LID.
 SHE WILL NEVER SIT DOWN ON A HOT STOVE LID AGAIN;
 BUT ALSO SHE WILL NEVER SIT DOWN ON A COLD ONE ANY MORE.

                                                     -- MARK TWAIN
 Job cpu time:       0 days  0 hours 35 minutes 25.8 seconds.
 File lengths (MBytes):  RWF=    279 Int=      0 D2E=      0 Chk=     30 Scr=      1
 Normal termination of Gaussian 09 at Mon Mar 11 00:18:36 2024.
