# Supplementary material for: New patchoulol- and guaiane-type sesquiterpenoids from Sanguisorba officinalis with anti-melanogenic activity
Source: Nat Prod Bioprospect. 2026 May 12;16(1):63. doi: 10.1007/s13659-026-00616-0 (PMC13161421; doi:10.1007/s13659-026-00616-0)
Supplement: Supplementary file 2 — Additional file 2. It includes the calculated NMR data of compound 11. [file 13659_2026_616_MOESM2_ESM.zip › New folder/11R-nmr-7.log]

 Entering Gaussian System, Link 0=/gpfs/home/zhengshan/software/Gaussian/g09/g09
 Input=DY-202A-11R_7-2.gjf
 Output=DY-202A-11R_7-2.log
 Initial command:
 /gpfs/home/zhengshan/software/Gaussian/g09/l1.exe "/gpfs/home/zhengshan/software/Gaussian/g09/scratch/zhengshan/%J/Gau-9792.inp" -scrdir="/gpfs/home/zhengshan/software/Gaussian/g09/scratch/zhengshan/%J/"
 Entering Link 1 = /gpfs/home/zhengshan/software/Gaussian/g09/l1.exe PID=      9793.
  
 Copyright (c) 1988,1990,1992,1993,1995,1998,2003,2009,2013,
            Gaussian, Inc.  All Rights Reserved.
  
 This is part of the Gaussian(R) 09 program.  It is based on
 the Gaussian(R) 03 system (copyright 2003, Gaussian, Inc.),
 the Gaussian(R) 98 system (copyright 1998, Gaussian, Inc.),
 the Gaussian(R) 94 system (copyright 1995, Gaussian, Inc.),
 the Gaussian 92(TM) system (copyright 1992, Gaussian, Inc.),
 the Gaussian 90(TM) system (copyright 1990, Gaussian, Inc.),
 the Gaussian 88(TM) system (copyright 1988, Gaussian, Inc.),
 the Gaussian 86(TM) system (copyright 1986, Carnegie Mellon
 University), and the Gaussian 82(TM) system (copyright 1983,
 Carnegie Mellon University). Gaussian is a federally registered
 trademark of Gaussian, Inc.
  
 This software contains proprietary and confidential information,
 including trade secrets, belonging to Gaussian, Inc.
  
 This software is provided under written license and may be
 used, copied, transmitted, or stored only in accord with that
 written license.
  
 The following legend is applicable only to US Government
 contracts under FAR:
  
                    RESTRICTED RIGHTS LEGEND
  
 Use, reproduction and disclosure by the US Government is
 subject to restrictions as set forth in subparagraphs (a)
 and (c) of the Commercial Computer Software - Restricted
 Rights clause in FAR 52.227-19.
  
 Gaussian, Inc.
 340 Quinnipiac St., Bldg. 40, Wallingford CT 06492
  
  
 ---------------------------------------------------------------
 Warning -- This program may not be used in any manner that
 competes with the business of Gaussian, Inc. or will provide
 assistance to any competitor of Gaussian, Inc.  The licensee
 of this program is prohibited from giving any competitor of
 Gaussian, Inc. access to this program.  By using this program,
 the user acknowledges that Gaussian, Inc. is engaged in the
 business of creating and licensing software in the field of
 computational chemistry and represents and warrants to the
 licensee that it is not a competitor of Gaussian, Inc. and that
 it will not use this program in any manner prohibited above.
 ---------------------------------------------------------------
  

 Cite this work as:
 Gaussian 09, Revision D.01,
 M. J. Frisch, G. W. Trucks, H. B. Schlegel, G. E. Scuseria, 
 M. A. Robb, J. R. Cheeseman, G. Scalmani, V. Barone, B. Mennucci, 
 G. A. Petersson, H. Nakatsuji, M. Caricato, X. Li, H. P. Hratchian, 
 A. F. Izmaylov, J. Bloino, G. Zheng, J. L. Sonnenberg, M. Hada, 
 M. Ehara, K. Toyota, R. Fukuda, J. Hasegawa, M. Ishida, T. Nakajima, 
 Y. Honda, O. Kitao, H. Nakai, T. Vreven, J. A. Montgomery, Jr., 
 J. E. Peralta, F. Ogliaro, M. Bearpark, J. J. Heyd, E. Brothers, 
 K. N. Kudin, V. N. Staroverov, T. Keith, R. Kobayashi, J. Normand, 
 K. Raghavachari, A. Rendell, J. C. Burant, S. S. Iyengar, J. Tomasi, 
 M. Cossi, N. Rega, J. M. Millam, M. Klene, J. E. Knox, J. B. Cross, 
 V. Bakken, C. Adamo, J. Jaramillo, R. Gomperts, R. E. Stratmann, 
 O. Yazyev, A. J. Austin, R. Cammi, C. Pomelli, J. W. Ochterski, 
 R. L. Martin, K. Morokuma, V. G. Zakrzewski, G. A. Voth, 
 P. Salvador, J. J. Dannenberg, S. Dapprich, A. D. Daniels, 
 O. Farkas, J. B. Foresman, J. V. Ortiz, J. Cioslowski, 
 and D. J. Fox, Gaussian, Inc., Wallingford CT, 2013.
 
 ******************************************
 Gaussian 09:  ES64L-G09RevD.01 24-Apr-2013
                10-Mar-2024 
 ******************************************
 %chk=DY-202A-11R_7.chk
 %mem=6GB
 %nprocshared=3
 Will use up to    3 processors via shared memory.
 ----------------------------------------------------------------------
 # mPW1PW91/6-311G(d,p) nmr guess=read geom=check scrf=(solvent=methano
 l,read)
 ----------------------------------------------------------------------
 1/29=2,38=1,40=2/1;
 2/12=2,40=1/2;
 3/5=4,6=6,7=101,11=2,14=-4,16=1,25=1,30=1,70=2203,72=3,74=-7,116=-2/1,2,8,3;
 4/5=1/1;
 5/5=2,38=6,53=3/2;
 8/6=1,10=90,11=11/1;
 10/13=100,45=16/2;
 6/7=2,8=2,9=2,10=2,28=1/1;
 99/9=1/99;
 ----------------------------------------------------------------------
 candidate structure: DY-202A-11R_7, conformer: 1, nmr calculation with
  methanol solvation
 ----------------------------------------------------------------------
 Structure from the checkpoint file:  "DY-202A-11R_7.chk"
 Charge =  0 Multiplicity = 1
 Redundant internal coordinates found in file.
 C,0,-1.794758163,0.6110141341,-0.1790598526
 C,0,-1.0458582603,-0.5148957218,-0.2646041037
 C,0,0.4287245207,-0.6215451617,-0.538097391
 C,0,1.2688943368,0.4917054038,0.1346164713
 C,0,1.2010061555,1.8456381421,-0.6156782066
 C,0,-0.1439004409,2.192700232,-1.2800040673
 C,0,-1.4105091566,2.0531642986,-0.4130530257
 C,0,-3.1858728978,0.2448474484,0.133279327
 C,0,-3.2586667687,-1.2520946319,0.3738877359
 C,0,-1.8813964546,-1.7876183304,-0.0557972556
 O,0,-4.140586752,1.0210367043,0.1911398053
 C,0,-1.3454666242,2.8573105413,0.9011541954
 C,0,-1.9447438194,-2.6320239625,-1.3336706898
 O,0,-1.3552055515,-2.5767361879,1.0278222926
 C,0,2.7327544664,0.031151608,0.4188298134
 O,0,2.7027536305,-1.1675767564,1.2331631961
 C,0,3.5253052872,1.1093730652,1.1671739597
 C,0,3.4804228861,-0.4253486431,-0.8465205461
 O,0,4.7834330179,-0.9271959729,-0.5414597114
 H,0,0.5923541572,-0.6276389073,-1.6255032059
 H,0,0.7772829887,-1.5927208569,-0.1742930681
 H,0,0.8356717059,0.6416982599,1.1334782469
 H,0,1.9626264206,1.8698291888,-1.4056271226
 H,0,1.4704205413,2.6440502947,0.0846149642
 H,0,-0.2779154107,1.5796401454,-2.1806327595
 H,0,-0.0809845077,3.231536793,-1.6306899511
 H,0,-2.2399116831,2.4836869375,-0.9937864305
 H,0,-3.4122111615,-1.4333306022,1.4445451616
 H,0,-4.1011888506,-1.698878727,-0.1635247311
 H,0,-1.1292907403,3.9124755789,0.6925376622
 H,0,-0.5708518913,2.4783180474,1.5766642373
 H,0,-2.3034823256,2.8097596849,1.4306310337
 H,0,-0.9416411797,-2.9490892961,-1.6437733027
 H,0,-2.5492329107,-3.5286740801,-1.1560279296
 H,0,-2.3931027911,-2.0662636097,-2.1577401302
 H,0,-0.5721077408,-3.0519301544,0.7011895848
 H,0,2.4119790524,-0.9134754438,2.1260121133
 H,0,3.6663125516,2.0077991821,0.5586178004
 H,0,3.0023933497,1.4000212329,2.0869956405
 H,0,4.5130961759,0.7260094532,1.4394611034
 H,0,2.8951434911,-1.1970629917,-1.3651265012
 H,0,3.6243671252,0.411706296,-1.5341805654
 H,0,4.6520442211,-1.5711726348,0.1770362025
 Recover connectivity data from disk.
                          Input orientation:                          
 ---------------------------------------------------------------------
 Center     Atomic      Atomic             Coordinates (Angstroms)
 Number     Number       Type             X           Y           Z
 ---------------------------------------------------------------------
      1          6           0       -1.794758    0.611014   -0.179060
      2          6           0       -1.045858   -0.514896   -0.264604
      3          6           0        0.428725   -0.621545   -0.538097
      4          6           0        1.268894    0.491705    0.134616
      5          6           0        1.201006    1.845638   -0.615678
      6          6           0       -0.143900    2.192700   -1.280004
      7          6           0       -1.410509    2.053164   -0.413053
      8          6           0       -3.185873    0.244847    0.133279
      9          6           0       -3.258667   -1.252095    0.373888
     10          6           0       -1.881396   -1.787618   -0.055797
     11          8           0       -4.140587    1.021037    0.191140
     12          6           0       -1.345467    2.857311    0.901154
     13          6           0       -1.944744   -2.632024   -1.333671
     14          8           0       -1.355206   -2.576736    1.027822
     15          6           0        2.732754    0.031152    0.418830
     16          8           0        2.702754   -1.167577    1.233163
     17          6           0        3.525305    1.109373    1.167174
     18          6           0        3.480423   -0.425349   -0.846521
     19          8           0        4.783433   -0.927196   -0.541460
     20          1           0        0.592354   -0.627639   -1.625503
     21          1           0        0.777283   -1.592721   -0.174293
     22          1           0        0.835672    0.641698    1.133478
     23          1           0        1.962626    1.869829   -1.405627
     24          1           0        1.470421    2.644050    0.084615
     25          1           0       -0.277915    1.579640   -2.180633
     26          1           0       -0.080985    3.231537   -1.630690
     27          1           0       -2.239912    2.483687   -0.993786
     28          1           0       -3.412211   -1.433331    1.444545
     29          1           0       -4.101189   -1.698879   -0.163525
     30          1           0       -1.129291    3.912476    0.692538
     31          1           0       -0.570852    2.478318    1.576664
     32          1           0       -2.303482    2.809760    1.430631
     33          1           0       -0.941641   -2.949089   -1.643773
     34          1           0       -2.549233   -3.528674   -1.156028
     35          1           0       -2.393103   -2.066264   -2.157740
     36          1           0       -0.572108   -3.051930    0.701190
     37          1           0        2.411979   -0.913475    2.126012
     38          1           0        3.666313    2.007799    0.558618
     39          1           0        3.002393    1.400021    2.086996
     40          1           0        4.513096    0.726009    1.439461
     41          1           0        2.895143   -1.197063   -1.365127
     42          1           0        3.624367    0.411706   -1.534181
     43          1           0        4.652044   -1.571173    0.177036
 ---------------------------------------------------------------------
                    Distance matrix (angstroms):
                    1          2          3          4          5
     1  C    0.000000
     2  C    1.354932   0.000000
     3  C    2.567486   1.503518   0.000000
     4  C    3.081979   2.555524   1.548469   0.000000
     5  C    3.269486   3.277769   2.586393   1.549414   0.000000
     6  C    2.537546   3.029132   2.966193   2.624981   1.539661
     7  C    1.510694   2.598065   3.248459   3.149174   2.627572
     8  C    1.472017   2.305468   3.777128   4.461602   4.729501
     9  C    2.433096   2.418193   3.850476   4.857664   5.519409
    10  C    2.403360   1.536733   2.632299   3.893059   4.797419
    11  O    2.409995   3.484844   4.910037   5.435611   5.464754
    12  C    2.532701   3.580577   4.161927   3.608123   3.131898
    13  C    3.445710   2.536362   3.210656   4.716039   5.519123
    14  O    3.436790   2.453008   3.075270   4.135100   5.365884
    15  C    4.603486   3.878552   2.578813   1.560696   2.590139
    16  O    5.038390   4.089180   2.933722   2.452748   3.840954
    17  C    5.510334   5.058040   3.936095   2.557162   3.020433
    18  C    5.417295   4.564413   3.073513   2.587369   3.225897
    19  O    6.765355   5.850408   4.365423   3.849980   4.530773
    20  H    3.053648   2.132721   1.099665   2.192866   2.739946
    21  H    3.387014   2.119837   1.094088   2.163779   3.492374
    22  H    2.939874   2.613905   2.134375   1.099047   2.154644
    23  H    4.148135   4.004975   3.051624   2.180101   1.097575
    24  H    3.855406   4.053709   3.483822   2.162337   1.095654
    25  H    2.691717   2.940745   2.835927   2.989415   2.169573
    26  H    3.451288   4.102795   4.037301   3.527769   2.143470
    27  H    2.090178   3.308923   4.119677   4.189630   3.519941
    28  H    3.071090   3.060121   4.398028   5.228233   6.023116
    29  H    3.264272   3.278274   4.671303   5.807352   6.393850
    30  H    3.478818   4.530419   4.949669   4.214764   3.378392
    31  H    2.840306   3.546157   3.883365   3.067702   2.888967
    32  H    2.772073   3.938118   4.807775   4.451394   4.171133
    33  H    3.943036   2.799691   2.918541   4.459619   5.351386
    34  H    4.319805   3.483910   4.207311   5.692742   6.575675
    35  H    3.382456   2.793882   3.559939   5.020790   5.531596
    36  H    3.960666   2.755674   2.905902   4.033317   5.372546
    37  H    5.033295   4.222624   3.334067   2.691994   4.073822
    38  H    5.684934   5.407979   4.312564   2.868088   2.735508
    39  H    5.363786   5.058188   4.195428   2.764388   3.278417
    40  H    6.513207   5.945221   4.733786   3.504620   4.055503
    41  H    5.164405   4.148252   2.664286   2.783137   3.562275
    42  H    5.589543   4.927618   3.503130   2.887825   2.961838
    43  H    6.815424   5.811786   4.387441   3.962697   4.920636
                    6          7          8          9         10
     6  C    0.000000
     7  C    1.541224   0.000000
     8  C    3.878801   2.592374   0.000000
     9  C    4.929882   3.867777   1.517902   0.000000
    10  C    4.512262   3.885998   2.422463   1.538924   0.000000
    11  O    4.417076   2.980547   1.231786   2.445057   3.612957
    12  C    2.577386   1.542084   3.286593   4.563503   4.772666
    13  C    5.150134   4.804574   3.459586   2.558584   1.532969
    14  O    5.435149   4.849243   3.480357   2.409454   1.440075
    15  C    3.979130   4.684784   5.929364   6.127468   4.982327
    16  O    5.070593   5.477420   6.154722   6.023623   4.802114
    17  C    4.541514   5.267839   6.845163   7.226902   6.254650
    18  C    4.491971   5.500194   6.771165   6.898423   5.588392
    19  O    5.878590   6.874879   8.083242   8.100543   6.737666
    20  H    2.935260   3.559242   4.257881   4.383819   3.151027
    21  H    4.049764   4.258629   4.379254   4.087226   2.668446
    22  H    3.031512   3.070720   4.163017   4.574608   3.833851
    23  H    2.134826   3.520917   5.613897   6.338374   5.474986
    24  H    2.161466   2.982713   5.238283   6.134158   5.558244
    25  H    1.097695   2.152053   3.948680   4.840369   4.292378
    26  H    1.098235   2.153796   4.655345   5.849696   5.560008
    27  H    2.135382   1.100232   2.679090   4.106636   4.387756
    28  H    5.590449   4.428671   2.141712   1.096690   2.172542
    29  H    5.661364   4.623835   2.168863   1.094656   2.224176
    30  H    2.796344   2.181388   4.241909   5.595406   5.797994
    31  H    2.902485   2.201080   3.729623   4.752578   4.751912
    32  H    3.520241   2.183806   3.006744   4.304387   4.850104
    33  H    5.216006   5.172722   4.289024   3.509894   2.180326
    34  H    6.207666   5.745052   4.038204   2.833152   2.165130
    35  H    4.895723   4.580296   3.349401   2.796643   2.181204
    36  H    5.622690   5.292111   4.245354   3.250251   1.971231
    37  H    5.270844   5.464359   6.053812   5.944815   4.894639
    38  H    4.234671   5.169170   7.088114   7.656133   6.749798
    39  H    4.675916   5.113761   6.591364   7.012085   6.213213
    40  H    5.588765   6.346830   7.823794   8.090033   7.031618
    41  H    4.553408   5.478053   6.426748   6.395043   4.987828
    42  H    4.175690   5.413067   7.013390   7.333833   6.110326
    43  H    6.268237   7.087918   8.045669   7.919590   6.541170
                   11         12         13         14         15
    11  O    0.000000
    12  C    3.418877   0.000000
    13  C    4.526768   5.957044   0.000000
    14  O    4.626268   5.435532   2.434597   0.000000
    15  C    6.947988   4.985148   5.660632   4.887061   0.000000
    16  O    7.259969   5.718220   5.507493   4.300573   1.449479
    17  C    7.728282   5.181744   7.083341   6.117696   1.533205
    18  C    7.826146   6.092572   5.877003   5.614707   1.538997
    19  O    9.163539   7.346226   6.985871   6.547252   2.458835
    20  H    5.330952   4.720595   3.246474   3.825193   3.032263
    21  H    5.581282   5.046329   3.135879   2.638347   2.610101
    22  H    5.078883   3.117736   4.953261   3.894795   2.117171
    23  H    6.365479   4.152089   5.961493   6.058187   2.702309
    24  H    5.841997   2.939632   6.442968   6.010858   2.921032
    25  H    4.567009   3.502787   4.608012   5.360056   4.268390
    26  H    4.968475   2.854680   6.159802   6.513629   4.728649
    27  H    2.675063   2.128480   5.135479   5.520642   5.721698
    28  H    2.850522   4.793361   3.362857   2.390043   6.399797
    29  H    2.743224   5.430139   2.624930   3.119353   7.073537
    30  H    4.204726   1.097099   6.899345   6.501794   5.482243
    31  H    4.097115   1.095435   6.039307   5.144902   4.271185
    32  H    2.847950   1.095628   6.114169   5.484143   5.840213
    33  H    5.418677   6.352481   1.096772   2.728939   5.161139
    34  H    5.004711   6.816293   1.095877   2.664787   6.561397
    35  H    4.254687   5.890328   1.095537   3.389044   6.108378
    36  H    5.439049   5.962985   2.490202   0.972492   4.528491
    37  H    7.100858   5.462371   5.822701   4.261941   1.977293
    38  H    7.877590   5.094795   7.522810   6.815700   2.190481
    39  H    7.400004   4.736433   7.241030   5.993756   2.174692
    40  H    8.748233   6.257394   7.789117   6.746447   2.166595
    41  H    7.539458   6.289415   5.048229   5.069040   2.171953
    42  H    7.977626   6.050709   6.349763   6.347503   2.180377
    43  H    9.166794   7.490390   6.850201   6.149963   2.511888
                   16         17         18         19         20
    16  O    0.000000
    17  C    2.421868   0.000000
    18  C    2.341102   2.532262   0.000000
    19  O    2.745232   2.941076   1.429247   0.000000
    20  H    3.594063   4.406638   2.998112   4.339358   0.000000
    21  H    2.422626   4.080744   3.020201   4.077619   1.752596
    22  H    2.601809   2.730199   3.471843   4.566362   3.046703
    23  H    4.091068   3.104765   2.807872   4.065352   2.857156
    24  H    4.167290   2.783832   3.785278   4.911397   3.794661
    25  H    5.299584   5.088561   4.463736   5.881187   2.436723
    26  H    5.941637   5.033582   5.164432   6.491844   3.917480
    27  H    6.536128   6.308424   6.419221   7.820875   4.254544
    28  H    6.124386   7.394012   7.333036   8.448016   5.109881
    29  H    6.966107   8.235317   7.718108   8.926076   5.031330
    30  H    6.386217   5.454166   6.514206   7.739863   5.380522
    31  H    4.911928   4.338225   5.542196   6.689719   4.610194
    32  H    6.396921   6.077457   7.007489   8.250960   5.435212
    33  H    4.973144   6.657789   5.153594   6.170869   2.782554
    34  H    6.234290   7.988039   6.788459   7.804702   4.301858
    35  H    6.186567   7.494483   6.237804   7.443958   3.356467
    36  H    3.815560   5.858530   5.071227   5.894106   3.556214
    37  H    0.972778   2.500156   3.196215   3.569228   4.179307
    38  H    3.386218   1.094255   2.815879   3.327510   4.600559
    39  H    2.722384   1.097263   3.487980   3.936600   4.868505
    40  H    2.627845   1.094001   2.760027   2.594266   5.157382
    41  H    2.605570   3.482714   1.098657   2.077713   2.386394
    42  H    3.316881   2.791750   1.092821   2.030169   3.206506
    43  H    2.253448   3.071683   1.932169   0.973758   4.540979
                   21         22         23         24         25
    21  H    0.000000
    22  H    2.589653   0.000000
    23  H    3.861408   3.037332   0.000000
    24  H    4.300896   2.347857   1.750002   0.000000
    25  H    3.899066   3.619826   2.388487   3.053030   0.000000
    26  H    5.111866   3.897197   2.466018   2.386267   1.752136
    27  H    5.137327   4.168620   4.267055   3.867199   2.464819
    28  H    4.494208   4.737828   6.922660   6.504963   5.660717
    29  H    4.879639   5.615435   7.144813   7.068623   5.425388
    30  H    5.890128   3.841027   4.258480   2.955837   3.797640
    31  H    4.632135   2.355397   3.960156   2.533865   3.874366
    32  H    5.607917   3.826628   5.208408   4.010182   4.319414
    33  H    2.637007   4.875010   5.631470   6.331554   4.608486
    34  H    3.972081   5.838786   7.040100   7.469895   5.683623
    35  H    3.769569   5.346977   5.918689   6.491689   4.215110
    36  H    2.171777   3.976381   5.923451   6.082457   5.462865
    37  H    2.902587   2.426609   4.518980   4.208304   5.656708
    38  H    4.674120   3.195188   2.603813   2.334831   4.821177
    39  H    4.361313   2.485746   3.674268   2.811419   5.385661
    40  H    4.683697   3.691095   3.988452   3.843483   6.065275
    41  H    2.461699   3.723640   3.205785   4.345772   4.294582
    42  H    3.738036   3.866021   2.214505   3.499049   4.124291
    43  H    3.890716   4.514009   4.645243   5.281986   6.307989
                   26         27         28         29         30
    26  H    0.000000
    27  H    2.371896   0.000000
    28  H    6.505008   4.760543   0.000000
    29  H    6.528676   4.652692   1.769490   0.000000
    30  H    2.638183   2.473581   5.861304   6.407208   0.000000
    31  H    3.330830   3.064801   4.836504   5.739382   1.774920
    32  H    3.806452   2.447073   4.385577   5.108904   1.771861
    33  H    6.240276   5.623437   4.235440   3.706333   7.250837
    34  H    7.212351   6.022498   3.449373   2.596494   7.797701
    35  H    5.804340   4.698969   3.796794   2.651306   6.742895
    36  H    6.720180   6.024746   3.352407   3.877227   6.986664
    37  H    6.124443   6.550873   5.886921   6.948395   6.155099
    38  H    4.509195   6.125350   7.920337   8.636841   5.161738
    39  H    5.165545   6.176351   7.041859   8.070248   5.032669
    40  H    6.067048   7.390077   8.214212   9.091510   6.522882
    41  H    5.342318   6.328871   6.908893   7.116483   6.821835
    42  H    4.657294   6.242988   7.860687   8.125114   6.309590
    43  H    6.981078   8.081570   8.164422   8.760786   7.984984
                   31         32         33         34         35
    31  H    0.000000
    32  H    1.770081   0.000000
    33  H    6.321824   6.668652   0.000000
    34  H    6.889525   6.850324   1.777123   0.000000
    35  H    6.157889   6.054754   1.774904   1.779452   0.000000
    36  H    5.599116   6.155416   2.376128   2.754191   3.530020
    37  H    4.550091   6.048273   5.440751   6.498052   6.539745
    38  H    4.383078   6.086214   7.117198   8.498562   7.790578
    39  H    3.767127   5.529059   6.956206   8.101222   7.690533
    40  H    5.379214   7.127962   7.264079   8.643806   8.272378
    41  H    5.845997   7.134185   4.227074   5.926328   5.417499
    42  H    5.616770   7.048416   5.670572   7.333685   6.537515
    43  H    6.755441   8.315252   6.041798   7.580717   7.438440
                   36         37         38         39         40
    36  H    0.000000
    37  H    3.938005   0.000000
    38  H    6.601924   3.544562   0.000000
    39  H    5.875150   2.387965   1.773731   0.000000
    40  H    6.377866   2.752082   1.770851   1.776462   0.000000
    41  H    4.442074   3.535805   3.816626   4.321284   3.765858
    42  H    5.882521   4.077132   2.632314   3.804804   3.119482
    43  H    5.455194   3.041211   3.731797   3.898370   2.624894
                   41         42         43
    41  H    0.000000
    42  H    1.774397   0.000000
    43  H    2.367472   2.813573   0.000000
 Stoichiometry    C15H24O4
 Framework group  C1[X(C15H24O4)]
 Deg. of freedom   123
 Full point group                 C1      NOp   1
 Largest Abelian subgroup         C1      NOp   1
 Largest concise Abelian subgroup C1      NOp   1
                         Standard orientation:                         
 ---------------------------------------------------------------------
 Center     Atomic      Atomic             Coordinates (Angstroms)
 Number     Number       Type             X           Y           Z
 ---------------------------------------------------------------------
      1          6           0       -1.824020    0.632178   -0.140171
      2          6           0       -1.097696   -0.508372   -0.226437
      3          6           0        0.369210   -0.645560   -0.526327
      4          6           0        1.242335    0.459537    0.117234
      5          6           0        1.185077    1.805782   -0.647640
      6          6           0       -0.165617    2.170130   -1.290624
      7          6           0       -1.417858    2.064148   -0.398418
      8          6           0       -3.215436    0.295557    0.202586
      9          6           0       -3.311132   -1.196907    0.462239
     10          6           0       -1.952356   -1.762853    0.013108
     11          8           0       -4.154454    1.089978    0.269189
     12          6           0       -1.313068    2.882003    0.904715
     13          6           0       -2.055500   -2.620572   -1.253255
     14          8           0       -1.420238   -2.549108    1.095914
     15          6           0        2.702626   -0.024859    0.379308
     16          8           0        2.666099   -1.213380    1.208206
     17          6           0        3.528944    1.046972    1.099790
     18          6           0        3.417580   -0.509701   -0.894380
     19          8           0        4.716715   -1.032150   -0.607950
     20          1           0        0.511989   -0.667198   -1.616468
     21          1           0        0.706721   -1.618802   -0.157660
     22          1           0        0.831017    0.629034    1.122218
     23          1           0        1.931851    1.806722   -1.452001
     24          1           0        1.482386    2.607045    0.037956
     25          1           0       -0.327979    1.549353   -2.181247
     26          1           0       -0.090306    3.203517   -1.654714
     27          1           0       -2.250105    2.503313   -0.968513
     28          1           0       -3.447590   -1.362935    1.537667
     29          1           0       -4.171790   -1.634098   -0.053905
     30          1           0       -1.081548    3.930497    0.679584
     31          1           0       -0.532840    2.496464    1.569983
     32          1           0       -2.261552    2.858365    1.452638
     33          1           0       -1.064472   -2.959779   -1.578386
     34          1           0       -2.672874   -3.503725   -1.053667
     35          1           0       -2.508980   -2.056085   -2.075393
     36          1           0       -0.652358   -3.042505    0.760267
     37          1           0        2.397076   -0.943667    2.103292
     38          1           0        3.674835    1.935564    0.478089
     39          1           0        3.029049    1.357850    2.025774
     40          1           0        4.514524    0.648463    1.357978
     41          1           0        2.808462   -1.276311   -1.392710
     42          1           0        3.563775    0.316570   -1.594494
     43          1           0        4.587205   -1.665269    0.120468
 ---------------------------------------------------------------------
 Rotational constants (GHZ):      0.5762962      0.2548738      0.2028052
 Standard basis: 6-311G(d,p) (5D, 7F)
 There are   505 symmetry adapted cartesian basis functions of A   symmetry.
 There are   486 symmetry adapted basis functions of A   symmetry.
   486 basis functions,   800 primitive gaussians,   505 cartesian basis functions
    73 alpha electrons       73 beta electrons
       nuclear repulsion energy      1597.7797156919 Hartrees.
 NAtoms=   43 NActive=   43 NUniq=   43 SFac= 1.00D+00 NAtFMM=   60 NAOKFM=F Big=F
 Integral buffers will be    131072 words long.
 Raffenetti 2 integral format.
 Two-electron integral symmetry is turned on.
 Using the following non-standard input for PCM:
 --- end of non-standard input.
 ------------------------------------------------------------------------------
 Polarizable Continuum Model (PCM)
 =================================
 Model                : PCM (using non-symmetric T matrix).
 Atomic radii         : UFF (Universal Force Field).
 Polarization charges : Total charges.
 Charge compensation  : None.
 Solution method      : On-the-fly selection.
 Cavity type          : Scaled VdW (van der Waals Surface) (Alpha=1.100).
 Cavity algorithm     : GePol (No added spheres)
                        Default sphere list used, NSphG=   43.
                        Lebedev-Laikov grids with approx.  5.0 points / Ang**2.
                        Smoothing algorithm: Karplus/York (Gamma=1.0000).
                        Polarization charges: spherical gaussians, with
                                              point-specific exponents (IZeta= 3).
                        Self-potential: point-specific (ISelfS= 7).
                        Self-field    : sphere-specific E.n sum rule (ISelfD= 2).
 Solvent              : Methanol, Eps=  32.613000 Eps(inf)=   1.765709
 ------------------------------------------------------------------------------
 One-electron integrals computed using PRISM.
 NBasis=   486 RedAO= T EigKep=  3.12D-04  NBF=   486
 NBsUse=   486 1.00D-06 EigRej= -1.00D+00 NBFU=   486
 Initial guess from the checkpoint file:  "DY-202A-11R_7.chk"
 B after Tr=     0.000000    0.000000    0.000000
         Rot=    1.000000    0.000000    0.000000    0.000000 Ang=   0.00 deg.
 Requested convergence on RMS density matrix=1.00D-08 within 128 cycles.
 Requested convergence on MAX density matrix=1.00D-06.
 Requested convergence on             energy=1.00D-06.
 No special actions if energy rises.
 Inv3:  Mode=1 IEnd=    20861307.
 Iteration    1 A*A^-1 deviation from unit magnitude is 5.77D-15 for   2595.
 Iteration    1 A*A^-1 deviation from orthogonality  is 5.39D-15 for   2387    189.
 Iteration    1 A^-1*A deviation from unit magnitude is 5.22D-15 for   2595.
 Iteration    1 A^-1*A deviation from orthogonality  is 1.55D-12 for   1916   1859.
 Error on total polarization charges =  0.01110
 SCF Done:  E(RmPW1PW91) =  -886.977636295     A.U. after   11 cycles
            NFock= 11  Conv=0.50D-08     -V/T= 2.0045
 DoSCS=F DFT=T ScalE2(SS,OS)=  1.000000  1.000000
 Range of M.O.s used for correlation:     1   486
 NBasis=   486 NAE=    73 NBE=    73 NFC=     0 NFV=     0
 NROrb=    486 NOA=    73 NOB=    73 NVA=   413 NVB=   413
 NEqPCM:  Using equilibrium solvation (IEInf=0, Eps=  32.6130, EpsInf=   1.7657)
          Differentiating once with respect to magnetic field using GIAOs.
          Electric field/nuclear overlap derivatives assumed to be zero.
 FoFJK:  IHMeth= 1 ICntrl=    6127 DoSepK=F KAlg= 0 I1Cent=   0 FoldK=F
 IRaf=         1 NMat=   1 IRICut=       1 DoRegI=T DoRafI=F ISym2E= 0.
          There are     3 degrees of freedom in the 1st order CPHF.  IDoFFX=0 NUNeed=     3.
      3 vectors produced by pass  0 Test12= 1.00D-12 3.33D-08 XBig12= 4.47D+01 1.12D+00.
 AX will form     3 AO Fock derivatives at one time.
      3 vectors produced by pass  1 Test12= 1.00D-12 3.33D-08 XBig12= 1.03D-01 2.12D-01.
      3 vectors produced by pass  2 Test12= 1.00D-12 3.33D-08 XBig12= 1.39D-03 1.77D-02.
      3 vectors produced by pass  3 Test12= 1.00D-12 3.33D-08 XBig12= 7.37D-06 9.35D-04.
      3 vectors produced by pass  4 Test12= 1.00D-12 3.33D-08 XBig12= 4.02D-08 5.87D-05.
      3 vectors produced by pass  5 Test12= 1.00D-12 3.33D-08 XBig12= 1.11D-10 2.03D-06.
      3 vectors produced by pass  6 Test12= 1.00D-12 3.33D-08 XBig12= 6.41D-13 1.87D-07.
 InvSVY:  IOpt=1 It=  1 EMax= 3.55D-15
 Solved reduced A of dimension    21 with     3 vectors.
 Calculating GIAO nuclear magnetic shielding tensors.
 SCF GIAO Magnetic shielding tensor (ppm):
      1  C    Isotropic =    36.4333   Anisotropy =   138.6135
   XX=   -24.6867   YX=   -29.7243   ZX=    36.7647
   XY=   -19.0573   YY=    13.8918   ZY=    17.3991
   XZ=    34.4520   YZ=     8.6517   ZZ=   120.0947
   Eigenvalues:   -45.1190    25.5765   128.8423
      2  C    Isotropic =    -1.7544   Anisotropy =   192.7615
   XX=   -81.0031   YX=   -29.0327   ZX=    49.3046
   XY=   -32.1569   YY=   -41.4882   ZY=    15.7992
   XZ=    32.6284   YZ=    27.0529   ZZ=   117.2282
   Eigenvalues:  -107.1870   -24.8294   126.7533
      3  C    Isotropic =   161.8539   Anisotropy =    15.2134
   XX=   167.7943   YX=     4.3843   ZX=     3.1377
   XY=     0.1017   YY=   154.3893   ZY=     7.0128
   XZ=     2.4414   YZ=    11.0830   ZZ=   163.3781
   Eigenvalues:   148.7707   164.7949   171.9962
      4  C    Isotropic =   136.0257   Anisotropy =    39.0975
   XX=   158.9153   YX=    -9.0330   ZX=     8.1894
   XY=    -3.1871   YY=   127.3245   ZY=     0.9757
   XZ=     9.6999   YZ=    -3.7801   ZZ=   121.8371
   Eigenvalues:   119.7921   126.1942   162.0907
      5  C    Isotropic =   160.0150   Anisotropy =    20.1342
   XX=   165.7423   YX=    -2.5833   ZX=     2.2208
   XY=     1.6557   YY=   166.7637   ZY=   -10.3142
   XZ=     5.2713   YZ=   -14.5331   ZZ=   147.5389
   Eigenvalues:   141.0371   165.5701   173.4378
      6  C    Isotropic =   156.3473   Anisotropy =    16.4072
   XX=   163.5261   YX=    -5.3779   ZX=    -9.5600
   XY=    -0.4500   YY=   152.3178   ZY=    -5.4539
   XZ=    -4.9425   YZ=    -3.5236   ZZ=   153.1979
   Eigenvalues:   145.3706   156.3858   167.2854
      7  C    Isotropic =   154.5782   Anisotropy =     7.2884
   XX=   152.8759   YX=     4.5543   ZX=     0.5298
   XY=     4.5329   YY=   152.9712   ZY=    -0.8664
   XZ=    -5.5248   YZ=     1.5055   ZZ=   157.8877
   Eigenvalues:   147.9663   156.3313   159.4371
      8  C    Isotropic =   -24.5456   Anisotropy =   147.0789
   XX=   -66.2109   YX=   -13.0691   ZX=    29.2118
   XY=   -19.4692   YY=   -69.9360   ZY=    28.9020
   XZ=    35.8970   YZ=    22.6305   ZZ=    62.5101
   Eigenvalues:   -95.1387   -52.0051    73.5070
      9  C    Isotropic =   135.3372   Anisotropy =    31.2983
   XX=   134.6340   YX=   -14.1496   ZX=   -10.6309
   XY=    -9.4018   YY=   147.3999   ZY=     6.4506
   XZ=    -3.9032   YZ=     2.4286   ZZ=   123.9777
   Eigenvalues:   120.1947   129.6142   156.2027
     10  C    Isotropic =   106.7834   Anisotropy =    38.2171
   XX=   104.4456   YX=    -4.0749   ZX=     7.0363
   XY=    -1.4112   YY=   106.3841   ZY=   -19.1654
   XZ=    11.6121   YZ=   -23.8192   ZZ=   109.5204
   Eigenvalues:    85.3212   102.7675   132.2614
     11  O    Isotropic =  -230.0217   Anisotropy =   898.2898
   XX=  -563.4777   YX=   243.6454   ZX=   148.5330
   XY=   192.6157   YY=  -443.5375   ZY=    90.2557
   XZ=   194.8957   YZ=    77.7963   ZZ=   316.9502
   Eigenvalues:  -737.1348  -321.7684   368.8382
     12  C    Isotropic =   169.2507   Anisotropy =    29.4659
   XX=   154.6556   YX=     0.8089   ZX=     1.0804
   XY=     0.3316   YY=   176.8235   ZY=    10.3863
   XZ=     0.3149   YZ=    14.2535   ZZ=   176.2730
   Eigenvalues:   154.6311   164.2263   188.8946
     13  C    Isotropic =   159.7424   Anisotropy =    40.9519
   XX=   144.8567   YX=    -1.4330   ZX=     6.4092
   XY=    -1.5270   YY=   158.0979   ZY=    19.2777
   XZ=    10.1671   YZ=    13.8106   ZZ=   176.2725
   Eigenvalues:   140.2319   151.9516   187.0437
     14  O    Isotropic =   258.3740   Anisotropy =    63.9833
   XX=   266.8637   YX=   -47.4111   ZX=    15.5735
   XY=   -24.5625   YY=   213.9345   ZY=     8.8073
   XZ=     6.5623   YZ=   -10.2700   ZZ=   294.3238
   Eigenvalues:   195.5356   278.5568   301.0296
     15  C    Isotropic =   107.3364   Anisotropy =    40.7419
   XX=   102.2346   YX=    -4.8024   ZX=     3.3177
   XY=     5.9772   YY=   116.7938   ZY=   -24.4325
   XZ=    -1.5242   YZ=   -22.8099   ZZ=   102.9806
   Eigenvalues:    85.2098   102.3017   134.4976
     16  O    Isotropic =   255.4044   Anisotropy =    73.5234
   XX=   215.5334   YX=    28.1813   ZX=   -36.4443
   XY=     8.2661   YY=   263.2493   ZY=    -4.6439
   XZ=   -19.0409   YZ=   -19.2991   ZZ=   287.4305
   Eigenvalues:   202.9389   258.8543   304.4200
     17  C    Isotropic =   163.3070   Anisotropy =    36.2368
   XX=   156.4944   YX=    17.8451   ZX=     5.7367
   XY=    17.6645   YY=   170.2214   ZY=     5.3974
   XZ=     6.2746   YZ=    13.2639   ZZ=   163.2051
   Eigenvalues:   144.3160   158.1401   187.4649
     18  C    Isotropic =   121.4898   Anisotropy =    48.6174
   XX=   144.8135   YX=   -17.7191   ZX=     2.6211
   XY=   -20.0053   YY=   107.4579   ZY=     3.0655
   XZ=    14.2752   YZ=     0.5763   ZZ=   112.1979
   Eigenvalues:    97.7873   112.7806   153.9014
     19  O    Isotropic =   325.1118   Anisotropy =    63.4314
   XX=   305.5829   YX=     4.2238   ZX=    -5.7134
   XY=    11.2643   YY=   319.8731   ZY=   -22.2922
   XZ=    15.2584   YZ=   -35.4192   ZZ=   349.8795
   Eigenvalues:   294.7295   313.2066   367.3994
     20  H    Isotropic =    29.5613   Anisotropy =     5.6533
   XX=    28.6261   YX=     0.9111   ZX=     0.0042
   XY=     0.8927   YY=    27.6260   ZY=     2.6189
   XZ=    -1.3101   YZ=     1.8590   ZZ=    32.4318
   Eigenvalues:    26.2524    29.1014    33.3302
     21  H    Isotropic =    28.9543   Anisotropy =     7.9666
   XX=    32.5035   YX=     1.8501   ZX=     1.7312
   XY=     2.3397   YY=    31.7056   ZY=    -1.3391
   XZ=     1.7274   YZ=    -1.1202   ZZ=    22.6539
   Eigenvalues:    22.0957    30.5020    34.2654
     22  H    Isotropic =    29.9111   Anisotropy =     2.7110
   XX=    31.0915   YX=    -1.0355   ZX=    -1.1628
   XY=    -1.4108   YY=    28.8243   ZY=     0.3388
   XZ=     1.0333   YZ=     1.3696   ZZ=    29.8175
   Eigenvalues:    27.9722    30.0428    31.7184
     23  H    Isotropic =    30.4420   Anisotropy =     7.3060
   XX=    33.9580   YX=    -1.7517   ZX=    -3.1094
   XY=    -1.0399   YY=    28.0532   ZY=    -4.1394
   XZ=    -2.5241   YZ=    -3.4786   ZZ=    29.3150
   Eigenvalues:    23.9734    32.0400    35.3127
     24  H    Isotropic =    29.8226   Anisotropy =     6.0192
   XX=    30.4992   YX=     0.2193   ZX=     3.1510
   XY=     0.4484   YY=    33.0868   ZY=     2.1357
   XZ=     2.5724   YZ=     1.2580   ZZ=    25.8819
   Eigenvalues:    24.2915    31.3410    33.8354
     25  H    Isotropic =    29.9225   Anisotropy =     6.2840
   XX=    28.3635   YX=    -1.1357   ZX=     0.9851
   XY=    -0.6293   YY=    27.4257   ZY=     0.8440
   XZ=     0.1726   YZ=     0.7386   ZZ=    33.9782
   Eigenvalues:    26.7630    28.8925    34.1118
     26  H    Isotropic =    30.0913   Anisotropy =    10.5144
   XX=    28.7192   YX=    -0.9831   ZX=    -0.2207
   XY=    -0.9135   YY=    33.1135   ZY=    -5.3356
   XZ=    -0.6289   YZ=    -6.3394   ZZ=    28.4411
   Eigenvalues:    24.3117    28.8612    37.1009
     27  H    Isotropic =    29.0838   Anisotropy =     8.8622
   XX=    33.0025   YX=    -2.3014   ZX=     2.3908
   XY=    -2.6293   YY=    26.6854   ZY=    -1.0013
   XZ=     2.4509   YZ=    -2.7024   ZZ=    27.5633
   Eigenvalues:    25.1820    27.0774    34.9919
     28  H    Isotropic =    29.1441   Anisotropy =     6.5750
   XX=    29.6289   YX=    -1.0756   ZX=    -3.0147
   XY=    -0.5780   YY=    27.1241   ZY=    -0.2962
   XZ=    -3.6379   YZ=    -1.6122   ZZ=    30.6795
   Eigenvalues:    25.6936    28.2114    33.5275
     29  H    Isotropic =    29.3173   Anisotropy =     6.2023
   XX=    33.2809   YX=     0.1997   ZX=     0.0967
   XY=     1.0107   YY=    28.2886   ZY=     1.7033
   XZ=     1.0265   YZ=     2.2843   ZZ=    26.3825
   Eigenvalues:    25.1228    29.3770    33.4522
     30  H    Isotropic =    30.7422   Anisotropy =    10.8220
   XX=    27.4609   YX=    -0.0395   ZX=    -1.0383
   XY=     0.1958   YY=    37.6394   ZY=     1.0967
   XZ=    -0.1021   YZ=     2.6114   ZZ=    27.1263
   Eigenvalues:    26.4737    27.7960    37.9569
     31  H    Isotropic =    30.8538   Anisotropy =     5.2240
   XX=    31.4067   YX=    -2.5316   ZX=     1.5680
   XY=    -2.4101   YY=    28.7173   ZY=     1.6525
   XZ=     3.1226   YZ=     1.7501   ZZ=    32.4374
   Eigenvalues:    26.0971    32.1278    34.3365
     32  H    Isotropic =    30.4336   Anisotropy =     9.1782
   XX=    32.5484   YX=    -0.4907   ZX=    -3.6158
   XY=    -1.0565   YY=    28.4617   ZY=     2.5661
   XZ=    -4.6166   YZ=     3.8737   ZZ=    30.2906
   Eigenvalues:    25.3691    29.3793    36.5524
     33  H    Isotropic =    30.3854   Anisotropy =     5.8321
   XX=    31.8563   YX=     0.5997   ZX=    -1.1934
   XY=    -1.0782   YY=    29.8700   ZY=     3.1796
   XZ=    -2.4757   YZ=     4.2331   ZZ=    29.4299
   Eigenvalues:    25.7040    31.1787    34.2735
     34  H    Isotropic =    30.1191   Anisotropy =     9.4243
   XX=    29.6785   YX=     3.9414   ZX=     0.1891
   XY=     4.0710   YY=    33.3039   ZY=     1.3744
   XZ=     0.8266   YZ=     3.0765   ZZ=    27.3749
   Eigenvalues:    26.2109    27.7444    36.4020
     35  H    Isotropic =    30.7260   Anisotropy =     8.8929
   XX=    28.9248   YX=     0.2492   ZX=     3.4462
   XY=    -0.0944   YY=    28.3022   ZY=    -0.0702
   XZ=     3.8087   YZ=     0.1957   ZZ=    34.9511
   Eigenvalues:    27.2205    28.3030    36.6546
     36  H    Isotropic =    30.4146   Anisotropy =    14.2687
   XX=    35.1537   YX=    -6.1558   ZX=    -2.7815
   XY=    -6.8953   YY=    30.8779   ZY=    -1.7575
   XZ=    -1.5592   YZ=    -1.5213   ZZ=    25.2122
   Eigenvalues:    23.0156    28.3011    39.9271
     37  H    Isotropic =    31.2622   Anisotropy =    15.0803
   XX=    25.5172   YX=    -0.6995   ZX=    -2.9116
   XY=    -0.0109   YY=    27.5250   ZY=    -1.1225
   XZ=    -2.8542   YZ=    -0.5878   ZZ=    40.7443
   Eigenvalues:    24.8921    27.5787    41.3157
     38  H    Isotropic =    30.4327   Anisotropy =     8.3854
   XX=    30.2261   YX=     3.1313   ZX=     0.7950
   XY=     2.6929   YY=    34.2693   ZY=    -2.6255
   XZ=     1.3304   YZ=    -1.6816   ZZ=    26.8026
   Eigenvalues:    25.4514    29.8237    36.0229
     39  H    Isotropic =    31.0344   Anisotropy =     7.4968
   XX=    29.4957   YX=     0.2823   ZX=     0.9661
   XY=    -0.0409   YY=    29.7347   ZY=     3.6639
   XZ=    -0.1041   YZ=     3.6456   ZZ=    33.8729
   Eigenvalues:    27.5972    29.4738    36.0323
     40  H    Isotropic =    29.9857   Anisotropy =     8.3093
   XX=    34.3166   YX=    -0.8533   ZX=     2.9301
   XY=     0.1422   YY=    27.8573   ZY=     2.0117
   XZ=     3.1252   YZ=     1.9566   ZZ=    27.7834
   Eigenvalues:    25.1463    29.2856    35.5253
     41  H    Isotropic =    28.0650   Anisotropy =     7.6771
   XX=    32.9030   YX=    -0.6668   ZX=     1.5528
   XY=    -1.7728   YY=    24.9564   ZY=     3.1662
   XZ=     0.9583   YZ=     4.0008   ZZ=    26.3356
   Eigenvalues:    21.7257    29.2862    33.1830
     42  H    Isotropic =    28.3268   Anisotropy =     4.5079
   XX=    29.4443   YX=    -3.4265   ZX=    -0.9879
   XY=    -2.2753   YY=    26.6586   ZY=    -3.2473
   XZ=    -1.7890   YZ=    -2.3990   ZZ=    28.8776
   Eigenvalues:    23.1610    30.4874    31.3321
     43  H    Isotropic =    30.2994   Anisotropy =    15.2457
   XX=    28.6078   YX=    -3.1971   ZX=    -1.6465
   XY=    -4.3991   YY=    31.3953   ZY=    -9.1321
   XZ=    -3.3758   YZ=    -9.3225   ZZ=    30.8951
   Eigenvalues:    19.6852    30.7498    40.4632
 End of Minotr F.D. properties file   721 does not exist.
 End of Minotr F.D. properties file   722 does not exist.
 End of Minotr F.D. properties file   788 does not exist.

 **********************************************************************

            Population analysis using the SCF density.

 **********************************************************************

 Orbital symmetries:
       Occupied  (A) (A) (A) (A) (A) (A) (A) (A) (A) (A) (A) (A)
                 (A) (A) (A) (A) (A) (A) (A) (A) (A) (A) (A) (A)
                 (A) (A) (A) (A) (A) (A) (A) (A) (A) (A) (A) (A)
                 (A) (A) (A) (A) (A) (A) (A) (A) (A) (A) (A) (A)
                 (A) (A) (A) (A) (A) (A) (A) (A) (A) (A) (A) (A)
                 (A) (A) (A) (A) (A) (A) (A) (A) (A) (A) (A) (A)
                 (A)
       Virtual   (A) (A) (A) (A) (A) (A) (A) (A) (A) (A) (A) (A)
                 (A) (A) (A) (A) (A) (A) (A) (A) (A) (A) (A) (A)
                 (A) (A) (A) (A) (A) (A) (A) (A) (A) (A) (A) (A)
                 (A) (A) (A) (A) (A) (A) (A) (A) (A) (A) (A) (A)
                 (A) (A) (A) (A) (A) (A) (A) (A) (A) (A) (A) (A)
                 (A) (A) (A) (A) (A) (A) (A) (A) (A) (A) (A) (A)
                 (A) (A) (A) (A) (A) (A) (A) (A) (A) (A) (A) (A)
                 (A) (A) (A) (A) (A) (A) (A) (A) (A) (A) (A) (A)
                 (A) (A) (A) (A) (A) (A) (A) (A) (A) (A) (A) (A)
                 (A) (A) (A) (A) (A) (A) (A) (A) (A) (A) (A) (A)
                 (A) (A) (A) (A) (A) (A) (A) (A) (A) (A) (A) (A)
                 (A) (A) (A) (A) (A) (A) (A) (A) (A) (A) (A) (A)
                 (A) (A) (A) (A) (A) (A) (A) (A) (A) (A) (A) (A)
                 (A) (A) (A) (A) (A) (A) (A) (A) (A) (A) (A) (A)
                 (A) (A) (A) (A) (A) (A) (A) (A) (A) (A) (A) (A)
                 (A) (A) (A) (A) (A) (A) (A) (A) (A) (A) (A) (A)
                 (A) (A) (A) (A) (A) (A) (A) (A) (A) (A) (A) (A)
                 (A) (A) (A) (A) (A) (A) (A) (A) (A) (A) (A) (A)
                 (A) (A) (A) (A) (A) (A) (A) (A) (A) (A) (A) (A)
                 (A) (A) (A) (A) (A) (A) (A) (A) (A) (A) (A) (A)
                 (A) (A) (A) (A) (A) (A) (A) (A) (A) (A) (A) (A)
                 (A) (A) (A) (A) (A) (A) (A) (A) (A) (A) (A) (A)
                 (A) (A) (A) (A) (A) (A) (A) (A) (A) (A) (A) (A)
                 (A) (A) (A) (A) (A) (A) (A) (A) (A) (A) (A) (A)
                 (A) (A) (A) (A) (A) (A) (A) (A) (A) (A) (A) (A)
                 (A) (A) (A) (A) (A) (A) (A) (A) (A) (A) (A) (A)
                 (A) (A) (A) (A) (A) (A) (A) (A) (A) (A) (A) (A)
                 (A) (A) (A) (A) (A) (A) (A) (A) (A) (A) (A) (A)
                 (A) (A) (A) (A) (A) (A) (A) (A) (A) (A) (A) (A)
                 (A) (A) (A) (A) (A) (A) (A) (A) (A) (A) (A) (A)
                 (A) (A) (A) (A) (A) (A) (A) (A) (A) (A) (A) (A)
                 (A) (A) (A) (A) (A) (A) (A) (A) (A) (A) (A) (A)
                 (A) (A) (A) (A) (A) (A) (A) (A) (A) (A) (A) (A)
                 (A) (A) (A) (A) (A) (A) (A) (A) (A) (A) (A) (A)
                 (A) (A) (A) (A) (A)
 The electronic state is 1-A.
 Alpha  occ. eigenvalues --  -19.21934 -19.21929 -19.20805 -19.19882 -10.32088
 Alpha  occ. eigenvalues --  -10.31024 -10.29959 -10.27664 -10.26617 -10.24923
 Alpha  occ. eigenvalues --  -10.24732 -10.24526 -10.24429 -10.23871 -10.23313
 Alpha  occ. eigenvalues --  -10.23185 -10.23128 -10.22304 -10.22210  -1.06464
 Alpha  occ. eigenvalues --   -1.06350  -1.05765  -1.03632  -0.89327  -0.84810
 Alpha  occ. eigenvalues --   -0.82283  -0.78361  -0.77113  -0.75069  -0.72089
 Alpha  occ. eigenvalues --   -0.70796  -0.68688  -0.66437  -0.63347  -0.60921
 Alpha  occ. eigenvalues --   -0.58038  -0.57492  -0.54764  -0.51908  -0.51246
 Alpha  occ. eigenvalues --   -0.50488  -0.49546  -0.48487  -0.47288  -0.46975
 Alpha  occ. eigenvalues --   -0.46601  -0.45884  -0.45088  -0.44222  -0.43545
 Alpha  occ. eigenvalues --   -0.42814  -0.42349  -0.41333  -0.40922  -0.39737
 Alpha  occ. eigenvalues --   -0.39467  -0.39234  -0.39101  -0.38202  -0.37596
 Alpha  occ. eigenvalues --   -0.37011  -0.36712  -0.35909  -0.35246  -0.34686
 Alpha  occ. eigenvalues --   -0.33995  -0.32877  -0.32366  -0.30368  -0.28933
 Alpha  occ. eigenvalues --   -0.28570  -0.27031  -0.26339
 Alpha virt. eigenvalues --   -0.04885   0.03670   0.04553   0.05048   0.06066
 Alpha virt. eigenvalues --    0.07184   0.08257   0.08425   0.08912   0.09173
 Alpha virt. eigenvalues --    0.10410   0.11299   0.11723   0.11769   0.12351
 Alpha virt. eigenvalues --    0.12767   0.13468   0.13772   0.14214   0.14394
 Alpha virt. eigenvalues --    0.15133   0.15978   0.16433   0.16941   0.17676
 Alpha virt. eigenvalues --    0.18085   0.18793   0.19189   0.19343   0.20460
 Alpha virt. eigenvalues --    0.21215   0.21613   0.22411   0.23032   0.23849
 Alpha virt. eigenvalues --    0.24723   0.25495   0.25929   0.26930   0.27197
 Alpha virt. eigenvalues --    0.29083   0.29472   0.29860   0.31354   0.32495
 Alpha virt. eigenvalues --    0.32554   0.33632   0.33647   0.34816   0.35859
 Alpha virt. eigenvalues --    0.36159   0.38035   0.38635   0.38959   0.39925
 Alpha virt. eigenvalues --    0.40687   0.41291   0.42327   0.43825   0.44154
 Alpha virt. eigenvalues --    0.44886   0.45541   0.47019   0.47561   0.48362
 Alpha virt. eigenvalues --    0.48912   0.49490   0.50403   0.50882   0.51686
 Alpha virt. eigenvalues --    0.52472   0.53471   0.54457   0.54894   0.55480
 Alpha virt. eigenvalues --    0.56193   0.56436   0.57330   0.57791   0.57952
 Alpha virt. eigenvalues --    0.58618   0.59262   0.59466   0.59789   0.60160
 Alpha virt. eigenvalues --    0.60313   0.60488   0.61061   0.61914   0.62403
 Alpha virt. eigenvalues --    0.62724   0.63217   0.63500   0.63647   0.64064
 Alpha virt. eigenvalues --    0.64685   0.65409   0.66114   0.66158   0.66834
 Alpha virt. eigenvalues --    0.67146   0.67905   0.68353   0.68782   0.68972
 Alpha virt. eigenvalues --    0.70497   0.70814   0.71905   0.73435   0.73737
 Alpha virt. eigenvalues --    0.74905   0.76743   0.79384   0.81642   0.81833
 Alpha virt. eigenvalues --    0.84210   0.85957   0.86507   0.87125   0.89073
 Alpha virt. eigenvalues --    0.89746   0.90760   0.92848   0.93191   0.93954
 Alpha virt. eigenvalues --    0.96149   0.97597   0.98283   0.99410   0.99643
 Alpha virt. eigenvalues --    1.00347   1.01923   1.02424   1.03205   1.04621
 Alpha virt. eigenvalues --    1.06150   1.07435   1.09622   1.10608   1.13448
 Alpha virt. eigenvalues --    1.14926   1.15915   1.17562   1.18336   1.19611
 Alpha virt. eigenvalues --    1.20937   1.22247   1.23398   1.24007   1.26073
 Alpha virt. eigenvalues --    1.27753   1.28537   1.29327   1.31024   1.33491
 Alpha virt. eigenvalues --    1.34932   1.35113   1.36783   1.39077   1.39323
 Alpha virt. eigenvalues --    1.41396   1.41967   1.42670   1.42924   1.43566
 Alpha virt. eigenvalues --    1.44864   1.45217   1.46190   1.46731   1.47391
 Alpha virt. eigenvalues --    1.48156   1.48772   1.50168   1.50849   1.51158
 Alpha virt. eigenvalues --    1.51656   1.52651   1.53656   1.53994   1.54635
 Alpha virt. eigenvalues --    1.55241   1.55528   1.55907   1.57775   1.58091
 Alpha virt. eigenvalues --    1.58411   1.59820   1.60766   1.61031   1.61970
 Alpha virt. eigenvalues --    1.62501   1.63050   1.63943   1.64887   1.65371
 Alpha virt. eigenvalues --    1.65799   1.66224   1.67088   1.67862   1.68270
 Alpha virt. eigenvalues --    1.69714   1.70010   1.71254   1.72125   1.72862
 Alpha virt. eigenvalues --    1.73549   1.74054   1.74392   1.75104   1.76604
 Alpha virt. eigenvalues --    1.77248   1.77465   1.78048   1.78433   1.81056
 Alpha virt. eigenvalues --    1.81652   1.82765   1.83290   1.85032   1.85754
 Alpha virt. eigenvalues --    1.86075   1.88288   1.88669   1.89723   1.90823
 Alpha virt. eigenvalues --    1.91599   1.92681   1.93682   1.95167   1.96462
 Alpha virt. eigenvalues --    1.97330   1.98487   1.99287   2.00194   2.01054
 Alpha virt. eigenvalues --    2.02515   2.03717   2.05296   2.06465   2.07095
 Alpha virt. eigenvalues --    2.07509   2.09571   2.10120   2.10824   2.12198
 Alpha virt. eigenvalues --    2.13624   2.15422   2.16294   2.17863   2.18018
 Alpha virt. eigenvalues --    2.18839   2.20771   2.21408   2.22394   2.23074
 Alpha virt. eigenvalues --    2.25792   2.28001   2.29016   2.29960   2.31155
 Alpha virt. eigenvalues --    2.32036   2.34488   2.35875   2.37366   2.40175
 Alpha virt. eigenvalues --    2.40861   2.41019   2.41612   2.42358   2.43550
 Alpha virt. eigenvalues --    2.45032   2.45390   2.45691   2.47552   2.49287
 Alpha virt. eigenvalues --    2.49378   2.49703   2.50870   2.52164   2.52716
 Alpha virt. eigenvalues --    2.54151   2.55098   2.55634   2.56081   2.56786
 Alpha virt. eigenvalues --    2.58245   2.58410   2.59694   2.59988   2.60730
 Alpha virt. eigenvalues --    2.61957   2.62680   2.64604   2.66424   2.66787
 Alpha virt. eigenvalues --    2.68149   2.69125   2.69548   2.71408   2.71580
 Alpha virt. eigenvalues --    2.72770   2.74142   2.76357   2.76857   2.78819
 Alpha virt. eigenvalues --    2.79968   2.82406   2.82883   2.83862   2.85854
 Alpha virt. eigenvalues --    2.87458   2.88422   2.90244   2.90807   2.91511
 Alpha virt. eigenvalues --    2.92549   2.93388   2.94217   2.95275   2.97675
 Alpha virt. eigenvalues --    2.99824   3.00911   3.02254   3.05132   3.05249
 Alpha virt. eigenvalues --    3.09320   3.12072   3.13092   3.13412   3.14016
 Alpha virt. eigenvalues --    3.14797   3.16149   3.17900   3.19221   3.19998
 Alpha virt. eigenvalues --    3.22049   3.22886   3.23631   3.25243   3.28155
 Alpha virt. eigenvalues --    3.29847   3.33880   3.35206   3.36865   3.38929
 Alpha virt. eigenvalues --    3.39954   3.45296   3.49196   3.56404   3.59023
 Alpha virt. eigenvalues --    3.60525   3.64488   3.70995   3.75889   3.77686
 Alpha virt. eigenvalues --    3.77955   3.81346   3.82255   3.82517   3.82629
 Alpha virt. eigenvalues --    3.82949   3.83242   3.84107   3.85084   3.86806
 Alpha virt. eigenvalues --    3.90786   3.91505   3.96009   3.99715   4.02349
 Alpha virt. eigenvalues --    4.06229   4.08405   4.10730   4.13271   4.24905
 Alpha virt. eigenvalues --    4.28273   4.29861   4.33584   4.36749   4.41075
 Alpha virt. eigenvalues --    4.48797   4.55685   4.95117   4.95649   4.96730
 Alpha virt. eigenvalues --    5.02096   5.11149   5.29008   5.30293   5.32822
 Alpha virt. eigenvalues --    5.63050   5.65499   5.65840   5.66421  23.64540
 Alpha virt. eigenvalues --   23.79278  23.84001  23.87439  23.91329  23.93034
 Alpha virt. eigenvalues --   23.94157  23.96950  23.97767  24.00620  24.02687
 Alpha virt. eigenvalues --   24.02892  24.05249  24.06595  24.26095  50.00858
 Alpha virt. eigenvalues --   50.02548  50.05592  50.10010
          Condensed to atoms (all electrons):
               1          2          3          4          5          6
     1  C    5.795885   0.331790  -0.034143  -0.017135   0.001014  -0.065139
     2  C    0.331790   5.453341   0.294904  -0.047960  -0.006633  -0.008670
     3  C   -0.034143   0.294904   5.059792   0.319671  -0.066124  -0.011343
     4  C   -0.017135  -0.047960   0.319671   5.422286   0.276111  -0.041057
     5  C    0.001014  -0.006633  -0.066124   0.276111   5.038159   0.347684
     6  C   -0.065139  -0.008670  -0.011343  -0.041057   0.347684   5.017654
     7  C    0.259973  -0.049669  -0.005692  -0.002231  -0.076879   0.371090
     8  C    0.158130   0.047561   0.004631  -0.000126  -0.000427   0.005615
     9  C   -0.158736  -0.122247   0.007305  -0.000704   0.000003  -0.000146
    10  C    0.006743   0.281712  -0.043400   0.004305  -0.000255  -0.000334
    11  O   -0.121401   0.006886  -0.000101  -0.000001  -0.000005   0.000187
    12  C   -0.076688   0.000307   0.002146  -0.004755  -0.002988  -0.070376
    13  C   -0.004581  -0.088349  -0.007199   0.000261  -0.000022   0.000069
    14  O    0.008173  -0.054245  -0.008608  -0.001031  -0.000008   0.000003
    15  C   -0.000143   0.006121  -0.047826   0.290226  -0.047216   0.004860
    16  O    0.000111  -0.000519  -0.017681  -0.052896   0.004322  -0.000073
    17  C   -0.000047  -0.000130   0.010153  -0.067790  -0.008255   0.000376
    18  C   -0.000042   0.000614  -0.009641  -0.080357  -0.004162  -0.000173
    19  O    0.000000  -0.000006  -0.000367   0.005225  -0.000006   0.000001
    20  H   -0.002898  -0.027203   0.394210  -0.034088  -0.002721  -0.001596
    21  H    0.013059  -0.058191   0.395015  -0.050647   0.007302  -0.000412
    22  H    0.002562  -0.007625  -0.053947   0.392938  -0.025378  -0.005861
    23  H   -0.000237  -0.000264  -0.002143  -0.045180   0.412772  -0.033554
    24  H   -0.000047  -0.000527   0.008216  -0.038494   0.412478  -0.032177
    25  H   -0.005056  -0.003161   0.006936  -0.008608  -0.035553   0.410574
    26  H    0.009585   0.000150  -0.000240   0.007576  -0.033323   0.409748
    27  H   -0.057791   0.005876  -0.000293  -0.000368   0.007145  -0.039738
    28  H    0.005313   0.001731  -0.000273   0.000048  -0.000002   0.000016
    29  H    0.012519   0.001499  -0.000302   0.000009   0.000000   0.000013
    30  H    0.008838  -0.000210  -0.000072   0.000323  -0.001851  -0.002049
    31  H   -0.004621   0.003028  -0.000456  -0.000835   0.004058  -0.007439
    32  H   -0.015040  -0.000457   0.000031   0.000080  -0.000400   0.007715
    33  H    0.000250  -0.015430   0.006036   0.000098   0.000001  -0.000011
    34  H   -0.001058   0.011640  -0.000106   0.000015   0.000000  -0.000001
    35  H    0.001356   0.003600  -0.000247  -0.000023  -0.000004   0.000008
    36  H   -0.000209  -0.002472   0.002662  -0.000022   0.000007  -0.000003
    37  H    0.000018   0.000055  -0.000026  -0.002712  -0.000332   0.000008
    38  H   -0.000010   0.000008  -0.000337  -0.003868   0.001532   0.000334
    39  H   -0.000029  -0.000054   0.000175  -0.007940  -0.001601  -0.000106
    40  H   -0.000002   0.000045  -0.000260   0.011836  -0.000540   0.000017
    41  H   -0.000076   0.001012   0.007525  -0.005076  -0.000223   0.000023
    42  H    0.000013  -0.000143  -0.001070  -0.000970   0.001864  -0.000050
    43  H    0.000000  -0.000002  -0.000129   0.001560  -0.000113   0.000003
               7          8          9         10         11         12
     1  C    0.259973   0.158130  -0.158736   0.006743  -0.121401  -0.076688
     2  C   -0.049669   0.047561  -0.122247   0.281712   0.006886   0.000307
     3  C   -0.005692   0.004631   0.007305  -0.043400  -0.000101   0.002146
     4  C   -0.002231  -0.000126  -0.000704   0.004305  -0.000001  -0.004755
     5  C   -0.076879  -0.000427   0.000003  -0.000255  -0.000005  -0.002988
     6  C    0.371090   0.005615  -0.000146  -0.000334   0.000187  -0.070376
     7  C    5.157256  -0.051035   0.010356   0.004302   0.011509   0.341932
     8  C   -0.051035   4.731925   0.362322  -0.093381   0.653580  -0.007495
     9  C    0.010356   0.362322   5.220017   0.284153  -0.073639  -0.001076
    10  C    0.004302  -0.093381   0.284153   5.287772   0.005701  -0.000063
    11  O    0.011509   0.653580  -0.073639   0.005701   7.892845  -0.005269
    12  C    0.341932  -0.007495  -0.001076  -0.000063  -0.005269   4.949551
    13  C   -0.000495  -0.001302  -0.058253   0.328841   0.000008  -0.000010
    14  O   -0.000048   0.002473  -0.048404   0.238759  -0.000012   0.000013
    15  C   -0.000401   0.000003   0.000009  -0.000245   0.000000  -0.000063
    16  O   -0.000006   0.000000  -0.000002  -0.000176   0.000000   0.000001
    17  C   -0.000043   0.000000   0.000000   0.000004   0.000000   0.000000
    18  C    0.000020   0.000000   0.000000   0.000004   0.000000  -0.000007
    19  O    0.000000   0.000000   0.000000   0.000000   0.000000   0.000000
    20  H    0.001423  -0.000333  -0.000024  -0.001198   0.000006  -0.000204
    21  H   -0.000418  -0.000541   0.001653  -0.002007   0.000001   0.000090
    22  H    0.003960  -0.000183  -0.000012  -0.000270  -0.000006  -0.001294
    23  H    0.008129   0.000031   0.000000   0.000001   0.000000  -0.000240
    24  H   -0.006443   0.000020  -0.000003   0.000014   0.000001   0.005015
    25  H   -0.044273   0.000266  -0.000094  -0.000100  -0.000021   0.008529
    26  H   -0.033014  -0.000221   0.000007   0.000028  -0.000006  -0.004956
    27  H    0.424601  -0.005592   0.002498  -0.001283   0.013790  -0.039499
    28  H   -0.000504  -0.022196   0.376059  -0.032285   0.000373   0.000135
    29  H   -0.000201  -0.033935   0.391004  -0.027491   0.004734  -0.000014
    30  H   -0.036223  -0.000044   0.000017   0.000014  -0.000105   0.403791
    31  H   -0.033547  -0.000517   0.000090  -0.000189  -0.000060   0.403179
    32  H   -0.024482   0.005262   0.000536  -0.000091   0.010129   0.398565
    33  H    0.000021  -0.000567   0.007642  -0.019962   0.000006   0.000000
    34  H    0.000017   0.001019  -0.010137  -0.035509  -0.000015   0.000000
    35  H   -0.000056   0.000479  -0.002497  -0.030867  -0.000066   0.000007
    36  H    0.000013  -0.000553   0.007236  -0.038672   0.000007  -0.000003
    37  H    0.000002  -0.000001   0.000001  -0.000007   0.000000  -0.000006
    38  H    0.000011   0.000000   0.000000   0.000001   0.000000  -0.000013
    39  H    0.000014   0.000000   0.000000   0.000001   0.000000   0.000008
    40  H    0.000001   0.000000   0.000000   0.000000   0.000000   0.000000
    41  H    0.000019   0.000000  -0.000002  -0.000001   0.000000  -0.000001
    42  H    0.000000   0.000000   0.000000  -0.000001   0.000000   0.000000
    43  H    0.000000   0.000000   0.000000   0.000000   0.000000   0.000000
              13         14         15         16         17         18
     1  C   -0.004581   0.008173  -0.000143   0.000111  -0.000047  -0.000042
     2  C   -0.088349  -0.054245   0.006121  -0.000519  -0.000130   0.000614
     3  C   -0.007199  -0.008608  -0.047826  -0.017681   0.010153  -0.009641
     4  C    0.000261  -0.001031   0.290226  -0.052896  -0.067790  -0.080357
     5  C   -0.000022  -0.000008  -0.047216   0.004322  -0.008255  -0.004162
     6  C    0.000069   0.000003   0.004860  -0.000073   0.000376  -0.000173
     7  C   -0.000495  -0.000048  -0.000401  -0.000006  -0.000043   0.000020
     8  C   -0.001302   0.002473   0.000003   0.000000   0.000000   0.000000
     9  C   -0.058253  -0.048404   0.000009  -0.000002   0.000000   0.000000
    10  C    0.328841   0.238759  -0.000245  -0.000176   0.000004   0.000004
    11  O    0.000008  -0.000012   0.000000   0.000000   0.000000   0.000000
    12  C   -0.000010   0.000013  -0.000063   0.000001   0.000000  -0.000007
    13  C    4.981332  -0.055457  -0.000009   0.000008   0.000000  -0.000004
    14  O   -0.055457   7.990858  -0.000097  -0.000014  -0.000001   0.000002
    15  C   -0.000009  -0.000097   5.350144   0.216176   0.339811   0.315693
    16  O    0.000008  -0.000014   0.216176   8.020181  -0.046558  -0.063093
    17  C    0.000000  -0.000001   0.339811  -0.046558   4.951020  -0.076813
    18  C   -0.000004   0.000002   0.315693  -0.063093  -0.076813   4.830856
    19  O    0.000000   0.000000  -0.036824  -0.006185  -0.005173   0.261545
    20  H    0.001930   0.000239  -0.004195  -0.000181  -0.000235   0.003343
    21  H   -0.001331   0.013188  -0.016485   0.032499   0.001510  -0.002365
    22  H    0.000120   0.001127  -0.026875   0.003301  -0.011912   0.009233
    23  H    0.000000   0.000000  -0.004171   0.000144  -0.004703   0.003762
    24  H    0.000000   0.000000  -0.005655  -0.000069   0.003099  -0.000491
    25  H    0.000001   0.000004  -0.000118  -0.000002   0.000010  -0.000112
    26  H   -0.000003   0.000000  -0.000270   0.000003   0.000010   0.000007
    27  H    0.000142  -0.000001   0.000027   0.000000   0.000000   0.000000
    28  H    0.005299   0.008545  -0.000002   0.000000   0.000000   0.000000
    29  H   -0.000994   0.000847   0.000000   0.000000   0.000000   0.000000
    30  H    0.000000   0.000000  -0.000003   0.000000  -0.000008   0.000001
    31  H    0.000002  -0.000023   0.000094  -0.000073   0.000213  -0.000020
    32  H   -0.000001   0.000006  -0.000001   0.000000  -0.000001   0.000000
    33  H    0.394764  -0.002012   0.000032  -0.000076  -0.000001   0.000003
    34  H    0.399205   0.005170   0.000000   0.000000   0.000000   0.000000
    35  H    0.382812   0.004533   0.000002   0.000000   0.000000   0.000000
    36  H   -0.005855   0.321415   0.000095   0.000285  -0.000001   0.000021
    37  H    0.000002   0.000177  -0.040654   0.321724  -0.004027   0.009163
    38  H    0.000000   0.000000  -0.027780   0.004574   0.390024  -0.002228
    39  H    0.000000  -0.000002  -0.030942  -0.002050   0.400440   0.008070
    40  H    0.000000   0.000000  -0.036844   0.002090   0.399972  -0.015295
    41  H    0.000017  -0.000043  -0.042464  -0.002391   0.007694   0.408229
    42  H    0.000000   0.000000  -0.031402   0.003914  -0.005141   0.394424
    43  H    0.000000   0.000000  -0.009902   0.025175   0.000136  -0.055537
              19         20         21         22         23         24
     1  C    0.000000  -0.002898   0.013059   0.002562  -0.000237  -0.000047
     2  C   -0.000006  -0.027203  -0.058191  -0.007625  -0.000264  -0.000527
     3  C   -0.000367   0.394210   0.395015  -0.053947  -0.002143   0.008216
     4  C    0.005225  -0.034088  -0.050647   0.392938  -0.045180  -0.038494
     5  C   -0.000006  -0.002721   0.007302  -0.025378   0.412772   0.412478
     6  C    0.000001  -0.001596  -0.000412  -0.005861  -0.033554  -0.032177
     7  C    0.000000   0.001423  -0.000418   0.003960   0.008129  -0.006443
     8  C    0.000000  -0.000333  -0.000541  -0.000183   0.000031   0.000020
     9  C    0.000000  -0.000024   0.001653  -0.000012   0.000000  -0.000003
    10  C    0.000000  -0.001198  -0.002007  -0.000270   0.000001   0.000014
    11  O    0.000000   0.000006   0.000001  -0.000006   0.000000   0.000001
    12  C    0.000000  -0.000204   0.000090  -0.001294  -0.000240   0.005015
    13  C    0.000000   0.001930  -0.001331   0.000120   0.000000   0.000000
    14  O    0.000000   0.000239   0.013188   0.001127   0.000000   0.000000
    15  C   -0.036824  -0.004195  -0.016485  -0.026875  -0.004171  -0.005655
    16  O   -0.006185  -0.000181   0.032499   0.003301   0.000144  -0.000069
    17  C   -0.005173  -0.000235   0.001510  -0.011912  -0.004703   0.003099
    18  C    0.261545   0.003343  -0.002365   0.009233   0.003762  -0.000491
    19  O    7.946687  -0.000095  -0.000056  -0.000234  -0.000317  -0.000008
    20  H   -0.000095   0.510835  -0.022325   0.007047   0.002393   0.000080
    21  H   -0.000056  -0.022325   0.552524  -0.000559  -0.000185  -0.000289
    22  H   -0.000234   0.007047  -0.000559   0.548883   0.007537  -0.011153
    23  H   -0.000317   0.002393  -0.000185   0.007537   0.549302  -0.027820
    24  H   -0.000008   0.000080  -0.000289  -0.011153  -0.027820   0.546746
    25  H    0.000000   0.000119   0.000200  -0.000512  -0.007900   0.007503
    26  H    0.000000  -0.000228   0.000040  -0.000056  -0.002877  -0.007912
    27  H    0.000000   0.000207  -0.000003   0.000059  -0.000284  -0.000292
    28  H    0.000000  -0.000024  -0.000011   0.000047   0.000000   0.000000
    29  H    0.000000   0.000061  -0.000091   0.000007   0.000000   0.000000
    30  H    0.000000   0.000017  -0.000005   0.000064  -0.000078   0.000579
    31  H    0.000000   0.000028  -0.000058   0.002535   0.000021  -0.001064
    32  H    0.000000  -0.000004   0.000000   0.000052   0.000027  -0.000070
    33  H    0.000000  -0.000440   0.000741  -0.000020  -0.000002  -0.000001
    34  H    0.000000  -0.000007  -0.000689  -0.000002   0.000000   0.000000
    35  H    0.000000  -0.000332  -0.000061  -0.000019  -0.000001   0.000000
    36  H    0.000000  -0.000062   0.003386   0.000009   0.000000   0.000000
    37  H   -0.000131   0.000020  -0.001654   0.006421   0.000035  -0.000006
    38  H   -0.000403  -0.000002  -0.000249   0.000011   0.000622  -0.001269
    39  H   -0.000074  -0.000008  -0.000118   0.004692   0.000247   0.000072
    40  H    0.020648   0.000029  -0.000128  -0.000711  -0.000368   0.000134
    41  H   -0.028694   0.001208   0.000036  -0.000235  -0.000613  -0.000099
    42  H   -0.024245  -0.000281   0.000477  -0.000241   0.005581  -0.000037
    43  H    0.319908  -0.000044   0.000043  -0.000154   0.000026   0.000007
              25         26         27         28         29         30
     1  C   -0.005056   0.009585  -0.057791   0.005313   0.012519   0.008838
     2  C   -0.003161   0.000150   0.005876   0.001731   0.001499  -0.000210
     3  C    0.006936  -0.000240  -0.000293  -0.000273  -0.000302  -0.000072
     4  C   -0.008608   0.007576  -0.000368   0.000048   0.000009   0.000323
     5  C   -0.035553  -0.033323   0.007145  -0.000002   0.000000  -0.001851
     6  C    0.410574   0.409748  -0.039738   0.000016   0.000013  -0.002049
     7  C   -0.044273  -0.033014   0.424601  -0.000504  -0.000201  -0.036223
     8  C    0.000266  -0.000221  -0.005592  -0.022196  -0.033935  -0.000044
     9  C   -0.000094   0.000007   0.002498   0.376059   0.391004   0.000017
    10  C   -0.000100   0.000028  -0.001283  -0.032285  -0.027491   0.000014
    11  O   -0.000021  -0.000006   0.013790   0.000373   0.004734  -0.000105
    12  C    0.008529  -0.004956  -0.039499   0.000135  -0.000014   0.403791
    13  C    0.000001  -0.000003   0.000142   0.005299  -0.000994   0.000000
    14  O    0.000004   0.000000  -0.000001   0.008545   0.000847   0.000000
    15  C   -0.000118  -0.000270   0.000027  -0.000002   0.000000  -0.000003
    16  O   -0.000002   0.000003   0.000000   0.000000   0.000000   0.000000
    17  C    0.000010   0.000010   0.000000   0.000000   0.000000  -0.000008
    18  C   -0.000112   0.000007   0.000000   0.000000   0.000000   0.000001
    19  O    0.000000   0.000000   0.000000   0.000000   0.000000   0.000000
    20  H    0.000119  -0.000228   0.000207  -0.000024   0.000061   0.000017
    21  H    0.000200   0.000040  -0.000003  -0.000011  -0.000091  -0.000005
    22  H   -0.000512  -0.000056   0.000059   0.000047   0.000007   0.000064
    23  H   -0.007900  -0.002877  -0.000284   0.000000   0.000000  -0.000078
    24  H    0.007503  -0.007912  -0.000292   0.000000   0.000000   0.000579
    25  H    0.559605  -0.025732  -0.004721   0.000004  -0.000001   0.000003
    26  H   -0.025732   0.547936  -0.007944   0.000000  -0.000001   0.003392
    27  H   -0.004721  -0.007944   0.556203  -0.000075  -0.000037  -0.005438
    28  H    0.000004   0.000000  -0.000075   0.490569  -0.010974  -0.000004
    29  H   -0.000001  -0.000001  -0.000037  -0.010974   0.501087   0.000001
    30  H    0.000003   0.003392  -0.005438  -0.000004   0.000001   0.549457
    31  H   -0.000247  -0.000820   0.008060  -0.000023   0.000004  -0.026651
    32  H   -0.000374   0.000009  -0.005711  -0.000050  -0.000022  -0.023043
    33  H   -0.000019   0.000000  -0.000004  -0.000481   0.000332   0.000000
    34  H   -0.000001   0.000000  -0.000005   0.000461   0.000899   0.000000
    35  H    0.000103   0.000000  -0.000033  -0.000253  -0.000523   0.000000
    36  H   -0.000003   0.000000  -0.000002  -0.000266  -0.000255   0.000000
    37  H    0.000000  -0.000001   0.000000   0.000001   0.000000   0.000000
    38  H   -0.000016  -0.000016   0.000000   0.000000   0.000000  -0.000004
    39  H   -0.000002   0.000007   0.000000   0.000000   0.000000   0.000000
    40  H    0.000001  -0.000003   0.000000   0.000000   0.000000   0.000000
    41  H   -0.000106   0.000008   0.000000   0.000000   0.000000   0.000000
    42  H    0.000025  -0.000006  -0.000001   0.000000   0.000000   0.000000
    43  H    0.000001   0.000000   0.000000   0.000000   0.000000   0.000000
              31         32         33         34         35         36
     1  C   -0.004621  -0.015040   0.000250  -0.001058   0.001356  -0.000209
     2  C    0.003028  -0.000457  -0.015430   0.011640   0.003600  -0.002472
     3  C   -0.000456   0.000031   0.006036  -0.000106  -0.000247   0.002662
     4  C   -0.000835   0.000080   0.000098   0.000015  -0.000023  -0.000022
     5  C    0.004058  -0.000400   0.000001   0.000000  -0.000004   0.000007
     6  C   -0.007439   0.007715  -0.000011  -0.000001   0.000008  -0.000003
     7  C   -0.033547  -0.024482   0.000021   0.000017  -0.000056   0.000013
     8  C   -0.000517   0.005262  -0.000567   0.001019   0.000479  -0.000553
     9  C    0.000090   0.000536   0.007642  -0.010137  -0.002497   0.007236
    10  C   -0.000189  -0.000091  -0.019962  -0.035509  -0.030867  -0.038672
    11  O   -0.000060   0.010129   0.000006  -0.000015  -0.000066   0.000007
    12  C    0.403179   0.398565   0.000000   0.000000   0.000007  -0.000003
    13  C    0.000002  -0.000001   0.394764   0.399205   0.382812  -0.005855
    14  O   -0.000023   0.000006  -0.002012   0.005170   0.004533   0.321415
    15  C    0.000094  -0.000001   0.000032   0.000000   0.000002   0.000095
    16  O   -0.000073   0.000000  -0.000076   0.000000   0.000000   0.000285
    17  C    0.000213  -0.000001  -0.000001   0.000000   0.000000  -0.000001
    18  C   -0.000020   0.000000   0.000003   0.000000   0.000000   0.000021
    19  O    0.000000   0.000000   0.000000   0.000000   0.000000   0.000000
    20  H    0.000028  -0.000004  -0.000440  -0.000007  -0.000332  -0.000062
    21  H   -0.000058   0.000000   0.000741  -0.000689  -0.000061   0.003386
    22  H    0.002535   0.000052  -0.000020  -0.000002  -0.000019   0.000009
    23  H    0.000021   0.000027  -0.000002   0.000000  -0.000001   0.000000
    24  H   -0.001064  -0.000070  -0.000001   0.000000   0.000000   0.000000
    25  H   -0.000247  -0.000374  -0.000019  -0.000001   0.000103  -0.000003
    26  H   -0.000820   0.000009   0.000000   0.000000   0.000000   0.000000
    27  H    0.008060  -0.005711  -0.000004  -0.000005  -0.000033  -0.000002
    28  H   -0.000023  -0.000050  -0.000481   0.000461  -0.000253  -0.000266
    29  H    0.000004  -0.000022   0.000332   0.000899  -0.000523  -0.000255
    30  H   -0.026651  -0.023043   0.000000   0.000000   0.000000   0.000000
    31  H    0.557455  -0.027075   0.000001   0.000000   0.000000   0.000002
    32  H   -0.027075   0.544011   0.000000   0.000000   0.000001  -0.000002
    33  H    0.000001   0.000000   0.538268  -0.025215  -0.020652   0.003430
    34  H    0.000000   0.000000  -0.025215   0.530859  -0.020078   0.000166
    35  H    0.000000   0.000001  -0.020652  -0.020078   0.545958   0.000088
    36  H    0.000002  -0.000002   0.003430   0.000166   0.000088   0.442656
    37  H   -0.000026   0.000000   0.000001   0.000000   0.000000   0.000055
    38  H    0.000017   0.000000   0.000000   0.000000   0.000000   0.000000
    39  H    0.000131   0.000000   0.000000   0.000000   0.000000   0.000001
    40  H    0.000006   0.000000   0.000000   0.000000   0.000000   0.000000
    41  H    0.000000   0.000000  -0.000010   0.000003   0.000003   0.000019
    42  H    0.000002   0.000000  -0.000002   0.000000   0.000000  -0.000002
    43  H    0.000001   0.000000   0.000000   0.000000   0.000000  -0.000004
              37         38         39         40         41         42
     1  C    0.000018  -0.000010  -0.000029  -0.000002  -0.000076   0.000013
     2  C    0.000055   0.000008  -0.000054   0.000045   0.001012  -0.000143
     3  C   -0.000026  -0.000337   0.000175  -0.000260   0.007525  -0.001070
     4  C   -0.002712  -0.003868  -0.007940   0.011836  -0.005076  -0.000970
     5  C   -0.000332   0.001532  -0.001601  -0.000540  -0.000223   0.001864
     6  C    0.000008   0.000334  -0.000106   0.000017   0.000023  -0.000050
     7  C    0.000002   0.000011   0.000014   0.000001   0.000019   0.000000
     8  C   -0.000001   0.000000   0.000000   0.000000   0.000000   0.000000
     9  C    0.000001   0.000000   0.000000   0.000000  -0.000002   0.000000
    10  C   -0.000007   0.000001   0.000001   0.000000  -0.000001  -0.000001
    11  O    0.000000   0.000000   0.000000   0.000000   0.000000   0.000000
    12  C   -0.000006  -0.000013   0.000008   0.000000  -0.000001   0.000000
    13  C    0.000002   0.000000   0.000000   0.000000   0.000017   0.000000
    14  O    0.000177   0.000000  -0.000002   0.000000  -0.000043   0.000000
    15  C   -0.040654  -0.027780  -0.030942  -0.036844  -0.042464  -0.031402
    16  O    0.321724   0.004574  -0.002050   0.002090  -0.002391   0.003914
    17  C   -0.004027   0.390024   0.400440   0.399972   0.007694  -0.005141
    18  C    0.009163  -0.002228   0.008070  -0.015295   0.408229   0.394424
    19  O   -0.000131  -0.000403  -0.000074   0.020648  -0.028694  -0.024245
    20  H    0.000020  -0.000002  -0.000008   0.000029   0.001208  -0.000281
    21  H   -0.001654  -0.000249  -0.000118  -0.000128   0.000036   0.000477
    22  H    0.006421   0.000011   0.004692  -0.000711  -0.000235  -0.000241
    23  H    0.000035   0.000622   0.000247  -0.000368  -0.000613   0.005581
    24  H   -0.000006  -0.001269   0.000072   0.000134  -0.000099  -0.000037
    25  H    0.000000  -0.000016  -0.000002   0.000001  -0.000106   0.000025
    26  H   -0.000001  -0.000016   0.000007  -0.000003   0.000008  -0.000006
    27  H    0.000000   0.000000   0.000000   0.000000   0.000000  -0.000001
    28  H    0.000001   0.000000   0.000000   0.000000   0.000000   0.000000
    29  H    0.000000   0.000000   0.000000   0.000000   0.000000   0.000000
    30  H    0.000000  -0.000004   0.000000   0.000000   0.000000   0.000000
    31  H   -0.000026   0.000017   0.000131   0.000006   0.000000   0.000002
    32  H    0.000000   0.000000   0.000000   0.000000   0.000000   0.000000
    33  H    0.000001   0.000000   0.000000   0.000000  -0.000010  -0.000002
    34  H    0.000000   0.000000   0.000000   0.000000   0.000003   0.000000
    35  H    0.000000   0.000000   0.000000   0.000000   0.000003   0.000000
    36  H    0.000055   0.000000   0.000001   0.000000   0.000019  -0.000002
    37  H    0.436419   0.000155   0.003648  -0.000647  -0.000514  -0.000512
    38  H    0.000155   0.545458  -0.022260  -0.020109  -0.000173   0.000926
    39  H    0.003648  -0.022260   0.544168  -0.025876  -0.000343  -0.000029
    40  H   -0.000647  -0.020109  -0.025876   0.533478   0.000996  -0.001057
    41  H   -0.000514  -0.000173  -0.000343   0.000996   0.557665  -0.029725
    42  H   -0.000512   0.000926  -0.000029  -0.001057  -0.029725   0.546887
    43  H   -0.001191  -0.000035  -0.000222   0.000887  -0.003680   0.008164
              43
     1  C    0.000000
     2  C   -0.000002
     3  C   -0.000129
     4  C    0.001560
     5  C   -0.000113
     6  C    0.000003
     7  C    0.000000
     8  C    0.000000
     9  C    0.000000
    10  C    0.000000
    11  O    0.000000
    12  C    0.000000
    13  C    0.000000
    14  O    0.000000
    15  C   -0.009902
    16  O    0.025175
    17  C    0.000136
    18  C   -0.055537
    19  O    0.319908
    20  H   -0.000044
    21  H    0.000043
    22  H   -0.000154
    23  H    0.000026
    24  H    0.000007
    25  H    0.000001
    26  H    0.000000
    27  H    0.000000
    28  H    0.000000
    29  H    0.000000
    30  H    0.000000
    31  H    0.000001
    32  H    0.000000
    33  H    0.000000
    34  H    0.000000
    35  H    0.000000
    36  H   -0.000004
    37  H   -0.001191
    38  H   -0.000035
    39  H   -0.000222
    40  H    0.000887
    41  H   -0.003680
    42  H    0.008164
    43  H    0.456608
 Mulliken charges:
               1
     1  C   -0.050201
     2  C    0.042287
     3  C   -0.207383
     4  C   -0.217695
     5  C   -0.199424
     6  C   -0.255688
     7  C   -0.228988
     8  C    0.245133
     9  C   -0.194930
    10  C   -0.114571
    11  O   -0.399055
    12  C   -0.298251
    13  C   -0.270951
    14  O   -0.425529
    15  C   -0.112705
    16  O   -0.442462
    17  C   -0.273632
    18  C    0.065349
    19  O   -0.451196
    20  H    0.175530
    21  H    0.137112
    22  H    0.156653
    23  H    0.140304
    24  H    0.149962
    25  H    0.142848
    26  H    0.139122
    27  H    0.150504
    28  H    0.178822
    29  H    0.161827
    30  H    0.129293
    31  H    0.124816
    32  H    0.130398
    33  H    0.133276
    34  H    0.143369
    35  H    0.136763
    36  H    0.266835
    37  H    0.274542
    38  H    0.135095
    39  H    0.129980
    40  H    0.131700
    41  H    0.130012
    42  H    0.132636
    43  H    0.258494
 Sum of Mulliken charges =   0.00000
 Mulliken charges with hydrogens summed into heavy atoms:
               1
     1  C   -0.050201
     2  C    0.042287
     3  C    0.105258
     4  C   -0.061042
     5  C    0.090841
     6  C    0.026281
     7  C   -0.078484
     8  C    0.245133
     9  C    0.145719
    10  C   -0.114571
    11  O   -0.399055
    12  C    0.086256
    13  C    0.142457
    14  O   -0.158694
    15  C   -0.112705
    16  O   -0.167919
    17  C    0.123143
    18  C    0.327997
    19  O   -0.192702
 Electronic spatial extent (au):  <R**2>=           5609.7381
 Charge=              0.0000 electrons
 Dipole moment (field-independent basis, Debye):
    X=              2.8472    Y=             -1.1061    Z=             -0.7852  Tot=              3.1538
 Quadrupole moment (field-independent basis, Debye-Ang):
   XX=           -151.4962   YY=           -110.8977   ZZ=           -111.2340
   XY=             12.6902   XZ=             11.1155   YZ=              1.8843
 Traceless Quadrupole moment (field-independent basis, Debye-Ang):
   XX=            -26.9535   YY=             13.6449   ZZ=             13.3086
   XY=             12.6902   XZ=             11.1155   YZ=              1.8843
 Octapole moment (field-independent basis, Debye-Ang**2):
  XXX=             15.3564  YYY=            -25.9365  ZZZ=             15.4586  XYY=             19.2645
  XXY=            -35.6964  XXZ=             22.3527  XZZ=             14.3559  YZZ=             -1.7178
  YYZ=            -10.5512  XYZ=            -13.0688
 Hexadecapole moment (field-independent basis, Debye-Ang**3):
 XXXX=          -5597.4454 YYYY=          -1911.7939 ZZZZ=           -605.8324 XXXY=            244.2399
 XXXZ=            200.7266 YYYX=            -42.1460 YYYZ=             -5.3307 ZZZX=             24.6438
 ZZZY=            -18.7072 XXYY=          -1116.8873 XXZZ=           -853.7679 YYZZ=           -455.0985
 XXYZ=            -45.1246 YYXZ=             32.4172 ZZXY=            -14.2632
 N-N= 1.597779715692D+03 E-N=-5.265165344022D+03  KE= 8.830054561949D+02
 1\1\GINC-SNODE84\SP\RmPW1PW91\6-311G(d,p)\C15H24O4\ROOT\10-Mar-2024\0\
 \# mPW1PW91/6-311G(d,p) nmr guess=read geom=check scrf=(solvent=methan
 ol,read)\\candidate structure: DY-202A-11R_7, conformer: 1, nmr calcul
 ation with methanol solvation\\0,1\C,0,-1.794758163,0.6110141341,-0.17
 90598526\C,0,-1.0458582603,-0.5148957218,-0.2646041037\C,0,0.428724520
 7,-0.6215451617,-0.538097391\C,0,1.2688943368,0.4917054038,0.134616471
 3\C,0,1.2010061555,1.8456381421,-0.6156782066\C,0,-0.1439004409,2.1927
 00232,-1.2800040673\C,0,-1.4105091566,2.0531642986,-0.4130530257\C,0,-
 3.1858728978,0.2448474484,0.133279327\C,0,-3.2586667687,-1.2520946319,
 0.3738877359\C,0,-1.8813964546,-1.7876183304,-0.0557972556\O,0,-4.1405
 86752,1.0210367043,0.1911398053\C,0,-1.3454666242,2.8573105413,0.90115
 41954\C,0,-1.9447438194,-2.6320239625,-1.3336706898\O,0,-1.3552055515,
 -2.5767361879,1.0278222926\C,0,2.7327544664,0.031151608,0.4188298134\O
 ,0,2.7027536305,-1.1675767564,1.2331631961\C,0,3.5253052872,1.10937306
 52,1.1671739597\C,0,3.4804228861,-0.4253486431,-0.8465205461\O,0,4.783
 4330179,-0.9271959729,-0.5414597114\H,0,0.5923541572,-0.6276389073,-1.
 6255032059\H,0,0.7772829887,-1.5927208569,-0.1742930681\H,0,0.83567170
 59,0.6416982599,1.1334782469\H,0,1.9626264206,1.8698291888,-1.40562712
 26\H,0,1.4704205413,2.6440502947,0.0846149642\H,0,-0.2779154107,1.5796
 401454,-2.1806327595\H,0,-0.0809845077,3.231536793,-1.6306899511\H,0,-
 2.2399116831,2.4836869375,-0.9937864305\H,0,-3.4122111615,-1.433330602
 2,1.4445451616\H,0,-4.1011888506,-1.698878727,-0.1635247311\H,0,-1.129
 2907403,3.9124755789,0.6925376622\H,0,-0.5708518913,2.4783180474,1.576
 6642373\H,0,-2.3034823256,2.8097596849,1.4306310337\H,0,-0.9416411797,
 -2.9490892961,-1.6437733027\H,0,-2.5492329107,-3.5286740801,-1.1560279
 296\H,0,-2.3931027911,-2.0662636097,-2.1577401302\H,0,-0.5721077408,-3
 .0519301544,0.7011895848\H,0,2.4119790524,-0.9134754438,2.1260121133\H
 ,0,3.6663125516,2.0077991821,0.5586178004\H,0,3.0023933497,1.400021232
 9,2.0869956405\H,0,4.5130961759,0.7260094532,1.4394611034\H,0,2.895143
 4911,-1.1970629917,-1.3651265012\H,0,3.6243671252,0.411706296,-1.53418
 05654\H,0,4.6520442211,-1.5711726348,0.1770362025\\Version=ES64L-G09Re
 vD.01\State=1-A\HF=-886.9776363\RMSD=5.003e-09\Dipole=1.1336752,-0.410
 8367,-0.2925251\Quadrupole=-20.6787309,10.4442759,10.234455,8.7448308,
 7.7658382,1.7238406\PG=C01 [X(C15H24O4)]\\@


 THOUGH I SPEAK WITH THE TONGUES OF MEN AND OF ANGELS, 
 AND HAVE NOT LOVE,
 I AM BECOME AS SOUNDING BRASS, A TINKLING CYMBAL.
 AND THOUGH I HAVE THE GIFT OF PROPHECY,
 AND UNDERSTAND ALL MYSTERIES, AND ALL KNOWLEDGE.
 AND THOUGH I HAVE ALL FAITH, SO THAT I COULD REMOVE MOUNTAINS,
 AND HAVE NOT LOVE, I AM NOTHING.
 AND THOUGH I BESTOW ALL MY GOODS TO FEED THE POOR,
 AND THOUGH I GIVE MY BODY TO BE BURNED,
 AND HAVE NOT LOVE IT PROFITETH ME NOTHING.
 LOVE SUFFERETH LONG, AND IS KIND,
 LOVE ENVIETH NOT,
 LOVE VAUNTETH NOT ITSELF, IS NOT PUFFED UP,
 DOTH NOT BEHAVE ITSELF UNSEEMLY, SEEKETH NOT HER OWN,
 IS NOT EASILY PROVOKED, THINKETH NO EVIL,
 REJOICETH NOT IN INIQUITY, BUT REJOICETH IN THE TRUTH,
 BEARETH ALL THINGS, BELIEVETH ALL THINGS,
 HOPETH ALL THINGS, ENDURETH ALL THINGS.
 LOVE NEVER FAILETH, BUT WHETHER THERE BE PROPHECIES, THEY SHALL FAIL, 
 WHETHER THERE BE TONGUES, THEY SHALL CEASE,
 WHETHER THERE BE KNOWLEDGE, IT SHALL VANISH AWAY.
 FOR WE KNOW IN PART, AND WE PROPHESY IN PART.
 BUT WHEN THAT WHICH IS PERFECT IS COME, THEN THAT WHICH IS IN PART 
 SHALL BE DONE AWAY. 
 WHEN I WAS A CHILD, I SPAKE AS A CHILD, I UNDERSTOOD AS A CHILD, 
 I THOUGHT AS A CHILD.
 BUT WHEN I BECAME A MAN, I PUT AWAY CHILDISH THINGS.
 FOR NOW WE SEE THROUGH A GLASS, DARKLY, BUT THEN FACE TO FACE.
 NOW I KNOW IN PART. BUT THEN SHALL I KNOW EVEN AS ALSO I AM KNOWN.
 AND NOW ABIDETH FAITH, HOPE AND LOVE, THESE THREE.
 BUT THE GREATEST OF THESE IS LOVE.

                     I CORINTHIANS 13
 Job cpu time:       0 days  0 hours 52 minutes  7.8 seconds.
 File lengths (MBytes):  RWF=    277 Int=      0 D2E=      0 Chk=     29 Scr=      1
 Normal termination of Gaussian 09 at Sun Mar 10 23:56:10 2024.
