# Supplementary material for: New patchoulol- and guaiane-type sesquiterpenoids from Sanguisorba officinalis with anti-melanogenic activity
Source: Nat Prod Bioprospect. 2026 May 12;16(1):63. doi: 10.1007/s13659-026-00616-0 (PMC13161421; doi:10.1007/s13659-026-00616-0)
Supplement: Supplementary file 2 — Additional file 2. It includes the calculated NMR data of compound 11. [file 13659_2026_616_MOESM2_ESM.zip › New folder/11R-nmr-70.log]

 Entering Gaussian System, Link 0=/gpfs/home/zhengshan/software/Gaussian/g09/g09
 Input=DY-202A-11R_70-2.gjf
 Output=DY-202A-11R_70-2.log
 Initial command:
 /gpfs/home/zhengshan/software/Gaussian/g09/l1.exe "/gpfs/home/zhengshan/software/Gaussian/g09/scratch/zhengshan/%J/Gau-18860.inp" -scrdir="/gpfs/home/zhengshan/software/Gaussian/g09/scratch/zhengshan/%J/"
 Entering Link 1 = /gpfs/home/zhengshan/software/Gaussian/g09/l1.exe PID=     18861.
  
 Copyright (c) 1988,1990,1992,1993,1995,1998,2003,2009,2013,
            Gaussian, Inc.  All Rights Reserved.
  
 This is part of the Gaussian(R) 09 program.  It is based on
 the Gaussian(R) 03 system (copyright 2003, Gaussian, Inc.),
 the Gaussian(R) 98 system (copyright 1998, Gaussian, Inc.),
 the Gaussian(R) 94 system (copyright 1995, Gaussian, Inc.),
 the Gaussian 92(TM) system (copyright 1992, Gaussian, Inc.),
 the Gaussian 90(TM) system (copyright 1990, Gaussian, Inc.),
 the Gaussian 88(TM) system (copyright 1988, Gaussian, Inc.),
 the Gaussian 86(TM) system (copyright 1986, Carnegie Mellon
 University), and the Gaussian 82(TM) system (copyright 1983,
 Carnegie Mellon University). Gaussian is a federally registered
 trademark of Gaussian, Inc.
  
 This software contains proprietary and confidential information,
 including trade secrets, belonging to Gaussian, Inc.
  
 This software is provided under written license and may be
 used, copied, transmitted, or stored only in accord with that
 written license.
  
 The following legend is applicable only to US Government
 contracts under FAR:
  
                    RESTRICTED RIGHTS LEGEND
  
 Use, reproduction and disclosure by the US Government is
 subject to restrictions as set forth in subparagraphs (a)
 and (c) of the Commercial Computer Software - Restricted
 Rights clause in FAR 52.227-19.
  
 Gaussian, Inc.
 340 Quinnipiac St., Bldg. 40, Wallingford CT 06492
  
  
 ---------------------------------------------------------------
 Warning -- This program may not be used in any manner that
 competes with the business of Gaussian, Inc. or will provide
 assistance to any competitor of Gaussian, Inc.  The licensee
 of this program is prohibited from giving any competitor of
 Gaussian, Inc. access to this program.  By using this program,
 the user acknowledges that Gaussian, Inc. is engaged in the
 business of creating and licensing software in the field of
 computational chemistry and represents and warrants to the
 licensee that it is not a competitor of Gaussian, Inc. and that
 it will not use this program in any manner prohibited above.
 ---------------------------------------------------------------
  

 Cite this work as:
 Gaussian 09, Revision D.01,
 M. J. Frisch, G. W. Trucks, H. B. Schlegel, G. E. Scuseria, 
 M. A. Robb, J. R. Cheeseman, G. Scalmani, V. Barone, B. Mennucci, 
 G. A. Petersson, H. Nakatsuji, M. Caricato, X. Li, H. P. Hratchian, 
 A. F. Izmaylov, J. Bloino, G. Zheng, J. L. Sonnenberg, M. Hada, 
 M. Ehara, K. Toyota, R. Fukuda, J. Hasegawa, M. Ishida, T. Nakajima, 
 Y. Honda, O. Kitao, H. Nakai, T. Vreven, J. A. Montgomery, Jr., 
 J. E. Peralta, F. Ogliaro, M. Bearpark, J. J. Heyd, E. Brothers, 
 K. N. Kudin, V. N. Staroverov, T. Keith, R. Kobayashi, J. Normand, 
 K. Raghavachari, A. Rendell, J. C. Burant, S. S. Iyengar, J. Tomasi, 
 M. Cossi, N. Rega, J. M. Millam, M. Klene, J. E. Knox, J. B. Cross, 
 V. Bakken, C. Adamo, J. Jaramillo, R. Gomperts, R. E. Stratmann, 
 O. Yazyev, A. J. Austin, R. Cammi, C. Pomelli, J. W. Ochterski, 
 R. L. Martin, K. Morokuma, V. G. Zakrzewski, G. A. Voth, 
 P. Salvador, J. J. Dannenberg, S. Dapprich, A. D. Daniels, 
 O. Farkas, J. B. Foresman, J. V. Ortiz, J. Cioslowski, 
 and D. J. Fox, Gaussian, Inc., Wallingford CT, 2013.
 
 ******************************************
 Gaussian 09:  ES64L-G09RevD.01 24-Apr-2013
                11-Mar-2024 
 ******************************************
 %chk=DY-202A-11R_70.chk
 %mem=6GB
 %nprocshared=3
 Will use up to    3 processors via shared memory.
 ----------------------------------------------------------------------
 # mPW1PW91/6-311G(d,p) nmr guess=read geom=check scrf=(solvent=methano
 l,read)
 ----------------------------------------------------------------------
 1/29=2,38=1,40=2/1;
 2/12=2,40=1/2;
 3/5=4,6=6,7=101,11=2,14=-4,16=1,25=1,30=1,70=2203,72=3,74=-7,116=-2/1,2,8,3;
 4/5=1/1;
 5/5=2,38=6,53=3/2;
 8/6=1,10=90,11=11/1;
 10/13=100,45=16/2;
 6/7=2,8=2,9=2,10=2,28=1/1;
 99/9=1/99;
 ----------------------------------------------------------------------
 candidate structure: DY-202A-11R_70, conformer: 1, nmr calculation wit
 h methanol solvation
 ----------------------------------------------------------------------
 Structure from the checkpoint file:  "DY-202A-11R_70.chk"
 Charge =  0 Multiplicity = 1
 Redundant internal coordinates found in file.
 C,0,1.762930732,0.7219810467,0.1115507823
 C,0,1.1595539283,-0.4787440537,0.2875480598
 C,0,-0.2667474616,-0.7374940675,0.6885408365
 C,0,-1.2806621009,0.2283972639,0.0199559305
 C,0,-1.3186359157,1.600327171,0.739408983
 C,0,0.0174687157,2.1294716951,1.2936670311
 C,0,1.2256522796,2.1156204365,0.3373575427
 C,0,3.1573740492,0.5076363182,-0.3072078391
 C,0,3.3828794751,-0.9777330208,-0.5231182372
 C,0,2.1139325276,-1.6547987167,0.0250779908
 O,0,4.0104122745,1.3836322547,-0.4579465956
 C,0,0.9637430897,2.8564612578,-0.9896071359
 C,0,2.3765034216,-2.4641259579,1.2997895778
 O,0,1.5906871226,-2.5167279805,-1.0041140576
 C,0,-2.6989421726,-0.4165382715,-0.1040953181
 O,0,-3.2234737255,-0.7561928899,1.2033971761
 C,0,-2.6889448297,-1.664240327,-0.9989887274
 C,0,-3.7270464166,0.5931783904,-0.6522525998
 O,0,-5.0306894505,0.0195765894,-0.7674141727
 H,0,-0.3571209682,-0.6696614228,1.7821109089
 H,0,-0.5068016007,-1.7749846953,0.4410324585
 H,0,-0.9387192175,0.3880821865,-1.0106407599
 H,0,-2.0162151741,1.5348149816,1.5847478472
 H,0,-1.7351020043,2.3469993839,0.0536137838
 H,0,0.2902387886,1.5699199242,2.1977610871
 H,0,-0.148585496,3.1642175587,1.6218924818
 H,0,2.0360185383,2.6652414128,0.8392913999
 H,0,3.4747121741,-1.170918915,-1.5985945112
 H,0,4.3096339757,-1.3108178195,-0.0451601137
 H,0,0.6325847767,3.8839736372,-0.7939798039
 H,0,0.1950694958,2.3602456211,-1.5920651608
 H,0,1.8784860804,2.9095887488,-1.590619262
 H,0,1.4435977045,-2.8801475946,1.6993284201
 H,0,3.0554260485,-3.2952485359,1.0779155526
 H,0,2.8307623417,-1.8398602452,2.0768723999
 H,0,0.9379124018,-3.1114059173,-0.5976840278
 H,0,-2.8489711504,-1.6128871132,1.4680162341
 H,0,-2.2389015357,-1.4419445523,-1.9731549711
 H,0,-2.1257090607,-2.4871857925,-0.5472214757
 H,0,-3.7122620777,-2.012082945,-1.1649231532
 H,0,-3.7731184529,1.4732644504,-0.0005615333
 H,0,-3.436327821,0.921396944,-1.6550012165
 H,0,-5.2184033096,-0.3729864385,0.1038741883
 Recover connectivity data from disk.
                          Input orientation:                          
 ---------------------------------------------------------------------
 Center     Atomic      Atomic             Coordinates (Angstroms)
 Number     Number       Type             X           Y           Z
 ---------------------------------------------------------------------
      1          6           0        1.762931    0.721981    0.111551
      2          6           0        1.159554   -0.478744    0.287548
      3          6           0       -0.266747   -0.737494    0.688541
      4          6           0       -1.280662    0.228397    0.019956
      5          6           0       -1.318636    1.600327    0.739409
      6          6           0        0.017469    2.129472    1.293667
      7          6           0        1.225652    2.115620    0.337358
      8          6           0        3.157374    0.507636   -0.307208
      9          6           0        3.382879   -0.977733   -0.523118
     10          6           0        2.113933   -1.654799    0.025078
     11          8           0        4.010412    1.383632   -0.457947
     12          6           0        0.963743    2.856461   -0.989607
     13          6           0        2.376503   -2.464126    1.299790
     14          8           0        1.590687   -2.516728   -1.004114
     15          6           0       -2.698942   -0.416538   -0.104095
     16          8           0       -3.223474   -0.756193    1.203397
     17          6           0       -2.688945   -1.664240   -0.998989
     18          6           0       -3.727046    0.593178   -0.652253
     19          8           0       -5.030689    0.019577   -0.767414
     20          1           0       -0.357121   -0.669661    1.782111
     21          1           0       -0.506802   -1.774985    0.441032
     22          1           0       -0.938719    0.388082   -1.010641
     23          1           0       -2.016215    1.534815    1.584748
     24          1           0       -1.735102    2.346999    0.053614
     25          1           0        0.290239    1.569920    2.197761
     26          1           0       -0.148585    3.164218    1.621892
     27          1           0        2.036019    2.665241    0.839291
     28          1           0        3.474712   -1.170919   -1.598595
     29          1           0        4.309634   -1.310818   -0.045160
     30          1           0        0.632585    3.883974   -0.793980
     31          1           0        0.195069    2.360246   -1.592065
     32          1           0        1.878486    2.909589   -1.590619
     33          1           0        1.443598   -2.880148    1.699328
     34          1           0        3.055426   -3.295249    1.077916
     35          1           0        2.830762   -1.839860    2.076872
     36          1           0        0.937912   -3.111406   -0.597684
     37          1           0       -2.848971   -1.612887    1.468016
     38          1           0       -2.238902   -1.441945   -1.973155
     39          1           0       -2.125709   -2.487186   -0.547221
     40          1           0       -3.712262   -2.012083   -1.164923
     41          1           0       -3.773118    1.473264   -0.000562
     42          1           0       -3.436328    0.921397   -1.655001
     43          1           0       -5.218403   -0.372986    0.103874
 ---------------------------------------------------------------------
                    Distance matrix (angstroms):
                    1          2          3          4          5
     1  C    0.000000
     2  C    1.355278   0.000000
     3  C    2.565654   1.504022   0.000000
     4  C    3.084716   2.554664   1.551765   0.000000
     5  C    3.265234   3.266212   2.564072   1.549596   0.000000
     6  C    2.534771   3.019838   2.943883   2.630887   1.540250
     7  C    1.510592   2.595684   3.238958   3.153406   2.626895
     8  C    1.471657   2.306072   3.777099   4.458831   4.724833
     9  C    2.432297   2.418542   3.853000   4.847504   5.508595
    10  C    2.404114   1.537151   2.636146   3.881975   4.784207
    11  O    2.411075   3.485915   4.909960   5.436766   5.466203
    12  C    2.531256   3.576739   4.152927   3.600457   3.126759
    13  C    3.455381   2.539161   3.215845   4.718317   5.521581
    14  O    3.429812   2.451050   3.079094   4.102326   5.334246
    15  C    4.609885   3.878820   2.578150   1.562962   2.585438
    16  O    5.314260   4.486278   3.001276   2.478804   3.065433
    17  C    5.171706   4.227472   3.094132   2.569744   3.944258
    18  C    5.544352   5.090295   3.942345   2.563148   2.958295
    19  O    6.886162   6.299237   5.038661   3.837481   4.306812
    20  H    3.036784   2.137866   1.099393   2.182803   2.676675
    21  H    3.390440   2.116728   1.093286   2.188539   3.484370
    22  H    2.944438   2.615231   2.146086   1.097522   2.162533
    23  H    4.136780   3.977770   3.004532   2.167104   1.097956
    24  H    3.857496   4.051985   3.474665   2.167054   1.096028
    25  H    2.690743   2.932856   2.812852   3.001708   2.171680
    26  H    3.449572   4.094249   4.013535   3.530841   2.143256
    27  H    2.092951   3.310175   4.111455   4.196414   3.521040
    28  H    3.072110   3.065387   4.406514   5.214535   6.010179
    29  H    3.262289   3.275064   4.670148   5.798692   6.384962
    30  H    3.477911   4.525561   4.936054   4.205502   3.372475
    31  H    2.836266   3.538791   3.874330   3.053060   2.881762
    32  H    2.774232   3.940200   4.806018   4.445555   4.167108
    33  H    3.949474   2.800097   2.921975   4.461495   5.350330
    34  H    4.329265   3.485930   4.210767   5.686565   6.573710
    35  H    3.400851   2.801295   3.568927   5.041072   5.553486
    36  H    3.984787   2.786336   2.956525   4.056826   5.392611
    37  H    5.344272   4.329903   2.835802   2.819007   3.632842
    38  H    5.004321   4.193809   3.386778   2.771418   4.178553
    39  H    5.084708   3.940004   2.836242   2.900032   4.360567
    40  H    6.251578   5.309933   4.114788   3.512317   4.733438
    41  H    5.587919   5.312683   4.202018   2.786118   2.566746
    42  H    5.494794   5.182280   4.276722   2.816492   3.267838
    43  H    7.066685   6.381478   4.999360   3.984283   4.416566
                    6          7          8          9         10
     6  C    0.000000
     7  C    1.540918   0.000000
     8  C    3.879711   2.594731   0.000000
     9  C    4.927618   3.868189   1.517825   0.000000
    10  C    4.508346   3.886209   2.423904   1.539209   0.000000
    11  O    4.423576   2.987173   1.231976   2.444195   3.614140
    12  C    2.576294   1.542166   3.285523   4.557508   4.764870
    13  C    5.163935   4.819213   3.467502   2.558349   1.532594
    14  O    5.416824   4.836471   3.476631   2.410771   1.440814
    15  C    3.976782   4.691391   5.932267   6.122016   4.971291
    16  O    4.340382   5.365823   6.677905   6.831825   5.539299
    17  C    5.193573   5.603324   6.274954   6.129013   4.910848
    18  C    4.490901   5.275072   6.893593   7.282547   6.295174
    19  O    5.846675   6.689973   8.215496   8.475993   7.380867
    20  H    2.866015   3.514296   4.254757   4.404156   3.188066
    21  H    4.030710   4.260159   4.381370   4.085929   2.656259
    22  H    3.042461   3.079934   4.157775   4.558437   3.816380
    23  H    2.138741   3.521792   5.603625   6.317137   5.446497
    24  H    2.157905   2.983306   5.239253   6.130269   5.552501
    25  H    1.097674   2.152647   3.952693   4.843361   4.294790
    26  H    1.098183   2.153628   4.659208   5.850476   5.558032
    27  H    2.137300   1.100325   2.688337   4.116000   4.396790
    28  H    5.586617   4.428038   2.141479   1.096541   2.173056
    29  H    5.661337   4.625769   2.168674   1.094652   2.223592
    30  H    2.795517   2.181451   4.243956   5.592287   5.791653
    31  H    2.900388   2.201048   3.722669   4.737814   4.734741
    32  H    3.520096   2.184874   3.008667   4.302793   4.847633
    33  H    5.224432   5.182679   4.294217   3.509881   2.180354
    34  H    6.221199   5.759688   4.048567   2.835739   2.164706
    35  H    4.927842   4.609568   3.361734   2.794288   2.181273
    36  H    5.647231   5.317791   4.255332   3.245918   1.972957
    37  H    4.717216   5.637616   6.612429   6.572975   5.168582
    38  H    5.340257   5.477031   5.974616   5.824304   4.794310
    39  H    5.412542   5.761938   6.077626   5.711705   4.358320
    40  H    6.091636   6.608917   7.367263   7.198807   5.957206
    41  H    4.058841   5.051190   7.004156   7.582134   6.666544
    42  H    4.699234   5.208620   6.742748   7.168643   6.345458
    43  H    5.923872   6.911840   8.431971   8.645282   7.443951
                   11         12         13         14         15
    11  O    0.000000
    12  C    3.425505   0.000000
    13  C    4.534814   5.962036   0.000000
    14  O    4.622356   5.409661   2.434799   0.000000
    15  C    6.955664   4.991184   5.650102   4.860221   0.000000
    16  O    7.724508   5.949229   5.855431   5.581105   1.449150
    17  C    7.379948   5.811967   5.619872   4.363715   1.535479
    18  C    7.780157   5.219173   7.100063   6.170382   1.541753
    19  O    9.148658   6.635549   8.081375   7.094469   2.463175
    20  H    5.320641   4.675537   3.305365   3.868935   3.017610
    21  H    5.584823   5.065523   3.086394   2.652940   2.635910
    22  H    5.078434   3.116521   4.946098   3.851735   2.137200
    23  H    6.365194   4.153818   5.947160   6.010570   2.669473
    24  H    5.848137   2.937963   6.450208   5.986276   2.931041
    25  H    4.574623   3.502587   4.629512   5.351996   4.263773
    26  H    4.979305   2.855157   6.177222   6.495700   4.722834
    27  H    2.687672   2.128664   5.161240   5.518086   5.727757
    28  H    2.848470   4.784937   3.358434   2.390431   6.396611
    29  H    2.742260   5.427078   2.622213   3.125137   7.065646
    30  H    4.215963   1.097141   6.908219   6.475423   5.483559
    31  H    4.098395   1.095466   6.032913   5.106692   4.277837
    32  H    2.855976   1.095807   6.122034   5.465504   5.850276
    33  H    5.424223   6.353685   1.096822   2.731723   5.146100
    34  H    5.016253   6.818601   1.095869   2.662030   6.541932
    35  H    4.267058   5.911387   1.095407   3.389456   6.112291
    36  H    5.446572   5.980778   2.467574   0.972081   4.553312
    37  H    7.729140   6.368028   5.297027   5.161291   1.981235
    38  H    7.023793   5.449825   5.749694   4.093892   2.180935
    39  H    7.255563   6.188294   4.866405   3.744493   2.193750
    40  H    8.465837   6.752665   6.584240   5.329334   2.167472
    41  H    7.797473   5.032822   7.416994   6.759998   2.176219
    42  H    7.556490   4.852612   7.347215   6.124968   2.176951
    43  H    9.411291   7.060026   7.967791   7.224056   2.528405
                   16         17         18         19         20
    16  O    0.000000
    17  C    2.441470   0.000000
    18  C    2.349005   2.508749   0.000000
    19  O    2.784231   2.893550   1.428904   0.000000
    20  H    2.925470   3.763124   4.344800   5.368181   0.000000
    21  H    2.999907   2.616806   4.144086   5.014614   1.744315
    22  H    3.381040   2.697305   2.818736   4.115723   3.042456
    23  H    2.617560   4.166799   2.969477   4.112866   2.766091
    24  H    3.628644   4.255330   2.746266   4.117266   3.739890
    25  H    4.329635   5.436408   5.021472   6.285547   2.368030
    26  H    4.999969   6.052805   4.958564   6.279530   3.842888
    27  H    6.284986   6.667006   6.303258   7.714882   4.211603
    28  H    7.272472   6.212372   7.474820   8.628441   5.134528
    29  H    7.655992   7.072114   8.281425   9.462201   5.052584
    30  H    6.355301   6.469719   5.464046   6.856161   5.324599
    31  H    5.404927   4.986558   4.403268   5.785096   4.568404
    32  H    6.875644   6.490868   6.137449   7.534358   5.402248
    33  H    5.151571   5.083036   6.658039   7.510633   2.852313
    34  H    6.774004   6.322303   8.007202   8.931885   4.362921
    35  H    6.212171   6.321308   7.508173   8.564455   3.408643
    36  H    5.109604   3.925484   5.957245   6.742112   3.647280
    37  H    0.971700   2.472723   3.183281   3.524483   2.682843
    38  H    3.395603   1.095881   2.846240   3.374009   4.270778
    39  H    2.695568   1.094791   3.473321   3.843339   3.443412
    40  H    2.724906   1.093484   2.655266   2.454364   4.663054
    41  H    2.592702   3.466443   1.096073   2.069482   4.408978
    42  H    3.321153   2.770280   1.094417   2.035456   4.881262
    43  H    2.309879   3.046605   1.931152   0.973902   5.151365
                   21         22         23         24         25
    21  H    0.000000
    22  H    2.640600   0.000000
    23  H    3.813291   3.035134   0.000000
    24  H    4.318515   2.367323   1.755859   0.000000
    25  H    3.861315   3.633307   2.386786   3.050119   0.000000
    26  H    5.091018   3.906593   2.478785   2.375790   1.750993
    27  H    5.132266   4.178130   4.272490   3.865219   2.468383
    28  H    4.514136   4.717473   6.899634   6.499823   5.662630
    29  H    4.863115   5.600324   7.125349   7.065990   5.429998
    30  H    5.903157   3.838905   4.265329   2.947312   3.797704
    31  H    4.661141   2.347969   3.957683   2.536532   3.872526
    32  H    5.635817   3.825051   5.209766   4.009742   4.320772
    33  H    2.570749   4.868336   5.610288   6.335264   4.624043
    34  H    3.925084   5.820841   7.021961   7.472169   5.707029
    35  H    3.717461   5.357747   5.926534   6.516938   4.253878
    36  H    2.225343   3.992330   5.922605   6.112559   5.490793
    37  H    2.562563   3.714388   3.258088   4.349936   4.529617
    38  H    2.989881   2.442520   4.644282   4.326396   5.732750
    39  H    2.026015   3.144975   4.553435   4.887016   5.461853
    40  H    3.593089   3.671122   4.797682   4.939190   6.337066
    41  H    4.627629   3.198703   2.367214   2.218075   4.620913
    42  H    4.499551   2.633946   3.590122   2.801049   5.399228
    43  H    4.927318   4.487434   4.010823   4.419755   6.205190
                   26         27         28         29         30
    26  H    0.000000
    27  H    2.373591   0.000000
    28  H    6.503325   4.767521   0.000000
    29  H    6.533049   4.664829   1.769131   0.000000
    30  H    2.639075   2.474371   5.854659   6.408376   0.000000
    31  H    3.330765   3.064900   4.819255   5.727064   1.774854
    32  H    3.807110   2.447241   4.381614   5.109868   1.770969
    33  H    6.251031   5.642869   4.233578   3.704079   7.254493
    34  H    7.230927   6.051741   3.442715   2.602365   7.804831
    35  H    5.841602   4.739110   3.790938   2.640070   6.770233
    36  H    6.744661   6.053131   3.347038   3.862112   7.004791
    37  H    5.489671   6.523864   7.041904   7.323017   6.888638
    38  H    6.205684   6.561537   5.732289   6.827714   6.164519
    39  H    6.368079   6.766824   5.848304   6.561215   6.946996
    40  H    6.874607   7.677042   7.249016   8.129973   7.333401
    41  H    4.316123   5.989343   7.878862   8.548917   5.084413
    42  H    5.155340   6.261714   7.221042   8.220359   5.106297
    43  H    6.365473   7.899260   8.894119   9.575241   7.291222
                   31         32         33         34         35
    31  H    0.000000
    32  H    1.770783   0.000000
    33  H    6.312988   6.673375   0.000000
    34  H    6.877140   6.856112   1.776641   0.000000
    35  H    6.168377   6.075738   1.774532   1.779478   0.000000
    36  H    5.610667   6.174381   2.363359   2.706528   3.514678
    37  H    5.866521   7.221973   4.481696   6.151782   5.716782
    38  H    4.530573   6.002921   5.395958   6.385426   6.500965
    39  H    5.474971   6.800547   4.235724   5.489827   5.645486
    40  H    5.879366   7.460599   5.961574   7.244201   7.304113
    41  H    4.366479   6.044166   7.003995   8.398265   7.674879
    42  H    3.906570   5.674883   7.036828   8.209251   7.799221
    43  H    6.297020   8.000778   7.294764   8.828625   8.416265
                   36         37         38         39         40
    36  H    0.000000
    37  H    4.566526   0.000000
    38  H    3.843328   3.499009   0.000000
    39  H    3.126975   2.312723   1.771617   0.000000
    40  H    4.811901   2.799464   1.774567   1.767605   0.000000
    41  H    6.600725   3.540494   3.839712   4.324114   3.675199
    42  H    6.042797   4.064581   2.668414   3.816194   2.986908
    43  H    6.774315   3.002074   3.786047   3.802436   2.562215
                   41         42         43
    41  H    0.000000
    42  H    1.776276   0.000000
    43  H    2.346998   2.818664   0.000000
 Stoichiometry    C15H24O4
 Framework group  C1[X(C15H24O4)]
 Deg. of freedom   123
 Full point group                 C1      NOp   1
 Largest Abelian subgroup         C1      NOp   1
 Largest concise Abelian subgroup C1      NOp   1
                         Standard orientation:                         
 ---------------------------------------------------------------------
 Center     Atomic      Atomic             Coordinates (Angstroms)
 Number     Number       Type             X           Y           Z
 ---------------------------------------------------------------------
      1          6           0        1.789342    0.739815    0.079000
      2          6           0        1.193121   -0.463558    0.261190
      3          6           0       -0.226863   -0.728572    0.680110
      4          6           0       -1.253160    0.234022    0.025814
      5          6           0       -1.287435    1.604906    0.747443
      6          6           0        0.053525    2.138779    1.285195
      7          6           0        1.249387    2.130990    0.313454
      8          6           0        3.179152    0.531632   -0.357879
      9          6           0        3.407859   -0.952547   -0.578556
     10          6           0        2.148790   -1.635416   -0.014996
     11          8           0        4.026645    1.411259   -0.518428
     12          6           0        0.967490    2.872386   -1.009097
     13          6           0        2.430955   -2.445231    1.255211
     14          8           0        1.615866   -2.498198   -1.038491
     15          6           0       -2.670301   -0.416500   -0.080861
     16          8           0       -3.176642   -0.759875    1.232816
     17          6           0       -2.666752   -1.663057   -0.977399
     18          6           0       -3.709418    0.589714   -0.614502
     19          8           0       -5.012106    0.010978   -0.713668
     20          1           0       -0.303473   -0.662443    1.774835
     21          1           0       -0.465886   -1.766723    0.434378
     22          1           0       -0.925113    0.396350   -1.008879
     23          1           0       -1.973842    1.535535    1.601573
     24          1           0       -1.715673    2.350723    0.067997
     25          1           0        0.340126    1.579232    2.185003
     26          1           0       -0.112477    3.172442    1.616842
     27          1           0        2.063902    2.683274    0.805655
     28          1           0        3.486665   -1.144044   -1.655367
     29          1           0        4.342005   -1.282460   -0.112947
     30          1           0        0.634726    3.898309   -0.807930
     31          1           0        0.193159    2.373798   -1.602281
     32          1           0        1.874226    2.929952   -1.621722
     33          1           0        1.504938   -2.865516    1.666150
     34          1           0        3.110323   -3.273326    1.023590
     35          1           0        2.892624   -1.820082    2.027200
     36          1           0        0.970763   -3.096012   -0.624482
     37          1           0       -2.795323   -1.615368    1.491519
     38          1           0       -2.230144   -1.437749   -1.956972
     39          1           0       -2.094452   -2.484266   -0.533941
     40          1           0       -3.690702   -2.014838   -1.130640
     41          1           0       -3.750675    1.468809    0.038847
     42          1           0       -3.432914    0.920333   -1.620477
     43          1           0       -5.187042   -0.383407    0.159455
 ---------------------------------------------------------------------
 Rotational constants (GHZ):      0.5933789      0.2466793      0.1994461
 Standard basis: 6-311G(d,p) (5D, 7F)
 There are   505 symmetry adapted cartesian basis functions of A   symmetry.
 There are   486 symmetry adapted basis functions of A   symmetry.
   486 basis functions,   800 primitive gaussians,   505 cartesian basis functions
    73 alpha electrons       73 beta electrons
       nuclear repulsion energy      1595.7473943946 Hartrees.
 NAtoms=   43 NActive=   43 NUniq=   43 SFac= 1.00D+00 NAtFMM=   60 NAOKFM=F Big=F
 Integral buffers will be    131072 words long.
 Raffenetti 2 integral format.
 Two-electron integral symmetry is turned on.
 Using the following non-standard input for PCM:
 --- end of non-standard input.
 ------------------------------------------------------------------------------
 Polarizable Continuum Model (PCM)
 =================================
 Model                : PCM (using non-symmetric T matrix).
 Atomic radii         : UFF (Universal Force Field).
 Polarization charges : Total charges.
 Charge compensation  : None.
 Solution method      : On-the-fly selection.
 Cavity type          : Scaled VdW (van der Waals Surface) (Alpha=1.100).
 Cavity algorithm     : GePol (No added spheres)
                        Default sphere list used, NSphG=   43.
                        Lebedev-Laikov grids with approx.  5.0 points / Ang**2.
                        Smoothing algorithm: Karplus/York (Gamma=1.0000).
                        Polarization charges: spherical gaussians, with
                                              point-specific exponents (IZeta= 3).
                        Self-potential: point-specific (ISelfS= 7).
                        Self-field    : sphere-specific E.n sum rule (ISelfD= 2).
 Solvent              : Methanol, Eps=  32.613000 Eps(inf)=   1.765709
 ------------------------------------------------------------------------------
 One-electron integrals computed using PRISM.
 NBasis=   486 RedAO= T EigKep=  3.18D-04  NBF=   486
 NBsUse=   486 1.00D-06 EigRej= -1.00D+00 NBFU=   486
 Initial guess from the checkpoint file:  "DY-202A-11R_70.chk"
 B after Tr=     0.000000    0.000000    0.000000
         Rot=    1.000000    0.000000    0.000000    0.000000 Ang=   0.00 deg.
 Requested convergence on RMS density matrix=1.00D-08 within 128 cycles.
 Requested convergence on MAX density matrix=1.00D-06.
 Requested convergence on             energy=1.00D-06.
 No special actions if energy rises.
 Inv3:  Mode=1 IEnd=    21019827.
 Iteration    1 A*A^-1 deviation from unit magnitude is 6.44D-15 for   2621.
 Iteration    1 A*A^-1 deviation from orthogonality  is 9.61D-15 for   2622   2548.
 Iteration    1 A^-1*A deviation from unit magnitude is 6.00D-15 for   2621.
 Iteration    1 A^-1*A deviation from orthogonality  is 1.02D-12 for   2389   2386.
 Error on total polarization charges =  0.01105
 SCF Done:  E(RmPW1PW91) =  -886.975672229     A.U. after   11 cycles
            NFock= 11  Conv=0.51D-08     -V/T= 2.0045
 DoSCS=F DFT=T ScalE2(SS,OS)=  1.000000  1.000000
 Range of M.O.s used for correlation:     1   486
 NBasis=   486 NAE=    73 NBE=    73 NFC=     0 NFV=     0
 NROrb=    486 NOA=    73 NOB=    73 NVA=   413 NVB=   413

 **** Warning!!: The largest alpha MO coefficient is  0.10597948D+02

 NEqPCM:  Using equilibrium solvation (IEInf=0, Eps=  32.6130, EpsInf=   1.7657)
          Differentiating once with respect to magnetic field using GIAOs.
          Electric field/nuclear overlap derivatives assumed to be zero.
 FoFJK:  IHMeth= 1 ICntrl=    6127 DoSepK=F KAlg= 0 I1Cent=   0 FoldK=F
 IRaf=         1 NMat=   1 IRICut=       1 DoRegI=T DoRafI=F ISym2E= 0.
          There are     3 degrees of freedom in the 1st order CPHF.  IDoFFX=0 NUNeed=     3.
      3 vectors produced by pass  0 Test12= 1.00D-12 3.33D-08 XBig12= 4.67D+01 1.12D+00.
 AX will form     3 AO Fock derivatives at one time.
      3 vectors produced by pass  1 Test12= 1.00D-12 3.33D-08 XBig12= 9.26D-02 1.97D-01.
      3 vectors produced by pass  2 Test12= 1.00D-12 3.33D-08 XBig12= 1.23D-03 1.67D-02.
      3 vectors produced by pass  3 Test12= 1.00D-12 3.33D-08 XBig12= 6.21D-06 7.24D-04.
      3 vectors produced by pass  4 Test12= 1.00D-12 3.33D-08 XBig12= 3.45D-08 4.95D-05.
      3 vectors produced by pass  5 Test12= 1.00D-12 3.33D-08 XBig12= 1.02D-10 1.94D-06.
      3 vectors produced by pass  6 Test12= 1.00D-12 3.33D-08 XBig12= 5.71D-13 1.80D-07.
 InvSVY:  IOpt=1 It=  1 EMax= 8.88D-16
 Solved reduced A of dimension    21 with     3 vectors.
 Calculating GIAO nuclear magnetic shielding tensors.
 SCF GIAO Magnetic shielding tensor (ppm):
      1  C    Isotropic =    36.3181   Anisotropy =   139.0623
   XX=   -23.5633   YX=    26.3434   ZX=    47.7388
   XY=    15.6632   YY=    17.8380   ZY=   -10.2241
   XZ=    45.8377   YZ=    -2.6356   ZZ=   114.6797
   Eigenvalues:   -45.5246    25.4526   129.0263
      2  C    Isotropic =    -1.0460   Anisotropy =   191.8300
   XX=   -78.7135   YX=    24.5134   ZX=    65.5461
   XY=    28.5203   YY=   -35.3076   ZY=    -6.6046
   XZ=    48.2159   YZ=   -19.8221   ZZ=   110.8831
   Eigenvalues:  -106.3903   -23.5884   126.8407
      3  C    Isotropic =   161.5321   Anisotropy =    18.5957
   XX=   168.1117   YX=    -3.4072   ZX=     7.3066
   XY=    -2.3371   YY=   154.6934   ZY=    -3.6624
   XZ=     5.4686   YZ=    -9.1415   ZZ=   161.7912
   Eigenvalues:   150.8802   159.7868   173.9293
      4  C    Isotropic =   139.5005   Anisotropy =    33.7742
   XX=   158.9730   YX=    11.4978   ZX=    -0.9978
   XY=     6.0042   YY=   135.7286   ZY=    -5.3326
   XZ=     6.6671   YZ=     1.6980   ZZ=   123.8000
   Eigenvalues:   122.9849   133.5001   162.0167
      5  C    Isotropic =   161.2821   Anisotropy =    15.5516
   XX=   168.1270   YX=     3.2200   ZX=     1.5316
   XY=    -2.5042   YY=   168.1110   ZY=     7.7072
   XZ=    -0.8209   YZ=    10.5595   ZZ=   147.6085
   Eigenvalues:   144.1282   168.0684   171.6499
      6  C    Isotropic =   156.4866   Anisotropy =    16.8801
   XX=   162.3682   YX=     6.1930   ZX=   -10.6827
   XY=     1.9804   YY=   153.0979   ZY=     3.9797
   XZ=    -6.1144   YZ=     3.4697   ZZ=   153.9937
   Eigenvalues:   145.1787   156.5411   167.7400
      7  C    Isotropic =   154.5681   Anisotropy =     7.4343
   XX=   153.6127   YX=    -4.7185   ZX=     0.9419
   XY=    -4.4740   YY=   151.9935   ZY=     1.6426
   XZ=    -5.0945   YZ=    -1.5496   ZZ=   158.0980
   Eigenvalues:   147.9648   156.2151   159.5243
      8  C    Isotropic =   -24.4580   Anisotropy =   146.8974
   XX=   -63.5878   YX=    13.7683   ZX=    40.3966
   XY=    19.3774   YY=   -68.0300   ZY=   -22.3672
   XZ=    47.0520   YZ=   -14.9426   ZZ=    58.2440
   Eigenvalues:   -95.2452   -51.6023    73.4736
      9  C    Isotropic =   135.1499   Anisotropy =    31.5703
   XX=   131.3055   YX=    12.2334   ZX=   -10.8443
   XY=     7.3663   YY=   149.2105   ZY=    -8.6473
   XZ=    -4.5547   YZ=    -4.2996   ZZ=   124.9338
   Eigenvalues:   119.7869   129.4662   156.1968
     10  C    Isotropic =   106.6558   Anisotropy =    38.2615
   XX=   105.7674   YX=     5.6114   ZX=     5.2036
   XY=     2.8733   YY=   107.7067   ZY=    20.2896
   XZ=     9.2896   YZ=    24.8367   ZZ=   106.4933
   Eigenvalues:    84.2799   103.5241   132.1635
     11  O    Isotropic =  -230.5903   Anisotropy =   899.6596
   XX=  -489.8165   YX=  -245.9148   ZX=   224.2195
   XY=  -196.8264   YY=  -491.7198   ZY=   -30.6290
   XZ=   268.5339   YZ=   -10.1395   ZZ=   289.7653
   Eigenvalues:  -738.8143  -322.1394   369.1828
     12  C    Isotropic =   169.1760   Anisotropy =    29.3975
   XX=   155.1772   YX=    -4.0495   ZX=     3.7181
   XY=    -3.2130   YY=   175.1881   ZY=    -9.8684
   XZ=     3.1184   YZ=   -13.7740   ZZ=   177.1627
   Eigenvalues:   154.4281   164.3256   188.7743
     13  C    Isotropic =   160.0156   Anisotropy =    40.9071
   XX=   146.5269   YX=    -0.2702   ZX=    10.6612
   XY=    -0.4054   YY=   157.8090   ZY=   -17.9588
   XZ=    14.0244   YZ=   -12.2367   ZZ=   175.7110
   Eigenvalues:   140.1204   152.6395   187.2870
     14  O    Isotropic =   257.3282   Anisotropy =    67.7918
   XX=   256.7096   YX=    54.8390   ZX=    19.8578
   XY=    29.4047   YY=   222.3314   ZY=    -5.7431
   XZ=     8.6370   YZ=     8.7649   ZZ=   292.9436
   Eigenvalues:   193.5675   275.8943   302.5227
     15  C    Isotropic =   106.8321   Anisotropy =    31.6718
   XX=   104.7445   YX=     6.2921   ZX=    -8.0360
   XY=     8.8880   YY=    91.9541   ZY=    -9.5360
   XZ=    -3.6203   YZ=    -5.6214   ZZ=   123.7978
   Eigenvalues:    87.8239   104.7259   127.9467
     16  O    Isotropic =   280.0189   Anisotropy =    56.2631
   XX=   228.2573   YX=   -45.3116   ZX=    13.1514
   XY=   -37.6726   YY=   295.3334   ZY=     2.2868
   XZ=   -16.8060   YZ=    -7.4377   ZZ=   316.4660
   Eigenvalues:   208.3733   314.1557   317.5277
     17  C    Isotropic =   164.4193   Anisotropy =    41.1894
   XX=   142.3261   YX=     2.2183   ZX=    -6.2402
   XY=    -0.0554   YY=   170.7835   ZY=    18.1890
   XZ=    -9.1149   YZ=    11.9535   ZZ=   180.1482
   Eigenvalues:   140.2138   161.1652   191.8788
     18  C    Isotropic =   118.5653   Anisotropy =    47.1965
   XX=   144.9009   YX=     9.8265   ZX=     9.2679
   XY=    16.4985   YY=   113.8012   ZY=    -0.6588
   XZ=     1.8242   YZ=    -6.3488   ZZ=    96.9936
   Eigenvalues:    94.7968   110.8694   150.0296
     19  O    Isotropic =   321.3623   Anisotropy =    68.2116
   XX=   297.5348   YX=     0.0809   ZX=    -7.1137
   XY=    27.1939   YY=   327.1337   ZY=   -28.8599
   XZ=   -11.3553   YZ=   -29.7779   ZZ=   339.4186
   Eigenvalues:   292.0332   305.2171   366.8367
     20  H    Isotropic =    29.3859   Anisotropy =     5.2826
   XX=    27.9792   YX=    -1.0191   ZX=     0.8238
   XY=    -1.2102   YY=    27.6429   ZY=    -1.6033
   XZ=    -0.4789   YZ=    -1.0273   ZZ=    32.5357
   Eigenvalues:    26.5437    28.7065    32.9076
     21  H    Isotropic =    29.3639   Anisotropy =     7.5555
   XX=    33.1840   YX=    -1.5033   ZX=     0.8695
   XY=    -1.7375   YY=    32.2433   ZY=     1.7108
   XZ=     1.0340   YZ=     0.8276   ZZ=    22.6645
   Eigenvalues:    22.3737    31.3172    34.4010
     22  H    Isotropic =    29.9870   Anisotropy =     3.7659
   XX=    30.5142   YX=     1.4100   ZX=    -1.5245
   XY=     2.6684   YY=    29.0826   ZY=    -0.5051
   XZ=     0.0672   YZ=    -1.1334   ZZ=    30.3642
   Eigenvalues:    27.6127    29.8507    32.4976
     23  H    Isotropic =    29.9984   Anisotropy =     7.0361
   XX=    33.0763   YX=     1.9394   ZX=    -3.1845
   XY=     1.7034   YY=    28.2862   ZY=     3.4458
   XZ=    -3.0528   YZ=     2.9257   ZZ=    28.6327
   Eigenvalues:    23.9348    31.3713    34.6891
     24  H    Isotropic =    30.0695   Anisotropy =     6.8784
   XX=    31.6222   YX=    -0.5819   ZX=     3.3815
   XY=    -0.9301   YY=    33.4066   ZY=    -2.0470
   XZ=     2.4222   YZ=    -1.8359   ZZ=    25.1796
   Eigenvalues:    23.8119    31.7415    34.6550
     25  H    Isotropic =    29.8782   Anisotropy =     6.2596
   XX=    28.2013   YX=     1.1853   ZX=     1.4943
   XY=     0.6178   YY=    27.5862   ZY=    -0.4925
   XZ=     0.6281   YZ=    -0.3774   ZZ=    33.8471
   Eigenvalues:    26.8036    28.7796    34.0513
     26  H    Isotropic =    30.0691   Anisotropy =    10.4870
   XX=    28.4801   YX=     0.8216   ZX=    -0.7726
   XY=     0.6462   YY=    33.6806   ZY=     5.0291
   XZ=    -1.4224   YZ=     6.0092   ZZ=    28.0467
   Eigenvalues:    24.2552    28.8917    37.0604
     27  H    Isotropic =    29.0810   Anisotropy =     8.9330
   XX=    32.6475   YX=     3.2673   ZX=     1.7984
   XY=     3.4680   YY=    27.5275   ZY=     1.0813
   XZ=     1.6210   YZ=     2.7293   ZZ=    27.0680
   Eigenvalues:    25.1612    27.0455    35.0364
     28  H    Isotropic =    29.1329   Anisotropy =     6.5402
   XX=    28.9856   YX=     1.2904   ZX=    -2.9449
   XY=     0.7359   YY=    27.3479   ZY=     0.0705
   XZ=    -3.6695   YZ=     1.2409   ZZ=    31.0653
   Eigenvalues:    25.6853    28.2203    33.4931
     29  H    Isotropic =    29.3067   Anisotropy =     6.1911
   XX=    33.4122   YX=     0.1829   ZX=    -0.2352
   XY=    -0.5059   YY=    28.0739   ZY=    -1.7087
   XZ=     0.7675   YZ=    -2.2882   ZZ=    26.4340
   Eigenvalues:    25.0917    29.3942    33.4341
     30  H    Isotropic =    30.7642   Anisotropy =    10.8475
   XX=    27.6004   YX=    -1.2685   ZX=    -0.8723
   XY=    -1.4027   YY=    37.3384   ZY=    -1.5790
   XZ=     0.1596   YZ=    -3.0577   ZZ=    27.3537
   Eigenvalues:    26.4460    27.8507    37.9959
     31  H    Isotropic =    30.9321   Anisotropy =     5.0771
   XX=    31.2111   YX=     2.7561   ZX=     1.6577
   XY=     2.7472   YY=    29.3015   ZY=    -1.5232
   XZ=     3.1879   YZ=    -1.5552   ZZ=    32.2837
   Eigenvalues:    26.1575    32.3219    34.3168
     32  H    Isotropic =    30.4530   Anisotropy =     9.2321
   XX=    31.8205   YX=     0.4818   ZX=    -3.4226
   XY=     1.1531   YY=    28.4273   ZY=    -2.9557
   XZ=    -4.3818   YZ=    -4.3418   ZZ=    31.1112
   Eigenvalues:    25.3751    29.3762    36.6077
     33  H    Isotropic =    30.3710   Anisotropy =     5.8324
   XX=    31.5165   YX=    -0.7616   ZX=    -1.0246
   XY=     0.9711   YY=    29.7076   ZY=    -3.3549
   XZ=    -2.1481   YZ=    -4.4491   ZZ=    29.8889
   Eigenvalues:    25.7053    31.1484    34.2593
     34  H    Isotropic =    30.1079   Anisotropy =     9.4245
   XX=    30.5491   YX=    -4.4161   ZX=     0.2334
   XY=    -4.3999   YY=    32.4026   ZY=    -1.1222
   XZ=     1.0238   YZ=    -2.7985   ZZ=    27.3721
   Eigenvalues:    26.2356    27.6973    36.3909
     35  H    Isotropic =    30.6999   Anisotropy =     8.9817
   XX=    29.4842   YX=    -0.0126   ZX=     3.8669
   XY=     0.3430   YY=    28.2798   ZY=     0.6133
   XZ=     4.2954   YZ=     0.3542   ZZ=    34.3359
   Eigenvalues:    27.1540    28.2581    36.6877
     36  H    Isotropic =    30.3830   Anisotropy =    14.2475
   XX=    32.5183   YX=     6.5200   ZX=    -3.5731
   XY=     7.3186   YY=    32.9145   ZY=     0.4144
   XZ=    -2.3669   YZ=     0.2585   ZZ=    25.7163
   Eigenvalues:    23.2844    27.9833    39.8814
     37  H    Isotropic =    31.1628   Anisotropy =    15.9721
   XX=    27.8574   YX=    -3.9060   ZX=    -1.1075
   XY=    -3.7969   YY=    36.7541   ZY=    -7.6741
   XZ=    -0.1242   YZ=    -7.0249   ZZ=    28.8769
   Eigenvalues:    23.0282    28.6493    41.8108
     38  H    Isotropic =    30.9887   Anisotropy =     9.2374
   XX=    29.0350   YX=     0.2057   ZX=    -1.6137
   XY=     0.0487   YY=    27.6520   ZY=     2.7070
   XZ=    -1.7937   YZ=     1.7474   ZZ=    36.2791
   Eigenvalues:    26.9581    28.8610    37.1470
     39  H    Isotropic =    30.5649   Anisotropy =     6.2895
   XX=    30.6766   YX=    -1.0421   ZX=     1.8422
   XY=    -2.3528   YY=    34.0500   ZY=     0.1765
   XZ=     2.2184   YZ=     1.2883   ZZ=    26.9680
   Eigenvalues:    25.8412    31.0956    34.7579
     40  H    Isotropic =    29.7665   Anisotropy =     7.7673
   XX=    32.7044   YX=     1.4471   ZX=     1.6150
   XY=     2.2294   YY=    30.4376   ZY=     3.0622
   XZ=     2.2804   YZ=     2.9660   ZZ=    26.1575
   Eigenvalues:    24.4940    29.8608    34.9447
     41  H    Isotropic =    27.9222   Anisotropy =     8.6568
   XX=    32.0012   YX=     1.9879   ZX=     2.9447
   XY=     0.7439   YY=    29.8239   ZY=     2.6075
   XZ=     2.5413   YZ=     1.9568   ZZ=    21.9416
   Eigenvalues:    20.8380    29.2353    33.6935
     42  H    Isotropic =    28.6554   Anisotropy =     4.4875
   XX=    30.0552   YX=     1.6817   ZX=     0.1677
   XY=     0.9359   YY=    27.3283   ZY=    -3.3676
   XZ=     1.9757   YZ=    -3.9073   ZZ=    28.5827
   Eigenvalues:    23.8065    30.5126    31.6470
     43  H    Isotropic =    30.4151   Anisotropy =    15.3153
   XX=    32.5421   YX=     3.3068   ZX=    -2.8217
   XY=     1.5882   YY=    23.4553   ZY=    -7.8545
   XZ=    -3.6700   YZ=    -6.5423   ZZ=    35.2479
   Eigenvalues:    19.9888    30.6313    40.6254
 End of Minotr F.D. properties file   721 does not exist.
 End of Minotr F.D. properties file   722 does not exist.
 End of Minotr F.D. properties file   788 does not exist.

 **********************************************************************

            Population analysis using the SCF density.

 **********************************************************************

 Orbital symmetries:
       Occupied  (A) (A) (A) (A) (A) (A) (A) (A) (A) (A) (A) (A)
                 (A) (A) (A) (A) (A) (A) (A) (A) (A) (A) (A) (A)
                 (A) (A) (A) (A) (A) (A) (A) (A) (A) (A) (A) (A)
                 (A) (A) (A) (A) (A) (A) (A) (A) (A) (A) (A) (A)
                 (A) (A) (A) (A) (A) (A) (A) (A) (A) (A) (A) (A)
                 (A) (A) (A) (A) (A) (A) (A) (A) (A) (A) (A) (A)
                 (A)
       Virtual   (A) (A) (A) (A) (A) (A) (A) (A) (A) (A) (A) (A)
                 (A) (A) (A) (A) (A) (A) (A) (A) (A) (A) (A) (A)
                 (A) (A) (A) (A) (A) (A) (A) (A) (A) (A) (A) (A)
                 (A) (A) (A) (A) (A) (A) (A) (A) (A) (A) (A) (A)
                 (A) (A) (A) (A) (A) (A) (A) (A) (A) (A) (A) (A)
                 (A) (A) (A) (A) (A) (A) (A) (A) (A) (A) (A) (A)
                 (A) (A) (A) (A) (A) (A) (A) (A) (A) (A) (A) (A)
                 (A) (A) (A) (A) (A) (A) (A) (A) (A) (A) (A) (A)
                 (A) (A) (A) (A) (A) (A) (A) (A) (A) (A) (A) (A)
                 (A) (A) (A) (A) (A) (A) (A) (A) (A) (A) (A) (A)
                 (A) (A) (A) (A) (A) (A) (A) (A) (A) (A) (A) (A)
                 (A) (A) (A) (A) (A) (A) (A) (A) (A) (A) (A) (A)
                 (A) (A) (A) (A) (A) (A) (A) (A) (A) (A) (A) (A)
                 (A) (A) (A) (A) (A) (A) (A) (A) (A) (A) (A) (A)
                 (A) (A) (A) (A) (A) (A) (A) (A) (A) (A) (A) (A)
                 (A) (A) (A) (A) (A) (A) (A) (A) (A) (A) (A) (A)
                 (A) (A) (A) (A) (A) (A) (A) (A) (A) (A) (A) (A)
                 (A) (A) (A) (A) (A) (A) (A) (A) (A) (A) (A) (A)
                 (A) (A) (A) (A) (A) (A) (A) (A) (A) (A) (A) (A)
                 (A) (A) (A) (A) (A) (A) (A) (A) (A) (A) (A) (A)
                 (A) (A) (A) (A) (A) (A) (A) (A) (A) (A) (A) (A)
                 (A) (A) (A) (A) (A) (A) (A) (A) (A) (A) (A) (A)
                 (A) (A) (A) (A) (A) (A) (A) (A) (A) (A) (A) (A)
                 (A) (A) (A) (A) (A) (A) (A) (A) (A) (A) (A) (A)
                 (A) (A) (A) (A) (A) (A) (A) (A) (A) (A) (A) (A)
                 (A) (A) (A) (A) (A) (A) (A) (A) (A) (A) (A) (A)
                 (A) (A) (A) (A) (A) (A) (A) (A) (A) (A) (A) (A)
                 (A) (A) (A) (A) (A) (A) (A) (A) (A) (A) (A) (A)
                 (A) (A) (A) (A) (A) (A) (A) (A) (A) (A) (A) (A)
                 (A) (A) (A) (A) (A) (A) (A) (A) (A) (A) (A) (A)
                 (A) (A) (A) (A) (A) (A) (A) (A) (A) (A) (A) (A)
                 (A) (A) (A) (A) (A) (A) (A) (A) (A) (A) (A) (A)
                 (A) (A) (A) (A) (A) (A) (A) (A) (A) (A) (A) (A)
                 (A) (A) (A) (A) (A) (A) (A) (A) (A) (A) (A) (A)
                 (A) (A) (A) (A) (A)
 The electronic state is 1-A.
 Alpha  occ. eigenvalues --  -19.22012 -19.21947 -19.20852 -19.19899 -10.32113
 Alpha  occ. eigenvalues --  -10.31110 -10.29997 -10.27570 -10.26719 -10.24872
 Alpha  occ. eigenvalues --  -10.24777 -10.24697 -10.24566 -10.23884 -10.23222
 Alpha  occ. eigenvalues --  -10.23084 -10.22968 -10.22391 -10.22189  -1.06386
 Alpha  occ. eigenvalues --   -1.06362  -1.05816  -1.03694  -0.89376  -0.84708
 Alpha  occ. eigenvalues --   -0.82331  -0.78309  -0.77343  -0.75243  -0.71838
 Alpha  occ. eigenvalues --   -0.71228  -0.68328  -0.66312  -0.63277  -0.60701
 Alpha  occ. eigenvalues --   -0.58105  -0.57914  -0.54639  -0.51823  -0.50830
 Alpha  occ. eigenvalues --   -0.50536  -0.49880  -0.48367  -0.48167  -0.47289
 Alpha  occ. eigenvalues --   -0.46654  -0.45382  -0.45160  -0.43785  -0.43698
 Alpha  occ. eigenvalues --   -0.42888  -0.41889  -0.41572  -0.40977  -0.40634
 Alpha  occ. eigenvalues --   -0.39698  -0.39341  -0.38887  -0.38054  -0.37297
 Alpha  occ. eigenvalues --   -0.36858  -0.35931  -0.35896  -0.35708  -0.34304
 Alpha  occ. eigenvalues --   -0.33863  -0.33250  -0.32508  -0.30282  -0.29490
 Alpha  occ. eigenvalues --   -0.28432  -0.26851  -0.26355
 Alpha virt. eigenvalues --   -0.04932   0.03184   0.04479   0.05350   0.06280
 Alpha virt. eigenvalues --    0.06355   0.07802   0.08900   0.09165   0.09899
 Alpha virt. eigenvalues --    0.10723   0.10988   0.11564   0.12286   0.12449
 Alpha virt. eigenvalues --    0.12779   0.13537   0.13897   0.14010   0.14647
 Alpha virt. eigenvalues --    0.15043   0.15439   0.15920   0.17060   0.17678
 Alpha virt. eigenvalues --    0.17782   0.18440   0.18847   0.19722   0.20669
 Alpha virt. eigenvalues --    0.21463   0.21563   0.22404   0.22641   0.23459
 Alpha virt. eigenvalues --    0.24318   0.25231   0.26284   0.27240   0.27796
 Alpha virt. eigenvalues --    0.28392   0.29028   0.30722   0.31391   0.31881
 Alpha virt. eigenvalues --    0.32782   0.33773   0.34539   0.34801   0.35764
 Alpha virt. eigenvalues --    0.36970   0.37450   0.38271   0.39508   0.40180
 Alpha virt. eigenvalues --    0.40514   0.41663   0.41976   0.43044   0.44234
 Alpha virt. eigenvalues --    0.45552   0.45902   0.46423   0.47030   0.48468
 Alpha virt. eigenvalues --    0.49079   0.50251   0.50922   0.51432   0.51625
 Alpha virt. eigenvalues --    0.52662   0.53856   0.53972   0.54558   0.55420
 Alpha virt. eigenvalues --    0.56296   0.56671   0.57166   0.57662   0.58395
 Alpha virt. eigenvalues --    0.58769   0.59020   0.59565   0.59680   0.59940
 Alpha virt. eigenvalues --    0.60239   0.60418   0.60667   0.61577   0.61652
 Alpha virt. eigenvalues --    0.62153   0.62821   0.63160   0.63729   0.64328
 Alpha virt. eigenvalues --    0.64421   0.65212   0.65803   0.66308   0.66735
 Alpha virt. eigenvalues --    0.67038   0.68090   0.68783   0.68968   0.70202
 Alpha virt. eigenvalues --    0.70720   0.71799   0.72402   0.73809   0.74118
 Alpha virt. eigenvalues --    0.75099   0.77140   0.78838   0.82166   0.83375
 Alpha virt. eigenvalues --    0.83922   0.85504   0.86079   0.87778   0.89555
 Alpha virt. eigenvalues --    0.90202   0.90938   0.91354   0.94076   0.95319
 Alpha virt. eigenvalues --    0.95798   0.96943   0.98030   0.99480   0.99967
 Alpha virt. eigenvalues --    1.00259   1.01775   1.02872   1.03449   1.04334
 Alpha virt. eigenvalues --    1.05568   1.07729   1.08999   1.11394   1.12032
 Alpha virt. eigenvalues --    1.15166   1.16217   1.17979   1.18114   1.20591
 Alpha virt. eigenvalues --    1.20891   1.22287   1.22969   1.24474   1.25707
 Alpha virt. eigenvalues --    1.26851   1.27328   1.29850   1.32484   1.32800
 Alpha virt. eigenvalues --    1.35021   1.35517   1.37216   1.38530   1.40561
 Alpha virt. eigenvalues --    1.41081   1.41950   1.42280   1.42888   1.43606
 Alpha virt. eigenvalues --    1.44264   1.45120   1.45618   1.46570   1.47368
 Alpha virt. eigenvalues --    1.48291   1.48680   1.49181   1.49964   1.50800
 Alpha virt. eigenvalues --    1.51391   1.52526   1.53193   1.53955   1.54565
 Alpha virt. eigenvalues --    1.55324   1.56141   1.56492   1.57664   1.57948
 Alpha virt. eigenvalues --    1.59240   1.59432   1.60417   1.61249   1.61974
 Alpha virt. eigenvalues --    1.62455   1.63378   1.64288   1.64959   1.65447
 Alpha virt. eigenvalues --    1.65856   1.66381   1.66907   1.67932   1.68931
 Alpha virt. eigenvalues --    1.69335   1.70202   1.70964   1.71243   1.72284
 Alpha virt. eigenvalues --    1.73085   1.74267   1.74528   1.75810   1.76232
 Alpha virt. eigenvalues --    1.77104   1.77770   1.78222   1.79578   1.80790
 Alpha virt. eigenvalues --    1.81159   1.82295   1.84255   1.85282   1.85876
 Alpha virt. eigenvalues --    1.86902   1.87962   1.88976   1.89859   1.90396
 Alpha virt. eigenvalues --    1.92066   1.92414   1.94354   1.95805   1.96603
 Alpha virt. eigenvalues --    1.97430   1.97996   1.99981   2.00577   2.01514
 Alpha virt. eigenvalues --    2.02541   2.03281   2.04755   2.06474   2.07472
 Alpha virt. eigenvalues --    2.08704   2.09559   2.10411   2.11489   2.13562
 Alpha virt. eigenvalues --    2.14404   2.15135   2.16084   2.16432   2.18744
 Alpha virt. eigenvalues --    2.19271   2.20206   2.21676   2.22767   2.24199
 Alpha virt. eigenvalues --    2.24853   2.26228   2.28755   2.30319   2.31891
 Alpha virt. eigenvalues --    2.32748   2.33077   2.34341   2.34932   2.38921
 Alpha virt. eigenvalues --    2.40061   2.41023   2.41671   2.41850   2.42691
 Alpha virt. eigenvalues --    2.44315   2.45483   2.45946   2.48590   2.48920
 Alpha virt. eigenvalues --    2.49690   2.50168   2.50572   2.52321   2.52934
 Alpha virt. eigenvalues --    2.54218   2.54587   2.55256   2.56482   2.57000
 Alpha virt. eigenvalues --    2.58128   2.58737   2.59452   2.60145   2.60571
 Alpha virt. eigenvalues --    2.61945   2.62589   2.64180   2.65468   2.66626
 Alpha virt. eigenvalues --    2.67697   2.68652   2.70202   2.71364   2.71476
 Alpha virt. eigenvalues --    2.73488   2.74049   2.75673   2.78005   2.78558
 Alpha virt. eigenvalues --    2.79125   2.82396   2.83757   2.84659   2.85899
 Alpha virt. eigenvalues --    2.88006   2.89417   2.89741   2.90805   2.91872
 Alpha virt. eigenvalues --    2.92331   2.93417   2.94096   2.97135   2.97742
 Alpha virt. eigenvalues --    2.99409   3.01646   3.04044   3.05074   3.05871
 Alpha virt. eigenvalues --    3.10093   3.12054   3.13304   3.13873   3.14263
 Alpha virt. eigenvalues --    3.14793   3.15746   3.17674   3.19678   3.20141
 Alpha virt. eigenvalues --    3.21042   3.22966   3.24024   3.25264   3.27025
 Alpha virt. eigenvalues --    3.30558   3.31951   3.34192   3.36830   3.39917
 Alpha virt. eigenvalues --    3.40740   3.44067   3.48940   3.56424   3.58636
 Alpha virt. eigenvalues --    3.61401   3.64569   3.70671   3.76541   3.77238
 Alpha virt. eigenvalues --    3.78153   3.81465   3.81976   3.82369   3.82694
 Alpha virt. eigenvalues --    3.83285   3.83840   3.84473   3.85024   3.86406
 Alpha virt. eigenvalues --    3.90974   3.91752   3.96065   4.00698   4.02687
 Alpha virt. eigenvalues --    4.06259   4.09092   4.11449   4.13142   4.25038
 Alpha virt. eigenvalues --    4.27728   4.29252   4.32600   4.36662   4.41896
 Alpha virt. eigenvalues --    4.48323   4.55516   4.95714   4.96018   4.96912
 Alpha virt. eigenvalues --    5.00804   5.11060   5.29485   5.30169   5.32183
 Alpha virt. eigenvalues --    5.62849   5.65437   5.66288   5.66320  23.64469
 Alpha virt. eigenvalues --   23.78999  23.83702  23.88864  23.91370  23.92457
 Alpha virt. eigenvalues --   23.94111  23.96914  23.97413  24.00926  24.02459
 Alpha virt. eigenvalues --   24.02910  24.05498  24.07060  24.25874  50.00885
 Alpha virt. eigenvalues --   50.02439  50.04820  50.09953
          Condensed to atoms (all electrons):
               1          2          3          4          5          6
     1  C    5.803137   0.333810  -0.047516  -0.015633  -0.001148  -0.062722
     2  C    0.333810   5.463445   0.289640  -0.056039  -0.001261  -0.013326
     3  C   -0.047516   0.289640   5.081686   0.289544  -0.069439  -0.006462
     4  C   -0.015633  -0.056039   0.289544   5.491146   0.299339  -0.049387
     5  C   -0.001148  -0.001261  -0.069439   0.299339   5.033090   0.351972
     6  C   -0.062722  -0.013326  -0.006462  -0.049387   0.351972   5.023727
     7  C    0.261324  -0.052713  -0.008978  -0.001095  -0.076406   0.367278
     8  C    0.153245   0.053488   0.004680  -0.000130  -0.000483   0.005783
     9  C   -0.158215  -0.124025   0.007466  -0.000732   0.000004  -0.000161
    10  C    0.014052   0.270058  -0.045941   0.003986  -0.000145  -0.000510
    11  O   -0.120759   0.006826  -0.000102  -0.000001  -0.000006   0.000175
    12  C   -0.077896  -0.000006   0.002266  -0.004678  -0.003123  -0.071174
    13  C   -0.005472  -0.090373  -0.004914   0.000302  -0.000034   0.000084
    14  O    0.007636  -0.058343  -0.006006  -0.001285  -0.000011   0.000003
    15  C   -0.000121   0.004171  -0.035837   0.231457  -0.045005   0.005807
    16  O    0.000005   0.001321   0.009683  -0.075243  -0.003826  -0.000592
    17  C    0.000065   0.000351  -0.022425  -0.071203   0.009027  -0.000141
    18  C   -0.000024  -0.000050   0.007984  -0.077081  -0.006574   0.000513
    19  O    0.000000   0.000001  -0.000136   0.005561  -0.000491  -0.000003
    20  H   -0.002691  -0.024722   0.394153  -0.040029  -0.003269  -0.003354
    21  H    0.012421  -0.056011   0.400419  -0.051518   0.005905   0.000064
    22  H    0.001271  -0.000596  -0.053096   0.402063  -0.032158  -0.004740
    23  H   -0.000257   0.000552  -0.002834  -0.046529   0.408561  -0.035006
    24  H   -0.000267  -0.000235   0.007648  -0.039636   0.410619  -0.030405
    25  H   -0.005735  -0.002436   0.005870  -0.007359  -0.037419   0.411639
    26  H    0.009506   0.000182  -0.000196   0.007917  -0.033404   0.410404
    27  H   -0.056721   0.005801  -0.000243  -0.000394   0.007200  -0.039567
    28  H    0.005254   0.001889  -0.000306   0.000056  -0.000003   0.000017
    29  H    0.012427   0.001528  -0.000287   0.000009   0.000001   0.000013
    30  H    0.008770  -0.000208  -0.000079   0.000343  -0.001974  -0.001783
    31  H   -0.003848   0.002793  -0.000489  -0.001483   0.005193  -0.008048
    32  H   -0.015143  -0.000483   0.000028   0.000083  -0.000419   0.007706
    33  H    0.000236  -0.014848   0.004990   0.000079   0.000011  -0.000016
    34  H   -0.001053   0.011727  -0.000123   0.000016   0.000000  -0.000001
    35  H    0.001577   0.003660  -0.000449  -0.000027  -0.000002   0.000002
    36  H   -0.000232  -0.001406   0.001542   0.000120   0.000000  -0.000002
    37  H   -0.000022   0.000017   0.005691  -0.003633   0.000067   0.000034
    38  H   -0.000004   0.000153  -0.000005  -0.000954  -0.000229   0.000012
    39  H   -0.000035   0.000048  -0.001622  -0.007659  -0.000271  -0.000014
    40  H    0.000001  -0.000010  -0.000567   0.011200  -0.000139   0.000020
    41  H    0.000013  -0.000049  -0.000242  -0.012167   0.010108   0.000633
    42  H   -0.000017   0.000002  -0.000130   0.005566  -0.003468  -0.000168
    43  H    0.000000  -0.000005  -0.000105   0.002342  -0.000363   0.000000
               7          8          9         10         11         12
     1  C    0.261324   0.153245  -0.158215   0.014052  -0.120759  -0.077896
     2  C   -0.052713   0.053488  -0.124025   0.270058   0.006826  -0.000006
     3  C   -0.008978   0.004680   0.007466  -0.045941  -0.000102   0.002266
     4  C   -0.001095  -0.000130  -0.000732   0.003986  -0.000001  -0.004678
     5  C   -0.076406  -0.000483   0.000004  -0.000145  -0.000006  -0.003123
     6  C    0.367278   0.005783  -0.000161  -0.000510   0.000175  -0.071174
     7  C    5.160533  -0.051306   0.010304   0.005006   0.011303   0.342895
     8  C   -0.051306   4.731606   0.361358  -0.094881   0.654209  -0.007582
     9  C    0.010304   0.361358   5.222316   0.283373  -0.074035  -0.001079
    10  C    0.005006  -0.094881   0.283373   5.294374   0.005776  -0.000064
    11  O    0.011303   0.654209  -0.074035   0.005776   7.892444  -0.005149
    12  C    0.342895  -0.007582  -0.001079  -0.000064  -0.005149   4.951644
    13  C   -0.000521  -0.000957  -0.057601   0.333342   0.000008  -0.000010
    14  O   -0.000044   0.002550  -0.049335   0.241433  -0.000012   0.000014
    15  C   -0.000411   0.000004   0.000006  -0.000268   0.000000   0.000005
    16  O    0.000010   0.000000   0.000000   0.000003   0.000000   0.000000
    17  C   -0.000012   0.000001  -0.000003  -0.000116   0.000000  -0.000003
    18  C   -0.000039   0.000000   0.000000   0.000003   0.000000  -0.000008
    19  O    0.000000   0.000000   0.000000   0.000000   0.000000   0.000000
    20  H    0.001842  -0.000301  -0.000118   0.000021   0.000006  -0.000196
    21  H   -0.000303  -0.000712   0.002131  -0.000666   0.000001   0.000093
    22  H    0.004993  -0.000292   0.000004   0.000247  -0.000004  -0.000942
    23  H    0.007814   0.000027   0.000000   0.000018   0.000000  -0.000201
    24  H   -0.006312   0.000019  -0.000003   0.000020   0.000001   0.005009
    25  H   -0.044136   0.000241  -0.000099  -0.000067  -0.000019   0.008612
    26  H   -0.033160  -0.000233   0.000008   0.000025  -0.000005  -0.004963
    27  H    0.423986  -0.005345   0.002443  -0.001264   0.013476  -0.039852
    28  H   -0.000497  -0.022146   0.375929  -0.032029   0.000411   0.000139
    29  H   -0.000210  -0.033513   0.391082  -0.027837   0.004719  -0.000014
    30  H   -0.036426  -0.000048   0.000016   0.000016  -0.000104   0.403800
    31  H   -0.033592  -0.000487   0.000081  -0.000189  -0.000066   0.403212
    32  H   -0.024360   0.005335   0.000535  -0.000089   0.009923   0.398622
    33  H    0.000019  -0.000575   0.007510  -0.020609   0.000006   0.000000
    34  H    0.000016   0.001031  -0.010222  -0.035859  -0.000015   0.000000
    35  H   -0.000035   0.000438  -0.002715  -0.030757  -0.000067   0.000007
    36  H    0.000012  -0.000534   0.007129  -0.038417   0.000007  -0.000003
    37  H    0.000002   0.000000  -0.000001  -0.000005   0.000000  -0.000001
    38  H    0.000004  -0.000004   0.000002  -0.000021   0.000000  -0.000009
    39  H    0.000002   0.000000  -0.000001   0.000067   0.000000   0.000000
    40  H   -0.000001   0.000000   0.000000  -0.000004   0.000000   0.000000
    41  H   -0.000009   0.000000   0.000000  -0.000001   0.000000  -0.000025
    42  H    0.000016   0.000000   0.000000   0.000001   0.000000   0.000013
    43  H    0.000000   0.000000   0.000000   0.000000   0.000000   0.000000
              13         14         15         16         17         18
     1  C   -0.005472   0.007636  -0.000121   0.000005   0.000065  -0.000024
     2  C   -0.090373  -0.058343   0.004171   0.001321   0.000351  -0.000050
     3  C   -0.004914  -0.006006  -0.035837   0.009683  -0.022425   0.007984
     4  C    0.000302  -0.001285   0.231457  -0.075243  -0.071203  -0.077081
     5  C   -0.000034  -0.000011  -0.045005  -0.003826   0.009027  -0.006574
     6  C    0.000084   0.000003   0.005807  -0.000592  -0.000141   0.000513
     7  C   -0.000521  -0.000044  -0.000411   0.000010  -0.000012  -0.000039
     8  C   -0.000957   0.002550   0.000004   0.000000   0.000001   0.000000
     9  C   -0.057601  -0.049335   0.000006   0.000000  -0.000003   0.000000
    10  C    0.333342   0.241433  -0.000268   0.000003  -0.000116   0.000003
    11  O    0.000008  -0.000012   0.000000   0.000000   0.000000   0.000000
    12  C   -0.000010   0.000014   0.000005   0.000000  -0.000003  -0.000008
    13  C    4.979011  -0.055262  -0.000004   0.000000   0.000001   0.000000
    14  O   -0.055262   7.991162  -0.000124   0.000000   0.000072  -0.000001
    15  C   -0.000004  -0.000124   5.389363   0.210249   0.339777   0.354366
    16  O    0.000000   0.000000   0.210249   8.028194  -0.046754  -0.058222
    17  C    0.000001   0.000072   0.339777  -0.046754   4.949177  -0.072859
    18  C    0.000000  -0.000001   0.354366  -0.058222  -0.072859   4.797086
    19  O    0.000000   0.000000  -0.038777  -0.005739  -0.013125   0.267968
    20  H    0.001544   0.000158  -0.002850   0.006744   0.000567   0.000017
    21  H   -0.002641   0.012315  -0.001669   0.001044  -0.000728   0.000494
    22  H    0.000106   0.001245  -0.031361   0.004059  -0.003629  -0.004159
    23  H   -0.000002   0.000001  -0.010616   0.018479   0.001236  -0.005079
    24  H    0.000001   0.000000  -0.007441   0.000076  -0.000380   0.003756
    25  H    0.000009   0.000005  -0.000284  -0.000135  -0.000028   0.000029
    26  H   -0.000003   0.000000  -0.000266  -0.000018   0.000010  -0.000003
    27  H    0.000134  -0.000001   0.000027   0.000000   0.000000   0.000001
    28  H    0.005132   0.008442  -0.000002   0.000000   0.000001   0.000000
    29  H   -0.001073   0.000914   0.000000   0.000000   0.000000   0.000000
    30  H    0.000000   0.000000  -0.000005   0.000000   0.000000  -0.000005
    31  H    0.000003  -0.000024   0.000279  -0.000002  -0.000014   0.000074
    32  H   -0.000001   0.000006  -0.000001   0.000000  -0.000001  -0.000001
    33  H    0.395942  -0.002061  -0.000001  -0.000012  -0.000023  -0.000001
    34  H    0.399361   0.005013   0.000001   0.000000   0.000000   0.000000
    35  H    0.383341   0.004489   0.000003   0.000000  -0.000001   0.000000
    36  H   -0.006030   0.321507  -0.000029  -0.000009   0.000309   0.000001
    37  H    0.000005  -0.000018  -0.039849   0.323905  -0.002524   0.006970
    38  H    0.000007   0.000426  -0.032873   0.004549   0.391442  -0.002259
    39  H    0.000027   0.000099  -0.026282  -0.002961   0.398535   0.007634
    40  H    0.000000   0.000002  -0.037230   0.001273   0.397427  -0.018733
    41  H    0.000000   0.000000  -0.035711  -0.001663   0.007595   0.406098
    42  H    0.000000  -0.000001  -0.042585   0.004219  -0.004164   0.396908
    43  H    0.000000   0.000000  -0.012993   0.024274   0.000334  -0.052889
              19         20         21         22         23         24
     1  C    0.000000  -0.002691   0.012421   0.001271  -0.000257  -0.000267
     2  C    0.000001  -0.024722  -0.056011  -0.000596   0.000552  -0.000235
     3  C   -0.000136   0.394153   0.400419  -0.053096  -0.002834   0.007648
     4  C    0.005561  -0.040029  -0.051518   0.402063  -0.046529  -0.039636
     5  C   -0.000491  -0.003269   0.005905  -0.032158   0.408561   0.410619
     6  C   -0.000003  -0.003354   0.000064  -0.004740  -0.035006  -0.030405
     7  C    0.000000   0.001842  -0.000303   0.004993   0.007814  -0.006312
     8  C    0.000000  -0.000301  -0.000712  -0.000292   0.000027   0.000019
     9  C    0.000000  -0.000118   0.002131   0.000004   0.000000  -0.000003
    10  C    0.000000   0.000021  -0.000666   0.000247   0.000018   0.000020
    11  O    0.000000   0.000006   0.000001  -0.000004   0.000000   0.000001
    12  C    0.000000  -0.000196   0.000093  -0.000942  -0.000201   0.005009
    13  C    0.000000   0.001544  -0.002641   0.000106  -0.000002   0.000001
    14  O    0.000000   0.000158   0.012315   0.001245   0.000001   0.000000
    15  C   -0.038777  -0.002850  -0.001669  -0.031361  -0.010616  -0.007441
    16  O   -0.005739   0.006744   0.001044   0.004059   0.018479   0.000076
    17  C   -0.013125   0.000567  -0.000728  -0.003629   0.001236  -0.000380
    18  C    0.267968   0.000017   0.000494  -0.004159  -0.005079   0.003756
    19  O    7.943161   0.000001  -0.000017  -0.000126  -0.000049  -0.000057
    20  H    0.000001   0.507111  -0.023050   0.007602   0.004229   0.000226
    21  H   -0.000017  -0.023050   0.568293   0.000540  -0.000256  -0.000358
    22  H   -0.000126   0.007602   0.000540   0.537123   0.007895  -0.009284
    23  H   -0.000049   0.004229  -0.000256   0.007895   0.547218  -0.029081
    24  H   -0.000057   0.000226  -0.000358  -0.009284  -0.029081   0.551130
    25  H    0.000000   0.000340   0.000186  -0.000495  -0.008696   0.007614
    26  H    0.000000  -0.000290   0.000035  -0.000214  -0.002674  -0.008227
    27  H    0.000000   0.000198   0.000006   0.000066  -0.000284  -0.000272
    28  H    0.000000  -0.000019  -0.000039   0.000045   0.000000   0.000000
    29  H    0.000000   0.000059  -0.000109   0.000006   0.000000   0.000000
    30  H    0.000000   0.000020  -0.000005   0.000026  -0.000050   0.000582
    31  H    0.000000   0.000031  -0.000039   0.003537   0.000034  -0.001158
    32  H    0.000000  -0.000004   0.000001   0.000055   0.000025  -0.000061
    33  H    0.000000  -0.000516   0.002152  -0.000023  -0.000003  -0.000001
    34  H    0.000000   0.000006  -0.000777  -0.000003   0.000000   0.000000
    35  H    0.000000  -0.000275   0.000083  -0.000015   0.000000   0.000000
    36  H    0.000000  -0.000002   0.001894  -0.000067   0.000001   0.000000
    37  H   -0.000048   0.000104  -0.000660  -0.000454  -0.000803  -0.000054
    38  H   -0.000450  -0.000142  -0.000091   0.002128  -0.000165  -0.000029
    39  H   -0.000139   0.000288   0.004107  -0.000020  -0.000024   0.000000
    40  H    0.028486  -0.000099  -0.000201  -0.000453  -0.000060   0.000014
    41  H   -0.028994   0.000001   0.000031  -0.000537   0.002288  -0.001244
    42  H   -0.026148  -0.000004  -0.000077   0.002936   0.000443   0.000110
    43  H    0.318059  -0.000024  -0.000044  -0.000043  -0.000024  -0.000033
              25         26         27         28         29         30
     1  C   -0.005735   0.009506  -0.056721   0.005254   0.012427   0.008770
     2  C   -0.002436   0.000182   0.005801   0.001889   0.001528  -0.000208
     3  C    0.005870  -0.000196  -0.000243  -0.000306  -0.000287  -0.000079
     4  C   -0.007359   0.007917  -0.000394   0.000056   0.000009   0.000343
     5  C   -0.037419  -0.033404   0.007200  -0.000003   0.000001  -0.001974
     6  C    0.411639   0.410404  -0.039567   0.000017   0.000013  -0.001783
     7  C   -0.044136  -0.033160   0.423986  -0.000497  -0.000210  -0.036426
     8  C    0.000241  -0.000233  -0.005345  -0.022146  -0.033513  -0.000048
     9  C   -0.000099   0.000008   0.002443   0.375929   0.391082   0.000016
    10  C   -0.000067   0.000025  -0.001264  -0.032029  -0.027837   0.000016
    11  O   -0.000019  -0.000005   0.013476   0.000411   0.004719  -0.000104
    12  C    0.008612  -0.004963  -0.039852   0.000139  -0.000014   0.403800
    13  C    0.000009  -0.000003   0.000134   0.005132  -0.001073   0.000000
    14  O    0.000005   0.000000  -0.000001   0.008442   0.000914   0.000000
    15  C   -0.000284  -0.000266   0.000027  -0.000002   0.000000  -0.000005
    16  O   -0.000135  -0.000018   0.000000   0.000000   0.000000   0.000000
    17  C   -0.000028   0.000010   0.000000   0.000001   0.000000   0.000000
    18  C    0.000029  -0.000003   0.000001   0.000000   0.000000  -0.000005
    19  O    0.000000   0.000000   0.000000   0.000000   0.000000   0.000000
    20  H    0.000340  -0.000290   0.000198  -0.000019   0.000059   0.000020
    21  H    0.000186   0.000035   0.000006  -0.000039  -0.000109  -0.000005
    22  H   -0.000495  -0.000214   0.000066   0.000045   0.000006   0.000026
    23  H   -0.008696  -0.002674  -0.000284   0.000000   0.000000  -0.000050
    24  H    0.007614  -0.008227  -0.000272   0.000000   0.000000   0.000582
    25  H    0.561441  -0.025751  -0.004734   0.000004  -0.000002  -0.000006
    26  H   -0.025751   0.547133  -0.007749   0.000000  -0.000001   0.003364
    27  H   -0.004734  -0.007749   0.556715  -0.000075  -0.000036  -0.005395
    28  H    0.000004   0.000000  -0.000075   0.490195  -0.010913  -0.000005
    29  H   -0.000002  -0.000001  -0.000036  -0.010913   0.500569   0.000001
    30  H   -0.000006   0.003364  -0.005395  -0.000005   0.000001   0.549573
    31  H   -0.000260  -0.000666   0.008000  -0.000021   0.000005  -0.026468
    32  H   -0.000372  -0.000004  -0.005739  -0.000048  -0.000021  -0.023180
    33  H   -0.000016   0.000000  -0.000003  -0.000474   0.000372   0.000000
    34  H   -0.000001   0.000000  -0.000005   0.000492   0.000842   0.000000
    35  H    0.000090   0.000000  -0.000031  -0.000243  -0.000500   0.000000
    36  H   -0.000003   0.000000  -0.000002  -0.000276  -0.000237   0.000000
    37  H   -0.000031   0.000001   0.000000   0.000000   0.000000   0.000000
    38  H    0.000001   0.000001   0.000000   0.000004   0.000000   0.000000
    39  H    0.000002   0.000000   0.000000   0.000000   0.000000   0.000000
    40  H    0.000000  -0.000001   0.000000   0.000000   0.000000   0.000000
    41  H   -0.000035   0.000001   0.000000   0.000000   0.000000  -0.000004
    42  H   -0.000001   0.000001   0.000000   0.000000   0.000000   0.000000
    43  H    0.000000   0.000000   0.000000   0.000000   0.000000   0.000000
              31         32         33         34         35         36
     1  C   -0.003848  -0.015143   0.000236  -0.001053   0.001577  -0.000232
     2  C    0.002793  -0.000483  -0.014848   0.011727   0.003660  -0.001406
     3  C   -0.000489   0.000028   0.004990  -0.000123  -0.000449   0.001542
     4  C   -0.001483   0.000083   0.000079   0.000016  -0.000027   0.000120
     5  C    0.005193  -0.000419   0.000011   0.000000  -0.000002   0.000000
     6  C   -0.008048   0.007706  -0.000016  -0.000001   0.000002  -0.000002
     7  C   -0.033592  -0.024360   0.000019   0.000016  -0.000035   0.000012
     8  C   -0.000487   0.005335  -0.000575   0.001031   0.000438  -0.000534
     9  C    0.000081   0.000535   0.007510  -0.010222  -0.002715   0.007129
    10  C   -0.000189  -0.000089  -0.020609  -0.035859  -0.030757  -0.038417
    11  O   -0.000066   0.009923   0.000006  -0.000015  -0.000067   0.000007
    12  C    0.403212   0.398622   0.000000   0.000000   0.000007  -0.000003
    13  C    0.000003  -0.000001   0.395942   0.399361   0.383341  -0.006030
    14  O   -0.000024   0.000006  -0.002061   0.005013   0.004489   0.321507
    15  C    0.000279  -0.000001  -0.000001   0.000001   0.000003  -0.000029
    16  O   -0.000002   0.000000  -0.000012   0.000000   0.000000  -0.000009
    17  C   -0.000014  -0.000001  -0.000023   0.000000  -0.000001   0.000309
    18  C    0.000074  -0.000001  -0.000001   0.000000   0.000000   0.000001
    19  O    0.000000   0.000000   0.000000   0.000000   0.000000   0.000000
    20  H    0.000031  -0.000004  -0.000516   0.000006  -0.000275  -0.000002
    21  H   -0.000039   0.000001   0.002152  -0.000777   0.000083   0.001894
    22  H    0.003537   0.000055  -0.000023  -0.000003  -0.000015  -0.000067
    23  H    0.000034   0.000025  -0.000003   0.000000   0.000000   0.000001
    24  H   -0.001158  -0.000061  -0.000001   0.000000   0.000000   0.000000
    25  H   -0.000260  -0.000372  -0.000016  -0.000001   0.000090  -0.000003
    26  H   -0.000666  -0.000004   0.000000   0.000000   0.000000   0.000000
    27  H    0.008000  -0.005739  -0.000003  -0.000005  -0.000031  -0.000002
    28  H   -0.000021  -0.000048  -0.000474   0.000492  -0.000243  -0.000276
    29  H    0.000005  -0.000021   0.000372   0.000842  -0.000500  -0.000237
    30  H   -0.026468  -0.023180   0.000000   0.000000   0.000000   0.000000
    31  H    0.555823  -0.027042   0.000001   0.000000   0.000000   0.000003
    32  H   -0.027042   0.544238   0.000000   0.000000   0.000001  -0.000002
    33  H    0.000001   0.000000   0.537909  -0.025261  -0.020838   0.003342
    34  H    0.000000   0.000000  -0.025261   0.529445  -0.019763   0.000271
    35  H    0.000000   0.000001  -0.020838  -0.019763   0.543628   0.000103
    36  H    0.000003  -0.000002   0.003342   0.000271   0.000103   0.442430
    37  H    0.000000   0.000000   0.000002   0.000001   0.000000   0.000003
    38  H   -0.000030   0.000001  -0.000001  -0.000001  -0.000001   0.000006
    39  H    0.000003   0.000000  -0.000016   0.000001  -0.000003   0.000363
    40  H    0.000002   0.000000   0.000001   0.000000   0.000000  -0.000003
    41  H    0.000000   0.000000   0.000000   0.000000   0.000000   0.000000
    42  H    0.000081   0.000000   0.000000   0.000000   0.000000   0.000000
    43  H    0.000000   0.000000   0.000000   0.000000   0.000000   0.000000
              37         38         39         40         41         42
     1  C   -0.000022  -0.000004  -0.000035   0.000001   0.000013  -0.000017
     2  C    0.000017   0.000153   0.000048  -0.000010  -0.000049   0.000002
     3  C    0.005691  -0.000005  -0.001622  -0.000567  -0.000242  -0.000130
     4  C   -0.003633  -0.000954  -0.007659   0.011200  -0.012167   0.005566
     5  C    0.000067  -0.000229  -0.000271  -0.000139   0.010108  -0.003468
     6  C    0.000034   0.000012  -0.000014   0.000020   0.000633  -0.000168
     7  C    0.000002   0.000004   0.000002  -0.000001  -0.000009   0.000016
     8  C    0.000000  -0.000004   0.000000   0.000000   0.000000   0.000000
     9  C   -0.000001   0.000002  -0.000001   0.000000   0.000000   0.000000
    10  C   -0.000005  -0.000021   0.000067  -0.000004  -0.000001   0.000001
    11  O    0.000000   0.000000   0.000000   0.000000   0.000000   0.000000
    12  C   -0.000001  -0.000009   0.000000   0.000000  -0.000025   0.000013
    13  C    0.000005   0.000007   0.000027   0.000000   0.000000   0.000000
    14  O   -0.000018   0.000426   0.000099   0.000002   0.000000  -0.000001
    15  C   -0.039849  -0.032873  -0.026282  -0.037230  -0.035711  -0.042585
    16  O    0.323905   0.004549  -0.002961   0.001273  -0.001663   0.004219
    17  C   -0.002524   0.391442   0.398535   0.397427   0.007595  -0.004164
    18  C    0.006970  -0.002259   0.007634  -0.018733   0.406098   0.396908
    19  O   -0.000048  -0.000450  -0.000139   0.028486  -0.028994  -0.026148
    20  H    0.000104  -0.000142   0.000288  -0.000099   0.000001  -0.000004
    21  H   -0.000660  -0.000091   0.004107  -0.000201   0.000031  -0.000077
    22  H   -0.000454   0.002128  -0.000020  -0.000453  -0.000537   0.002936
    23  H   -0.000803  -0.000165  -0.000024  -0.000060   0.002288   0.000443
    24  H   -0.000054  -0.000029   0.000000   0.000014  -0.001244   0.000110
    25  H   -0.000031   0.000001   0.000002   0.000000  -0.000035  -0.000001
    26  H    0.000001   0.000001   0.000000  -0.000001   0.000001   0.000001
    27  H    0.000000   0.000000   0.000000   0.000000   0.000000   0.000000
    28  H    0.000000   0.000004   0.000000   0.000000   0.000000   0.000000
    29  H    0.000000   0.000000   0.000000   0.000000   0.000000   0.000000
    30  H    0.000000   0.000000   0.000000   0.000000  -0.000004   0.000000
    31  H    0.000000  -0.000030   0.000003   0.000002   0.000000   0.000081
    32  H    0.000000   0.000001   0.000000   0.000000   0.000000   0.000000
    33  H    0.000002  -0.000001  -0.000016   0.000001   0.000000   0.000000
    34  H    0.000001  -0.000001   0.000001   0.000000   0.000000   0.000000
    35  H    0.000000  -0.000001  -0.000003   0.000000   0.000000   0.000000
    36  H    0.000003   0.000006   0.000363  -0.000003   0.000000   0.000000
    37  H    0.435690   0.000224   0.003878  -0.000632  -0.000484  -0.000483
    38  H    0.000224   0.545412  -0.021552  -0.020450  -0.000327   0.001235
    39  H    0.003878  -0.021552   0.545026  -0.025180  -0.000396   0.000053
    40  H   -0.000632  -0.020450  -0.025180   0.532506   0.001597  -0.001905
    41  H   -0.000484  -0.000327  -0.000396   0.001597   0.551069  -0.031427
    42  H   -0.000483   0.001235   0.000053  -0.001905  -0.031427   0.555143
    43  H   -0.000808  -0.000042  -0.000177   0.000038  -0.004097   0.008903
              43
     1  C    0.000000
     2  C   -0.000005
     3  C   -0.000105
     4  C    0.002342
     5  C   -0.000363
     6  C    0.000000
     7  C    0.000000
     8  C    0.000000
     9  C    0.000000
    10  C    0.000000
    11  O    0.000000
    12  C    0.000000
    13  C    0.000000
    14  O    0.000000
    15  C   -0.012993
    16  O    0.024274
    17  C    0.000334
    18  C   -0.052889
    19  O    0.318059
    20  H   -0.000024
    21  H   -0.000044
    22  H   -0.000043
    23  H   -0.000024
    24  H   -0.000033
    25  H    0.000000
    26  H    0.000000
    27  H    0.000000
    28  H    0.000000
    29  H    0.000000
    30  H    0.000000
    31  H    0.000000
    32  H    0.000000
    33  H    0.000000
    34  H    0.000000
    35  H    0.000000
    36  H    0.000000
    37  H   -0.000808
    38  H   -0.000042
    39  H   -0.000177
    40  H    0.000038
    41  H   -0.004097
    42  H    0.008903
    43  H    0.459628
 Mulliken charges:
               1
     1  C   -0.049223
     2  C    0.045680
     3  C   -0.204763
     4  C   -0.187235
     5  C   -0.220027
     6  C   -0.258303
     7  C   -0.226794
     8  C    0.245513
     9  C   -0.193351
    10  C   -0.122083
    11  O   -0.398949
    12  C   -0.299353
    13  C   -0.273461
    14  O   -0.424962
    15  C   -0.132917
    16  O   -0.442912
    17  C   -0.257797
    18  C    0.048086
    19  O   -0.448939
    20  H    0.176689
    21  H    0.127755
    22  H    0.166761
    23  H    0.143874
    24  H    0.147713
    25  H    0.142037
    26  H    0.139239
    27  H    0.149658
    28  H    0.179086
    29  H    0.162208
    30  H    0.129233
    31  H    0.124769
    32  H    0.130413
    33  H    0.132725
    34  H    0.144862
    35  H    0.138300
    36  H    0.268211
    37  H    0.273914
    38  H    0.134030
    39  H    0.126217
    40  H    0.133100
    41  H    0.137978
    42  H    0.134947
    43  H    0.258071
 Sum of Mulliken charges =   0.00000
 Mulliken charges with hydrogens summed into heavy atoms:
               1
     1  C   -0.049223
     2  C    0.045680
     3  C    0.099682
     4  C   -0.020474
     5  C    0.071560
     6  C    0.022972
     7  C   -0.077136
     8  C    0.245513
     9  C    0.147943
    10  C   -0.122083
    11  O   -0.398949
    12  C    0.085062
    13  C    0.142425
    14  O   -0.156752
    15  C   -0.132917
    16  O   -0.168998
    17  C    0.135551
    18  C    0.321011
    19  O   -0.190869
 Electronic spatial extent (au):  <R**2>=           5676.1050
 Charge=              0.0000 electrons
 Dipole moment (field-independent basis, Debye):
    X=             -1.9367    Y=             -4.2641    Z=              3.4823  Tot=              5.8361
 Quadrupole moment (field-independent basis, Debye-Ang):
   XX=           -149.8864   YY=           -107.2813   ZZ=           -116.7676
   XY=             -7.2274   XZ=              1.2457   YZ=             -4.9164
 Traceless Quadrupole moment (field-independent basis, Debye-Ang):
   XX=            -25.2413   YY=             17.3638   ZZ=              7.8775
   XY=             -7.2274   XZ=              1.2457   YZ=             -4.9164
 Octapole moment (field-independent basis, Debye-Ang**2):
  XXX=             -2.9881  YYY=            -34.4512  ZZZ=              0.7944  XYY=            -34.8219
  XXY=            -69.0334  XXZ=             52.5951  XZZ=             -0.7437  YZZ=             -2.0742
  YYZ=             19.1942  XYZ=              3.7613
 Hexadecapole moment (field-independent basis, Debye-Ang**3):
 XXXX=          -5558.3731 YYYY=          -1842.2201 ZZZZ=           -626.6570 XXXY=           -151.1076
 XXXZ=           -159.2025 YYYX=              5.6120 YYYZ=            -17.7232 ZZZX=            -12.1612
 ZZZY=            -12.5141 XXYY=          -1139.9001 XXZZ=           -928.5097 YYZZ=           -438.9810
 XXYZ=             -5.0721 YYXZ=             13.9038 ZZXY=             13.0505
 N-N= 1.595747394395D+03 E-N=-5.261035980626D+03  KE= 8.829994444406D+02
 1\1\GINC-SNODE72\SP\RmPW1PW91\6-311G(d,p)\C15H24O4\ROOT\11-Mar-2024\0\
 \# mPW1PW91/6-311G(d,p) nmr guess=read geom=check scrf=(solvent=methan
 ol,read)\\candidate structure: DY-202A-11R_70, conformer: 1, nmr calcu
 lation with methanol solvation\\0,1\C,0,1.762930732,0.7219810467,0.111
 5507823\C,0,1.1595539283,-0.4787440537,0.2875480598\C,0,-0.2667474616,
 -0.7374940675,0.6885408365\C,0,-1.2806621009,0.2283972639,0.0199559305
 \C,0,-1.3186359157,1.600327171,0.739408983\C,0,0.0174687157,2.12947169
 51,1.2936670311\C,0,1.2256522796,2.1156204365,0.3373575427\C,0,3.15737
 40492,0.5076363182,-0.3072078391\C,0,3.3828794751,-0.9777330208,-0.523
 1182372\C,0,2.1139325276,-1.6547987167,0.0250779908\O,0,4.0104122745,1
 .3836322547,-0.4579465956\C,0,0.9637430897,2.8564612578,-0.9896071359\
 C,0,2.3765034216,-2.4641259579,1.2997895778\O,0,1.5906871226,-2.516727
 9805,-1.0041140576\C,0,-2.6989421726,-0.4165382715,-0.1040953181\O,0,-
 3.2234737255,-0.7561928899,1.2033971761\C,0,-2.6889448297,-1.664240327
 ,-0.9989887274\C,0,-3.7270464166,0.5931783904,-0.6522525998\O,0,-5.030
 6894505,0.0195765894,-0.7674141727\H,0,-0.3571209682,-0.6696614228,1.7
 821109089\H,0,-0.5068016007,-1.7749846953,0.4410324585\H,0,-0.93871921
 75,0.3880821865,-1.0106407599\H,0,-2.0162151741,1.5348149816,1.5847478
 472\H,0,-1.7351020043,2.3469993839,0.0536137838\H,0,0.2902387886,1.569
 9199242,2.1977610871\H,0,-0.148585496,3.1642175587,1.6218924818\H,0,2.
 0360185383,2.6652414128,0.8392913999\H,0,3.4747121741,-1.170918915,-1.
 5985945112\H,0,4.3096339757,-1.3108178195,-0.0451601137\H,0,0.63258477
 67,3.8839736372,-0.7939798039\H,0,0.1950694958,2.3602456211,-1.5920651
 608\H,0,1.8784860804,2.9095887488,-1.590619262\H,0,1.4435977045,-2.880
 1475946,1.6993284201\H,0,3.0554260485,-3.2952485359,1.0779155526\H,0,2
 .8307623417,-1.8398602452,2.0768723999\H,0,0.9379124018,-3.1114059173,
 -0.5976840278\H,0,-2.8489711504,-1.6128871132,1.4680162341\H,0,-2.2389
 015357,-1.4419445523,-1.9731549711\H,0,-2.1257090607,-2.4871857925,-0.
 5472214757\H,0,-3.7122620777,-2.012082945,-1.1649231532\H,0,-3.7731184
 529,1.4732644504,-0.0005615333\H,0,-3.436327821,0.921396944,-1.6550012
 165\H,0,-5.2184033096,-0.3729864385,0.1038741883\\Version=ES64L-G09Rev
 D.01\State=1-A\HF=-886.9756722\RMSD=5.061e-09\Dipole=-0.786235,-1.6728
 09,1.3622078\Quadrupole=-18.8285879,12.9430575,5.8855303,-5.1968423,0.
 6014043,-3.7349118\PG=C01 [X(C15H24O4)]\\@


 THE ONLY TROUBLE WITH A SURE THING IS THE UNCERTAINTY.
     -- FROM A TEABAG (BELONGING TO W.H.?)
 Job cpu time:       0 days  0 hours 35 minutes 58.1 seconds.
 File lengths (MBytes):  RWF=    278 Int=      0 D2E=      0 Chk=     31 Scr=      1
 Normal termination of Gaussian 09 at Mon Mar 11 00:18:49 2024.
