# Supplementary material for: New patchoulol- and guaiane-type sesquiterpenoids from Sanguisorba officinalis with anti-melanogenic activity
Source: Nat Prod Bioprospect. 2026 May 12;16(1):63. doi: 10.1007/s13659-026-00616-0 (PMC13161421; doi:10.1007/s13659-026-00616-0)
Supplement: Supplementary file 2 — Additional file 2. It includes the calculated NMR data of compound 11. [file 13659_2026_616_MOESM2_ESM.zip › New folder/11R-nmr-8.log]

 Entering Gaussian System, Link 0=/gpfs/home/zhengshan/software/Gaussian/g09/g09
 Input=DY-202A-11R_8-2.gjf
 Output=DY-202A-11R_8-2.log
 Initial command:
 /gpfs/home/zhengshan/software/Gaussian/g09/l1.exe "/gpfs/home/zhengshan/software/Gaussian/g09/scratch/zhengshan/%J/Gau-9834.inp" -scrdir="/gpfs/home/zhengshan/software/Gaussian/g09/scratch/zhengshan/%J/"
 Entering Link 1 = /gpfs/home/zhengshan/software/Gaussian/g09/l1.exe PID=      9835.
  
 Copyright (c) 1988,1990,1992,1993,1995,1998,2003,2009,2013,
            Gaussian, Inc.  All Rights Reserved.
  
 This is part of the Gaussian(R) 09 program.  It is based on
 the Gaussian(R) 03 system (copyright 2003, Gaussian, Inc.),
 the Gaussian(R) 98 system (copyright 1998, Gaussian, Inc.),
 the Gaussian(R) 94 system (copyright 1995, Gaussian, Inc.),
 the Gaussian 92(TM) system (copyright 1992, Gaussian, Inc.),
 the Gaussian 90(TM) system (copyright 1990, Gaussian, Inc.),
 the Gaussian 88(TM) system (copyright 1988, Gaussian, Inc.),
 the Gaussian 86(TM) system (copyright 1986, Carnegie Mellon
 University), and the Gaussian 82(TM) system (copyright 1983,
 Carnegie Mellon University). Gaussian is a federally registered
 trademark of Gaussian, Inc.
  
 This software contains proprietary and confidential information,
 including trade secrets, belonging to Gaussian, Inc.
  
 This software is provided under written license and may be
 used, copied, transmitted, or stored only in accord with that
 written license.
  
 The following legend is applicable only to US Government
 contracts under FAR:
  
                    RESTRICTED RIGHTS LEGEND
  
 Use, reproduction and disclosure by the US Government is
 subject to restrictions as set forth in subparagraphs (a)
 and (c) of the Commercial Computer Software - Restricted
 Rights clause in FAR 52.227-19.
  
 Gaussian, Inc.
 340 Quinnipiac St., Bldg. 40, Wallingford CT 06492
  
  
 ---------------------------------------------------------------
 Warning -- This program may not be used in any manner that
 competes with the business of Gaussian, Inc. or will provide
 assistance to any competitor of Gaussian, Inc.  The licensee
 of this program is prohibited from giving any competitor of
 Gaussian, Inc. access to this program.  By using this program,
 the user acknowledges that Gaussian, Inc. is engaged in the
 business of creating and licensing software in the field of
 computational chemistry and represents and warrants to the
 licensee that it is not a competitor of Gaussian, Inc. and that
 it will not use this program in any manner prohibited above.
 ---------------------------------------------------------------
  

 Cite this work as:
 Gaussian 09, Revision D.01,
 M. J. Frisch, G. W. Trucks, H. B. Schlegel, G. E. Scuseria, 
 M. A. Robb, J. R. Cheeseman, G. Scalmani, V. Barone, B. Mennucci, 
 G. A. Petersson, H. Nakatsuji, M. Caricato, X. Li, H. P. Hratchian, 
 A. F. Izmaylov, J. Bloino, G. Zheng, J. L. Sonnenberg, M. Hada, 
 M. Ehara, K. Toyota, R. Fukuda, J. Hasegawa, M. Ishida, T. Nakajima, 
 Y. Honda, O. Kitao, H. Nakai, T. Vreven, J. A. Montgomery, Jr., 
 J. E. Peralta, F. Ogliaro, M. Bearpark, J. J. Heyd, E. Brothers, 
 K. N. Kudin, V. N. Staroverov, T. Keith, R. Kobayashi, J. Normand, 
 K. Raghavachari, A. Rendell, J. C. Burant, S. S. Iyengar, J. Tomasi, 
 M. Cossi, N. Rega, J. M. Millam, M. Klene, J. E. Knox, J. B. Cross, 
 V. Bakken, C. Adamo, J. Jaramillo, R. Gomperts, R. E. Stratmann, 
 O. Yazyev, A. J. Austin, R. Cammi, C. Pomelli, J. W. Ochterski, 
 R. L. Martin, K. Morokuma, V. G. Zakrzewski, G. A. Voth, 
 P. Salvador, J. J. Dannenberg, S. Dapprich, A. D. Daniels, 
 O. Farkas, J. B. Foresman, J. V. Ortiz, J. Cioslowski, 
 and D. J. Fox, Gaussian, Inc., Wallingford CT, 2013.
 
 ******************************************
 Gaussian 09:  ES64L-G09RevD.01 24-Apr-2013
                10-Mar-2024 
 ******************************************
 %chk=DY-202A-11R_8.chk
 %mem=6GB
 %nprocshared=3
 Will use up to    3 processors via shared memory.
 ----------------------------------------------------------------------
 # mPW1PW91/6-311G(d,p) nmr guess=read geom=check scrf=(solvent=methano
 l,read)
 ----------------------------------------------------------------------
 1/29=2,38=1,40=2/1;
 2/12=2,40=1/2;
 3/5=4,6=6,7=101,11=2,14=-4,16=1,25=1,30=1,70=2203,72=3,74=-7,116=-2/1,2,8,3;
 4/5=1/1;
 5/5=2,38=6,53=3/2;
 8/6=1,10=90,11=11/1;
 10/13=100,45=16/2;
 6/7=2,8=2,9=2,10=2,28=1/1;
 99/9=1/99;
 ----------------------------------------------------------------------
 candidate structure: DY-202A-11R_8, conformer: 1, nmr calculation with
  methanol solvation
 ----------------------------------------------------------------------
 Structure from the checkpoint file:  "DY-202A-11R_8.chk"
 Charge =  0 Multiplicity = 1
 Redundant internal coordinates found in file.
 C,0,1.6293100506,0.7371855988,0.1720475747
 C,0,0.9358099715,-0.3569432207,0.5652179236
 C,0,-0.4678217826,-0.3945100477,1.0981871111
 C,0,-1.3908682721,0.4734644675,0.201812068
 C,0,-1.3652787758,1.9555169429,0.6423881905
 C,0,0.0106914035,2.4795716161,1.1100298388
 C,0,1.227509194,2.1959006976,0.2028707362
 C,0,2.9393382565,0.312351366,-0.351922535
 C,0,2.9833928346,-1.2075589674,-0.3992348645
 C,0,1.675345675,-1.6623035193,0.2822177908
 O,0,3.8592781799,1.0567606695,-0.6914175354
 C,0,1.0433810367,2.7509317452,-1.2259394144
 C,0,1.9169972064,-2.4955232049,1.5437167111
 O,0,0.809420463,-2.3858344523,-0.6264575162
 C,0,-2.8186027989,-0.1145448035,0.0242430691
 O,0,-3.5321277168,0.714564037,-0.9236007813
 C,0,-3.6657300848,-0.1206743664,1.2952644748
 C,0,-2.7702003233,-1.553795648,-0.5452679259
 O,0,-1.9062880154,-1.6964273793,-1.6744218629
 H,0,-0.4953371891,-0.0376549687,2.1358810617
 H,0,-0.8009461963,-1.4335212891,1.1323708519
 H,0,-0.9654948114,0.4304401257,-0.8074918549
 H,0,-2.0629186672,2.1087805741,1.4759999839
 H,0,-1.7375206567,2.5727416046,-0.1824395144
 H,0,0.2306315885,2.0856492938,2.1102065971
 H,0,-0.0710508183,3.5677960964,1.2320790942
 H,0,2.0816453448,2.7376903582,0.6363490868
 H,0,3.0066127997,-1.5342849747,-1.4451244676
 H,0,3.8908626029,-1.5820382068,0.0862849542
 H,0,0.801146665,3.8201648746,-1.1884758146
 H,0,0.2367540278,2.2388178989,-1.7622577172
 H,0,1.9618047502,2.6360890275,-1.8109373974
 H,0,0.9738044459,-2.7307005161,2.0477630964
 H,0,2.4122068331,-3.4389658627,1.2815078174
 H,0,2.5637253845,-1.9586490415,2.246226446
 H,0,1.1593731894,-3.2875882173,-0.7322868137
 H,0,-3.0824177788,0.6084511837,-1.7809878437
 H,0,-3.150778319,-0.6399707435,2.1104219533
 H,0,-3.8922782069,0.8981065781,1.6247350235
 H,0,-4.6191247569,-0.6317872096,1.1148917534
 H,0,-2.5076511216,-2.2779310031,0.2352177655
 H,0,-3.7808843922,-1.7968895773,-0.8920700649
 H,0,-1.0014212196,-1.8726775363,-1.3459970502
 Recover connectivity data from disk.
                          Input orientation:                          
 ---------------------------------------------------------------------
 Center     Atomic      Atomic             Coordinates (Angstroms)
 Number     Number       Type             X           Y           Z
 ---------------------------------------------------------------------
      1          6           0        1.629310    0.737186    0.172048
      2          6           0        0.935810   -0.356943    0.565218
      3          6           0       -0.467822   -0.394510    1.098187
      4          6           0       -1.390868    0.473464    0.201812
      5          6           0       -1.365279    1.955517    0.642388
      6          6           0        0.010691    2.479572    1.110030
      7          6           0        1.227509    2.195901    0.202871
      8          6           0        2.939338    0.312351   -0.351923
      9          6           0        2.983393   -1.207559   -0.399235
     10          6           0        1.675346   -1.662304    0.282218
     11          8           0        3.859278    1.056761   -0.691418
     12          6           0        1.043381    2.750932   -1.225939
     13          6           0        1.916997   -2.495523    1.543717
     14          8           0        0.809420   -2.385834   -0.626458
     15          6           0       -2.818603   -0.114545    0.024243
     16          8           0       -3.532128    0.714564   -0.923601
     17          6           0       -3.665730   -0.120674    1.295264
     18          6           0       -2.770200   -1.553796   -0.545268
     19          8           0       -1.906288   -1.696427   -1.674422
     20          1           0       -0.495337   -0.037655    2.135881
     21          1           0       -0.800946   -1.433521    1.132371
     22          1           0       -0.965495    0.430440   -0.807492
     23          1           0       -2.062919    2.108781    1.476000
     24          1           0       -1.737521    2.572742   -0.182440
     25          1           0        0.230632    2.085649    2.110207
     26          1           0       -0.071051    3.567796    1.232079
     27          1           0        2.081645    2.737690    0.636349
     28          1           0        3.006613   -1.534285   -1.445124
     29          1           0        3.890863   -1.582038    0.086285
     30          1           0        0.801147    3.820165   -1.188476
     31          1           0        0.236754    2.238818   -1.762258
     32          1           0        1.961805    2.636089   -1.810937
     33          1           0        0.973804   -2.730701    2.047763
     34          1           0        2.412207   -3.438966    1.281508
     35          1           0        2.563725   -1.958649    2.246226
     36          1           0        1.159373   -3.287588   -0.732287
     37          1           0       -3.082418    0.608451   -1.780988
     38          1           0       -3.150778   -0.639971    2.110422
     39          1           0       -3.892278    0.898107    1.624735
     40          1           0       -4.619125   -0.631787    1.114892
     41          1           0       -2.507651   -2.277931    0.235218
     42          1           0       -3.780884   -1.796890   -0.892070
     43          1           0       -1.001421   -1.872678   -1.345997
 ---------------------------------------------------------------------
                    Distance matrix (angstroms):
                    1          2          3          4          5
     1  C    0.000000
     2  C    1.353752   0.000000
     3  C    2.556645   1.501882   0.000000
     4  C    3.031817   2.497013   1.552058   0.000000
     5  C    3.266973   3.263194   2.556523   1.546364   0.000000
     6  C    2.556491   3.032900   2.913668   2.610306   1.544868
     7  C    1.513355   2.594879   3.222727   3.134117   2.640740
     8  C    1.473500   2.302874   3.769776   4.368440   4.713637
     9  C    2.437609   2.417915   3.848922   4.724538   5.477314
    10  C    2.402458   1.526751   2.620357   3.737598   4.739593
    11  O    2.412563   3.482005   4.902312   5.357437   5.466516
    12  C    2.520487   3.588691   4.192744   3.626417   3.150393
    13  C    3.523442   2.548276   3.209379   4.643013   5.603346
    14  O    3.326121   2.356367   2.927647   3.701742   5.018627
    15  C    4.531139   3.800924   2.599598   1.554256   2.603730
    16  O    5.276495   4.829822   3.835054   2.430982   2.947460
    17  C    5.480419   4.665079   3.215656   2.592997   3.166843
    18  C    5.011869   4.049709   3.057096   2.563293   3.962273
    19  O    4.672513   3.858462   3.384012   2.914505   4.358554
    20  H    2.995187   2.148746   1.097685   2.191767   2.638191
    21  H    3.397107   2.120614   1.091643   2.202395   3.470466
    22  H    2.790448   2.473715   2.135377   1.096124   2.141924
    23  H    4.148990   3.987692   2.992247   2.179327   1.097770
    24  H    3.851036   4.035931   3.472279   2.162124   1.095386
    25  H    2.744288   2.974983   2.768251   2.978317   2.172178
    26  H    3.468033   4.106343   3.984373   3.518275   2.149931
    27  H    2.102903   3.300720   4.064942   4.168200   3.534560
    28  H    3.109950   3.117023   4.454124   5.106985   5.970751
    29  H    3.240490   3.234590   4.629503   5.668785   6.360076
    30  H    3.470107   4.532307   4.960100   4.235355   3.394462
    31  H    2.817028   3.555812   3.951327   3.102128   2.903290
    32  H    2.765613   3.956895   4.852898   4.468615   4.189447
    33  H    3.996778   2.798948   2.904783   4.389292   5.422824
    34  H    4.391363   3.491659   4.194864   5.562035   6.616518
    35  H    3.527446   2.835729   3.599278   5.072831   5.773220
    36  H    4.151803   3.212815   3.790554   4.639158   5.979444
    37  H    5.102088   4.752139   4.016428   2.609800   3.261273
    38  H    5.338829   4.378123   2.878042   2.824856   3.475585
    39  H    5.711754   5.099820   3.697974   2.908966   2.910129
    40  H    6.465754   5.588826   4.158112   3.532271   4.183888
    41  H    5.119508   3.956832   2.907386   2.969595   4.403735
    42  H    6.068285   5.142406   4.111469   3.473221   4.719138
    43  H    4.004571   3.114973   2.905812   2.837563   4.329104
                    6          7          8          9         10
     6  C    0.000000
     7  C    1.544038   0.000000
     8  C    3.925700   2.604978   0.000000
     9  C    4.970892   3.876751   1.521285   0.000000
    10  C    4.539986   3.884919   2.428801   1.543424   0.000000
    11  O    4.481208   3.003931   1.231134   2.445340   3.620889
    12  C    2.568431   1.543846   3.210177   4.485168   4.706438
    13  C    5.345433   4.927750   3.538755   2.563418   1.531023
    14  O    5.227383   4.674920   3.448496   2.483167   1.448798
    15  C    3.989145   4.662734   5.785985   5.919220   4.760008
    16  O    4.449997   5.110522   6.509106   6.813334   5.849895
    17  C    4.506847   5.523010   6.821119   6.947192   5.650661
    18  C    5.171211   5.531873   6.009885   5.765851   4.523205
    19  O    5.372797   5.338083   5.409648   5.076817   4.081385
    20  H    2.764935   3.419576   4.255428   4.460611   3.284420
    21  H    3.996442   4.260435   4.386448   4.088777   2.628141
    22  H    2.971324   2.991145   3.933092   4.294581   3.541339
    23  H    2.138055   3.529216   5.620590   6.322964   5.442500
    24  H    2.176098   3.013615   5.197220   6.051834   5.458862
    25  H    1.097225   2.154959   4.067402   4.971942   4.413150
    26  H    1.098094   2.151192   4.708442   5.898714   5.595184
    27  H    2.140058   1.100449   2.755828   4.177389   4.432881
    28  H    5.622758   4.449200   2.147017   1.095981   2.184576
    29  H    5.709681   4.623837   2.164749   1.095201   2.225612
    30  H    2.775813   2.180794   4.192427   5.537428   5.743224
    31  H    2.891211   2.201174   3.606145   4.612957   4.633376
    32  H    3.516161   2.188236   2.912740   4.220210   4.789524
    33  H    5.380880   5.266820   4.345340   3.513717   2.179629
    34  H    6.389504   5.858215   4.125329   2.851373   2.167504
    35  H    5.244686   4.818823   3.471153   2.781856   2.175861
    36  H    6.162283   5.563076   4.033921   2.786484   1.984187
    37  H    4.628866   5.003115   6.196083   6.480833   5.661224
    38  H    4.552716   5.554306   6.637739   6.651961   5.261080
    39  H    4.242538   5.469752   7.135914   7.470283   6.273475
    40  H    5.578152   6.558257   7.757145   7.773183   6.432392
    41  H    5.453547   5.828176   6.060032   5.630257   4.228317
    42  H    6.055788   6.498098   7.064138   6.807763   5.582787
    43  H    5.098874   4.890854   4.614339   4.149396   3.140131
                   11         12         13         14         15
    11  O    0.000000
    12  C    3.329445   0.000000
    13  C    4.624608   5.996623   0.000000
    14  O    4.599708   5.176918   2.438937   0.000000
    15  C    6.817494   4.968786   5.513961   4.329517   0.000000
    16  O    7.402965   5.017318   6.788614   5.343202   1.447393
    17  C    7.871404   6.064513   6.071942   5.371307   1.527468
    18  C    7.126454   5.791148   5.217330   3.675944   1.548589
    19  O    6.464371   5.355435   5.060877   2.991418   2.494020
    20  H    5.306038   4.630951   3.494443   3.853162   3.140460
    21  H    5.589758   5.145174   2.946909   2.567812   2.653033
    22  H    4.866640   3.097638   4.732674   3.333842   2.103046
    23  H    6.393501   4.166765   6.086372   5.733430   2.760767
    24  H    5.820774   2.975577   6.482471   5.592096   2.903957
    25  H    4.698381   3.497575   4.914456   5.274324   4.299992
    26  H    5.045059   2.819766   6.388528   6.298818   4.750531
    27  H    2.783607   2.132202   5.313845   5.428052   5.702837
    28  H    2.829952   4.718623   3.323314   2.494595   6.173155
    29  H    2.751196   5.348337   2.618149   3.263338   6.868356
    30  H    4.151583   1.096969   6.971220   6.231401   5.482264
    31  H    3.958111   1.095694   6.013873   4.796394   4.250307
    32  H    2.710721   1.094949   6.131000   5.286842   5.812587
    33  H    5.493080   6.385159   1.094981   2.701372   5.032023
    34  H    5.118399   6.817317   1.097301   2.705243   6.324070
    35  H    4.404646   6.045456   1.095450   3.392991   6.107977
    36  H    5.115127   6.059775   2.526174   0.973050   5.144398
    37  H    7.040972   4.681935   6.758881   5.044313   1.962442
    38  H    7.737577   6.341963   5.426470   5.120715   2.176822
    39  H    8.091746   5.993333   6.728370   6.161015   2.177112
    40  H    8.831606   6.999018   6.810161   5.964737   2.167702
    41  H    7.246834   6.327264   4.619202   3.428862   2.195778
    42  H    8.158166   6.638350   6.235944   4.635548   2.143805
    43  H    5.712835   5.057014   4.153980   2.014997   2.875889
                   16         17         18         19         20
    16  O    0.000000
    17  C    2.374623   0.000000
    18  C    2.422628   2.498674   0.000000
    19  O    3.003326   3.794426   1.428873   0.000000
    20  H    4.375884   3.280994   3.829131   4.388703   0.000000
    21  H    4.037405   3.155485   2.589768   3.028033   1.746102
    22  H    2.584920   3.466494   2.694980   2.481980   3.017218
    23  H    3.140143   2.751752   4.242668   4.942600   2.738602
    24  H    2.687519   3.627133   4.269237   4.525516   3.705644
    25  H    5.024164   4.551223   5.413141   5.761418   2.244128
    26  H    4.976640   5.150779   6.055995   6.287121   3.741143
    27  H    6.167733   6.452654   6.584336   6.395676   4.073325
    28  H    6.934294   7.350387   5.846511   4.920921   5.227538
    29  H    7.835498   7.790976   6.690995   6.059714   5.081802
    30  H    5.337807   6.453849   6.484419   6.164344   5.254997
    31  H    4.151044   5.490449   4.990667   4.481796   4.573158
    32  H    5.887522   6.994096   6.445846   5.809602   5.363192
    33  H    6.403302   5.376223   4.703880   4.818642   3.068980
    34  H    7.579540   6.924779   5.809330   5.515737   4.555511
    35  H    7.372469   6.564190   6.033831   5.951577   3.613898
    36  H    6.169603   6.117347   4.299135   3.580180   4.639668
    37  H    0.973967   3.214841   2.509939   2.589807   4.738386
    38  H    3.344471   1.095137   2.834185   4.121881   2.723013
    39  H    2.580196   1.094436   3.461184   4.643296   3.560355
    40  H    2.673888   1.096691   2.650425   4.034007   4.289643
    41  H    3.368596   2.668071   1.096568   2.084828   3.561006
    42  H    2.523940   2.758150   1.095832   2.033784   4.801897
    43  H    3.643722   4.140570   1.967596   0.978627   3.968237
                   21         22         23         24         25
    21  H    0.000000
    22  H    2.695273   0.000000
    23  H    3.776051   3.038997   0.000000
    24  H    4.319264   2.361392   1.752588   0.000000
    25  H    3.795376   3.561376   2.379732   3.060573   0.000000
    26  H    5.055281   3.847451   2.481081   2.401691   1.748965
    27  H    5.094544   4.085724   4.275272   3.909431   2.454316
    28  H    4.599037   4.477093   6.892390   6.400691   5.783630
    29  H    4.809306   5.332271   7.141496   7.000936   5.562866
    30  H    5.962738   3.841407   4.269794   3.002167   3.770323
    31  H    4.789757   2.372174   3.973879   2.550508   3.875497
    32  H    5.732154   3.800115   5.223065   4.042404   4.321494
    33  H    2.381251   4.680403   5.741879   6.360156   4.873749
    34  H    3.790568   5.544826   7.130362   7.450101   5.997281
    35  H    3.582938   5.242932   6.208306   6.703181   4.670993
    36  H    3.279842   4.283043   6.661868   6.560319   6.149310
    37  H    4.226396   2.336824   3.728047   2.867497   5.319756
    38  H    2.666087   3.799403   3.023502   4.192378   4.343148
    39  H    3.903235   3.834123   2.198729   3.273112   4.317908
    40  H    3.901483   4.262968   3.765010   4.500635   5.647588
    41  H    2.104935   3.286452   4.580455   4.929154   5.482208
    42  H    3.620833   3.590901   4.879900   4.875714   6.338772
    43  H    2.524947   2.365508   4.994242   4.653758   5.397374
                   26         27         28         29         30
    26  H    0.000000
    27  H    2.382870   0.000000
    28  H    6.532279   4.841267   0.000000
    29  H    6.597757   4.715495   1.769009   0.000000
    30  H    2.585247   2.478188   5.796558   6.352571   0.000000
    31  H    3.290438   3.066890   4.691375   5.600764   1.774380
    32  H    3.776312   2.452325   4.314796   5.011319   1.771051
    33  H    6.436468   5.755232   4.214734   3.698114   7.308686
    34  H    7.433958   6.219050   3.378706   2.657661   7.835261
    35  H    6.205815   4.987956   3.741965   2.562904   6.949716
    36  H    7.236641   6.247218   2.644712   3.322649   7.131381
    37  H    5.186967   6.086438   6.463777   7.543977   5.074273
    38  H    5.287864   6.399980   7.166252   7.387106   6.811259
    39  H    4.677948   6.328407   7.933175   8.312354   6.203291
    40  H    6.191543   7.515497   8.094446   8.624436   7.382731
    41  H    6.411184   6.810213   5.812372   6.437968   7.082501
    42  H    6.859645   7.567545   6.815053   7.736863   7.254941
    43  H    6.091865   5.889863   4.023515   5.105913   5.973485
                   31         32         33         34         35
    31  H    0.000000
    32  H    1.770874   0.000000
    33  H    6.305205   6.683423   0.000000
    34  H    6.799583   6.831718   1.777017   0.000000
    35  H    6.253117   6.159099   1.778567   1.773409   0.000000
    36  H    5.696774   6.074318   2.841344   2.376526   3.551032
    37  H    3.698019   5.436579   6.500939   7.480064   7.395092
    38  H    5.895799   7.228287   4.624636   6.282378   5.866252
    39  H    5.506191   7.006762   6.084896   7.659930   7.087121
    40  H    6.332292   7.908737   6.046201   7.572822   7.391469
    41  H    5.650017   6.950567   3.951057   5.162144   5.464884
    42  H    5.760693   7.312598   5.667600   6.765740   7.080194
    43  H    4.314017   5.415335   4.019369   4.583655   5.061791
                   36         37         38         39         40
    36  H    0.000000
    37  H    5.854203   0.000000
    38  H    5.802437   4.087334   0.000000
    39  H    6.970995   3.512652   1.775217   0.000000
    40  H    6.622415   3.505107   1.774032   1.768847   0.000000
    41  H    3.924607   3.567442   2.571559   3.732983   2.818144
    42  H    5.162737   2.657761   3.278788   3.689135   2.467389
    43  H    2.654740   3.267379   4.252780   4.985935   4.547918
                   41         42         43
    41  H    0.000000
    42  H    1.767287   0.000000
    43  H    2.221081   2.817305   0.000000
 Stoichiometry    C15H24O4
 Framework group  C1[X(C15H24O4)]
 Deg. of freedom   123
 Full point group                 C1      NOp   1
 Largest Abelian subgroup         C1      NOp   1
 Largest concise Abelian subgroup C1      NOp   1
                         Standard orientation:                         
 ---------------------------------------------------------------------
 Center     Atomic      Atomic             Coordinates (Angstroms)
 Number     Number       Type             X           Y           Z
 ---------------------------------------------------------------------
      1          6           0        1.656436    0.728028    0.170102
      2          6           0        0.953204   -0.365673    0.546832
      3          6           0       -0.456645   -0.400453    1.063326
      4          6           0       -1.365116    0.478856    0.163116
      5          6           0       -1.337494    1.957352    0.615365
      6          6           0        0.035492    2.471080    1.102817
      7          6           0        1.261314    2.188412    0.207546
      8          6           0        2.970365    0.300815   -0.342033
      9          6           0        3.007665   -1.218886   -0.400548
     10          6           0        1.689678   -1.672430    0.262299
     11          8           0        3.897722    1.043293   -0.665185
     12          6           0        1.096342    2.755251   -1.218967
     13          6           0        1.912763   -2.516449    1.520034
     14          8           0        0.830826   -2.384746   -0.661818
     15          6           0       -2.793514   -0.100790   -0.035379
     16          8           0       -3.492072    0.739025   -0.984945
     17          6           0       -3.655262   -0.112501    1.225736
     18          6           0       -2.745457   -1.535861   -0.615371
     19          8           0       -1.869276   -1.674071   -1.735586
     20          1           0       -0.494412   -0.051418    2.103354
     21          1           0       -0.795126   -1.438055    1.085670
     22          1           0       -0.928343    0.441476   -0.841534
     23          1           0       -2.043957    2.107642    1.442059
     24          1           0       -1.697232    2.582682   -0.208906
     25          1           0        0.241990    2.068446    2.102390
     26          1           0       -0.042427    3.558725    1.232301
     27          1           0        2.112986    2.722686    0.654976
     28          1           0        3.041376   -1.537711   -1.448588
     29          1           0        3.907667   -1.601502    0.092471
     30          1           0        0.858828    3.825338   -1.176051
     31          1           0        0.293504    2.251206   -1.768452
     32          1           0        2.020889    2.640399   -1.794237
     33          1           0        0.962703   -2.750861    2.011378
     34          1           0        2.406429   -3.460267    1.256272
     35          1           0        2.553917   -1.988133    2.234048
     36          1           0        1.177642   -3.287364   -0.770564
     37          1           0       -3.033020    0.637278   -1.837898
     38          1           0       -3.152244   -0.640531    2.042732
     39          1           0       -3.880701    0.904825    1.560422
     40          1           0       -4.608956   -0.617552    1.030482
     41          1           0       -2.495406   -2.267221    0.162477
     42          1           0       -3.753230   -1.771350   -0.975631
     43          1           0       -0.969113   -1.857251   -1.398149
 ---------------------------------------------------------------------
 Rotational constants (GHZ):      0.5291142      0.3085127      0.2385504
 Standard basis: 6-311G(d,p) (5D, 7F)
 There are   505 symmetry adapted cartesian basis functions of A   symmetry.
 There are   486 symmetry adapted basis functions of A   symmetry.
   486 basis functions,   800 primitive gaussians,   505 cartesian basis functions
    73 alpha electrons       73 beta electrons
       nuclear repulsion energy      1634.2048765804 Hartrees.
 NAtoms=   43 NActive=   43 NUniq=   43 SFac= 1.00D+00 NAtFMM=   60 NAOKFM=F Big=F
 Integral buffers will be    131072 words long.
 Raffenetti 2 integral format.
 Two-electron integral symmetry is turned on.
 Using the following non-standard input for PCM:
 --- end of non-standard input.
 ------------------------------------------------------------------------------
 Polarizable Continuum Model (PCM)
 =================================
 Model                : PCM (using non-symmetric T matrix).
 Atomic radii         : UFF (Universal Force Field).
 Polarization charges : Total charges.
 Charge compensation  : None.
 Solution method      : On-the-fly selection.
 Cavity type          : Scaled VdW (van der Waals Surface) (Alpha=1.100).
 Cavity algorithm     : GePol (No added spheres)
                        Default sphere list used, NSphG=   43.
                        Lebedev-Laikov grids with approx.  5.0 points / Ang**2.
                        Smoothing algorithm: Karplus/York (Gamma=1.0000).
                        Polarization charges: spherical gaussians, with
                                              point-specific exponents (IZeta= 3).
                        Self-potential: point-specific (ISelfS= 7).
                        Self-field    : sphere-specific E.n sum rule (ISelfD= 2).
 Solvent              : Methanol, Eps=  32.613000 Eps(inf)=   1.765709
 ------------------------------------------------------------------------------
 One-electron integrals computed using PRISM.
 NBasis=   486 RedAO= T EigKep=  3.28D-04  NBF=   486
 NBsUse=   486 1.00D-06 EigRej= -1.00D+00 NBFU=   486
 Initial guess from the checkpoint file:  "DY-202A-11R_8.chk"
 B after Tr=     0.000000    0.000000    0.000000
         Rot=    1.000000    0.000000    0.000000    0.000000 Ang=   0.00 deg.
 Requested convergence on RMS density matrix=1.00D-08 within 128 cycles.
 Requested convergence on MAX density matrix=1.00D-06.
 Requested convergence on             energy=1.00D-06.
 No special actions if energy rises.
 Inv3:  Mode=1 IEnd=    20093232.
 Iteration    1 A*A^-1 deviation from unit magnitude is 6.55D-15 for   2581.
 Iteration    1 A*A^-1 deviation from orthogonality  is 4.78D-15 for   2583   2532.
 Iteration    1 A^-1*A deviation from unit magnitude is 6.00D-15 for   2584.
 Iteration    1 A^-1*A deviation from orthogonality  is 1.84D-12 for   2141   2127.
 Error on total polarization charges =  0.01146
 SCF Done:  E(RmPW1PW91) =  -886.979647515     A.U. after   11 cycles
            NFock= 11  Conv=0.52D-08     -V/T= 2.0045
 DoSCS=F DFT=T ScalE2(SS,OS)=  1.000000  1.000000
 Range of M.O.s used for correlation:     1   486
 NBasis=   486 NAE=    73 NBE=    73 NFC=     0 NFV=     0
 NROrb=    486 NOA=    73 NOB=    73 NVA=   413 NVB=   413
 NEqPCM:  Using equilibrium solvation (IEInf=0, Eps=  32.6130, EpsInf=   1.7657)
          Differentiating once with respect to magnetic field using GIAOs.
          Electric field/nuclear overlap derivatives assumed to be zero.
 FoFJK:  IHMeth= 1 ICntrl=    6127 DoSepK=F KAlg= 0 I1Cent=   0 FoldK=F
 IRaf=         1 NMat=   1 IRICut=       1 DoRegI=T DoRafI=F ISym2E= 0.
          There are     3 degrees of freedom in the 1st order CPHF.  IDoFFX=0 NUNeed=     3.
      3 vectors produced by pass  0 Test12= 1.00D-12 3.33D-08 XBig12= 4.11D+01 8.31D-01.
 AX will form     3 AO Fock derivatives at one time.
      3 vectors produced by pass  1 Test12= 1.00D-12 3.33D-08 XBig12= 9.91D-02 2.05D-01.
      3 vectors produced by pass  2 Test12= 1.00D-12 3.33D-08 XBig12= 1.39D-03 1.66D-02.
      3 vectors produced by pass  3 Test12= 1.00D-12 3.33D-08 XBig12= 6.42D-06 5.87D-04.
      3 vectors produced by pass  4 Test12= 1.00D-12 3.33D-08 XBig12= 3.18D-08 4.16D-05.
      3 vectors produced by pass  5 Test12= 1.00D-12 3.33D-08 XBig12= 8.31D-11 1.73D-06.
      3 vectors produced by pass  6 Test12= 1.00D-12 3.33D-08 XBig12= 3.77D-13 1.00D-07.
 InvSVY:  IOpt=1 It=  1 EMax= 2.66D-15
 Solved reduced A of dimension    21 with     3 vectors.
 Calculating GIAO nuclear magnetic shielding tensors.
 SCF GIAO Magnetic shielding tensor (ppm):
      1  C    Isotropic =    35.0501   Anisotropy =   144.1260
   XX=   -12.1737   YX=    38.0440   ZX=    54.0928
   XY=    27.2234   YY=     9.1282   ZY=    -3.1207
   XZ=    57.6851   YZ=     0.5454   ZZ=   108.1957
   Eigenvalues:   -50.3047    24.3209   131.1340
      2  C    Isotropic =    -0.3510   Anisotropy =   189.5845
   XX=   -51.7726   YX=    37.7789   ZX=    79.2561
   XY=    37.6270   YY=   -49.7214   ZY=    -9.4358
   XZ=    55.6330   YZ=   -15.9369   ZZ=   100.4412
   Eigenvalues:  -105.6268   -21.4648   126.0387
      3  C    Isotropic =   160.4899   Anisotropy =    23.5703
   XX=   169.1014   YX=    -3.2635   ZX=     9.3028
   XY=    -6.3511   YY=   150.5466   ZY=    -3.8344
   XZ=     6.3142   YZ=    -8.3855   ZZ=   161.8219
   Eigenvalues:   147.7722   157.4941   176.2035
      4  C    Isotropic =   140.6754   Anisotropy =    45.8162
   XX=   166.7341   YX=    -5.7662   ZX=    10.6543
   XY=    -1.7997   YY=   130.4970   ZY=   -10.9674
   XZ=    13.8245   YZ=   -12.6086   ZZ=   124.7950
   Eigenvalues:   114.4130   136.3936   171.2195
      5  C    Isotropic =   161.6319   Anisotropy =    19.0657
   XX=   166.4868   YX=     1.7776   ZX=    -1.2313
   XY=    -2.7320   YY=   173.2908   ZY=     3.4260
   XZ=     2.2582   YZ=     7.5635   ZZ=   145.1181
   Eigenvalues:   144.0687   166.4847   174.3424
      6  C    Isotropic =   157.2972   Anisotropy =    17.0064
   XX=   164.1586   YX=     5.0319   ZX=   -10.9660
   XY=     1.0359   YY=   154.4913   ZY=     5.6365
   XZ=    -5.6012   YZ=     3.8385   ZZ=   153.2418
   Eigenvalues:   145.3388   157.9180   168.6348
      7  C    Isotropic =   153.5620   Anisotropy =     6.9455
   XX=   151.3491   YX=    -3.7794   ZX=     1.6901
   XY=    -5.0640   YY=   152.5741   ZY=     1.4850
   XZ=    -4.4975   YZ=     0.2518   ZZ=   156.7629
   Eigenvalues:   147.4713   155.0225   158.1924
      8  C    Isotropic =   -25.1131   Anisotropy =   141.9392
   XX=   -49.7458   YX=    18.4772   ZX=    42.8600
   XY=    23.1410   YY=   -75.6066   ZY=   -14.8320
   XZ=    53.4108   YZ=    -8.3292   ZZ=    50.0131
   Eigenvalues:   -96.2739   -48.5785    69.5130
      9  C    Isotropic =   133.3116   Anisotropy =    32.6024
   XX=   134.6577   YX=    14.6469   ZX=   -11.9606
   XY=    13.6776   YY=   138.1895   ZY=    -7.4804
   XZ=    -5.6841   YZ=    -6.2995   ZZ=   127.0876
   Eigenvalues:   120.5100   124.3783   155.0466
     10  C    Isotropic =   106.3007   Anisotropy =    38.0862
   XX=   106.5679   YX=    12.5242   ZX=     6.0120
   XY=    10.9996   YY=   103.5584   ZY=    15.3734
   XZ=    10.7251   YZ=    19.4727   ZZ=   108.7757
   Eigenvalues:    87.6659    99.5447   131.6915
     11  O    Isotropic =  -236.9365   Anisotropy =   902.9967
   XX=  -498.6475   YX=  -211.7036   ZX=   311.7131
   XY=  -162.3178   YY=  -444.8533   ZY=    37.5361
   XZ=   362.2386   YZ=    55.7915   ZZ=   232.6914
   Eigenvalues:  -750.1580  -325.7128   365.0614
     12  C    Isotropic =   169.5695   Anisotropy =    29.1408
   XX=   153.7161   YX=    -2.2808   ZX=     1.8915
   XY=    -2.3911   YY=   172.9060   ZY=    -8.8329
   XZ=    -0.4374   YZ=   -12.0361   ZZ=   182.0862
   Eigenvalues:   153.4241   166.2876   188.9966
     13  C    Isotropic =   161.0454   Anisotropy =    38.9650
   XX=   150.3533   YX=     1.0403   ZX=    10.0014
   XY=     1.1498   YY=   157.7645   ZY=   -18.4020
   XZ=    12.3493   YZ=   -13.9684   ZZ=   175.0185
   Eigenvalues:   141.5669   154.5473   187.0221
     14  O    Isotropic =   246.7358   Anisotropy =    72.1097
   XX=   227.6677   YX=    -4.1524   ZX=    17.2894
   XY=     7.3169   YY=   250.8708   ZY=    29.4429
   XZ=    33.2215   YZ=    33.7973   ZZ=   261.6688
   Eigenvalues:   208.2513   237.1472   294.8089
     15  C    Isotropic =   107.7468   Anisotropy =    40.4681
   XX=   110.2893   YX=   -10.9290   ZX=    15.1244
   XY=    -9.9032   YY=   106.4354   ZY=   -12.3335
   XZ=    17.5225   YZ=   -14.3828   ZZ=   106.5158
   Eigenvalues:    90.7430    97.7719   134.7255
     16  O    Isotropic =   261.4918   Anisotropy =    69.5997
   XX=   263.9301   YX=    -6.4057   ZX=    15.0938
   XY=     3.7185   YY=   223.1018   ZY=    -6.6166
   XZ=    21.4172   YZ=   -23.4441   ZZ=   297.4436
   Eigenvalues:   220.0599   256.5240   307.8917
     17  C    Isotropic =   170.8459   Anisotropy =    30.3537
   XX=   168.0294   YX=    -3.8358   ZX=   -14.9376
   XY=    -1.8986   YY=   160.1490   ZY=    -4.4000
   XZ=    -9.8102   YZ=    -1.8142   ZZ=   184.3593
   Eigenvalues:   156.6837   164.7723   191.0817
     18  C    Isotropic =   114.4042   Anisotropy =    50.2776
   XX=   114.1091   YX=    -1.9047   ZX=   -21.5599
   XY=    -3.0302   YY=   113.9597   ZY=    19.0728
   XZ=   -30.5660   YZ=    18.5336   ZZ=   115.1438
   Eigenvalues:    83.6190   111.6710   147.9226
     19  O    Isotropic =   317.8899   Anisotropy =    55.7418
   XX=   346.4815   YX=    -7.4314   ZX=     7.0349
   XY=     4.2846   YY=   304.7193   ZY=     1.3591
   XZ=    35.4011   YZ=     3.3534   ZZ=   302.4691
   Eigenvalues:   293.2357   305.3830   355.0511
     20  H    Isotropic =    29.4185   Anisotropy =     5.8567
   XX=    26.7611   YX=    -0.2504   ZX=     0.9439
   XY=    -0.8305   YY=    28.1874   ZY=    -0.6499
   XZ=    -0.3168   YZ=     0.8421   ZZ=    33.3070
   Eigenvalues:    26.5635    28.3690    33.3230
     21  H    Isotropic =    29.4719   Anisotropy =     6.4475
   XX=    31.2034   YX=    -1.1679   ZX=     0.5262
   XY=    -2.0067   YY=    32.3312   ZY=    -1.0210
   XZ=     1.0015   YZ=    -2.0155   ZZ=    24.8810
   Eigenvalues:    24.5521    30.0933    33.7702
     22  H    Isotropic =    29.6795   Anisotropy =     3.1404
   XX=    30.2976   YX=     1.1110   ZX=    -1.0877
   XY=     1.9484   YY=    29.7657   ZY=     1.4802
   XZ=     0.8898   YZ=     0.8944   ZZ=    28.9753
   Eigenvalues:    27.6762    29.5892    31.7731
     23  H    Isotropic =    30.0766   Anisotropy =     8.1429
   XX=    33.6169   YX=     0.9966   ZX=    -4.0942
   XY=     0.8095   YY=    29.1050   ZY=     3.9496
   XZ=    -3.4174   YZ=     3.1896   ZZ=    27.5080
   Eigenvalues:    23.4127    31.3119    35.5052
     24  H    Isotropic =    29.6813   Anisotropy =     7.0715
   XX=    29.7808   YX=    -0.3318   ZX=     3.2032
   XY=    -0.2484   YY=    32.4372   ZY=    -3.0998
   XZ=     2.5231   YZ=    -3.2456   ZZ=    26.8259
   Eigenvalues:    24.2325    30.4157    34.3957
     25  H    Isotropic =    29.6536   Anisotropy =     6.8790
   XX=    27.7625   YX=     1.6177   ZX=     0.8077
   XY=     0.9443   YY=    27.1033   ZY=     0.6794
   XZ=     0.2802   YZ=     0.7554   ZZ=    34.0950
   Eigenvalues:    26.1031    28.6181    34.2396
     26  H    Isotropic =    30.0078   Anisotropy =    10.5520
   XX=    28.3914   YX=     1.0802   ZX=    -0.7249
   XY=     0.9175   YY=    35.2487   ZY=     3.8545
   XZ=    -1.0871   YZ=     4.7763   ZZ=    26.3832
   Eigenvalues:    24.2688    28.7121    37.0424
     27  H    Isotropic =    28.9938   Anisotropy =     8.9576
   XX=    32.8350   YX=     3.2840   ZX=     1.6379
   XY=     3.2049   YY=    27.3843   ZY=     1.1665
   XZ=     1.5316   YZ=     2.6206   ZZ=    26.7621
   Eigenvalues:    24.9882    27.0277    34.9655
     28  H    Isotropic =    29.1351   Anisotropy =     6.1458
   XX=    29.3709   YX=     0.8755   ZX=    -2.7355
   XY=    -0.0513   YY=    27.2828   ZY=     0.7597
   XZ=    -3.2047   YZ=     2.0270   ZZ=    30.7516
   Eigenvalues:    25.9066    28.2664    33.2323
     29  H    Isotropic =    29.2457   Anisotropy =     6.4823
   XX=    33.5023   YX=    -0.5756   ZX=    -0.4339
   XY=    -0.5386   YY=    27.5392   ZY=    -1.6167
   XZ=     0.6136   YZ=    -2.6480   ZZ=    26.6956
   Eigenvalues:    24.9343    29.2356    33.5672
     30  H    Isotropic =    30.8049   Anisotropy =    10.8062
   XX=    27.3398   YX=    -0.4383   ZX=    -1.0678
   XY=    -0.3528   YY=    36.7545   ZY=    -2.6710
   XZ=    -0.2240   YZ=    -4.2947   ZZ=    28.3204
   Eigenvalues:    26.4491    27.9566    38.0090
     31  H    Isotropic =    30.8235   Anisotropy =     5.0357
   XX=    31.1938   YX=     2.7421   ZX=     1.2404
   XY=     3.0757   YY=    28.5506   ZY=    -0.8947
   XZ=     2.5845   YZ=    -1.2264   ZZ=    32.7262
   Eigenvalues:    26.1031    32.1869    34.1806
     32  H    Isotropic =    30.3186   Anisotropy =     9.2279
   XX=    32.1070   YX=    -0.5252   ZX=    -3.7133
   XY=     0.0231   YY=    27.5569   ZY=    -2.0006
   XZ=    -5.1456   YZ=    -3.4374   ZZ=    31.2918
   Eigenvalues:    25.1031    29.3821    36.4705
     33  H    Isotropic =    30.1099   Anisotropy =     5.9151
   XX=    31.1565   YX=    -1.4507   ZX=    -1.5236
   XY=     0.2454   YY=    29.0029   ZY=    -3.4961
   XZ=    -2.8096   YZ=    -4.0815   ZZ=    30.1704
   Eigenvalues:    25.1529    31.1235    34.0533
     34  H    Isotropic =    30.2199   Anisotropy =     9.4345
   XX=    29.1184   YX=    -4.0658   ZX=     0.2473
   XY=    -3.9735   YY=    33.8144   ZY=    -1.0030
   XZ=     0.6202   YZ=    -2.7479   ZZ=    27.7268
   Eigenvalues:    26.4685    27.6816    36.5096
     35  H    Isotropic =    30.6677   Anisotropy =     9.6681
   XX=    30.3828   YX=    -0.1173   ZX=     4.5987
   XY=     0.2086   YY=    27.9015   ZY=    -0.0200
   XZ=     4.9554   YZ=    -0.4076   ZZ=    33.7189
   Eigenvalues:    26.9633    27.9268    37.1131
     36  H    Isotropic =    30.0381   Anisotropy =    17.0497
   XX=    26.5494   YX=    -3.1241   ZX=     1.5575
   XY=    -4.2252   YY=    38.9093   ZY=     4.8482
   XZ=     0.9244   YZ=     6.0426   ZZ=    24.6554
   Eigenvalues:    21.5765    27.1332    41.4046
     37  H    Isotropic =    30.3276   Anisotropy =    14.3997
   XX=    26.4572   YX=    -1.8895   ZX=    -2.2316
   XY=    -2.6338   YY=    25.2883   ZY=    -2.4612
   XZ=    -2.9196   YZ=    -1.7603   ZZ=    39.2374
   Eigenvalues:    22.8882    28.1672    39.9274
     38  H    Isotropic =    31.1569   Anisotropy =     7.8869
   XX=    30.6632   YX=    -0.2710   ZX=    -0.9153
   XY=    -0.4546   YY=    28.1605   ZY=    -3.8204
   XZ=    -0.1032   YZ=    -3.7751   ZZ=    34.6472
   Eigenvalues:    26.3413    30.7146    36.4149
     39  H    Isotropic =    30.5997   Anisotropy =     8.2929
   XX=    31.0140   YX=    -1.9820   ZX=    -3.7032
   XY=    -0.7603   YY=    31.9739   ZY=     2.8279
   XZ=    -3.3038   YZ=     3.9236   ZZ=    28.8111
   Eigenvalues:    25.5428    30.1279    36.1283
     40  H    Isotropic =    31.0820   Anisotropy =    10.1278
   XX=    36.3443   YX=     3.3355   ZX=    -1.6410
   XY=     3.1319   YY=    28.5121   ZY=     0.2132
   XZ=    -2.3103   YZ=     0.4393   ZZ=    28.3895
   Eigenvalues:    26.6819    28.7302    37.8338
     41  H    Isotropic =    27.7555   Anisotropy =     3.6909
   XX=    26.7774   YX=     0.1678   ZX=    -2.4666
   XY=     0.1598   YY=    29.6342   ZY=    -0.6181
   XZ=    -1.3057   YZ=    -1.5138   ZZ=    26.8551
   Eigenvalues:    24.8436    28.2069    30.2161
     42  H    Isotropic =    28.4722   Anisotropy =     6.6752
   XX=    31.6098   YX=     2.8583   ZX=    -0.5357
   XY=     2.5233   YY=    27.4022   ZY=     2.6565
   XZ=    -2.2715   YZ=     2.8211   ZZ=    26.4046
   Eigenvalues:    23.1664    29.3278    32.9224
     43  H    Isotropic =    28.7725   Anisotropy =    25.6444
   XX=    42.8572   YX=    -6.4079   ZX=     5.5672
   XY=    -5.8929   YY=    19.9957   ZY=     1.8794
   XZ=     6.9024   YZ=     1.1000   ZZ=    23.4646
   Eigenvalues:    16.8331    23.6156    45.8688
 End of Minotr F.D. properties file   721 does not exist.
 End of Minotr F.D. properties file   722 does not exist.
 End of Minotr F.D. properties file   788 does not exist.

 **********************************************************************

            Population analysis using the SCF density.

 **********************************************************************

 Orbital symmetries:
       Occupied  (A) (A) (A) (A) (A) (A) (A) (A) (A) (A) (A) (A)
                 (A) (A) (A) (A) (A) (A) (A) (A) (A) (A) (A) (A)
                 (A) (A) (A) (A) (A) (A) (A) (A) (A) (A) (A) (A)
                 (A) (A) (A) (A) (A) (A) (A) (A) (A) (A) (A) (A)
                 (A) (A) (A) (A) (A) (A) (A) (A) (A) (A) (A) (A)
                 (A) (A) (A) (A) (A) (A) (A) (A) (A) (A) (A) (A)
                 (A)
       Virtual   (A) (A) (A) (A) (A) (A) (A) (A) (A) (A) (A) (A)
                 (A) (A) (A) (A) (A) (A) (A) (A) (A) (A) (A) (A)
                 (A) (A) (A) (A) (A) (A) (A) (A) (A) (A) (A) (A)
                 (A) (A) (A) (A) (A) (A) (A) (A) (A) (A) (A) (A)
                 (A) (A) (A) (A) (A) (A) (A) (A) (A) (A) (A) (A)
                 (A) (A) (A) (A) (A) (A) (A) (A) (A) (A) (A) (A)
                 (A) (A) (A) (A) (A) (A) (A) (A) (A) (A) (A) (A)
                 (A) (A) (A) (A) (A) (A) (A) (A) (A) (A) (A) (A)
                 (A) (A) (A) (A) (A) (A) (A) (A) (A) (A) (A) (A)
                 (A) (A) (A) (A) (A) (A) (A) (A) (A) (A) (A) (A)
                 (A) (A) (A) (A) (A) (A) (A) (A) (A) (A) (A) (A)
                 (A) (A) (A) (A) (A) (A) (A) (A) (A) (A) (A) (A)
                 (A) (A) (A) (A) (A) (A) (A) (A) (A) (A) (A) (A)
                 (A) (A) (A) (A) (A) (A) (A) (A) (A) (A) (A) (A)
                 (A) (A) (A) (A) (A) (A) (A) (A) (A) (A) (A) (A)
                 (A) (A) (A) (A) (A) (A) (A) (A) (A) (A) (A) (A)
                 (A) (A) (A) (A) (A) (A) (A) (A) (A) (A) (A) (A)
                 (A) (A) (A) (A) (A) (A) (A) (A) (A) (A) (A) (A)
                 (A) (A) (A) (A) (A) (A) (A) (A) (A) (A) (A) (A)
                 (A) (A) (A) (A) (A) (A) (A) (A) (A) (A) (A) (A)
                 (A) (A) (A) (A) (A) (A) (A) (A) (A) (A) (A) (A)
                 (A) (A) (A) (A) (A) (A) (A) (A) (A) (A) (A) (A)
                 (A) (A) (A) (A) (A) (A) (A) (A) (A) (A) (A) (A)
                 (A) (A) (A) (A) (A) (A) (A) (A) (A) (A) (A) (A)
                 (A) (A) (A) (A) (A) (A) (A) (A) (A) (A) (A) (A)
                 (A) (A) (A) (A) (A) (A) (A) (A) (A) (A) (A) (A)
                 (A) (A) (A) (A) (A) (A) (A) (A) (A) (A) (A) (A)
                 (A) (A) (A) (A) (A) (A) (A) (A) (A) (A) (A) (A)
                 (A) (A) (A) (A) (A) (A) (A) (A) (A) (A) (A) (A)
                 (A) (A) (A) (A) (A) (A) (A) (A) (A) (A) (A) (A)
                 (A) (A) (A) (A) (A) (A) (A) (A) (A) (A) (A) (A)
                 (A) (A) (A) (A) (A) (A) (A) (A) (A) (A) (A) (A)
                 (A) (A) (A) (A) (A) (A) (A) (A) (A) (A) (A) (A)
                 (A) (A) (A) (A) (A) (A) (A) (A) (A) (A) (A) (A)
                 (A) (A) (A) (A) (A)
 The electronic state is 1-A.
 Alpha  occ. eigenvalues --  -19.23210 -19.20747 -19.20735 -19.20085 -10.32363
 Alpha  occ. eigenvalues --  -10.31544 -10.29335 -10.27466 -10.26855 -10.24917
 Alpha  occ. eigenvalues --  -10.24860 -10.24375 -10.24303 -10.24035 -10.23374
 Alpha  occ. eigenvalues --  -10.23118 -10.22820 -10.22290 -10.22147  -1.06902
 Alpha  occ. eigenvalues --   -1.06335  -1.05402  -1.03342  -0.89647  -0.84529
 Alpha  occ. eigenvalues --   -0.82297  -0.78215  -0.77482  -0.75433  -0.71740
 Alpha  occ. eigenvalues --   -0.69870  -0.69145  -0.66731  -0.63600  -0.59707
 Alpha  occ. eigenvalues --   -0.58717  -0.56892  -0.53649  -0.53178  -0.52692
 Alpha  occ. eigenvalues --   -0.50263  -0.49637  -0.48423  -0.47852  -0.47230
 Alpha  occ. eigenvalues --   -0.46390  -0.45909  -0.44964  -0.44162  -0.43830
 Alpha  occ. eigenvalues --   -0.42457  -0.41484  -0.41160  -0.40853  -0.40102
 Alpha  occ. eigenvalues --   -0.40012  -0.39485  -0.38774  -0.38603  -0.37150
 Alpha  occ. eigenvalues --   -0.36821  -0.36538  -0.34932  -0.34734  -0.34449
 Alpha  occ. eigenvalues --   -0.33607  -0.33067  -0.32061  -0.31520  -0.30725
 Alpha  occ. eigenvalues --   -0.27693  -0.26649  -0.26318
 Alpha virt. eigenvalues --   -0.05161   0.03849   0.04154   0.05712   0.05999
 Alpha virt. eigenvalues --    0.07013   0.08765   0.08850   0.09220   0.09746
 Alpha virt. eigenvalues --    0.10518   0.10796   0.11329   0.11818   0.12568
 Alpha virt. eigenvalues --    0.12685   0.13507   0.14251   0.15001   0.15067
 Alpha virt. eigenvalues --    0.15468   0.15788   0.16257   0.17111   0.17857
 Alpha virt. eigenvalues --    0.18206   0.18898   0.19055   0.20106   0.20555
 Alpha virt. eigenvalues --    0.21362   0.21548   0.22865   0.23710   0.24361
 Alpha virt. eigenvalues --    0.24860   0.25386   0.26157   0.27096   0.27490
 Alpha virt. eigenvalues --    0.29001   0.29372   0.30267   0.31793   0.32325
 Alpha virt. eigenvalues --    0.32637   0.33455   0.34068   0.34886   0.35352
 Alpha virt. eigenvalues --    0.36547   0.37141   0.38493   0.38953   0.40055
 Alpha virt. eigenvalues --    0.41227   0.42186   0.42814   0.43195   0.44041
 Alpha virt. eigenvalues --    0.45116   0.45740   0.46807   0.48219   0.48418
 Alpha virt. eigenvalues --    0.49198   0.49779   0.51040   0.51072   0.51670
 Alpha virt. eigenvalues --    0.52948   0.53453   0.54106   0.54725   0.55380
 Alpha virt. eigenvalues --    0.55755   0.56989   0.57109   0.57236   0.57711
 Alpha virt. eigenvalues --    0.58160   0.58199   0.59225   0.59694   0.60247
 Alpha virt. eigenvalues --    0.60431   0.60694   0.61222   0.61582   0.62355
 Alpha virt. eigenvalues --    0.62455   0.62710   0.63087   0.63613   0.63942
 Alpha virt. eigenvalues --    0.64673   0.64702   0.66182   0.66594   0.67049
 Alpha virt. eigenvalues --    0.68293   0.68769   0.69113   0.69595   0.70298
 Alpha virt. eigenvalues --    0.71645   0.71873   0.72973   0.73497   0.75217
 Alpha virt. eigenvalues --    0.76047   0.76368   0.78448   0.80520   0.80908
 Alpha virt. eigenvalues --    0.83507   0.84966   0.85555   0.86730   0.88082
 Alpha virt. eigenvalues --    0.89690   0.90920   0.93953   0.94677   0.95557
 Alpha virt. eigenvalues --    0.96893   0.97450   0.98832   0.99921   1.00559
 Alpha virt. eigenvalues --    1.01613   1.02568   1.03634   1.05252   1.06957
 Alpha virt. eigenvalues --    1.08169   1.09505   1.11631   1.11706   1.12691
 Alpha virt. eigenvalues --    1.13861   1.15984   1.19128   1.20090   1.21727
 Alpha virt. eigenvalues --    1.22521   1.24393   1.24795   1.27129   1.28794
 Alpha virt. eigenvalues --    1.29032   1.30944   1.31795   1.32533   1.33739
 Alpha virt. eigenvalues --    1.34752   1.35955   1.36480   1.38096   1.39168
 Alpha virt. eigenvalues --    1.41326   1.41567   1.42461   1.42801   1.43650
 Alpha virt. eigenvalues --    1.44483   1.44756   1.45942   1.46854   1.47309
 Alpha virt. eigenvalues --    1.47862   1.48843   1.48985   1.50520   1.51655
 Alpha virt. eigenvalues --    1.51872   1.53302   1.53378   1.53852   1.54411
 Alpha virt. eigenvalues --    1.55533   1.56086   1.56770   1.56973   1.57548
 Alpha virt. eigenvalues --    1.58740   1.59409   1.60076   1.61048   1.62069
 Alpha virt. eigenvalues --    1.63023   1.63587   1.64138   1.64387   1.64790
 Alpha virt. eigenvalues --    1.65881   1.66353   1.67439   1.68830   1.68936
 Alpha virt. eigenvalues --    1.69893   1.70811   1.71234   1.71905   1.72298
 Alpha virt. eigenvalues --    1.73139   1.73932   1.74578   1.77016   1.77285
 Alpha virt. eigenvalues --    1.78418   1.78999   1.79151   1.79976   1.81542
 Alpha virt. eigenvalues --    1.82280   1.83108   1.84560   1.84817   1.86852
 Alpha virt. eigenvalues --    1.88058   1.88417   1.88536   1.89009   1.90428
 Alpha virt. eigenvalues --    1.91919   1.92337   1.93905   1.94446   1.96670
 Alpha virt. eigenvalues --    1.98085   1.99543   1.99995   2.01212   2.01718
 Alpha virt. eigenvalues --    2.03557   2.05320   2.06607   2.07355   2.07572
 Alpha virt. eigenvalues --    2.08372   2.11020   2.11374   2.12319   2.13799
 Alpha virt. eigenvalues --    2.14381   2.15436   2.17021   2.17843   2.18933
 Alpha virt. eigenvalues --    2.19978   2.20675   2.23136   2.23564   2.24372
 Alpha virt. eigenvalues --    2.25674   2.28247   2.29228   2.30209   2.31347
 Alpha virt. eigenvalues --    2.32000   2.32223   2.35143   2.37224   2.38738
 Alpha virt. eigenvalues --    2.40478   2.40942   2.41970   2.42909   2.43904
 Alpha virt. eigenvalues --    2.44386   2.45458   2.45922   2.47551   2.49479
 Alpha virt. eigenvalues --    2.49806   2.51316   2.51625   2.52667   2.53538
 Alpha virt. eigenvalues --    2.54850   2.55688   2.56362   2.57431   2.57635
 Alpha virt. eigenvalues --    2.58118   2.58778   2.59521   2.60808   2.61372
 Alpha virt. eigenvalues --    2.62212   2.63096   2.64914   2.65576   2.66302
 Alpha virt. eigenvalues --    2.67219   2.68270   2.69803   2.70824   2.73036
 Alpha virt. eigenvalues --    2.74101   2.74727   2.77309   2.78285   2.79883
 Alpha virt. eigenvalues --    2.81053   2.81955   2.83295   2.85673   2.87060
 Alpha virt. eigenvalues --    2.87489   2.89391   2.90036   2.90715   2.91196
 Alpha virt. eigenvalues --    2.91683   2.93697   2.93932   2.95379   2.97068
 Alpha virt. eigenvalues --    3.00116   3.00836   3.01823   3.02850   3.05994
 Alpha virt. eigenvalues --    3.07086   3.11908   3.12683   3.13246   3.15108
 Alpha virt. eigenvalues --    3.15481   3.15874   3.17594   3.18402   3.20028
 Alpha virt. eigenvalues --    3.22685   3.23752   3.25080   3.26013   3.27689
 Alpha virt. eigenvalues --    3.31866   3.32522   3.34084   3.36715   3.39010
 Alpha virt. eigenvalues --    3.41718   3.44177   3.48330   3.57071   3.57919
 Alpha virt. eigenvalues --    3.61505   3.64132   3.75180   3.76448   3.77529
 Alpha virt. eigenvalues --    3.79884   3.80779   3.81016   3.81489   3.82553
 Alpha virt. eigenvalues --    3.83120   3.84219   3.84441   3.85972   3.88430
 Alpha virt. eigenvalues --    3.90596   3.92099   3.99460   3.99835   4.03236
 Alpha virt. eigenvalues --    4.05954   4.10625   4.13486   4.14777   4.25868
 Alpha virt. eigenvalues --    4.26997   4.28042   4.35095   4.37840   4.42787
 Alpha virt. eigenvalues --    4.48051   4.57125   4.95010   4.97325   4.98203
 Alpha virt. eigenvalues --    5.01211   5.11139   5.29532   5.31091   5.39207
 Alpha virt. eigenvalues --    5.63324   5.64650   5.66294   5.75211  23.65145
 Alpha virt. eigenvalues --   23.81212  23.83639  23.87917  23.91392  23.92298
 Alpha virt. eigenvalues --   23.94265  23.96744  23.97974  24.00759  24.02438
 Alpha virt. eigenvalues --   24.03095  24.05290  24.08756  24.26361  50.01178
 Alpha virt. eigenvalues --   50.01556  50.06245  50.09920
          Condensed to atoms (all electrons):
               1          2          3          4          5          6
     1  C    5.716294   0.418108  -0.043881  -0.014122  -0.000701  -0.061080
     2  C    0.418108   5.371089   0.274007  -0.052666  -0.001498  -0.009814
     3  C   -0.043881   0.274007   5.137089   0.254388  -0.068615  -0.010517
     4  C   -0.014122  -0.052666   0.254388   5.523684   0.300189  -0.055849
     5  C   -0.000701  -0.001498  -0.068615   0.300189   4.976667   0.349956
     6  C   -0.061080  -0.009814  -0.010517  -0.055849   0.349956   5.052903
     7  C    0.271867  -0.052902  -0.005547  -0.000103  -0.076292   0.367556
     8  C    0.173942   0.033998   0.004488  -0.000569  -0.000429   0.005593
     9  C   -0.176436  -0.109533   0.006540  -0.000620   0.000003  -0.000143
    10  C   -0.003743   0.315282  -0.044838   0.003212  -0.000173  -0.000365
    11  O   -0.120740   0.006128  -0.000105   0.000001  -0.000005   0.000226
    12  C   -0.075867   0.001040   0.002051  -0.004638  -0.001277  -0.073774
    13  C   -0.000824  -0.088170  -0.009862   0.000519  -0.000015   0.000022
    14  O    0.003574  -0.068875  -0.003654  -0.000597  -0.000001  -0.000002
    15  C    0.000052   0.007946  -0.040017   0.275874  -0.051408   0.006483
    16  O   -0.000013  -0.000207   0.005091  -0.068552   0.003414   0.000431
    17  C   -0.000052   0.000029  -0.002778  -0.075129  -0.012743  -0.000341
    18  C    0.000073   0.000143  -0.009373  -0.075104   0.008993  -0.000162
    19  O   -0.000154  -0.000214  -0.000678  -0.003090   0.000379   0.000003
    20  H   -0.004695  -0.030540   0.405557  -0.031101  -0.005106  -0.004285
    21  H    0.007682  -0.046239   0.420570  -0.040854   0.005391   0.000185
    22  H   -0.004843  -0.012050  -0.047743   0.402185  -0.032030  -0.005256
    23  H   -0.000416   0.000122  -0.003705  -0.033374   0.409617  -0.037930
    24  H   -0.000115  -0.001092   0.010692  -0.043450   0.409413  -0.031759
    25  H   -0.004541  -0.002388   0.005904  -0.008590  -0.033502   0.407849
    26  H    0.009002   0.000197  -0.000206   0.008056  -0.033386   0.409589
    27  H   -0.053166   0.004596  -0.000444  -0.000371   0.006868  -0.038413
    28  H    0.006978   0.001241  -0.000304   0.000092  -0.000003   0.000017
    29  H    0.011540   0.001773  -0.000339   0.000009   0.000000   0.000013
    30  H    0.008580  -0.000197  -0.000082   0.000299  -0.001589  -0.002326
    31  H   -0.002839   0.002749  -0.000640   0.000333   0.004395  -0.007713
    32  H   -0.015935  -0.000380   0.000010   0.000103  -0.000351   0.007575
    33  H    0.000751  -0.012686   0.002252  -0.000070   0.000005  -0.000015
    34  H   -0.000697   0.009840   0.000025   0.000002   0.000000   0.000000
    35  H    0.001317  -0.000313  -0.000025  -0.000045   0.000000  -0.000004
    36  H   -0.000722   0.011909  -0.000046   0.000032  -0.000002   0.000000
    37  H    0.000003   0.000017  -0.000224  -0.001098  -0.001631  -0.000058
    38  H   -0.000002   0.000434   0.002608  -0.005100   0.000583   0.000029
    39  H    0.000001  -0.000039   0.000250  -0.010066   0.002204   0.000149
    40  H    0.000001   0.000019  -0.000695   0.010272  -0.000067   0.000010
    41  H   -0.000060  -0.000032  -0.004169  -0.004113  -0.000602  -0.000025
    42  H    0.000002   0.000048  -0.000446   0.012520  -0.000271   0.000008
    43  H    0.000779  -0.001659  -0.001296   0.003501  -0.000021   0.000009
               7          8          9         10         11         12
     1  C    0.271867   0.173942  -0.176436  -0.003743  -0.120740  -0.075867
     2  C   -0.052902   0.033998  -0.109533   0.315282   0.006128   0.001040
     3  C   -0.005547   0.004488   0.006540  -0.044838  -0.000105   0.002051
     4  C   -0.000103  -0.000569  -0.000620   0.003212   0.000001  -0.004638
     5  C   -0.076292  -0.000429   0.000003  -0.000173  -0.000005  -0.001277
     6  C    0.367556   0.005593  -0.000143  -0.000365   0.000226  -0.073774
     7  C    5.134195  -0.047629   0.010214   0.004717   0.012852   0.342171
     8  C   -0.047629   4.711455   0.377534  -0.090192   0.654103  -0.009408
     9  C    0.010214   0.377534   5.188461   0.275667  -0.073700  -0.001258
    10  C    0.004717  -0.090192   0.275667   5.291114   0.005661  -0.000261
    11  O    0.012852   0.654103  -0.073700   0.005661   7.890690  -0.007092
    12  C    0.342171  -0.009408  -0.001258  -0.000261  -0.007092   4.964120
    13  C   -0.000276  -0.000376  -0.051848   0.337184  -0.000021  -0.000007
    14  O   -0.000036   0.002560  -0.041810   0.210125  -0.000017   0.000021
    15  C   -0.000614  -0.000011   0.000014  -0.000132   0.000000  -0.000113
    16  O    0.000004   0.000000   0.000000   0.000001   0.000000  -0.000034
    17  C    0.000017   0.000000   0.000000  -0.000022   0.000000  -0.000004
    18  C   -0.000010   0.000001   0.000000   0.000267   0.000000   0.000005
    19  O   -0.000010   0.000015  -0.000042   0.000027   0.000000   0.000006
    20  H    0.001462  -0.000203  -0.000165   0.001399   0.000004  -0.000211
    21  H   -0.000168  -0.000373   0.001535  -0.008526   0.000003   0.000037
    22  H    0.004126  -0.000007  -0.000328  -0.000761   0.000005   0.000023
    23  H    0.008223   0.000025   0.000000   0.000002   0.000000  -0.000236
    24  H   -0.004952   0.000023  -0.000003   0.000025   0.000001   0.003905
    25  H   -0.044166   0.000111  -0.000074  -0.000052  -0.000022   0.008701
    26  H   -0.032508  -0.000219   0.000009   0.000017  -0.000001  -0.005781
    27  H    0.423147  -0.005098   0.001815  -0.000947   0.010552  -0.040166
    28  H   -0.000404  -0.022996   0.379459  -0.032460   0.000732   0.000182
    29  H   -0.000256  -0.029572   0.384234  -0.029717   0.003727  -0.000016
    30  H   -0.035670   0.000067   0.000013   0.000023  -0.000085   0.402774
    31  H   -0.034027  -0.000718   0.000111  -0.000133  -0.000080   0.401844
    32  H   -0.024300   0.005339   0.000853  -0.000174   0.012553   0.398117
    33  H    0.000012  -0.000636   0.007331  -0.026199   0.000007   0.000000
    34  H    0.000009   0.000565  -0.008656  -0.026933  -0.000008   0.000000
    35  H   -0.000027  -0.000107  -0.001303  -0.031426  -0.000043   0.000004
    36  H    0.000012  -0.000042  -0.002091  -0.036297   0.000004  -0.000005
    37  H   -0.000013   0.000000   0.000001  -0.000001   0.000000   0.000027
    38  H    0.000002   0.000000   0.000000   0.000002   0.000000   0.000000
    39  H    0.000005   0.000000   0.000000   0.000002   0.000000  -0.000002
    40  H    0.000000   0.000000   0.000000   0.000000   0.000000   0.000000
    41  H   -0.000001   0.000001   0.000013   0.000115   0.000000   0.000001
    42  H   -0.000001   0.000000   0.000000  -0.000006   0.000000   0.000000
    43  H   -0.000010  -0.000253   0.000746  -0.003146  -0.000001  -0.000009
              13         14         15         16         17         18
     1  C   -0.000824   0.003574   0.000052  -0.000013  -0.000052   0.000073
     2  C   -0.088170  -0.068875   0.007946  -0.000207   0.000029   0.000143
     3  C   -0.009862  -0.003654  -0.040017   0.005091  -0.002778  -0.009373
     4  C    0.000519  -0.000597   0.275874  -0.068552  -0.075129  -0.075104
     5  C   -0.000015  -0.000001  -0.051408   0.003414  -0.012743   0.008993
     6  C    0.000022  -0.000002   0.006483   0.000431  -0.000341  -0.000162
     7  C   -0.000276  -0.000036  -0.000614   0.000004   0.000017  -0.000010
     8  C   -0.000376   0.002560  -0.000011   0.000000   0.000000   0.000001
     9  C   -0.051848  -0.041810   0.000014   0.000000   0.000000   0.000000
    10  C    0.337184   0.210125  -0.000132   0.000001  -0.000022   0.000267
    11  O   -0.000021  -0.000017   0.000000   0.000000   0.000000   0.000000
    12  C   -0.000007   0.000021  -0.000113  -0.000034  -0.000004   0.000005
    13  C    4.941623  -0.048570  -0.000002   0.000000   0.000001  -0.000037
    14  O   -0.048570   8.027830  -0.000586   0.000000   0.000005   0.000852
    15  C   -0.000002  -0.000586   5.404136   0.224991   0.307915   0.300303
    16  O    0.000000   0.000000   0.224991   8.013245  -0.049556  -0.040245
    17  C    0.000001   0.000005   0.307915  -0.049556   4.940411  -0.057094
    18  C   -0.000037   0.000852   0.300303  -0.040245  -0.057094   4.866088
    19  O   -0.000023  -0.007525  -0.065329  -0.001408   0.003786   0.267590
    20  H    0.000632   0.000252  -0.002079  -0.000137   0.001840  -0.000440
    21  H   -0.002906   0.009450  -0.011022   0.000120   0.000850   0.003794
    22  H    0.000098   0.000570  -0.057895  -0.001028   0.011587  -0.011185
    23  H    0.000000   0.000000  -0.008301  -0.001180   0.003636  -0.000229
    24  H    0.000000   0.000000  -0.005966   0.016432  -0.000738   0.000391
    25  H   -0.000011   0.000003  -0.000268  -0.000002  -0.000048   0.000004
    26  H   -0.000001   0.000000  -0.000264  -0.000015   0.000000   0.000010
    27  H    0.000099  -0.000003   0.000034   0.000000  -0.000001   0.000000
    28  H    0.003800   0.008259  -0.000002   0.000000   0.000000  -0.000008
    29  H   -0.000395   0.001766   0.000000   0.000000   0.000000   0.000000
    30  H    0.000000   0.000000  -0.000005  -0.000010   0.000001   0.000000
    31  H    0.000005  -0.000018   0.000302  -0.000031  -0.000021   0.000001
    32  H   -0.000001   0.000015  -0.000003  -0.000001   0.000000  -0.000001
    33  H    0.404540   0.001153   0.000045   0.000000  -0.000005   0.000010
    34  H    0.394272  -0.002096  -0.000001   0.000000   0.000000   0.000000
    35  H    0.389706   0.004571  -0.000005   0.000000   0.000001   0.000003
    36  H   -0.005959   0.317829   0.000020   0.000000  -0.000001   0.000147
    37  H    0.000000   0.000000  -0.049993   0.317158   0.009137  -0.006348
    38  H    0.000001  -0.000032  -0.032300   0.004026   0.400253  -0.001999
    39  H    0.000000   0.000000  -0.026111   0.003531   0.399038   0.006651
    40  H    0.000000   0.000000  -0.033142   0.001651   0.400818  -0.007097
    41  H    0.000055   0.001429  -0.055825   0.005156   0.004584   0.396976
    42  H    0.000000  -0.000018  -0.049633   0.004874  -0.007751   0.405753
    43  H    0.001063   0.039590   0.003549   0.000017  -0.000816  -0.042247
              19         20         21         22         23         24
     1  C   -0.000154  -0.004695   0.007682  -0.004843  -0.000416  -0.000115
     2  C   -0.000214  -0.030540  -0.046239  -0.012050   0.000122  -0.001092
     3  C   -0.000678   0.405557   0.420570  -0.047743  -0.003705   0.010692
     4  C   -0.003090  -0.031101  -0.040854   0.402185  -0.033374  -0.043450
     5  C    0.000379  -0.005106   0.005391  -0.032030   0.409617   0.409413
     6  C    0.000003  -0.004285   0.000185  -0.005256  -0.037930  -0.031759
     7  C   -0.000010   0.001462  -0.000168   0.004126   0.008223  -0.004952
     8  C    0.000015  -0.000203  -0.000373  -0.000007   0.000025   0.000023
     9  C   -0.000042  -0.000165   0.001535  -0.000328   0.000000  -0.000003
    10  C    0.000027   0.001399  -0.008526  -0.000761   0.000002   0.000025
    11  O    0.000000   0.000004   0.000003   0.000005   0.000000   0.000001
    12  C    0.000006  -0.000211   0.000037   0.000023  -0.000236   0.003905
    13  C   -0.000023   0.000632  -0.002906   0.000098   0.000000   0.000000
    14  O   -0.007525   0.000252   0.009450   0.000570   0.000000   0.000000
    15  C   -0.065329  -0.002079  -0.011022  -0.057895  -0.008301  -0.005966
    16  O   -0.001408  -0.000137   0.000120  -0.001028  -0.001180   0.016432
    17  C    0.003786   0.001840   0.000850   0.011587   0.003636  -0.000738
    18  C    0.267590  -0.000440   0.003794  -0.011185  -0.000229   0.000391
    19  O    7.952778   0.000070   0.000076   0.030206  -0.000017  -0.000105
    20  H    0.000070   0.502383  -0.023443   0.005813   0.003232   0.000121
    21  H    0.000076  -0.023443   0.513341   0.002555  -0.000293  -0.000247
    22  H    0.030206   0.005813   0.002555   0.552755   0.006924  -0.010552
    23  H   -0.000017   0.003232  -0.000293   0.006924   0.554972  -0.027132
    24  H   -0.000105   0.000121  -0.000247  -0.010552  -0.027132   0.553489
    25  H   -0.000001   0.000559   0.000196  -0.000420  -0.008393   0.007238
    26  H    0.000000  -0.000235   0.000016  -0.000115  -0.002642  -0.007690
    27  H    0.000000   0.000200   0.000006  -0.000009  -0.000269  -0.000313
    28  H   -0.000007  -0.000019  -0.000052   0.000134   0.000000   0.000000
    29  H    0.000000   0.000046  -0.000124   0.000007   0.000000   0.000000
    30  H    0.000000   0.000020  -0.000003  -0.000033  -0.000080   0.000322
    31  H   -0.000362   0.000057  -0.000038   0.000917   0.000097  -0.001167
    32  H    0.000001  -0.000006  -0.000001   0.000122   0.000028  -0.000100
    33  H   -0.000026  -0.000104   0.003139  -0.000054   0.000000   0.000000
    34  H    0.000002   0.000014  -0.000312   0.000007   0.000000   0.000000
    35  H    0.000001  -0.000039   0.000600   0.000001   0.000000   0.000000
    36  H    0.000520   0.000022  -0.000773  -0.000106   0.000000   0.000000
    37  H    0.010793   0.000004   0.000034   0.007626  -0.000060  -0.000230
    38  H   -0.000142   0.000280   0.000290   0.000049  -0.000125  -0.000079
    39  H   -0.000200  -0.000158  -0.000045  -0.000752   0.002152   0.000902
    40  H    0.000075   0.000032  -0.000230  -0.000297  -0.000121  -0.000116
    41  H   -0.030130   0.000025   0.002045   0.002507   0.000009  -0.000129
    42  H   -0.027962   0.000015   0.000122   0.000468  -0.000021  -0.000072
    43  H    0.326387   0.000145  -0.000571  -0.000972   0.000003  -0.000001
              25         26         27         28         29         30
     1  C   -0.004541   0.009002  -0.053166   0.006978   0.011540   0.008580
     2  C   -0.002388   0.000197   0.004596   0.001241   0.001773  -0.000197
     3  C    0.005904  -0.000206  -0.000444  -0.000304  -0.000339  -0.000082
     4  C   -0.008590   0.008056  -0.000371   0.000092   0.000009   0.000299
     5  C   -0.033502  -0.033386   0.006868  -0.000003   0.000000  -0.001589
     6  C    0.407849   0.409589  -0.038413   0.000017   0.000013  -0.002326
     7  C   -0.044166  -0.032508   0.423147  -0.000404  -0.000256  -0.035670
     8  C    0.000111  -0.000219  -0.005098  -0.022996  -0.029572   0.000067
     9  C   -0.000074   0.000009   0.001815   0.379459   0.384234   0.000013
    10  C   -0.000052   0.000017  -0.000947  -0.032460  -0.029717   0.000023
    11  O   -0.000022  -0.000001   0.010552   0.000732   0.003727  -0.000085
    12  C    0.008701  -0.005781  -0.040166   0.000182  -0.000016   0.402774
    13  C   -0.000011  -0.000001   0.000099   0.003800  -0.000395   0.000000
    14  O    0.000003   0.000000  -0.000003   0.008259   0.001766   0.000000
    15  C   -0.000268  -0.000264   0.000034  -0.000002   0.000000  -0.000005
    16  O   -0.000002  -0.000015   0.000000   0.000000   0.000000  -0.000010
    17  C   -0.000048   0.000000  -0.000001   0.000000   0.000000   0.000001
    18  C    0.000004   0.000010   0.000000  -0.000008   0.000000   0.000000
    19  O   -0.000001   0.000000   0.000000  -0.000007   0.000000   0.000000
    20  H    0.000559  -0.000235   0.000200  -0.000019   0.000046   0.000020
    21  H    0.000196   0.000016   0.000006  -0.000052  -0.000124  -0.000003
    22  H   -0.000420  -0.000115  -0.000009   0.000134   0.000007  -0.000033
    23  H   -0.008393  -0.002642  -0.000269   0.000000   0.000000  -0.000080
    24  H    0.007238  -0.007690  -0.000313   0.000000   0.000000   0.000322
    25  H    0.561862  -0.025298  -0.005306   0.000004  -0.000001   0.000060
    26  H   -0.025298   0.545422  -0.007041   0.000000  -0.000001   0.003667
    27  H   -0.005306  -0.007041   0.555103  -0.000081  -0.000009  -0.005371
    28  H    0.000004   0.000000  -0.000081   0.490411  -0.010018  -0.000006
    29  H   -0.000001  -0.000001  -0.000009  -0.010018   0.502816   0.000001
    30  H    0.000060   0.003667  -0.005371  -0.000006   0.000001   0.548823
    31  H   -0.000285  -0.000605   0.008104  -0.000034   0.000006  -0.025960
    32  H   -0.000382   0.000041  -0.005932  -0.000032  -0.000018  -0.022685
    33  H   -0.000009   0.000000  -0.000001  -0.000433   0.000249   0.000000
    34  H    0.000001   0.000000  -0.000004   0.000356   0.000586   0.000000
    35  H    0.000018   0.000000  -0.000017  -0.000250  -0.001214   0.000000
    36  H   -0.000001   0.000000   0.000000   0.000113   0.000390   0.000000
    37  H    0.000006  -0.000002   0.000001   0.000000   0.000000   0.000002
    38  H   -0.000016   0.000007   0.000000   0.000000   0.000000   0.000000
    39  H    0.000024   0.000010  -0.000001   0.000000   0.000000   0.000000
    40  H   -0.000004  -0.000001   0.000000   0.000000   0.000000   0.000000
    41  H    0.000005   0.000000   0.000000  -0.000004  -0.000001   0.000000
    42  H    0.000000   0.000000   0.000000   0.000000   0.000000   0.000000
    43  H   -0.000002  -0.000001   0.000002   0.000256  -0.000016   0.000000
              31         32         33         34         35         36
     1  C   -0.002839  -0.015935   0.000751  -0.000697   0.001317  -0.000722
     2  C    0.002749  -0.000380  -0.012686   0.009840  -0.000313   0.011909
     3  C   -0.000640   0.000010   0.002252   0.000025  -0.000025  -0.000046
     4  C    0.000333   0.000103  -0.000070   0.000002  -0.000045   0.000032
     5  C    0.004395  -0.000351   0.000005   0.000000   0.000000  -0.000002
     6  C   -0.007713   0.007575  -0.000015   0.000000  -0.000004   0.000000
     7  C   -0.034027  -0.024300   0.000012   0.000009  -0.000027   0.000012
     8  C   -0.000718   0.005339  -0.000636   0.000565  -0.000107  -0.000042
     9  C    0.000111   0.000853   0.007331  -0.008656  -0.001303  -0.002091
    10  C   -0.000133  -0.000174  -0.026199  -0.026933  -0.031426  -0.036297
    11  O   -0.000080   0.012553   0.000007  -0.000008  -0.000043   0.000004
    12  C    0.401844   0.398117   0.000000   0.000000   0.000004  -0.000005
    13  C    0.000005  -0.000001   0.404540   0.394272   0.389706  -0.005959
    14  O   -0.000018   0.000015   0.001153  -0.002096   0.004571   0.317829
    15  C    0.000302  -0.000003   0.000045  -0.000001  -0.000005   0.000020
    16  O   -0.000031  -0.000001   0.000000   0.000000   0.000000   0.000000
    17  C   -0.000021   0.000000  -0.000005   0.000000   0.000001  -0.000001
    18  C    0.000001  -0.000001   0.000010   0.000000   0.000003   0.000147
    19  O   -0.000362   0.000001  -0.000026   0.000002   0.000001   0.000520
    20  H    0.000057  -0.000006  -0.000104   0.000014  -0.000039   0.000022
    21  H   -0.000038  -0.000001   0.003139  -0.000312   0.000600  -0.000773
    22  H    0.000917   0.000122  -0.000054   0.000007   0.000001  -0.000106
    23  H    0.000097   0.000028   0.000000   0.000000   0.000000   0.000000
    24  H   -0.001167  -0.000100   0.000000   0.000000   0.000000   0.000000
    25  H   -0.000285  -0.000382  -0.000009   0.000001   0.000018  -0.000001
    26  H   -0.000605   0.000041   0.000000   0.000000   0.000000   0.000000
    27  H    0.008104  -0.005932  -0.000001  -0.000004  -0.000017   0.000000
    28  H   -0.000034  -0.000032  -0.000433   0.000356  -0.000250   0.000113
    29  H    0.000006  -0.000018   0.000249   0.000586  -0.001214   0.000390
    30  H   -0.025960  -0.022685   0.000000   0.000000   0.000000   0.000000
    31  H    0.556121  -0.026759   0.000001   0.000000   0.000000   0.000003
    32  H   -0.026759   0.540536  -0.000001   0.000000   0.000000  -0.000002
    33  H    0.000001  -0.000001   0.528681  -0.024617  -0.021787  -0.000463
    34  H    0.000000   0.000000  -0.024617   0.534147  -0.020694   0.004036
    35  H    0.000000   0.000000  -0.021787  -0.020694   0.541117   0.000063
    36  H    0.000003  -0.000002  -0.000463   0.004036   0.000063   0.424708
    37  H   -0.000019   0.000000   0.000000   0.000000   0.000000  -0.000002
    38  H   -0.000002   0.000000  -0.000018   0.000000  -0.000002   0.000000
    39  H    0.000004   0.000000   0.000001   0.000000   0.000000   0.000000
    40  H    0.000000   0.000000   0.000000   0.000000   0.000000   0.000000
    41  H   -0.000006   0.000000   0.000131   0.000004   0.000002  -0.000089
    42  H   -0.000003   0.000000  -0.000003   0.000000   0.000000  -0.000002
    43  H    0.000088  -0.000004   0.000074  -0.000085  -0.000076  -0.002599
              37         38         39         40         41         42
     1  C    0.000003  -0.000002   0.000001   0.000001  -0.000060   0.000002
     2  C    0.000017   0.000434  -0.000039   0.000019  -0.000032   0.000048
     3  C   -0.000224   0.002608   0.000250  -0.000695  -0.004169  -0.000446
     4  C   -0.001098  -0.005100  -0.010066   0.010272  -0.004113   0.012520
     5  C   -0.001631   0.000583   0.002204  -0.000067  -0.000602  -0.000271
     6  C   -0.000058   0.000029   0.000149   0.000010  -0.000025   0.000008
     7  C   -0.000013   0.000002   0.000005   0.000000  -0.000001  -0.000001
     8  C    0.000000   0.000000   0.000000   0.000000   0.000001   0.000000
     9  C    0.000001   0.000000   0.000000   0.000000   0.000013   0.000000
    10  C   -0.000001   0.000002   0.000002   0.000000   0.000115  -0.000006
    11  O    0.000000   0.000000   0.000000   0.000000   0.000000   0.000000
    12  C    0.000027   0.000000  -0.000002   0.000000   0.000001   0.000000
    13  C    0.000000   0.000001   0.000000   0.000000   0.000055   0.000000
    14  O    0.000000  -0.000032   0.000000   0.000000   0.001429  -0.000018
    15  C   -0.049993  -0.032300  -0.026111  -0.033142  -0.055825  -0.049633
    16  O    0.317158   0.004026   0.003531   0.001651   0.005156   0.004874
    17  C    0.009137   0.400253   0.399038   0.400818   0.004584  -0.007751
    18  C   -0.006348  -0.001999   0.006651  -0.007097   0.396976   0.405753
    19  O    0.010793  -0.000142  -0.000200   0.000075  -0.030130  -0.027962
    20  H    0.000004   0.000280  -0.000158   0.000032   0.000025   0.000015
    21  H    0.000034   0.000290  -0.000045  -0.000230   0.002045   0.000122
    22  H    0.007626   0.000049  -0.000752  -0.000297   0.002507   0.000468
    23  H   -0.000060  -0.000125   0.002152  -0.000121   0.000009  -0.000021
    24  H   -0.000230  -0.000079   0.000902  -0.000116  -0.000129  -0.000072
    25  H    0.000006  -0.000016   0.000024  -0.000004   0.000005   0.000000
    26  H   -0.000002   0.000007   0.000010  -0.000001   0.000000   0.000000
    27  H    0.000001   0.000000  -0.000001   0.000000   0.000000   0.000000
    28  H    0.000000   0.000000   0.000000   0.000000  -0.000004   0.000000
    29  H    0.000000   0.000000   0.000000   0.000000  -0.000001   0.000000
    30  H    0.000002   0.000000   0.000000   0.000000   0.000000   0.000000
    31  H   -0.000019  -0.000002   0.000004   0.000000  -0.000006  -0.000003
    32  H    0.000000   0.000000   0.000000   0.000000   0.000000   0.000000
    33  H    0.000000  -0.000018   0.000001   0.000000   0.000131  -0.000003
    34  H    0.000000   0.000000   0.000000   0.000000   0.000004   0.000000
    35  H    0.000000  -0.000002   0.000000   0.000000   0.000002   0.000000
    36  H   -0.000002   0.000000   0.000000   0.000000  -0.000089  -0.000002
    37  H    0.456232  -0.000552  -0.000368  -0.000281   0.001128  -0.001157
    38  H   -0.000552   0.541765  -0.020423  -0.023828   0.002144  -0.000012
    39  H   -0.000368  -0.020423   0.535465  -0.025833  -0.000303  -0.000666
    40  H   -0.000281  -0.023828  -0.025833   0.543108  -0.000644   0.006395
    41  H    0.001128   0.002144  -0.000303  -0.000644   0.588047  -0.027703
    42  H   -0.001157  -0.000012  -0.000666   0.006395  -0.027703   0.545142
    43  H   -0.000500  -0.000017   0.000050  -0.000023  -0.009063   0.004577
              43
     1  C    0.000779
     2  C   -0.001659
     3  C   -0.001296
     4  C    0.003501
     5  C   -0.000021
     6  C    0.000009
     7  C   -0.000010
     8  C   -0.000253
     9  C    0.000746
    10  C   -0.003146
    11  O   -0.000001
    12  C   -0.000009
    13  C    0.001063
    14  O    0.039590
    15  C    0.003549
    16  O    0.000017
    17  C   -0.000816
    18  C   -0.042247
    19  O    0.326387
    20  H    0.000145
    21  H   -0.000571
    22  H   -0.000972
    23  H    0.000003
    24  H   -0.000001
    25  H   -0.000002
    26  H   -0.000001
    27  H    0.000002
    28  H    0.000256
    29  H   -0.000016
    30  H    0.000000
    31  H    0.000088
    32  H   -0.000004
    33  H    0.000074
    34  H   -0.000085
    35  H   -0.000076
    36  H   -0.002599
    37  H   -0.000500
    38  H   -0.000017
    39  H    0.000050
    40  H   -0.000023
    41  H   -0.009063
    42  H    0.004577
    43  H    0.411793
 Mulliken charges:
               1
     1  C   -0.044904
     2  C    0.030781
     3  C   -0.231291
     4  C   -0.265999
     5  C   -0.156360
     6  C   -0.268775
     7  C   -0.220667
     8  C    0.239017
     9  C   -0.166542
    10  C   -0.108341
    11  O   -0.395328
    12  C   -0.304871
    13  C   -0.264317
    14  O   -0.456014
    15  C   -0.040636
    16  O   -0.437725
    17  C   -0.276806
    18  C   -0.006477
    19  O   -0.455295
    20  H    0.178784
    21  H    0.164181
    22  H    0.157750
    23  H    0.135486
    24  H    0.133054
    25  H    0.141237
    26  H    0.139966
    27  H    0.152439
    28  H    0.175076
    29  H    0.164532
    30  H    0.129451
    31  H    0.126325
    32  H    0.131774
    33  H    0.138748
    34  H    0.140238
    35  H    0.139975
    36  H    0.289390
    37  H    0.260369
    38  H    0.132172
    39  H    0.134527
    40  H    0.129996
    41  H    0.128522
    42  H    0.135802
    43  H    0.270756
 Sum of Mulliken charges =   0.00000
 Mulliken charges with hydrogens summed into heavy atoms:
               1
     1  C   -0.044904
     2  C    0.030781
     3  C    0.111674
     4  C   -0.108249
     5  C    0.112180
     6  C    0.012427
     7  C   -0.068227
     8  C    0.239017
     9  C    0.173067
    10  C   -0.108341
    11  O   -0.395328
    12  C    0.082678
    13  C    0.154644
    14  O   -0.166623
    15  C   -0.040636
    16  O   -0.177356
    17  C    0.119890
    18  C    0.257847
    19  O   -0.184539
 Electronic spatial extent (au):  <R**2>=           5008.4098
 Charge=              0.0000 electrons
 Dipole moment (field-independent basis, Debye):
    X=              0.2269    Y=             -4.5004    Z=              4.0592  Tot=              6.0648
 Quadrupole moment (field-independent basis, Debye-Ang):
   XX=           -139.0434   YY=           -104.4535   ZZ=           -115.5882
   XY=            -12.4423   XZ=             -1.4202   YZ=             -1.9492
 Traceless Quadrupole moment (field-independent basis, Debye-Ang):
   XX=            -19.3483   YY=             15.2415   ZZ=              4.1068
   XY=            -12.4423   XZ=             -1.4202   YZ=             -1.9492
 Octapole moment (field-independent basis, Debye-Ang**2):
  XXX=            -44.7303  YYY=            -49.5305  ZZZ=             -7.3634  XYY=             20.7128
  XXY=            -72.5104  XXZ=             30.9635  XZZ=              0.5581  YZZ=              2.1074
  YYZ=              1.6961  XYZ=             13.4387
 Hexadecapole moment (field-independent basis, Debye-Ang**3):
 XXXX=          -4194.7218 YYYY=          -1866.2004 ZZZZ=           -773.9019 XXXY=            -99.2115
 XXXZ=             51.0098 YYYX=            -83.8775 YYYZ=             31.8983 ZZZX=             13.1362
 ZZZY=            -10.9892 XXYY=           -959.8087 XXZZ=           -743.4854 YYZZ=           -480.2992
 XXYZ=             26.8214 YYXZ=            -14.0730 ZZXY=            -36.9879
 N-N= 1.634204876580D+03 E-N=-5.338381023342D+03  KE= 8.829881264075D+02
 1\1\GINC-SNODE84\SP\RmPW1PW91\6-311G(d,p)\C15H24O4\ROOT\10-Mar-2024\0\
 \# mPW1PW91/6-311G(d,p) nmr guess=read geom=check scrf=(solvent=methan
 ol,read)\\candidate structure: DY-202A-11R_8, conformer: 1, nmr calcul
 ation with methanol solvation\\0,1\C,0,1.6293100506,0.7371855988,0.172
 0475747\C,0,0.9358099715,-0.3569432207,0.5652179236\C,0,-0.4678217826,
 -0.3945100477,1.0981871111\C,0,-1.3908682721,0.4734644675,0.201812068\
 C,0,-1.3652787758,1.9555169429,0.6423881905\C,0,0.0106914035,2.4795716
 161,1.1100298388\C,0,1.227509194,2.1959006976,0.2028707362\C,0,2.93933
 82565,0.312351366,-0.351922535\C,0,2.9833928346,-1.2075589674,-0.39923
 48645\C,0,1.675345675,-1.6623035193,0.2822177908\O,0,3.8592781799,1.05
 67606695,-0.6914175354\C,0,1.0433810367,2.7509317452,-1.2259394144\C,0
 ,1.9169972064,-2.4955232049,1.5437167111\O,0,0.809420463,-2.3858344523
 ,-0.6264575162\C,0,-2.8186027989,-0.1145448035,0.0242430691\O,0,-3.532
 1277168,0.714564037,-0.9236007813\C,0,-3.6657300848,-0.1206743664,1.29
 52644748\C,0,-2.7702003233,-1.553795648,-0.5452679259\O,0,-1.906288015
 4,-1.6964273793,-1.6744218629\H,0,-0.4953371891,-0.0376549687,2.135881
 0617\H,0,-0.8009461963,-1.4335212891,1.1323708519\H,0,-0.9654948114,0.
 4304401257,-0.8074918549\H,0,-2.0629186672,2.1087805741,1.4759999839\H
 ,0,-1.7375206567,2.5727416046,-0.1824395144\H,0,0.2306315885,2.0856492
 938,2.1102065971\H,0,-0.0710508183,3.5677960964,1.2320790942\H,0,2.081
 6453448,2.7376903582,0.6363490868\H,0,3.0066127997,-1.5342849747,-1.44
 51244676\H,0,3.8908626029,-1.5820382068,0.0862849542\H,0,0.801146665,3
 .8201648746,-1.1884758146\H,0,0.2367540278,2.2388178989,-1.7622577172\
 H,0,1.9618047502,2.6360890275,-1.8109373974\H,0,0.9738044459,-2.730700
 5161,2.0477630964\H,0,2.4122068331,-3.4389658627,1.2815078174\H,0,2.56
 37253845,-1.9586490415,2.246226446\H,0,1.1593731894,-3.2875882173,-0.7
 322868137\H,0,-3.0824177788,0.6084511837,-1.7809878437\H,0,-3.15077831
 9,-0.6399707435,2.1104219533\H,0,-3.8922782069,0.8981065781,1.62473502
 35\H,0,-4.6191247569,-0.6317872096,1.1148917534\H,0,-2.5076511216,-2.2
 779310031,0.2352177655\H,0,-3.7808843922,-1.7968895773,-0.8920700649\H
 ,0,-1.0014212196,-1.8726775363,-1.3459970502\\Version=ES64L-G09RevD.01
 \State=1-A\HF=-886.9796475\RMSD=5.235e-09\Dipole=0.1162704,-1.7577798,
 1.6093885\Quadrupole=-14.3157577,11.2193711,3.0963867,-9.3982186,-0.77
 67237,-1.4092245\PG=C01 [X(C15H24O4)]\\@


 EVERY WORD THAT YOU WRITE IS A BLOW THAT SMITES THE DEVIL.
     -- ST. BERNARD OF CLAIRVAUX
 Job cpu time:       0 days  0 hours 49 minutes 18.5 seconds.
 File lengths (MBytes):  RWF=    273 Int=      0 D2E=      0 Chk=     30 Scr=      1
 Normal termination of Gaussian 09 at Sun Mar 10 23:55:20 2024.
