# Supplementary material for: New patchoulol- and guaiane-type sesquiterpenoids from Sanguisorba officinalis with anti-melanogenic activity
Source: Nat Prod Bioprospect. 2026 May 12;16(1):63. doi: 10.1007/s13659-026-00616-0 (PMC13161421; doi:10.1007/s13659-026-00616-0)
Supplement: Supplementary file 2 — Additional file 2. It includes the calculated NMR data of compound 11. [file 13659_2026_616_MOESM2_ESM.zip › New folder/11R-nmr-9.log]

 Entering Gaussian System, Link 0=/gpfs/home/zhengshan/software/Gaussian/g09/g09
 Input=DY-202A-11R_9-2.gjf
 Output=DY-202A-11R_9-2.log
 Initial command:
 /gpfs/home/zhengshan/software/Gaussian/g09/l1.exe "/gpfs/home/zhengshan/software/Gaussian/g09/scratch/zhengshan/%J/Gau-9899.inp" -scrdir="/gpfs/home/zhengshan/software/Gaussian/g09/scratch/zhengshan/%J/"
 Entering Link 1 = /gpfs/home/zhengshan/software/Gaussian/g09/l1.exe PID=      9900.
  
 Copyright (c) 1988,1990,1992,1993,1995,1998,2003,2009,2013,
            Gaussian, Inc.  All Rights Reserved.
  
 This is part of the Gaussian(R) 09 program.  It is based on
 the Gaussian(R) 03 system (copyright 2003, Gaussian, Inc.),
 the Gaussian(R) 98 system (copyright 1998, Gaussian, Inc.),
 the Gaussian(R) 94 system (copyright 1995, Gaussian, Inc.),
 the Gaussian 92(TM) system (copyright 1992, Gaussian, Inc.),
 the Gaussian 90(TM) system (copyright 1990, Gaussian, Inc.),
 the Gaussian 88(TM) system (copyright 1988, Gaussian, Inc.),
 the Gaussian 86(TM) system (copyright 1986, Carnegie Mellon
 University), and the Gaussian 82(TM) system (copyright 1983,
 Carnegie Mellon University). Gaussian is a federally registered
 trademark of Gaussian, Inc.
  
 This software contains proprietary and confidential information,
 including trade secrets, belonging to Gaussian, Inc.
  
 This software is provided under written license and may be
 used, copied, transmitted, or stored only in accord with that
 written license.
  
 The following legend is applicable only to US Government
 contracts under FAR:
  
                    RESTRICTED RIGHTS LEGEND
  
 Use, reproduction and disclosure by the US Government is
 subject to restrictions as set forth in subparagraphs (a)
 and (c) of the Commercial Computer Software - Restricted
 Rights clause in FAR 52.227-19.
  
 Gaussian, Inc.
 340 Quinnipiac St., Bldg. 40, Wallingford CT 06492
  
  
 ---------------------------------------------------------------
 Warning -- This program may not be used in any manner that
 competes with the business of Gaussian, Inc. or will provide
 assistance to any competitor of Gaussian, Inc.  The licensee
 of this program is prohibited from giving any competitor of
 Gaussian, Inc. access to this program.  By using this program,
 the user acknowledges that Gaussian, Inc. is engaged in the
 business of creating and licensing software in the field of
 computational chemistry and represents and warrants to the
 licensee that it is not a competitor of Gaussian, Inc. and that
 it will not use this program in any manner prohibited above.
 ---------------------------------------------------------------
  

 Cite this work as:
 Gaussian 09, Revision D.01,
 M. J. Frisch, G. W. Trucks, H. B. Schlegel, G. E. Scuseria, 
 M. A. Robb, J. R. Cheeseman, G. Scalmani, V. Barone, B. Mennucci, 
 G. A. Petersson, H. Nakatsuji, M. Caricato, X. Li, H. P. Hratchian, 
 A. F. Izmaylov, J. Bloino, G. Zheng, J. L. Sonnenberg, M. Hada, 
 M. Ehara, K. Toyota, R. Fukuda, J. Hasegawa, M. Ishida, T. Nakajima, 
 Y. Honda, O. Kitao, H. Nakai, T. Vreven, J. A. Montgomery, Jr., 
 J. E. Peralta, F. Ogliaro, M. Bearpark, J. J. Heyd, E. Brothers, 
 K. N. Kudin, V. N. Staroverov, T. Keith, R. Kobayashi, J. Normand, 
 K. Raghavachari, A. Rendell, J. C. Burant, S. S. Iyengar, J. Tomasi, 
 M. Cossi, N. Rega, J. M. Millam, M. Klene, J. E. Knox, J. B. Cross, 
 V. Bakken, C. Adamo, J. Jaramillo, R. Gomperts, R. E. Stratmann, 
 O. Yazyev, A. J. Austin, R. Cammi, C. Pomelli, J. W. Ochterski, 
 R. L. Martin, K. Morokuma, V. G. Zakrzewski, G. A. Voth, 
 P. Salvador, J. J. Dannenberg, S. Dapprich, A. D. Daniels, 
 O. Farkas, J. B. Foresman, J. V. Ortiz, J. Cioslowski, 
 and D. J. Fox, Gaussian, Inc., Wallingford CT, 2013.
 
 ******************************************
 Gaussian 09:  ES64L-G09RevD.01 24-Apr-2013
                10-Mar-2024 
 ******************************************
 %chk=DY-202A-11R_9.chk
 %mem=6GB
 %nprocshared=3
 Will use up to    3 processors via shared memory.
 ----------------------------------------------------------------------
 # mPW1PW91/6-311G(d,p) nmr guess=read geom=check scrf=(solvent=methano
 l,read)
 ----------------------------------------------------------------------
 1/29=2,38=1,40=2/1;
 2/12=2,40=1/2;
 3/5=4,6=6,7=101,11=2,14=-4,16=1,25=1,30=1,70=2203,72=3,74=-7,116=-2/1,2,8,3;
 4/5=1/1;
 5/5=2,38=6,53=3/2;
 8/6=1,10=90,11=11/1;
 10/13=100,45=16/2;
 6/7=2,8=2,9=2,10=2,28=1/1;
 99/9=1/99;
 ----------------------------------------------------------------------
 candidate structure: DY-202A-11R_9, conformer: 1, nmr calculation with
  methanol solvation
 ----------------------------------------------------------------------
 Structure from the checkpoint file:  "DY-202A-11R_9.chk"
 Charge =  0 Multiplicity = 1
 Redundant internal coordinates found in file.
 C,0,-1.6904579954,0.6412151041,-0.178415822
 C,0,-0.9508071505,-0.4939121103,-0.1961864256
 C,0,0.5261318103,-0.6389126386,-0.4424555334
 C,0,1.3689714232,0.5072504901,0.1689691825
 C,0,1.3225606279,1.8095962996,-0.6670553764
 C,0,-0.014282351,2.1316755671,-1.3599465974
 C,0,-1.2867043581,2.0622713657,-0.4933150958
 C,0,-3.0896041411,0.308622308,0.1385964225
 C,0,-3.1867558405,-1.1767567006,0.43576273
 C,0,-1.7998546086,-1.7432212358,0.0588592663
 O,0,-4.0326110823,1.1010822064,0.1537359265
 C,0,-1.2161285709,2.9409902927,0.7721318035
 C,0,-1.8528001388,-2.6430327891,-1.1833200616
 O,0,-1.1852802345,-2.4542146037,1.1488264419
 C,0,2.8286711109,0.0832568472,0.5332500793
 O,0,2.7919955611,-1.0972561035,1.3686906935
 C,0,3.542165722,1.205794469,1.3011282608
 C,0,3.7166330994,-0.3468378002,-0.6489008017
 O,0,3.2839854007,-1.5468531608,-1.2870605992
 H,0,0.709941701,-0.7198942244,-1.5223842082
 H,0,0.8427741734,-1.5910164339,-0.0116752912
 H,0,0.911481347,0.7289723042,1.1442313202
 H,0,2.0860667495,1.7678508203,-1.4545226755
 H,0,1.6006506162,2.6500866058,-0.0212486451
 H,0,-0.1516719706,1.4648879287,-2.2209538271
 H,0,0.064324283,3.1456053176,-1.7745795712
 H,0,-2.1076675313,2.4695557586,-1.10225049
 H,0,-3.3691065316,-1.3173143371,1.507858059
 H,0,-4.022852749,-1.6294713792,-0.1077031161
 H,0,-0.9821236364,3.9788763784,0.5041682714
 H,0,-0.4516816982,2.5909800035,1.4744468381
 H,0,-2.177596511,2.9406745132,1.2974958286
 H,0,-0.848178862,-2.9692409993,-1.4723904404
 H,0,-2.4563162881,-3.5350499193,-0.9723172828
 H,0,-2.3076354488,-2.1185869145,-2.0308071241
 H,0,-1.6424565013,-3.3090977708,1.2301412881
 H,0,2.1547933289,-0.9375684356,2.0863018564
 H,0,3.759658981,2.0687675539,0.6629703974
 H,0,2.9274063526,1.550123864,2.14143349
 H,0,4.4903513198,0.8333303793,1.7038279914
 H,0,3.7381882505,0.4287577697,-1.4186922107
 H,0,4.7436219133,-0.4718893948,-0.2728329292
 H,0,3.1419004282,-2.1903971957,-0.5709120227
 Recover connectivity data from disk.
                          Input orientation:                          
 ---------------------------------------------------------------------
 Center     Atomic      Atomic             Coordinates (Angstroms)
 Number     Number       Type             X           Y           Z
 ---------------------------------------------------------------------
      1          6           0       -1.690458    0.641215   -0.178416
      2          6           0       -0.950807   -0.493912   -0.196186
      3          6           0        0.526132   -0.638913   -0.442456
      4          6           0        1.368971    0.507250    0.168969
      5          6           0        1.322561    1.809596   -0.667055
      6          6           0       -0.014282    2.131676   -1.359947
      7          6           0       -1.286704    2.062271   -0.493315
      8          6           0       -3.089604    0.308622    0.138596
      9          6           0       -3.186756   -1.176757    0.435763
     10          6           0       -1.799855   -1.743221    0.058859
     11          8           0       -4.032611    1.101082    0.153736
     12          6           0       -1.216129    2.940990    0.772132
     13          6           0       -1.852800   -2.643033   -1.183320
     14          8           0       -1.185280   -2.454215    1.148826
     15          6           0        2.828671    0.083257    0.533250
     16          8           0        2.791996   -1.097256    1.368691
     17          6           0        3.542166    1.205794    1.301128
     18          6           0        3.716633   -0.346838   -0.648901
     19          8           0        3.283985   -1.546853   -1.287061
     20          1           0        0.709942   -0.719894   -1.522384
     21          1           0        0.842774   -1.591016   -0.011675
     22          1           0        0.911481    0.728972    1.144231
     23          1           0        2.086067    1.767851   -1.454523
     24          1           0        1.600651    2.650087   -0.021249
     25          1           0       -0.151672    1.464888   -2.220954
     26          1           0        0.064324    3.145605   -1.774580
     27          1           0       -2.107668    2.469556   -1.102250
     28          1           0       -3.369107   -1.317314    1.507858
     29          1           0       -4.022853   -1.629471   -0.107703
     30          1           0       -0.982124    3.978876    0.504168
     31          1           0       -0.451682    2.590980    1.474447
     32          1           0       -2.177597    2.940675    1.297496
     33          1           0       -0.848179   -2.969241   -1.472390
     34          1           0       -2.456316   -3.535050   -0.972317
     35          1           0       -2.307635   -2.118587   -2.030807
     36          1           0       -1.642457   -3.309098    1.230141
     37          1           0        2.154793   -0.937568    2.086302
     38          1           0        3.759659    2.068768    0.662970
     39          1           0        2.927406    1.550124    2.141433
     40          1           0        4.490351    0.833330    1.703828
     41          1           0        3.738188    0.428758   -1.418692
     42          1           0        4.743622   -0.471889   -0.272833
     43          1           0        3.141900   -2.190397   -0.570912
 ---------------------------------------------------------------------
                    Distance matrix (angstroms):
                    1          2          3          4          5
     1  C    0.000000
     2  C    1.354959   0.000000
     3  C    2.573269   1.504335   0.000000
     4  C    3.082001   2.552849   1.548518   0.000000
     5  C    3.268358   3.270485   2.584558   1.548288   0.000000
     6  C    2.535163   3.020783   2.968164   2.624830   1.539799
     7  C    1.510490   2.595224   3.253515   3.147908   2.627222
     8  C    1.472659   2.308808   3.782723   4.463101   4.729608
     9  C    2.433340   2.421797   3.853061   4.864330   5.519823
    10  C    2.398709   1.531895   2.623171   3.888214   4.785284
    11  O    2.409872   3.487688   4.915807   5.434148   5.463841
    12  C    2.533278   3.578630   4.162499   3.601338   3.129897
    13  C    3.438382   2.531155   3.197608   4.704549   5.493210
    14  O    3.405651   2.388896   2.959127   4.031699   5.269419
    15  C    4.608721   3.892256   2.602925   1.563072   2.586378
    16  O    5.050565   4.101394   2.936744   2.457391   3.841001
    17  C    5.467006   5.031676   3.942016   2.548043   3.027370
    18  C    5.516724   4.691650   3.210487   2.628668   3.222130
    19  O    5.546334   4.498017   3.023817   3.163328   3.936667
    20  H    3.069330   2.137278   1.098449   2.191091   2.739564
    21  H    3.380521   2.110596   1.091941   2.170769   3.496267
    22  H    2.920134   2.600055   2.130065   1.099815   2.148835
    23  H    4.142450   3.990186   3.041412   2.176939   1.097629
    24  H    3.858972   4.052810   3.485616   2.163702   1.095821
    25  H    2.686682   2.928344   2.836979   2.990177   2.169513
    26  H    3.449488   4.094863   4.038613   3.527095   2.143522
    27  H    2.090542   3.307782   4.127324   4.189709   3.520143
    28  H    3.081756   3.070819   4.408722   5.250814   6.043142
    29  H    3.255930   3.276399   4.667604   5.806367   6.380714
    30  H    3.479604   4.527396   4.949233   4.206209   3.374776
    31  H    2.840441   3.543544   3.881088   3.059572   2.888690
    32  H    2.775452   3.941127   4.811551   4.446714   4.170120
    33  H    3.926729   2.786841   2.894810   4.437996   5.310175
    34  H    4.319492   3.481014   4.190866   5.681158   6.552735
    35  H    3.380646   2.801140   3.569669   5.025085   5.519852
    36  H    4.194199   3.230799   3.824950   4.975872   6.212223
    37  H    4.733652   3.879605   3.022639   2.526100   3.977499
    38  H    5.696456   5.430835   4.359954   2.897889   2.788474
    39  H    5.247141   4.968208   4.151443   2.721566   3.245068
    40  H    6.463912   5.914206   4.742264   3.493584   4.075424
    41  H    5.572578   4.932800   3.522821   2.853072   2.882174
    42  H    6.530337   5.694987   4.224203   3.541493   4.130890
    43  H    5.614603   4.446205   3.043986   3.311798   4.395360
                    6          7          8          9         10
     6  C    0.000000
     7  C    1.541079   0.000000
     8  C    3.876436   2.593269   0.000000
     9  C    4.922894   3.868421   1.517925   0.000000
    10  C    4.496232   3.879432   2.424845   1.544809   0.000000
    11  O    4.415917   2.980363   1.231862   2.446132   3.617218
    12  C    2.577825   1.542233   3.292513   4.577374   4.774027
    13  C    5.119491   4.789202   3.462573   2.559459   1.534755
    14  O    5.356824   4.806824   3.504323   2.479166   1.439181
    15  C    3.982788   4.680454   5.935699   6.146747   4.998432
    16  O    5.074116   5.485023   6.171130   6.051623   4.818508
    17  C    4.537279   5.222218   6.792405   7.190535   6.227127
    18  C    4.535234   5.555304   6.882924   7.037190   5.734322
    19  O    4.941200   5.877671   6.789546   6.706384   5.262650
    20  H    2.946581   3.575755   4.272382   4.384896   3.137930
    21  H    4.051027   4.255957   4.369761   4.075405   2.647948
    22  H    3.015878   3.048158   4.146888   4.574853   3.826371
    23  H    2.133724   3.519402   5.608471   6.328234   5.451453
    24  H    2.160757   2.984157   5.244663   6.145962   5.556168
    25  H    1.097641   2.151720   3.941557   4.821635   4.266851
    26  H    1.098250   2.154189   4.653599   5.842769   5.544122
    27  H    2.136079   1.100302   2.678345   4.101891   4.380687
    28  H    5.601311   4.445525   2.143984   1.096538   2.177968
    29  H    5.637639   4.611309   2.165138   1.095155   2.232130
    30  H    2.797104   2.181998   4.248044   5.607641   5.797360
    31  H    2.904490   2.202018   3.735276   4.770255   4.754657
    32  H    3.520853   2.184556   3.017036   4.325994   4.859608
    33  H    5.169853   5.144610   4.285283   3.510412   2.180261
    34  H    6.182683   5.738244   4.050802   2.842143   2.169082
    35  H    4.875885   4.570094   3.348004   2.782780   2.182990
    36  H    6.241916   5.652298   4.046431   2.750050   1.961796
    37  H    5.099194   5.243793   5.731514   5.595859   4.516508
    38  H    4.282381   5.177144   7.091226   7.670576   6.767895
    39  H    4.609924   4.996291   6.461973   6.908558   6.126192
    40  H    5.600370   6.301754   7.757641   8.036567   6.993656
    41  H    4.121215   5.364162   7.004165   7.346532   6.129484
    42  H    5.531548   6.544877   7.882760   7.993112   6.674083
    43  H    5.409656   6.140338   6.751307   6.487893   5.001752
                   11         12         13         14         15
    11  O    0.000000
    12  C    3.420563   0.000000
    13  C    4.534059   5.950669   0.000000
    14  O    4.662364   5.408427   2.433134   0.000000
    15  C    6.946740   4.958237   5.682908   4.788476   0.000000
    16  O    7.272143   5.720872   5.520535   4.208135   1.446692
    17  C    7.661900   5.092358   7.077543   5.980603   1.535839
    18  C    7.924108   6.096006   6.047868   5.630419   1.539785
    19  O    7.913283   6.680721   5.253469   5.170221   2.485579
    20  H    5.349499   4.730394   3.221967   3.706090   3.059362
    21  H    5.571727   5.039099   3.121796   2.490960   2.654039
    22  H    5.056046   3.091635   4.942587   3.811707   2.113259
    23  H    6.361548   4.151956   5.919807   5.941799   2.709347
    24  H    5.844970   2.940803   6.426029   5.931642   2.898986
    25  H    4.564339   3.502928   4.565691   5.270970   4.286839
    26  H    4.968235   2.857825   6.126441   6.439394   4.727121
    27  H    2.675001   2.128474   5.119579   5.491963   5.721602
    28  H    2.850005   4.828019   3.361421   2.488080   6.428367
    29  H    2.743058   5.435157   2.625526   3.211057   7.091378
    30  H    4.208322   1.097165   6.888786   6.468502   5.449665
    31  H    4.097210   1.095506   6.035043   5.108638   4.235002
    32  H    2.851906   1.095640   6.118638   5.487406   5.814776
    33  H    5.417788   6.332780   1.095097   2.692521   5.182621
    34  H    5.024582   6.820577   1.097474   2.698701   6.579511
    35  H    4.256059   5.886185   1.095515   3.388569   6.148508
    36  H    5.130417   6.281332   2.512505   0.972855   5.655503
    37  H    6.795210   5.304090   5.446085   3.786181   1.976908
    38  H    7.868622   5.052836   7.557086   6.719066   2.196775
    39  H    7.252201   4.580216   7.175439   5.825306   2.178922
    40  H    8.666912   6.154202   7.788215   6.582459   2.166574
    41  H    7.956750   5.971288   6.383608   6.256534   2.180979
    42  H    8.926280   6.946821   7.003973   6.411132   2.150580
    43  H    7.926700   6.864934   5.052421   4.663860   2.546918
                   16         17         18         19         20
    16  O    0.000000
    17  C    2.423089   0.000000
    18  C    2.342810   2.498744   0.000000
    19  O    2.738103   3.787142   1.426348   0.000000
    20  H    3.582690   4.438693   3.153147   2.713842   0.000000
    21  H    2.438990   4.102721   3.195794   2.754645   1.748925
    22  H    2.630936   2.678148   3.498795   4.088929   3.041492
    23  H    4.083835   3.166977   2.789208   3.528500   2.843800
    24  H    4.170589   2.757561   3.721946   4.695764   3.795200
    25  H    5.302387   5.110443   4.551646   4.663312   2.450235
    26  H    5.943249   5.031722   5.177226   5.711660   3.927151
    27  H    6.544799   6.268488   6.485374   6.725743   4.276450
    28  H    6.166601   7.360333   7.470016   7.219965   5.116436
    29  H    6.993222   8.200795   7.863694   7.401864   5.022748
    30  H    6.384238   5.366034   6.489968   7.207071   5.389661
    31  H    4.912811   4.230791   5.523968   6.221157   4.614353
    32  H    6.403655   5.977081   7.024111   7.526401   5.448795
    33  H    4.982664   6.663216   5.328475   4.374050   2.736750
    34  H    6.242430   7.976587   6.955185   6.083013   4.272337
    35  H    6.213368   7.508227   6.429663   5.669767   3.364611
    36  H    4.957399   6.875289   6.405125   5.806173   4.451309
    37  H    0.972879   2.671199   3.204628   3.609138   3.893275
    38  H    3.384984   1.095112   2.749183   4.135408   4.674739
    39  H    2.761175   1.096633   3.465156   4.633895   4.847029
    40  H    2.593047   1.095423   2.743496   4.008242   5.206962
    41  H    3.315645   2.835425   1.092974   2.031420   3.240437
    42  H    2.625743   2.595279   1.100805   2.077196   4.230066
    43  H    2.253763   3.898572   1.932644   0.973245   2.997015
                   21         22         23         24         25
    21  H    0.000000
    22  H    2.592911   0.000000
    23  H    3.861292   3.035200   0.000000
    24  H    4.308297   2.350314   1.751640   0.000000
    25  H    3.899793   3.605043   2.384676   3.051890   0.000000
    26  H    5.113649   3.882943   2.467405   2.383276   1.752346
    27  H    5.136410   4.146272   4.266602   3.866882   2.467139
    28  H    4.485960   4.758460   6.932017   6.540407   5.656551
    29  H    4.866726   5.610459   7.118611   7.067240   5.387664
    30  H    5.883881   3.815403   4.258978   2.951689   3.799484
    31  H    4.623123   2.331165   3.961890   2.540210   3.874800
    32  H    5.601142   3.802304   5.208449   4.012316   4.319931
    33  H    2.625360   4.860030   5.572267   6.299160   4.550491
    34  H    3.947923   5.831271   6.999037   7.457843   5.645339
    35  H    3.778929   5.343424   5.894160   6.484849   4.186362
    36  H    3.266540   4.778702   6.847241   6.898956   6.076466
    37  H    2.559277   2.282691   4.456619   4.197632   5.444633
    38  H    4.728359   3.184145   2.715739   2.338248   4.896958
    39  H    4.341466   2.394296   3.699481   2.765392   5.340263
    40  H    4.703746   3.623858   4.077878   3.824508   6.111559
    41  H    3.800343   3.827398   2.126960   3.384703   4.104656
    42  H    4.066603   4.258573   3.670889   4.437150   5.613393
    43  H    2.440898   4.054529   4.190857   5.109586   5.189544
                   26         27         28         29         30
    26  H    0.000000
    27  H    2.372049   0.000000
    28  H    6.517706   4.769096   0.000000
    29  H    6.502680   4.632395   1.770555   0.000000
    30  H    2.642364   2.474971   5.895313   6.408899   0.000000
    31  H    3.336172   3.065355   4.877217   5.750537   1.774561
    32  H    3.808655   2.446554   4.426558   5.125016   1.770985
    33  H    6.189937   5.594982   4.238611   3.706199   7.225030
    34  H    7.185291   6.016122   3.450044   2.613967   7.798227
    35  H    5.779582   4.685430   3.780332   2.622886   6.735142
    36  H    7.321519   6.248945   2.650594   3.205816   7.353750
    37  H    5.995730   6.320121   5.567070   6.592094   6.042750
    38  H    4.555955   6.140208   7.937171   8.650919   5.114512
    39  H    5.106658   6.059605   6.947639   7.967091   4.885069
    40  H    6.085692   7.354262   8.150752   9.045534   6.425078
    41  H    4.583142   6.199921   7.882075   8.135647   6.211447
    42  H    6.102240   7.502013   8.348770   8.844113   7.293642
    43  H    6.276401   7.039563   6.890339   7.201589   7.498220
                   31         32         33         34         35
    31  H    0.000000
    32  H    1.769853   0.000000
    33  H    6.305325   6.660835   0.000000
    34  H    6.894451   6.867659   1.776603   0.000000
    35  H    6.157223   6.057280   1.779173   1.774507   0.000000
    36  H    6.023998   6.273003   2.837262   2.358865   3.534624
    37  H    4.429304   5.867929   5.080337   6.112642   6.185359
    38  H    4.320485   6.034389   7.153563   8.527326   7.848722
    39  H    3.598123   5.357884   6.909372   8.033611   7.633655
    40  H    5.250299   7.004822   7.283393   8.631378   8.299032
    41  H    5.531769   6.977386   5.708243   7.367694   6.589054
    42  H    6.278960   7.874947   6.240508   7.855657   7.451330
    43  H    6.321305   7.623378   4.164132   5.771416   5.642153
                   36         37         38         39         40
    36  H    0.000000
    37  H    4.558099   0.000000
    38  H    7.643688   3.693172   0.000000
    39  H    6.732469   2.605491   1.774116   0.000000
    40  H    7.415890   2.955876   1.773020   1.774285   0.000000
    41  H    7.066769   4.081540   2.650172   3.819597   3.237215
    42  H    7.147775   3.533328   2.880772   3.635362   2.382212
    43  H    5.233102   3.099152   4.477117   4.625400   4.016925
                   41         42         43
    41  H    0.000000
    42  H    1.770609   0.000000
    43  H    2.816782   2.368044   0.000000
 Stoichiometry    C15H24O4
 Framework group  C1[X(C15H24O4)]
 Deg. of freedom   123
 Full point group                 C1      NOp   1
 Largest Abelian subgroup         C1      NOp   1
 Largest concise Abelian subgroup C1      NOp   1
                         Standard orientation:                         
 ---------------------------------------------------------------------
 Center     Atomic      Atomic             Coordinates (Angstroms)
 Number     Number       Type             X           Y           Z
 ---------------------------------------------------------------------
      1          6           0       -1.723635    0.670102   -0.155281
      2          6           0       -1.012126   -0.482868   -0.173380
      3          6           0        0.457281   -0.665955   -0.438604
      4          6           0        1.336168    0.464307    0.151289
      5          6           0        1.309817    1.760413   -0.695240
      6          6           0       -0.028307    2.109299   -1.372503
      7          6           0       -1.289862    2.078205   -0.487948
      8          6           0       -3.125910    0.374441    0.183737
      9          6           0       -3.255012   -1.105602    0.495027
     10          6           0       -1.887674   -1.708897    0.104060
     11          8           0       -4.049065    1.189806    0.204952
     12          6           0       -1.180341    2.965412    0.768775
     13          6           0       -1.979761   -2.617427   -1.129457
     14          8           0       -1.275469   -2.425622    1.191604
     15          6           0        2.790051    0.007810    0.499181
     16          8           0        2.736303   -1.164478    1.345212
     17          6           0        3.541246    1.118914    1.247483
     18          6           0        3.650761   -0.453653   -0.691269
     19          8           0        3.180223   -1.647995   -1.313049
     20          1           0        0.624027   -0.760366   -1.520210
     21          1           0        0.756637   -1.621903   -0.003995
     22          1           0        0.897816    0.705231    1.130777
     23          1           0        2.061054    1.693487   -1.492707
     24          1           0        1.617221    2.599189   -0.060590
     25          1           0       -0.193835    1.438943   -2.225754
     26          1           0        0.069158    3.117528   -1.796917
     27          1           0       -2.109069    2.500359   -1.089071
     28          1           0       -3.425796   -1.232756    1.570695
     29          1           0       -4.109351   -1.542247   -0.032999
     30          1           0       -0.924916    3.995010    0.488674
     31          1           0       -0.414937    2.602670    1.463545
     32          1           0       -2.134131    2.992952    1.307249
     33          1           0       -0.987488   -2.970475   -1.429439
     34          1           0       -2.601798   -3.492648   -0.902506
     35          1           0       -2.433453   -2.089078   -1.975131
     36          1           0       -1.752125   -3.268374    1.286558
     37          1           0        2.113217   -0.983315    2.070082
     38          1           0        3.770763    1.970987    0.598974
     39          1           0        2.946791    1.485127    2.093128
     40          1           0        4.485604    0.726748    1.640353
     41          1           0        3.680461    0.314767   -1.467954
     42          1           0        4.679537   -0.600636   -0.328244
     43          1           0        3.032506   -2.281907   -0.589488
 ---------------------------------------------------------------------
 Rotational constants (GHZ):      0.5459560      0.2796300      0.2189406
 Standard basis: 6-311G(d,p) (5D, 7F)
 There are   505 symmetry adapted cartesian basis functions of A   symmetry.
 There are   486 symmetry adapted basis functions of A   symmetry.
   486 basis functions,   800 primitive gaussians,   505 cartesian basis functions
    73 alpha electrons       73 beta electrons
       nuclear repulsion energy      1611.1780878738 Hartrees.
 NAtoms=   43 NActive=   43 NUniq=   43 SFac= 1.00D+00 NAtFMM=   60 NAOKFM=F Big=F
 Integral buffers will be    131072 words long.
 Raffenetti 2 integral format.
 Two-electron integral symmetry is turned on.
 Using the following non-standard input for PCM:
 --- end of non-standard input.
 ------------------------------------------------------------------------------
 Polarizable Continuum Model (PCM)
 =================================
 Model                : PCM (using non-symmetric T matrix).
 Atomic radii         : UFF (Universal Force Field).
 Polarization charges : Total charges.
 Charge compensation  : None.
 Solution method      : On-the-fly selection.
 Cavity type          : Scaled VdW (van der Waals Surface) (Alpha=1.100).
 Cavity algorithm     : GePol (No added spheres)
                        Default sphere list used, NSphG=   43.
                        Lebedev-Laikov grids with approx.  5.0 points / Ang**2.
                        Smoothing algorithm: Karplus/York (Gamma=1.0000).
                        Polarization charges: spherical gaussians, with
                                              point-specific exponents (IZeta= 3).
                        Self-potential: point-specific (ISelfS= 7).
                        Self-field    : sphere-specific E.n sum rule (ISelfD= 2).
 Solvent              : Methanol, Eps=  32.613000 Eps(inf)=   1.765709
 ------------------------------------------------------------------------------
 One-electron integrals computed using PRISM.
 NBasis=   486 RedAO= T EigKep=  3.16D-04  NBF=   486
 NBsUse=   486 1.00D-06 EigRej= -1.00D+00 NBFU=   486
 Initial guess from the checkpoint file:  "DY-202A-11R_9.chk"
 B after Tr=     0.000000    0.000000    0.000000
         Rot=    1.000000    0.000000    0.000000    0.000000 Ang=   0.00 deg.
 Requested convergence on RMS density matrix=1.00D-08 within 128 cycles.
 Requested convergence on MAX density matrix=1.00D-06.
 Requested convergence on             energy=1.00D-06.
 No special actions if energy rises.
 Inv3:  Mode=1 IEnd=    20813868.
 Iteration    1 A*A^-1 deviation from unit magnitude is 5.11D-15 for   2624.
 Iteration    1 A*A^-1 deviation from orthogonality  is 3.38D-15 for   2590   2377.
 Iteration    1 A^-1*A deviation from unit magnitude is 5.11D-15 for   2624.
 Iteration    1 A^-1*A deviation from orthogonality  is 1.66D-11 for   2219   2202.
 Error on total polarization charges =  0.01135
 SCF Done:  E(RmPW1PW91) =  -886.976612795     A.U. after   11 cycles
            NFock= 11  Conv=0.52D-08     -V/T= 2.0045
 DoSCS=F DFT=T ScalE2(SS,OS)=  1.000000  1.000000
 Range of M.O.s used for correlation:     1   486
 NBasis=   486 NAE=    73 NBE=    73 NFC=     0 NFV=     0
 NROrb=    486 NOA=    73 NOB=    73 NVA=   413 NVB=   413
 NEqPCM:  Using equilibrium solvation (IEInf=0, Eps=  32.6130, EpsInf=   1.7657)
          Differentiating once with respect to magnetic field using GIAOs.
          Electric field/nuclear overlap derivatives assumed to be zero.
 FoFJK:  IHMeth= 1 ICntrl=    6127 DoSepK=F KAlg= 0 I1Cent=   0 FoldK=F
 IRaf=         1 NMat=   1 IRICut=       1 DoRegI=T DoRafI=F ISym2E= 0.
          There are     3 degrees of freedom in the 1st order CPHF.  IDoFFX=0 NUNeed=     3.
      3 vectors produced by pass  0 Test12= 1.00D-12 3.33D-08 XBig12= 4.64D+01 1.04D+00.
 AX will form     3 AO Fock derivatives at one time.
      3 vectors produced by pass  1 Test12= 1.00D-12 3.33D-08 XBig12= 1.01D-01 2.17D-01.
      3 vectors produced by pass  2 Test12= 1.00D-12 3.33D-08 XBig12= 1.41D-03 1.73D-02.
      3 vectors produced by pass  3 Test12= 1.00D-12 3.33D-08 XBig12= 6.74D-06 6.01D-04.
      3 vectors produced by pass  4 Test12= 1.00D-12 3.33D-08 XBig12= 3.47D-08 3.45D-05.
      3 vectors produced by pass  5 Test12= 1.00D-12 3.33D-08 XBig12= 8.54D-11 1.53D-06.
      3 vectors produced by pass  6 Test12= 1.00D-12 3.33D-08 XBig12= 4.08D-13 1.34D-07.
 InvSVY:  IOpt=1 It=  1 EMax= 8.88D-16
 Solved reduced A of dimension    21 with     3 vectors.
 Calculating GIAO nuclear magnetic shielding tensors.
 SCF GIAO Magnetic shielding tensor (ppm):
      1  C    Isotropic =    35.4863   Anisotropy =   140.1741
   XX=   -28.8380   YX=   -28.6624   ZX=    37.8160
   XY=   -15.9336   YY=    15.9402   ZY=    22.0169
   XZ=    34.0842   YZ=    12.8356   ZZ=   119.3566
   Eigenvalues:   -47.5790    25.1021   128.9357
      2  C    Isotropic =    -2.6064   Anisotropy =   191.7004
   XX=   -79.3388   YX=   -30.2742   ZX=    47.5708
   XY=   -30.9776   YY=   -42.2155   ZY=    24.9306
   XZ=    34.1330   YZ=    33.6595   ZZ=   113.7350
   Eigenvalues:  -107.8753   -25.1379   125.1938
      3  C    Isotropic =   159.5262   Anisotropy =    12.7197
   XX=   167.4890   YX=     0.9930   ZX=     1.3458
   XY=    -0.1212   YY=   150.3429   ZY=     6.7734
   XZ=     0.0083   YZ=    13.0818   ZZ=   160.7467
   Eigenvalues:   144.3369   166.2357   168.0060
      4  C    Isotropic =   135.1924   Anisotropy =    40.0213
   XX=   158.3005   YX=    -8.8918   ZX=     9.1101
   XY=    -4.1455   YY=   126.3370   ZY=    -0.2429
   XZ=    10.1971   YZ=    -2.0057   ZZ=   120.9397
   Eigenvalues:   118.5631   125.1409   161.8733
      5  C    Isotropic =   158.9825   Anisotropy =    22.8422
   XX=   163.6086   YX=    -1.4986   ZX=     0.8843
   XY=     0.0213   YY=   165.6294   ZY=   -13.5024
   XZ=     2.9048   YZ=   -16.1107   ZZ=   147.7095
   Eigenvalues:   139.2945   163.4423   174.2106
      6  C    Isotropic =   156.1189   Anisotropy =    16.3834
   XX=   163.2514   YX=    -5.8485   ZX=    -9.2317
   XY=    -0.8779   YY=   151.8406   ZY=    -5.3605
   XZ=    -5.0505   YZ=    -3.3566   ZZ=   153.2649
   Eigenvalues:   145.1358   156.1798   167.0412
      7  C    Isotropic =   154.4078   Anisotropy =     7.2827
   XX=   152.8729   YX=     4.4990   ZX=     0.3334
   XY=     4.3402   YY=   152.6208   ZY=    -0.7182
   XZ=    -5.6737   YZ=     1.9650   ZZ=   157.7298
   Eigenvalues:   147.7773   156.1831   159.2630
      8  C    Isotropic =   -24.9710   Anisotropy =   145.5542
   XX=   -67.3768   YX=   -12.3968   ZX=    28.3205
   XY=   -18.4151   YY=   -67.2930   ZY=    32.6205
   XZ=    35.0130   YZ=    27.4568   ZZ=    59.7568
   Eigenvalues:   -95.0423   -51.9358    72.0652
      9  C    Isotropic =   132.5574   Anisotropy =    33.5397
   XX=   133.4410   YX=   -17.6460   ZX=   -10.9019
   XY=   -14.1963   YY=   140.7122   ZY=     4.5098
   XZ=    -3.3980   YZ=     1.5865   ZZ=   123.5189
   Eigenvalues:   117.7151   125.0399   154.9172
     10  C    Isotropic =   106.8401   Anisotropy =    37.6269
   XX=   102.8636   YX=    -6.7936   ZX=     2.3164
   XY=    -6.0449   YY=   104.1071   ZY=   -18.2223
   XZ=     8.3929   YZ=   -22.2631   ZZ=   113.5496
   Eigenvalues:    87.8273   100.7682   131.9247
     11  O    Isotropic =  -230.0290   Anisotropy =   893.0327
   XX=  -555.7146   YX=   249.6263   ZX=   127.7952
   XY=   200.9102   YY=  -443.9151   ZY=   119.0736
   XZ=   178.5391   YZ=   108.3919   ZZ=   309.5426
   Eigenvalues:  -734.5477  -320.8655   365.3261
     12  C    Isotropic =   169.1114   Anisotropy =    29.5572
   XX=   154.5432   YX=     1.0376   ZX=     1.1935
   XY=     0.5681   YY=   177.9663   ZY=    10.3192
   XZ=     0.4439   YZ=    14.2459   ZZ=   174.8249
   Eigenvalues:   154.5043   164.0138   188.8163
     13  C    Isotropic =   158.9444   Anisotropy =    41.2834
   XX=   143.1975   YX=    -1.0707   ZX=     7.0096
   XY=    -0.4964   YY=   159.2120   ZY=    19.6555
   XZ=     9.3694   YZ=    14.4543   ZZ=   174.4237
   Eigenvalues:   139.3295   151.0371   186.4667
     14  O    Isotropic =   246.1895   Anisotropy =    59.7463
   XX=   228.0969   YX=     8.7022   ZX=    -0.1224
   XY=    -1.7293   YY=   236.2741   ZY=   -19.7009
   XZ=    13.7285   YZ=   -27.8549   ZZ=   274.1975
   Eigenvalues:   220.0287   232.5194   286.0203
     15  C    Isotropic =   108.5537   Anisotropy =    46.5555
   XX=    95.2815   YX=     0.9068   ZX=     5.8063
   XY=     1.4002   YY=   118.7465   ZY=   -26.0235
   XZ=     4.2470   YZ=   -21.9895   ZZ=   111.6330
   Eigenvalues:    88.0151    98.0552   139.5906
     16  O    Isotropic =   253.0258   Anisotropy =    59.7486
   XX=   255.6941   YX=   -18.5670   ZX=   -25.0089
   XY=   -19.3780   YY=   230.8244   ZY=   -11.4678
   XZ=   -24.2198   YZ=   -42.5928   ZZ=   272.5590
   Eigenvalues:   202.3318   263.8875   292.8582
     17  C    Isotropic =   160.4099   Anisotropy =    42.9853
   XX=   158.6356   YX=    13.1550   ZX=    11.8735
   XY=    11.3217   YY=   166.6958   ZY=    16.7546
   XZ=    10.9692   YZ=    18.9571   ZZ=   155.8981
   Eigenvalues:   142.2536   149.9092   189.0667
     18  C    Isotropic =   118.9878   Anisotropy =    60.4689
   XX=   113.1843   YX=    10.1684   ZX=     2.1275
   XY=    17.1472   YY=   131.7131   ZY=    33.7196
   XZ=     1.9467   YZ=    31.7038   ZZ=   112.0660
   Eigenvalues:    86.0379   111.6251   159.3004
     19  O    Isotropic =   309.2343   Anisotropy =    41.6215
   XX=   312.5190   YX=    23.0615   ZX=    -4.5642
   XY=    -5.2787   YY=   295.1031   ZY=   -14.6595
   XZ=   -13.7312   YZ=   -24.3409   ZZ=   320.0806
   Eigenvalues:   283.9759   306.7450   336.9819
     20  H    Isotropic =    29.2254   Anisotropy =     5.2945
   XX=    28.8849   YX=     0.0861   ZX=    -0.4327
   XY=     0.7488   YY=    27.5381   ZY=     2.9590
   XZ=    -1.5331   YZ=     2.3428   ZZ=    31.2532
   Eigenvalues:    25.9240    28.9972    32.7551
     21  H    Isotropic =    28.3573   Anisotropy =     8.2116
   XX=    32.7189   YX=     1.5238   ZX=     0.9844
   XY=     2.3608   YY=    30.4336   ZY=    -1.9837
   XZ=     1.2572   YZ=    -1.3506   ZZ=    21.9193
   Eigenvalues:    21.4103    29.8299    33.8317
     22  H    Isotropic =    29.9747   Anisotropy =     2.8452
   XX=    31.1128   YX=    -1.2315   ZX=    -0.8317
   XY=    -1.6360   YY=    29.0004   ZY=     0.6604
   XZ=     1.3817   YZ=     1.5053   ZZ=    29.8110
   Eigenvalues:    27.7068    30.3458    31.8715
     23  H    Isotropic =    30.2589   Anisotropy =     7.2399
   XX=    33.6520   YX=    -1.5401   ZX=    -2.9546
   XY=    -1.3686   YY=    27.5555   ZY=    -3.7919
   XZ=    -2.6474   YZ=    -2.9129   ZZ=    29.5692
   Eigenvalues:    24.1883    31.5030    35.0855
     24  H    Isotropic =    29.8126   Anisotropy =     6.0852
   XX=    30.2588   YX=     0.6477   ZX=     3.4645
   XY=     0.4244   YY=    33.2974   ZY=     1.5170
   XZ=     2.5083   YZ=     0.8929   ZZ=    25.8815
   Eigenvalues:    24.2895    31.2788    33.8693
     25  H    Isotropic =    29.7911   Anisotropy =     6.2802
   XX=    28.1517   YX=    -1.1362   ZX=     1.0730
   XY=    -0.6019   YY=    27.4794   ZY=     1.2278
   XZ=     0.0998   YZ=     1.0687   ZZ=    33.7422
   Eigenvalues:    26.6527    28.7427    33.9779
     26  H    Isotropic =    30.0238   Anisotropy =    10.5589
   XX=    28.5857   YX=    -0.8111   ZX=    -0.2340
   XY=    -0.8637   YY=    32.4093   ZY=    -5.6184
   XZ=    -0.7388   YZ=    -6.5408   ZZ=    29.0762
   Eigenvalues:    24.2537    28.7545    37.0630
     27  H    Isotropic =    29.0630   Anisotropy =     8.8842
   XX=    32.8271   YX=    -2.3102   ZX=     2.6017
   XY=    -2.5777   YY=    26.5382   ZY=    -0.9751
   XZ=     2.6033   YZ=    -2.6950   ZZ=    27.8238
   Eigenvalues:    25.1834    27.0199    34.9858
     28  H    Isotropic =    29.1833   Anisotropy =     6.2797
   XX=    29.7250   YX=    -1.1592   ZX=    -2.9442
   XY=    -0.5830   YY=    27.2191   ZY=    -0.0358
   XZ=    -3.4036   YZ=    -1.5365   ZZ=    30.6057
   Eigenvalues:    25.9097    28.2703    33.3697
     29  H    Isotropic =    29.2784   Anisotropy =     5.9321
   XX=    33.1221   YX=    -0.0758   ZX=     0.2849
   XY=     0.4408   YY=    28.2886   ZY=     1.3126
   XZ=     1.1944   YZ=     2.1712   ZZ=    26.4245
   Eigenvalues:    25.3430    29.2590    33.2331
     30  H    Isotropic =    30.7178   Anisotropy =    10.8100
   XX=    27.4428   YX=     0.0598   ZX=    -0.9857
   XY=     0.3333   YY=    37.7715   ZY=     0.5158
   XZ=    -0.0965   YZ=     2.0622   ZZ=    26.9390
   Eigenvalues:    26.4659    27.7630    37.9245
     31  H    Isotropic =    30.8189   Anisotropy =     5.2694
   XX=    31.2191   YX=    -2.5775   ZX=     1.7793
   XY=    -2.4455   YY=    28.9513   ZY=     1.7721
   XZ=     3.2515   YZ=     1.8727   ZZ=    32.2864
   Eigenvalues:    25.9638    32.1611    34.3319
     32  H    Isotropic =    30.4071   Anisotropy =     9.2389
   XX=    32.5701   YX=    -0.8509   ZX=    -3.4709
   XY=    -1.4827   YY=    28.8079   ZY=     2.7039
   XZ=    -4.4709   YZ=     4.0552   ZZ=    29.8434
   Eigenvalues:    25.3589    29.2960    36.5664
     33  H    Isotropic =    30.1335   Anisotropy =     5.6528
   XX=    31.9084   YX=     0.6129   ZX=    -1.2733
   XY=    -0.9098   YY=    29.9235   ZY=     3.0520
   XZ=    -2.5344   YZ=     4.1337   ZZ=    28.5685
   Eigenvalues:    25.2952    31.2031    33.9020
     34  H    Isotropic =    30.3312   Anisotropy =     9.2178
   XX=    29.7651   YX=     3.8450   ZX=     0.1640
   XY=     4.0783   YY=    33.5697   ZY=     1.0297
   XZ=     0.7157   YZ=     2.9203   ZZ=    27.6589
   Eigenvalues:    26.5945    27.9227    36.4764
     35  H    Isotropic =    30.7696   Anisotropy =     8.8573
   XX=    28.9752   YX=     0.4589   ZX=     3.4967
   XY=     0.2594   YY=    28.3770   ZY=     0.2003
   XZ=     3.7115   YZ=     0.4712   ZZ=    34.9567
   Eigenvalues:    27.2524    28.3820    36.6745
     36  H    Isotropic =    30.4456   Anisotropy =    16.5041
   XX=    27.3333   YX=     4.9286   ZX=     0.5091
   XY=     5.5340   YY=    37.1394   ZY=    -5.3242
   XZ=    -0.1572   YZ=    -6.5639   ZZ=    26.8640
   Eigenvalues:    22.5789    27.3095    41.4483
     37  H    Isotropic =    31.1037   Anisotropy =    13.8303
   XX=    30.6417   YX=    -0.8574   ZX=    -6.4580
   XY=    -0.3937   YY=    26.7196   ZY=    -2.6892
   XZ=    -6.0115   YZ=    -2.5313   ZZ=    35.9498
   Eigenvalues:    24.5500    28.4372    40.3239
     38  H    Isotropic =    30.5232   Anisotropy =     8.0788
   XX=    30.3968   YX=     3.6230   ZX=     1.2324
   XY=     3.0728   YY=    33.8288   ZY=    -1.9542
   XZ=     1.5419   YZ=    -0.9740   ZZ=    27.3441
   Eigenvalues:    25.8191    29.8414    35.9091
     39  H    Isotropic =    30.8136   Anisotropy =     7.7318
   XX=    29.6165   YX=     0.0850   ZX=     1.1309
   XY=    -0.9039   YY=    29.8455   ZY=     4.6871
   XZ=     0.0575   YZ=     3.8475   ZZ=    32.9790
   Eigenvalues:    26.7089    29.7638    35.9682
     40  H    Isotropic =    30.7915   Anisotropy =     9.8717
   XX=    35.0293   YX=    -0.4738   ZX=     4.2866
   XY=     0.7195   YY=    28.0977   ZY=     1.4703
   XZ=     4.3636   YZ=     0.3709   ZZ=    29.2474
   Eigenvalues:    26.5597    28.4422    37.3726
     41  H    Isotropic =    27.9009   Anisotropy =     3.5300
   XX=    27.4749   YX=     0.5380   ZX=    -2.4260
   XY=     0.4046   YY=    29.0570   ZY=    -1.5432
   XZ=    -2.4603   YZ=     0.3267   ZZ=    27.1707
   Eigenvalues:    24.8713    28.5770    30.2542
     42  H    Isotropic =    28.1720   Anisotropy =     7.6008
   XX=    32.8726   YX=     0.0060   ZX=     0.4247
   XY=     1.9373   YY=    26.8092   ZY=     4.1540
   XZ=     0.7858   YZ=     3.3233   ZZ=    24.8342
   Eigenvalues:    21.9537    29.3231    33.2392
     43  H    Isotropic =    30.0490   Anisotropy =    13.1392
   XX=    22.2682   YX=     0.3637   ZX=    -3.7484
   XY=     1.6250   YY=    35.5632   ZY=    -4.4968
   XZ=    -2.1393   YZ=    -3.8703   ZZ=    32.3157
   Eigenvalues:    21.4678    29.8708    38.8085
 End of Minotr F.D. properties file   721 does not exist.
 End of Minotr F.D. properties file   722 does not exist.
 End of Minotr F.D. properties file   788 does not exist.

 **********************************************************************

            Population analysis using the SCF density.

 **********************************************************************

 Orbital symmetries:
       Occupied  (A) (A) (A) (A) (A) (A) (A) (A) (A) (A) (A) (A)
                 (A) (A) (A) (A) (A) (A) (A) (A) (A) (A) (A) (A)
                 (A) (A) (A) (A) (A) (A) (A) (A) (A) (A) (A) (A)
                 (A) (A) (A) (A) (A) (A) (A) (A) (A) (A) (A) (A)
                 (A) (A) (A) (A) (A) (A) (A) (A) (A) (A) (A) (A)
                 (A) (A) (A) (A) (A) (A) (A) (A) (A) (A) (A) (A)
                 (A)
       Virtual   (A) (A) (A) (A) (A) (A) (A) (A) (A) (A) (A) (A)
                 (A) (A) (A) (A) (A) (A) (A) (A) (A) (A) (A) (A)
                 (A) (A) (A) (A) (A) (A) (A) (A) (A) (A) (A) (A)
                 (A) (A) (A) (A) (A) (A) (A) (A) (A) (A) (A) (A)
                 (A) (A) (A) (A) (A) (A) (A) (A) (A) (A) (A) (A)
                 (A) (A) (A) (A) (A) (A) (A) (A) (A) (A) (A) (A)
                 (A) (A) (A) (A) (A) (A) (A) (A) (A) (A) (A) (A)
                 (A) (A) (A) (A) (A) (A) (A) (A) (A) (A) (A) (A)
                 (A) (A) (A) (A) (A) (A) (A) (A) (A) (A) (A) (A)
                 (A) (A) (A) (A) (A) (A) (A) (A) (A) (A) (A) (A)
                 (A) (A) (A) (A) (A) (A) (A) (A) (A) (A) (A) (A)
                 (A) (A) (A) (A) (A) (A) (A) (A) (A) (A) (A) (A)
                 (A) (A) (A) (A) (A) (A) (A) (A) (A) (A) (A) (A)
                 (A) (A) (A) (A) (A) (A) (A) (A) (A) (A) (A) (A)
                 (A) (A) (A) (A) (A) (A) (A) (A) (A) (A) (A) (A)
                 (A) (A) (A) (A) (A) (A) (A) (A) (A) (A) (A) (A)
                 (A) (A) (A) (A) (A) (A) (A) (A) (A) (A) (A) (A)
                 (A) (A) (A) (A) (A) (A) (A) (A) (A) (A) (A) (A)
                 (A) (A) (A) (A) (A) (A) (A) (A) (A) (A) (A) (A)
                 (A) (A) (A) (A) (A) (A) (A) (A) (A) (A) (A) (A)
                 (A) (A) (A) (A) (A) (A) (A) (A) (A) (A) (A) (A)
                 (A) (A) (A) (A) (A) (A) (A) (A) (A) (A) (A) (A)
                 (A) (A) (A) (A) (A) (A) (A) (A) (A) (A) (A) (A)
                 (A) (A) (A) (A) (A) (A) (A) (A) (A) (A) (A) (A)
                 (A) (A) (A) (A) (A) (A) (A) (A) (A) (A) (A) (A)
                 (A) (A) (A) (A) (A) (A) (A) (A) (A) (A) (A) (A)
                 (A) (A) (A) (A) (A) (A) (A) (A) (A) (A) (A) (A)
                 (A) (A) (A) (A) (A) (A) (A) (A) (A) (A) (A) (A)
                 (A) (A) (A) (A) (A) (A) (A) (A) (A) (A) (A) (A)
                 (A) (A) (A) (A) (A) (A) (A) (A) (A) (A) (A) (A)
                 (A) (A) (A) (A) (A) (A) (A) (A) (A) (A) (A) (A)
                 (A) (A) (A) (A) (A) (A) (A) (A) (A) (A) (A) (A)
                 (A) (A) (A) (A) (A) (A) (A) (A) (A) (A) (A) (A)
                 (A) (A) (A) (A) (A) (A) (A) (A) (A) (A) (A) (A)
                 (A) (A) (A) (A) (A)
 The electronic state is 1-A.
 Alpha  occ. eigenvalues --  -19.21802 -19.21710 -19.20866 -19.19834 -10.32053
 Alpha  occ. eigenvalues --  -10.30878 -10.29908 -10.27649 -10.26544 -10.24759
 Alpha  occ. eigenvalues --  -10.24677 -10.24447 -10.23703 -10.23612 -10.23166
 Alpha  occ. eigenvalues --  -10.23098 -10.23034 -10.22405 -10.22182  -1.06408
 Alpha  occ. eigenvalues --   -1.06279  -1.05624  -1.03687  -0.89189  -0.84543
 Alpha  occ. eigenvalues --   -0.82085  -0.78528  -0.77007  -0.75019  -0.71864
 Alpha  occ. eigenvalues --   -0.70112  -0.68647  -0.66622  -0.63170  -0.60658
 Alpha  occ. eigenvalues --   -0.58267  -0.57629  -0.52845  -0.52822  -0.51281
 Alpha  occ. eigenvalues --   -0.50926  -0.48925  -0.48603  -0.47286  -0.46601
 Alpha  occ. eigenvalues --   -0.45976  -0.45392  -0.44732  -0.44142  -0.43592
 Alpha  occ. eigenvalues --   -0.42682  -0.42359  -0.41092  -0.40843  -0.40308
 Alpha  occ. eigenvalues --   -0.39814  -0.39655  -0.39357  -0.38620  -0.36804
 Alpha  occ. eigenvalues --   -0.36628  -0.36334  -0.35824  -0.34735  -0.34052
 Alpha  occ. eigenvalues --   -0.33627  -0.32649  -0.32332  -0.30446  -0.29285
 Alpha  occ. eigenvalues --   -0.28319  -0.26995  -0.26008
 Alpha virt. eigenvalues --   -0.04824   0.03825   0.04621   0.05290   0.06317
 Alpha virt. eigenvalues --    0.06810   0.08052   0.08874   0.08965   0.09733
 Alpha virt. eigenvalues --    0.10072   0.10378   0.11568   0.12205   0.12509
 Alpha virt. eigenvalues --    0.12826   0.13284   0.13992   0.14507   0.15110
 Alpha virt. eigenvalues --    0.15337   0.16163   0.16635   0.17443   0.17566
 Alpha virt. eigenvalues --    0.18034   0.18716   0.19587   0.19764   0.20526
 Alpha virt. eigenvalues --    0.20832   0.22004   0.22181   0.23164   0.23774
 Alpha virt. eigenvalues --    0.24525   0.24901   0.26717   0.26914   0.27465
 Alpha virt. eigenvalues --    0.28375   0.29280   0.30198   0.31920   0.32310
 Alpha virt. eigenvalues --    0.32692   0.33780   0.34771   0.35480   0.35669
 Alpha virt. eigenvalues --    0.36816   0.38435   0.38969   0.39199   0.39558
 Alpha virt. eigenvalues --    0.40878   0.41147   0.42334   0.42867   0.43932
 Alpha virt. eigenvalues --    0.44973   0.46050   0.46997   0.47519   0.48354
 Alpha virt. eigenvalues --    0.48757   0.50031   0.50532   0.50800   0.52128
 Alpha virt. eigenvalues --    0.52527   0.52743   0.54181   0.55029   0.55489
 Alpha virt. eigenvalues --    0.55719   0.56789   0.57044   0.57665   0.58121
 Alpha virt. eigenvalues --    0.58764   0.59207   0.59560   0.59671   0.59847
 Alpha virt. eigenvalues --    0.60044   0.60532   0.60959   0.61566   0.62333
 Alpha virt. eigenvalues --    0.62874   0.63018   0.63548   0.64229   0.64412
 Alpha virt. eigenvalues --    0.64709   0.65304   0.65734   0.66139   0.66880
 Alpha virt. eigenvalues --    0.67389   0.67939   0.68763   0.69013   0.69949
 Alpha virt. eigenvalues --    0.70263   0.71140   0.72527   0.73431   0.73819
 Alpha virt. eigenvalues --    0.74977   0.76327   0.79260   0.80887   0.81594
 Alpha virt. eigenvalues --    0.84106   0.85986   0.87150   0.87410   0.88325
 Alpha virt. eigenvalues --    0.88850   0.90339   0.91779   0.93547   0.94809
 Alpha virt. eigenvalues --    0.95007   0.97891   0.99062   0.99785   1.01066
 Alpha virt. eigenvalues --    1.01272   1.02646   1.03631   1.05701   1.06495
 Alpha virt. eigenvalues --    1.08263   1.08897   1.11083   1.11249   1.13924
 Alpha virt. eigenvalues --    1.15228   1.16802   1.17556   1.19031   1.19841
 Alpha virt. eigenvalues --    1.21074   1.21754   1.23105   1.24019   1.24639
 Alpha virt. eigenvalues --    1.27265   1.30281   1.30610   1.31575   1.34038
 Alpha virt. eigenvalues --    1.35181   1.36234   1.36386   1.38319   1.38815
 Alpha virt. eigenvalues --    1.40470   1.41062   1.42348   1.42859   1.44016
 Alpha virt. eigenvalues --    1.44864   1.46056   1.46170   1.46626   1.48225
 Alpha virt. eigenvalues --    1.48849   1.49076   1.49583   1.50588   1.50758
 Alpha virt. eigenvalues --    1.52222   1.52978   1.53641   1.53825   1.54549
 Alpha virt. eigenvalues --    1.55563   1.56437   1.56791   1.57855   1.58149
 Alpha virt. eigenvalues --    1.59204   1.60072   1.60285   1.61210   1.62117
 Alpha virt. eigenvalues --    1.62459   1.63436   1.64492   1.65178   1.66111
 Alpha virt. eigenvalues --    1.66253   1.66643   1.67252   1.67406   1.68287
 Alpha virt. eigenvalues --    1.69055   1.70409   1.71390   1.72178   1.72816
 Alpha virt. eigenvalues --    1.73373   1.73685   1.74715   1.75451   1.76542
 Alpha virt. eigenvalues --    1.77074   1.77976   1.78485   1.79152   1.80257
 Alpha virt. eigenvalues --    1.81276   1.82049   1.84411   1.84742   1.85658
 Alpha virt. eigenvalues --    1.86815   1.88722   1.88981   1.89778   1.90148
 Alpha virt. eigenvalues --    1.92116   1.92984   1.93987   1.94471   1.95805
 Alpha virt. eigenvalues --    1.98620   1.99490   2.00154   2.01040   2.01218
 Alpha virt. eigenvalues --    2.03390   2.03905   2.06229   2.06390   2.07869
 Alpha virt. eigenvalues --    2.08398   2.09245   2.10693   2.11133   2.12467
 Alpha virt. eigenvalues --    2.12981   2.14000   2.16086   2.17041   2.18213
 Alpha virt. eigenvalues --    2.18384   2.20593   2.21797   2.23777   2.24718
 Alpha virt. eigenvalues --    2.26054   2.27368   2.28493   2.30053   2.31669
 Alpha virt. eigenvalues --    2.32747   2.34288   2.35055   2.36222   2.39420
 Alpha virt. eigenvalues --    2.40730   2.41449   2.42027   2.42963   2.44345
 Alpha virt. eigenvalues --    2.44767   2.45077   2.46777   2.47402   2.48228
 Alpha virt. eigenvalues --    2.49277   2.49738   2.50788   2.52010   2.52490
 Alpha virt. eigenvalues --    2.54363   2.56024   2.56264   2.56979   2.57773
 Alpha virt. eigenvalues --    2.58262   2.58984   2.59370   2.59713   2.60222
 Alpha virt. eigenvalues --    2.61246   2.61899   2.64397   2.65564   2.66353
 Alpha virt. eigenvalues --    2.66712   2.67242   2.69295   2.69752   2.71266
 Alpha virt. eigenvalues --    2.73719   2.74223   2.76041   2.78126   2.78401
 Alpha virt. eigenvalues --    2.80690   2.81693   2.83900   2.85522   2.86206
 Alpha virt. eigenvalues --    2.87969   2.88660   2.89927   2.91125   2.92018
 Alpha virt. eigenvalues --    2.92799   2.93467   2.94243   2.94861   2.98083
 Alpha virt. eigenvalues --    2.99432   3.01188   3.02435   3.05622   3.05944
 Alpha virt. eigenvalues --    3.07240   3.08933   3.12892   3.13425   3.14699
 Alpha virt. eigenvalues --    3.15800   3.15915   3.17281   3.19124   3.20706
 Alpha virt. eigenvalues --    3.22211   3.23979   3.24475   3.25178   3.26681
 Alpha virt. eigenvalues --    3.29579   3.33513   3.35426   3.37312   3.39043
 Alpha virt. eigenvalues --    3.40998   3.46134   3.49002   3.57071   3.58988
 Alpha virt. eigenvalues --    3.60767   3.64265   3.71695   3.75878   3.77873
 Alpha virt. eigenvalues --    3.78244   3.80765   3.81649   3.81725   3.83387
 Alpha virt. eigenvalues --    3.83725   3.83774   3.84519   3.85516   3.88811
 Alpha virt. eigenvalues --    3.91281   3.91991   3.97314   4.00341   4.02990
 Alpha virt. eigenvalues --    4.06223   4.09068   4.11609   4.13594   4.25045
 Alpha virt. eigenvalues --    4.27319   4.28405   4.34449   4.35711   4.41877
 Alpha virt. eigenvalues --    4.48913   4.56778   4.95371   4.97270   5.01376
 Alpha virt. eigenvalues --    5.03605   5.11220   5.30857   5.33390   5.33608
 Alpha virt. eigenvalues --    5.64238   5.64347   5.65805   5.66791  23.65196
 Alpha virt. eigenvalues --   23.79374  23.83225  23.86564  23.91314  23.93176
 Alpha virt. eigenvalues --   23.94523  23.97050  23.98136  24.00763  24.02342
 Alpha virt. eigenvalues --   24.02882  24.05556  24.06955  24.26207  50.01654
 Alpha virt. eigenvalues --   50.03037  50.04864  50.10009
          Condensed to atoms (all electrons):
               1          2          3          4          5          6
     1  C    5.744952   0.386631  -0.032095  -0.015698   0.002400  -0.068639
     2  C    0.386631   5.441659   0.248277  -0.053149  -0.008259  -0.005086
     3  C   -0.032095   0.248277   5.071210   0.324630  -0.061346  -0.014164
     4  C   -0.015698  -0.053149   0.324630   5.421912   0.279706  -0.038713
     5  C    0.002400  -0.008259  -0.061346   0.279706   5.025419   0.346031
     6  C   -0.068639  -0.005086  -0.014164  -0.038713   0.346031   5.019593
     7  C    0.264846  -0.053450  -0.006326  -0.003289  -0.076222   0.371927
     8  C    0.174514   0.033998   0.004715  -0.000280  -0.000380   0.005367
     9  C   -0.174256  -0.105124   0.007105  -0.000566   0.000000  -0.000168
    10  C   -0.001175   0.314793  -0.046702   0.004829  -0.000298  -0.000456
    11  O   -0.121628   0.006462  -0.000089  -0.000002  -0.000005   0.000196
    12  C   -0.076871   0.001179   0.001888  -0.004467  -0.003516  -0.069512
    13  C   -0.004109  -0.085356  -0.008321   0.000187  -0.000020   0.000076
    14  O    0.003058  -0.060211  -0.009353  -0.000653  -0.000003  -0.000002
    15  C   -0.000264   0.006675  -0.056782   0.327608  -0.045927   0.005143
    16  O    0.000115  -0.000268  -0.012354  -0.057883   0.004072  -0.000076
    17  C   -0.000021  -0.000200   0.010489  -0.081590  -0.006008   0.000266
    18  C   -0.000030  -0.000537  -0.012782  -0.073309  -0.006315  -0.000248
    19  O   -0.000019   0.001598   0.009398  -0.007605  -0.000210  -0.000001
    20  H   -0.003199  -0.031547   0.398254  -0.033287  -0.002326  -0.002157
    21  H    0.009986  -0.049858   0.400347  -0.053226   0.007330  -0.000784
    22  H    0.002818  -0.012577  -0.055374   0.405420  -0.023478  -0.006359
    23  H   -0.000238  -0.000359  -0.001915  -0.045766   0.412065  -0.033476
    24  H   -0.000008  -0.000638   0.008193  -0.038179   0.412639  -0.032875
    25  H   -0.005060  -0.003785   0.007795  -0.008434  -0.035834   0.410575
    26  H    0.009645   0.000177  -0.000224   0.007576  -0.033248   0.409613
    27  H   -0.058126   0.005540  -0.000284  -0.000385   0.007158  -0.039688
    28  H    0.007562  -0.000852  -0.000316   0.000043  -0.000003   0.000018
    29  H    0.011764   0.003240  -0.000313   0.000013   0.000000   0.000017
    30  H    0.008834  -0.000234  -0.000058   0.000305  -0.001776  -0.002189
    31  H   -0.004443   0.002724  -0.000325  -0.001481   0.004338  -0.007442
    32  H   -0.014852  -0.000377   0.000002   0.000101  -0.000417   0.007767
    33  H    0.000631  -0.014072   0.004615   0.000120   0.000001  -0.000016
    34  H   -0.000606   0.009966  -0.000005   0.000006   0.000000  -0.000001
    35  H    0.001993  -0.000092  -0.000127  -0.000043  -0.000001  -0.000005
    36  H   -0.000678   0.011305   0.000072   0.000046   0.000000   0.000000
    37  H    0.000035  -0.000417  -0.000862  -0.000567  -0.000231   0.000000
    38  H   -0.000009   0.000004  -0.000476  -0.006063   0.002158   0.000301
    39  H   -0.000034  -0.000089   0.000264  -0.005842  -0.001989  -0.000136
    40  H   -0.000002   0.000035  -0.000349   0.010599  -0.000319   0.000020
    41  H   -0.000004  -0.000083  -0.000549  -0.006532   0.000759   0.000036
    42  H   -0.000003   0.000100   0.000423   0.008378  -0.000378   0.000025
    43  H    0.000002  -0.000282   0.000491   0.000905  -0.000082   0.000018
               7          8          9         10         11         12
     1  C    0.264846   0.174514  -0.174256  -0.001175  -0.121628  -0.076871
     2  C   -0.053450   0.033998  -0.105124   0.314793   0.006462   0.001179
     3  C   -0.006326   0.004715   0.007105  -0.046702  -0.000089   0.001888
     4  C   -0.003289  -0.000280  -0.000566   0.004829  -0.000002  -0.004467
     5  C   -0.076222  -0.000380   0.000000  -0.000298  -0.000005  -0.003516
     6  C    0.371927   0.005367  -0.000168  -0.000456   0.000196  -0.069512
     7  C    5.155850  -0.051314   0.010369   0.005001   0.011733   0.341372
     8  C   -0.051314   4.722077   0.368997  -0.092216   0.652469  -0.007535
     9  C    0.010369   0.368997   5.199138   0.286295  -0.072443  -0.001150
    10  C    0.005001  -0.092216   0.286295   5.271657   0.005475  -0.000084
    11  O    0.011733   0.652469  -0.072443   0.005475   7.894611  -0.005240
    12  C    0.341372  -0.007535  -0.001150  -0.000084  -0.005240   4.950468
    13  C   -0.000415  -0.002103  -0.054978   0.320185   0.000006  -0.000010
    14  O   -0.000045   0.003487  -0.045262   0.230437  -0.000017   0.000008
    15  C   -0.000394   0.000005   0.000005  -0.000248   0.000000  -0.000083
    16  O   -0.000006   0.000001  -0.000001  -0.000159   0.000000   0.000001
    17  C   -0.000067   0.000000   0.000000   0.000002   0.000000   0.000002
    18  C    0.000009   0.000000   0.000000  -0.000001   0.000000  -0.000005
    19  O    0.000002   0.000000   0.000000   0.000008   0.000000   0.000000
    20  H    0.001616  -0.000263  -0.000065  -0.000851   0.000005  -0.000209
    21  H   -0.000163  -0.000471   0.001762  -0.010180   0.000004   0.000059
    22  H    0.004186  -0.000183   0.000010  -0.000460  -0.000006  -0.001719
    23  H    0.008234   0.000030   0.000000   0.000000   0.000000  -0.000266
    24  H   -0.006425   0.000022  -0.000002   0.000018   0.000001   0.004988
    25  H   -0.044684   0.000305  -0.000099  -0.000180  -0.000020   0.008510
    26  H   -0.033349  -0.000236   0.000006   0.000026  -0.000005  -0.004846
    27  H    0.425286  -0.005269   0.002468  -0.001250   0.013615  -0.039589
    28  H   -0.000473  -0.021908   0.378329  -0.033921   0.000245   0.000140
    29  H   -0.000205  -0.030090   0.383258  -0.029191   0.004156  -0.000015
    30  H   -0.036180  -0.000028   0.000019   0.000016  -0.000106   0.403621
    31  H   -0.033391  -0.000383   0.000083  -0.000173  -0.000069   0.403257
    32  H   -0.024642   0.004974   0.000557  -0.000115   0.010262   0.398483
    33  H    0.000012  -0.000614   0.007532  -0.027683   0.000008   0.000000
    34  H    0.000013   0.000637  -0.008992  -0.026963  -0.000014   0.000000
    35  H   -0.000070  -0.000132  -0.000586  -0.029438  -0.000052   0.000008
    36  H    0.000015  -0.000187  -0.000477  -0.040969   0.000006  -0.000002
    37  H    0.000003  -0.000005   0.000008   0.000042   0.000000  -0.000012
    38  H    0.000013   0.000000   0.000000   0.000000   0.000000  -0.000012
    39  H    0.000016   0.000000   0.000000   0.000001   0.000000   0.000016
    40  H    0.000000   0.000000   0.000000   0.000000   0.000000   0.000000
    41  H    0.000005   0.000000   0.000000   0.000000   0.000000  -0.000001
    42  H    0.000002   0.000000   0.000000   0.000001   0.000000   0.000000
    43  H   -0.000002   0.000000  -0.000001  -0.000001   0.000000   0.000000
              13         14         15         16         17         18
     1  C   -0.004109   0.003058  -0.000264   0.000115  -0.000021  -0.000030
     2  C   -0.085356  -0.060211   0.006675  -0.000268  -0.000200  -0.000537
     3  C   -0.008321  -0.009353  -0.056782  -0.012354   0.010489  -0.012782
     4  C    0.000187  -0.000653   0.327608  -0.057883  -0.081590  -0.073309
     5  C   -0.000020  -0.000003  -0.045927   0.004072  -0.006008  -0.006315
     6  C    0.000076  -0.000002   0.005143  -0.000076   0.000266  -0.000248
     7  C   -0.000415  -0.000045  -0.000394  -0.000006  -0.000067   0.000009
     8  C   -0.002103   0.003487   0.000005   0.000001   0.000000   0.000000
     9  C   -0.054978  -0.045262   0.000005  -0.000001   0.000000   0.000000
    10  C    0.320185   0.230437  -0.000248  -0.000159   0.000002  -0.000001
    11  O    0.000006  -0.000017   0.000000   0.000000   0.000000   0.000000
    12  C   -0.000010   0.000008  -0.000083   0.000001   0.000002  -0.000005
    13  C    4.981126  -0.051282  -0.000005   0.000008   0.000000  -0.000003
    14  O   -0.051282   8.000662  -0.000116  -0.000045  -0.000001   0.000005
    15  C   -0.000005  -0.000116   5.298050   0.230697   0.351799   0.298314
    16  O    0.000008  -0.000045   0.230697   8.009920  -0.049997  -0.060822
    17  C    0.000000  -0.000001   0.351799  -0.049997   4.955872  -0.069398
    18  C   -0.000003   0.000005   0.298314  -0.060822  -0.069398   4.815988
    19  O   -0.000009   0.000000  -0.036548  -0.006283   0.004000   0.272616
    20  H    0.001496  -0.000141  -0.003040  -0.000229  -0.000290   0.000952
    21  H   -0.000285   0.024804  -0.009390   0.028867   0.002023  -0.004029
    22  H    0.000112   0.000669  -0.035751   0.000597  -0.013579   0.008742
    23  H    0.000000   0.000000  -0.005669   0.000080  -0.003023   0.003172
    24  H    0.000000   0.000000  -0.006388  -0.000052   0.003391  -0.000380
    25  H    0.000031   0.000005  -0.000135  -0.000001   0.000021   0.000017
    26  H   -0.000003   0.000000  -0.000227   0.000003   0.000008  -0.000006
    27  H    0.000151   0.000000   0.000026   0.000000   0.000000   0.000000
    28  H    0.005629   0.009714  -0.000003   0.000000   0.000000   0.000000
    29  H   -0.001381   0.001707   0.000000   0.000000   0.000000   0.000000
    30  H    0.000000   0.000000  -0.000003   0.000000  -0.000009   0.000001
    31  H    0.000003  -0.000013   0.000135  -0.000055   0.000261  -0.000014
    32  H   -0.000001   0.000008  -0.000002   0.000000  -0.000001   0.000000
    33  H    0.403393   0.002033   0.000008  -0.000075  -0.000001   0.000021
    34  H    0.392649  -0.001802   0.000000   0.000000   0.000000   0.000000
    35  H    0.381981   0.004840   0.000001   0.000000   0.000000   0.000000
    36  H   -0.006418   0.319446  -0.000001  -0.000001   0.000000   0.000000
    37  H    0.000015   0.000783  -0.044875   0.324083  -0.003571   0.009553
    38  H    0.000000   0.000000  -0.032311   0.004745   0.390814   0.000798
    39  H    0.000000  -0.000003  -0.029057  -0.000464   0.396446   0.007056
    40  H    0.000000   0.000000  -0.033587   0.004568   0.400177  -0.009100
    41  H    0.000001   0.000000  -0.032373   0.003828  -0.000139   0.396900
    42  H    0.000000   0.000000  -0.047032  -0.000311  -0.005299   0.406924
    43  H    0.000017  -0.000112  -0.009758   0.019962   0.000356  -0.049405
              19         20         21         22         23         24
     1  C   -0.000019  -0.003199   0.009986   0.002818  -0.000238  -0.000008
     2  C    0.001598  -0.031547  -0.049858  -0.012577  -0.000359  -0.000638
     3  C    0.009398   0.398254   0.400347  -0.055374  -0.001915   0.008193
     4  C   -0.007605  -0.033287  -0.053226   0.405420  -0.045766  -0.038179
     5  C   -0.000210  -0.002326   0.007330  -0.023478   0.412065   0.412639
     6  C   -0.000001  -0.002157  -0.000784  -0.006359  -0.033476  -0.032875
     7  C    0.000002   0.001616  -0.000163   0.004186   0.008234  -0.006425
     8  C    0.000000  -0.000263  -0.000471  -0.000183   0.000030   0.000022
     9  C    0.000000  -0.000065   0.001762   0.000010   0.000000  -0.000002
    10  C    0.000008  -0.000851  -0.010180  -0.000460   0.000000   0.000018
    11  O    0.000000   0.000005   0.000004  -0.000006   0.000000   0.000001
    12  C    0.000000  -0.000209   0.000059  -0.001719  -0.000266   0.004988
    13  C   -0.000009   0.001496  -0.000285   0.000112   0.000000   0.000000
    14  O    0.000000  -0.000141   0.024804   0.000669   0.000000   0.000000
    15  C   -0.036548  -0.003040  -0.009390  -0.035751  -0.005669  -0.006388
    16  O   -0.006283  -0.000229   0.028867   0.000597   0.000080  -0.000052
    17  C    0.004000  -0.000290   0.002023  -0.013579  -0.003023   0.003391
    18  C    0.272616   0.000952  -0.004029   0.008742   0.003172  -0.000380
    19  O    7.929234   0.010717   0.005608  -0.000405  -0.000496  -0.000022
    20  H    0.010717   0.511778  -0.020897   0.006948   0.002430   0.000068
    21  H    0.005608  -0.020897   0.530517  -0.001510  -0.000176  -0.000270
    22  H   -0.000405   0.006948  -0.001510   0.551645   0.007786  -0.010861
    23  H   -0.000496   0.002430  -0.000176   0.007786   0.551637  -0.027743
    24  H   -0.000022   0.000068  -0.000270  -0.010861  -0.027743   0.549388
    25  H   -0.000112  -0.000472   0.000121  -0.000421  -0.007908   0.007565
    26  H    0.000001  -0.000225   0.000034  -0.000119  -0.002890  -0.007994
    27  H    0.000000   0.000208  -0.000005   0.000076  -0.000277  -0.000308
    28  H    0.000000  -0.000025  -0.000021   0.000051   0.000000   0.000000
    29  H    0.000000   0.000065  -0.000161   0.000007   0.000000   0.000000
    30  H    0.000000   0.000016  -0.000003   0.000076  -0.000075   0.000589
    31  H    0.000000   0.000028  -0.000027   0.003017   0.000030  -0.001148
    32  H    0.000000  -0.000003  -0.000006   0.000049   0.000028  -0.000067
    33  H   -0.000018  -0.000252   0.001231  -0.000005  -0.000002  -0.000001
    34  H    0.000000   0.000019  -0.000354   0.000000   0.000000   0.000000
    35  H    0.000000  -0.000347   0.000341  -0.000015   0.000000   0.000000
    36  H    0.000000   0.000004  -0.001321  -0.000013   0.000000   0.000000
    37  H   -0.000390   0.000028  -0.000765   0.007617   0.000039   0.000008
    38  H   -0.000038  -0.000017  -0.000203   0.000403   0.000534  -0.001384
    39  H   -0.000191   0.000020  -0.000178   0.004651   0.000103   0.000159
    40  H   -0.000065   0.000019  -0.000145  -0.000511  -0.000201   0.000203
    41  H   -0.025742  -0.001345  -0.000005   0.000119   0.006842  -0.000160
    42  H   -0.033037   0.000438   0.000004  -0.000495  -0.000443  -0.000048
    43  H    0.320827  -0.001811   0.001002  -0.000172   0.000040   0.000004
              25         26         27         28         29         30
     1  C   -0.005060   0.009645  -0.058126   0.007562   0.011764   0.008834
     2  C   -0.003785   0.000177   0.005540  -0.000852   0.003240  -0.000234
     3  C    0.007795  -0.000224  -0.000284  -0.000316  -0.000313  -0.000058
     4  C   -0.008434   0.007576  -0.000385   0.000043   0.000013   0.000305
     5  C   -0.035834  -0.033248   0.007158  -0.000003   0.000000  -0.001776
     6  C    0.410575   0.409613  -0.039688   0.000018   0.000017  -0.002189
     7  C   -0.044684  -0.033349   0.425286  -0.000473  -0.000205  -0.036180
     8  C    0.000305  -0.000236  -0.005269  -0.021908  -0.030090  -0.000028
     9  C   -0.000099   0.000006   0.002468   0.378329   0.383258   0.000019
    10  C   -0.000180   0.000026  -0.001250  -0.033921  -0.029191   0.000016
    11  O   -0.000020  -0.000005   0.013615   0.000245   0.004156  -0.000106
    12  C    0.008510  -0.004846  -0.039589   0.000140  -0.000015   0.403621
    13  C    0.000031  -0.000003   0.000151   0.005629  -0.001381   0.000000
    14  O    0.000005   0.000000   0.000000   0.009714   0.001707   0.000000
    15  C   -0.000135  -0.000227   0.000026  -0.000003   0.000000  -0.000003
    16  O   -0.000001   0.000003   0.000000   0.000000   0.000000   0.000000
    17  C    0.000021   0.000008   0.000000   0.000000   0.000000  -0.000009
    18  C    0.000017  -0.000006   0.000000   0.000000   0.000000   0.000001
    19  O   -0.000112   0.000001   0.000000   0.000000   0.000000   0.000000
    20  H   -0.000472  -0.000225   0.000208  -0.000025   0.000065   0.000016
    21  H    0.000121   0.000034  -0.000005  -0.000021  -0.000161  -0.000003
    22  H   -0.000421  -0.000119   0.000076   0.000051   0.000007   0.000076
    23  H   -0.007908  -0.002890  -0.000277   0.000000   0.000000  -0.000075
    24  H    0.007565  -0.007994  -0.000308   0.000000   0.000000   0.000589
    25  H    0.560299  -0.025900  -0.004637   0.000005  -0.000001   0.000007
    26  H   -0.025900   0.549474  -0.008008   0.000000  -0.000001   0.003358
    27  H   -0.004637  -0.008008   0.556506  -0.000074  -0.000036  -0.005375
    28  H    0.000005   0.000000  -0.000074   0.495174  -0.011559  -0.000005
    29  H   -0.000001  -0.000001  -0.000036  -0.011559   0.508787   0.000001
    30  H    0.000007   0.003358  -0.005375  -0.000005   0.000001   0.550155
    31  H   -0.000248  -0.000786   0.008040  -0.000022   0.000004  -0.026631
    32  H   -0.000377   0.000014  -0.005725  -0.000037  -0.000017  -0.023246
    33  H   -0.000020   0.000000  -0.000004  -0.000469   0.000156   0.000000
    34  H    0.000000   0.000000  -0.000006   0.000129   0.001140   0.000000
    35  H    0.000115   0.000000  -0.000038  -0.000359  -0.001074   0.000000
    36  H   -0.000001   0.000000  -0.000001  -0.000037   0.000550   0.000000
    37  H    0.000000  -0.000002   0.000000   0.000006   0.000000   0.000001
    38  H   -0.000010  -0.000015   0.000000   0.000000   0.000000  -0.000001
    39  H   -0.000007   0.000011   0.000000   0.000000   0.000000  -0.000003
    40  H    0.000002  -0.000004   0.000000   0.000000   0.000000   0.000000
    41  H    0.000101   0.000002  -0.000001   0.000000   0.000000   0.000000
    42  H   -0.000014  -0.000002   0.000000   0.000000   0.000000   0.000000
    43  H    0.000014  -0.000001   0.000000   0.000000   0.000000   0.000000
              31         32         33         34         35         36
     1  C   -0.004443  -0.014852   0.000631  -0.000606   0.001993  -0.000678
     2  C    0.002724  -0.000377  -0.014072   0.009966  -0.000092   0.011305
     3  C   -0.000325   0.000002   0.004615  -0.000005  -0.000127   0.000072
     4  C   -0.001481   0.000101   0.000120   0.000006  -0.000043   0.000046
     5  C    0.004338  -0.000417   0.000001   0.000000  -0.000001   0.000000
     6  C   -0.007442   0.007767  -0.000016  -0.000001  -0.000005   0.000000
     7  C   -0.033391  -0.024642   0.000012   0.000013  -0.000070   0.000015
     8  C   -0.000383   0.004974  -0.000614   0.000637  -0.000132  -0.000187
     9  C    0.000083   0.000557   0.007532  -0.008992  -0.000586  -0.000477
    10  C   -0.000173  -0.000115  -0.027683  -0.026963  -0.029438  -0.040969
    11  O   -0.000069   0.010262   0.000008  -0.000014  -0.000052   0.000006
    12  C    0.403257   0.398483   0.000000   0.000000   0.000008  -0.000002
    13  C    0.000003  -0.000001   0.403393   0.392649   0.381981  -0.006418
    14  O   -0.000013   0.000008   0.002033  -0.001802   0.004840   0.319446
    15  C    0.000135  -0.000002   0.000008   0.000000   0.000001  -0.000001
    16  O   -0.000055   0.000000  -0.000075   0.000000   0.000000  -0.000001
    17  C    0.000261  -0.000001  -0.000001   0.000000   0.000000   0.000000
    18  C   -0.000014   0.000000   0.000021   0.000000   0.000000   0.000000
    19  O    0.000000   0.000000  -0.000018   0.000000   0.000000   0.000000
    20  H    0.000028  -0.000003  -0.000252   0.000019  -0.000347   0.000004
    21  H   -0.000027  -0.000006   0.001231  -0.000354   0.000341  -0.001321
    22  H    0.003017   0.000049  -0.000005   0.000000  -0.000015  -0.000013
    23  H    0.000030   0.000028  -0.000002   0.000000   0.000000   0.000000
    24  H   -0.001148  -0.000067  -0.000001   0.000000   0.000000   0.000000
    25  H   -0.000248  -0.000377  -0.000020   0.000000   0.000115  -0.000001
    26  H   -0.000786   0.000014   0.000000   0.000000   0.000000   0.000000
    27  H    0.008040  -0.005725  -0.000004  -0.000006  -0.000038  -0.000001
    28  H   -0.000022  -0.000037  -0.000469   0.000129  -0.000359  -0.000037
    29  H    0.000004  -0.000017   0.000156   0.001140  -0.001074   0.000550
    30  H   -0.026631  -0.023246   0.000000   0.000000   0.000000   0.000000
    31  H    0.557003  -0.027136   0.000001   0.000000   0.000000   0.000000
    32  H   -0.027136   0.544782   0.000000   0.000000   0.000000  -0.000001
    33  H    0.000001   0.000000   0.529433  -0.024986  -0.020980  -0.000267
    34  H    0.000000   0.000000  -0.024986   0.539185  -0.020751   0.004141
    35  H    0.000000   0.000000  -0.020980  -0.020751   0.549796  -0.000095
    36  H    0.000000  -0.000001  -0.000267   0.004141  -0.000095   0.444340
    37  H   -0.000027   0.000000   0.000009  -0.000001  -0.000002  -0.000013
    38  H   -0.000009   0.000000   0.000000   0.000000   0.000000   0.000000
    39  H    0.000209   0.000001   0.000000   0.000000   0.000000   0.000000
    40  H    0.000008   0.000000   0.000000   0.000000   0.000000   0.000000
    41  H    0.000000   0.000000   0.000001   0.000000   0.000000   0.000000
    42  H    0.000001   0.000000   0.000000   0.000000   0.000000   0.000000
    43  H    0.000001   0.000000   0.000007   0.000002  -0.000001   0.000002
              37         38         39         40         41         42
     1  C    0.000035  -0.000009  -0.000034  -0.000002  -0.000004  -0.000003
     2  C   -0.000417   0.000004  -0.000089   0.000035  -0.000083   0.000100
     3  C   -0.000862  -0.000476   0.000264  -0.000349  -0.000549   0.000423
     4  C   -0.000567  -0.006063  -0.005842   0.010599  -0.006532   0.008378
     5  C   -0.000231   0.002158  -0.001989  -0.000319   0.000759  -0.000378
     6  C    0.000000   0.000301  -0.000136   0.000020   0.000036   0.000025
     7  C    0.000003   0.000013   0.000016   0.000000   0.000005   0.000002
     8  C   -0.000005   0.000000   0.000000   0.000000   0.000000   0.000000
     9  C    0.000008   0.000000   0.000000   0.000000   0.000000   0.000000
    10  C    0.000042   0.000000   0.000001   0.000000   0.000000   0.000001
    11  O    0.000000   0.000000   0.000000   0.000000   0.000000   0.000000
    12  C   -0.000012  -0.000012   0.000016   0.000000  -0.000001   0.000000
    13  C    0.000015   0.000000   0.000000   0.000000   0.000001   0.000000
    14  O    0.000783   0.000000  -0.000003   0.000000   0.000000   0.000000
    15  C   -0.044875  -0.032311  -0.029057  -0.033587  -0.032373  -0.047032
    16  O    0.324083   0.004745  -0.000464   0.004568   0.003828  -0.000311
    17  C   -0.003571   0.390814   0.396446   0.400177  -0.000139  -0.005299
    18  C    0.009553   0.000798   0.007056  -0.009100   0.396900   0.406924
    19  O   -0.000390  -0.000038  -0.000191  -0.000065  -0.025742  -0.033037
    20  H    0.000028  -0.000017   0.000020   0.000019  -0.001345   0.000438
    21  H   -0.000765  -0.000203  -0.000178  -0.000145  -0.000005   0.000004
    22  H    0.007617   0.000403   0.004651  -0.000511   0.000119  -0.000495
    23  H    0.000039   0.000534   0.000103  -0.000201   0.006842  -0.000443
    24  H    0.000008  -0.001384   0.000159   0.000203  -0.000160  -0.000048
    25  H    0.000000  -0.000010  -0.000007   0.000002   0.000101  -0.000014
    26  H   -0.000002  -0.000015   0.000011  -0.000004   0.000002  -0.000002
    27  H    0.000000   0.000000   0.000000   0.000000  -0.000001   0.000000
    28  H    0.000006   0.000000   0.000000   0.000000   0.000000   0.000000
    29  H    0.000000   0.000000   0.000000   0.000000   0.000000   0.000000
    30  H    0.000001  -0.000001  -0.000003   0.000000   0.000000   0.000000
    31  H   -0.000027  -0.000009   0.000209   0.000008   0.000000   0.000001
    32  H    0.000000   0.000000   0.000001   0.000000   0.000000   0.000000
    33  H    0.000009   0.000000   0.000000   0.000000   0.000001   0.000000
    34  H   -0.000001   0.000000   0.000000   0.000000   0.000000   0.000000
    35  H   -0.000002   0.000000   0.000000   0.000000   0.000000   0.000000
    36  H   -0.000013   0.000000   0.000000   0.000000   0.000000   0.000000
    37  H    0.436325  -0.000014   0.003214  -0.000417  -0.000487  -0.000591
    38  H   -0.000014   0.548071  -0.022690  -0.021420   0.001705  -0.000798
    39  H    0.003214  -0.022690   0.542673  -0.024603  -0.000398   0.000001
    40  H   -0.000417  -0.021420  -0.024603   0.535214  -0.000140   0.006496
    41  H   -0.000487   0.001705  -0.000398  -0.000140   0.548456  -0.033611
    42  H   -0.000591  -0.000798   0.000001   0.006496  -0.033611   0.581359
    43  H   -0.001250  -0.000064  -0.000023   0.000094   0.008670  -0.006241
              43
     1  C    0.000002
     2  C   -0.000282
     3  C    0.000491
     4  C    0.000905
     5  C   -0.000082
     6  C    0.000018
     7  C   -0.000002
     8  C    0.000000
     9  C   -0.000001
    10  C   -0.000001
    11  O    0.000000
    12  C    0.000000
    13  C    0.000017
    14  O   -0.000112
    15  C   -0.009758
    16  O    0.019962
    17  C    0.000356
    18  C   -0.049405
    19  O    0.320827
    20  H   -0.001811
    21  H    0.001002
    22  H   -0.000172
    23  H    0.000040
    24  H    0.000004
    25  H    0.000014
    26  H   -0.000001
    27  H    0.000000
    28  H    0.000000
    29  H    0.000000
    30  H    0.000000
    31  H    0.000001
    32  H    0.000000
    33  H    0.000007
    34  H    0.000002
    35  H   -0.000001
    36  H    0.000002
    37  H   -0.001250
    38  H   -0.000064
    39  H   -0.000023
    40  H    0.000094
    41  H    0.008670
    42  H   -0.006241
    43  H    0.453015
 Mulliken charges:
               1
     1  C   -0.047720
     2  C    0.012540
     3  C   -0.176679
     4  C   -0.255376
     5  C   -0.195483
     6  C   -0.254798
     7  C   -0.229397
     8  C    0.241998
     9  C   -0.181771
    10  C   -0.096073
    11  O   -0.399559
    12  C   -0.298851
    13  C   -0.272368
    14  O   -0.432609
    15  C   -0.088495
    16  O   -0.442464
    17  C   -0.282732
    18  C    0.065316
    19  O   -0.442818
    20  H    0.167889
    21  H    0.140392
    22  H    0.159012
    23  H    0.137873
    24  H    0.147715
    25  H    0.142870
    26  H    0.138144
    27  H    0.150011
    28  H    0.173038
    29  H    0.159176
    30  H    0.128922
    31  H    0.124679
    32  H    0.129994
    33  H    0.140255
    34  H    0.136596
    35  H    0.135132
    36  H    0.270553
    37  H    0.272729
    38  H    0.135989
    39  H    0.130867
    40  H    0.133428
    41  H    0.134146
    42  H    0.124152
    43  H    0.263776
 Sum of Mulliken charges =   0.00000
 Mulliken charges with hydrogens summed into heavy atoms:
               1
     1  C   -0.047720
     2  C    0.012540
     3  C    0.131603
     4  C   -0.096363
     5  C    0.090105
     6  C    0.026216
     7  C   -0.079386
     8  C    0.241998
     9  C    0.150443
    10  C   -0.096073
    11  O   -0.399559
    12  C    0.084744
    13  C    0.139615
    14  O   -0.162056
    15  C   -0.088495
    16  O   -0.169735
    17  C    0.117552
    18  C    0.323614
    19  O   -0.179042
 Electronic spatial extent (au):  <R**2>=           5327.3579
 Charge=              0.0000 electrons
 Dipole moment (field-independent basis, Debye):
    X=              1.9970    Y=             -1.4955    Z=              0.7571  Tot=              2.6072
 Quadrupole moment (field-independent basis, Debye-Ang):
   XX=           -132.5010   YY=           -107.2995   ZZ=           -115.1233
   XY=             23.7001   XZ=              5.0010   YZ=             -3.4485
 Traceless Quadrupole moment (field-independent basis, Debye-Ang):
   XX=            -14.1931   YY=             11.0084   ZZ=              3.1846
   XY=             23.7001   XZ=              5.0010   YZ=             -3.4485
 Octapole moment (field-independent basis, Debye-Ang**2):
  XXX=             89.4615  YYY=            -54.3635  ZZZ=             19.3731  XYY=            -15.3929
  XXY=            -47.3840  XXZ=              9.6560  XZZ=             -8.5353  YZZ=              0.1544
  YYZ=              6.9410  XYZ=             -1.3489
 Hexadecapole moment (field-independent basis, Debye-Ang**3):
 XXXX=          -4565.4944 YYYY=          -1857.7080 ZZZZ=           -677.4723 XXXY=            282.3227
 XXXZ=             31.3399 YYYX=             67.6908 YYYZ=            -63.0129 ZZZX=             17.8473
 ZZZY=            -33.5673 XXYY=          -1035.6881 XXZZ=           -832.6953 YYZZ=           -460.7207
 XXYZ=            -49.2055 YYXZ=            -10.0346 ZZXY=             27.2769
 N-N= 1.611178087874D+03 E-N=-5.292650150109D+03  KE= 8.829968466317D+02
 1\1\GINC-SNODE84\SP\RmPW1PW91\6-311G(d,p)\C15H24O4\ROOT\10-Mar-2024\0\
 \# mPW1PW91/6-311G(d,p) nmr guess=read geom=check scrf=(solvent=methan
 ol,read)\\candidate structure: DY-202A-11R_9, conformer: 1, nmr calcul
 ation with methanol solvation\\0,1\C,0,-1.6904579954,0.6412151041,-0.1
 78415822\C,0,-0.9508071505,-0.4939121103,-0.1961864256\C,0,0.526131810
 3,-0.6389126386,-0.4424555334\C,0,1.3689714232,0.5072504901,0.16896918
 25\C,0,1.3225606279,1.8095962996,-0.6670553764\C,0,-0.014282351,2.1316
 755671,-1.3599465974\C,0,-1.2867043581,2.0622713657,-0.4933150958\C,0,
 -3.0896041411,0.308622308,0.1385964225\C,0,-3.1867558405,-1.1767567006
 ,0.43576273\C,0,-1.7998546086,-1.7432212358,0.0588592663\O,0,-4.032611
 0823,1.1010822064,0.1537359265\C,0,-1.2161285709,2.9409902927,0.772131
 8035\C,0,-1.8528001388,-2.6430327891,-1.1833200616\O,0,-1.1852802345,-
 2.4542146037,1.1488264419\C,0,2.8286711109,0.0832568472,0.5332500793\O
 ,0,2.7919955611,-1.0972561035,1.3686906935\C,0,3.542165722,1.205794469
 ,1.3011282608\C,0,3.7166330994,-0.3468378002,-0.6489008017\O,0,3.28398
 54007,-1.5468531608,-1.2870605992\H,0,0.709941701,-0.7198942244,-1.522
 3842082\H,0,0.8427741734,-1.5910164339,-0.0116752912\H,0,0.911481347,0
 .7289723042,1.1442313202\H,0,2.0860667495,1.7678508203,-1.4545226755\H
 ,0,1.6006506162,2.6500866058,-0.0212486451\H,0,-0.1516719706,1.4648879
 287,-2.2209538271\H,0,0.064324283,3.1456053176,-1.7745795712\H,0,-2.10
 76675313,2.4695557586,-1.10225049\H,0,-3.3691065316,-1.3173143371,1.50
 7858059\H,0,-4.022852749,-1.6294713792,-0.1077031161\H,0,-0.9821236364
 ,3.9788763784,0.5041682714\H,0,-0.4516816982,2.5909800035,1.4744468381
 \H,0,-2.177596511,2.9406745132,1.2974958286\H,0,-0.848178862,-2.969240
 9993,-1.4723904404\H,0,-2.4563162881,-3.5350499193,-0.9723172828\H,0,-
 2.3076354488,-2.1185869145,-2.0308071241\H,0,-1.6424565013,-3.30909777
 08,1.2301412881\H,0,2.1547933289,-0.9375684356,2.0863018564\H,0,3.7596
 58981,2.0687675539,0.6629703974\H,0,2.9274063526,1.550123864,2.1414334
 9\H,0,4.4903513198,0.8333303793,1.7038279914\H,0,3.7381882505,0.428757
 7697,-1.4186922107\H,0,4.7436219133,-0.4718893948,-0.2728329292\H,0,3.
 1419004282,-2.1903971957,-0.5709120227\\Version=ES64L-G09RevD.01\State
 =1-A\HF=-886.9766128\RMSD=5.167e-09\Dipole=0.7956676,-0.5716339,0.3038
 852\Quadrupole=-11.5029613,9.0724217,2.4305396,17.1422861,3.7377817,-2
 .1800158\PG=C01 [X(C15H24O4)]\\@


    WHAT WE HAVE LEARNED
 IS LIKE A HANDFUL OF EARTH;
  WHAT WE HAVE YET TO LEARN
   IS LIKE THE WHOLE WORLD.

         -- AVVAYIAR
 Job cpu time:       0 days  0 hours 51 minutes 22.2 seconds.
 File lengths (MBytes):  RWF=    277 Int=      0 D2E=      0 Chk=     30 Scr=      1
 Normal termination of Gaussian 09 at Sun Mar 10 23:56:07 2024.
