# Supplementary material for: New patchoulol- and guaiane-type sesquiterpenoids from Sanguisorba officinalis with anti-melanogenic activity
Source: Nat Prod Bioprospect. 2026 May 12;16(1):63. doi: 10.1007/s13659-026-00616-0 (PMC13161421; doi:10.1007/s13659-026-00616-0)
Supplement: Supplementary file 2 — Additional file 2. It includes the calculated NMR data of compound 11. [file 13659_2026_616_MOESM2_ESM.zip › New folder/11R-opt_freq-conf-1.log]

 Entering Gaussian System, Link 0=/gpfs/home/zhengshan/software/Gaussian/g09/g09
 Input=DY-202A-11R_1.gjf
 Output=DY-202A-11R_1.log
 Initial command:
 /gpfs/home/zhengshan/software/Gaussian/g09/l1.exe "/gpfs/home/zhengshan/software/Gaussian/g09/scratch/zhengshan/%J/Gau-24249.inp" -scrdir="/gpfs/home/zhengshan/software/Gaussian/g09/scratch/zhengshan/%J/"
 Entering Link 1 = /gpfs/home/zhengshan/software/Gaussian/g09/l1.exe PID=     24250.
  
 Copyright (c) 1988,1990,1992,1993,1995,1998,2003,2009,2013,
            Gaussian, Inc.  All Rights Reserved.
  
 This is part of the Gaussian(R) 09 program.  It is based on
 the Gaussian(R) 03 system (copyright 2003, Gaussian, Inc.),
 the Gaussian(R) 98 system (copyright 1998, Gaussian, Inc.),
 the Gaussian(R) 94 system (copyright 1995, Gaussian, Inc.),
 the Gaussian 92(TM) system (copyright 1992, Gaussian, Inc.),
 the Gaussian 90(TM) system (copyright 1990, Gaussian, Inc.),
 the Gaussian 88(TM) system (copyright 1988, Gaussian, Inc.),
 the Gaussian 86(TM) system (copyright 1986, Carnegie Mellon
 University), and the Gaussian 82(TM) system (copyright 1983,
 Carnegie Mellon University). Gaussian is a federally registered
 trademark of Gaussian, Inc.
  
 This software contains proprietary and confidential information,
 including trade secrets, belonging to Gaussian, Inc.
  
 This software is provided under written license and may be
 used, copied, transmitted, or stored only in accord with that
 written license.
  
 The following legend is applicable only to US Government
 contracts under FAR:
  
                    RESTRICTED RIGHTS LEGEND
  
 Use, reproduction and disclosure by the US Government is
 subject to restrictions as set forth in subparagraphs (a)
 and (c) of the Commercial Computer Software - Restricted
 Rights clause in FAR 52.227-19.
  
 Gaussian, Inc.
 340 Quinnipiac St., Bldg. 40, Wallingford CT 06492
  
  
 ---------------------------------------------------------------
 Warning -- This program may not be used in any manner that
 competes with the business of Gaussian, Inc. or will provide
 assistance to any competitor of Gaussian, Inc.  The licensee
 of this program is prohibited from giving any competitor of
 Gaussian, Inc. access to this program.  By using this program,
 the user acknowledges that Gaussian, Inc. is engaged in the
 business of creating and licensing software in the field of
 computational chemistry and represents and warrants to the
 licensee that it is not a competitor of Gaussian, Inc. and that
 it will not use this program in any manner prohibited above.
 ---------------------------------------------------------------
  

 Cite this work as:
 Gaussian 09, Revision D.01,
 M. J. Frisch, G. W. Trucks, H. B. Schlegel, G. E. Scuseria, 
 M. A. Robb, J. R. Cheeseman, G. Scalmani, V. Barone, B. Mennucci, 
 G. A. Petersson, H. Nakatsuji, M. Caricato, X. Li, H. P. Hratchian, 
 A. F. Izmaylov, J. Bloino, G. Zheng, J. L. Sonnenberg, M. Hada, 
 M. Ehara, K. Toyota, R. Fukuda, J. Hasegawa, M. Ishida, T. Nakajima, 
 Y. Honda, O. Kitao, H. Nakai, T. Vreven, J. A. Montgomery, Jr., 
 J. E. Peralta, F. Ogliaro, M. Bearpark, J. J. Heyd, E. Brothers, 
 K. N. Kudin, V. N. Staroverov, T. Keith, R. Kobayashi, J. Normand, 
 K. Raghavachari, A. Rendell, J. C. Burant, S. S. Iyengar, J. Tomasi, 
 M. Cossi, N. Rega, J. M. Millam, M. Klene, J. E. Knox, J. B. Cross, 
 V. Bakken, C. Adamo, J. Jaramillo, R. Gomperts, R. E. Stratmann, 
 O. Yazyev, A. J. Austin, R. Cammi, C. Pomelli, J. W. Ochterski, 
 R. L. Martin, K. Morokuma, V. G. Zakrzewski, G. A. Voth, 
 P. Salvador, J. J. Dannenberg, S. Dapprich, A. D. Daniels, 
 O. Farkas, J. B. Foresman, J. V. Ortiz, J. Cioslowski, 
 and D. J. Fox, Gaussian, Inc., Wallingford CT, 2013.
 
 ******************************************
 Gaussian 09:  ES64L-G09RevD.01 24-Apr-2013
                10-Mar-2024 
 ******************************************
 %nprocshared=4
 Will use up to    4 processors via shared memory.
 %mem=12GB
 %chk=DY-202A-11R_1.chk
 ----------------------------------------------------------
 # opt freq b3lyp/6-31g(d) scrf=(smd,solvent=methanol,read)
 ----------------------------------------------------------
 1/14=-1,18=20,19=15,26=3,38=1,40=2/1,3;
 2/9=110,12=2,17=6,18=5,40=1/2;
 3/5=1,6=6,7=1,11=2,16=1,25=1,30=1,70=32203,71=1,72=3,74=-5/1,2,3;
 4//1;
 5/5=2,38=5,53=3/2;
 6/7=2,8=2,9=2,10=2,28=1/1;
 7//1,2,3,16;
 1/14=-1,18=20,19=15,26=3/3(2);
 2/9=110/2;
 99//99;
 2/9=110/2;
 3/5=1,6=6,7=1,11=2,16=1,25=1,30=1,70=32205,71=1,72=3,74=-5/1,2,3;
 4/5=5,16=3,69=1/1;
 5/5=2,38=5,53=3/2;
 7//1,2,3,16;
 1/14=-1,18=20,19=15,26=3/3(-5);
 2/9=110/2;
 6/7=2,8=2,9=2,10=2,19=2,28=1/1;
 99/9=1/99;
 --------
 opt+freq
 --------
 Symbolic Z-matrix:
 Charge =  0 Multiplicity = 1
 C                    -1.6292    0.7201   -0.0797 
 C                    -1.0153   -0.4243   -0.4164 
 C                     0.4092   -0.5725   -0.8858 
 C                     1.4012    0.3821   -0.1901 
 C                     1.3364    1.8271   -0.7472 
 C                    -0.0402    2.369    -1.1446 
 C                    -1.194     2.1489   -0.1533 
 C                    -2.9944    0.3407    0.3396 
 C                    -3.2216   -1.1377    0.2693 
 C                    -1.8764   -1.6533   -0.2467 
 O                    -3.8368    1.1509    0.6977 
 C                    -0.8934    2.7277    1.2308 
 C                    -2.0415   -2.4545   -1.5358 
 O                    -1.2743   -2.4981    0.731 
 C                     2.8698   -0.171    -0.1778 
 O                     3.7158    0.8378    0.4059 
 C                     3.4223   -0.4709   -1.5748 
 C                     3.0304   -1.4314    0.7102 
 O                     2.5906   -1.1438    2.0402 
 H                     0.4467   -0.4495   -1.9751 
 H                     0.7131   -1.6053   -0.6923 
 H                     1.1013    0.4633    0.8635 
 H                     1.9761    1.9196   -1.6317 
 H                     1.7704    2.5049   -0.0003 
 H                    -0.3187    1.9465   -2.1199 
 H                     0.0665    3.4481   -1.3206 
 H                    -2.0406    2.7198   -0.5606 
 H                    -3.4684   -1.5201    1.2642 
 H                    -4.0442   -1.3281   -0.4273 
 H                    -0.5805    3.7744    1.1511 
 H                    -0.1023    2.1786    1.7498 
 H                    -1.7832    2.6996    1.8693 
 H                    -1.0845   -2.8677   -1.8743 
 H                    -2.7038   -3.3127   -1.3728 
 H                    -2.4585   -1.8448   -2.3447 
 H                    -1.0166   -1.9447    1.4897 
 H                     3.4939    0.8395    1.3586 
 H                     2.8507   -1.2536   -2.0826 
 H                     3.4341    0.4203   -2.2091 
 H                     4.4659   -0.8021   -1.5116 
 H                     2.4677   -2.2883    0.3309 
 H                     4.0876   -1.712     0.7796 
 H                     2.7678   -1.9418    2.57 
 

 GradGradGradGradGradGradGradGradGradGradGradGradGradGradGradGradGradGrad
 Berny optimization.
 Initialization pass.
                           ----------------------------
                           !    Initial Parameters    !
                           ! (Angstroms and Degrees)  !
 --------------------------                            --------------------------
 ! Name  Definition              Value          Derivative Info.                !
 --------------------------------------------------------------------------------
 ! R1    R(1,2)                  1.3416         estimate D2E/DX2                !
 ! R2    R(1,7)                  1.4954         estimate D2E/DX2                !
 ! R3    R(1,8)                  1.4777         estimate D2E/DX2                !
 ! R4    R(2,3)                  1.5071         estimate D2E/DX2                !
 ! R5    R(2,10)                 1.5102         estimate D2E/DX2                !
 ! R6    R(3,4)                  1.5425         estimate D2E/DX2                !
 ! R7    R(3,20)                 1.0969         estimate D2E/DX2                !
 ! R8    R(3,21)                 1.0938         estimate D2E/DX2                !
 ! R9    R(4,5)                  1.55           estimate D2E/DX2                !
 ! R10   R(4,15)                 1.5693         estimate D2E/DX2                !
 ! R11   R(4,22)                 1.0985         estimate D2E/DX2                !
 ! R12   R(5,6)                  1.5319         estimate D2E/DX2                !
 ! R13   R(5,23)                 1.0955         estimate D2E/DX2                !
 ! R14   R(5,24)                 1.098          estimate D2E/DX2                !
 ! R15   R(6,7)                  1.537          estimate D2E/DX2                !
 ! R16   R(6,25)                 1.0988         estimate D2E/DX2                !
 ! R17   R(6,26)                 1.0986         estimate D2E/DX2                !
 ! R18   R(7,12)                 1.5301         estimate D2E/DX2                !
 ! R19   R(7,27)                 1.0993         estimate D2E/DX2                !
 ! R20   R(8,9)                  1.4974         estimate D2E/DX2                !
 ! R21   R(8,11)                 1.2224         estimate D2E/DX2                !
 ! R22   R(9,10)                 1.5302         estimate D2E/DX2                !
 ! R23   R(9,28)                 1.0941         estimate D2E/DX2                !
 ! R24   R(9,29)                 1.0946         estimate D2E/DX2                !
 ! R25   R(10,13)                1.5267         estimate D2E/DX2                !
 ! R26   R(10,14)                1.4255         estimate D2E/DX2                !
 ! R27   R(12,30)                1.0954         estimate D2E/DX2                !
 ! R28   R(12,31)                1.0939         estimate D2E/DX2                !
 ! R29   R(12,32)                1.0955         estimate D2E/DX2                !
 ! R30   R(13,33)                1.096          estimate D2E/DX2                !
 ! R31   R(13,34)                1.0962         estimate D2E/DX2                !
 ! R32   R(13,35)                1.0954         estimate D2E/DX2                !
 ! R33   R(14,36)                0.9738         estimate D2E/DX2                !
 ! R34   R(15,16)                1.4402         estimate D2E/DX2                !
 ! R35   R(15,17)                1.5319         estimate D2E/DX2                !
 ! R36   R(15,18)                1.5501         estimate D2E/DX2                !
 ! R37   R(16,37)                0.9782         estimate D2E/DX2                !
 ! R38   R(17,38)                1.0942         estimate D2E/DX2                !
 ! R39   R(17,39)                1.0939         estimate D2E/DX2                !
 ! R40   R(17,40)                1.0967         estimate D2E/DX2                !
 ! R41   R(18,19)                1.43           estimate D2E/DX2                !
 ! R42   R(18,41)                1.0931         estimate D2E/DX2                !
 ! R43   R(18,42)                1.096          estimate D2E/DX2                !
 ! R44   R(19,43)                0.9741         estimate D2E/DX2                !
 ! A1    A(2,1,7)              132.0277         estimate D2E/DX2                !
 ! A2    A(2,1,8)              105.9595         estimate D2E/DX2                !
 ! A3    A(7,1,8)              121.8806         estimate D2E/DX2                !
 ! A4    A(1,2,3)              126.4796         estimate D2E/DX2                !
 ! A5    A(1,2,10)             113.8952         estimate D2E/DX2                !
 ! A6    A(3,2,10)             119.5968         estimate D2E/DX2                !
 ! A7    A(2,3,4)              113.9864         estimate D2E/DX2                !
 ! A8    A(2,3,20)             109.3045         estimate D2E/DX2                !
 ! A9    A(2,3,21)             107.4782         estimate D2E/DX2                !
 ! A10   A(4,3,20)             110.8869         estimate D2E/DX2                !
 ! A11   A(4,3,21)             109.0183         estimate D2E/DX2                !
 ! A12   A(20,3,21)            105.7871         estimate D2E/DX2                !
 ! A13   A(3,4,5)              112.8265         estimate D2E/DX2                !
 ! A14   A(3,4,15)             112.7833         estimate D2E/DX2                !
 ! A15   A(3,4,22)             107.6239         estimate D2E/DX2                !
 ! A16   A(5,4,15)             111.7463         estimate D2E/DX2                !
 ! A17   A(5,4,22)             105.3319         estimate D2E/DX2                !
 ! A18   A(15,4,22)            105.9041         estimate D2E/DX2                !
 ! A19   A(4,5,6)              117.4252         estimate D2E/DX2                !
 ! A20   A(4,5,23)             110.1508         estimate D2E/DX2                !
 ! A21   A(4,5,24)             108.3284         estimate D2E/DX2                !
 ! A22   A(6,5,23)             106.5842         estimate D2E/DX2                !
 ! A23   A(6,5,24)             108.2579         estimate D2E/DX2                !
 ! A24   A(23,5,24)            105.4434         estimate D2E/DX2                !
 ! A25   A(5,6,7)              117.1693         estimate D2E/DX2                !
 ! A26   A(5,6,25)             108.7853         estimate D2E/DX2                !
 ! A27   A(5,6,26)             107.5638         estimate D2E/DX2                !
 ! A28   A(7,6,25)             109.0958         estimate D2E/DX2                !
 ! A29   A(7,6,26)             108.4759         estimate D2E/DX2                !
 ! A30   A(25,6,26)            105.0775         estimate D2E/DX2                !
 ! A31   A(1,7,6)              112.7697         estimate D2E/DX2                !
 ! A32   A(1,7,12)             111.9677         estimate D2E/DX2                !
 ! A33   A(1,7,27)             106.8756         estimate D2E/DX2                !
 ! A34   A(6,7,12)             112.4438         estimate D2E/DX2                !
 ! A35   A(6,7,27)             105.3539         estimate D2E/DX2                !
 ! A36   A(12,7,27)            106.8578         estimate D2E/DX2                !
 ! A37   A(1,8,9)              112.3556         estimate D2E/DX2                !
 ! A38   A(1,8,11)             123.3413         estimate D2E/DX2                !
 ! A39   A(9,8,11)             124.3028         estimate D2E/DX2                !
 ! A40   A(8,9,10)             102.4221         estimate D2E/DX2                !
 ! A41   A(8,9,28)             109.6712         estimate D2E/DX2                !
 ! A42   A(8,9,29)             108.3992         estimate D2E/DX2                !
 ! A43   A(10,9,28)            112.7787         estimate D2E/DX2                !
 ! A44   A(10,9,29)            112.7943         estimate D2E/DX2                !
 ! A45   A(28,9,29)            110.3888         estimate D2E/DX2                !
 ! A46   A(2,10,9)             105.3626         estimate D2E/DX2                !
 ! A47   A(2,10,13)            113.1937         estimate D2E/DX2                !
 ! A48   A(2,10,14)            108.573          estimate D2E/DX2                !
 ! A49   A(9,10,13)            111.498          estimate D2E/DX2                !
 ! A50   A(9,10,14)            109.8588         estimate D2E/DX2                !
 ! A51   A(13,10,14)           108.287          estimate D2E/DX2                !
 ! A52   A(7,12,30)            110.596          estimate D2E/DX2                !
 ! A53   A(7,12,31)            112.4184         estimate D2E/DX2                !
 ! A54   A(7,12,32)            110.9741         estimate D2E/DX2                !
 ! A55   A(30,12,31)           107.9138         estimate D2E/DX2                !
 ! A56   A(30,12,32)           107.3931         estimate D2E/DX2                !
 ! A57   A(31,12,32)           107.3359         estimate D2E/DX2                !
 ! A58   A(10,13,33)           111.3586         estimate D2E/DX2                !
 ! A59   A(10,13,34)           110.5249         estimate D2E/DX2                !
 ! A60   A(10,13,35)           111.8746         estimate D2E/DX2                !
 ! A61   A(33,13,34)           106.1601         estimate D2E/DX2                !
 ! A62   A(33,13,35)           108.311          estimate D2E/DX2                !
 ! A63   A(34,13,35)           108.3937         estimate D2E/DX2                !
 ! A64   A(10,14,36)           108.02           estimate D2E/DX2                !
 ! A65   A(4,15,16)            107.8196         estimate D2E/DX2                !
 ! A66   A(4,15,17)            113.5376         estimate D2E/DX2                !
 ! A67   A(4,15,18)            112.8304         estimate D2E/DX2                !
 ! A68   A(16,15,17)           107.1497         estimate D2E/DX2                !
 ! A69   A(16,15,18)           106.0519         estimate D2E/DX2                !
 ! A70   A(17,15,18)           109.0174         estimate D2E/DX2                !
 ! A71   A(15,16,37)           105.23           estimate D2E/DX2                !
 ! A72   A(15,17,38)           112.015          estimate D2E/DX2                !
 ! A73   A(15,17,39)           111.9109         estimate D2E/DX2                !
 ! A74   A(15,17,40)           110.4725         estimate D2E/DX2                !
 ! A75   A(38,17,39)           108.6206         estimate D2E/DX2                !
 ! A76   A(38,17,40)           107.928          estimate D2E/DX2                !
 ! A77   A(39,17,40)           105.615          estimate D2E/DX2                !
 ! A78   A(15,18,19)           109.7179         estimate D2E/DX2                !
 ! A79   A(15,18,41)           112.6623         estimate D2E/DX2                !
 ! A80   A(15,18,42)           110.1437         estimate D2E/DX2                !
 ! A81   A(19,18,41)           108.7882         estimate D2E/DX2                !
 ! A82   A(19,18,42)           106.8132         estimate D2E/DX2                !
 ! A83   A(41,18,42)           108.532          estimate D2E/DX2                !
 ! A84   A(18,19,43)           106.5668         estimate D2E/DX2                !
 ! D1    D(7,1,2,3)              5.5538         estimate D2E/DX2                !
 ! D2    D(7,1,2,10)          -176.4097         estimate D2E/DX2                !
 ! D3    D(8,1,2,3)           -178.6902         estimate D2E/DX2                !
 ! D4    D(8,1,2,10)            -0.6537         estimate D2E/DX2                !
 ! D5    D(2,1,7,6)             20.3152         estimate D2E/DX2                !
 ! D6    D(2,1,7,12)          -107.6929         estimate D2E/DX2                !
 ! D7    D(2,1,7,27)           135.6187         estimate D2E/DX2                !
 ! D8    D(8,1,7,6)           -154.8783         estimate D2E/DX2                !
 ! D9    D(8,1,7,12)            77.1137         estimate D2E/DX2                !
 ! D10   D(8,1,7,27)           -39.5748         estimate D2E/DX2                !
 ! D11   D(2,1,8,9)              0.7546         estimate D2E/DX2                !
 ! D12   D(2,1,8,11)          -179.0338         estimate D2E/DX2                !
 ! D13   D(7,1,8,9)            177.0428         estimate D2E/DX2                !
 ! D14   D(7,1,8,11)            -2.7456         estimate D2E/DX2                !
 ! D15   D(1,2,3,4)             36.7664         estimate D2E/DX2                !
 ! D16   D(1,2,3,20)           -87.9369         estimate D2E/DX2                !
 ! D17   D(1,2,3,21)           157.6997         estimate D2E/DX2                !
 ! D18   D(10,2,3,4)          -141.169          estimate D2E/DX2                !
 ! D19   D(10,2,3,20)           94.1277         estimate D2E/DX2                !
 ! D20   D(10,2,3,21)          -20.2356         estimate D2E/DX2                !
 ! D21   D(1,2,10,9)             0.3326         estimate D2E/DX2                !
 ! D22   D(1,2,10,13)          122.4181         estimate D2E/DX2                !
 ! D23   D(1,2,10,14)         -117.3107         estimate D2E/DX2                !
 ! D24   D(3,2,10,9)           178.5169         estimate D2E/DX2                !
 ! D25   D(3,2,10,13)          -59.3976         estimate D2E/DX2                !
 ! D26   D(3,2,10,14)           60.8736         estimate D2E/DX2                !
 ! D27   D(2,3,4,5)            -77.87           estimate D2E/DX2                !
 ! D28   D(2,3,4,15)           154.3389         estimate D2E/DX2                !
 ! D29   D(2,3,4,22)            37.8973         estimate D2E/DX2                !
 ! D30   D(20,3,4,5)            45.9839         estimate D2E/DX2                !
 ! D31   D(20,3,4,15)          -81.8073         estimate D2E/DX2                !
 ! D32   D(20,3,4,22)          161.7512         estimate D2E/DX2                !
 ! D33   D(21,3,4,5)           162.0587         estimate D2E/DX2                !
 ! D34   D(21,3,4,15)           34.2676         estimate D2E/DX2                !
 ! D35   D(21,3,4,22)          -82.174          estimate D2E/DX2                !
 ! D36   D(3,4,5,6)             36.8453         estimate D2E/DX2                !
 ! D37   D(3,4,5,23)           -85.3594         estimate D2E/DX2                !
 ! D38   D(3,4,5,24)           159.7829         estimate D2E/DX2                !
 ! D39   D(15,4,5,6)           165.1787         estimate D2E/DX2                !
 ! D40   D(15,4,5,23)           42.974          estimate D2E/DX2                !
 ! D41   D(15,4,5,24)          -71.8838         estimate D2E/DX2                !
 ! D42   D(22,4,5,6)           -80.2849         estimate D2E/DX2                !
 ! D43   D(22,4,5,23)          157.5104         estimate D2E/DX2                !
 ! D44   D(22,4,5,24)           42.6526         estimate D2E/DX2                !
 ! D45   D(3,4,15,16)          175.9657         estimate D2E/DX2                !
 ! D46   D(3,4,15,17)           57.4202         estimate D2E/DX2                !
 ! D47   D(3,4,15,18)          -67.2616         estimate D2E/DX2                !
 ! D48   D(5,4,15,16)           47.6093         estimate D2E/DX2                !
 ! D49   D(5,4,15,17)          -70.9361         estimate D2E/DX2                !
 ! D50   D(5,4,15,18)          164.3821         estimate D2E/DX2                !
 ! D51   D(22,4,15,16)         -66.5738         estimate D2E/DX2                !
 ! D52   D(22,4,15,17)         174.8808         estimate D2E/DX2                !
 ! D53   D(22,4,15,18)          50.199          estimate D2E/DX2                !
 ! D54   D(4,5,6,7)             46.4339         estimate D2E/DX2                !
 ! D55   D(4,5,6,25)           -77.8291         estimate D2E/DX2                !
 ! D56   D(4,5,6,26)           168.8514         estimate D2E/DX2                !
 ! D57   D(23,5,6,7)           170.4547         estimate D2E/DX2                !
 ! D58   D(23,5,6,25)           46.1917         estimate D2E/DX2                !
 ! D59   D(23,5,6,26)          -67.1278         estimate D2E/DX2                !
 ! D60   D(24,5,6,7)           -76.5396         estimate D2E/DX2                !
 ! D61   D(24,5,6,25)          159.1974         estimate D2E/DX2                !
 ! D62   D(24,5,6,26)           45.8779         estimate D2E/DX2                !
 ! D63   D(5,6,7,1)            -71.0821         estimate D2E/DX2                !
 ! D64   D(5,6,7,12)            56.6762         estimate D2E/DX2                !
 ! D65   D(5,6,7,27)           172.7033         estimate D2E/DX2                !
 ! D66   D(25,6,7,1)            53.024          estimate D2E/DX2                !
 ! D67   D(25,6,7,12)         -179.2177         estimate D2E/DX2                !
 ! D68   D(25,6,7,27)          -63.1906         estimate D2E/DX2                !
 ! D69   D(26,6,7,1)           166.972          estimate D2E/DX2                !
 ! D70   D(26,6,7,12)          -65.2698         estimate D2E/DX2                !
 ! D71   D(26,6,7,27)           50.7573         estimate D2E/DX2                !
 ! D72   D(1,7,12,30)         -179.8059         estimate D2E/DX2                !
 ! D73   D(1,7,12,31)           59.498          estimate D2E/DX2                !
 ! D74   D(1,7,12,32)          -60.7242         estimate D2E/DX2                !
 ! D75   D(6,7,12,30)           52.013          estimate D2E/DX2                !
 ! D76   D(6,7,12,31)          -68.6831         estimate D2E/DX2                !
 ! D77   D(6,7,12,32)          171.0947         estimate D2E/DX2                !
 ! D78   D(27,7,12,30)         -63.1067         estimate D2E/DX2                !
 ! D79   D(27,7,12,31)         176.1972         estimate D2E/DX2                !
 ! D80   D(27,7,12,32)          55.9751         estimate D2E/DX2                !
 ! D81   D(1,8,9,10)            -0.536          estimate D2E/DX2                !
 ! D82   D(1,8,9,28)           119.4486         estimate D2E/DX2                !
 ! D83   D(1,8,9,29)          -119.9656         estimate D2E/DX2                !
 ! D84   D(11,8,9,10)          179.25           estimate D2E/DX2                !
 ! D85   D(11,8,9,28)          -60.7654         estimate D2E/DX2                !
 ! D86   D(11,8,9,29)           59.8204         estimate D2E/DX2                !
 ! D87   D(8,9,10,2)             0.1408         estimate D2E/DX2                !
 ! D88   D(8,9,10,13)         -123.0335         estimate D2E/DX2                !
 ! D89   D(8,9,10,14)          116.9123         estimate D2E/DX2                !
 ! D90   D(28,9,10,2)         -117.6565         estimate D2E/DX2                !
 ! D91   D(28,9,10,13)         119.1692         estimate D2E/DX2                !
 ! D92   D(28,9,10,14)          -0.885          estimate D2E/DX2                !
 ! D93   D(29,9,10,2)          116.4458         estimate D2E/DX2                !
 ! D94   D(29,9,10,13)          -6.7285         estimate D2E/DX2                !
 ! D95   D(29,9,10,14)        -126.7827         estimate D2E/DX2                !
 ! D96   D(2,10,13,33)          64.4499         estimate D2E/DX2                !
 ! D97   D(2,10,13,34)        -177.8068         estimate D2E/DX2                !
 ! D98   D(2,10,13,35)         -56.9174         estimate D2E/DX2                !
 ! D99   D(9,10,13,33)        -176.9604         estimate D2E/DX2                !
 ! D100  D(9,10,13,34)         -59.2171         estimate D2E/DX2                !
 ! D101  D(9,10,13,35)          61.6723         estimate D2E/DX2                !
 ! D102  D(14,10,13,33)        -55.9841         estimate D2E/DX2                !
 ! D103  D(14,10,13,34)         61.7592         estimate D2E/DX2                !
 ! D104  D(14,10,13,35)       -177.3514         estimate D2E/DX2                !
 ! D105  D(2,10,14,36)          46.1619         estimate D2E/DX2                !
 ! D106  D(9,10,14,36)         -68.579          estimate D2E/DX2                !
 ! D107  D(13,10,14,36)        169.4343         estimate D2E/DX2                !
 ! D108  D(4,15,16,37)          71.8825         estimate D2E/DX2                !
 ! D109  D(17,15,16,37)       -165.5571         estimate D2E/DX2                !
 ! D110  D(18,15,16,37)        -49.2206         estimate D2E/DX2                !
 ! D111  D(4,15,17,38)         -62.6803         estimate D2E/DX2                !
 ! D112  D(4,15,17,39)          59.5863         estimate D2E/DX2                !
 ! D113  D(4,15,17,40)         176.9639         estimate D2E/DX2                !
 ! D114  D(16,15,17,38)        178.3895         estimate D2E/DX2                !
 ! D115  D(16,15,17,39)        -59.344          estimate D2E/DX2                !
 ! D116  D(16,15,17,40)         58.0337         estimate D2E/DX2                !
 ! D117  D(18,15,17,38)         64.0312         estimate D2E/DX2                !
 ! D118  D(18,15,17,39)       -173.7023         estimate D2E/DX2                !
 ! D119  D(18,15,17,40)        -56.3246         estimate D2E/DX2                !
 ! D120  D(4,15,18,19)         -56.2281         estimate D2E/DX2                !
 ! D121  D(4,15,18,41)          65.1313         estimate D2E/DX2                !
 ! D122  D(4,15,18,42)        -173.5349         estimate D2E/DX2                !
 ! D123  D(16,15,18,19)         61.5879         estimate D2E/DX2                !
 ! D124  D(16,15,18,41)       -177.0528         estimate D2E/DX2                !
 ! D125  D(16,15,18,42)        -55.7189         estimate D2E/DX2                !
 ! D126  D(17,15,18,19)        176.6573         estimate D2E/DX2                !
 ! D127  D(17,15,18,41)        -61.9834         estimate D2E/DX2                !
 ! D128  D(17,15,18,42)         59.3505         estimate D2E/DX2                !
 ! D129  D(15,18,19,43)       -176.1918         estimate D2E/DX2                !
 ! D130  D(41,18,19,43)         60.1483         estimate D2E/DX2                !
 ! D131  D(42,18,19,43)        -56.8209         estimate D2E/DX2                !
 --------------------------------------------------------------------------------
 Trust Radius=3.00D-01 FncErr=1.00D-07 GrdErr=1.00D-06
 Number of steps in this run=    258 maximum allowed number of steps=    258.
 GradGradGradGradGradGradGradGradGradGradGradGradGradGradGradGradGradGrad

                          Input orientation:                          
 ---------------------------------------------------------------------
 Center     Atomic      Atomic             Coordinates (Angstroms)
 Number     Number       Type             X           Y           Z
 ---------------------------------------------------------------------
      1          6           0       -1.629200    0.720100   -0.079700
      2          6           0       -1.015300   -0.424300   -0.416400
      3          6           0        0.409200   -0.572500   -0.885800
      4          6           0        1.401200    0.382100   -0.190100
      5          6           0        1.336400    1.827100   -0.747200
      6          6           0       -0.040200    2.369000   -1.144600
      7          6           0       -1.194000    2.148900   -0.153300
      8          6           0       -2.994400    0.340700    0.339600
      9          6           0       -3.221600   -1.137700    0.269300
     10          6           0       -1.876400   -1.653300   -0.246700
     11          8           0       -3.836800    1.150900    0.697700
     12          6           0       -0.893400    2.727700    1.230800
     13          6           0       -2.041500   -2.454500   -1.535800
     14          8           0       -1.274300   -2.498100    0.731000
     15          6           0        2.869800   -0.171000   -0.177800
     16          8           0        3.715800    0.837800    0.405900
     17          6           0        3.422300   -0.470900   -1.574800
     18          6           0        3.030400   -1.431400    0.710200
     19          8           0        2.590600   -1.143800    2.040200
     20          1           0        0.446700   -0.449500   -1.975100
     21          1           0        0.713100   -1.605300   -0.692300
     22          1           0        1.101300    0.463300    0.863500
     23          1           0        1.976100    1.919600   -1.631700
     24          1           0        1.770400    2.504900   -0.000300
     25          1           0       -0.318700    1.946500   -2.119900
     26          1           0        0.066500    3.448100   -1.320600
     27          1           0       -2.040600    2.719800   -0.560600
     28          1           0       -3.468400   -1.520100    1.264200
     29          1           0       -4.044200   -1.328100   -0.427300
     30          1           0       -0.580500    3.774400    1.151100
     31          1           0       -0.102300    2.178600    1.749800
     32          1           0       -1.783200    2.699600    1.869300
     33          1           0       -1.084500   -2.867700   -1.874300
     34          1           0       -2.703800   -3.312700   -1.372800
     35          1           0       -2.458500   -1.844800   -2.344700
     36          1           0       -1.016600   -1.944700    1.489700
     37          1           0        3.493900    0.839500    1.358600
     38          1           0        2.850700   -1.253600   -2.082600
     39          1           0        3.434100    0.420300   -2.209100
     40          1           0        4.465900   -0.802100   -1.511600
     41          1           0        2.467700   -2.288300    0.330900
     42          1           0        4.087600   -1.712000    0.779600
     43          1           0        2.767800   -1.941800    2.570000
 ---------------------------------------------------------------------
                    Distance matrix (angstroms):
                    1          2          3          4          5
     1  C    0.000000
     2  C    1.341600   0.000000
     3  C    2.544737   1.507150   0.000000
     4  C    3.051189   2.557531   1.542506   0.000000
     5  C    3.235087   3.272419   2.576236   1.550027   0.000000
     6  C    2.525431   3.046903   2.986865   2.633719   1.531865
     7  C    1.495421   2.592781   3.242349   3.139745   2.619007
     8  C    1.477677   2.252465   3.730956   4.427595   4.705991
     9  C    2.471631   2.418033   3.851807   4.887854   5.531607
    10  C    2.392075   1.510209   2.607785   3.858590   4.762958
    11  O    2.379798   3.418090   4.848309   5.368043   5.413592
    12  C    2.507842   3.558543   4.131354   3.575750   3.113771
    13  C    3.516860   2.535321   3.157587   4.659334   5.510372
    14  O    3.337664   2.384167   3.025913   4.037608   5.263856
    15  C    4.587449   3.900653   2.591721   1.569349   2.582235
    16  O    5.368304   4.965116   3.819822   2.433157   2.823101
    17  C    5.401061   4.586541   3.092542   2.594195   3.211963
    18  C    5.192761   4.318700   3.186788   2.598772   3.951136
    19  O    5.076890   4.422112   3.694099   2.952504   4.262495
    20  H    3.044645   2.137200   1.096864   2.188345   2.735363
    21  H    3.356953   2.111456   1.093834   2.162278   3.488966
    22  H    2.900207   2.627922   2.147542   1.098456   2.123576
    23  H    4.104350   3.989899   3.036792   2.184634   1.095497
    24  H    3.840455   4.063678   3.479564   2.163010   1.098011
    25  H    2.717330   3.001309   2.897965   3.021511   2.153583
    26  H    3.443431   4.121086   4.058537   3.529846   2.137539
    27  H    2.097454   3.310196   4.116614   4.177092   3.497980
    28  H    3.194874   3.169052   4.533898   5.426450   6.191573
    29  H    3.185620   3.160887   4.540256   5.712568   6.245677
    30  H    3.455921   4.502798   4.901429   4.151343   3.327165
    31  H    2.793871   3.507290   3.844031   3.041568   2.903174
    32  H    2.782218   3.946245   4.806645   4.444360   4.164040
    33  H    4.048407   2.846132   2.911394   4.424526   5.401135
    34  H    4.369250   3.479740   4.175720   5.648128   6.567506
    35  H    3.520891   2.796245   3.459890   4.949613   5.516894
    36  H    3.152690   2.438203   3.091737   3.752530   4.976626
    37  H    5.322510   5.008064   4.067733   2.643308   3.172468
    38  H    5.289291   4.290678   2.803061   2.891042   3.683356
    39  H    5.501021   4.870758   3.447723   2.865397   2.918319
    40  H    6.443421   5.602299   4.111102   3.541338   4.158217
    41  H    5.099378   4.020478   2.943085   2.922311   4.402120
    42  H    6.271787   5.397053   4.195550   3.541513   4.735552
    43  H    5.782753   5.053042   4.402332   3.858271   5.220855
                    6          7          8          9         10
     6  C    0.000000
     7  C    1.537002   0.000000
     8  C    3.878679   2.598842   0.000000
     9  C    4.941393   3.884777   1.497407   0.000000
    10  C    4.511846   3.864081   2.360023   1.530249   0.000000
    11  O    4.392267   2.950355   1.222415   2.408254   3.549450
    12  C    2.549341   1.530066   3.302455   4.613709   4.726781
    13  C    5.236830   4.880661   3.498326   2.526853   1.526748
    14  O    5.359994   4.731072   3.342263   2.419883   1.425521
    15  C    3.981759   4.679424   5.909178   6.183814   4.972763
    16  O    4.342368   5.112516   6.728914   7.214484   6.156636
    17  C    4.498779   5.494929   6.745195   6.927246   5.589109
    18  C    5.226080   5.604439   6.290938   6.274405   5.004157
    19  O    5.422529   5.475081   6.023953   6.076001   5.044164
    20  H    2.978379   3.572469   4.221779   4.355155   3.135808
    21  H    4.070270   4.245182   4.312458   4.077400   2.627998
    22  H    2.994525   3.023827   4.130891   4.647982   3.818277
    23  H    2.122426   3.505393   5.575376   6.322734   5.433746
    24  H    2.146197   2.989617   5.244293   6.185571   5.536289
    25  H    1.098762   2.162090   3.973299   4.862859   4.346708
    26  H    1.098553   2.153920   4.667045   5.862503   5.563488
    27  H    2.113224   1.099341   2.716654   4.118714   4.387425
    28  H    5.716640   4.543541   2.131229   1.094059   2.198869
    29  H    5.496825   4.504247   2.115445   1.094612   2.199484
    30  H    2.745416   2.172577   4.275014   5.646389   5.752663
    31  H    2.901320   2.194192   3.705507   4.787458   4.670857
    32  H    3.497276   2.177461   3.061274   4.399303   4.840855
    33  H    5.389439   5.304725   4.340841   3.486419   2.179668
    34  H    6.279216   5.796184   4.045256   2.774029   2.169401
    35  H    5.004451   4.727667   3.502723   2.813416   2.185662
    36  H    5.147903   4.414576   3.233802   2.646252   1.959402
    37  H    4.592956   5.096742   6.586744   7.084761   6.134424
    38  H    4.728676   5.626616   6.524878   6.512887   5.086823
    39  H    4.123270   5.351045   6.915766   7.271050   6.029282
    40  H    5.522273   6.525937   7.771037   7.898221   6.522981
    41  H    5.491549   5.773321   6.061869   5.804809   4.428098
    42  H    6.115214   6.608491   7.386603   7.349465   6.051945
    43  H    6.345559   6.312373   6.586914   6.466275   5.439267
                   11         12         13         14         15
    11  O    0.000000
    12  C    3.381434   0.000000
    13  C    4.605489   5.985600   0.000000
    14  O    4.459004   5.263447   2.393508   0.000000
    15  C    6.891473   4.954623   5.583852   4.838892   0.000000
    16  O    7.564717   5.049446   6.910567   6.011241   1.440173
    17  C    7.777469   6.060338   5.812856   5.611088   1.531929
    18  C    7.336679   5.741545   5.640516   4.434943   1.550143
    19  O    6.955532   5.270853   5.996838   4.299487   2.437994
    20  H    5.296557   4.708318   3.225546   3.805467   3.029730
    21  H    5.498211   5.005402   3.003407   2.602428   2.640697
    22  H    4.988498   3.039942   4.913999   3.798805   2.148077
    23  H    6.309264   4.132912   5.939954   5.971895   2.698728
    24  H    5.810440   2.942971   6.440807   5.902119   2.898384
    25  H    4.576994   3.488229   4.762144   5.366123   4.292096
    26  H    4.958469   2.819579   6.271416   6.431493   4.718301
    27  H    2.696498   2.127262   5.265396   5.429726   5.710980
    28  H    2.755155   4.967449   3.278589   2.460663   6.638691
    29  H    2.730216   5.396883   2.551148   3.222252   7.014594
    30  H    4.206164   1.095372   6.939247   6.324721   5.407100
    31  H    4.013673   1.093943   6.001773   4.927785   4.250840
    32  H    2.826374   1.095544   6.182732   5.345165   5.837925
    33  H    5.508129   6.402083   1.095977   2.638222   5.078070
    34  H    5.049196   6.822222   1.096229   2.670771   6.508711
    35  H    4.486661   6.011780   1.095419   3.359920   5.990646
    36  H    4.261869   4.681189   3.234805   0.973800   4.585921
    37  H    7.367016   4.778078   7.061773   5.853989   1.941941
    38  H    7.631143   6.391217   5.067028   5.145945   2.191039
    39  H    7.864429   5.990347   6.220933   6.271386   2.189578
    40  H    8.810791   6.978706   6.713961   6.391836   2.173671
    41  H    7.190922   6.104676   4.883142   3.769172   2.214367
    42  H    8.426092   6.687666   6.593804   5.419436   2.185025
    43  H    7.529345   6.082933   6.344275   4.475485   3.270557
                   16         17         18         19         20
    16  O    0.000000
    17  C    2.392072   0.000000
    18  C    2.389904   2.509456   0.000000
    19  O    2.804238   3.769979   1.430048   0.000000
    20  H    4.244210   3.002481   3.853631   4.604454   0.000000
    21  H    4.023803   3.066828   2.714245   3.347319   1.747117
    22  H    2.680533   3.493577   2.708287   2.487048   3.052762
    23  H    2.889405   2.794499   4.221995   4.821294   2.840708
    24  H    2.593993   3.750095   4.193670   4.260209   3.792162
    25  H    4.887338   4.487320   5.534993   5.943098   2.519448
    26  H    4.807479   5.165711   6.059569   6.225079   3.970417
    27  H    6.132878   6.407218   6.675510   6.568073   4.269887
    28  H    7.609803   7.526120   6.522974   6.120070   5.193001
    29  H    8.099564   7.602642   7.166208   7.081179   4.830715
    30  H    5.257103   6.440148   6.350854   5.919043   5.354400
    31  H    4.264000   5.522284   4.891490   4.286535   4.591644
    32  H    5.987223   7.000795   6.448211   5.825037   5.446898
    33  H    6.478651   5.113277   5.067050   5.639282   2.863988
    34  H    7.848674   6.756163   6.384295   6.662084   4.299573
    35  H    7.272147   6.088034   6.295342   6.723999   3.244018
    36  H    5.595761   5.591697   4.153228   3.735824   4.047432
    37  H    0.978202   3.213582   2.406708   2.283420   4.696861
    38  H    3.363775   1.094169   2.804218   4.132455   2.537193
    39  H    2.663060   1.093944   3.480529   4.605915   3.120235
    40  H    2.632248   1.096717   2.719021   4.030979   4.061173
    41  H    3.366880   2.801053   1.093059   2.060750   3.575369
    42  H    2.603722   2.743383   1.096004   2.037884   4.736922
    43  H    3.648042   4.446491   1.946361   0.974111   5.317180
                   21         22         23         24         25
    21  H    0.000000
    22  H    2.617311   0.000000
    23  H    3.860384   3.018627   0.000000
    24  H    4.300057   2.315594   1.745381   0.000000
    25  H    3.964585   3.621734   2.346310   3.028011   0.000000
    26  H    5.133196   3.840590   2.465698   2.352890   1.744151
    27  H    5.129006   4.122061   4.233374   3.857958   2.448336
    28  H    4.617369   4.997659   7.061186   6.726411   5.778413
    29  H    4.772732   5.599236   6.945657   6.977377   5.240921
    30  H    5.832041   3.724855   4.209568   2.909310   3.756221
    31  H    4.576749   2.275178   3.977609   2.583859   3.882689
    32  H    5.596916   3.785896   5.195935   4.020123   4.315743
    33  H    2.494422   4.834132   5.687211   6.366095   4.880911
    34  H    3.879884   5.808442   7.024632   7.466371   5.822890
    35  H    3.584248   5.319027   5.860440   6.503822   4.359270
    36  H    2.805027   3.267429   5.799328   5.457693   5.353290
    37  H    4.232740   2.472081   3.523099   2.755108   5.278383
    38  H    2.574094   3.832447   3.322263   4.430502   4.504123
    39  H    3.715855   3.858066   2.169575   3.462983   4.052253
    40  H    3.924269   4.308465   3.690688   4.526146   5.551327
    41  H    2.142907   3.118014   4.669035   4.854965   5.630628
    42  H    3.683086   3.695532   4.843689   4.874413   6.419284
    43  H    3.870094   3.387310   5.761205   5.232054   6.829387
                   26         27         28         29         30
    26  H    0.000000
    27  H    2.355396   0.000000
    28  H    6.622667   4.831693   0.000000
    29  H    6.364584   4.518592   1.797104   0.000000
    30  H    2.575729   2.484752   6.031956   6.365852   0.000000
    31  H    3.326782   3.063960   5.024621   5.707476   1.770224
    32  H    3.762593   2.443579   4.583875   5.158378   1.765643
    33  H    6.443657   5.818942   4.165236   3.636482   7.316048
    34  H    7.306552   6.122953   3.278993   2.574739   7.816998
    35  H    5.953083   4.918661   3.761580   2.541229   6.879165
    36  H    6.176826   5.197102   2.498491   3.636131   5.745689
    37  H    5.072473   6.152199   7.351887   8.044307   5.025677
    38  H    5.517100   6.482994   7.155635   7.091207   6.892803
    39  H    4.614947   6.162596   7.967024   7.883951   6.217551
    40  H    6.120082   7.459405   8.436451   8.595009   7.314402
    41  H    6.434244   6.797103   6.057926   6.625835   6.835246
    42  H    6.870714   7.680613   7.573955   8.229833   7.213165
    43  H    7.175292   7.392691   6.385384   7.467515   6.774905
                   31         32         33         34         35
    31  H    0.000000
    32  H    1.763844   0.000000
    33  H    6.289989   6.745187   0.000000
    34  H    6.831750   6.892494   1.752615   0.000000
    35  H    6.205188   6.234212   1.776366   1.777496   0.000000
    36  H    4.231454   4.722425   3.488988   3.593324   4.097765
    37  H    3.857315   5.618592   6.719875   7.944356   7.506728
    38  H    5.931905   7.260739   4.258463   5.966253   5.348441
    39  H    5.592015   7.003483   5.598284   7.232462   6.314412
    40  H    6.355293   7.921088   5.933397   7.597827   7.051850
    41  H    5.345220   6.731714   4.220988   5.540433   5.623431
    42  H    5.799424   7.424012   5.927010   7.301930   7.254675
    43  H    5.088015   6.537979   5.953932   6.882111   7.174810
                   36         37         38         39         40
    36  H    0.000000
    37  H    5.302223   0.000000
    38  H    5.309892   4.078803   0.000000
    39  H    6.251646   3.592741   1.777160   0.000000
    40  H    6.353829   3.446401   1.771656   1.745102   0.000000
    41  H    3.687984   3.448534   2.653729   3.836931   3.097806
    42  H    5.158609   2.682885   3.151546   3.729087   2.494118
    43  H    3.935574   3.119349   4.703953   5.372455   4.565295
                   41         42         43
    41  H    0.000000
    42  H    1.776944   0.000000
    43  H    2.285540   2.236115   0.000000
 Stoichiometry    C15H24O4
 Framework group  C1[X(C15H24O4)]
 Deg. of freedom   123
 Full point group                 C1      NOp   1
 Largest Abelian subgroup         C1      NOp   1
 Largest concise Abelian subgroup C1      NOp   1
                         Standard orientation:                         
 ---------------------------------------------------------------------
 Center     Atomic      Atomic             Coordinates (Angstroms)
 Number     Number       Type             X           Y           Z
 ---------------------------------------------------------------------
      1          6           0       -1.661073    0.723539   -0.074843
      2          6           0       -1.049831   -0.429054   -0.387579
      3          6           0        0.375225   -0.590615   -0.850841
      4          6           0        1.368546    0.374628   -0.171913
      5          6           0        1.309196    1.808547   -0.757521
      6          6           0       -0.064949    2.346505   -1.168542
      7          6           0       -1.221508    2.149341   -0.175630
      8          6           0       -3.028278    0.356445    0.348856
      9          6           0       -3.259684   -1.122387    0.307205
     10          6           0       -1.914910   -1.651964   -0.195582
     11          8           0       -3.869049    1.175991    0.689071
     12          6           0       -0.922160    2.754436    1.197451
     13          6           0       -2.079617   -2.477936   -1.469003
     14          8           0       -1.317393   -2.479072    0.799894
     15          6           0        2.835480   -0.182386   -0.145494
     16          8           0        3.683201    0.835263    0.420067
     17          6           0        3.390077   -0.511369   -1.535098
     18          6           0        2.990467   -1.425498    0.767521
     19          8           0        2.548677   -1.110460    2.090627
     20          1           0        0.415415   -0.489221   -1.942269
     21          1           0        0.675666   -1.620279   -0.636360
     22          1           0        1.066637    0.477452    0.879222
     23          1           0        1.951053    1.881735   -1.642267
     24          1           0        1.743595    2.499675   -0.023173
     25          1           0       -0.342609    1.905672   -2.135935
     26          1           0        0.045307    3.421611   -1.365538
     27          1           0       -2.065549    2.714558   -0.595958
     28          1           0       -3.509734   -1.484382    1.308903
     29          1           0       -4.081352   -1.324091   -0.387311
     30          1           0       -0.606007    3.798449    1.097827
     31          1           0       -0.133793    2.213378    1.728905
     32          1           0       -1.813401    2.741513    1.834427
     33          1           0       -1.123118   -2.900507   -1.797194
     34          1           0       -2.744790   -3.330829   -1.290576
     35          1           0       -2.493089   -1.883091   -2.290673
     36          1           0       -1.059684   -1.911575    1.548105
     37          1           0        3.459272    0.856387    1.372060
     38          1           0        2.817258   -1.302264   -2.028628
     39          1           0        3.405858    0.367116   -2.186809
     40          1           0        4.432559   -0.844289   -1.463094
     41          1           0        2.426056   -2.288070    0.403947
     42          1           0        4.046685   -1.707745    0.844756
     43          1           0        2.722392   -1.898372    2.636437
 ---------------------------------------------------------------------
 Rotational constants (GHZ):      0.5366419      0.2823278      0.2293550
 Standard basis: 6-31G(d) (6D, 7F)
 There are   333 symmetry adapted cartesian basis functions of A   symmetry.
 There are   333 symmetry adapted basis functions of A   symmetry.
   333 basis functions,   628 primitive gaussians,   333 cartesian basis functions
    73 alpha electrons       73 beta electrons
       nuclear repulsion energy      1618.5295985752 Hartrees.
 NAtoms=   43 NActive=   43 NUniq=   43 SFac= 1.00D+00 NAtFMM=   60 NAOKFM=F Big=F
 Integral buffers will be    131072 words long.
 Raffenetti 2 integral format.
 Two-electron integral symmetry is turned on.
 Using the following non-standard input for PCM:
 --- end of non-standard input.
 ------------------------------------------------------------------------------
 Polarizable Continuum Model (PCM)
 =================================
 Model                : PCM (using non-symmetric T matrix).
 Atomic radii         : SMD-Coulomb.
 Polarization charges : Total charges.
 Charge compensation  : None.
 Solution method      : On-the-fly selection.
 Cavity type          : VdW (van der Waals Surface) (Alpha=1.000).
 Cavity algorithm     : GePol (No added spheres)
                        Default sphere list used, NSphG=   43.
                        Lebedev-Laikov grids with approx.  5.0 points / Ang**2.
                        Smoothing algorithm: Karplus/York (Gamma=1.0000).
                        Polarization charges: spherical gaussians, with
                                              point-specific exponents (IZeta= 3).
                        Self-potential: point-specific (ISelfS= 7).
                        Self-field    : sphere-specific E.n sum rule (ISelfD= 2).
 1st derivatives      : Analytical E(r).r(x)/FMM algorithm (CHGder, D1EAlg=3).
                        Cavity 1st derivative terms included.
 Solvent              : Methanol, Eps=  32.613000 Eps(inf)=   1.765709
 ------------------------------------------------------------------------------
 ------------------------------------------------------------------------------
 Atomic radii for non-electrostatic terms: SMD-CDS.
 ------------------------------------------------------------------------------
 Nuclear repulsion after PCM non-electrostatic terms =     1618.5307812131 Hartrees.
 One-electron integrals computed using PRISM.
 NBasis=   333 RedAO= T EigKep=  8.46D-04  NBF=   333
 NBsUse=   333 1.00D-06 EigRej= -1.00D+00 NBFU=   333
 ExpMin= 1.61D-01 ExpMax= 5.48D+03 ExpMxC= 8.25D+02 IAcc=1 IRadAn=         1 AccDes= 0.00D+00
 Harris functional with IExCor=  402 and IRadAn=       1 diagonalized for initial guess.
 HarFok:  IExCor=  402 AccDes= 0.00D+00 IRadAn=         1 IDoV= 1 UseB2=F ITyADJ=14
 ICtDFT=  3500011 ScaDFX=  1.000000  1.000000  1.000000  1.000000
 FoFCou: FMM=F IPFlag=           0 FMFlag=      100000 FMFlg1=           0
         NFxFlg=           0 DoJE=T BraDBF=F KetDBF=T FulRan=T
         wScrn=  0.000000 ICntrl=     500 IOpCl=  0 I1Cent=   200000004 NGrid=           0
         NMat0=    1 NMatS0=      1 NMatT0=    0 NMatD0=    1 NMtDS0=    0 NMtDT0=    0
 Petite list used in FoFCou.
 Keep R1 ints in memory in canonical form, NReq=1565304907.
 Requested convergence on RMS density matrix=1.00D-08 within 128 cycles.
 Requested convergence on MAX density matrix=1.00D-06.
 Requested convergence on             energy=1.00D-06.
 No special actions if energy rises.
 Inv3:  Mode=1 IEnd=    21967308.
 Iteration    1 A*A^-1 deviation from unit magnitude is 5.88D-15 for   2687.
 Iteration    1 A*A^-1 deviation from orthogonality  is 4.64D-15 for   2704   1499.
 Iteration    1 A^-1*A deviation from unit magnitude is 5.77D-15 for    674.
 Iteration    1 A^-1*A deviation from orthogonality  is 2.22D-12 for   1821   1749.
 Error on total polarization charges =  0.05176
 SCF Done:  E(RB3LYP) =  -886.943874891     A.U. after   12 cycles
            NFock= 12  Conv=0.68D-08     -V/T= 2.0091
 SMD-CDS (non-electrostatic) energy       (kcal/mol) =       0.74
 (included in total energy above)

 **********************************************************************

            Population analysis using the SCF density.

 **********************************************************************

 Orbital symmetries:
       Occupied  (A) (A) (A) (A) (A) (A) (A) (A) (A) (A) (A) (A)
                 (A) (A) (A) (A) (A) (A) (A) (A) (A) (A) (A) (A)
                 (A) (A) (A) (A) (A) (A) (A) (A) (A) (A) (A) (A)
                 (A) (A) (A) (A) (A) (A) (A) (A) (A) (A) (A) (A)
                 (A) (A) (A) (A) (A) (A) (A) (A) (A) (A) (A) (A)
                 (A) (A) (A) (A) (A) (A) (A) (A) (A) (A) (A) (A)
                 (A)
       Virtual   (A) (A) (A) (A) (A) (A) (A) (A) (A) (A) (A) (A)
                 (A) (A) (A) (A) (A) (A) (A) (A) (A) (A) (A) (A)
                 (A) (A) (A) (A) (A) (A) (A) (A) (A) (A) (A) (A)
                 (A) (A) (A) (A) (A) (A) (A) (A) (A) (A) (A) (A)
                 (A) (A) (A) (A) (A) (A) (A) (A) (A) (A) (A) (A)
                 (A) (A) (A) (A) (A) (A) (A) (A) (A) (A) (A) (A)
                 (A) (A) (A) (A) (A) (A) (A) (A) (A) (A) (A) (A)
                 (A) (A) (A) (A) (A) (A) (A) (A) (A) (A) (A) (A)
                 (A) (A) (A) (A) (A) (A) (A) (A) (A) (A) (A) (A)
                 (A) (A) (A) (A) (A) (A) (A) (A) (A) (A) (A) (A)
                 (A) (A) (A) (A) (A) (A) (A) (A) (A) (A) (A) (A)
                 (A) (A) (A) (A) (A) (A) (A) (A) (A) (A) (A) (A)
                 (A) (A) (A) (A) (A) (A) (A) (A) (A) (A) (A) (A)
                 (A) (A) (A) (A) (A) (A) (A) (A) (A) (A) (A) (A)
                 (A) (A) (A) (A) (A) (A) (A) (A) (A) (A) (A) (A)
                 (A) (A) (A) (A) (A) (A) (A) (A) (A) (A) (A) (A)
                 (A) (A) (A) (A) (A) (A) (A) (A) (A) (A) (A) (A)
                 (A) (A) (A) (A) (A) (A) (A) (A) (A) (A) (A) (A)
                 (A) (A) (A) (A) (A) (A) (A) (A) (A) (A) (A) (A)
                 (A) (A) (A) (A) (A) (A) (A) (A) (A) (A) (A) (A)
                 (A) (A) (A) (A) (A) (A) (A) (A) (A) (A) (A) (A)
                 (A) (A) (A) (A) (A) (A) (A) (A)
 The electronic state is 1-A.
 Alpha  occ. eigenvalues --  -19.14603 -19.14560 -19.13891 -19.12995 -10.26328
 Alpha  occ. eigenvalues --  -10.24392 -10.23938 -10.22107 -10.20153 -10.18651
 Alpha  occ. eigenvalues --  -10.18395 -10.18125 -10.18000 -10.17570 -10.17213
 Alpha  occ. eigenvalues --  -10.17036 -10.16805 -10.16673 -10.16559  -1.03321
 Alpha  occ. eigenvalues --   -1.02539  -1.02333  -1.00133  -0.85701  -0.80820
 Alpha  occ. eigenvalues --   -0.78786  -0.74572  -0.74201  -0.72109  -0.68674
 Alpha  occ. eigenvalues --   -0.67091  -0.65494  -0.63180  -0.59588  -0.56694
 Alpha  occ. eigenvalues --   -0.55163  -0.54203  -0.51872  -0.50647  -0.49464
 Alpha  occ. eigenvalues --   -0.47757  -0.46582  -0.46478  -0.45445  -0.44975
 Alpha  occ. eigenvalues --   -0.44485  -0.42893  -0.42283  -0.41321  -0.40240
 Alpha  occ. eigenvalues --   -0.40001  -0.38694  -0.38490  -0.38397  -0.37892
 Alpha  occ. eigenvalues --   -0.37529  -0.36791  -0.36493  -0.36070  -0.35525
 Alpha  occ. eigenvalues --   -0.34791  -0.34408  -0.33526  -0.32333  -0.31827
 Alpha  occ. eigenvalues --   -0.31158  -0.30522  -0.29598  -0.27976  -0.26906
 Alpha  occ. eigenvalues --   -0.26275  -0.24753  -0.23721
 Alpha virt. eigenvalues --   -0.03787   0.05423   0.07000   0.08906   0.10273
 Alpha virt. eigenvalues --    0.10894   0.11798   0.12476   0.13660   0.14151
 Alpha virt. eigenvalues --    0.14224   0.14797   0.15594   0.15671   0.16591
 Alpha virt. eigenvalues --    0.17215   0.17638   0.17864   0.18494   0.19077
 Alpha virt. eigenvalues --    0.19327   0.19524   0.20254   0.20878   0.21326
 Alpha virt. eigenvalues --    0.22088   0.22804   0.22910   0.23412   0.24382
 Alpha virt. eigenvalues --    0.24669   0.25025   0.25210   0.26665   0.27107
 Alpha virt. eigenvalues --    0.27649   0.29569   0.29911   0.30676   0.31527
 Alpha virt. eigenvalues --    0.34060   0.34103   0.36154   0.37364   0.46026
 Alpha virt. eigenvalues --    0.47548   0.49660   0.51865   0.52608   0.52929
 Alpha virt. eigenvalues --    0.53529   0.54208   0.54823   0.55588   0.57286
 Alpha virt. eigenvalues --    0.58284   0.59083   0.60648   0.60732   0.61598
 Alpha virt. eigenvalues --    0.62579   0.63378   0.63636   0.65267   0.65415
 Alpha virt. eigenvalues --    0.65942   0.68166   0.68242   0.69353   0.71041
 Alpha virt. eigenvalues --    0.72087   0.72885   0.73409   0.74600   0.74866
 Alpha virt. eigenvalues --    0.76310   0.77891   0.78307   0.80180   0.80522
 Alpha virt. eigenvalues --    0.81555   0.82463   0.82784   0.83397   0.84199
 Alpha virt. eigenvalues --    0.84542   0.85089   0.85782   0.86658   0.87422
 Alpha virt. eigenvalues --    0.87999   0.88905   0.89074   0.90249   0.90587
 Alpha virt. eigenvalues --    0.90662   0.91026   0.92261   0.92572   0.93382
 Alpha virt. eigenvalues --    0.94149   0.94482   0.95488   0.95948   0.96966
 Alpha virt. eigenvalues --    0.97980   0.98326   0.98807   1.00557   1.00827
 Alpha virt. eigenvalues --    1.01411   1.02404   1.04001   1.04441   1.05755
 Alpha virt. eigenvalues --    1.06662   1.07610   1.09336   1.09818   1.10722
 Alpha virt. eigenvalues --    1.11825   1.13001   1.13933   1.16205   1.16721
 Alpha virt. eigenvalues --    1.18444   1.19752   1.23242   1.25274   1.28320
 Alpha virt. eigenvalues --    1.29550   1.30678   1.35626   1.37528   1.39609
 Alpha virt. eigenvalues --    1.40351   1.41507   1.44449   1.46291   1.47513
 Alpha virt. eigenvalues --    1.50814   1.52171   1.54376   1.59851   1.61650
 Alpha virt. eigenvalues --    1.61960   1.62717   1.64216   1.66158   1.67549
 Alpha virt. eigenvalues --    1.69040   1.69205   1.71305   1.72078   1.72965
 Alpha virt. eigenvalues --    1.74484   1.76325   1.77997   1.78664   1.79712
 Alpha virt. eigenvalues --    1.81744   1.82305   1.83043   1.83584   1.85173
 Alpha virt. eigenvalues --    1.86530   1.87918   1.88989   1.90690   1.91400
 Alpha virt. eigenvalues --    1.92395   1.93815   1.94055   1.95096   1.96088
 Alpha virt. eigenvalues --    1.96849   1.98650   1.98922   2.01590   2.03222
 Alpha virt. eigenvalues --    2.04920   2.05351   2.05975   2.06736   2.07753
 Alpha virt. eigenvalues --    2.09340   2.12113   2.13769   2.15000   2.15615
 Alpha virt. eigenvalues --    2.18795   2.19089   2.21389   2.23452   2.24511
 Alpha virt. eigenvalues --    2.25368   2.26836   2.27189   2.28093   2.29441
 Alpha virt. eigenvalues --    2.30393   2.31890   2.33036   2.35610   2.36548
 Alpha virt. eigenvalues --    2.37064   2.38580   2.40162   2.41179   2.41792
 Alpha virt. eigenvalues --    2.42790   2.44054   2.45412   2.46300   2.49082
 Alpha virt. eigenvalues --    2.49960   2.53147   2.54064   2.55853   2.58734
 Alpha virt. eigenvalues --    2.59077   2.62259   2.64087   2.67606   2.67715
 Alpha virt. eigenvalues --    2.69206   2.74481   2.75261   2.76673   2.76971
 Alpha virt. eigenvalues --    2.80120   2.81944   2.86043   2.86088   2.90966
 Alpha virt. eigenvalues --    2.93946   2.95368   2.99091   3.02610   3.18004
 Alpha virt. eigenvalues --    3.21364   3.78085   3.83398   3.89508   4.01235
 Alpha virt. eigenvalues --    4.13629   4.21442   4.23636   4.27375   4.29150
 Alpha virt. eigenvalues --    4.32454   4.36166   4.41128   4.46572   4.54340
 Alpha virt. eigenvalues --    4.61222   4.66882   4.74223   4.77382   4.77806
          Condensed to atoms (all electrons):
               1          2          3          4          5          6
     1  C    5.111388   0.528177  -0.052862  -0.003969  -0.004698  -0.027807
     2  C    0.528177   4.995902   0.316892  -0.013885  -0.005230  -0.007775
     3  C   -0.052862   0.316892   5.259795   0.318186  -0.040112   0.000127
     4  C   -0.003969  -0.013885   0.318186   5.098389   0.360366  -0.043455
     5  C   -0.004698  -0.005230  -0.040112   0.360366   5.064933   0.355767
     6  C   -0.027807  -0.007775   0.000127  -0.043455   0.355767   5.080413
     7  C    0.345812  -0.066641  -0.011093   0.000100  -0.041127   0.357575
     8  C    0.346486   0.009555   0.005475  -0.000180  -0.000043   0.004316
     9  C   -0.144466  -0.078583   0.007946  -0.000176  -0.000004  -0.000099
    10  C   -0.010701   0.410864  -0.057638   0.002274  -0.000054  -0.000145
    11  O   -0.086694   0.005268  -0.000110   0.000002  -0.000005   0.000272
    12  C   -0.036674  -0.001946   0.001354  -0.003727  -0.002939  -0.050284
    13  C    0.002409  -0.061065  -0.006186   0.000276  -0.000005   0.000013
    14  O   -0.000846  -0.048345  -0.005188  -0.000433  -0.000002   0.000000
    15  C    0.000258   0.002814  -0.027423   0.351780  -0.028283   0.003153
    16  O   -0.000003  -0.000052   0.002973  -0.062503   0.000422   0.000527
    17  C   -0.000025   0.000247  -0.005085  -0.055239  -0.010464   0.000058
    18  C    0.000030   0.000078  -0.002824  -0.053968   0.004687  -0.000070
    19  O    0.000001  -0.000091   0.000340  -0.005444   0.000110   0.000000
    20  H   -0.005289  -0.023547   0.351292  -0.027039  -0.006863  -0.000262
    21  H    0.004641  -0.040378   0.361641  -0.044529   0.004697   0.000057
    22  H   -0.002308   0.000272  -0.053257   0.363865  -0.046654  -0.002799
    23  H   -0.000035  -0.000007  -0.003879  -0.039180   0.366234  -0.033499
    24  H   -0.000375  -0.000024   0.005575  -0.031934   0.366715  -0.036488
    25  H   -0.004608  -0.000022   0.003777  -0.005220  -0.037189   0.369448
    26  H    0.005342   0.000325  -0.000093   0.004677  -0.033423   0.365346
    27  H   -0.050964   0.004159  -0.000210  -0.000065   0.004835  -0.042143
    28  H    0.004208   0.001131  -0.000103   0.000006   0.000000   0.000001
    29  H    0.003903   0.001415  -0.000151   0.000002   0.000000   0.000003
    30  H    0.004640  -0.000006  -0.000034   0.000222  -0.001045  -0.003358
    31  H   -0.005824   0.001409  -0.000410  -0.000427   0.003449  -0.006365
    32  H   -0.007801  -0.000058  -0.000015   0.000060  -0.000005   0.005269
    33  H   -0.000144  -0.008418   0.003193   0.000018   0.000001   0.000000
    34  H   -0.000110   0.005283  -0.000034  -0.000002   0.000000   0.000000
    35  H    0.000343   0.001021   0.000082  -0.000012   0.000000   0.000000
    36  H    0.003026  -0.000214  -0.000949   0.000112   0.000006   0.000002
    37  H   -0.000002   0.000002  -0.000024  -0.000887  -0.001217  -0.000045
    38  H    0.000000   0.000180   0.002503  -0.004153   0.000384  -0.000018
    39  H    0.000003  -0.000029   0.000152  -0.006447   0.001422  -0.000119
    40  H    0.000000  -0.000002  -0.000078   0.005641   0.000078   0.000001
    41  H   -0.000006  -0.000041  -0.000815  -0.004471  -0.000131  -0.000006
    42  H    0.000000   0.000001   0.000008   0.006014  -0.000079   0.000001
    43  H    0.000000   0.000003  -0.000038   0.000195   0.000001   0.000000
               7          8          9         10         11         12
     1  C    0.345812   0.346486  -0.144466  -0.010701  -0.086694  -0.036674
     2  C   -0.066641   0.009555  -0.078583   0.410864   0.005268  -0.001946
     3  C   -0.011093   0.005475   0.007946  -0.057638  -0.000110   0.001354
     4  C    0.000100  -0.000180  -0.000176   0.002274   0.000002  -0.003727
     5  C   -0.041127  -0.000043  -0.000004  -0.000054  -0.000005  -0.002939
     6  C    0.357575   0.004316  -0.000099  -0.000145   0.000272  -0.050284
     7  C    5.022945  -0.053280   0.007935   0.005588   0.000939   0.354888
     8  C   -0.053280   4.531756   0.331648  -0.059300   0.525744  -0.001041
     9  C    0.007935   0.331648   5.487030   0.288616  -0.077879  -0.000240
    10  C    0.005588  -0.059300   0.288616   4.729726   0.004165  -0.000166
    11  O    0.000939   0.525744  -0.077879   0.004165   8.202353  -0.003963
    12  C    0.354888  -0.001041  -0.000240  -0.000166  -0.003963   5.151544
    13  C   -0.000150   0.000199  -0.055547   0.369085  -0.000078  -0.000003
    14  O   -0.000071   0.001203  -0.051373   0.202288  -0.000019   0.000008
    15  C   -0.000049  -0.000001   0.000002  -0.000090   0.000000   0.000014
    16  O    0.000000   0.000000   0.000000   0.000000   0.000000  -0.000004
    17  C    0.000006   0.000000   0.000000   0.000005   0.000000  -0.000002
    18  C   -0.000002   0.000000   0.000000  -0.000018   0.000000   0.000001
    19  O   -0.000001   0.000000   0.000000  -0.000005   0.000000   0.000002
    20  H    0.001085  -0.000101  -0.000192   0.000741   0.000002  -0.000065
    21  H   -0.000070  -0.000118   0.000674  -0.006318   0.000001   0.000003
    22  H    0.003737  -0.000070  -0.000056   0.000268   0.000000  -0.001143
    23  H    0.005282   0.000003   0.000000   0.000001   0.000000  -0.000028
    24  H   -0.006128  -0.000003   0.000000   0.000005   0.000000   0.004668
    25  H   -0.037665   0.000056  -0.000008  -0.000050  -0.000002   0.005791
    26  H   -0.031519  -0.000107   0.000004   0.000002   0.000003  -0.004753
    27  H    0.375016  -0.006593   0.000547  -0.000207   0.009244  -0.044055
    28  H   -0.000075  -0.017619   0.344755  -0.022882  -0.000323   0.000019
    29  H   -0.000074  -0.017071   0.340013  -0.025024  -0.000286  -0.000004
    30  H   -0.031186  -0.000038   0.000004   0.000003   0.000029   0.368223
    31  H   -0.031027  -0.000221   0.000019  -0.000019   0.000057   0.372731
    32  H   -0.027222   0.003112   0.000111  -0.000003   0.007234   0.365044
    33  H   -0.000002  -0.000077   0.005359  -0.023248   0.000001   0.000000
    34  H    0.000004   0.000275  -0.007974  -0.022387   0.000000   0.000000
    35  H   -0.000027  -0.000056  -0.001307  -0.024830  -0.000009   0.000000
    36  H   -0.000074   0.000116  -0.001360  -0.022461  -0.000048  -0.000007
    37  H    0.000001   0.000000   0.000000   0.000000   0.000000  -0.000004
    38  H    0.000001   0.000000   0.000000   0.000000   0.000000   0.000000
    39  H    0.000000   0.000000   0.000000   0.000000   0.000000   0.000000
    40  H    0.000000   0.000000   0.000000   0.000000   0.000000   0.000000
    41  H    0.000000   0.000000   0.000000  -0.000020   0.000000   0.000000
    42  H    0.000000   0.000000   0.000000   0.000000   0.000000   0.000000
    43  H    0.000000   0.000000   0.000000  -0.000001   0.000000   0.000000
              13         14         15         16         17         18
     1  C    0.002409  -0.000846   0.000258  -0.000003  -0.000025   0.000030
     2  C   -0.061065  -0.048345   0.002814  -0.000052   0.000247   0.000078
     3  C   -0.006186  -0.005188  -0.027423   0.002973  -0.005085  -0.002824
     4  C    0.000276  -0.000433   0.351780  -0.062503  -0.055239  -0.053968
     5  C   -0.000005  -0.000002  -0.028283   0.000422  -0.010464   0.004687
     6  C    0.000013   0.000000   0.003153   0.000527   0.000058  -0.000070
     7  C   -0.000150  -0.000071  -0.000049   0.000000   0.000006  -0.000002
     8  C    0.000199   0.001203  -0.000001   0.000000   0.000000   0.000000
     9  C   -0.055547  -0.051373   0.000002   0.000000   0.000000   0.000000
    10  C    0.369085   0.202288  -0.000090   0.000000   0.000005  -0.000018
    11  O   -0.000078  -0.000019   0.000000   0.000000   0.000000   0.000000
    12  C   -0.000003   0.000008   0.000014  -0.000004  -0.000002   0.000001
    13  C    5.202146  -0.055123   0.000005   0.000000  -0.000001   0.000002
    14  O   -0.055123   8.398484  -0.000030   0.000000   0.000001  -0.000022
    15  C    0.000005  -0.000030   4.714295   0.209981   0.368391   0.374510
    16  O    0.000000   0.000000   0.209981   8.406818  -0.049215  -0.040893
    17  C   -0.000001   0.000001   0.368391  -0.049215   5.198803  -0.059426
    18  C    0.000002  -0.000022   0.374510  -0.040893  -0.059426   4.938572
    19  O    0.000000  -0.000030  -0.045866  -0.003883   0.002364   0.226965
    20  H    0.001258   0.000295  -0.004015  -0.000034   0.002567  -0.000183
    21  H   -0.002675   0.014076  -0.003887   0.000058  -0.001553   0.002774
    22  H    0.000009   0.000130  -0.037247  -0.000543   0.006073  -0.012882
    23  H    0.000000   0.000000  -0.006138   0.000115   0.002473   0.000104
    24  H    0.000000   0.000000  -0.004666   0.009206   0.000106   0.000071
    25  H   -0.000003   0.000001  -0.000103  -0.000005   0.000023  -0.000002
    26  H    0.000000   0.000000  -0.000071   0.000002  -0.000004   0.000001
    27  H    0.000021  -0.000001   0.000002   0.000000   0.000000   0.000000
    28  H    0.001568   0.002606   0.000000   0.000000   0.000000   0.000000
    29  H   -0.002280   0.002720   0.000000   0.000000   0.000000   0.000000
    30  H    0.000000   0.000000  -0.000002   0.000000   0.000000   0.000000
    31  H    0.000001  -0.000002   0.000034  -0.000011   0.000000   0.000004
    32  H    0.000000   0.000000   0.000000   0.000000   0.000000   0.000000
    33  H    0.360538   0.000185  -0.000001   0.000000   0.000001  -0.000007
    34  H    0.361323   0.001205   0.000000   0.000000   0.000000   0.000000
    35  H    0.364900   0.002972   0.000000   0.000000   0.000000   0.000000
    36  H    0.007447   0.234906  -0.000045   0.000000   0.000001   0.000033
    37  H    0.000000   0.000000  -0.032051   0.234426   0.007460  -0.011786
    38  H    0.000000  -0.000002  -0.024124   0.003024   0.364094  -0.001839
    39  H    0.000000   0.000000  -0.023362  -0.000160   0.365929   0.004899
    40  H    0.000000   0.000000  -0.024146   0.001142   0.359940  -0.007321
    41  H   -0.000002   0.000170  -0.033099   0.004011   0.000091   0.351192
    42  H    0.000000   0.000000  -0.028007  -0.000944  -0.004863   0.360181
    43  H    0.000000   0.000006   0.005223   0.000075  -0.000192  -0.019024
              19         20         21         22         23         24
     1  C    0.000001  -0.005289   0.004641  -0.002308  -0.000035  -0.000375
     2  C   -0.000091  -0.023547  -0.040378   0.000272  -0.000007  -0.000024
     3  C    0.000340   0.351292   0.361641  -0.053257  -0.003879   0.005575
     4  C   -0.005444  -0.027039  -0.044529   0.363865  -0.039180  -0.031934
     5  C    0.000110  -0.006863   0.004697  -0.046654   0.366234   0.366715
     6  C    0.000000  -0.000262   0.000057  -0.002799  -0.033499  -0.036488
     7  C   -0.000001   0.001085  -0.000070   0.003737   0.005282  -0.006128
     8  C    0.000000  -0.000101  -0.000118  -0.000070   0.000003  -0.000003
     9  C    0.000000  -0.000192   0.000674  -0.000056   0.000000   0.000000
    10  C   -0.000005   0.000741  -0.006318   0.000268   0.000001   0.000005
    11  O    0.000000   0.000002   0.000001   0.000000   0.000000   0.000000
    12  C    0.000002  -0.000065   0.000003  -0.001143  -0.000028   0.004668
    13  C    0.000000   0.001258  -0.002675   0.000009   0.000000   0.000000
    14  O   -0.000030   0.000295   0.014076   0.000130   0.000000   0.000000
    15  C   -0.045866  -0.004015  -0.003887  -0.037247  -0.006138  -0.004666
    16  O   -0.003883  -0.000034   0.000058  -0.000543   0.000115   0.009206
    17  C    0.002364   0.002567  -0.001553   0.006073   0.002473   0.000106
    18  C    0.226965  -0.000183   0.002774  -0.012882   0.000104   0.000071
    19  O    8.316891  -0.000001  -0.000035   0.014699  -0.000004  -0.000010
    20  H   -0.000001   0.548820  -0.030995   0.005355   0.002637   0.000067
    21  H   -0.000035  -0.030995   0.565241  -0.001048  -0.000116  -0.000147
    22  H    0.014699   0.005355  -0.001048   0.613802   0.005986  -0.008708
    23  H   -0.000004   0.002637  -0.000116   0.005986   0.597633  -0.036649
    24  H   -0.000010   0.000067  -0.000147  -0.008708  -0.036649   0.600987
    25  H    0.000000   0.001089  -0.000009  -0.000162  -0.006789   0.005852
    26  H    0.000000  -0.000086   0.000001  -0.000116  -0.000775  -0.006468
    27  H    0.000000   0.000047   0.000003   0.000030  -0.000165  -0.000079
    28  H    0.000000  -0.000004  -0.000003  -0.000002   0.000000   0.000000
    29  H    0.000000   0.000013  -0.000030   0.000000   0.000000   0.000000
    30  H    0.000000   0.000002   0.000000  -0.000001  -0.000017   0.000556
    31  H   -0.000051   0.000012   0.000003   0.005455  -0.000016  -0.000324
    32  H    0.000000   0.000000   0.000000  -0.000039   0.000000  -0.000053
    33  H    0.000000   0.000125   0.003352   0.000000   0.000000   0.000000
    34  H    0.000000   0.000003  -0.000132   0.000000   0.000000   0.000000
    35  H    0.000000   0.000118   0.000160   0.000000   0.000000   0.000000
    36  H    0.000543   0.000031  -0.000495   0.000482   0.000000   0.000000
    37  H    0.022564   0.000004  -0.000003   0.003934   0.000076   0.000372
    38  H   -0.000002   0.000670   0.000938  -0.000007  -0.000035  -0.000015
    39  H   -0.000050   0.000148   0.000123  -0.000033   0.006154   0.000107
    40  H   -0.000016  -0.000016  -0.000087  -0.000132  -0.000218  -0.000020
    41  H   -0.039723   0.000010   0.004873   0.000212  -0.000005  -0.000012
    42  H   -0.041280  -0.000007  -0.000164   0.000406  -0.000007  -0.000001
    43  H    0.243286   0.000001   0.000015  -0.000359   0.000000   0.000000
              25         26         27         28         29         30
     1  C   -0.004608   0.005342  -0.050964   0.004208   0.003903   0.004640
     2  C   -0.000022   0.000325   0.004159   0.001131   0.001415  -0.000006
     3  C    0.003777  -0.000093  -0.000210  -0.000103  -0.000151  -0.000034
     4  C   -0.005220   0.004677  -0.000065   0.000006   0.000002   0.000222
     5  C   -0.037189  -0.033423   0.004835   0.000000   0.000000  -0.001045
     6  C    0.369448   0.365346  -0.042143   0.000001   0.000003  -0.003358
     7  C   -0.037665  -0.031519   0.375016  -0.000075  -0.000074  -0.031186
     8  C    0.000056  -0.000107  -0.006593  -0.017619  -0.017071  -0.000038
     9  C   -0.000008   0.000004   0.000547   0.344755   0.340013   0.000004
    10  C   -0.000050   0.000002  -0.000207  -0.022882  -0.025024   0.000003
    11  O   -0.000002   0.000003   0.009244  -0.000323  -0.000286   0.000029
    12  C    0.005791  -0.004753  -0.044055   0.000019  -0.000004   0.368223
    13  C   -0.000003   0.000000   0.000021   0.001568  -0.002280   0.000000
    14  O    0.000001   0.000000  -0.000001   0.002606   0.002720   0.000000
    15  C   -0.000103  -0.000071   0.000002   0.000000   0.000000  -0.000002
    16  O   -0.000005   0.000002   0.000000   0.000000   0.000000   0.000000
    17  C    0.000023  -0.000004   0.000000   0.000000   0.000000   0.000000
    18  C   -0.000002   0.000001   0.000000   0.000000   0.000000   0.000000
    19  O    0.000000   0.000000   0.000000   0.000000   0.000000   0.000000
    20  H    0.001089  -0.000086   0.000047  -0.000004   0.000013   0.000002
    21  H   -0.000009   0.000001   0.000003  -0.000003  -0.000030   0.000000
    22  H   -0.000162  -0.000116   0.000030  -0.000002   0.000000  -0.000001
    23  H   -0.006789  -0.000775  -0.000165   0.000000   0.000000  -0.000017
    24  H    0.005852  -0.006468  -0.000079   0.000000   0.000000   0.000556
    25  H    0.604927  -0.036803  -0.002865   0.000000   0.000000  -0.000011
    26  H   -0.036803   0.598224  -0.004848   0.000000   0.000000   0.003951
    27  H   -0.002865  -0.004848   0.612539  -0.000014  -0.000002  -0.002806
    28  H    0.000000   0.000000  -0.000014   0.503785  -0.016493   0.000000
    29  H    0.000000   0.000000  -0.000002  -0.016493   0.513561   0.000000
    30  H   -0.000011   0.003951  -0.002806   0.000000   0.000000   0.564353
    31  H   -0.000055  -0.000154   0.005550  -0.000003   0.000000  -0.028897
    32  H   -0.000163  -0.000030  -0.004338  -0.000002   0.000001  -0.028425
    33  H   -0.000002   0.000000   0.000000  -0.000176   0.000129   0.000000
    34  H    0.000000   0.000000   0.000000   0.000579   0.001534   0.000000
    35  H    0.000011   0.000000  -0.000001   0.000088   0.001090   0.000000
    36  H    0.000000   0.000000   0.000003   0.001206  -0.000063   0.000000
    37  H    0.000001  -0.000001   0.000000   0.000000   0.000000   0.000000
    38  H   -0.000004   0.000000   0.000000   0.000000   0.000000   0.000000
    39  H   -0.000012   0.000009   0.000000   0.000000   0.000000   0.000000
    40  H    0.000000   0.000000   0.000000   0.000000   0.000000   0.000000
    41  H    0.000000   0.000000   0.000000   0.000000   0.000000   0.000000
    42  H    0.000000   0.000000   0.000000   0.000000   0.000000   0.000000
    43  H    0.000000   0.000000   0.000000   0.000000   0.000000   0.000000
              31         32         33         34         35         36
     1  C   -0.005824  -0.007801  -0.000144  -0.000110   0.000343   0.003026
     2  C    0.001409  -0.000058  -0.008418   0.005283   0.001021  -0.000214
     3  C   -0.000410  -0.000015   0.003193  -0.000034   0.000082  -0.000949
     4  C   -0.000427   0.000060   0.000018  -0.000002  -0.000012   0.000112
     5  C    0.003449  -0.000005   0.000001   0.000000   0.000000   0.000006
     6  C   -0.006365   0.005269   0.000000   0.000000   0.000000   0.000002
     7  C   -0.031027  -0.027222  -0.000002   0.000004  -0.000027  -0.000074
     8  C   -0.000221   0.003112  -0.000077   0.000275  -0.000056   0.000116
     9  C    0.000019   0.000111   0.005359  -0.007974  -0.001307  -0.001360
    10  C   -0.000019  -0.000003  -0.023248  -0.022387  -0.024830  -0.022461
    11  O    0.000057   0.007234   0.000001   0.000000  -0.000009  -0.000048
    12  C    0.372731   0.365044   0.000000   0.000000   0.000000  -0.000007
    13  C    0.000001   0.000000   0.360538   0.361323   0.364900   0.007447
    14  O   -0.000002   0.000000   0.000185   0.001205   0.002972   0.234906
    15  C    0.000034   0.000000  -0.000001   0.000000   0.000000  -0.000045
    16  O   -0.000011   0.000000   0.000000   0.000000   0.000000   0.000000
    17  C    0.000000   0.000000   0.000001   0.000000   0.000000   0.000001
    18  C    0.000004   0.000000  -0.000007   0.000000   0.000000   0.000033
    19  O   -0.000051   0.000000   0.000000   0.000000   0.000000   0.000543
    20  H    0.000012   0.000000   0.000125   0.000003   0.000118   0.000031
    21  H    0.000003   0.000000   0.003352  -0.000132   0.000160  -0.000495
    22  H    0.005455  -0.000039   0.000000   0.000000   0.000000   0.000482
    23  H   -0.000016   0.000000   0.000000   0.000000   0.000000   0.000000
    24  H   -0.000324  -0.000053   0.000000   0.000000   0.000000   0.000000
    25  H   -0.000055  -0.000163  -0.000002   0.000000   0.000011   0.000000
    26  H   -0.000154  -0.000030   0.000000   0.000000   0.000000   0.000000
    27  H    0.005550  -0.004338   0.000000   0.000000  -0.000001   0.000003
    28  H   -0.000003  -0.000002  -0.000176   0.000579   0.000088   0.001206
    29  H    0.000000   0.000001   0.000129   0.001534   0.001090  -0.000063
    30  H   -0.028897  -0.028425   0.000000   0.000000   0.000000   0.000000
    31  H    0.552730  -0.030225   0.000000   0.000000   0.000000   0.000017
    32  H   -0.030225   0.564458   0.000000   0.000000   0.000000  -0.000001
    33  H    0.000000   0.000000   0.551236  -0.030691  -0.025613  -0.000133
    34  H    0.000000   0.000000  -0.030691   0.549519  -0.025543  -0.000214
    35  H    0.000000   0.000000  -0.025613  -0.025543   0.534997  -0.000237
    36  H    0.000017  -0.000001  -0.000133  -0.000214  -0.000237   0.345461
    37  H    0.000024   0.000000   0.000000   0.000000   0.000000  -0.000001
    38  H    0.000000   0.000000   0.000011   0.000000   0.000000   0.000000
    39  H    0.000000   0.000000   0.000000   0.000000   0.000000   0.000000
    40  H    0.000000   0.000000   0.000000   0.000000   0.000000   0.000000
    41  H    0.000000   0.000000   0.000007   0.000000   0.000000  -0.000089
    42  H    0.000000   0.000000   0.000000   0.000000   0.000000   0.000004
    43  H    0.000001   0.000000   0.000000   0.000000   0.000000  -0.000007
              37         38         39         40         41         42
     1  C   -0.000002   0.000000   0.000003   0.000000  -0.000006   0.000000
     2  C    0.000002   0.000180  -0.000029  -0.000002  -0.000041   0.000001
     3  C   -0.000024   0.002503   0.000152  -0.000078  -0.000815   0.000008
     4  C   -0.000887  -0.004153  -0.006447   0.005641  -0.004471   0.006014
     5  C   -0.001217   0.000384   0.001422   0.000078  -0.000131  -0.000079
     6  C   -0.000045  -0.000018  -0.000119   0.000001  -0.000006   0.000001
     7  C    0.000001   0.000001   0.000000   0.000000   0.000000   0.000000
     8  C    0.000000   0.000000   0.000000   0.000000   0.000000   0.000000
     9  C    0.000000   0.000000   0.000000   0.000000   0.000000   0.000000
    10  C    0.000000   0.000000   0.000000   0.000000  -0.000020   0.000000
    11  O    0.000000   0.000000   0.000000   0.000000   0.000000   0.000000
    12  C   -0.000004   0.000000   0.000000   0.000000   0.000000   0.000000
    13  C    0.000000   0.000000   0.000000   0.000000  -0.000002   0.000000
    14  O    0.000000  -0.000002   0.000000   0.000000   0.000170   0.000000
    15  C   -0.032051  -0.024124  -0.023362  -0.024146  -0.033099  -0.028007
    16  O    0.234426   0.003024  -0.000160   0.001142   0.004011  -0.000944
    17  C    0.007460   0.364094   0.365929   0.359940   0.000091  -0.004863
    18  C   -0.011786  -0.001839   0.004899  -0.007321   0.351192   0.360181
    19  O    0.022564  -0.000002  -0.000050  -0.000016  -0.039723  -0.041280
    20  H    0.000004   0.000670   0.000148  -0.000016   0.000010  -0.000007
    21  H   -0.000003   0.000938   0.000123  -0.000087   0.004873  -0.000164
    22  H    0.003934  -0.000007  -0.000033  -0.000132   0.000212   0.000406
    23  H    0.000076  -0.000035   0.006154  -0.000218  -0.000005  -0.000007
    24  H    0.000372  -0.000015   0.000107  -0.000020  -0.000012  -0.000001
    25  H    0.000001  -0.000004  -0.000012   0.000000   0.000000   0.000000
    26  H   -0.000001   0.000000   0.000009   0.000000   0.000000   0.000000
    27  H    0.000000   0.000000   0.000000   0.000000   0.000000   0.000000
    28  H    0.000000   0.000000   0.000000   0.000000   0.000000   0.000000
    29  H    0.000000   0.000000   0.000000   0.000000   0.000000   0.000000
    30  H    0.000000   0.000000   0.000000   0.000000   0.000000   0.000000
    31  H    0.000024   0.000000   0.000000   0.000000   0.000000   0.000000
    32  H    0.000000   0.000000   0.000000   0.000000   0.000000   0.000000
    33  H    0.000000   0.000011   0.000000   0.000000   0.000007   0.000000
    34  H    0.000000   0.000000   0.000000   0.000000   0.000000   0.000000
    35  H    0.000000   0.000000   0.000000   0.000000   0.000000   0.000000
    36  H   -0.000001   0.000000   0.000000   0.000000  -0.000089   0.000004
    37  H    0.352324  -0.000237  -0.000142  -0.000105   0.000921  -0.000946
    38  H   -0.000237   0.538021  -0.025304  -0.026315   0.002126  -0.000012
    39  H   -0.000142  -0.025304   0.538953  -0.031187  -0.000152  -0.000149
    40  H   -0.000105  -0.026315  -0.031187   0.559277   0.000056   0.005367
    41  H    0.000921   0.002126  -0.000152   0.000056   0.608876  -0.043697
    42  H   -0.000946  -0.000012  -0.000149   0.005367  -0.043697   0.605293
    43  H   -0.000697  -0.000003   0.000004  -0.000007  -0.003261  -0.004029
              43
     1  C    0.000000
     2  C    0.000003
     3  C   -0.000038
     4  C    0.000195
     5  C    0.000001
     6  C    0.000000
     7  C    0.000000
     8  C    0.000000
     9  C    0.000000
    10  C   -0.000001
    11  O    0.000000
    12  C    0.000000
    13  C    0.000000
    14  O    0.000006
    15  C    0.005223
    16  O    0.000075
    17  C   -0.000192
    18  C   -0.019024
    19  O    0.243286
    20  H    0.000001
    21  H    0.000015
    22  H   -0.000359
    23  H    0.000000
    24  H    0.000000
    25  H    0.000000
    26  H    0.000000
    27  H    0.000000
    28  H    0.000000
    29  H    0.000000
    30  H    0.000000
    31  H    0.000001
    32  H    0.000000
    33  H    0.000000
    34  H    0.000000
    35  H    0.000000
    36  H   -0.000007
    37  H   -0.000697
    38  H   -0.000003
    39  H    0.000004
    40  H   -0.000007
    41  H   -0.003261
    42  H   -0.004029
    43  H    0.335301
 Mulliken charges:
               1
     1  C    0.085544
     2  C    0.071358
     3  C   -0.372702
     4  C   -0.104838
     5  C   -0.274534
     6  C   -0.287612
     7  C   -0.143433
     8  C    0.395973
     9  C   -0.395398
    10  C    0.261938
    11  O   -0.585897
    12  C   -0.473245
    13  C   -0.488080
    14  O   -0.699769
    15  C    0.292247
    16  O   -0.714530
    17  C   -0.492565
    18  C   -0.053836
    19  O   -0.691272
    20  H    0.182308
    21  H    0.169459
    22  H    0.142852
    23  H    0.140867
    24  H    0.137818
    25  H    0.140775
    26  H    0.141365
    27  H    0.147361
    28  H    0.197748
    29  H    0.197096
    30  H    0.153845
    31  H    0.162536
    32  H    0.153092
    33  H    0.164357
    34  H    0.167362
    35  H    0.171853
    36  H    0.433005
    37  H    0.426037
    38  H    0.170118
    39  H    0.169244
    40  H    0.158148
    41  H    0.152985
    42  H    0.146910
    43  H    0.443509
 Sum of Mulliken charges =   0.00000
 Mulliken charges with hydrogens summed into heavy atoms:
               1
     1  C    0.085544
     2  C    0.071358
     3  C   -0.020934
     4  C    0.038015
     5  C    0.004151
     6  C   -0.005472
     7  C    0.003928
     8  C    0.395973
     9  C   -0.000554
    10  C    0.261938
    11  O   -0.585897
    12  C   -0.003773
    13  C    0.015492
    14  O   -0.266763
    15  C    0.292247
    16  O   -0.288493
    17  C    0.004945
    18  C    0.246059
    19  O   -0.247763
 Electronic spatial extent (au):  <R**2>=           5218.1470
 Charge=              0.0000 electrons
 Dipole moment (field-independent basis, Debye):
    X=              3.3176    Y=             -4.1304    Z=             -0.8649  Tot=              5.3679
 Quadrupole moment (field-independent basis, Debye-Ang):
   XX=           -136.0020   YY=           -115.7943   ZZ=           -105.1916
   XY=             -1.0151   XZ=              9.5136   YZ=             -4.0702
 Traceless Quadrupole moment (field-independent basis, Debye-Ang):
   XX=            -17.0060   YY=              3.2017   ZZ=             13.8044
   XY=             -1.0151   XZ=              9.5136   YZ=             -4.0702
 Octapole moment (field-independent basis, Debye-Ang**2):
  XXX=             62.3538  YYY=              1.4234  ZZZ=             32.1698  XYY=             33.4725
  XXY=            -92.4286  XXZ=             -4.5855  XZZ=             19.0065  YZZ=            -22.0056
  YYZ=              8.8473  XYZ=             -6.1018
 Hexadecapole moment (field-independent basis, Debye-Ang**3):
 XXXX=          -4428.1460 YYYY=          -1971.5998 ZZZZ=           -766.5660 XXXY=             53.6129
 XXXZ=            174.6062 YYYX=            -58.2950 YYYZ=            -27.7279 ZZZX=             57.2871
 ZZZY=            -68.8193 XXYY=           -985.7655 XXZZ=           -724.5759 YYZZ=           -417.2504
 XXYZ=            -62.9152 YYXZ=             75.4226 ZZXY=            -17.5558
 N-N= 1.618530781213D+03 E-N=-5.303000083416D+03  KE= 8.789817894662D+02
 D1PCM: PCM CHGder 1st derivatives, ID1Alg=3 FixD1E=F DoIter=F DoCFld=F I1PDM=0.
 Calling FoFJK, ICntrl=      2127 FMM=F ISym2X=0 I1Cent= 0 IOpClX= 0 NMat=1 NMatS=1 NMatT=0.
 ***** Axes restored to original set *****
 -------------------------------------------------------------------
 Center     Atomic                   Forces (Hartrees/Bohr)
 Number     Number              X              Y              Z
 -------------------------------------------------------------------
      1        6          -0.017537280   -0.010943293    0.000269034
      2        6           0.021920839    0.003186436   -0.011151012
      3        6           0.000141208   -0.005635484    0.003247092
      4        6          -0.000602716    0.003579198    0.000444336
      5        6           0.006695249    0.003564721    0.002542697
      6        6           0.000175502   -0.002875168   -0.005664367
      7        6           0.003546645    0.005232023   -0.004131346
      8        6           0.001430042    0.018089428    0.003183022
      9        6           0.003329754    0.007205357   -0.005678733
     10        6          -0.007543497   -0.007094086    0.001138659
     11        8          -0.015692146    0.011739089    0.005370150
     12        6          -0.001517161    0.003095202    0.006663187
     13        6           0.006213169   -0.008531287   -0.001579960
     14        8           0.010081403   -0.014211351    0.002614747
     15        6          -0.001645883   -0.003414054    0.004128712
     16        8           0.002690158    0.000757913    0.003413326
     17        6           0.004536212    0.001181675    0.001091091
     18        6          -0.002197735   -0.000939139    0.002119587
     19        8          -0.004548190    0.003205252    0.004592085
     20        1           0.000602899    0.000827373   -0.001660165
     21        1          -0.000672188   -0.001276911   -0.001102118
     22        1           0.000458343   -0.004515586   -0.000691331
     23        1           0.001264496   -0.000411851   -0.000915140
     24        1           0.000758268   -0.002365079   -0.000546637
     25        1          -0.002589937   -0.000841605    0.000924196
     26        1          -0.000348233   -0.000044567    0.000971793
     27        1          -0.002784804   -0.001729063    0.002049765
     28        1          -0.001274021   -0.002784935   -0.001838276
     29        1          -0.002668877   -0.002109501    0.002870991
     30        1           0.000384660    0.001195718   -0.000250834
     31        1           0.001154034   -0.000470894   -0.000132995
     32        1          -0.000555861   -0.000337743    0.000041386
     33        1           0.001169798    0.002180994   -0.000438545
     34        1          -0.001664404    0.001231240    0.001484643
     35        1          -0.000289223    0.001054449    0.002173534
     36        1          -0.001504079   -0.000804497   -0.000626887
     37        1           0.001777172    0.001201056   -0.003122200
     38        1          -0.000848072    0.000367429    0.000659060
     39        1          -0.002978263    0.000994782    0.000000519
     40        1          -0.000570125   -0.001665480    0.002098269
     41        1          -0.000240243   -0.001328526   -0.005514253
     42        1           0.002336721    0.000945963   -0.008573725
     43        1          -0.000393633    0.003494798   -0.000473355
 -------------------------------------------------------------------
 Cartesian Forces:  Max     0.021920839 RMS     0.004909982

 GradGradGradGradGradGradGradGradGradGradGradGradGradGradGradGradGradGrad
 Berny optimization.
 FormGI is forming the generalized inverse of G from B-inverse, IUseBI=4.
 Internal  Forces:  Max     0.020168703 RMS     0.003616446
 Search for a local minimum.
 Step number   1 out of a maximum of  258
 All quantities printed in internal units (Hartrees-Bohrs-Radians)
 Mixed Optimization -- RFO/linear search
 Second derivative matrix not updated -- first step.
 ITU=  0
     Eigenvalues ---    0.00230   0.00230   0.00335   0.00344   0.00368
     Eigenvalues ---    0.00412   0.00536   0.00671   0.00773   0.00902
     Eigenvalues ---    0.01108   0.01160   0.01203   0.01294   0.01354
     Eigenvalues ---    0.01391   0.02455   0.02532   0.03099   0.03921
     Eigenvalues ---    0.03931   0.04287   0.04415   0.04605   0.04688
     Eigenvalues ---    0.04821   0.04864   0.04961   0.05084   0.05273
     Eigenvalues ---    0.05364   0.05390   0.05482   0.05541   0.05562
     Eigenvalues ---    0.05565   0.05612   0.05621   0.05831   0.05928
     Eigenvalues ---    0.05983   0.06024   0.06838   0.07768   0.08066
     Eigenvalues ---    0.08450   0.09006   0.09107   0.09126   0.09651
     Eigenvalues ---    0.10315   0.11524   0.12085   0.13588   0.13765
     Eigenvalues ---    0.14653   0.15970   0.16000   0.16000   0.16000
     Eigenvalues ---    0.16000   0.16000   0.16000   0.16000   0.16000
     Eigenvalues ---    0.16000   0.16000   0.16000   0.16000   0.16238
     Eigenvalues ---    0.16694   0.17177   0.18429   0.19595   0.20787
     Eigenvalues ---    0.22007   0.23379   0.24664   0.25000   0.26069
     Eigenvalues ---    0.26897   0.27168   0.27639   0.27901   0.28500
     Eigenvalues ---    0.28818   0.29246   0.29417   0.29726   0.30099
     Eigenvalues ---    0.31072   0.32088   0.32203   0.33755   0.33819
     Eigenvalues ---    0.33843   0.33853   0.33858   0.33903   0.34031
     Eigenvalues ---    0.34048   0.34103   0.34128   0.34131   0.34180
     Eigenvalues ---    0.34185   0.34194   0.34199   0.34285   0.34335
     Eigenvalues ---    0.34348   0.34361   0.34361   0.34373   0.34462
     Eigenvalues ---    0.39562   0.40982   0.41640   0.51524   0.51736
     Eigenvalues ---    0.52546   0.52608   0.94321
 RFO step:  Lambda=-1.40714472D-02 EMin= 2.30000000D-03
 Linear search not attempted -- first point.
 Iteration  1 RMS(Cart)=  0.03741078 RMS(Int)=  0.00056710
 Iteration  2 RMS(Cart)=  0.00083720 RMS(Int)=  0.00027215
 Iteration  3 RMS(Cart)=  0.00000045 RMS(Int)=  0.00027215
 Variable       Old X    -DE/DX   Delta X   Delta X   Delta X     New X
                                 (Linear)    (Quad)   (Total)
    R1        2.53526   0.01584   0.00000   0.03161   0.03165   2.56691
    R2        2.82594   0.00511   0.00000   0.01623   0.01631   2.84224
    R3        2.79240   0.00189   0.00000   0.00525   0.00528   2.79769
    R4        2.84810  -0.00071   0.00000   0.00125   0.00124   2.84934
    R5        2.85388   0.00945   0.00000   0.03157   0.03152   2.88541
    R6        2.91491   0.00186   0.00000   0.00535   0.00529   2.92020
    R7        2.07277   0.00176   0.00000   0.00497   0.00497   2.07774
    R8        2.06705   0.00082   0.00000   0.00230   0.00230   2.06935
    R9        2.92913   0.00004   0.00000  -0.00150  -0.00157   2.92755
   R10        2.96564  -0.00364   0.00000  -0.01323  -0.01323   2.95241
   R11        2.07578  -0.00112   0.00000  -0.00319  -0.00319   2.07259
   R12        2.89481   0.00668   0.00000   0.01904   0.01904   2.91384
   R13        2.07019   0.00144   0.00000   0.00406   0.00406   2.07425
   R14        2.07494  -0.00154   0.00000  -0.00435  -0.00435   2.07059
   R15        2.90451   0.00469   0.00000   0.01212   0.01215   2.91666
   R16        2.07636   0.00016   0.00000   0.00046   0.00046   2.07682
   R17        2.07596  -0.00023   0.00000  -0.00066  -0.00066   2.07530
   R18        2.89141   0.00693   0.00000   0.02247   0.02247   2.91388
   R19        2.07745   0.00049   0.00000   0.00139   0.00139   2.07884
   R20        2.82969   0.01400   0.00000   0.03736   0.03739   2.86708
   R21        2.31003   0.02017   0.00000   0.02107   0.02107   2.33110
   R22        2.89175   0.01478   0.00000   0.04539   0.04538   2.93713
   R23        2.06747  -0.00041   0.00000  -0.00114  -0.00114   2.06633
   R24        2.06852   0.00054   0.00000   0.00152   0.00152   2.07003
   R25        2.88513   0.00015   0.00000   0.00047   0.00047   2.88561
   R26        2.69384   0.01389   0.00000   0.03227   0.03227   2.72611
   R27        2.06995   0.00127   0.00000   0.00358   0.00358   2.07353
   R28        2.06725   0.00101   0.00000   0.00282   0.00282   2.07007
   R29        2.07028   0.00048   0.00000   0.00135   0.00135   2.07163
   R30        2.07110   0.00033   0.00000   0.00093   0.00093   2.07203
   R31        2.07157   0.00027   0.00000   0.00075   0.00075   2.07232
   R32        2.07004  -0.00091   0.00000  -0.00256  -0.00256   2.06748
   R33        1.84022  -0.00134   0.00000  -0.00248  -0.00248   1.83774
   R34        2.72153   0.00411   0.00000   0.01004   0.01004   2.73157
   R35        2.89493  -0.00362   0.00000  -0.01182  -0.01182   2.88311
   R36        2.92935  -0.00940   0.00000  -0.03236  -0.03236   2.89699
   R37        1.84853  -0.00345   0.00000  -0.00649  -0.00649   1.84205
   R38        2.06768  -0.00012   0.00000  -0.00034  -0.00034   2.06734
   R39        2.06725   0.00078   0.00000   0.00217   0.00217   2.06943
   R40        2.07250   0.00008   0.00000   0.00023   0.00023   2.07272
   R41        2.70240   0.00670   0.00000   0.01580   0.01580   2.71820
   R42        2.06558   0.00308   0.00000   0.00858   0.00858   2.07416
   R43        2.07115   0.00147   0.00000   0.00413   0.00413   2.07528
   R44        1.84080  -0.00319   0.00000  -0.00592  -0.00592   1.83488
    A1        2.30432  -0.00720   0.00000  -0.02744  -0.02738   2.27694
    A2        1.84934   0.01347   0.00000   0.05439   0.05444   1.90378
    A3        2.12722  -0.00625   0.00000  -0.02619  -0.02636   2.10086
    A4        2.20749   0.00492   0.00000   0.02012   0.02015   2.22764
    A5        1.98785  -0.00489   0.00000  -0.01474  -0.01472   1.97313
    A6        2.08736  -0.00003   0.00000  -0.00563  -0.00571   2.08165
    A7        1.98944  -0.00015   0.00000  -0.00569  -0.00571   1.98373
    A8        1.90772   0.00020   0.00000   0.00108   0.00100   1.90872
    A9        1.87585  -0.00025   0.00000   0.00082   0.00085   1.87670
   A10        1.93534  -0.00083   0.00000  -0.00693  -0.00692   1.92842
   A11        1.90273   0.00133   0.00000   0.01366   0.01365   1.91638
   A12        1.84633  -0.00029   0.00000  -0.00236  -0.00233   1.84400
   A13        1.96919   0.00117   0.00000   0.00524   0.00522   1.97442
   A14        1.96844  -0.00136   0.00000  -0.00753  -0.00760   1.96084
   A15        1.87839  -0.00062   0.00000  -0.01584  -0.01608   1.86232
   A16        1.95034  -0.00022   0.00000   0.00037   0.00045   1.95079
   A17        1.83839   0.00161   0.00000   0.03018   0.03024   1.86862
   A18        1.84837  -0.00051   0.00000  -0.01165  -0.01187   1.83651
   A19        2.04946  -0.00170   0.00000  -0.01717  -0.01722   2.03223
   A20        1.92249  -0.00087   0.00000  -0.00461  -0.00457   1.91792
   A21        1.89069   0.00015   0.00000  -0.00275  -0.00265   1.88804
   A22        1.86025   0.00170   0.00000   0.00683   0.00672   1.86696
   A23        1.88946   0.00118   0.00000   0.01932   0.01929   1.90875
   A24        1.84033  -0.00031   0.00000   0.00046   0.00034   1.84067
   A25        2.04499   0.00284   0.00000   0.00693   0.00689   2.05188
   A26        1.89866   0.00097   0.00000   0.01533   0.01543   1.91409
   A27        1.87734  -0.00091   0.00000  -0.00307  -0.00307   1.87427
   A28        1.90408  -0.00206   0.00000  -0.01627  -0.01634   1.88774
   A29        1.89326  -0.00195   0.00000  -0.01015  -0.01013   1.88313
   A30        1.83395   0.00097   0.00000   0.00758   0.00746   1.84140
   A31        1.96820  -0.00026   0.00000  -0.00567  -0.00569   1.96251
   A32        1.95421   0.00086   0.00000   0.00847   0.00845   1.96265
   A33        1.86533  -0.00172   0.00000  -0.02606  -0.02607   1.83926
   A34        1.96252   0.00027   0.00000   0.01258   0.01247   1.97498
   A35        1.83877   0.00176   0.00000   0.01995   0.01994   1.85871
   A36        1.86502  -0.00104   0.00000  -0.01142  -0.01156   1.85346
   A37        1.96097  -0.01401   0.00000  -0.05907  -0.05894   1.90203
   A38        2.15271   0.00966   0.00000   0.03957   0.03940   2.19211
   A39        2.16949   0.00434   0.00000   0.01943   0.01928   2.18877
   A40        1.78760   0.01158   0.00000   0.04884   0.04863   1.83623
   A41        1.91412  -0.00193   0.00000   0.00733   0.00753   1.92166
   A42        1.89192  -0.00338   0.00000   0.00184   0.00131   1.89324
   A43        1.96836  -0.00415   0.00000  -0.02285  -0.02345   1.94491
   A44        1.96863  -0.00103   0.00000   0.00522   0.00460   1.97323
   A45        1.92665  -0.00044   0.00000  -0.03306  -0.03328   1.89337
   A46        1.83892  -0.00615   0.00000  -0.02935  -0.02951   1.80941
   A47        1.97560   0.00096   0.00000  -0.01093  -0.01090   1.96471
   A48        1.89496   0.00384   0.00000   0.02492   0.02463   1.91958
   A49        1.94601   0.00426   0.00000   0.01989   0.02004   1.96605
   A50        1.91740   0.00563   0.00000   0.05057   0.05084   1.96824
   A51        1.88996  -0.00804   0.00000  -0.05074  -0.05100   1.83896
   A52        1.93026  -0.00006   0.00000  -0.00061  -0.00061   1.92965
   A53        1.96207  -0.00062   0.00000  -0.00399  -0.00400   1.95808
   A54        1.93686  -0.00034   0.00000  -0.00124  -0.00124   1.93562
   A55        1.88345   0.00018   0.00000  -0.00026  -0.00027   1.88318
   A56        1.87436   0.00033   0.00000   0.00277   0.00277   1.87713
   A57        1.87336   0.00058   0.00000   0.00377   0.00377   1.87713
   A58        1.94357  -0.00027   0.00000   0.00189   0.00186   1.94544
   A59        1.92902  -0.00184   0.00000  -0.00890  -0.00903   1.91999
   A60        1.95258  -0.00296   0.00000  -0.02215  -0.02230   1.93028
   A61        1.85284   0.00257   0.00000   0.02492   0.02492   1.87777
   A62        1.89038   0.00129   0.00000   0.00433   0.00428   1.89466
   A63        1.89183   0.00159   0.00000   0.00259   0.00233   1.89416
   A64        1.88530  -0.00033   0.00000  -0.00192  -0.00192   1.88339
   A65        1.88181   0.00255   0.00000   0.02661   0.02674   1.90855
   A66        1.98161   0.00140   0.00000   0.00258   0.00235   1.98395
   A67        1.96926  -0.00370   0.00000  -0.02391  -0.02402   1.94525
   A68        1.87011  -0.00262   0.00000  -0.01265  -0.01268   1.85744
   A69        1.85096   0.00158   0.00000   0.01487   0.01500   1.86596
   A70        1.90271   0.00087   0.00000  -0.00553  -0.00564   1.89707
   A71        1.83661   0.00292   0.00000   0.01679   0.01679   1.85340
   A72        1.95503  -0.00112   0.00000  -0.01125  -0.01136   1.94367
   A73        1.95321  -0.00156   0.00000  -0.00767  -0.00773   1.94548
   A74        1.92811  -0.00181   0.00000  -0.00699  -0.00702   1.92109
   A75        1.89579   0.00063   0.00000  -0.00244  -0.00257   1.89322
   A76        1.88370   0.00115   0.00000   0.00390   0.00383   1.88753
   A77        1.84333   0.00308   0.00000   0.02704   0.02706   1.87039
   A78        1.91494  -0.00933   0.00000  -0.03541  -0.03513   1.87981
   A79        1.96633  -0.00044   0.00000  -0.01791  -0.01798   1.94835
   A80        1.92237  -0.00479   0.00000  -0.04356  -0.04348   1.87889
   A81        1.89871   0.00597   0.00000   0.04010   0.03940   1.93812
   A82        1.86424   0.00911   0.00000   0.06717   0.06634   1.93059
   A83        1.89424   0.00023   0.00000  -0.00443  -0.00667   1.88757
   A84        1.85994   0.00249   0.00000   0.01428   0.01428   1.87422
    D1        0.09693  -0.00062   0.00000  -0.00781  -0.00780   0.08913
    D2       -3.07893  -0.00080   0.00000  -0.01657  -0.01649  -3.09542
    D3       -3.11873  -0.00043   0.00000   0.00407   0.00414  -3.11460
    D4       -0.01141  -0.00061   0.00000  -0.00469  -0.00455  -0.01596
    D5        0.35457   0.00024   0.00000   0.01123   0.01097   0.36553
    D6       -1.87960  -0.00063   0.00000  -0.00845  -0.00862  -1.88822
    D7        2.36699   0.00119   0.00000   0.01648   0.01635   2.38335
    D8       -2.70314  -0.00062   0.00000  -0.00490  -0.00485  -2.70799
    D9        1.34589  -0.00150   0.00000  -0.02458  -0.02444   1.32145
   D10       -0.69071   0.00032   0.00000   0.00035   0.00054  -0.69017
   D11        0.01317  -0.00032   0.00000  -0.00774  -0.00765   0.00552
   D12       -3.12473   0.00023   0.00000   0.01252   0.01271  -3.11202
   D13        3.08998  -0.00032   0.00000   0.00209   0.00234   3.09232
   D14       -0.04792   0.00023   0.00000   0.02236   0.02270  -0.02522
   D15        0.64169  -0.00064   0.00000  -0.00027  -0.00021   0.64148
   D16       -1.53479   0.00040   0.00000   0.01219   0.01224  -1.52255
   D17        2.75238   0.00077   0.00000   0.01398   0.01403   2.76641
   D18       -2.46386  -0.00038   0.00000   0.00905   0.00907  -2.45479
   D19        1.64284   0.00066   0.00000   0.02151   0.02152   1.66436
   D20       -0.35318   0.00103   0.00000   0.02330   0.02331  -0.32987
   D21        0.00580   0.00109   0.00000   0.01403   0.01363   0.01943
   D22        2.13660   0.00278   0.00000   0.01229   0.01251   2.14911
   D23       -2.04746  -0.00409   0.00000  -0.04146  -0.04180  -2.08926
   D24        3.11571   0.00105   0.00000   0.00651   0.00632   3.12203
   D25       -1.03668   0.00273   0.00000   0.00477   0.00520  -1.03148
   D26        1.06245  -0.00414   0.00000  -0.04898  -0.04911   1.01334
   D27       -1.35909  -0.00036   0.00000  -0.00580  -0.00571  -1.36480
   D28        2.69372   0.00011   0.00000  -0.00434  -0.00428   2.68945
   D29        0.66143   0.00188   0.00000   0.02408   0.02401   0.68544
   D30        0.80257  -0.00086   0.00000  -0.01415  -0.01406   0.78851
   D31       -1.42781  -0.00040   0.00000  -0.01270  -0.01262  -1.44042
   D32        2.82309   0.00138   0.00000   0.01572   0.01567   2.83876
   D33        2.82846  -0.00089   0.00000  -0.01286  -0.01279   2.81567
   D34        0.59808  -0.00042   0.00000  -0.01140  -0.01135   0.58673
   D35       -1.43421   0.00135   0.00000   0.01702   0.01693  -1.41727
   D36        0.64307   0.00133   0.00000   0.00204   0.00212   0.64519
   D37       -1.48980   0.00104   0.00000   0.00970   0.00971  -1.48009
   D38        2.78874   0.00179   0.00000   0.01315   0.01321   2.80194
   D39        2.88291   0.00026   0.00000  -0.00357  -0.00354   2.87937
   D40        0.75004  -0.00002   0.00000   0.00409   0.00405   0.75409
   D41       -1.25461   0.00073   0.00000   0.00754   0.00754  -1.24707
   D42       -1.40124   0.00046   0.00000  -0.00013  -0.00012  -1.40135
   D43        2.74907   0.00018   0.00000   0.00753   0.00748   2.75655
   D44        0.74443   0.00093   0.00000   0.01098   0.01097   0.75540
   D45        3.07118   0.00003   0.00000   0.00814   0.00822   3.07940
   D46        1.00217   0.00075   0.00000   0.00450   0.00445   1.00662
   D47       -1.17394   0.00147   0.00000   0.02955   0.02944  -1.14450
   D48        0.83094  -0.00025   0.00000   0.00697   0.00706   0.83800
   D49       -1.23807   0.00047   0.00000   0.00332   0.00329  -1.23478
   D50        2.86901   0.00119   0.00000   0.02838   0.02828   2.89728
   D51       -1.16193  -0.00176   0.00000  -0.02235  -0.02221  -1.18414
   D52        3.05225  -0.00105   0.00000  -0.02599  -0.02597   3.02627
   D53        0.87614  -0.00033   0.00000  -0.00094  -0.00099   0.87515
   D54        0.81042   0.00165   0.00000   0.02071   0.02067   0.83109
   D55       -1.35837   0.00146   0.00000   0.02445   0.02437  -1.33401
   D56        2.94701   0.00032   0.00000   0.00964   0.00957   2.95658
   D57        2.97500   0.00069   0.00000   0.00804   0.00800   2.98300
   D58        0.80620   0.00050   0.00000   0.01178   0.01170   0.81790
   D59       -1.17160  -0.00064   0.00000  -0.00302  -0.00310  -1.17470
   D60       -1.33587   0.00170   0.00000   0.02084   0.02094  -1.31493
   D61        2.77852   0.00152   0.00000   0.02458   0.02464   2.80316
   D62        0.80072   0.00037   0.00000   0.00978   0.00984   0.81056
   D63       -1.24062  -0.00171   0.00000  -0.02735  -0.02742  -1.26804
   D64        0.98919  -0.00052   0.00000  -0.00979  -0.00989   0.97929
   D65        3.01424  -0.00058   0.00000  -0.00521  -0.00514   3.00910
   D66        0.92544   0.00002   0.00000  -0.01509  -0.01521   0.91023
   D67       -3.12794   0.00121   0.00000   0.00246   0.00232  -3.12562
   D68       -1.10288   0.00115   0.00000   0.00705   0.00707  -1.09582
   D69        2.91421  -0.00093   0.00000  -0.01996  -0.01998   2.89423
   D70       -1.13917   0.00026   0.00000  -0.00240  -0.00245  -1.14162
   D71        0.88588   0.00020   0.00000   0.00218   0.00230   0.88818
   D72       -3.13820   0.00096   0.00000   0.02097   0.02103  -3.11717
   D73        1.03844   0.00119   0.00000   0.02445   0.02451   1.06295
   D74       -1.05984   0.00111   0.00000   0.02323   0.02329  -1.03655
   D75        0.90780   0.00036   0.00000   0.01105   0.01095   0.91875
   D76       -1.19875   0.00060   0.00000   0.01453   0.01443  -1.18432
   D77        2.98617   0.00052   0.00000   0.01331   0.01321   2.99938
   D78       -1.10142  -0.00127   0.00000  -0.01279  -0.01274  -1.11416
   D79        3.07522  -0.00104   0.00000  -0.00930  -0.00926   3.06596
   D80        0.97695  -0.00112   0.00000  -0.01053  -0.01048   0.96647
   D81       -0.00935   0.00098   0.00000   0.01580   0.01582   0.00646
   D82        2.08477   0.00155   0.00000   0.01909   0.01929   2.10406
   D83       -2.09379  -0.00221   0.00000  -0.01570  -0.01593  -2.10973
   D84        3.12850   0.00044   0.00000  -0.00465  -0.00445   3.12406
   D85       -1.06056   0.00100   0.00000  -0.00136  -0.00097  -1.06153
   D86        1.04406  -0.00276   0.00000  -0.03615  -0.03620   1.00787
   D87        0.00246  -0.00116   0.00000  -0.01674  -0.01698  -0.01452
   D88       -2.14734  -0.00083   0.00000   0.00408   0.00404  -2.14330
   D89        2.04050   0.00276   0.00000   0.02127   0.02050   2.06100
   D90       -2.05349  -0.00376   0.00000  -0.04351  -0.04320  -2.09669
   D91        2.07990  -0.00344   0.00000  -0.02269  -0.02218   2.05771
   D92       -0.01545   0.00015   0.00000  -0.00550  -0.00572  -0.02117
   D93        2.03236   0.00109   0.00000   0.01601   0.01617   2.04853
   D94       -0.11743   0.00142   0.00000   0.03682   0.03718  -0.08025
   D95       -2.21278   0.00501   0.00000   0.05402   0.05364  -2.15913
   D96        1.12486   0.00030   0.00000  -0.01888  -0.01854   1.10632
   D97       -3.10331   0.00216   0.00000   0.00762   0.00787  -3.09544
   D98       -0.99340   0.00091   0.00000  -0.01022  -0.00985  -1.00324
   D99       -3.08854  -0.00394   0.00000  -0.05005  -0.04992  -3.13846
   D100      -1.03353  -0.00208   0.00000  -0.02355  -0.02350  -1.05704
   D101       1.07638  -0.00333   0.00000  -0.04140  -0.04122   1.03516
   D102      -0.97711   0.00041   0.00000  -0.00827  -0.00869  -0.98580
   D103       1.07790   0.00227   0.00000   0.01823   0.01772   1.09562
   D104      -3.09537   0.00102   0.00000   0.00039   0.00000  -3.09536
   D105       0.80568   0.00046   0.00000   0.03734   0.03803   0.84371
   D106      -1.19693   0.00264   0.00000   0.03140   0.03042  -1.16651
   D107       2.95719  -0.00098   0.00000   0.00794   0.00822   2.96541
   D108       1.25459  -0.00130   0.00000  -0.00768  -0.00743   1.24716
   D109      -2.88952   0.00031   0.00000   0.00329   0.00327  -2.88625
   D110      -0.85906   0.00083   0.00000  -0.00181  -0.00205  -0.86111
   D111      -1.09398   0.00199   0.00000   0.02242   0.02244  -1.07154
   D112       1.03998   0.00084   0.00000   0.00541   0.00548   1.04545
   D113       3.08860   0.00253   0.00000   0.02981   0.02981   3.11841
   D114       3.11348  -0.00026   0.00000  -0.00370  -0.00367   3.10982
   D115      -1.03575  -0.00141   0.00000  -0.02072  -0.02063  -1.05638
   D116       1.01288   0.00028   0.00000   0.00369   0.00371   1.01659
   D117       1.11756  -0.00117   0.00000  -0.01177  -0.01187   1.10569
   D118      -3.03168  -0.00232   0.00000  -0.02879  -0.02883  -3.06050
   D119      -0.98305  -0.00063   0.00000  -0.00439  -0.00449  -0.98754
   D120      -0.98137  -0.00029   0.00000  -0.01918  -0.01900  -1.00036
   D121       1.13675   0.00044   0.00000  -0.00512  -0.00520   1.13156
   D122      -3.02875  -0.00297   0.00000  -0.05407  -0.05385  -3.08260
   D123       1.07491   0.00178   0.00000   0.00940   0.00947   1.08438
   D124      -3.09015   0.00251   0.00000   0.02346   0.02327  -3.06688
   D125      -0.97248  -0.00091   0.00000  -0.02549  -0.02538  -0.99786
   D126       3.08325  -0.00004   0.00000  -0.00027  -0.00030   3.08295
   D127      -1.08181   0.00069   0.00000   0.01379   0.01350  -1.06831
   D128       1.03586  -0.00273   0.00000  -0.03516  -0.03515   1.00071
   D129      -3.07513   0.00141   0.00000   0.02121   0.02147  -3.05366
   D130       1.04979   0.00407   0.00000   0.04006   0.04150   1.09129
   D131      -0.99171  -0.00413   0.00000  -0.01124  -0.01295  -1.00466
         Item               Value     Threshold  Converged?
 Maximum Force            0.020169     0.000450     NO 
 RMS     Force            0.003616     0.000300     NO 
 Maximum Displacement     0.193472     0.001800     NO 
 RMS     Displacement     0.037376     0.001200     NO 
 Predicted change in Energy=-7.735907D-03
 GradGradGradGradGradGradGradGradGradGradGradGradGradGradGradGradGradGrad

                          Input orientation:                          
 ---------------------------------------------------------------------
 Center     Atomic      Atomic             Coordinates (Angstroms)
 Number     Number       Type             X           Y           Z
 ---------------------------------------------------------------------
      1          6           0       -1.643493    0.721019   -0.073849
      2          6           0       -0.999149   -0.423946   -0.418799
      3          6           0        0.425601   -0.572654   -0.889381
      4          6           0        1.413094    0.388701   -0.190366
      5          6           0        1.355173    1.832477   -0.749078
      6          6           0       -0.037794    2.357901   -1.150511
      7          6           0       -1.193928    2.154369   -0.148461
      8          6           0       -3.018972    0.389695    0.362132
      9          6           0       -3.215736   -1.112191    0.275496
     10          6           0       -1.858850   -1.672382   -0.235173
     11          8           0       -3.876746    1.203828    0.712975
     12          6           0       -0.903559    2.753619    1.242301
     13          6           0       -2.003342   -2.479168   -1.523560
     14          8           0       -1.233677   -2.567141    0.708037
     15          6           0        2.872783   -0.168033   -0.173523
     16          8           0        3.753335    0.814364    0.417201
     17          6           0        3.430194   -0.467587   -1.561776
     18          6           0        2.979803   -1.435056    0.682835
     19          8           0        2.523476   -1.107830    2.007110
     20          1           0        0.465110   -0.438903   -1.979994
     21          1           0        0.726323   -1.609834   -0.707814
     22          1           0        1.111831    0.438915    0.863021
     23          1           0        1.996739    1.915747   -1.635804
     24          1           0        1.796517    2.504892   -0.004998
     25          1           0       -0.336358    1.917304   -2.112047
     26          1           0        0.059673    3.435410   -1.338975
     27          1           0       -2.055197    2.709885   -0.548191
     28          1           0       -3.469502   -1.515380    1.259716
     29          1           0       -4.047786   -1.314431   -0.407677
     30          1           0       -0.602594    3.805072    1.153675
     31          1           0       -0.104019    2.217496    1.765063
     32          1           0       -1.796109    2.717668    1.877790
     33          1           0       -1.036226   -2.867396   -1.864465
     34          1           0       -2.664778   -3.337745   -1.356431
     35          1           0       -2.430302   -1.861030   -2.318911
     36          1           0       -0.977030   -2.047081    1.488679
     37          1           0        3.543946    0.829617    1.369094
     38          1           0        2.837588   -1.232153   -2.072724
     39          1           0        3.451287    0.430805   -2.187619
     40          1           0        4.461942   -0.831310   -1.482695
     41          1           0        2.395738   -2.261362    0.257615
     42          1           0        4.035678   -1.736416    0.701169
     43          1           0        2.668416   -1.889055    2.565213
 ---------------------------------------------------------------------
                    Distance matrix (angstroms):
                    1          2          3          4          5
     1  C    0.000000
     2  C    1.358350   0.000000
     3  C    2.572904   1.507804   0.000000
     4  C    3.076806   2.555678   1.545304   0.000000
     5  C    3.268527   3.277706   2.582332   1.549195   0.000000
     6  C    2.533151   3.032866   2.978435   2.627680   1.541939
     7  C    1.504051   2.599756   3.257068   3.148953   2.638611
     8  C    1.480472   2.313342   3.789127   4.466370   4.738095
     9  C    2.440214   2.422598   3.861006   4.888329   5.532994
    10  C    2.408480   1.526892   2.618417   3.867258   4.783104
    11  O    2.416529   3.494442   4.922766   5.427970   5.468617
    12  C    2.532038   3.586825   4.168312   3.607250   3.148962
    13  C    3.531622   2.540244   3.152260   4.655546   5.519939
    14  O    3.404599   2.432704   3.046790   4.068111   5.308669
    15  C    4.604031   3.888124   2.581641   1.562348   2.576130
    16  O    5.419926   4.981808   3.834682   2.455006   2.854461
    17  C    5.419319   4.574645   3.080703   2.585090   3.202575
    18  C    5.157140   4.250646   3.120824   2.557957   3.920021
    19  O    5.003870   4.331468   3.616234   2.881224   4.196059
    20  H    3.070018   2.140469   1.099494   2.187778   2.732496
    21  H    3.383905   2.113554   1.095054   2.175672   3.499523
    22  H    2.923888   2.616071   2.136608   1.096770   2.144783
    23  H    4.137435   3.991317   3.036077   2.182156   1.097645
    24  H    3.875643   4.070021   3.483221   2.158620   1.095711
    25  H    2.700731   2.964428   2.876697   3.014974   2.173972
    26  H    3.445176   4.106393   4.049767   3.526116   2.143757
    27  H    2.085686   3.309513   4.128659   4.188672   3.527154
    28  H    3.180281   3.179825   4.547437   5.437647   6.206520
    29  H    3.167826   3.176047   4.559985   5.724429   6.261912
    30  H    3.478746   4.529297   4.939205   4.188202   3.368153
    31  H    2.826839   3.542277   3.887352   3.077307   2.932300
    32  H    2.796211   3.972305   4.839365   4.472174   4.196973
    33  H    4.056082   2.839327   2.890255   4.404991   5.389962
    34  H    4.377397   3.484782   4.173046   5.645808   6.577240
    35  H    3.510890   2.779180   3.443785   4.935959   5.516901
    36  H    3.247776   2.504701   3.129933   3.803277   5.049525
    37  H    5.385481   5.040604   4.097700   2.677098   3.206729
    38  H    5.281143   4.255493   2.766391   2.863499   3.652609
    39  H    5.523498   4.864740   3.441965   2.853949   2.903063
    40  H    6.455301   5.578650   4.087905   3.529025   4.157640
    41  H    5.031884   3.919042   2.837036   2.861662   4.342318
    42  H    6.236395   5.322254   4.113009   3.491261   4.693114
    43  H    5.689437   4.949939   4.324043   3.789092   5.153536
                    6          7          8          9         10
     6  C    0.000000
     7  C    1.543430   0.000000
     8  C    3.879348   2.589511   0.000000
     9  C    4.916741   3.864953   1.517196   0.000000
    10  C    4.516334   3.885057   2.440250   1.554264   0.000000
    11  O    4.420635   2.973738   1.233564   2.447910   3.639158
    12  C    2.575207   1.541957   3.292082   4.607099   4.762877
    13  C    5.234480   4.900584   3.580184   2.564201   1.526998
    14  O    5.398183   4.798732   3.471283   2.496503   1.442595
    15  C    3.975715   4.683196   5.942286   6.177630   4.965402
    16  O    4.383251   5.156646   6.785832   7.231849   6.173016
    17  C    4.492156   5.500420   6.784401   6.925277   5.584389
    18  C    5.182043   5.567320   6.278365   6.217304   4.930682
    19  O    5.342468   5.395139   5.972207   5.994752   4.954930
    20  H    2.960247   3.582175   4.279130   4.369115   3.157001
    21  H    4.064822   4.262566   4.378371   4.093210   2.628768
    22  H    3.009728   3.046704   4.161351   4.634539   3.806383
    23  H    2.137834   3.528383   5.610520   6.323873   5.449955
    24  H    2.167603   3.014333   5.272359   6.187458   5.555566
    25  H    1.099007   2.155759   3.956206   4.813420   4.327411
    26  H    1.098201   2.151722   4.652763   5.832281   5.566746
    27  H    2.134618   1.100075   2.672233   4.078428   4.397818
    28  H    5.708600   4.541835   2.153589   1.093457   2.203076
    29  H    5.487974   4.499364   2.134271   1.095415   2.224709
    30  H    2.778953   2.184045   4.257960   5.637303   5.788747
    31  H    2.919704   2.203056   3.715645   4.794622   4.712911
    32  H    3.520187   2.187606   3.035139   4.387540   4.872483
    33  H    5.367525   5.309206   4.415616   3.522845   2.181596
    34  H    6.275654   5.812566   4.119797   2.814220   2.163371
    35  H    4.988851   4.728944   3.549689   2.812226   2.168896
    36  H    5.220283   4.514362   3.372909   2.712497   1.972226
    37  H    4.638203   5.148338   6.654276   7.117575   6.166350
    38  H    4.691139   5.605751   6.546618   6.493940   5.062304
    39  H    4.118613   5.357878   6.954651   7.273029   6.035975
    40  H    5.525309   6.533248   7.801174   7.881425   6.497394
    41  H    5.407633   5.705198   6.029769   5.727962   4.323339
    42  H    6.065091   6.573344   7.375864   7.290669   5.968777
    43  H    6.258339   6.215385   6.510963   6.361569   5.327781
                   11         12         13         14         15
    11  O    0.000000
    12  C    3.394390   0.000000
    13  C    4.698531   6.020097   0.000000
    14  O    4.605002   5.357696   2.362233   0.000000
    15  C    6.944352   4.980098   5.562422   4.836929   0.000000
    16  O    7.645738   5.111572   6.910371   6.032367   1.445486
    17  C    7.833230   6.084442   5.794069   5.595702   1.525676
    18  C    7.346896   5.739208   5.548881   4.362989   1.533019
    19  O    6.926860   5.219224   5.902395   4.234782   2.400082
    20  H    5.366782   4.737999   3.234852   3.826328   3.022184
    21  H    5.578851   5.049672   2.978632   2.600514   2.640369
    22  H    5.049110   3.092492   4.890325   3.815993   2.131610
    23  H    6.365644   4.171001   5.943781   6.002122   2.692185
    24  H    5.864654   2.984632   6.448706   5.951136   2.886396
    25  H    4.585209   3.503254   4.738578   5.372923   4.290116
    26  H    4.968487   2.838246   6.266765   6.472530   4.717698
    27  H    2.678953   2.129329   5.280181   5.486347   5.719071
    28  H    2.803367   4.980835   3.290158   2.531692   6.640339
    29  H    2.761655   5.399780   2.604143   3.276173   7.018784
    30  H    4.204850   1.097264   6.972902   6.418876   5.442910
    31  H    4.045724   1.095433   6.039960   5.028537   4.279044
    32  H    2.824457   1.096260   6.214438   5.441862   5.859498
    33  H    5.593444   6.423816   1.096471   2.597481   5.042440
    34  H    5.135873   6.852738   1.096624   2.627529   6.489294
    35  H    4.547294   6.025626   1.094063   3.330604   5.965873
    36  H    4.424758   4.807580   3.211480   0.972488   4.595084
    37  H    7.459035   4.847491   7.077281   5.899207   1.955872
    38  H    7.666577   6.393118   5.029039   5.107840   2.177281
    39  H    7.919032   6.010366   6.217869   6.270677   2.179416
    40  H    8.859823   7.004707   6.672106   6.344485   2.163167
    41  H    7.180456   6.083174   4.750992   3.670019   2.189858
    42  H    8.441068   6.696962   6.478492   5.334440   2.139447
    43  H    7.472340   6.005292   6.236314   4.374384   3.241042
                   16         17         18         19         20
    16  O    0.000000
    17  C    2.379951   0.000000
    18  C    2.393491   2.485382   0.000000
    19  O    2.781222   3.737512   1.438408   0.000000
    20  H    4.257892   2.994571   3.795610   4.536665   0.000000
    21  H    4.037969   3.056943   2.653794   3.294325   1.748643
    22  H    2.705044   3.475082   2.652084   2.386231   3.044922
    23  H    2.917791   2.782185   4.191704   4.763433   2.829971
    24  H    2.620168   3.732036   4.170908   4.198668   3.786711
    25  H    4.933474   4.491928   5.481478   5.856410   2.492288
    26  H    4.857693   5.161728   6.027961   6.156919   3.947859
    27  H    6.185792   6.419750   6.636805   6.486043   4.279821
    28  H    7.635897   7.527583   6.475553   6.053138   5.209193
    29  H    8.128326   7.613756   7.112719   7.003953   4.858493
    30  H    5.334872   6.472455   6.365077   5.885344   5.382490
    31  H    4.320265   5.546908   4.901256   4.245010   4.626641
    32  H    6.045843   7.020734   6.440681   5.771479   5.473532
    33  H    6.457651   5.079332   4.966772   5.545867   2.857435
    34  H    7.847163   6.740079   6.296041   6.572968   4.311417
    35  H    7.271961   6.071273   6.201707   6.619795   3.243566
    36  H    5.631366   5.587817   4.084175   3.661216   4.086281
    37  H    0.974770   3.207129   2.432684   2.280817   4.722792
    38  H    3.350604   1.093989   2.766676   4.093796   2.503298
    39  H    2.650176   1.095095   3.455899   4.563330   3.117171
    40  H    2.611507   1.096837   2.692724   4.001606   4.046722
    41  H    3.365802   2.756431   1.097600   2.099449   3.472114
    42  H    2.582021   2.664106   1.098192   2.094602   4.649853
    43  H    3.619320   4.430905   1.961230   0.970978   5.255131
                   21         22         23         24         25
    21  H    0.000000
    22  H    2.610270   0.000000
    23  H    3.860680   3.034506   0.000000
    24  H    4.309320   2.343185   1.745482   0.000000
    25  H    3.942317   3.624075   2.381208   3.055171   0.000000
    26  H    5.128087   3.864559   2.479860   2.379492   1.749036
    27  H    5.140263   4.144743   4.269864   3.895225   2.455246
    28  H    4.635196   4.996524   7.073646   6.744853   5.741837
    29  H    4.792646   5.595583   6.962660   6.993229   5.208040
    30  H    5.878127   3.788767   4.255265   2.964578   3.781466
    31  H    4.631743   2.335663   4.008757   2.612996   3.895648
    32  H    5.636957   3.831265   5.232028   4.061665   4.323223
    33  H    2.454768   4.794270   5.668300   6.351656   4.841949
    34  H    3.860822   5.783763   7.029010   7.474352   5.797244
    35  H    3.552888   5.287831   5.859128   6.502421   4.324721
    36  H    2.813748   3.306806   5.857449   5.535711   5.393704
    37  H    4.266552   2.514744   3.550062   2.783556   5.325238
    38  H    2.542256   3.793324   3.287431   4.396001   4.471528
    39  H    3.712070   3.844414   2.150642   3.435685   4.069600
    40  H    3.893763   4.282417   3.694184   4.518664   5.565487
    41  H    2.035556   3.050644   4.603529   4.810947   5.526382
    42  H    3.599040   3.647895   4.791348   4.847805   6.354412
    43  H    3.816071   3.277172   5.707558   5.164587   6.737492
                   26         27         28         29         30
    26  H    0.000000
    27  H    2.371582   0.000000
    28  H    6.612004   4.808498   0.000000
    29  H    6.348191   4.492802   1.776230   0.000000
    30  H    2.605485   2.491152   6.044636   6.365256   0.000000
    31  H    3.338437   3.066053   5.051358   5.722640   1.772786
    32  H    3.782415   2.439789   4.593578   5.152789   1.769539
    33  H    6.418918   5.820390   4.184410   3.688282   7.336147
    34  H    7.300588   6.131776   3.288286   2.628050   7.846852
    35  H    5.934015   4.916241   3.742457   2.562780   6.892321
    36  H    6.255246   5.285831   2.558818   3.682729   5.873681
    37  H    5.124837   6.209814   7.395906   8.086300   5.108183
    38  H    5.480999   6.465540   7.138961   7.084316   6.900590
    39  H    4.609869   6.180881   7.973022   7.902540   6.243707
    40  H    6.132335   7.475724   8.420010   8.590957   7.354999
    41  H    6.360780   6.721119   5.996811   6.546625   6.826020
    42  H    6.835100   7.643902   7.529180   8.170067   7.240609
    43  H    7.099166   7.290819   6.286334   7.367200   6.716772
                   31         32         33         34         35
    31  H    0.000000
    32  H    1.768064   0.000000
    33  H    6.316535   6.765711   0.000000
    34  H    6.867454   6.919740   1.769607   0.000000
    35  H    6.222927   6.243315   1.778410   1.778211   0.000000
    36  H    4.361783   4.850272   3.452535   3.550910   4.079750
    37  H    3.923091   5.686800   6.715787   7.958873   7.518817
    38  H    5.939843   7.258016   4.209968   5.934866   5.311004
    39  H    5.608578   7.020859   5.578560   7.231812   6.313703
    40  H    6.378961   7.940486   5.875479   7.555680   7.018733
    41  H    5.346153   6.707257   4.080304   5.419647   5.485383
    42  H    5.822575   7.431893   5.795326   7.189860   7.137599
    43  H    5.019003   6.451855   5.856926   6.776501   7.060622
                   36         37         38         39         40
    36  H    0.000000
    37  H    5.359936   0.000000
    38  H    5.281951   4.073812   0.000000
    39  H    6.266185   3.580201   1.776304   0.000000
    40  H    6.315820   3.425507   1.774073   1.763881   0.000000
    41  H    3.596804   3.479644   2.585533   3.786967   3.056620
    42  H    5.083692   2.696748   3.063361   3.658341   2.402120
    43  H    3.804362   3.096519   4.687280   5.346405   4.552045
                   41         42         43
    41  H    0.000000
    42  H    1.778120   0.000000
    43  H    2.353290   2.316757   0.000000
 Stoichiometry    C15H24O4
 Framework group  C1[X(C15H24O4)]
 Deg. of freedom   123
 Full point group                 C1      NOp   1
 Largest Abelian subgroup         C1      NOp   1
 Largest concise Abelian subgroup C1      NOp   1
                         Standard orientation:                         
 ---------------------------------------------------------------------
 Center     Atomic      Atomic             Coordinates (Angstroms)
 Number     Number       Type             X           Y           Z
 ---------------------------------------------------------------------
      1          6           0       -1.679148    0.711520   -0.087656
      2          6           0       -1.028298   -0.440985   -0.393007
      3          6           0        0.401101   -0.598828   -0.846197
      4          6           0        1.379345    0.385827   -0.166890
      5          6           0        1.322204    1.812383   -0.768286
      6          6           0       -0.068619    2.321280   -1.197484
      7          6           0       -1.233188    2.143511   -0.200313
      8          6           0       -3.057535    0.388685    0.345498
      9          6           0       -3.249038   -1.115726    0.301269
     10          6           0       -1.885914   -1.686271   -0.180506
     11          8           0       -3.920876    1.209984    0.664545
     12          6           0       -0.957237    2.784270    1.174791
     13          6           0       -2.016307   -2.530997   -1.445874
     14          8           0       -1.266669   -2.550924    0.794169
     15          6           0        2.840471   -0.165442   -0.120581
     16          8           0        3.712700    0.836720    0.448907
     17          6           0        3.411346   -0.503816   -1.494368
     18          6           0        2.943481   -1.406425    0.773567
     19          8           0        2.474183   -1.041942    2.083501
     20          1           0        0.450107   -0.497026   -1.939870
     21          1           0        0.703245   -1.629252   -0.631535
     22          1           0        1.068387    0.465968    0.881818
     23          1           0        1.971541    1.871662   -1.651276
     24          1           0        1.754775    2.507779   -0.040351
     25          1           0       -0.357132    1.851680   -2.148301
     26          1           0        0.027351    3.393103   -1.416647
     27          1           0       -2.092442    2.684259   -0.623917
     28          1           0       -3.510526   -1.490667    1.294593
     29          1           0       -4.074249   -1.340629   -0.383114
     30          1           0       -0.658608    3.833637    1.058013
     31          1           0       -0.160883    2.266317    1.720244
     32          1           0       -1.855407    2.764100    1.803018
     33          1           0       -1.044987   -2.925931   -1.766522
     34          1           0       -2.676677   -3.386435   -1.259537
     35          1           0       -2.437868   -1.937861   -2.262851
     36          1           0       -1.018664   -2.007341    1.561466
     37          1           0        3.494636    0.879235    1.398021
     38          1           0        2.825678   -1.284968   -1.987931
     39          1           0        3.435446    0.375880   -2.146125
     40          1           0        4.443411   -0.861717   -1.395366
     41          1           0        2.365760   -2.246746    0.367582
     42          1           0        4.000038   -1.703695    0.810235
     43          1           0        2.616375   -1.805971    2.665600
 ---------------------------------------------------------------------
 Rotational constants (GHZ):      0.5329310      0.2830610      0.2284536
 Standard basis: 6-31G(d) (6D, 7F)
 There are   333 symmetry adapted cartesian basis functions of A   symmetry.
 There are   333 symmetry adapted basis functions of A   symmetry.
   333 basis functions,   628 primitive gaussians,   333 cartesian basis functions
    73 alpha electrons       73 beta electrons
       nuclear repulsion energy      1614.8902763807 Hartrees.
 NAtoms=   43 NActive=   43 NUniq=   43 SFac= 1.00D+00 NAtFMM=   60 NAOKFM=F Big=F
 Integral buffers will be    131072 words long.
 Raffenetti 2 integral format.
 Two-electron integral symmetry is turned on.
 ------------------------------------------------------------------------------
 Polarizable Continuum Model (PCM)
 =================================
 Model                : PCM (using non-symmetric T matrix).
 Atomic radii         : SMD-Coulomb.
 Polarization charges : Total charges.
 Charge compensation  : None.
 Solution method      : On-the-fly selection.
 Cavity type          : VdW (van der Waals Surface) (Alpha=1.000).
 Cavity algorithm     : GePol (No added spheres)
                        Default sphere list used, NSphG=   43.
                        Lebedev-Laikov grids with approx.  5.0 points / Ang**2.
                        Smoothing algorithm: Karplus/York (Gamma=1.0000).
                        Polarization charges: spherical gaussians, with
                                              point-specific exponents (IZeta= 3).
                        Self-potential: point-specific (ISelfS= 7).
                        Self-field    : sphere-specific E.n sum rule (ISelfD= 2).
 1st derivatives      : Analytical E(r).r(x)/FMM algorithm (CHGder, D1EAlg=3).
                        Cavity 1st derivative terms included.
 Solvent              : Methanol, Eps=  32.613000 Eps(inf)=   1.765709
 ------------------------------------------------------------------------------
 ------------------------------------------------------------------------------
 Atomic radii for non-electrostatic terms: SMD-CDS.
 ------------------------------------------------------------------------------
 Nuclear repulsion after PCM non-electrostatic terms =     1614.8915660790 Hartrees.
 One-electron integrals computed using PRISM.
 NBasis=   333 RedAO= T EigKep=  9.26D-04  NBF=   333
 NBsUse=   333 1.00D-06 EigRej= -1.00D+00 NBFU=   333
 Initial guess from the checkpoint file:  "DY-202A-11R_1.chk"
 B after Tr=     0.000000    0.000000    0.000000
         Rot=    0.999979    0.004754    0.003528   -0.002703 Ang=   0.75 deg.
 ExpMin= 1.61D-01 ExpMax= 5.48D+03 ExpMxC= 8.25D+02 IAcc=1 IRadAn=         1 AccDes= 0.00D+00
 Harris functional with IExCor=  402 and IRadAn=       1 diagonalized for initial guess.
 HarFok:  IExCor=  402 AccDes= 0.00D+00 IRadAn=         1 IDoV= 1 UseB2=F ITyADJ=14
 ICtDFT=  3500011 ScaDFX=  1.000000  1.000000  1.000000  1.000000
 FoFCou: FMM=F IPFlag=           0 FMFlag=      100000 FMFlg1=           0
         NFxFlg=           0 DoJE=T BraDBF=F KetDBF=T FulRan=T
         wScrn=  0.000000 ICntrl=     500 IOpCl=  0 I1Cent=   200000004 NGrid=           0
         NMat0=    1 NMatS0=      1 NMatT0=    0 NMatD0=    1 NMtDS0=    0 NMtDT0=    0
 Petite list used in FoFCou.
 Keep R1 ints in memory in canonical form, NReq=1565304907.
 Requested convergence on RMS density matrix=1.00D-08 within 128 cycles.
 Requested convergence on MAX density matrix=1.00D-06.
 Requested convergence on             energy=1.00D-06.
 No special actions if energy rises.
 Inv3:  Mode=1 IEnd=    21967308.
 Iteration    1 A*A^-1 deviation from unit magnitude is 6.99D-15 for    667.
 Iteration    1 A*A^-1 deviation from orthogonality  is 3.88D-15 for   2698   2612.
 Iteration    1 A^-1*A deviation from unit magnitude is 6.44D-15 for   2690.
 Iteration    1 A^-1*A deviation from orthogonality  is 9.14D-12 for   2655   1524.
 Error on total polarization charges =  0.05173
 SCF Done:  E(RB3LYP) =  -886.950332541     A.U. after   10 cycles
            NFock= 10  Conv=0.95D-08     -V/T= 2.0094
 SMD-CDS (non-electrostatic) energy       (kcal/mol) =       0.81
 (included in total energy above)
 D1PCM: PCM CHGder 1st derivatives, ID1Alg=3 FixD1E=F DoIter=F DoCFld=F I1PDM=0.
 Calling FoFJK, ICntrl=      2127 FMM=F ISym2X=0 I1Cent= 0 IOpClX= 0 NMat=1 NMatS=1 NMatT=0.
 ***** Axes restored to original set *****
 -------------------------------------------------------------------
 Center     Atomic                   Forces (Hartrees/Bohr)
 Number     Number              X              Y              Z
 -------------------------------------------------------------------
      1        6          -0.004997026   -0.006482751    0.000340560
      2        6           0.004019133    0.005186540   -0.000057792
      3        6          -0.001396808   -0.001050923    0.000665632
      4        6           0.000396777    0.003479610    0.000337575
      5        6          -0.000434509    0.000056992    0.000366064
      6        6           0.000312635    0.000460864   -0.000764529
      7        6           0.003488075    0.002549071   -0.001443261
      8        6           0.003116061    0.002932842   -0.000784286
      9        6           0.003582502    0.000788609   -0.000473817
     10        6          -0.004311402    0.000877337    0.001317097
     11        8           0.002006174   -0.002720137   -0.001118657
     12        6          -0.000365512    0.000039217    0.001536295
     13        6           0.000049887   -0.002032654   -0.001414773
     14        8          -0.000219017    0.000169100   -0.000995943
     15        6          -0.001098859   -0.000388239    0.000432800
     16        8          -0.000267286    0.000021230   -0.000476664
     17        6           0.002665205    0.001346741   -0.001257619
     18        6          -0.000866281    0.001539339    0.003133066
     19        8           0.001413049   -0.002964892   -0.002708815
     20        1          -0.000093350    0.000414051   -0.000180804
     21        1          -0.001371715    0.000660636   -0.000696861
     22        1          -0.000332139   -0.000411914   -0.000704059
     23        1          -0.000495348   -0.000134873   -0.000164776
     24        1          -0.000304734   -0.000344109    0.000108058
     25        1          -0.000019346   -0.000589241    0.000935461
     26        1          -0.000007413    0.000198771   -0.000090255
     27        1          -0.000173867    0.000158527    0.000268522
     28        1          -0.001171302   -0.001626097    0.000359160
     29        1          -0.000808910   -0.002103101    0.000871935
     30        1          -0.000115804   -0.000116771   -0.000501687
     31        1           0.000447138   -0.000181615   -0.000333230
     32        1          -0.000005442   -0.000303524   -0.000485518
     33        1          -0.000241513    0.001525994    0.000676518
     34        1          -0.000213705    0.000551073    0.000288623
     35        1          -0.000719129   -0.000111588   -0.000413453
     36        1          -0.000744549    0.000087719    0.001210888
     37        1          -0.000189886   -0.000232018   -0.000496281
     38        1          -0.000145265    0.000036749   -0.000298400
     39        1          -0.000618817   -0.000359680   -0.000187369
     40        1          -0.000573404   -0.000282374    0.000250407
     41        1           0.000406860    0.000078784    0.001079433
     42        1          -0.000153960   -0.000908066    0.001214441
     43        1           0.000552801    0.000184771    0.000656313
 -------------------------------------------------------------------
 Cartesian Forces:  Max     0.006482751 RMS     0.001514873

 GradGradGradGradGradGradGradGradGradGradGradGradGradGradGradGradGradGrad
 Berny optimization.
 Using GEDIIS/GDIIS optimizer.
 FormGI is forming the generalized inverse of G from B-inverse, IUseBI=4.
 Internal  Forces:  Max     0.004130140 RMS     0.000868419
 Search for a local minimum.
 Step number   2 out of a maximum of  258
 All quantities printed in internal units (Hartrees-Bohrs-Radians)
 Mixed Optimization -- En-DIIS/RFO-DIIS
 Update second derivatives using D2CorX and points    1    2
 DE= -6.46D-03 DEPred=-7.74D-03 R= 8.35D-01
 TightC=F SS=  1.41D+00  RLast= 3.16D-01 DXNew= 5.0454D-01 9.4746D-01
 Trust test= 8.35D-01 RLast= 3.16D-01 DXMaxT set to 5.05D-01
 ITU=  1  0
 Use linear search instead of GDIIS.
     Eigenvalues ---    0.00230   0.00231   0.00337   0.00344   0.00368
     Eigenvalues ---    0.00412   0.00531   0.00673   0.00774   0.00905
     Eigenvalues ---    0.01115   0.01160   0.01226   0.01292   0.01349
     Eigenvalues ---    0.01386   0.02476   0.02554   0.03114   0.03885
     Eigenvalues ---    0.04042   0.04147   0.04415   0.04594   0.04725
     Eigenvalues ---    0.04847   0.04983   0.05027   0.05195   0.05394
     Eigenvalues ---    0.05407   0.05512   0.05533   0.05556   0.05572
     Eigenvalues ---    0.05614   0.05684   0.05805   0.05905   0.05919
     Eigenvalues ---    0.05992   0.06071   0.06825   0.07738   0.08192
     Eigenvalues ---    0.08667   0.08963   0.09149   0.09193   0.09623
     Eigenvalues ---    0.10288   0.11399   0.12075   0.13329   0.13608
     Eigenvalues ---    0.14570   0.15835   0.16000   0.16000   0.16000
     Eigenvalues ---    0.16000   0.16000   0.16000   0.16000   0.16000
     Eigenvalues ---    0.16000   0.16000   0.16006   0.16053   0.16205
     Eigenvalues ---    0.16650   0.17237   0.18401   0.20204   0.20774
     Eigenvalues ---    0.22406   0.23209   0.24665   0.25022   0.26155
     Eigenvalues ---    0.26847   0.27223   0.27792   0.27994   0.28747
     Eigenvalues ---    0.28799   0.29350   0.29372   0.29744   0.30482
     Eigenvalues ---    0.31268   0.31675   0.32180   0.33754   0.33819
     Eigenvalues ---    0.33843   0.33848   0.33899   0.34025   0.34044
     Eigenvalues ---    0.34092   0.34108   0.34124   0.34164   0.34181
     Eigenvalues ---    0.34188   0.34197   0.34257   0.34288   0.34336
     Eigenvalues ---    0.34356   0.34360   0.34363   0.34423   0.34814
     Eigenvalues ---    0.39602   0.41190   0.41876   0.51709   0.52429
     Eigenvalues ---    0.52561   0.52855   0.95006
 RFO step:  Lambda=-1.33034020D-03 EMin= 2.29732789D-03
 Quartic linear search produced a step of -0.07079.
 Iteration  1 RMS(Cart)=  0.05585509 RMS(Int)=  0.00083151
 Iteration  2 RMS(Cart)=  0.00139868 RMS(Int)=  0.00003796
 Iteration  3 RMS(Cart)=  0.00000076 RMS(Int)=  0.00003796
 Variable       Old X    -DE/DX   Delta X   Delta X   Delta X     New X
                                 (Linear)    (Quad)   (Total)
    R1        2.56691  -0.00399  -0.00224  -0.00239  -0.00459   2.56232
    R2        2.84224   0.00318  -0.00115   0.01115   0.01000   2.85224
    R3        2.79769  -0.00316  -0.00037  -0.00748  -0.00780   2.78989
    R4        2.84934  -0.00192  -0.00009  -0.00564  -0.00572   2.84362
    R5        2.88541   0.00290  -0.00223   0.01258   0.01031   2.89572
    R6        2.92020   0.00137  -0.00037   0.00524   0.00485   2.92505
    R7        2.07774   0.00023  -0.00035   0.00134   0.00098   2.07873
    R8        2.06935  -0.00112  -0.00016  -0.00266  -0.00283   2.06652
    R9        2.92755  -0.00070   0.00011  -0.00232  -0.00220   2.92535
   R10        2.95241   0.00175   0.00094   0.00427   0.00521   2.95762
   R11        2.07259  -0.00061   0.00023  -0.00212  -0.00189   2.07071
   R12        2.91384  -0.00108  -0.00135  -0.00034  -0.00169   2.91215
   R13        2.07425  -0.00016  -0.00029   0.00015  -0.00014   2.07411
   R14        2.07059  -0.00026   0.00031  -0.00135  -0.00104   2.06955
   R15        2.91666  -0.00084  -0.00086  -0.00078  -0.00166   2.91500
   R16        2.07682  -0.00057  -0.00003  -0.00150  -0.00153   2.07529
   R17        2.07530   0.00021   0.00005   0.00047   0.00052   2.07582
   R18        2.91388  -0.00003  -0.00159   0.00318   0.00159   2.91547
   R19        2.07884   0.00012  -0.00010   0.00053   0.00043   2.07927
   R20        2.86708   0.00054  -0.00265   0.00763   0.00499   2.87207
   R21        2.33110  -0.00351  -0.00149  -0.00040  -0.00189   2.32921
   R22        2.93713  -0.00413  -0.00321  -0.00605  -0.00932   2.92781
   R23        2.06633   0.00120   0.00008   0.00306   0.00314   2.06947
   R24        2.07003   0.00045  -0.00011   0.00144   0.00134   2.07137
   R25        2.88561   0.00085  -0.00003   0.00272   0.00268   2.88829
   R26        2.72611  -0.00043  -0.00228   0.00373   0.00144   2.72755
   R27        2.07353  -0.00010  -0.00025   0.00025   0.00000   2.07352
   R28        2.07007   0.00026  -0.00020   0.00110   0.00090   2.07097
   R29        2.07163  -0.00027  -0.00010  -0.00053  -0.00063   2.07100
   R30        2.07203  -0.00097  -0.00007  -0.00248  -0.00255   2.06948
   R31        2.07232  -0.00026  -0.00005  -0.00058  -0.00064   2.07168
   R32        2.06748   0.00051   0.00018   0.00102   0.00120   2.06868
   R33        1.83774   0.00083   0.00018   0.00109   0.00127   1.83901
   R34        2.73157  -0.00082  -0.00071  -0.00046  -0.00117   2.73040
   R35        2.88311   0.00171   0.00084   0.00368   0.00451   2.88762
   R36        2.89699   0.00368   0.00229   0.00755   0.00984   2.90683
   R37        1.84205  -0.00045   0.00046  -0.00175  -0.00129   1.84076
   R38        2.06734   0.00020   0.00002   0.00048   0.00050   2.06784
   R39        2.06943  -0.00020  -0.00015  -0.00022  -0.00037   2.06906
   R40        2.07272  -0.00043  -0.00002  -0.00113  -0.00115   2.07158
   R41        2.71820  -0.00315  -0.00112  -0.00481  -0.00592   2.71227
   R42        2.07416  -0.00069  -0.00061  -0.00061  -0.00122   2.07295
   R43        2.07528   0.00012  -0.00029   0.00093   0.00064   2.07592
   R44        1.83488   0.00031   0.00042  -0.00031   0.00010   1.83499
    A1        2.27694  -0.00125   0.00194  -0.01201  -0.01014   2.26679
    A2        1.90378   0.00028  -0.00385   0.00890   0.00498   1.90876
    A3        2.10086   0.00098   0.00187   0.00399   0.00589   2.10675
    A4        2.22764   0.00108  -0.00143   0.00333   0.00192   2.22956
    A5        1.97313  -0.00106   0.00104  -0.00702  -0.00611   1.96702
    A6        2.08165  -0.00003   0.00040   0.00349   0.00400   2.08565
    A7        1.98373  -0.00018   0.00040  -0.00615  -0.00583   1.97790
    A8        1.90872   0.00027  -0.00007  -0.00060  -0.00065   1.90807
    A9        1.87670  -0.00089  -0.00006  -0.00434  -0.00435   1.87235
   A10        1.92842  -0.00006   0.00049  -0.00251  -0.00203   1.92639
   A11        1.91638   0.00094  -0.00097   0.01351   0.01258   1.92895
   A12        1.84400  -0.00010   0.00017   0.00057   0.00071   1.84471
   A13        1.97442  -0.00064  -0.00037  -0.00685  -0.00728   1.96713
   A14        1.96084   0.00101   0.00054   0.00774   0.00834   1.96918
   A15        1.86232  -0.00022   0.00114  -0.00604  -0.00489   1.85742
   A16        1.95079  -0.00023  -0.00003   0.00306   0.00305   1.95384
   A17        1.86862   0.00035  -0.00214   0.00433   0.00217   1.87080
   A18        1.83651  -0.00028   0.00084  -0.00260  -0.00175   1.83476
   A19        2.03223   0.00039   0.00122  -0.00757  -0.00642   2.02581
   A20        1.91792  -0.00001   0.00032   0.00071   0.00107   1.91899
   A21        1.88804  -0.00026   0.00019  -0.00045  -0.00028   1.88777
   A22        1.86696  -0.00026  -0.00048   0.00015  -0.00033   1.86663
   A23        1.90875  -0.00015  -0.00137   0.00357   0.00224   1.91099
   A24        1.84067   0.00028  -0.00002   0.00485   0.00483   1.84550
   A25        2.05188  -0.00097  -0.00049  -0.00729  -0.00784   2.04404
   A26        1.91409   0.00052  -0.00109   0.00102  -0.00012   1.91396
   A27        1.87427   0.00009   0.00022   0.00421   0.00445   1.87872
   A28        1.88774  -0.00007   0.00116  -0.00645  -0.00533   1.88241
   A29        1.88313   0.00045   0.00072   0.00353   0.00430   1.88743
   A30        1.84140   0.00009  -0.00053   0.00672   0.00620   1.84760
   A31        1.96251   0.00051   0.00040  -0.00148  -0.00113   1.96138
   A32        1.96265  -0.00037  -0.00060  -0.00237  -0.00294   1.95972
   A33        1.83926  -0.00026   0.00185  -0.00407  -0.00222   1.83704
   A34        1.97498  -0.00004  -0.00088   0.00211   0.00125   1.97623
   A35        1.85871   0.00002  -0.00141   0.00726   0.00586   1.86458
   A36        1.85346   0.00012   0.00082  -0.00128  -0.00048   1.85298
   A37        1.90203   0.00155   0.00417  -0.00404   0.00002   1.90205
   A38        2.19211  -0.00011  -0.00279   0.00606   0.00329   2.19540
   A39        2.18877  -0.00144  -0.00136  -0.00175  -0.00309   2.18568
   A40        1.83623  -0.00175  -0.00344   0.00205  -0.00157   1.83466
   A41        1.92166   0.00132  -0.00053   0.01297   0.01246   1.93412
   A42        1.89324   0.00133  -0.00009   0.01286   0.01288   1.90612
   A43        1.94491   0.00039   0.00166  -0.00305  -0.00132   1.94359
   A44        1.97323   0.00003  -0.00033  -0.00310  -0.00337   1.96986
   A45        1.89337  -0.00119   0.00236  -0.01965  -0.01739   1.87597
   A46        1.80941   0.00099   0.00209   0.00066   0.00263   1.81204
   A47        1.96471  -0.00019   0.00077   0.00102   0.00183   1.96653
   A48        1.91958  -0.00020  -0.00174   0.00438   0.00272   1.92230
   A49        1.96605  -0.00028  -0.00142   0.00207   0.00069   1.96673
   A50        1.96824  -0.00098  -0.00360  -0.00142  -0.00501   1.96322
   A51        1.83896   0.00061   0.00361  -0.00631  -0.00273   1.83623
   A52        1.92965  -0.00057   0.00004  -0.00381  -0.00377   1.92589
   A53        1.95808  -0.00036   0.00028  -0.00268  -0.00241   1.95567
   A54        1.93562  -0.00045   0.00009  -0.00234  -0.00225   1.93337
   A55        1.88318   0.00041   0.00002   0.00149   0.00150   1.88468
   A56        1.87713   0.00054  -0.00020   0.00354   0.00334   1.88047
   A57        1.87713   0.00053  -0.00027   0.00436   0.00409   1.88122
   A58        1.94544  -0.00147  -0.00013  -0.00774  -0.00787   1.93757
   A59        1.91999  -0.00046   0.00064  -0.00359  -0.00295   1.91705
   A60        1.93028   0.00070   0.00158  -0.00007   0.00152   1.93180
   A61        1.87777   0.00117  -0.00176   0.01190   0.01013   1.88790
   A62        1.89466   0.00032  -0.00030   0.00178   0.00147   1.89614
   A63        1.89416  -0.00022  -0.00017  -0.00179  -0.00194   1.89222
   A64        1.88339   0.00031   0.00014   0.00152   0.00166   1.88504
   A65        1.90855  -0.00050  -0.00189  -0.00419  -0.00609   1.90246
   A66        1.98395  -0.00042  -0.00017   0.00092   0.00065   1.98460
   A67        1.94525   0.00144   0.00170   0.01173   0.01341   1.95865
   A68        1.85744  -0.00005   0.00090  -0.01077  -0.00988   1.84756
   A69        1.86596  -0.00050  -0.00106  -0.00327  -0.00430   1.86165
   A70        1.89707  -0.00005   0.00040   0.00425   0.00459   1.90166
   A71        1.85340  -0.00067  -0.00119  -0.00138  -0.00256   1.85083
   A72        1.94367   0.00010   0.00080  -0.00272  -0.00191   1.94176
   A73        1.94548   0.00020   0.00055   0.00048   0.00103   1.94652
   A74        1.92109  -0.00030   0.00050  -0.00168  -0.00118   1.91991
   A75        1.89322  -0.00039   0.00018  -0.00462  -0.00443   1.88879
   A76        1.88753  -0.00001  -0.00027  -0.00048  -0.00075   1.88678
   A77        1.87039   0.00041  -0.00192   0.00940   0.00748   1.87787
   A78        1.87981   0.00311   0.00249   0.00878   0.01122   1.89103
   A79        1.94835   0.00018   0.00127   0.00386   0.00511   1.95346
   A80        1.87889   0.00038   0.00308  -0.00192   0.00117   1.88007
   A81        1.93812  -0.00142  -0.00279   0.00039  -0.00243   1.93569
   A82        1.93059  -0.00201  -0.00470  -0.00511  -0.00976   1.92082
   A83        1.88757  -0.00023   0.00047  -0.00613  -0.00553   1.88205
   A84        1.87422   0.00072  -0.00101   0.00626   0.00525   1.87947
    D1        0.08913   0.00033   0.00055  -0.00057  -0.00003   0.08911
    D2       -3.09542   0.00021   0.00117  -0.00591  -0.00474  -3.10016
    D3       -3.11460   0.00045  -0.00029   0.01673   0.01637  -3.09823
    D4       -0.01596   0.00034   0.00032   0.01139   0.01166  -0.00430
    D5        0.36553   0.00009  -0.00078   0.00999   0.00921   0.37474
    D6       -1.88822   0.00002   0.00061   0.01040   0.01100  -1.87722
    D7        2.38335   0.00021  -0.00116   0.01550   0.01433   2.39767
    D8       -2.70799  -0.00002   0.00034  -0.00902  -0.00867  -2.71666
    D9        1.32145  -0.00008   0.00173  -0.00861  -0.00688   1.31457
   D10       -0.69017   0.00011  -0.00004  -0.00350  -0.00355  -0.69373
   D11        0.00552  -0.00001   0.00054   0.01031   0.01080   0.01631
   D12       -3.11202   0.00000  -0.00090  -0.00187  -0.00288  -3.11490
   D13        3.09232   0.00001  -0.00017   0.02487   0.02477   3.11708
   D14       -0.02522   0.00002  -0.00161   0.01268   0.01108  -0.01413
   D15        0.64148   0.00009   0.00001   0.00395   0.00393   0.64541
   D16       -1.52255   0.00008  -0.00087   0.01211   0.01123  -1.51132
   D17        2.76641   0.00054  -0.00099   0.01403   0.01301   2.77942
   D18       -2.45479   0.00023  -0.00064   0.00980   0.00914  -2.44565
   D19        1.66436   0.00022  -0.00152   0.01796   0.01644   1.68080
   D20       -0.32987   0.00068  -0.00165   0.01988   0.01823  -0.31164
   D21        0.01943  -0.00048  -0.00096  -0.02738  -0.02834  -0.00891
   D22        2.14911  -0.00029  -0.00089  -0.02389  -0.02480   2.12431
   D23       -2.08926   0.00021   0.00296  -0.02828  -0.02530  -2.11456
   D24        3.12203  -0.00055  -0.00045  -0.03220  -0.03265   3.08938
   D25       -1.03148  -0.00036  -0.00037  -0.02871  -0.02911  -1.06059
   D26        1.01334   0.00014   0.00348  -0.03310  -0.02961   0.98373
   D27       -1.36480  -0.00042   0.00040  -0.01920  -0.01881  -1.38361
   D28        2.68945  -0.00043   0.00030  -0.02424  -0.02395   2.66549
   D29        0.68544  -0.00049  -0.00170  -0.02158  -0.02327   0.66217
   D30        0.78851  -0.00024   0.00100  -0.02644  -0.02547   0.76304
   D31       -1.44042  -0.00024   0.00089  -0.03149  -0.03061  -1.47104
   D32        2.83876  -0.00030  -0.00111  -0.02883  -0.02993   2.80882
   D33        2.81567   0.00017   0.00091  -0.01921  -0.01830   2.79737
   D34        0.58673   0.00016   0.00080  -0.02425  -0.02344   0.56329
   D35       -1.41727   0.00010  -0.00120  -0.02159  -0.02276  -1.44003
   D36        0.64519  -0.00023  -0.00015   0.01214   0.01194   0.65713
   D37       -1.48009  -0.00016  -0.00069   0.01692   0.01620  -1.46389
   D38        2.80194  -0.00035  -0.00093   0.01103   0.01006   2.81200
   D39        2.87937   0.00042   0.00025   0.01964   0.01986   2.89923
   D40        0.75409   0.00049  -0.00029   0.02442   0.02413   0.77821
   D41       -1.24707   0.00030  -0.00053   0.01853   0.01798  -1.22908
   D42       -1.40135   0.00017   0.00001   0.02064   0.02063  -1.38072
   D43        2.75655   0.00024  -0.00053   0.02542   0.02490   2.78145
   D44        0.75540   0.00005  -0.00078   0.01953   0.01875   0.77415
   D45        3.07940  -0.00052  -0.00058  -0.05840  -0.05898   3.02043
   D46        1.00662   0.00015  -0.00032  -0.04244  -0.04274   0.96388
   D47       -1.14450  -0.00059  -0.00208  -0.05797  -0.06006  -1.20455
   D48        0.83800  -0.00030  -0.00050  -0.05809  -0.05859   0.77941
   D49       -1.23478   0.00038  -0.00023  -0.04213  -0.04236  -1.27714
   D50        2.89728  -0.00036  -0.00200  -0.05766  -0.05967   2.83761
   D51       -1.18414  -0.00044   0.00157  -0.06324  -0.06167  -1.24581
   D52        3.02627   0.00023   0.00184  -0.04729  -0.04544   2.98083
   D53        0.87515  -0.00051   0.00007  -0.06281  -0.06275   0.81239
   D54        0.83109  -0.00019  -0.00146   0.00465   0.00314   0.83424
   D55       -1.33401   0.00021  -0.00172   0.01833   0.01659  -1.31742
   D56        2.95658  -0.00020  -0.00068   0.00767   0.00697   2.96355
   D57        2.98300  -0.00013  -0.00057   0.00046  -0.00013   2.98287
   D58        0.81790   0.00027  -0.00083   0.01414   0.01332   0.83122
   D59       -1.17470  -0.00015   0.00022   0.00349   0.00370  -1.17100
   D60       -1.31493  -0.00002  -0.00148   0.00794   0.00643  -1.30850
   D61        2.80316   0.00038  -0.00174   0.02162   0.01988   2.82304
   D62        0.81056  -0.00003  -0.00070   0.01097   0.01026   0.82082
   D63       -1.26804  -0.00031   0.00194  -0.02039  -0.01845  -1.28649
   D64        0.97929  -0.00041   0.00070  -0.02315  -0.02245   0.95684
   D65        3.00910  -0.00027   0.00036  -0.01904  -0.01868   2.99042
   D66        0.91023  -0.00040   0.00108  -0.03012  -0.02903   0.88120
   D67       -3.12562  -0.00050  -0.00016  -0.03288  -0.03303   3.12454
   D68       -1.09582  -0.00036  -0.00050  -0.02877  -0.02925  -1.12507
   D69        2.89423  -0.00010   0.00141  -0.02374  -0.02233   2.87190
   D70       -1.14162  -0.00020   0.00017  -0.02650  -0.02633  -1.16795
   D71        0.88818  -0.00006  -0.00016  -0.02239  -0.02256   0.86563
   D72       -3.11717   0.00032  -0.00149   0.02161   0.02010  -3.09708
   D73        1.06295   0.00044  -0.00174   0.02417   0.02241   1.08535
   D74       -1.03655   0.00033  -0.00165   0.02206   0.02039  -1.01616
   D75        0.91875  -0.00003  -0.00078   0.02391   0.02316   0.94191
   D76       -1.18432   0.00009  -0.00102   0.02647   0.02548  -1.15884
   D77        2.99938  -0.00003  -0.00094   0.02436   0.02346   3.02283
   D78       -1.11416  -0.00011   0.00090   0.01477   0.01567  -1.09849
   D79        3.06596   0.00001   0.00066   0.01733   0.01798   3.08394
   D80        0.96647  -0.00010   0.00074   0.01522   0.01596   0.98243
   D81        0.00646  -0.00027  -0.00112  -0.02642  -0.02755  -0.02109
   D82        2.10406  -0.00013  -0.00137  -0.02201  -0.02342   2.08064
   D83       -2.10973  -0.00002   0.00113  -0.03062  -0.02944  -2.13917
   D84        3.12406  -0.00025   0.00031  -0.01413  -0.01385   3.11020
   D85       -1.06153  -0.00011   0.00007  -0.00972  -0.00973  -1.07125
   D86        1.00787   0.00000   0.00256  -0.01832  -0.01575   0.99212
   D87       -0.01452   0.00044   0.00120   0.03099   0.03220   0.01768
   D88       -2.14330   0.00020  -0.00029   0.02819   0.02790  -2.11540
   D89        2.06100   0.00031  -0.00145   0.03592   0.03450   2.09551
   D90       -2.09669  -0.00029   0.00306   0.01583   0.01890  -2.07779
   D91        2.05771  -0.00054   0.00157   0.01304   0.01461   2.07232
   D92       -0.02117  -0.00043   0.00040   0.02076   0.02120   0.00004
   D93        2.04853   0.00096  -0.00114   0.04621   0.04501   2.09354
   D94       -0.08025   0.00072  -0.00263   0.04341   0.04071  -0.03954
   D95       -2.15913   0.00083  -0.00380   0.05114   0.04731  -2.11182
   D96        1.10632  -0.00063   0.00131  -0.04569  -0.04436   1.06197
   D97       -3.09544  -0.00041  -0.00056  -0.03811  -0.03864  -3.13408
   D98       -1.00324  -0.00054   0.00070  -0.04269  -0.04197  -1.04521
   D99       -3.13846   0.00031   0.00353  -0.04276  -0.03928   3.10544
   D100      -1.05704   0.00053   0.00166  -0.03518  -0.03357  -1.09060
   D101       1.03516   0.00041   0.00292  -0.03976  -0.03690   0.99826
   D102      -0.98580  -0.00067   0.00062  -0.04757  -0.04693  -1.03273
   D103       1.09562  -0.00045  -0.00125  -0.03999  -0.04121   1.05441
   D104      -3.09536  -0.00057   0.00000  -0.04457  -0.04455  -3.13991
   D105       0.84371   0.00083  -0.00269   0.04749   0.04469   0.88840
   D106      -1.16651   0.00032  -0.00215   0.04474   0.04272  -1.12379
   D107       2.96541   0.00085  -0.00058   0.04734   0.04672   3.01213
   D108       1.24716   0.00063   0.00053   0.00359   0.00409   1.25125
   D109      -2.88625  -0.00020  -0.00023  -0.00432  -0.00455  -2.89080
   D110      -0.86111  -0.00052   0.00015  -0.00619  -0.00602  -0.86714
   D111      -1.07154  -0.00077  -0.00159  -0.00934  -0.01092  -1.08246
   D112       1.04545  -0.00106  -0.00039  -0.01682  -0.01720   1.02826
   D113       3.11841  -0.00062  -0.00211  -0.00588  -0.00797   3.11044
   D114       3.10982   0.00014   0.00026   0.00267   0.00292   3.11273
   D115      -1.05638  -0.00015   0.00146  -0.00481  -0.00336  -1.05974
   D116       1.01659   0.00029  -0.00026   0.00613   0.00586   1.02245
   D117       1.10569   0.00077   0.00084   0.00990   0.01074   1.11643
   D118      -3.06050   0.00048   0.00204   0.00243   0.00446  -3.05604
   D119      -0.98754   0.00092   0.00032   0.01337   0.01368  -0.97385
   D120      -1.00036  -0.00025   0.00134  -0.03440  -0.03306  -1.03342
   D121       1.13156   0.00017   0.00037  -0.02563  -0.02521   1.10635
   D122      -3.08260   0.00023   0.00381  -0.03209  -0.02827  -3.11087
   D123       1.08438  -0.00034  -0.00067  -0.03484  -0.03553   1.04885
   D124      -3.06688   0.00008  -0.00165  -0.02607  -0.02768  -3.09457
   D125      -0.99786   0.00013   0.00180  -0.03253  -0.03074  -1.02860
   D126       3.08295  -0.00068   0.00002  -0.04697  -0.04699   3.03597
   D127      -1.06831  -0.00026  -0.00096  -0.03819  -0.03914  -1.10745
   D128       1.00071  -0.00020   0.00249  -0.04465  -0.04220   0.95851
   D129      -3.05366   0.00049  -0.00152   0.03412   0.03260  -3.02106
   D130       1.09129  -0.00089  -0.00294   0.02331   0.02030   1.11159
   D131      -1.00466   0.00167   0.00092   0.03414   0.03514  -0.96952
         Item               Value     Threshold  Converged?
 Maximum Force            0.004130     0.000450     NO 
 RMS     Force            0.000868     0.000300     NO 
 Maximum Displacement     0.260908     0.001800     NO 
 RMS     Displacement     0.055792     0.001200     NO 
 Predicted change in Energy=-7.795660D-04
 GradGradGradGradGradGradGradGradGradGradGradGradGradGradGradGradGradGrad

                          Input orientation:                          
 ---------------------------------------------------------------------
 Center     Atomic      Atomic             Coordinates (Angstroms)
 Number     Number       Type             X           Y           Z
 ---------------------------------------------------------------------
      1          6           0       -1.647465    0.715820   -0.085903
      2          6           0       -1.003878   -0.420146   -0.451835
      3          6           0        0.416498   -0.561469   -0.928192
      4          6           0        1.402479    0.388442   -0.206104
      5          6           0        1.353076    1.833615   -0.758757
      6          6           0       -0.039989    2.359734   -1.155483
      7          6           0       -1.184808    2.151376   -0.142843
      8          6           0       -3.011243    0.380744    0.369544
      9          6           0       -3.203460   -1.124716    0.288675
     10          6           0       -1.869429   -1.672564   -0.277590
     11          8           0       -3.864469    1.187351    0.744515
     12          6           0       -0.870804    2.720751    1.256243
     13          6           0       -2.056351   -2.445829   -1.582649
     14          8           0       -1.226732   -2.599476    0.622999
     15          6           0        2.863315   -0.171574   -0.162628
     16          8           0        3.739882    0.842092    0.377514
     17          6           0        3.428195   -0.522042   -1.538514
     18          6           0        2.988851   -1.398642    0.756444
     19          8           0        2.588121   -1.014632    2.080060
     20          1           0        0.453821   -0.397851   -2.015330
     21          1           0        0.707911   -1.604415   -0.775843
     22          1           0        1.081300    0.430897    0.840678
     23          1           0        1.991560    1.916664   -1.647635
     24          1           0        1.796218    2.500227   -0.011344
     25          1           0       -0.347445    1.909227   -2.108660
     26          1           0        0.053665    3.436973   -1.348970
     27          1           0       -2.049254    2.719479   -0.517882
     28          1           0       -3.418842   -1.543235    1.277481
     29          1           0       -4.062125   -1.344593   -0.356176
     30          1           0       -0.581770    3.776677    1.182328
     31          1           0       -0.053603    2.179780    1.746703
     32          1           0       -1.750502    2.660045    1.907013
     33          1           0       -1.094055   -2.788762   -1.977212
     34          1           0       -2.686772   -3.325345   -1.406958
     35          1           0       -2.540625   -1.818494   -2.337825
     36          1           0       -0.980591   -2.113633    1.429479
     37          1           0        3.530300    0.901167    1.326952
     38          1           0        2.841586   -1.311014   -2.018941
     39          1           0        3.439000    0.348786   -2.202098
     40          1           0        4.460774   -0.876897   -1.440648
     41          1           0        2.389548   -2.243627    0.395682
     42          1           0        4.042488   -1.709476    0.757125
     43          1           0        2.774724   -1.760715    2.672888
 ---------------------------------------------------------------------
                    Distance matrix (angstroms):
                    1          2          3          4          5
     1  C    0.000000
     2  C    1.355923   0.000000
     3  C    2.569213   1.504778   0.000000
     4  C    3.069818   2.550442   1.547870   0.000000
     5  C    3.271917   3.275496   2.577269   1.548028   0.000000
     6  C    2.535831   3.025217   2.965379   2.620692   1.541045
     7  C    1.509343   2.596331   3.246611   3.131452   2.630813
     8  C    1.476347   2.312056   3.784348   4.451109   4.736156
     9  C    2.439058   2.425476   3.860325   4.873308   5.532708
    10  C    2.406322   1.532348   2.623600   3.867589   4.786371
    11  O    2.413927   3.492603   4.917621   5.411347   5.468112
    12  C    2.534622   3.577775   4.147514   3.570146   3.129357
    13  C    3.521854   2.547515   3.177122   4.678832   5.533229
    14  O    3.416246   2.440166   3.043003   4.065442   5.311963
    15  C    4.597878   3.885951   2.593265   1.565104   2.580112
    16  O    5.408715   4.978386   3.836631   2.451501   2.823309
    17  C    5.422610   4.564485   3.073169   2.589946   3.234696
    18  C    5.164873   4.284773   3.186826   2.576188   3.926714
    19  O    5.062218   4.434678   3.737765   2.932731   4.206749
    20  H    3.062409   2.137733   1.100015   2.188951   2.714235
    21  H    3.377469   2.106584   1.093557   2.185980   3.498082
    22  H    2.895840   2.596696   2.134398   1.095770   2.144685
    23  H    4.138059   3.982871   3.023171   2.181854   1.097571
    24  H    3.879255   4.069785   3.481124   2.156988   1.095159
    25  H    2.684366   2.932909   2.842790   2.999123   2.172493
    26  H    3.448747   4.098855   4.036860   3.524058   2.146526
    27  H    2.088706   3.309746   4.124671   4.176770   3.524007
    28  H    3.178037   3.175518   4.531963   5.401624   6.190362
    29  H    3.185739   3.196346   4.582417   5.734791   6.291858
    30  H    3.480368   4.523492   4.926494   4.164748   3.359602
    31  H    2.835845   3.534997   3.858822   3.023660   2.894116
    32  H    2.786098   3.950846   4.807539   4.423430   4.173909
    33  H    4.020622   2.818732   2.888433   4.411817   5.370237
    34  H    4.376798   3.490641   4.183122   5.652985   6.584482
    35  H    3.505943   2.806052   3.508810   4.996286   5.567069
    36  H    3.278248   2.531360   3.149553   3.822896   5.080861
    37  H    5.370266   5.046655   4.113483   2.672222   3.155938
    38  H    5.291150   4.247007   2.762717   2.871508   3.700326
    39  H    5.521333   4.836718   3.403957   2.851838   2.939223
    40  H    6.456211   5.572145   4.088799   3.532471   4.179670
    41  H    5.028690   3.944454   2.911224   2.874759   4.362443
    42  H    6.242460   5.346940   4.160050   3.506952   4.699397
    43  H    5.770607   5.083193   4.468467   3.845845   5.168799
                    6          7          8          9         10
     6  C    0.000000
     7  C    1.542551   0.000000
     8  C    3.882070   2.594907   0.000000
     9  C    4.922859   3.872201   1.519835   0.000000
    10  C    4.514087   3.887079   2.436923   1.549333   0.000000
    11  O    4.428445   2.982839   1.232563   2.447525   3.633730
    12  C    2.576239   1.542799   3.292924   4.600553   4.759318
    13  C    5.228922   4.895602   3.565444   2.561846   1.528417
    14  O    5.400474   4.812366   3.482876   2.488803   1.443359
    15  C    3.977745   4.667311   5.924415   6.157752   4.966392
    16  O    4.352096   5.122262   6.766875   7.217079   6.181992
    17  C    4.525444   5.511339   6.776582   6.905120   5.565829
    18  C    5.191794   5.552547   6.270329   6.215992   4.974650
    19  O    5.363026   5.403693   6.018789   6.063299   5.085385
    20  H    2.930437   3.562285   4.277909   4.383204   3.168931
    21  H    4.051908   4.253121   4.368624   4.081928   2.625944
    22  H    2.993721   3.010417   4.119877   4.591711   3.792344
    23  H    2.136753   3.522613   5.608573   6.323569   5.446725
    24  H    2.168051   3.004248   5.267729   6.182799   5.560579
    25  H    1.098195   2.150407   3.946338   4.807167   4.300986
    26  H    1.098477   2.154372   4.656983   5.839499   5.563588
    27  H    2.138481   1.100301   2.680043   4.093967   4.402286
    28  H    5.706937   4.545149   2.166144   1.095118   2.199011
    29  H    5.526167   4.532799   2.146582   1.096122   2.218480
    30  H    2.786864   2.182048   4.253859   5.629878   5.786506
    31  H    2.907792   2.202457   3.725685   4.792404   4.715457
    32  H    3.520643   2.186473   3.024647   4.365148   4.853672
    33  H    5.319145   5.270494   4.385048   3.514667   2.176194
    34  H    6.276052   5.817934   4.122662   2.825758   2.162223
    35  H    5.010859   4.734560   3.519657   2.796280   2.171721
    36  H    5.251455   4.550188   3.386581   2.687106   1.974503
    37  H    4.586596   5.094660   6.631686   7.108147   6.193200
    38  H    4.745885   5.632028   6.543892   6.473205   5.035543
    39  H    4.152430   5.373031   6.944062   7.245511   5.997417
    40  H    5.551033   6.536615   7.790347   7.860818   6.485158
    41  H    5.431363   5.690526   6.004711   5.704836   4.349517
    42  H    6.073150   6.560545   7.367113   7.284583   6.001896
    43  H    6.289446   6.237844   6.585488   6.467430   5.502840
                   11         12         13         14         15
    11  O    0.000000
    12  C    3.402236   0.000000
    13  C    4.678139   6.013183   0.000000
    14  O    4.616544   5.369590   2.361516   0.000000
    15  C    6.923341   4.931773   5.602839   4.820830   0.000000
    16  O    7.621026   5.055685   6.946148   6.047471   1.444867
    17  C    7.830529   6.066940   5.812327   5.536806   1.528064
    18  C    7.324991   5.667110   5.658800   4.385311   1.538229
    19  O    6.947541   5.157124   6.085630   4.380396   2.411665
    20  H    5.364442   4.709936   3.268392   3.825204   3.047846
    21  H    5.568851   5.032770   3.000009   2.586455   2.659856
    22  H    5.004208   3.037571   4.898256   3.815436   2.131941
    23  H    6.367680   4.155982   5.951566   5.992386   2.706647
    24  H    5.859893   2.961151   6.463339   5.962180   2.880990
    25  H    4.585976   3.500721   4.707819   5.344484   4.292523
    26  H    4.979483   2.855653   6.254129   6.478178   4.724738
    27  H    2.689994   2.129852   5.273916   5.501766   5.711194
    28  H    2.817576   4.967346   3.294146   2.519789   6.589451
    29  H    2.767911   5.414005   2.596167   3.251609   7.026745
    30  H    4.203855   1.097262   6.966998   6.433051   5.409825
    31  H    4.063495   1.095909   6.040847   5.047794   4.205095
    32  H    2.826496   1.095927   6.192030   5.439263   5.795584
    33  H    5.558099   6.392167   1.095124   2.610465   5.079681
    34  H    5.136169   6.851690   1.096288   2.603714   6.503698
    35  H    4.504275   6.025809   1.094697   3.332075   6.053626
    36  H    4.436488   4.838733   3.215670   0.973160   4.591515
    37  H    7.423189   4.762940   7.132939   5.948059   1.953072
    38  H    7.671355   6.384653   5.046577   5.019083   2.178231
    39  H    7.919998   6.013381   6.196165   6.200200   2.182115
    40  H    8.851312   6.974383   6.704822   6.290759   2.163953
    41  H    7.141851   6.001293   4.870390   3.640850   2.197628
    42  H    8.420910   6.634491   6.573628   5.345537   2.145119
    43  H    7.515890   5.948134   6.474431   4.573535   3.251671
                   16         17         18         19         20
    16  O    0.000000
    17  C    2.372588   0.000000
    18  C    2.393433   2.495653   0.000000
    19  O    2.769952   3.747326   1.435273   0.000000
    20  H    4.249865   3.014908   3.887247   4.659171   0.000000
    21  H    4.063062   3.025416   2.755528   3.469758   1.748338
    22  H    2.729773   3.475135   2.644439   2.428195   3.039298
    23  H    2.883151   2.832510   4.214906   4.779549   2.803002
    24  H    2.584270   3.758950   4.148861   4.165971   3.770523
    25  H    4.901640   4.526763   5.502880   5.891679   2.444043
    26  H    4.827251   5.205494   6.035831   6.164292   3.912804
    27  H    6.151457   6.446053   6.630636   6.496010   4.269132
    28  H    7.599148   7.473592   6.430468   6.083352   5.210761
    29  H    8.135798   7.627542   7.138424   7.090127   4.903354
    30  H    5.285470   6.477791   6.301955   5.814703   5.359491
    31  H    4.249072   5.496854   4.800234   4.158618   4.588524
    32  H    5.982361   6.986862   6.344936   5.688308   5.440087
    33  H    6.488048   5.077520   5.106410   5.759115   2.848478
    34  H    7.864715   6.728197   6.372220   6.732250   4.336319
    35  H    7.341427   6.160072   6.350266   6.816740   3.330006
    36  H    5.667963   5.547931   4.089090   3.790351   4.107086
    37  H    0.974087   3.201069   2.430590   2.263881   4.724724
    38  H    3.344517   1.094255   2.780670   4.117511   2.556424
    39  H    2.643535   1.094898   3.465416   4.573815   3.082797
    40  H    2.603905   1.096230   2.695550   3.990136   4.076201
    41  H    3.368292   2.789938   1.096956   2.094515   3.600959
    42  H    2.597339   2.656561   1.098530   2.085222   4.720740
    43  H    3.602065   4.438158   1.962066   0.971033   5.405865
                   21         22         23         24         25
    21  H    0.000000
    22  H    2.625843   0.000000
    23  H    3.847827   3.037726   0.000000
    24  H    4.314737   2.349293   1.748185   0.000000
    25  H    3.903314   3.595187   2.384018   3.056682   0.000000
    26  H    5.115868   3.858379   2.481124   2.388143   1.752719
    27  H    5.134644   4.108974   4.271889   3.884882   2.466422
    28  H    4.609769   4.933485   7.056887   6.723653   5.728781
    29  H    4.795505   5.571323   6.996482   7.015820   5.239981
    30  H    5.869741   3.751902   4.253277   2.951102   3.791158
    31  H    4.611211   2.273209   3.971580   2.572014   3.875999
    32  H    5.605990   3.758361   5.214515   4.035451   4.319483
    33  H    2.468409   4.799882   5.636547   6.339694   4.758761
    34  H    3.857950   5.775776   7.030176   7.482127   5.776295
    35  H    3.610900   5.317987   5.913414   6.547677   4.331104
    36  H    2.823789   3.327568   5.877551   5.574437   5.394693
    37  H    4.320367   2.540712   3.499588   2.712023   5.277927
    38  H    2.486755   3.782893   3.358320   4.432696   4.532981
    39  H    3.648019   3.850192   2.204711   3.482360   4.096446
    40  H    3.880108   4.282011   3.734146   4.532961   5.597115
    41  H    2.146851   3.010418   4.652049   4.798111   5.568578
    42  H    3.671571   3.654697   4.810204   4.832998   6.370184
    43  H    4.023666   3.320819   5.727423   5.130127   6.788197
                   26         27         28         29         30
    26  H    0.000000
    27  H    2.372293   0.000000
    28  H    6.615060   4.823882   0.000000
    29  H    6.386607   4.538115   1.766948   0.000000
    30  H    2.631852   2.482315   6.029883   6.380225   0.000000
    31  H    3.342938   3.066308   5.040421   5.736859   1.774136
    32  H    3.802640   2.443953   4.565877   5.148082   1.771432
    33  H    6.361739   5.777782   4.189152   3.677339   7.304116
    34  H    7.296732   6.143027   3.304248   2.630421   7.846920
    35  H    5.943746   4.913944   3.730613   2.542927   6.894529
    36  H    6.292749   5.319139   2.508691   3.643603   5.908967
    37  H    5.067332   6.151512   7.366691   8.094521   5.019820
    38  H    5.546597   6.512939   7.079074   7.101207   6.917520
    39  H    4.661032   6.211095   7.919420   7.908339   6.274660
    40  H    6.167697   7.494391   8.361853   8.604338   7.345951
    41  H    6.385090   6.720863   5.916546   6.557259   6.759557
    42  H    6.843411   7.638757   7.481300   8.188854   7.187658
    43  H    7.113049   7.316005   6.352537   7.489385   6.644587
                   31         32         33         34         35
    31  H    0.000000
    32  H    1.770825   0.000000
    33  H    6.295751   6.723661   0.000000
    34  H    6.869174   6.905353   1.774784   0.000000
    35  H    6.233366   6.220953   1.778771   1.777209   0.000000
    36  H    4.403786   4.858889   3.474797   3.524866   4.088202
    37  H    3.828238   5.596159   6.776262   7.999353   7.594951
    38  H    5.894729   7.229779   4.204135   5.915640   5.415480
    39  H    5.580667   7.011251   5.517550   7.187250   6.361716
    40  H    6.315226   7.892829   5.899089   7.555359   7.121174
    41  H    5.230753   6.593189   4.250092   5.494420   5.653265
    42  H    5.734417   7.346679   5.918236   7.251015   7.275161
    43  H    4.938092   6.372390   6.135776   6.994366   7.305034
                   36         37         38         39         40
    36  H    0.000000
    37  H    5.426570   0.000000
    38  H    5.210071   4.069775   0.000000
    39  H    6.227731   3.573185   1.773523   0.000000
    40  H    6.274998   3.418611   1.773316   1.768086   0.000000
    41  H    3.527531   3.472508   2.627643   3.817121   3.087076
    42  H    5.083967   2.720753   3.050816   3.654810   2.387123
    43  H    3.971524   3.077021   4.713805   5.353199   4.532668
                   41         42         43
    41  H    0.000000
    42  H    1.774307   0.000000
    43  H    2.359498   2.297825   0.000000
 Stoichiometry    C15H24O4
 Framework group  C1[X(C15H24O4)]
 Deg. of freedom   123
 Full point group                 C1      NOp   1
 Largest Abelian subgroup         C1      NOp   1
 Largest concise Abelian subgroup C1      NOp   1
                         Standard orientation:                         
 ---------------------------------------------------------------------
 Center     Atomic      Atomic             Coordinates (Angstroms)
 Number     Number       Type             X           Y           Z
 ---------------------------------------------------------------------
      1          6           0       -1.678079    0.720993   -0.091581
      2          6           0       -1.043830   -0.435623   -0.405420
      3          6           0        0.374859   -0.609875   -0.875862
      4          6           0        1.369068    0.364405   -0.198935
      5          6           0        1.330375    1.783007   -0.817371
      6          6           0       -0.058966    2.301310   -1.236792
      7          6           0       -1.204246    2.148726   -0.214776
      8          6           0       -3.043930    0.417957    0.379820
      9          6           0       -3.248035   -1.088067    0.368357
     10          6           0       -1.918977   -1.671851   -0.173152
     11          8           0       -3.890384    1.247641    0.717982
     12          6           0       -0.884216    2.779283    1.156431
     13          6           0       -2.113421   -2.502758   -1.441160
     14          8           0       -1.282556   -2.561447    0.768586
     15          6           0        2.825516   -0.204522   -0.130885
     16          8           0        3.710609    0.825947    0.361441
     17          6           0        3.386085   -0.622272   -1.489645
     18          6           0        2.942460   -1.389021    0.843502
     19          8           0        2.546240   -0.941461    2.148380
     20          1           0        0.412243   -0.496673   -1.969398
     21          1           0        0.658257   -1.646985   -0.675973
     22          1           0        1.049407    0.457436    0.845035
     23          1           0        1.968493    1.820095   -1.709612
     24          1           0        1.779570    2.479738   -0.101715
     25          1           0       -0.371015    1.809926   -2.168027
     26          1           0        0.042914    3.367750   -1.479644
     27          1           0       -2.064632    2.705796   -0.614864
     28          1           0       -3.465581   -1.459006    1.375513
     29          1           0       -4.109121   -1.330561   -0.265055
     30          1           0       -0.586996    3.828386    1.033855
     31          1           0       -0.070732    2.254990    1.670607
     32          1           0       -1.763632    2.755475    1.809973
     33          1           0       -1.154286   -2.871032   -1.820281
     34          1           0       -2.750520   -3.368277   -1.224761
     35          1           0       -2.593609   -1.906982   -2.223995
     36          1           0       -1.031707   -2.041022    1.551703
     37          1           0        3.502563    0.930229    1.307321
     38          1           0        2.792770   -1.427833   -1.932865
     39          1           0        3.402972    0.217038   -2.192549
     40          1           0        4.415960   -0.980385   -1.376363
     41          1           0        2.336146   -2.244938    0.522404
     42          1           0        3.993627   -1.707793    0.857662
     43          1           0        2.727653   -1.660969    2.774721
 ---------------------------------------------------------------------
 Rotational constants (GHZ):      0.5312519      0.2812042      0.2288127
 Standard basis: 6-31G(d) (6D, 7F)
 There are   333 symmetry adapted cartesian basis functions of A   symmetry.
 There are   333 symmetry adapted basis functions of A   symmetry.
   333 basis functions,   628 primitive gaussians,   333 cartesian basis functions
    73 alpha electrons       73 beta electrons
       nuclear repulsion energy      1613.5682160398 Hartrees.
 NAtoms=   43 NActive=   43 NUniq=   43 SFac= 1.00D+00 NAtFMM=   60 NAOKFM=F Big=F
 Integral buffers will be    131072 words long.
 Raffenetti 2 integral format.
 Two-electron integral symmetry is turned on.
 ------------------------------------------------------------------------------
 Polarizable Continuum Model (PCM)
 =================================
 Model                : PCM (using non-symmetric T matrix).
 Atomic radii         : SMD-Coulomb.
 Polarization charges : Total charges.
 Charge compensation  : None.
 Solution method      : On-the-fly selection.
 Cavity type          : VdW (van der Waals Surface) (Alpha=1.000).
 Cavity algorithm     : GePol (No added spheres)
                        Default sphere list used, NSphG=   43.
                        Lebedev-Laikov grids with approx.  5.0 points / Ang**2.
                        Smoothing algorithm: Karplus/York (Gamma=1.0000).
                        Polarization charges: spherical gaussians, with
                                              point-specific exponents (IZeta= 3).
                        Self-potential: point-specific (ISelfS= 7).
                        Self-field    : sphere-specific E.n sum rule (ISelfD= 2).
 1st derivatives      : Analytical E(r).r(x)/FMM algorithm (CHGder, D1EAlg=3).
                        Cavity 1st derivative terms included.
 Solvent              : Methanol, Eps=  32.613000 Eps(inf)=   1.765709
 ------------------------------------------------------------------------------
 ------------------------------------------------------------------------------
 Atomic radii for non-electrostatic terms: SMD-CDS.
 ------------------------------------------------------------------------------
 Nuclear repulsion after PCM non-electrostatic terms =     1613.5695542580 Hartrees.
 One-electron integrals computed using PRISM.
 NBasis=   333 RedAO= T EigKep=  9.25D-04  NBF=   333
 NBsUse=   333 1.00D-06 EigRej= -1.00D+00 NBFU=   333
 Initial guess from the checkpoint file:  "DY-202A-11R_1.chk"
 B after Tr=     0.000000    0.000000    0.000000
         Rot=    0.999948    0.007832   -0.004628    0.004640 Ang=   1.17 deg.
 ExpMin= 1.61D-01 ExpMax= 5.48D+03 ExpMxC= 8.25D+02 IAcc=1 IRadAn=         1 AccDes= 0.00D+00
 Harris functional with IExCor=  402 and IRadAn=       1 diagonalized for initial guess.
 HarFok:  IExCor=  402 AccDes= 0.00D+00 IRadAn=         1 IDoV= 1 UseB2=F ITyADJ=14
 ICtDFT=  3500011 ScaDFX=  1.000000  1.000000  1.000000  1.000000
 FoFCou: FMM=F IPFlag=           0 FMFlag=      100000 FMFlg1=           0
         NFxFlg=           0 DoJE=T BraDBF=F KetDBF=T FulRan=T
         wScrn=  0.000000 ICntrl=     500 IOpCl=  0 I1Cent=   200000004 NGrid=           0
         NMat0=    1 NMatS0=      1 NMatT0=    0 NMatD0=    1 NMtDS0=    0 NMtDT0=    0
 Petite list used in FoFCou.
 Keep R1 ints in memory in canonical form, NReq=1565304907.
 Requested convergence on RMS density matrix=1.00D-08 within 128 cycles.
 Requested convergence on MAX density matrix=1.00D-06.
 Requested convergence on             energy=1.00D-06.
 No special actions if energy rises.
 Inv3:  Mode=1 IEnd=    22048563.
 Iteration    1 A*A^-1 deviation from unit magnitude is 5.44D-15 for   1494.
 Iteration    1 A*A^-1 deviation from orthogonality  is 7.35D-15 for   2692   2607.
 Iteration    1 A^-1*A deviation from unit magnitude is 8.66D-15 for   2710.
 Iteration    1 A^-1*A deviation from orthogonality  is 2.45D-11 for   2214   1479.
 Error on total polarization charges =  0.05176
 SCF Done:  E(RB3LYP) =  -886.951082825     A.U. after   10 cycles
            NFock= 10  Conv=0.74D-08     -V/T= 2.0094
 SMD-CDS (non-electrostatic) energy       (kcal/mol) =       0.84
 (included in total energy above)
 D1PCM: PCM CHGder 1st derivatives, ID1Alg=3 FixD1E=F DoIter=F DoCFld=F I1PDM=0.
 Calling FoFJK, ICntrl=      2127 FMM=F ISym2X=0 I1Cent= 0 IOpClX= 0 NMat=1 NMatS=1 NMatT=0.
 ***** Axes restored to original set *****
 -------------------------------------------------------------------
 Center     Atomic                   Forces (Hartrees/Bohr)
 Number     Number              X              Y              Z
 -------------------------------------------------------------------
      1        6          -0.002118319   -0.001532593    0.000126141
      2        6           0.000929761    0.000821035    0.000499931
      3        6          -0.000469427   -0.000394443   -0.000256993
      4        6           0.000607961   -0.000014662    0.000593603
      5        6          -0.000289581   -0.000201024   -0.000025518
      6        6          -0.000306931   -0.000028368   -0.000065950
      7        6           0.000994603    0.000718887   -0.000097874
      8        6           0.001377004   -0.000029149    0.000871395
      9        6           0.001170495    0.000423570   -0.001503238
     10        6          -0.001927367    0.000204204    0.001705747
     11        8           0.001018602   -0.001074877   -0.001097768
     12        6          -0.000093809   -0.000151814    0.000325564
     13        6           0.000058226    0.000093171   -0.000571936
     14        8           0.000499992    0.000354684   -0.001063010
     15        6           0.000159058    0.000781787   -0.000288757
     16        8           0.000479566   -0.000140686    0.000226214
     17        6           0.000271751   -0.000304733   -0.000585652
     18        6           0.000045708    0.000929323    0.001276424
     19        8          -0.000627455   -0.000185585   -0.002016101
     20        1           0.000219628    0.000142891    0.000131258
     21        1           0.000643400   -0.000381952   -0.000008534
     22        1          -0.000238944   -0.000153094    0.000372222
     23        1           0.000199742   -0.000268690   -0.000044576
     24        1          -0.000277906    0.000027360   -0.000159844
     25        1           0.000270162    0.000088746    0.000075501
     26        1           0.000023508   -0.000141002   -0.000034806
     27        1           0.000122041    0.000196287    0.000090404
     28        1           0.000039787    0.000215821    0.000298660
     29        1          -0.000452367   -0.000537885    0.000619648
     30        1          -0.000116286   -0.000082261   -0.000091730
     31        1          -0.000244007    0.000333362   -0.000161204
     32        1           0.000081769   -0.000055229   -0.000109276
     33        1          -0.000035824    0.000235262   -0.000036443
     34        1           0.000129785    0.000156740    0.000123314
     35        1          -0.000116065   -0.000022802   -0.000124713
     36        1          -0.000844579    0.000083007    0.000476868
     37        1          -0.000002092   -0.000055584    0.000357758
     38        1           0.000027022   -0.000177251   -0.000214375
     39        1          -0.000509055    0.000088111    0.000239574
     40        1          -0.000219365    0.000049410    0.000050201
     41        1          -0.001023082    0.000200123   -0.000111659
     42        1          -0.000134229   -0.000324985    0.000153961
     43        1           0.000677119    0.000114890    0.000055568
 -------------------------------------------------------------------
 Cartesian Forces:  Max     0.002118319 RMS     0.000587265

 GradGradGradGradGradGradGradGradGradGradGradGradGradGradGradGradGradGrad
 Berny optimization.
 Using GEDIIS/GDIIS optimizer.
 FormGI is forming the generalized inverse of G from B-inverse, IUseBI=4.
 Internal  Forces:  Max     0.001841069 RMS     0.000397368
 Search for a local minimum.
 Step number   3 out of a maximum of  258
 All quantities printed in internal units (Hartrees-Bohrs-Radians)
 Mixed Optimization -- En-DIIS/RFO-DIIS
 Swapping is turned off.
 Update second derivatives using D2CorX and points    1    2    3
 DE= -7.50D-04 DEPred=-7.80D-04 R= 9.62D-01
 TightC=F SS=  1.41D+00  RLast= 3.26D-01 DXNew= 8.4853D-01 9.7735D-01
 Trust test= 9.62D-01 RLast= 3.26D-01 DXMaxT set to 8.49D-01
 ITU=  1  1  0
     Eigenvalues ---    0.00222   0.00249   0.00337   0.00340   0.00364
     Eigenvalues ---    0.00397   0.00484   0.00689   0.00781   0.00911
     Eigenvalues ---    0.01126   0.01161   0.01177   0.01234   0.01318
     Eigenvalues ---    0.01383   0.02494   0.02571   0.03137   0.03900
     Eigenvalues ---    0.03999   0.04289   0.04417   0.04558   0.04704
     Eigenvalues ---    0.04789   0.04973   0.05046   0.05181   0.05389
     Eigenvalues ---    0.05424   0.05541   0.05555   0.05580   0.05606
     Eigenvalues ---    0.05615   0.05710   0.05898   0.05917   0.05967
     Eigenvalues ---    0.06113   0.06238   0.06960   0.07731   0.08109
     Eigenvalues ---    0.08627   0.08890   0.09079   0.09226   0.09727
     Eigenvalues ---    0.10304   0.11519   0.12062   0.13276   0.13689
     Eigenvalues ---    0.14521   0.15554   0.15983   0.16000   0.16000
     Eigenvalues ---    0.16000   0.16000   0.16000   0.16000   0.16000
     Eigenvalues ---    0.16000   0.16000   0.16040   0.16070   0.16269
     Eigenvalues ---    0.16912   0.17897   0.18616   0.20141   0.20753
     Eigenvalues ---    0.22924   0.23141   0.24763   0.25017   0.26313
     Eigenvalues ---    0.26723   0.27228   0.27880   0.28509   0.28681
     Eigenvalues ---    0.28849   0.29309   0.29419   0.29745   0.30265
     Eigenvalues ---    0.31322   0.31676   0.32229   0.33751   0.33795
     Eigenvalues ---    0.33825   0.33845   0.33914   0.33938   0.34044
     Eigenvalues ---    0.34051   0.34102   0.34134   0.34136   0.34180
     Eigenvalues ---    0.34188   0.34198   0.34208   0.34282   0.34333
     Eigenvalues ---    0.34342   0.34361   0.34369   0.34436   0.35054
     Eigenvalues ---    0.39702   0.40868   0.41877   0.51766   0.52148
     Eigenvalues ---    0.52558   0.52636   0.94734
 En-DIIS/RFO-DIIS IScMMF=        0 using points:     3    2
 RFO step:  Lambda=-1.13977630D-04.
 DidBck=F Rises=F RFO-DIIS coefs:    1.10121   -0.10121
 Iteration  1 RMS(Cart)=  0.03246892 RMS(Int)=  0.00060259
 Iteration  2 RMS(Cart)=  0.00082453 RMS(Int)=  0.00004405
 Iteration  3 RMS(Cart)=  0.00000058 RMS(Int)=  0.00004405
 Variable       Old X    -DE/DX   Delta X   Delta X   Delta X     New X
                                 (Linear)    (Quad)   (Total)
    R1        2.56232  -0.00086  -0.00046  -0.00286  -0.00330   2.55902
    R2        2.85224   0.00102   0.00101   0.00751   0.00851   2.86076
    R3        2.78989  -0.00167  -0.00079  -0.00808  -0.00876   2.78113
    R4        2.84362  -0.00011  -0.00058  -0.00311  -0.00369   2.83993
    R5        2.89572   0.00020   0.00104   0.00546   0.00643   2.90215
    R6        2.92505  -0.00027   0.00049   0.00133   0.00182   2.92687
    R7        2.07873  -0.00010   0.00010   0.00020   0.00030   2.07903
    R8        2.06652   0.00053  -0.00029   0.00074   0.00045   2.06698
    R9        2.92535  -0.00034  -0.00022  -0.00215  -0.00236   2.92299
   R10        2.95762  -0.00117   0.00053  -0.00347  -0.00294   2.95468
   R11        2.07071   0.00042  -0.00019   0.00057   0.00037   2.07108
   R12        2.91215  -0.00019  -0.00017  -0.00048  -0.00064   2.91152
   R13        2.07411   0.00013  -0.00001   0.00051   0.00049   2.07460
   R14        2.06955  -0.00020  -0.00011  -0.00120  -0.00131   2.06825
   R15        2.91500  -0.00018  -0.00017  -0.00016  -0.00033   2.91467
   R16        2.07529  -0.00018  -0.00016  -0.00114  -0.00130   2.07399
   R17        2.07582  -0.00013   0.00005  -0.00025  -0.00020   2.07562
   R18        2.91547  -0.00009   0.00016   0.00097   0.00113   2.91660
   R19        2.07927  -0.00003   0.00004   0.00012   0.00017   2.07943
   R20        2.87207  -0.00077   0.00050   0.00063   0.00117   2.87324
   R21        2.32921  -0.00174  -0.00019  -0.00208  -0.00227   2.32694
   R22        2.92781  -0.00166  -0.00094  -0.00811  -0.00913   2.91868
   R23        2.06947   0.00018   0.00032   0.00172   0.00204   2.07151
   R24        2.07137   0.00010   0.00014   0.00087   0.00100   2.07237
   R25        2.88829   0.00028   0.00027   0.00208   0.00235   2.89064
   R26        2.72755  -0.00080   0.00015  -0.00055  -0.00040   2.72715
   R27        2.07352  -0.00010   0.00000  -0.00023  -0.00023   2.07330
   R28        2.07097  -0.00042   0.00009  -0.00092  -0.00083   2.07014
   R29        2.07100  -0.00013  -0.00006  -0.00060  -0.00066   2.07034
   R30        2.06948  -0.00009  -0.00026  -0.00122  -0.00148   2.06801
   R31        2.07168  -0.00018  -0.00006  -0.00080  -0.00087   2.07082
   R32        2.06868   0.00012   0.00012   0.00077   0.00089   2.06957
   R33        1.83901   0.00022   0.00013   0.00086   0.00099   1.84000
   R34        2.73040   0.00037  -0.00012   0.00093   0.00081   2.73121
   R35        2.88762   0.00038   0.00046   0.00274   0.00320   2.89082
   R36        2.90683  -0.00106   0.00100  -0.00161  -0.00061   2.90622
   R37        1.84076   0.00035  -0.00013   0.00005  -0.00008   1.84068
   R38        2.06784   0.00021   0.00005   0.00084   0.00090   2.06874
   R39        2.06906  -0.00008  -0.00004  -0.00032  -0.00036   2.06869
   R40        2.07158  -0.00022  -0.00012  -0.00113  -0.00125   2.07033
   R41        2.71227  -0.00184  -0.00060  -0.00669  -0.00729   2.70498
   R42        2.07295   0.00044  -0.00012   0.00124   0.00112   2.07406
   R43        2.07592  -0.00004   0.00006   0.00025   0.00032   2.07624
   R44        1.83499   0.00008   0.00001   0.00001   0.00002   1.83500
    A1        2.26679  -0.00014  -0.00103  -0.00605  -0.00710   2.25969
    A2        1.90876  -0.00017   0.00050   0.00255   0.00296   1.91172
    A3        2.10675   0.00031   0.00060   0.00372   0.00440   2.11115
    A4        2.22956   0.00035   0.00019   0.00213   0.00233   2.23189
    A5        1.96702  -0.00044  -0.00062  -0.00451  -0.00545   1.96157
    A6        2.08565   0.00010   0.00041   0.00331   0.00382   2.08947
    A7        1.97790  -0.00023  -0.00059  -0.00307  -0.00372   1.97418
    A8        1.90807   0.00027  -0.00007   0.00070   0.00063   1.90870
    A9        1.87235   0.00037  -0.00044   0.00421   0.00379   1.87614
   A10        1.92639  -0.00024  -0.00021  -0.00417  -0.00438   1.92201
   A11        1.92895  -0.00015   0.00127   0.00276   0.00407   1.93302
   A12        1.84471   0.00001   0.00007   0.00001   0.00008   1.84479
   A13        1.96713   0.00011  -0.00074  -0.00369  -0.00446   1.96268
   A14        1.96918  -0.00109   0.00084  -0.00952  -0.00866   1.96052
   A15        1.85742   0.00014  -0.00050  -0.00080  -0.00127   1.85615
   A16        1.95384   0.00066   0.00031   0.00316   0.00342   1.95726
   A17        1.87080  -0.00002   0.00022   0.00812   0.00832   1.87912
   A18        1.83476   0.00024  -0.00018   0.00420   0.00398   1.83874
   A19        2.02581   0.00002  -0.00065  -0.00190  -0.00258   2.02323
   A20        1.91899  -0.00023   0.00011  -0.00349  -0.00338   1.91561
   A21        1.88777   0.00014  -0.00003   0.00206   0.00204   1.88980
   A22        1.86663   0.00008  -0.00003   0.00097   0.00093   1.86757
   A23        1.91099  -0.00008   0.00023   0.00016   0.00040   1.91138
   A24        1.84550   0.00005   0.00049   0.00260   0.00308   1.84858
   A25        2.04404  -0.00002  -0.00079  -0.00197  -0.00279   2.04125
   A26        1.91396  -0.00017  -0.00001  -0.00138  -0.00141   1.91256
   A27        1.87872   0.00001   0.00045   0.00112   0.00158   1.88030
   A28        1.88241   0.00014  -0.00054  -0.00040  -0.00095   1.88146
   A29        1.88743   0.00007   0.00043   0.00125   0.00169   1.88912
   A30        1.84760  -0.00003   0.00063   0.00183   0.00246   1.85006
   A31        1.96138  -0.00023  -0.00011   0.00010  -0.00005   1.96133
   A32        1.95972   0.00003  -0.00030   0.00044   0.00014   1.95986
   A33        1.83704   0.00011  -0.00022  -0.00181  -0.00203   1.83502
   A34        1.97623   0.00034   0.00013   0.00384   0.00398   1.98021
   A35        1.86458   0.00000   0.00059   0.00153   0.00214   1.86672
   A36        1.85298  -0.00027  -0.00005  -0.00484  -0.00490   1.84808
   A37        1.90205   0.00081   0.00000   0.00122   0.00107   1.90312
   A38        2.19540  -0.00042   0.00033   0.00076   0.00112   2.19653
   A39        2.18568  -0.00039  -0.00031  -0.00213  -0.00242   2.18326
   A40        1.83466  -0.00058  -0.00016  -0.00158  -0.00206   1.83260
   A41        1.93412   0.00006   0.00126   0.00107   0.00242   1.93654
   A42        1.90612   0.00030   0.00130   0.01046   0.01187   1.91799
   A43        1.94359   0.00022  -0.00013  -0.00087  -0.00091   1.94268
   A44        1.96986   0.00033  -0.00034   0.00261   0.00230   1.97216
   A45        1.87597  -0.00032  -0.00176  -0.01094  -0.01276   1.86322
   A46        1.81204   0.00038   0.00027   0.00170   0.00175   1.81379
   A47        1.96653  -0.00049   0.00018  -0.00505  -0.00479   1.96175
   A48        1.92230  -0.00006   0.00027   0.00221   0.00255   1.92485
   A49        1.96673   0.00006   0.00007   0.00248   0.00264   1.96937
   A50        1.96322  -0.00024  -0.00051  -0.00111  -0.00157   1.96165
   A51        1.83623   0.00032  -0.00028  -0.00030  -0.00065   1.83558
   A52        1.92589  -0.00018  -0.00038  -0.00298  -0.00336   1.92253
   A53        1.95567   0.00019  -0.00024   0.00057   0.00033   1.95600
   A54        1.93337  -0.00009  -0.00023  -0.00148  -0.00171   1.93165
   A55        1.88468   0.00000   0.00015   0.00056   0.00071   1.88539
   A56        1.88047   0.00008   0.00034   0.00133   0.00166   1.88213
   A57        1.88122   0.00000   0.00041   0.00219   0.00261   1.88383
   A58        1.93757  -0.00007  -0.00080  -0.00335  -0.00415   1.93342
   A59        1.91705  -0.00021  -0.00030  -0.00283  -0.00312   1.91392
   A60        1.93180   0.00017   0.00015   0.00099   0.00114   1.93294
   A61        1.88790   0.00016   0.00103   0.00576   0.00678   1.89468
   A62        1.89614  -0.00007   0.00015   0.00014   0.00029   1.89643
   A63        1.89222   0.00002  -0.00020  -0.00052  -0.00072   1.89150
   A64        1.88504  -0.00039   0.00017  -0.00213  -0.00196   1.88309
   A65        1.90246   0.00090  -0.00062   0.00798   0.00737   1.90983
   A66        1.98460  -0.00024   0.00007  -0.00327  -0.00322   1.98138
   A67        1.95865  -0.00138   0.00136  -0.01082  -0.00946   1.94919
   A68        1.84756  -0.00019  -0.00100   0.00195   0.00094   1.84850
   A69        1.86165  -0.00007  -0.00044   0.00001  -0.00041   1.86125
   A70        1.90166   0.00106   0.00046   0.00513   0.00556   1.90722
   A71        1.85083   0.00000  -0.00026  -0.00044  -0.00070   1.85013
   A72        1.94176   0.00035  -0.00019   0.00114   0.00095   1.94271
   A73        1.94652  -0.00066   0.00010  -0.00497  -0.00487   1.94165
   A74        1.91991   0.00001  -0.00012   0.00006  -0.00006   1.91985
   A75        1.88879   0.00005  -0.00045  -0.00269  -0.00314   1.88564
   A76        1.88678  -0.00009  -0.00008   0.00012   0.00004   1.88682
   A77        1.87787   0.00037   0.00076   0.00662   0.00738   1.88525
   A78        1.89103  -0.00096   0.00114  -0.00317  -0.00205   1.88898
   A79        1.95346  -0.00018   0.00052  -0.00272  -0.00222   1.95124
   A80        1.88007   0.00061   0.00012   0.00567   0.00579   1.88586
   A81        1.93569   0.00020  -0.00025  -0.00343  -0.00369   1.93200
   A82        1.92082   0.00024  -0.00099   0.00134   0.00036   1.92118
   A83        1.88205   0.00012  -0.00056   0.00268   0.00212   1.88416
   A84        1.87947  -0.00025   0.00053   0.00068   0.00121   1.88068
    D1        0.08911  -0.00003   0.00000  -0.00452  -0.00453   0.08458
    D2       -3.10016   0.00012  -0.00048   0.01885   0.01832  -3.08184
    D3       -3.09823   0.00003   0.00166   0.00131   0.00295  -3.09528
    D4       -0.00430   0.00018   0.00118   0.02468   0.02579   0.02149
    D5        0.37474   0.00004   0.00093  -0.00396  -0.00304   0.37170
    D6       -1.87722  -0.00026   0.00111  -0.00974  -0.00863  -1.88585
    D7        2.39767  -0.00002   0.00145  -0.00315  -0.00171   2.39596
    D8       -2.71666  -0.00002  -0.00088  -0.01029  -0.01118  -2.72783
    D9        1.31457  -0.00032  -0.00070  -0.01607  -0.01677   1.29780
   D10       -0.69373  -0.00007  -0.00036  -0.00949  -0.00985  -0.70357
   D11        0.01631  -0.00017   0.00109   0.00082   0.00185   0.01816
   D12       -3.11490   0.00012  -0.00029   0.01619   0.01585  -3.09905
   D13        3.11708  -0.00013   0.00251   0.00573   0.00823   3.12531
   D14       -0.01413   0.00016   0.00112   0.02110   0.02223   0.00810
   D15        0.64541  -0.00010   0.00040   0.01443   0.01482   0.66024
   D16       -1.51132   0.00017   0.00114   0.02149   0.02265  -1.48867
   D17        2.77942  -0.00017   0.00132   0.01892   0.02025   2.79967
   D18       -2.44565  -0.00025   0.00093  -0.01016  -0.00928  -2.45493
   D19        1.68080   0.00002   0.00166  -0.00310  -0.00145   1.67935
   D20       -0.31164  -0.00033   0.00184  -0.00566  -0.00385  -0.31550
   D21       -0.00891  -0.00012  -0.00287  -0.03913  -0.04200  -0.05090
   D22        2.12431  -0.00007  -0.00251  -0.03781  -0.04030   2.08400
   D23       -2.11456  -0.00002  -0.00256  -0.03990  -0.04244  -2.15699
   D24        3.08938   0.00003  -0.00330  -0.01791  -0.02125   3.06813
   D25       -1.06059   0.00009  -0.00295  -0.01659  -0.01956  -1.08015
   D26        0.98373   0.00013  -0.00300  -0.01868  -0.02169   0.96204
   D27       -1.38361  -0.00003  -0.00190  -0.00909  -0.01097  -1.39458
   D28        2.66549  -0.00010  -0.00242  -0.00210  -0.00454   2.66095
   D29        0.66217   0.00009  -0.00236  -0.00174  -0.00410   0.65807
   D30        0.76304  -0.00002  -0.00258  -0.01354  -0.01609   0.74695
   D31       -1.47104  -0.00009  -0.00310  -0.00655  -0.00967  -1.48071
   D32        2.80882   0.00011  -0.00303  -0.00619  -0.00922   2.79960
   D33        2.79737  -0.00024  -0.00185  -0.01438  -0.01621   2.78116
   D34        0.56329  -0.00032  -0.00237  -0.00740  -0.00978   0.55351
   D35       -1.44003  -0.00012  -0.00230  -0.00703  -0.00934  -1.44937
   D36        0.65713   0.00019   0.00121  -0.00597  -0.00477   0.65236
   D37       -1.46389   0.00024   0.00164  -0.00310  -0.00147  -1.46535
   D38        2.81200   0.00022   0.00102  -0.00547  -0.00446   2.80754
   D39        2.89923  -0.00065   0.00201  -0.01948  -0.01749   2.88174
   D40        0.77821  -0.00060   0.00244  -0.01661  -0.01419   0.76403
   D41       -1.22908  -0.00062   0.00182  -0.01898  -0.01718  -1.24627
   D42       -1.38072  -0.00003   0.00209  -0.00801  -0.00591  -1.38663
   D43        2.78145   0.00002   0.00252  -0.00514  -0.00261   2.77884
   D44        0.77415   0.00000   0.00190  -0.00752  -0.00560   0.76855
   D45        3.02043   0.00026  -0.00597   0.01144   0.00548   3.02590
   D46        0.96388   0.00003  -0.00433   0.00562   0.00130   0.96518
   D47       -1.20455  -0.00009  -0.00608   0.01005   0.00394  -1.20061
   D48        0.77941   0.00047  -0.00593   0.02188   0.01597   0.79538
   D49       -1.27714   0.00024  -0.00429   0.01605   0.01179  -1.26535
   D50        2.83761   0.00012  -0.00604   0.02048   0.01443   2.85205
   D51       -1.24581   0.00002  -0.00624   0.00822   0.00198  -1.24383
   D52        2.98083  -0.00020  -0.00460   0.00240  -0.00220   2.97863
   D53        0.81239  -0.00032  -0.00635   0.00683   0.00045   0.81284
   D54        0.83424   0.00006   0.00032   0.01042   0.01073   0.84496
   D55       -1.31742   0.00003   0.00168   0.01364   0.01532  -1.30209
   D56        2.96355   0.00015   0.00071   0.01159   0.01229   2.97585
   D57        2.98287  -0.00015  -0.00001   0.00532   0.00530   2.98816
   D58        0.83122  -0.00018   0.00135   0.00855   0.00989   0.84111
   D59       -1.17100  -0.00007   0.00037   0.00649   0.00686  -1.16414
   D60       -1.30850  -0.00009   0.00065   0.00895   0.00959  -1.29890
   D61        2.82304  -0.00011   0.00201   0.01217   0.01419   2.83722
   D62        0.82082   0.00000   0.00104   0.01012   0.01116   0.83198
   D63       -1.28649   0.00003  -0.00187  -0.00366  -0.00551  -1.29200
   D64        0.95684   0.00016  -0.00227   0.00038  -0.00189   0.95495
   D65        2.99042   0.00002  -0.00189  -0.00244  -0.00432   2.98610
   D66        0.88120  -0.00010  -0.00294  -0.00731  -0.01024   0.87097
   D67        3.12454   0.00004  -0.00334  -0.00327  -0.00662   3.11792
   D68       -1.12507  -0.00011  -0.00296  -0.00609  -0.00905  -1.13412
   D69        2.87190  -0.00003  -0.00226  -0.00475  -0.00701   2.86489
   D70       -1.16795   0.00011  -0.00266  -0.00072  -0.00338  -1.17133
   D71        0.86563  -0.00004  -0.00228  -0.00354  -0.00582   0.85981
   D72       -3.09708   0.00008   0.00203   0.02521   0.02723  -3.06985
   D73        1.08535   0.00008   0.00227   0.02617   0.02842   1.11377
   D74       -1.01616   0.00001   0.00206   0.02401   0.02606  -0.99010
   D75        0.94191   0.00008   0.00234   0.02136   0.02371   0.96562
   D76       -1.15884   0.00008   0.00258   0.02231   0.02490  -1.13394
   D77        3.02283   0.00001   0.00237   0.02016   0.02254   3.04537
   D78       -1.09849   0.00007   0.00159   0.02045   0.02204  -1.07645
   D79        3.08394   0.00007   0.00182   0.02141   0.02323   3.10717
   D80        0.98243   0.00000   0.00162   0.01925   0.02087   1.00330
   D81       -0.02109   0.00010  -0.00279  -0.02460  -0.02741  -0.04850
   D82        2.08064   0.00005  -0.00237  -0.02601  -0.02844   2.05221
   D83       -2.13917  -0.00012  -0.00298  -0.03231  -0.03529  -2.17445
   D84        3.11020  -0.00020  -0.00140  -0.03984  -0.04126   3.06895
   D85       -1.07125  -0.00024  -0.00098  -0.04126  -0.04229  -1.11354
   D86        0.99212  -0.00041  -0.00159  -0.04756  -0.04913   0.94299
   D87        0.01768   0.00000   0.00326   0.03626   0.03952   0.05720
   D88       -2.11540   0.00031   0.00282   0.03993   0.04274  -2.07265
   D89        2.09551   0.00003   0.00349   0.03937   0.04284   2.13834
   D90       -2.07779   0.00015   0.00191   0.03640   0.03835  -2.03943
   D91        2.07232   0.00047   0.00148   0.04007   0.04158   2.11390
   D92        0.00004   0.00019   0.00215   0.03951   0.04167   0.04171
   D93        2.09354   0.00017   0.00456   0.04937   0.05389   2.14744
   D94       -0.03954   0.00049   0.00412   0.05304   0.05712   0.01758
   D95       -2.11182   0.00021   0.00479   0.05248   0.05721  -2.05461
   D96        1.06197  -0.00019  -0.00449  -0.03530  -0.03971   1.02226
   D97       -3.13408  -0.00018  -0.00391  -0.03208  -0.03591   3.11320
   D98       -1.04521  -0.00018  -0.00425  -0.03391  -0.03807  -1.08329
   D99        3.10544   0.00000  -0.00398  -0.03488  -0.03894   3.06650
   D100      -1.09060   0.00001  -0.00340  -0.03166  -0.03514  -1.12574
   D101       0.99826   0.00001  -0.00373  -0.03349  -0.03730   0.96095
   D102      -1.03273  -0.00005  -0.00475  -0.03499  -0.03975  -1.07248
   D103       1.05441  -0.00004  -0.00417  -0.03177  -0.03595   1.01846
   D104      -3.13991  -0.00004  -0.00451  -0.03360  -0.03812   3.10516
   D105       0.88840   0.00078   0.00452   0.06370   0.06813   0.95653
   D106      -1.12379   0.00049   0.00432   0.06087   0.06530  -1.05849
   D107       3.01213   0.00035   0.00473   0.05868   0.06341   3.07554
   D108       1.25125  -0.00037   0.00041   0.00176   0.00217   1.25342
   D109      -2.89080  -0.00027  -0.00046   0.00346   0.00301  -2.88778
   D110      -0.86714   0.00082  -0.00061   0.01024   0.00962  -0.85752
   D111      -1.08246   0.00068  -0.00111  -0.01727  -0.01837  -1.10083
   D112       1.02826   0.00052  -0.00174  -0.02333  -0.02507   1.00319
   D113       3.11044   0.00057  -0.00081  -0.01819  -0.01899   3.09145
   D114       3.11273  -0.00017   0.00030  -0.02653  -0.02624   3.08650
   D115      -1.05974  -0.00033  -0.00034  -0.03260  -0.03293  -1.09267
   D116       1.02245  -0.00028   0.00059  -0.02746  -0.02686   0.99559
   D117       1.11643  -0.00049   0.00109  -0.02993  -0.02886   1.08757
   D118      -3.05604  -0.00065   0.00045  -0.03600  -0.03556  -3.09160
   D119      -0.97385  -0.00060   0.00139  -0.03085  -0.02948  -1.00334
   D120      -1.03342  -0.00014  -0.00335  -0.05144  -0.05480  -1.08822
   D121       1.10635  -0.00066  -0.00255  -0.05972  -0.06228   1.04407
   D122      -3.11087  -0.00024  -0.00286  -0.05445  -0.05732   3.11499
   D123       1.04885   0.00013  -0.00360  -0.04787  -0.05147   0.99738
   D124      -3.09457  -0.00040  -0.00280  -0.05615  -0.05895   3.12967
   D125      -1.02860   0.00003  -0.00311  -0.05088  -0.05399  -1.08260
   D126       3.03597   0.00038  -0.00476  -0.04315  -0.04791   2.98806
   D127      -1.10745  -0.00014  -0.00396  -0.05143  -0.05538  -1.16283
   D128       0.95851   0.00028  -0.00427  -0.04616  -0.05043   0.90809
   D129      -3.02106   0.00004   0.00330   0.04019   0.04349  -2.97757
   D130       1.11159   0.00078   0.00205   0.04795   0.05000   1.16158
   D131      -0.96952   0.00035   0.00356   0.04592   0.04947  -0.92005
         Item               Value     Threshold  Converged?
 Maximum Force            0.001841     0.000450     NO 
 RMS     Force            0.000397     0.000300     NO 
 Maximum Displacement     0.146428     0.001800     NO 
 RMS     Displacement     0.032530     0.001200     NO 
 Predicted change in Energy=-3.310697D-04
 GradGradGradGradGradGradGradGradGradGradGradGradGradGradGradGradGradGrad

                          Input orientation:                          
 ---------------------------------------------------------------------
 Center     Atomic      Atomic             Coordinates (Angstroms)
 Number     Number       Type             X           Y           Z
 ---------------------------------------------------------------------
      1          6           0       -1.644718    0.709797   -0.087404
      2          6           0       -0.992029   -0.422044   -0.443386
      3          6           0        0.426430   -0.557844   -0.920892
      4          6           0        1.406944    0.394437   -0.192447
      5          6           0        1.357558    1.835121   -0.753270
      6          6           0       -0.034383    2.348986   -1.168272
      7          6           0       -1.182931    2.149750   -0.158285
      8          6           0       -2.999557    0.371188    0.377012
      9          6           0       -3.181639   -1.137171    0.317974
     10          6           0       -1.864548   -1.675610   -0.282720
     11          8           0       -3.862373    1.175040    0.731447
     12          6           0       -0.883154    2.737770    1.236865
     13          6           0       -2.073686   -2.413773   -1.606066
     14          8           0       -1.214866   -2.629774    0.583395
     15          6           0        2.863730   -0.171828   -0.149998
     16          8           0        3.751859    0.827024    0.399912
     17          6           0        3.424894   -0.517607   -1.530466
     18          6           0        2.967718   -1.404559    0.763626
     19          8           0        2.632997   -1.003711    2.096380
     20          1           0        0.464276   -0.382152   -2.006287
     21          1           0        0.722509   -1.601268   -0.779482
     22          1           0        1.080090    0.433096    0.852932
     23          1           0        2.004637    1.911780   -1.636811
     24          1           0        1.788379    2.509178   -0.006342
     25          1           0       -0.333448    1.878317   -2.113553
     26          1           0        0.054914    3.423087   -1.379815
     27          1           0       -2.048482    2.710566   -0.541903
     28          1           0       -3.361551   -1.549767    1.317495
     29          1           0       -4.061391   -1.383363   -0.288715
     30          1           0       -0.622879    3.800154    1.151325
     31          1           0       -0.051090    2.223582    1.730151
     32          1           0       -1.761536    2.658710    1.886850
     33          1           0       -1.114457   -2.713832   -2.039000
     34          1           0       -2.675870   -3.313253   -1.435321
     35          1           0       -2.599477   -1.777862   -2.326171
     36          1           0       -1.007479   -2.180054    1.421730
     37          1           0        3.543864    0.877412    1.350155
     38          1           0        2.845040   -1.314265   -2.007475
     39          1           0        3.413037    0.353648   -2.193154
     40          1           0        4.461725   -0.859385   -1.438598
     41          1           0        2.312062   -2.217821    0.426979
     42          1           0        4.003898   -1.768172    0.728168
     43          1           0        2.844084   -1.742828    2.689737
 ---------------------------------------------------------------------
                    Distance matrix (angstroms):
                    1          2          3          4          5
     1  C    0.000000
     2  C    1.354175   0.000000
     3  C    2.567347   1.502824   0.000000
     4  C    3.069712   2.546505   1.548832   0.000000
     5  C    3.274660   3.272825   2.573204   1.546781   0.000000
     6  C    2.539368   3.020124   2.953507   2.617234   1.540709
     7  C    1.513848   2.594581   3.240784   3.128856   2.628133
     8  C    1.471708   2.309207   3.779556   4.443206   4.733402
     9  C    2.436749   2.425998   3.858571   4.864303   5.530497
    10  C    2.403464   1.535751   2.627783   3.872455   4.788384
    11  O    2.409349   3.488522   4.911919   5.406350   5.466971
    12  C    2.538965   3.580436   4.151144   3.574729   3.129889
    13  C    3.499577   2.547311   3.188183   4.690325   5.527549
    14  O    3.433290   2.444997   3.041319   4.076969   5.323470
    15  C    4.594267   3.874992   2.585289   1.563548   2.580763
    16  O    5.419803   4.977529   3.836778   2.456959   2.842317
    17  C    5.412016   4.549735   3.060063   2.587323   3.226955
    18  C    5.144835   4.254623   3.164281   2.566414   3.922897
    19  O    5.099399   4.464254   3.764527   2.949026   4.219741
    20  H    3.053248   2.136604   1.100173   2.186716   2.698945
    21  H    3.379905   2.107883   1.093798   2.189955   3.494674
    22  H    2.895751   2.589476   2.134406   1.095968   2.150011
    23  H    4.142852   3.981332   3.017006   2.178475   1.097831
    24  H    3.876919   4.063710   3.478208   2.156909   1.094468
    25  H    2.681445   2.918021   2.816866   2.986889   2.170653
    26  H    3.452683   4.093656   4.024481   3.522860   2.147341
    27  H    2.091093   3.307422   4.117199   4.174510   3.523093
    28  H    3.166525   3.160236   4.510331   5.366414   6.165673
    29  H    3.203459   3.220099   4.606698   5.750872   6.319768
    30  H    3.482659   4.528392   4.938349   4.186265   3.378013
    31  H    2.852140   3.550911   3.872001   3.027873   2.881419
    32  H    2.776614   3.938678   4.797586   4.414711   4.168606
    33  H    3.976322   2.795222   2.876244   4.407784   5.334504
    34  H    4.366358   3.489748   4.181049   5.653412   6.575674
    35  H    3.480242   2.822589   3.552374   5.032204   5.584424
    36  H    3.321866   2.563102   3.189911   3.881110   5.142534
    37  H    5.386656   5.047742   4.115339   2.679424   3.181436
    38  H    5.285965   4.238577   2.757265   2.877865   3.701927
    39  H    5.490165   4.802915   3.371838   2.833532   2.914279
    40  H    6.448001   5.561039   4.079529   3.529398   4.167240
    41  H    4.948904   3.859970   2.850945   2.833164   4.327864
    42  H    6.221925   5.305081   4.120991   3.502653   4.709723
    43  H    5.820415   5.126080   4.503985   3.865263   5.183221
                    6          7          8          9         10
     6  C    0.000000
     7  C    1.542378   0.000000
     8  C    3.884822   2.598068   0.000000
     9  C    4.926199   3.876274   1.520455   0.000000
    10  C    4.508999   3.887604   2.431640   1.544499   0.000000
    11  O    4.431770   2.986819   1.231363   2.445543   3.625748
    12  C    2.579970   1.543398   3.289258   4.598104   4.769717
    13  C    5.199451   4.869831   3.542011   2.561094   1.529662
    14  O    5.408320   4.836834   3.497641   2.483246   1.443147
    15  C    3.973719   4.665325   5.911915   6.139818   4.963425
    16  O    4.371635   5.139391   6.766825   7.206814   6.186533
    17  C    4.507231   5.498156   6.760325   6.888168   5.556621
    18  C    5.180149   5.541743   6.237877   6.171279   4.951677
    19  O    5.386413   5.439590   6.047498   6.081984   5.132200
    20  H    2.900008   3.541035   4.271507   4.389185   3.172876
    21  H    4.040860   4.252849   4.368276   4.081932   2.635368
    22  H    2.999658   3.015083   4.107779   4.573210   3.795687
    23  H    2.137354   3.521826   5.609890   6.325721   5.447341
    24  H    2.167534   2.996825   5.257594   6.172692   5.561719
    25  H    1.097509   2.149039   3.947466   4.808085   4.280959
    26  H    1.098371   2.155408   4.661579   5.844118   5.557397
    27  H    2.140016   1.100389   2.687311   4.102257   4.397675
    28  H    5.696433   4.539904   2.169243   1.096195   2.194890
    29  H    5.560651   4.559104   2.156184   1.096652   2.216204
    30  H    2.798704   2.180040   4.243344   5.623069   5.795017
    31  H    2.901183   2.202886   3.735747   4.805126   4.748050
    32  H    3.523173   2.185498   3.007501   4.345891   4.848090
    33  H    5.249462   5.214998   4.348340   3.509192   2.173720
    34  H    6.253776   5.805522   4.118789   2.839926   2.160695
    35  H    4.995128   4.704515   3.476445   2.782247   2.173998
    36  H    5.307280   4.612421   3.401270   2.651952   1.973368
    37  H    4.616476   5.122190   6.634729   7.096219   6.199607
    38  H    4.734421   5.625251   6.533440   6.462193   5.028476
    39  H    4.112963   5.337565   6.908503   7.212354   5.968295
    40  H    5.530073   6.523514   7.776984   7.847530   6.482593
    41  H    5.376463   5.624339   5.909210   5.600039   4.271035
    42  H    6.070847   6.560419   7.331340   7.224843   5.955596
    43  H    6.317653   6.283330   6.630679   6.503954   5.568774
                   11         12         13         14         15
    11  O    0.000000
    12  C    3.401958   0.000000
    13  C    4.641438   6.003167   0.000000
    14  O    4.637654   5.417341   2.361772   0.000000
    15  C    6.916029   4.942498   5.614671   4.818123   0.000000
    16  O    7.629388   5.082793   6.961587   6.054046   1.445296
    17  C    7.815725   6.067526   5.816833   5.518788   1.529758
    18  C    7.301062   5.675567   5.661246   4.362068   1.537904
    19  O    6.985688   5.205840   6.152174   4.442888   2.406549
    20  H    5.351629   4.697607   3.275502   3.818085   3.040957
    21  H    5.568836   5.046886   3.026898   2.582378   2.650354
    22  H    4.999318   3.051762   4.908935   3.836750   2.133817
    23  H    6.369713   4.156875   5.945088   5.993349   2.700014
    24  H    5.852799   2.955488   6.458337   5.981312   2.892198
    25  H    4.587149   3.502304   4.659185   5.326660   4.275580
    26  H    4.985607   2.862978   6.216998   6.488733   4.724966
    27  H    2.696194   2.126674   5.233730   5.520910   5.708906
    28  H    2.831757   4.952971   3.309427   2.512683   6.542658
    29  H    2.761479   5.423312   2.597716   3.227511   7.031668
    30  H    4.190685   1.097142   6.951327   6.482050   5.443026
    31  H    4.077098   1.095469   6.060223   5.120985   4.215344
    32  H    2.819530   1.095576   6.166683   5.474112   5.792562
    33  H    5.509060   6.364335   1.094343   2.625662   5.084888
    34  H    5.123226   6.853414   1.095830   2.583968   6.496751
    35  H    4.434362   6.002659   1.095167   3.332938   6.096040
    36  H    4.459099   4.922867   3.218535   0.973685   4.635683
    37  H    7.437992   4.803359   7.150385   5.961022   1.952933
    38  H    7.660791   6.390943   5.056077   4.992595   2.180764
    39  H    7.884134   5.992188   6.173121   6.166645   2.179989
    40  H    8.839604   6.976056   6.719804   6.280638   2.164905
    41  H    7.051798   5.951740   4.838022   3.554348   2.196208
    42  H    8.398853   6.666750   6.542360   5.291390   2.149296
    43  H    7.571356   6.006571   6.564187   4.658157   3.245384
                   16         17         18         19         20
    16  O    0.000000
    17  C    2.375142   0.000000
    18  C    2.393142   2.501710   0.000000
    19  O    2.735223   3.743983   1.431415   0.000000
    20  H    4.249718   3.001668   3.871040   4.682046   0.000000
    21  H    4.057652   3.006856   2.731454   3.503944   1.748707
    22  H    2.738386   3.475993   2.635924   2.453996   3.036279
    23  H    2.894430   2.816089   4.205679   4.778247   2.787714
    24  H    2.617238   3.763317   4.159451   4.180336   3.756703
    25  H    4.910443   4.495061   5.472945   5.901645   2.399498
    26  H    4.855345   5.187343   6.031993   6.190879   3.878129
    27  H    6.170794   6.430878   6.618226   6.532429   4.245383
    28  H    7.555905   7.431828   6.355116   6.069551   5.200750
    29  H    8.149042   7.637797   7.107478   7.116716   4.943090
    30  H    5.342514   6.497655   6.334962   5.879709   5.352019
    31  H    4.264074   5.498018   4.817757   4.213534   4.584367
    32  H    5.996964   6.976108   6.335426   5.724434   5.418265
    33  H    6.493611   5.068306   5.121822   5.836891   2.816061
    34  H    7.862930   6.711483   6.350477   6.781663   4.333344
    35  H    7.386232   6.206000   6.378077   6.894712   3.381851
    36  H    5.721707   5.578989   4.103253   3.884843   4.141233
    37  H    0.974044   3.202844   2.425563   2.219269   4.726104
    38  H    3.347081   1.094729   2.775285   4.121047   2.556731
    39  H    2.657608   1.094706   3.468740   4.566288   3.044915
    40  H    2.593840   1.095569   2.716443   3.982605   4.065663
    41  H    3.368209   2.821473   1.097548   2.089010   3.564375
    42  H    2.627987   2.645862   1.098699   2.082252   4.682650
    43  H    3.559704   4.432676   1.959493   0.971043   5.437606
                   21         22         23         24         25
    21  H    0.000000
    22  H    2.632733   0.000000
    23  H    3.836714   3.039756   0.000000
    24  H    4.316201   2.355874   1.749880   0.000000
    25  H    3.873280   3.589816   2.386429   3.056219   0.000000
    26  H    5.103942   3.869908   2.480225   2.393023   1.753714
    27  H    5.130960   4.113440   4.273716   3.879289   2.470640
    28  H    4.591243   4.886281   7.036065   6.689496   5.717801
    29  H    4.813941   5.571149   7.033635   7.032170   5.278839
    30  H    5.891812   3.784999   4.271241   2.970014   3.799560
    31  H    4.639633   2.292361   3.957230   2.545707   3.869495
    32  H    5.605998   3.754621   5.211348   4.025970   4.318758
    33  H    2.489704   4.804422   5.593460   6.311734   4.658687
    34  H    3.861346   5.777410   7.017743   7.474771   5.735794
    35  H    3.668654   5.341745   5.940248   6.558475   4.306708
    36  H    2.858878   3.392643   5.930482   5.643147   5.424289
    37  H    4.317321   2.552416   3.515836   2.753992   5.294585
    38  H    2.468902   3.788172   3.354256   4.442947   4.506286
    39  H    3.613739   3.837655   2.172759   3.473898   4.045627
    40  H    3.868664   4.284516   3.708899   4.532698   5.562756
    41  H    2.088627   2.954074   4.626807   4.775618   5.498306
    42  H    3.615021   3.661939   4.809596   4.872756   6.339150
    43  H    4.068980   3.349653   5.725369   5.144211   6.803013
                   26         27         28         29         30
    26  H    0.000000
    27  H    2.373616   0.000000
    28  H    6.608856   4.830315   0.000000
    29  H    6.421559   4.569044   1.759936   0.000000
    30  H    2.647311   2.467097   6.012453   6.384820   0.000000
    31  H    3.334957   3.064141   5.036625   5.759200   1.774137
    32  H    3.815083   2.446195   4.538225   5.134274   1.772126
    33  H    6.282016   5.704191   4.203633   3.676692   7.269927
    34  H    7.269012   6.121944   3.340364   2.637963   7.842581
    35  H    5.915340   4.861398   3.729488   2.538513   6.863977
    36  H    6.353937   5.371936   2.439217   3.589807   5.998660
    37  H    5.109400   6.181801   7.319633   8.101660   5.093496
    38  H    5.533648   6.503362   7.045045   7.117422   6.939868
    39  H    4.621684   6.173320   7.864012   7.906400   6.273162
    40  H    6.145161   7.478730   8.323240   8.616281   7.366967
    41  H    6.338696   6.651471   5.781799   6.467568   6.734581
    42  H    6.854723   7.635671   7.392215   8.138244   7.252060
    43  H    7.143346   7.362976   6.358477   7.529009   6.716487
                   31         32         33         34         35
    31  H    0.000000
    32  H    1.771868   0.000000
    33  H    6.302008   6.685448   0.000000
    34  H    6.896827   6.894720   1.778129   0.000000
    35  H    6.241761   6.175343   1.778705   1.776760   0.000000
    36  H    4.516836   4.919204   3.503286   3.497199   4.091818
    37  H    3.857495   5.622128   6.788473   8.000352   7.635869
    38  H    5.905402   7.222938   4.199691   5.899471   5.473505
    39  H    5.557801   6.981113   5.470960   7.148095   6.380545
    40  H    6.317528   7.884451   5.907052   7.547631   7.175790
    41  H    5.197000   6.519661   4.250660   5.435770   5.647708
    42  H    5.777629   7.360710   5.894833   7.189385   7.275551
    43  H    5.003523   6.421051   6.242904   7.067689   7.402224
                   36         37         38         39         40
    36  H    0.000000
    37  H    5.483425   0.000000
    38  H    5.229813   4.070071   0.000000
    39  H    6.247239   3.584200   1.771731   0.000000
    40  H    6.311722   3.411169   1.773191   1.772161   0.000000
    41  H    3.465590   3.456886   2.650857   3.832714   3.153851
    42  H    5.075882   2.756377   3.005449   3.658601   2.393820
    43  H    4.078425   3.024868   4.716722   5.344300   4.521104
                   41         42         43
    41  H    0.000000
    42  H    1.776291   0.000000
    43  H    2.372497   2.278939   0.000000
 Stoichiometry    C15H24O4
 Framework group  C1[X(C15H24O4)]
 Deg. of freedom   123
 Full point group                 C1      NOp   1
 Largest Abelian subgroup         C1      NOp   1
 Largest concise Abelian subgroup C1      NOp   1
                         Standard orientation:                         
 ---------------------------------------------------------------------
 Center     Atomic      Atomic             Coordinates (Angstroms)
 Number     Number       Type             X           Y           Z
 ---------------------------------------------------------------------
      1          6           0       -1.679516    0.718279   -0.082505
      2          6           0       -1.038559   -0.433447   -0.393136
      3          6           0        0.375747   -0.601956   -0.872534
      4          6           0        1.368686    0.372278   -0.191489
      5          6           0        1.327960    1.787855   -0.813593
      6          6           0       -0.062139    2.295410   -1.242307
      7          6           0       -1.206091    2.149792   -0.218052
      8          6           0       -3.034272    0.411721    0.403895
      9          6           0       -3.229379   -1.096148    0.410980
     10          6           0       -1.920576   -1.671332   -0.173549
     11          8           0       -3.888109    1.237528    0.728332
     12          6           0       -0.892816    2.794713    1.148700
     13          6           0       -2.144037   -2.463944   -1.462618
     14          8           0       -1.273622   -2.592914    0.729119
     15          6           0        2.820896   -0.204228   -0.133090
     16          8           0        3.720749    0.809645    0.368115
     17          6           0        3.370640   -0.613963   -1.500591
     18          6           0        2.920137   -1.397337    0.832202
     19          8           0        2.596993   -0.936601    2.148351
     20          1           0        0.408397   -0.473489   -1.964693
     21          1           0        0.663913   -1.640849   -0.687994
     22          1           0        1.048599    0.458735    0.853124
     23          1           0        1.970218    1.820800   -1.703341
     24          1           0        1.769012    2.489688   -0.098914
     25          1           0       -0.370951    1.787089   -2.164679
     26          1           0        0.034878    3.358594   -1.500463
     27          1           0       -2.069241    2.701047   -0.620479
     28          1           0       -3.406605   -1.463757    1.428377
     29          1           0       -4.114881   -1.360604   -0.179441
     30          1           0       -0.624154    3.850136    1.015947
     31          1           0       -0.062085    2.295053    1.658875
     32          1           0       -1.767819    2.751317    1.806554
     33          1           0       -1.190042   -2.790658   -1.887752
     34          1           0       -2.752696   -3.349992   -1.249785
     35          1           0       -2.668883   -1.855096   -2.206413
     36          1           0       -1.057316   -2.109332    1.546078
     37          1           0        3.519029    0.902695    1.316489
     38          1           0        2.781193   -1.425368   -1.939460
     39          1           0        3.362031    0.228025   -2.200137
     40          1           0        4.405109   -0.960434   -1.400069
     41          1           0        2.255615   -2.218631    0.534715
     42          1           0        3.952988   -1.771098    0.806463
     43          1           0        2.805506   -1.651287    2.771785
 ---------------------------------------------------------------------
 Rotational constants (GHZ):      0.5306356      0.2809296      0.2287079
 Standard basis: 6-31G(d) (6D, 7F)
 There are   333 symmetry adapted cartesian basis functions of A   symmetry.
 There are   333 symmetry adapted basis functions of A   symmetry.
   333 basis functions,   628 primitive gaussians,   333 cartesian basis functions
    73 alpha electrons       73 beta electrons
       nuclear repulsion energy      1613.6759789060 Hartrees.
 NAtoms=   43 NActive=   43 NUniq=   43 SFac= 1.00D+00 NAtFMM=   60 NAOKFM=F Big=F
 Integral buffers will be    131072 words long.
 Raffenetti 2 integral format.
 Two-electron integral symmetry is turned on.
 ------------------------------------------------------------------------------
 Polarizable Continuum Model (PCM)
 =================================
 Model                : PCM (using non-symmetric T matrix).
 Atomic radii         : SMD-Coulomb.
 Polarization charges : Total charges.
 Charge compensation  : None.
 Solution method      : On-the-fly selection.
 Cavity type          : VdW (van der Waals Surface) (Alpha=1.000).
 Cavity algorithm     : GePol (No added spheres)
                        Default sphere list used, NSphG=   43.
                        Lebedev-Laikov grids with approx.  5.0 points / Ang**2.
                        Smoothing algorithm: Karplus/York (Gamma=1.0000).
                        Polarization charges: spherical gaussians, with
                                              point-specific exponents (IZeta= 3).
                        Self-potential: point-specific (ISelfS= 7).
                        Self-field    : sphere-specific E.n sum rule (ISelfD= 2).
 1st derivatives      : Analytical E(r).r(x)/FMM algorithm (CHGder, D1EAlg=3).
                        Cavity 1st derivative terms included.
 Solvent              : Methanol, Eps=  32.613000 Eps(inf)=   1.765709
 ------------------------------------------------------------------------------
 ------------------------------------------------------------------------------
 Atomic radii for non-electrostatic terms: SMD-CDS.
 ------------------------------------------------------------------------------
 Nuclear repulsion after PCM non-electrostatic terms =     1613.6773550889 Hartrees.
 One-electron integrals computed using PRISM.
 NBasis=   333 RedAO= T EigKep=  9.19D-04  NBF=   333
 NBsUse=   333 1.00D-06 EigRej= -1.00D+00 NBFU=   333
 Initial guess from the checkpoint file:  "DY-202A-11R_1.chk"
 B after Tr=     0.000000    0.000000    0.000000
         Rot=    0.999997   -0.001845   -0.001852    0.000049 Ang=  -0.30 deg.
 ExpMin= 1.61D-01 ExpMax= 5.48D+03 ExpMxC= 8.25D+02 IAcc=1 IRadAn=         1 AccDes= 0.00D+00
 Harris functional with IExCor=  402 and IRadAn=       1 diagonalized for initial guess.
 HarFok:  IExCor=  402 AccDes= 0.00D+00 IRadAn=         1 IDoV= 1 UseB2=F ITyADJ=14
 ICtDFT=  3500011 ScaDFX=  1.000000  1.000000  1.000000  1.000000
 FoFCou: FMM=F IPFlag=           0 FMFlag=      100000 FMFlg1=           0
         NFxFlg=           0 DoJE=T BraDBF=F KetDBF=T FulRan=T
         wScrn=  0.000000 ICntrl=     500 IOpCl=  0 I1Cent=   200000004 NGrid=           0
         NMat0=    1 NMatS0=      1 NMatT0=    0 NMatD0=    1 NMtDS0=    0 NMtDT0=    0
 Petite list used in FoFCou.
 Keep R1 ints in memory in canonical form, NReq=1565304907.
 Requested convergence on RMS density matrix=1.00D-08 within 128 cycles.
 Requested convergence on MAX density matrix=1.00D-06.
 Requested convergence on             energy=1.00D-06.
 No special actions if energy rises.
 Inv3:  Mode=1 IEnd=    21967308.
 Iteration    1 A*A^-1 deviation from unit magnitude is 5.33D-15 for   2699.
 Iteration    1 A*A^-1 deviation from orthogonality  is 3.72D-15 for   2699   1819.
 Iteration    1 A^-1*A deviation from unit magnitude is 5.33D-15 for   2698.
 Iteration    1 A^-1*A deviation from orthogonality  is 2.37D-10 for   1785   1774.
 Iteration    2 A*A^-1 deviation from unit magnitude is 7.44D-15 for   1345.
 Iteration    2 A*A^-1 deviation from orthogonality  is 3.73D-15 for   2374    870.
 Iteration    2 A^-1*A deviation from unit magnitude is 1.11D-15 for    480.
 Iteration    2 A^-1*A deviation from orthogonality  is 3.40D-16 for   1681    205.
 Error on total polarization charges =  0.05172
 SCF Done:  E(RB3LYP) =  -886.951395574     A.U. after   10 cycles
            NFock= 10  Conv=0.85D-08     -V/T= 2.0094
 SMD-CDS (non-electrostatic) energy       (kcal/mol) =       0.86
 (included in total energy above)
 D1PCM: PCM CHGder 1st derivatives, ID1Alg=3 FixD1E=F DoIter=F DoCFld=F I1PDM=0.
 Calling FoFJK, ICntrl=      2127 FMM=F ISym2X=0 I1Cent= 0 IOpClX= 0 NMat=1 NMatS=1 NMatT=0.
 ***** Axes restored to original set *****
 -------------------------------------------------------------------
 Center     Atomic                   Forces (Hartrees/Bohr)
 Number     Number              X              Y              Z
 -------------------------------------------------------------------
      1        6           0.001633622    0.002457664    0.000902139
      2        6          -0.001530559   -0.002208625   -0.000839145
      3        6          -0.000340178   -0.000020068   -0.000667729
      4        6           0.000448065   -0.001149202   -0.000081256
      5        6          -0.000398953   -0.000275105   -0.000156742
      6        6          -0.000329404   -0.000044247    0.000712442
      7        6          -0.000941624   -0.000674949    0.000771537
      8        6          -0.001037464   -0.001624505   -0.001176690
      9        6          -0.000812092   -0.000233973   -0.000993877
     10        6           0.001001906   -0.000428821    0.001899811
     11        8          -0.000219792    0.000548718    0.000409605
     12        6           0.000203408   -0.000251597   -0.000768858
     13        6          -0.000136465    0.001338114    0.000081897
     14        8           0.000678618    0.000368659   -0.000809065
     15        6           0.000847746    0.000361424   -0.000139400
     16        8          -0.000263283    0.000109062   -0.000956284
     17        6          -0.000979239   -0.000237198    0.000327963
     18        6           0.001028124   -0.000563570   -0.000519779
     19        8          -0.001157100    0.000681038    0.000317955
     20        1           0.000074050   -0.000083034    0.000254632
     21        1           0.000080627    0.000125831    0.000072875
     22        1           0.000011820    0.000467914    0.000445704
     23        1          -0.000015423    0.000131216    0.000266238
     24        1           0.000186220    0.000370091    0.000095634
     25        1           0.000180829    0.000334971   -0.000379147
     26        1          -0.000013731   -0.000139517   -0.000041287
     27        1           0.000157796    0.000047242   -0.000282436
     28        1           0.000842978    0.000955874    0.000308443
     29        1           0.000012398    0.000646835    0.000318929
     30        1          -0.000023647    0.000007957    0.000175834
     31        1          -0.000147633    0.000048057    0.000128650
     32        1           0.000070611    0.000088240    0.000098603
     33        1           0.000074638   -0.000612678   -0.000394629
     34        1           0.000205413   -0.000172083   -0.000015493
     35        1           0.000332360    0.000030421    0.000129131
     36        1          -0.000519754   -0.000056054   -0.000058342
     37        1          -0.000076211   -0.000481815    0.000553739
     38        1           0.000149344   -0.000130994    0.000146247
     39        1           0.000390001   -0.000111170   -0.000063345
     40        1           0.000070537    0.000268947   -0.000067014
     41        1          -0.000076283    0.000059913   -0.000171696
     42        1          -0.000209481   -0.000226325    0.000146111
     43        1           0.000547205    0.000277340    0.000018096
 -------------------------------------------------------------------
 Cartesian Forces:  Max     0.002457664 RMS     0.000626985

 GradGradGradGradGradGradGradGradGradGradGradGradGradGradGradGradGradGrad
 Berny optimization.
 Using GEDIIS/GDIIS optimizer.
 FormGI is forming the generalized inverse of G from B-inverse, IUseBI=4.
 Internal  Forces:  Max     0.001745960 RMS     0.000309074
 Search for a local minimum.
 Step number   4 out of a maximum of  258
 All quantities printed in internal units (Hartrees-Bohrs-Radians)
 Mixed Optimization -- En-DIIS/RFO-DIIS
 Swapping is turned off.
 Update second derivatives using D2CorX and points    3    4
 DE= -3.13D-04 DEPred=-3.31D-04 R= 9.45D-01
 TightC=F SS=  1.41D+00  RLast= 3.41D-01 DXNew= 1.4270D+00 1.0227D+00
 Trust test= 9.45D-01 RLast= 3.41D-01 DXMaxT set to 1.02D+00
 ITU=  1  1  1  0
     Eigenvalues ---    0.00163   0.00262   0.00335   0.00359   0.00375
     Eigenvalues ---    0.00399   0.00451   0.00690   0.00822   0.00934
     Eigenvalues ---    0.01047   0.01137   0.01172   0.01297   0.01338
     Eigenvalues ---    0.01408   0.02499   0.02639   0.03180   0.03892
     Eigenvalues ---    0.03964   0.04360   0.04424   0.04607   0.04733
     Eigenvalues ---    0.04977   0.05012   0.05039   0.05291   0.05430
     Eigenvalues ---    0.05506   0.05565   0.05599   0.05603   0.05631
     Eigenvalues ---    0.05679   0.05734   0.05887   0.05933   0.05977
     Eigenvalues ---    0.06181   0.06303   0.06891   0.07692   0.08135
     Eigenvalues ---    0.08584   0.08866   0.09044   0.09281   0.09664
     Eigenvalues ---    0.10289   0.11523   0.12061   0.13272   0.13662
     Eigenvalues ---    0.14502   0.15750   0.15978   0.16000   0.16000
     Eigenvalues ---    0.16000   0.16000   0.16000   0.16000   0.16000
     Eigenvalues ---    0.16000   0.16018   0.16067   0.16171   0.16277
     Eigenvalues ---    0.16858   0.18144   0.18461   0.20174   0.20769
     Eigenvalues ---    0.22736   0.23178   0.24756   0.25029   0.26403
     Eigenvalues ---    0.26843   0.27269   0.27884   0.28472   0.28761
     Eigenvalues ---    0.29077   0.29385   0.29449   0.29747   0.30551
     Eigenvalues ---    0.31432   0.31928   0.32109   0.33752   0.33815
     Eigenvalues ---    0.33823   0.33846   0.33914   0.33982   0.34034
     Eigenvalues ---    0.34048   0.34102   0.34127   0.34163   0.34179
     Eigenvalues ---    0.34194   0.34199   0.34244   0.34319   0.34337
     Eigenvalues ---    0.34361   0.34362   0.34371   0.34516   0.34884
     Eigenvalues ---    0.39814   0.41304   0.41741   0.51728   0.52467
     Eigenvalues ---    0.52566   0.52988   0.95135
 En-DIIS/RFO-DIIS IScMMF=        0 using points:     4    3    2
 RFO step:  Lambda=-7.85914862D-05.
 DidBck=F Rises=F RFO-DIIS coefs:    0.92311    0.15496   -0.07806
 Iteration  1 RMS(Cart)=  0.08930716 RMS(Int)=  0.00255759
 Iteration  2 RMS(Cart)=  0.00431716 RMS(Int)=  0.00007059
 Iteration  3 RMS(Cart)=  0.00000570 RMS(Int)=  0.00007041
 Iteration  4 RMS(Cart)=  0.00000000 RMS(Int)=  0.00007041
 Variable       Old X    -DE/DX   Delta X   Delta X   Delta X     New X
                                 (Linear)    (Quad)   (Total)
    R1        2.55902   0.00109  -0.00010  -0.00039  -0.00043   2.55859
    R2        2.86076  -0.00105   0.00013   0.00391   0.00402   2.86478
    R3        2.78113   0.00049   0.00007  -0.00624  -0.00605   2.77507
    R4        2.83993   0.00018  -0.00016  -0.00208  -0.00227   2.83766
    R5        2.90215  -0.00146   0.00031   0.00107   0.00132   2.90347
    R6        2.92687   0.00041   0.00024   0.00257   0.00282   2.92969
    R7        2.07903  -0.00026   0.00005  -0.00052  -0.00047   2.07856
    R8        2.06698  -0.00009  -0.00026   0.00065   0.00040   2.06738
    R9        2.92299   0.00027   0.00001  -0.00094  -0.00091   2.92208
   R10        2.95468   0.00023   0.00063  -0.00298  -0.00234   2.95233
   R11        2.07108   0.00044  -0.00018   0.00183   0.00166   2.07273
   R12        2.91152   0.00008  -0.00008  -0.00004  -0.00011   2.91141
   R13        2.07460  -0.00022  -0.00005  -0.00005  -0.00010   2.07450
   R14        2.06825   0.00037   0.00002  -0.00016  -0.00014   2.06810
   R15        2.91467  -0.00006  -0.00010  -0.00041  -0.00050   2.91418
   R16        2.07399   0.00013  -0.00002  -0.00069  -0.00071   2.07328
   R17        2.07562  -0.00013   0.00006  -0.00064  -0.00058   2.07504
   R18        2.91660  -0.00035   0.00004  -0.00006  -0.00002   2.91658
   R19        2.07943   0.00000   0.00002   0.00011   0.00013   2.07956
   R20        2.87324  -0.00082   0.00030  -0.00205  -0.00177   2.87148
   R21        2.32694   0.00063   0.00003  -0.00119  -0.00116   2.32578
   R22        2.91868   0.00047  -0.00003  -0.00592  -0.00608   2.91260
   R23        2.07151  -0.00022   0.00009   0.00094   0.00103   2.07254
   R24        2.07237  -0.00033   0.00003  -0.00009  -0.00006   2.07231
   R25        2.89064  -0.00016   0.00003   0.00143   0.00146   2.89210
   R26        2.72715  -0.00065   0.00014  -0.00182  -0.00168   2.72547
   R27        2.07330  -0.00002   0.00002  -0.00024  -0.00022   2.07308
   R28        2.07014  -0.00008   0.00013  -0.00115  -0.00101   2.06912
   R29        2.07034   0.00000   0.00000  -0.00055  -0.00055   2.06979
   R30        2.06801   0.00040  -0.00009   0.00000  -0.00008   2.06793
   R31        2.07082   0.00002   0.00002  -0.00069  -0.00067   2.07015
   R32        2.06957  -0.00023   0.00003   0.00007   0.00009   2.06966
   R33        1.84000  -0.00019   0.00002   0.00044   0.00046   1.84046
   R34        2.73121  -0.00061  -0.00015  -0.00038  -0.00053   2.73068
   R35        2.89082  -0.00041   0.00011   0.00110   0.00121   2.89203
   R36        2.90622  -0.00031   0.00082  -0.00337  -0.00255   2.90367
   R37        1.84068   0.00054  -0.00009   0.00102   0.00093   1.84161
   R38        2.06874  -0.00005  -0.00003   0.00066   0.00063   2.06937
   R39        2.06869  -0.00005   0.00000  -0.00042  -0.00042   2.06827
   R40        2.07033  -0.00002   0.00001  -0.00112  -0.00112   2.06921
   R41        2.70498   0.00072   0.00010  -0.00456  -0.00446   2.70052
   R42        2.07406   0.00005  -0.00018   0.00149   0.00131   2.07537
   R43        2.07624  -0.00013   0.00003  -0.00009  -0.00007   2.07617
   R44        1.83500  -0.00008   0.00001  -0.00019  -0.00018   1.83483
    A1        2.25969   0.00053  -0.00025  -0.00230  -0.00255   2.25714
    A2        1.91172  -0.00058   0.00016   0.00021   0.00021   1.91193
    A3        2.11115   0.00005   0.00012   0.00190   0.00217   2.11332
    A4        2.23189  -0.00036  -0.00003   0.00253   0.00255   2.23444
    A5        1.96157   0.00044  -0.00006  -0.00292  -0.00333   1.95824
    A6        2.08947  -0.00009   0.00002   0.00079   0.00101   2.09048
    A7        1.97418   0.00018  -0.00017   0.00036   0.00014   1.97432
    A8        1.90870  -0.00013  -0.00010   0.00058   0.00047   1.90917
    A9        1.87614   0.00013  -0.00063   0.00442   0.00381   1.87994
   A10        1.92201  -0.00009   0.00018  -0.00525  -0.00506   1.91695
   A11        1.93302  -0.00014   0.00067   0.00066   0.00133   1.93435
   A12        1.84479   0.00004   0.00005  -0.00060  -0.00056   1.84423
   A13        1.96268  -0.00015  -0.00023  -0.00212  -0.00236   1.96032
   A14        1.96052   0.00019   0.00132  -0.00784  -0.00653   1.95399
   A15        1.85615   0.00030  -0.00028   0.00461   0.00434   1.86049
   A16        1.95726   0.00008  -0.00003   0.00151   0.00147   1.95874
   A17        1.87912  -0.00042  -0.00047   0.00110   0.00062   1.87974
   A18        1.83874  -0.00001  -0.00044   0.00382   0.00339   1.84213
   A19        2.02323   0.00019  -0.00030   0.00231   0.00201   2.02524
   A20        1.91561   0.00007   0.00034  -0.00288  -0.00255   1.91306
   A21        1.88980  -0.00004  -0.00018   0.00130   0.00113   1.89093
   A22        1.86757  -0.00004  -0.00010   0.00116   0.00107   1.86864
   A23        1.91138  -0.00013   0.00014  -0.00199  -0.00186   1.90953
   A24        1.84858  -0.00007   0.00014  -0.00014   0.00000   1.84858
   A25        2.04125   0.00030  -0.00040   0.00166   0.00126   2.04251
   A26        1.91256  -0.00021   0.00010  -0.00134  -0.00126   1.91130
   A27        1.88030  -0.00005   0.00023  -0.00090  -0.00067   1.87963
   A28        1.88146   0.00010  -0.00034   0.00241   0.00207   1.88352
   A29        1.88912  -0.00007   0.00021  -0.00059  -0.00039   1.88873
   A30        1.85006  -0.00010   0.00029  -0.00157  -0.00128   1.84878
   A31        1.96133  -0.00020  -0.00008   0.00023   0.00011   1.96144
   A32        1.95986   0.00002  -0.00024   0.00096   0.00072   1.96057
   A33        1.83502   0.00016  -0.00002  -0.00084  -0.00084   1.83417
   A34        1.98021   0.00013  -0.00021   0.00389   0.00369   1.98390
   A35        1.86672  -0.00017   0.00029  -0.00172  -0.00142   1.86530
   A36        1.84808   0.00007   0.00034  -0.00335  -0.00302   1.84506
   A37        1.90312  -0.00004  -0.00008   0.00066   0.00018   1.90330
   A38        2.19653  -0.00021   0.00017   0.00042   0.00066   2.19718
   A39        2.18326   0.00025  -0.00006  -0.00056  -0.00056   2.18270
   A40        1.83260   0.00033   0.00004  -0.00147  -0.00206   1.83054
   A41        1.93654  -0.00048   0.00079  -0.00764  -0.00670   1.92984
   A42        1.91799  -0.00051   0.00009   0.00715   0.00743   1.92542
   A43        1.94268  -0.00017  -0.00003  -0.00239  -0.00227   1.94041
   A44        1.97216   0.00043  -0.00044   0.00916   0.00883   1.98100
   A45        1.86322   0.00037  -0.00038  -0.00476  -0.00522   1.85800
   A46        1.81379  -0.00015   0.00007  -0.00017  -0.00043   1.81336
   A47        1.96175  -0.00030   0.00051  -0.01063  -0.01000   1.95175
   A48        1.92485   0.00004   0.00002   0.00266   0.00277   1.92762
   A49        1.96937   0.00009  -0.00015   0.00333   0.00330   1.97268
   A50        1.96165   0.00036  -0.00027   0.00424   0.00404   1.96569
   A51        1.83558  -0.00003  -0.00016   0.00049   0.00021   1.83579
   A52        1.92253   0.00020  -0.00004  -0.00139  -0.00143   1.92110
   A53        1.95600   0.00014  -0.00021   0.00158   0.00137   1.95737
   A54        1.93165   0.00011  -0.00004  -0.00102  -0.00107   1.93059
   A55        1.88539  -0.00012   0.00006   0.00030   0.00036   1.88575
   A56        1.88213  -0.00018   0.00013  -0.00007   0.00006   1.88219
   A57        1.88383  -0.00018   0.00012   0.00062   0.00074   1.88457
   A58        1.93342   0.00073  -0.00030   0.00110   0.00081   1.93423
   A59        1.91392  -0.00001   0.00001  -0.00305  -0.00304   1.91089
   A60        1.93294  -0.00022   0.00003  -0.00008  -0.00005   1.93290
   A61        1.89468  -0.00048   0.00027   0.00172   0.00199   1.89667
   A62        1.89643  -0.00021   0.00009  -0.00064  -0.00055   1.89588
   A63        1.89150   0.00017  -0.00010   0.00101   0.00091   1.89241
   A64        1.88309  -0.00033   0.00028  -0.00412  -0.00384   1.87924
   A65        1.90983  -0.00008  -0.00104   0.00666   0.00558   1.91541
   A66        1.98138   0.00019   0.00030  -0.00047  -0.00017   1.98121
   A67        1.94919  -0.00020   0.00177  -0.01338  -0.01160   1.93759
   A68        1.84850   0.00009  -0.00084   0.00407   0.00323   1.85173
   A69        1.86125  -0.00015  -0.00030  -0.00269  -0.00300   1.85825
   A70        1.90722   0.00013  -0.00007   0.00662   0.00655   1.91376
   A71        1.85013  -0.00060  -0.00015  -0.00365  -0.00380   1.84634
   A72        1.94271  -0.00004  -0.00022   0.00164   0.00142   1.94413
   A73        1.94165   0.00038   0.00045  -0.00260  -0.00214   1.93951
   A74        1.91985  -0.00009  -0.00009  -0.00140  -0.00148   1.91837
   A75        1.88564   0.00002  -0.00010  -0.00056  -0.00066   1.88498
   A76        1.88682   0.00002  -0.00006  -0.00010  -0.00016   1.88667
   A77        1.88525  -0.00032   0.00002   0.00314   0.00315   1.88841
   A78        1.88898  -0.00175   0.00103  -0.01190  -0.01088   1.87810
   A79        1.95124   0.00035   0.00057  -0.00250  -0.00197   1.94927
   A80        1.88586   0.00057  -0.00035   0.00850   0.00816   1.89402
   A81        1.93200   0.00057   0.00009  -0.00204  -0.00200   1.92999
   A82        1.92118   0.00051  -0.00079   0.00476   0.00400   1.92518
   A83        1.88416  -0.00023  -0.00059   0.00369   0.00309   1.88725
   A84        1.88068  -0.00002   0.00032   0.00043   0.00074   1.88142
    D1        0.08458  -0.00007   0.00035  -0.00381  -0.00349   0.08109
    D2       -3.08184  -0.00017  -0.00178   0.01495   0.01314  -3.06870
    D3       -3.09528  -0.00020   0.00105  -0.00946  -0.00842  -3.10370
    D4        0.02149  -0.00029  -0.00107   0.00930   0.00820   0.02969
    D5        0.37170   0.00006   0.00095  -0.00250  -0.00154   0.37016
    D6       -1.88585   0.00003   0.00152  -0.00891  -0.00739  -1.89323
    D7        2.39596  -0.00015   0.00125  -0.00493  -0.00368   2.39229
    D8       -2.72783   0.00020   0.00018   0.00376   0.00394  -2.72389
    D9        1.29780   0.00017   0.00075  -0.00265  -0.00190   1.29590
   D10       -0.70357  -0.00001   0.00048   0.00133   0.00181  -0.70177
   D11        0.01816   0.00021   0.00070   0.02785   0.02852   0.04668
   D12       -3.09905  -0.00013  -0.00144   0.00493   0.00344  -3.09561
   D13        3.12531   0.00012   0.00130   0.02266   0.02394  -3.13393
   D14        0.00810  -0.00022  -0.00084  -0.00026  -0.00114   0.00696
   D15        0.66024  -0.00011  -0.00083   0.00672   0.00589   0.66613
   D16       -1.48867  -0.00003  -0.00086   0.01283   0.01198  -1.47669
   D17        2.79967  -0.00008  -0.00054   0.01091   0.01038   2.81005
   D18       -2.45493  -0.00002   0.00143  -0.01321  -0.01180  -2.46672
   D19        1.67935   0.00006   0.00140  -0.00710  -0.00571   1.67364
   D20       -0.31550   0.00001   0.00172  -0.00902  -0.00731  -0.32281
   D21       -0.05090   0.00027   0.00102  -0.04127  -0.04026  -0.09116
   D22        2.08400   0.00011   0.00116  -0.04322  -0.04203   2.04197
   D23       -2.15699  -0.00009   0.00129  -0.04752  -0.04621  -2.20320
   D24        3.06813   0.00018  -0.00091  -0.02418  -0.02514   3.04299
   D25       -1.08015   0.00002  -0.00077  -0.02613  -0.02691  -1.10706
   D26        0.96204  -0.00018  -0.00064  -0.03044  -0.03108   0.93096
   D27       -1.39458   0.00039  -0.00062   0.00073   0.00013  -1.39445
   D28        2.66095   0.00025  -0.00152   0.00702   0.00550   2.66645
   D29        0.65807  -0.00001  -0.00150   0.00375   0.00227   0.66034
   D30        0.74695   0.00029  -0.00075  -0.00217  -0.00290   0.74405
   D31       -1.48071   0.00015  -0.00165   0.00412   0.00247  -1.47824
   D32        2.79960  -0.00011  -0.00163   0.00086  -0.00076   2.79884
   D33        2.78116   0.00020  -0.00018  -0.00569  -0.00586   2.77531
   D34        0.55351   0.00005  -0.00108   0.00060  -0.00048   0.55303
   D35       -1.44937  -0.00020  -0.00106  -0.00267  -0.00372  -1.45309
   D36        0.65236  -0.00001   0.00130  -0.00474  -0.00344   0.64892
   D37       -1.46535  -0.00014   0.00138  -0.00567  -0.00428  -1.46964
   D38        2.80754  -0.00007   0.00113  -0.00468  -0.00354   2.80399
   D39        2.88174   0.00019   0.00290  -0.01597  -0.01307   2.86867
   D40        0.76403   0.00006   0.00297  -0.01689  -0.01391   0.75011
   D41       -1.24627   0.00013   0.00272  -0.01590  -0.01318  -1.25944
   D42       -1.38663  -0.00003   0.00207  -0.00985  -0.00778  -1.39441
   D43        2.77884  -0.00017   0.00214  -0.01078  -0.00863   2.77022
   D44        0.76855  -0.00010   0.00189  -0.00979  -0.00789   0.76066
   D45        3.02590  -0.00026  -0.00503  -0.10361  -0.10863   2.91728
   D46        0.96518  -0.00044  -0.00344  -0.11299  -0.11642   0.84876
   D47       -1.20061  -0.00061  -0.00499  -0.11085  -0.11585  -1.31647
   D48        0.79538  -0.00028  -0.00580  -0.09544  -0.10123   0.69414
   D49       -1.26535  -0.00046  -0.00421  -0.10481  -0.10903  -1.37437
   D50        2.85205  -0.00063  -0.00577  -0.10268  -0.10846   2.74359
   D51       -1.24383   0.00019  -0.00497  -0.09980  -0.10476  -1.34859
   D52        2.97863   0.00000  -0.00338  -0.10918  -0.11255   2.86608
   D53        0.81284  -0.00016  -0.00493  -0.10704  -0.11199   0.70085
   D54        0.84496  -0.00011  -0.00058   0.00230   0.00172   0.84669
   D55       -1.30209  -0.00029   0.00012  -0.00109  -0.00097  -1.30306
   D56        2.97585  -0.00004  -0.00040   0.00195   0.00155   2.97740
   D57        2.98816   0.00008  -0.00042   0.00101   0.00060   2.98876
   D58        0.84111  -0.00011   0.00028  -0.00238  -0.00209   0.83901
   D59       -1.16414   0.00015  -0.00024   0.00066   0.00042  -1.16372
   D60       -1.29890  -0.00010  -0.00024   0.00047   0.00024  -1.29867
   D61        2.83722  -0.00028   0.00046  -0.00292  -0.00245   2.83477
   D62        0.83198  -0.00002  -0.00006   0.00012   0.00006   0.83204
   D63       -1.29200   0.00009  -0.00102   0.00290   0.00189  -1.29012
   D64        0.95495   0.00005  -0.00161   0.00784   0.00623   0.96119
   D65        2.98610   0.00011  -0.00113   0.00481   0.00369   2.98979
   D66        0.87097   0.00011  -0.00148   0.00431   0.00284   0.87381
   D67        3.11792   0.00007  -0.00207   0.00925   0.00719   3.12511
   D68       -1.13412   0.00012  -0.00159   0.00622   0.00464  -1.12948
   D69        2.86489   0.00001  -0.00120   0.00340   0.00220   2.86709
   D70       -1.17133  -0.00003  -0.00180   0.00834   0.00655  -1.16479
   D71        0.85981   0.00002  -0.00131   0.00531   0.00400   0.86381
   D72       -3.06985  -0.00011  -0.00052   0.01941   0.01888  -3.05097
   D73        1.11377  -0.00019  -0.00044   0.01894   0.01850   1.13227
   D74       -0.99010  -0.00014  -0.00041   0.01779   0.01737  -0.97273
   D75        0.96562   0.00003  -0.00001   0.01485   0.01485   0.98047
   D76       -1.13394  -0.00004   0.00007   0.01438   0.01446  -1.11948
   D77        3.04537   0.00001   0.00010   0.01323   0.01334   3.05871
   D78       -1.07645   0.00012  -0.00047   0.01696   0.01649  -1.05996
   D79        3.10717   0.00004  -0.00038   0.01649   0.01611   3.12328
   D80        1.00330   0.00010  -0.00036   0.01534   0.01498   1.01829
   D81       -0.04850  -0.00004  -0.00004  -0.05195  -0.05200  -0.10050
   D82        2.05221  -0.00030   0.00036  -0.05977  -0.05947   1.99273
   D83       -2.17445  -0.00047   0.00041  -0.06586  -0.06539  -2.23985
   D84        3.06895   0.00029   0.00209  -0.02923  -0.02717   3.04178
   D85       -1.11354   0.00003   0.00249  -0.03705  -0.03463  -1.14817
   D86        0.94299  -0.00014   0.00255  -0.04313  -0.04056   0.90243
   D87        0.05720  -0.00011  -0.00053   0.05401   0.05347   0.11067
   D88       -2.07265   0.00031  -0.00111   0.06524   0.06411  -2.00854
   D89        2.13834   0.00003  -0.00060   0.05927   0.05863   2.19697
   D90       -2.03943   0.00036  -0.00147   0.06535   0.06393  -1.97551
   D91        2.11390   0.00078  -0.00206   0.07657   0.07457   2.18846
   D92        0.04171   0.00050  -0.00155   0.07061   0.06908   0.11079
   D93        2.14744  -0.00028  -0.00063   0.06683   0.06615   2.21358
   D94        0.01758   0.00013  -0.00121   0.07805   0.07678   0.09437
   D95       -2.05461  -0.00015  -0.00071   0.07208   0.07130  -1.98331
   D96        1.02226   0.00021  -0.00041  -0.01549  -0.01577   1.00649
   D97        3.11320   0.00007  -0.00025  -0.01462  -0.01475   3.09845
   D98       -1.08329   0.00013  -0.00035  -0.01537  -0.01558  -1.09887
   D99        3.06650  -0.00013  -0.00007  -0.02072  -0.02092   3.04559
   D100      -1.12574  -0.00027   0.00008  -0.01986  -0.01990  -1.14564
   D101       0.96095  -0.00020  -0.00001  -0.02060  -0.02073   0.94022
   D102      -1.07248   0.00035  -0.00061  -0.01316  -0.01378  -1.08626
   D103       1.01846   0.00021  -0.00045  -0.01230  -0.01276   1.00570
   D104       3.10516   0.00027  -0.00055  -0.01304  -0.01360   3.09156
   D105       0.95653   0.00040  -0.00175   0.08173   0.07984   1.03637
   D106      -1.05849   0.00035  -0.00169   0.07769   0.07615  -0.98234
   D107       3.07554   0.00005  -0.00123   0.07074   0.06951  -3.13814
   D108       1.25342   0.00002   0.00015   0.01691   0.01705   1.27047
   D109      -2.88778   0.00027  -0.00059   0.02257   0.02199  -2.86579
   D110      -0.85752   0.00040  -0.00121   0.03081   0.02961  -0.82791
   D111      -1.10083  -0.00012   0.00056  -0.03083  -0.03027  -1.13110
   D112       1.00319   0.00014   0.00059  -0.03219  -0.03161   0.97158
   D113       3.09145  -0.00007   0.00084  -0.03085  -0.03001   3.06144
   D114       3.08650  -0.00020   0.00225  -0.04151  -0.03925   3.04724
   D115      -1.09267   0.00007   0.00227  -0.04287  -0.04059  -1.13326
   D116       0.99559  -0.00014   0.00252  -0.04153  -0.03899   0.95660
   D117       1.08757  -0.00014   0.00306  -0.04361  -0.04056   1.04701
   D118      -3.09160   0.00013   0.00308  -0.04498  -0.04190  -3.13350
   D119      -1.00334  -0.00008   0.00334  -0.04363  -0.04030  -1.04364
   D120      -1.08822   0.00032   0.00163  -0.01272  -0.01112  -1.09934
   D121       1.04407   0.00007   0.00282  -0.02497  -0.02215   1.02192
   D122       3.11499   0.00036   0.00220  -0.01652  -0.01433   3.10066
   D123       0.99738   0.00002   0.00118  -0.01391  -0.01273   0.98465
   D124       3.12967  -0.00023   0.00237  -0.02615  -0.02376   3.10591
   D125      -1.08260   0.00006   0.00175  -0.01771  -0.01593  -1.09852
   D126       2.98806   0.00012   0.00002  -0.00735  -0.00735   2.98071
   D127      -1.16283  -0.00013   0.00120  -0.01960  -0.01838  -1.18122
   D128       0.90809   0.00016   0.00058  -0.01115  -0.01056   0.89753
   D129      -2.97757   0.00025  -0.00080   0.06225   0.06147  -2.91610
   D130       1.16158   0.00061  -0.00226   0.07454   0.07226   1.23385
   D131      -0.92005   0.00020  -0.00106   0.06821   0.06714  -0.85291
         Item               Value     Threshold  Converged?
 Maximum Force            0.001746     0.000450     NO 
 RMS     Force            0.000309     0.000300     NO 
 Maximum Displacement     0.531324     0.001800     NO 
 RMS     Displacement     0.089404     0.001200     NO 
 Predicted change in Energy=-3.180751D-04
 GradGradGradGradGradGradGradGradGradGradGradGradGradGradGradGradGradGrad

                          Input orientation:                          
 ---------------------------------------------------------------------
 Center     Atomic      Atomic             Coordinates (Angstroms)
 Number     Number       Type             X           Y           Z
 ---------------------------------------------------------------------
      1          6           0       -1.644066    0.698037   -0.086370
      2          6           0       -0.986877   -0.426302   -0.456697
      3          6           0        0.431342   -0.554234   -0.933316
      4          6           0        1.412177    0.384320   -0.184593
      5          6           0        1.362522    1.833853   -0.720712
      6          6           0       -0.027219    2.354809   -1.134038
      7          6           0       -1.181616    2.140966   -0.134159
      8          6           0       -2.999648    0.350667    0.358874
      9          6           0       -3.166186   -1.158906    0.309951
     10          6           0       -1.867120   -1.679767   -0.335562
     11          8           0       -3.867659    1.146469    0.716638
     12          6           0       -0.898107    2.712788    1.271077
     13          6           0       -2.098856   -2.345781   -1.693854
     14          8           0       -1.210438   -2.680703    0.468804
     15          6           0        2.865727   -0.187943   -0.161911
     16          8           0        3.787667    0.838112    0.268554
     17          6           0        3.359868   -0.654172   -1.533251
     18          6           0        2.989665   -1.337414    0.850192
     19          8           0        2.726644   -0.800691    2.148245
     20          1           0        0.473053   -0.352348   -2.013749
     21          1           0        0.728599   -1.600595   -0.816605
     22          1           0        1.087976    0.404932    0.863041
     23          1           0        2.014811    1.924383   -1.599028
     24          1           0        1.788255    2.496769    0.038888
     25          1           0       -0.319500    1.900893   -2.089148
     26          1           0        0.064101    3.431798   -1.327687
     27          1           0       -2.044791    2.705919   -0.517253
     28          1           0       -3.297112   -1.565119    1.320243
     29          1           0       -4.070256   -1.424276   -0.251129
     30          1           0       -0.656505    3.780600    1.201303
     31          1           0       -0.059975    2.206731    1.761297
     32          1           0       -1.778511    2.609256    1.914366
     33          1           0       -1.147301   -2.614157   -2.162908
     34          1           0       -2.691987   -3.256678   -1.557750
     35          1           0       -2.643735   -1.675191   -2.366840
     36          1           0       -1.047740   -2.293751    1.347628
     37          1           0        3.632463    0.950081    1.224114
     38          1           0        2.774715   -1.503579   -1.901039
     39          1           0        3.289739    0.150153   -2.272192
     40          1           0        4.407249   -0.966329   -1.465940
     41          1           0        2.293332   -2.155551    0.622367
     42          1           0        4.012483   -1.735685    0.802398
     43          1           0        3.001916   -1.461663    2.804051
 ---------------------------------------------------------------------
                    Distance matrix (angstroms):
                    1          2          3          4          5
     1  C    0.000000
     2  C    1.353949   0.000000
     3  C    2.567649   1.501625   0.000000
     4  C    3.073872   2.546882   1.550325   0.000000
     5  C    3.275979   3.270731   2.572014   1.546298   0.000000
     6  C    2.541003   3.018992   2.951796   2.618422   1.540653
     7  C    1.515977   2.594767   3.241047   3.133067   2.628878
     8  C    1.468506   2.306531   3.776280   4.445299   4.732216
     9  C    2.433549   2.423602   3.854030   4.856699   5.525221
    10  C    2.401209   1.536449   2.628129   3.877761   4.787948
    11  O    2.406300   3.485575   4.908783   5.410153   5.467473
    12  C    2.541326   3.584266   4.159353   3.588614   3.138501
    13  C    3.472127   2.539971   3.192172   4.696666   5.513391
    14  O    3.451396   2.447213   3.030388   4.086490   5.330693
    15  C    4.596618   3.871210   2.579818   1.562308   2.580610
    16  O    5.445119   4.992094   3.827275   2.460533   2.802049
    17  C    5.381570   4.483869   2.991016   2.586667   3.292398
    18  C    5.147007   4.283803   3.215476   2.554138   3.895160
    19  O    5.132524   4.551497   3.850347   2.928175   4.127053
    20  H    3.049638   2.135714   1.099924   2.184135   2.691204
    21  H    3.383267   2.109824   1.094009   2.192398   3.493779
    22  H    2.907120   2.595702   2.139641   1.096844   2.150689
    23  H    4.144808   3.980046   3.015640   2.176141   1.097778
    24  H    3.877106   4.060948   3.477788   2.157271   1.094393
    25  H    2.685602   2.919953   2.815557   2.987646   2.169403
    26  H    3.454294   4.092446   4.022294   3.522939   2.146566
    27  H    2.092326   3.306608   4.114965   4.177453   3.523020
    28  H    3.135761   3.129154   4.472336   5.314343   6.118063
    29  H    3.227655   3.247374   4.635379   5.773432   6.352243
    30  H    3.483615   4.533887   4.952858   4.211279   3.400064
    31  H    2.863455   3.565319   3.889120   3.045471   2.884943
    32  H    2.770158   3.932332   4.795875   4.420007   4.172646
    33  H    3.940738   2.779137   2.871810   4.410842   5.306971
    34  H    4.347743   3.482922   4.177117   5.655669   6.561492
    35  H    3.439781   2.820204   3.573183   5.045217   5.574336
    36  H    3.370868   2.597433   3.227430   3.946004   5.208119
    37  H    5.442670   5.104689   4.143023   2.689649   3.117055
    38  H    5.259826   4.170878   2.707239   2.892553   3.811289
    39  H    5.424060   4.681641   3.234066   2.817472   2.992675
    40  H    6.425865   5.514235   4.032536   3.526551   4.203184
    41  H    4.914100   3.861923   2.907124   2.806878   4.311104
    42  H    6.221693   5.319154   4.151277   3.497165   4.699337
    43  H    5.882516   5.254990   4.625926   3.855764   5.096273
                    6          7          8          9         10
     6  C    0.000000
     7  C    1.542116   0.000000
     8  C    3.883388   2.598747   0.000000
     9  C    4.927922   3.876197   1.519520   0.000000
    10  C    4.505619   3.886962   2.426422   1.541284   0.000000
    11  O    4.431034   2.987926   1.230748   2.443812   3.618963
    12  C    2.582861   1.543387   3.290623   4.588895   4.776485
    13  C    5.167264   4.837858   3.506558   2.561855   1.530436
    14  O    5.415301   4.859308   3.521727   2.483153   1.442258
    15  C    3.972374   4.669644   5.913031   6.127756   4.965433
    16  O    4.338317   5.152998   6.805395   7.235044   6.219428
    17  C    4.548154   5.513197   6.710684   6.800113   5.459643
    18  C    5.164424   5.519752   6.242025   6.182089   5.011145
    19  O    5.321121   5.397889   6.108837   6.183291   5.295728
    20  H    2.890132   3.533752   4.264178   4.392514   3.170924
    21  H    4.039462   4.256047   4.369096   4.078427   2.641103
    22  H    3.005662   3.026428   4.118956   4.566113   3.809883
    23  H    2.138076   3.522768   5.608454   6.324049   5.445698
    24  H    2.166069   2.996110   5.256630   6.163110   5.562861
    25  H    1.097135   2.150085   3.947050   4.818887   4.276835
    26  H    1.098064   2.154662   4.660945   5.847322   5.553559
    27  H    2.138761   1.100456   2.688227   4.108366   4.393042
    28  H    5.664056   4.508400   2.164013   1.096740   2.190825
    29  H    5.604209   4.590084   2.160724   1.096620   2.219508
    30  H    2.807615   2.178899   4.238449   5.611749   5.800272
    31  H    2.899304   2.203442   3.748792   4.804421   4.771525
    32  H    3.524846   2.184499   3.001992   4.324215   4.844146
    33  H    5.196517   5.169932   4.310540   3.508373   2.174952
    34  H    6.226501   5.782939   4.096467   2.848477   2.158888
    35  H    4.960530   4.656792   3.414717   2.775737   2.174682
    36  H    5.367424   4.677641   3.432277   2.617720   1.970150
    37  H    4.574649   5.141835   6.715120   7.176709   6.292384
    38  H    4.829730   5.661902   6.472148   6.348353   4.901876
    39  H    4.142235   5.341118   6.820491   7.075314   5.804510
    40  H    5.550192   6.531794   7.741224   7.781246   6.415173
    41  H    5.367799   5.577424   5.862269   5.558529   4.295737
    42  H    6.066393   6.548605   7.329363   7.218619   5.988974
    43  H    6.264955   6.254115   6.729205   6.660156   5.797607
                   11         12         13         14         15
    11  O    0.000000
    12  C    3.402792   0.000000
    13  C    4.597276   5.985126   0.000000
    14  O    4.665779   5.461770   2.361895   0.000000
    15  C    6.920332   4.963279   5.625850   4.819416   0.000000
    16  O    7.674626   5.145478   6.974193   6.115817   1.445013
    17  C    7.780839   6.109912   5.717080   5.385420   1.530398
    18  C    7.294547   5.629925   5.777717   4.426143   1.536554
    19  O    7.023230   5.123747   6.358811   4.674995   2.394081
    20  H    5.342588   4.697363   3.269682   3.797163   3.030053
    21  H    5.569810   5.060619   3.052764   2.564912   2.644149
    22  H    5.012946   3.072006   4.925447   3.867722   2.135983
    23  H    6.369530   4.164634   5.930054   5.990406   2.692821
    24  H    5.854231   2.963359   6.446884   5.998600   2.899818
    25  H    4.585960   3.505007   4.621320   5.322397   4.268858
    26  H    4.986053   2.862934   6.180039   6.497268   4.723418
    27  H    2.697632   2.124395   5.187194   5.539327   5.710857
    28  H    2.835943   4.904909   3.336170   2.514694   6.486446
    29  H    2.754333   5.430924   2.610947   3.205538   7.045874
    30  H    4.181513   1.097025   6.927832   6.526242   5.478486
    31  H    4.088267   1.094932   6.067987   5.184700   4.241806
    32  H    2.817594   1.095286   6.137936   5.513259   5.805532
    33  H    5.462091   6.342767   1.094300   2.633310   5.098519
    34  H    5.093403   6.845056   1.095474   2.575588   6.500283
    35  H    4.355180   5.961209   1.095214   3.332607   6.117826
    36  H    4.492795   5.009359   3.218411   0.973928   4.693437
    37  H    7.519836   4.861626   7.226705   6.099736   1.950397
    38  H    7.615519   6.428817   4.950144   4.783640   2.182601
    39  H    7.820109   6.054743   5.966667   5.981504   2.178849
    40  H    8.814855   7.012415   6.654640   6.183908   2.163947
    41  H    6.990711   5.857204   4.969143   3.546233   2.194130
    42  H    8.391115   6.642475   6.629627   5.318199   2.154170
    43  H    7.638764   5.914916   6.857893   4.968235   3.230765
                   16         17         18         19         20
    16  O    0.000000
    17  C    2.378324   0.000000
    18  C    2.389147   2.506925   0.000000
    19  O    2.710108   3.738429   1.429053   0.000000
    20  H    4.196757   2.942054   3.937747   4.754144   0.000000
    21  H    4.059897   2.886672   2.821329   3.663655   1.748308
    22  H    2.798105   3.467767   2.579216   2.406348   3.037684
    23  H    2.794793   2.909030   4.193846   4.687728   2.780740
    24  H    2.607976   3.856166   4.099093   4.025320   3.749739
    25  H    4.853564   4.513882   5.484244   5.876483   2.389753
    26  H    4.810420   5.253522   6.003955   6.089762   3.867517
    27  H    6.174445   6.444595   6.600318   6.493673   4.234623
    28  H    7.554844   7.299838   6.308436   6.128261   5.176916
    29  H    8.193621   7.579159   7.145834   7.234895   4.989741
    30  H    5.411001   6.578469   6.293799   5.773268   5.356652
    31  H    4.348074   5.543838   4.763547   4.118198   4.591729
    32  H    6.068607   6.995639   6.280460   5.654985   5.410243
    33  H    6.494927   4.955057   5.274783   6.073068   2.786320
    34  H    7.879633   6.587761   6.462424   7.009125   4.319785
    35  H    7.390868   6.146593   6.496044   7.070482   3.404255
    36  H    5.861239   5.514951   4.178834   4.137171   4.169018
    37  H    0.974536   3.201717   2.405336   2.177092   4.707648
    38  H    3.349137   1.095064   2.764613   4.110117   2.575983
    39  H    2.678920   1.094483   3.471626   4.556473   2.872807
    40  H    2.578441   1.094979   2.740751   3.989261   4.019324
    41  H    3.364557   2.835194   1.098240   2.086076   3.676148
    42  H    2.638174   2.655340   1.098663   2.083003   4.729892
    43  H    3.512139   4.426326   1.957844   0.970948   5.553101
                   21         22         23         24         25
    21  H    0.000000
    22  H    2.640550   0.000000
    23  H    3.833014   3.038015   0.000000
    24  H    4.317769   2.354867   1.749778   0.000000
    25  H    3.870181   3.596430   2.385325   3.053889   0.000000
    26  H    5.101740   3.874213   2.480161   2.390505   1.752326
    27  H    5.131020   4.124801   4.273336   3.878824   2.468917
    28  H    4.557821   4.828989   6.993946   6.633382   5.701172
    29  H    4.835273   5.585225   7.075195   7.055555   5.338842
    30  H    5.911661   3.814810   4.292241   2.996045   3.804464
    31  H    4.665100   2.317571   3.959323   2.542984   3.871281
    32  H    5.609515   3.765777   5.215581   4.031364   4.319563
    33  H    2.521674   4.823663   5.560149   6.291817   4.590901
    34  H    3.871991   5.792731   6.999931   7.464849   5.701896
    35  H    3.712335   5.355811   5.937046   6.544869   4.274056
    36  H    2.884397   3.475485   5.987875   5.718806   5.471453
    37  H    4.370688   2.627161   3.396498   2.682929   5.244021
    38  H    2.317757   3.758675   3.524144   4.554031   4.604344
    39  H    3.426849   3.839578   2.286150   3.619689   4.015619
    40  H    3.788983   4.280430   3.754689   4.595289   5.563408
    41  H    2.197045   2.840226   4.653819   4.715891   5.534794
    42  H    3.663784   3.624729   4.811823   4.841880   6.352308
    43  H    4.277432   3.303765   5.641524   4.978783   6.803087
                   26         27         28         29         30
    26  H    0.000000
    27  H    2.373000   0.000000
    28  H    6.578637   4.815232   0.000000
    29  H    6.467870   4.607802   1.756929   0.000000
    30  H    2.652683   2.456769   5.963528   6.391713   0.000000
    31  H    3.325358   3.062756   4.990034   5.772038   1.773839
    32  H    3.818731   2.448065   4.481577   5.119653   1.771836
    33  H    6.222433   5.640645   4.225459   3.689767   7.242356
    34  H    7.237725   6.087204   3.392697   2.639049   7.828081
    35  H    5.873121   4.793102   3.746144   2.564011   6.815159
    36  H    6.416807   5.428498   2.364600   3.528118   6.088696
    37  H    5.040220   6.192458   7.372550   8.194254   5.138834
    38  H    5.659869   6.546936   6.873684   7.041457   7.022845
    39  H    4.697449   6.170005   7.696386   7.793141   6.388909
    40  H    6.182684   7.484266   8.214532   8.576338   7.435666
    41  H    6.323817   6.614525   5.664690   6.464752   6.653917
    42  H    6.843236   7.626264   7.329900   8.157056   7.237954
    43  H    7.046132   7.339554   6.472260   7.703969   6.590461
                   31         32         33         34         35
    31  H    0.000000
    32  H    1.771673   0.000000
    33  H    6.310517   6.656323   0.000000
    34  H    6.913204   6.877442   1.779073   0.000000
    35  H    6.227893   6.118319   1.778359   1.777092   0.000000
    36  H    4.626136   4.989458   3.526533   3.474478   4.089877
    37  H    3.937237   5.701575   6.857249   8.089144   7.692702
    38  H    5.934186   7.225275   4.084626   5.751177   5.441142
    39  H    5.631974   7.018662   5.228832   6.920836   6.208619
    40  H    6.359202   7.904107   5.835592   7.460112   7.143563
    41  H    5.085737   6.399419   4.450397   5.551468   5.791437
    42  H    5.748656   7.324657   6.015657   7.268675   7.372447
    43  H    4.890769   6.341640   6.573806   7.393776   7.658792
                   36         37         38         39         40
    36  H    0.000000
    37  H    5.695788   0.000000
    38  H    5.078323   4.064820   0.000000
    39  H    6.155444   3.602985   1.771394   0.000000
    40  H    6.279738   3.392537   1.772883   1.773529   0.000000
    41  H    3.421676   3.435160   2.650353   3.832437   3.200612
    42  H    5.120016   2.745105   2.982367   3.678567   2.427572
    43  H    4.383292   2.951322   4.710759   5.333764   4.522515
                   41         42         43
    41  H    0.000000
    42  H    1.778814   0.000000
    43  H    2.396522   2.258971   0.000000
 Stoichiometry    C15H24O4
 Framework group  C1[X(C15H24O4)]
 Deg. of freedom   123
 Full point group                 C1      NOp   1
 Largest Abelian subgroup         C1      NOp   1
 Largest concise Abelian subgroup C1      NOp   1
                         Standard orientation:                         
 ---------------------------------------------------------------------
 Center     Atomic      Atomic             Coordinates (Angstroms)
 Number     Number       Type             X           Y           Z
 ---------------------------------------------------------------------
      1          6           0       -1.677950    0.716694   -0.085352
      2          6           0       -1.046218   -0.447247   -0.367015
      3          6           0        0.361485   -0.641785   -0.852199
      4          6           0        1.370461    0.339613   -0.202328
      5          6           0        1.336513    1.738236   -0.860915
      6          6           0       -0.050870    2.247078   -1.296645
      7          6           0       -1.191915    2.141405   -0.264670
      8          6           0       -3.031632    0.433925    0.408712
      9          6           0       -3.224583   -1.070937    0.492976
     10          6           0       -1.945488   -1.669239   -0.124687
     11          8           0       -3.879917    1.273395    0.709448
     12          6           0       -0.875359    2.826861    1.081430
     13          6           0       -2.211103   -2.445427   -1.416667
     14          8           0       -1.292595   -2.609046    0.753153
     15          6           0        2.814255   -0.255164   -0.152267
     16          8           0        3.760538    0.787059    0.173901
     17          6           0        3.277489   -0.846797   -1.485498
     18          6           0        2.935493   -1.315248    0.953409
     19          8           0        2.703291   -0.663953    2.204044
     20          1           0        0.388613   -0.534531   -1.946546
     21          1           0        0.642826   -1.679483   -0.649997
     22          1           0        1.064157    0.456353    0.844389
     23          1           0        1.975522    1.740767   -1.753539
     24          1           0        1.786044    2.456197   -0.167986
     25          1           0       -0.366692    1.718009   -2.204415
     26          1           0        0.055494    3.301521   -1.584016
     27          1           0       -2.051630    2.687008   -0.682056
     28          1           0       -3.345541   -1.386128    1.536461
     29          1           0       -4.142253   -1.367012   -0.029324
     30          1           0       -0.616847    3.880075    0.915976
     31          1           0       -0.037894    2.349613    1.600816
     32          1           0       -1.746555    2.795318    1.744510
     33          1           0       -1.272192   -2.770644   -1.875114
     34          1           0       -2.817274   -3.330167   -1.193381
     35          1           0       -2.755649   -1.825417   -2.136773
     36          1           0       -1.108727   -2.150874    1.592680
     37          1           0        3.623201    0.983765    1.118446
     38          1           0        2.671944   -1.713842   -1.769595
     39          1           0        3.208732   -0.107971   -2.290048
     40          1           0        4.320392   -1.171175   -1.407315
     41          1           0        2.221663   -2.137046    0.807713
     42          1           0        3.950459   -1.734871    0.924745
     43          1           0        2.978183   -1.270911    2.910285
 ---------------------------------------------------------------------
 Rotational constants (GHZ):      0.5324749      0.2785776      0.2284518
 Standard basis: 6-31G(d) (6D, 7F)
 There are   333 symmetry adapted cartesian basis functions of A   symmetry.
 There are   333 symmetry adapted basis functions of A   symmetry.
   333 basis functions,   628 primitive gaussians,   333 cartesian basis functions
    73 alpha electrons       73 beta electrons
       nuclear repulsion energy      1613.2461033537 Hartrees.
 NAtoms=   43 NActive=   43 NUniq=   43 SFac= 1.00D+00 NAtFMM=   60 NAOKFM=F Big=F
 Integral buffers will be    131072 words long.
 Raffenetti 2 integral format.
 Two-electron integral symmetry is turned on.
 ------------------------------------------------------------------------------
 Polarizable Continuum Model (PCM)
 =================================
 Model                : PCM (using non-symmetric T matrix).
 Atomic radii         : SMD-Coulomb.
 Polarization charges : Total charges.
 Charge compensation  : None.
 Solution method      : On-the-fly selection.
 Cavity type          : VdW (van der Waals Surface) (Alpha=1.000).
 Cavity algorithm     : GePol (No added spheres)
                        Default sphere list used, NSphG=   43.
                        Lebedev-Laikov grids with approx.  5.0 points / Ang**2.
                        Smoothing algorithm: Karplus/York (Gamma=1.0000).
                        Polarization charges: spherical gaussians, with
                                              point-specific exponents (IZeta= 3).
                        Self-potential: point-specific (ISelfS= 7).
                        Self-field    : sphere-specific E.n sum rule (ISelfD= 2).
 1st derivatives      : Analytical E(r).r(x)/FMM algorithm (CHGder, D1EAlg=3).
                        Cavity 1st derivative terms included.
 Solvent              : Methanol, Eps=  32.613000 Eps(inf)=   1.765709
 ------------------------------------------------------------------------------
 ------------------------------------------------------------------------------
 Atomic radii for non-electrostatic terms: SMD-CDS.
 ------------------------------------------------------------------------------
 Nuclear repulsion after PCM non-electrostatic terms =     1613.2473739926 Hartrees.
 One-electron integrals computed using PRISM.
 NBasis=   333 RedAO= T EigKep=  9.14D-04  NBF=   333
 NBsUse=   333 1.00D-06 EigRej= -1.00D+00 NBFU=   333
 Initial guess from the checkpoint file:  "DY-202A-11R_1.chk"
 B after Tr=     0.000000    0.000000    0.000000
         Rot=    0.999751    0.021494   -0.005241    0.002908 Ang=   2.56 deg.
 ExpMin= 1.61D-01 ExpMax= 5.48D+03 ExpMxC= 8.25D+02 IAcc=1 IRadAn=         1 AccDes= 0.00D+00
 Harris functional with IExCor=  402 and IRadAn=       1 diagonalized for initial guess.
 HarFok:  IExCor=  402 AccDes= 0.00D+00 IRadAn=         1 IDoV= 1 UseB2=F ITyADJ=14
 ICtDFT=  3500011 ScaDFX=  1.000000  1.000000  1.000000  1.000000
 FoFCou: FMM=F IPFlag=           0 FMFlag=      100000 FMFlg1=           0
         NFxFlg=           0 DoJE=T BraDBF=F KetDBF=T FulRan=T
         wScrn=  0.000000 ICntrl=     500 IOpCl=  0 I1Cent=   200000004 NGrid=           0
         NMat0=    1 NMatS0=      1 NMatT0=    0 NMatD0=    1 NMtDS0=    0 NMtDT0=    0
 Petite list used in FoFCou.
 Keep R1 ints in memory in canonical form, NReq=1565304907.
 Requested convergence on RMS density matrix=1.00D-08 within 128 cycles.
 Requested convergence on MAX density matrix=1.00D-06.
 Requested convergence on             energy=1.00D-06.
 No special actions if energy rises.
 Inv3:  Mode=1 IEnd=    22016043.
 Iteration    1 A*A^-1 deviation from unit magnitude is 8.44D-15 for   2705.
 Iteration    1 A*A^-1 deviation from orthogonality  is 2.93D-15 for   1590    579.
 Iteration    1 A^-1*A deviation from unit magnitude is 8.22D-15 for   2705.
 Iteration    1 A^-1*A deviation from orthogonality  is 7.94D-10 for   2370   2369.
 Iteration    2 A*A^-1 deviation from unit magnitude is 3.00D-15 for    824.
 Iteration    2 A*A^-1 deviation from orthogonality  is 2.41D-15 for   1780    638.
 Iteration    2 A^-1*A deviation from unit magnitude is 8.88D-16 for    199.
 Iteration    2 A^-1*A deviation from orthogonality  is 5.10D-16 for   1408    443.
 Error on total polarization charges =  0.05162
 SCF Done:  E(RB3LYP) =  -886.951334373     A.U. after   10 cycles
            NFock= 10  Conv=0.86D-08     -V/T= 2.0094
 SMD-CDS (non-electrostatic) energy       (kcal/mol) =       0.80
 (included in total energy above)
 D1PCM: PCM CHGder 1st derivatives, ID1Alg=3 FixD1E=F DoIter=F DoCFld=F I1PDM=0.
 Calling FoFJK, ICntrl=      2127 FMM=F ISym2X=0 I1Cent= 0 IOpClX= 0 NMat=1 NMatS=1 NMatT=0.
 ***** Axes restored to original set *****
 -------------------------------------------------------------------
 Center     Atomic                   Forces (Hartrees/Bohr)
 Number     Number              X              Y              Z
 -------------------------------------------------------------------
      1        6           0.003627210    0.004273817   -0.000239080
      2        6          -0.002421671   -0.002677059   -0.001034616
      3        6           0.000043292    0.000604697    0.000365167
      4        6          -0.001147561   -0.001121794   -0.000216671
      5        6          -0.000359156   -0.000298229   -0.000439119
      6        6          -0.000033649   -0.000108678    0.000936227
      7        6          -0.002018391   -0.001422644    0.000616095
      8        6          -0.000546950   -0.002184992    0.001804294
      9        6          -0.002747706   -0.000724094   -0.001627847
     10        6           0.003223512   -0.000839746    0.000689874
     11        8          -0.001629052    0.001483519   -0.000070800
     12        6           0.000378663   -0.000196238   -0.001311800
     13        6          -0.000712196    0.001291374    0.000542060
     14        8          -0.000216187    0.000605136   -0.000014493
     15        6           0.001926621    0.000251493   -0.000511902
     16        8          -0.000064615   -0.000268786   -0.000958302
     17        6          -0.001212860    0.000274286    0.000658235
     18        6           0.000197293   -0.001283461   -0.001989741
     19        8          -0.000206044    0.000116970    0.002893549
     20        1          -0.000167544   -0.000184702    0.000202688
     21        1          -0.000222038    0.000026288    0.000679031
     22        1          -0.000221242    0.000737954   -0.000465438
     23        1           0.000351340    0.000068073   -0.000008939
     24        1           0.000325155    0.000295665    0.000098303
     25        1          -0.000145047    0.000159768   -0.000464401
     26        1           0.000007902    0.000085360   -0.000061761
     27        1           0.000094587   -0.000073429   -0.000365203
     28        1           0.001123174    0.001272009    0.000414927
     29        1           0.000370880    0.000550667   -0.000112017
     30        1           0.000079850    0.000064476    0.000259463
     31        1           0.000163259   -0.000312529    0.000230496
     32        1          -0.000040750    0.000124865    0.000276397
     33        1           0.000089218   -0.000730691   -0.000348349
     34        1           0.000114193   -0.000438419   -0.000335040
     35        1           0.000418312    0.000022402    0.000203494
     36        1           0.000088611   -0.000398707   -0.000249189
     37        1          -0.000137534   -0.000329485    0.000411847
     38        1           0.000666646    0.000175989    0.000175736
     39        1           0.000557998    0.000486947   -0.000275085
     40        1           0.000469892    0.000301983   -0.000081082
     41        1           0.000053597    0.000104080   -0.000566456
     42        1          -0.000299212   -0.000039916    0.000111514
     43        1           0.000178200    0.000255781    0.000177934
 -------------------------------------------------------------------
 Cartesian Forces:  Max     0.004273817 RMS     0.000994584

 GradGradGradGradGradGradGradGradGradGradGradGradGradGradGradGradGradGrad
 Berny optimization.
 Using GEDIIS/GDIIS optimizer.
 FormGI is forming the generalized inverse of G from B-inverse, IUseBI=4.
 Internal  Forces:  Max     0.002936556 RMS     0.000510006
 Search for a local minimum.
 Step number   5 out of a maximum of  258
 All quantities printed in internal units (Hartrees-Bohrs-Radians)
 Mixed Optimization -- En-DIIS/RFO-DIIS
 Swapping is turned off.
 Update second derivatives using D2CorX and points    4    5
 DE=  6.12D-05 DEPred=-3.18D-04 R=-1.92D-01
 Trust test=-1.92D-01 RLast= 4.77D-01 DXMaxT set to 5.11D-01
 ITU= -1  1  1  1  0
     Eigenvalues ---    0.00207   0.00266   0.00340   0.00366   0.00385
     Eigenvalues ---    0.00429   0.00622   0.00695   0.00814   0.00989
     Eigenvalues ---    0.01091   0.01133   0.01172   0.01320   0.01335
     Eigenvalues ---    0.01398   0.02496   0.02646   0.03193   0.03923
     Eigenvalues ---    0.03939   0.04392   0.04424   0.04602   0.04732
     Eigenvalues ---    0.04950   0.05022   0.05065   0.05345   0.05422
     Eigenvalues ---    0.05475   0.05564   0.05585   0.05609   0.05629
     Eigenvalues ---    0.05644   0.05746   0.05863   0.05969   0.05982
     Eigenvalues ---    0.06035   0.06245   0.06899   0.07698   0.08141
     Eigenvalues ---    0.08568   0.08885   0.09053   0.09261   0.09656
     Eigenvalues ---    0.10295   0.11480   0.12052   0.13280   0.13628
     Eigenvalues ---    0.14515   0.15743   0.15914   0.15991   0.16000
     Eigenvalues ---    0.16000   0.16000   0.16000   0.16000   0.16000
     Eigenvalues ---    0.16000   0.16053   0.16068   0.16113   0.16260
     Eigenvalues ---    0.16907   0.18152   0.18684   0.20210   0.20785
     Eigenvalues ---    0.22879   0.23390   0.24713   0.25023   0.26549
     Eigenvalues ---    0.26810   0.27213   0.27921   0.28467   0.28763
     Eigenvalues ---    0.29203   0.29337   0.29531   0.29788   0.30403
     Eigenvalues ---    0.31260   0.31646   0.32176   0.33754   0.33819
     Eigenvalues ---    0.33843   0.33888   0.33915   0.34025   0.34033
     Eigenvalues ---    0.34051   0.34107   0.34125   0.34150   0.34180
     Eigenvalues ---    0.34196   0.34204   0.34236   0.34293   0.34341
     Eigenvalues ---    0.34350   0.34362   0.34417   0.34534   0.34909
     Eigenvalues ---    0.39779   0.41358   0.41951   0.51704   0.52365
     Eigenvalues ---    0.52562   0.52751   0.95216
 En-DIIS/RFO-DIIS IScMMF=        0 using points:     5    4    3    2
 RFO step:  Lambda=-1.68574857D-04.
 DidBck=T Rises=F RFO-DIIS coefs:    0.46191    0.36298    0.02217    0.15295
 Iteration  1 RMS(Cart)=  0.05714054 RMS(Int)=  0.00103434
 Iteration  2 RMS(Cart)=  0.00180073 RMS(Int)=  0.00008318
 Iteration  3 RMS(Cart)=  0.00000084 RMS(Int)=  0.00008318
 Variable       Old X    -DE/DX   Delta X   Delta X   Delta X     New X
                                 (Linear)    (Quad)   (Total)
    R1        2.55859   0.00161   0.00151   0.00087   0.00231   2.56090
    R2        2.86478  -0.00209  -0.00518  -0.00116  -0.00632   2.85846
    R3        2.77507   0.00206   0.00598  -0.00090   0.00491   2.77998
    R4        2.83766   0.00042   0.00274  -0.00068   0.00208   2.83974
    R5        2.90347  -0.00113  -0.00341  -0.00113  -0.00446   2.89901
    R6        2.92969   0.00003  -0.00258   0.00288   0.00029   2.92998
    R7        2.07856  -0.00024   0.00005  -0.00072  -0.00067   2.07789
    R8        2.06738  -0.00001   0.00014  -0.00055  -0.00041   2.06697
    R9        2.92208   0.00023   0.00124   0.00034   0.00156   2.92364
   R10        2.95233   0.00196   0.00098   0.00409   0.00507   2.95741
   R11        2.07273  -0.00037  -0.00067   0.00040  -0.00026   2.07247
   R12        2.91141   0.00015   0.00043  -0.00054  -0.00013   2.91128
   R13        2.07450   0.00022  -0.00001  -0.00009  -0.00010   2.07440
   R14        2.06810   0.00037   0.00046   0.00076   0.00122   2.06932
   R15        2.91418  -0.00022   0.00058  -0.00187  -0.00132   2.91286
   R16        2.07328   0.00038   0.00084   0.00008   0.00092   2.07420
   R17        2.07504   0.00009   0.00027  -0.00016   0.00011   2.07515
   R18        2.91658  -0.00052  -0.00043  -0.00133  -0.00176   2.91482
   R19        2.07956   0.00002  -0.00016   0.00014  -0.00002   2.07954
   R20        2.87148  -0.00020  -0.00002  -0.00208  -0.00209   2.86939
   R21        2.32578   0.00209   0.00131   0.00013   0.00144   2.32722
   R22        2.91260   0.00150   0.00629  -0.00216   0.00430   2.91690
   R23        2.07254  -0.00022  -0.00139   0.00051  -0.00088   2.07165
   R24        2.07231  -0.00038  -0.00035  -0.00070  -0.00105   2.07126
   R25        2.89210  -0.00012  -0.00161   0.00073  -0.00088   2.89122
   R26        2.72547  -0.00034   0.00075  -0.00192  -0.00117   2.72430
   R27        2.07308   0.00007   0.00016  -0.00008   0.00008   2.07316
   R28        2.06912   0.00037   0.00055   0.00012   0.00067   2.06979
   R29        2.06979   0.00018   0.00051  -0.00013   0.00038   2.07017
   R30        2.06793   0.00040   0.00069   0.00048   0.00117   2.06910
   R31        2.07015   0.00026   0.00061  -0.00003   0.00058   2.07073
   R32        2.06966  -0.00032  -0.00039  -0.00040  -0.00079   2.06886
   R33        1.84046  -0.00036  -0.00061   0.00001  -0.00061   1.83985
   R34        2.73068  -0.00071   0.00032  -0.00208  -0.00176   2.72892
   R35        2.89203  -0.00064  -0.00190  -0.00003  -0.00193   2.89010
   R36        2.90367   0.00103  -0.00002   0.00260   0.00258   2.90624
   R37        1.84161   0.00038  -0.00029   0.00100   0.00071   1.84232
   R38        2.06937  -0.00055  -0.00057  -0.00044  -0.00101   2.06836
   R39        2.06827   0.00051   0.00035   0.00034   0.00069   2.06896
   R40        2.06921   0.00036   0.00099  -0.00024   0.00076   2.06997
   R41        2.70052   0.00294   0.00458   0.00079   0.00537   2.70589
   R42        2.07537   0.00000  -0.00071   0.00025  -0.00047   2.07491
   R43        2.07617  -0.00027  -0.00012  -0.00048  -0.00060   2.07557
   R44        1.83483  -0.00001   0.00008  -0.00004   0.00004   1.83487
    A1        2.25714   0.00083   0.00417   0.00116   0.00535   2.26249
    A2        1.91193  -0.00067  -0.00139  -0.00195  -0.00319   1.90875
    A3        2.11332  -0.00016  -0.00284   0.00061  -0.00240   2.11092
    A4        2.23444  -0.00109  -0.00207   0.00099  -0.00116   2.23328
    A5        1.95824   0.00081   0.00368  -0.00024   0.00386   1.96210
    A6        2.09048   0.00028  -0.00183  -0.00076  -0.00286   2.08762
    A7        1.97432   0.00017   0.00147   0.00236   0.00388   1.97820
    A8        1.90917  -0.00036  -0.00026  -0.00004  -0.00029   1.90888
    A9        1.87994  -0.00002  -0.00205  -0.00199  -0.00406   1.87588
   A10        1.91695   0.00027   0.00380  -0.00156   0.00222   1.91917
   A11        1.93435  -0.00026  -0.00335   0.00033  -0.00302   1.93133
   A12        1.84423   0.00019   0.00018   0.00080   0.00097   1.84520
   A13        1.96032   0.00026   0.00316  -0.00018   0.00298   1.96330
   A14        1.95399   0.00123   0.00376   0.00378   0.00755   1.96154
   A15        1.86049  -0.00073  -0.00136   0.00016  -0.00123   1.85926
   A16        1.95874  -0.00133  -0.00186  -0.00348  -0.00534   1.95339
   A17        1.87974   0.00017  -0.00212  -0.00346  -0.00556   1.87417
   A18        1.84213   0.00039  -0.00225   0.00328   0.00101   1.84314
   A19        2.02524   0.00000   0.00035   0.00343   0.00378   2.02902
   A20        1.91306  -0.00010   0.00180  -0.00117   0.00063   1.91370
   A21        1.89093   0.00008  -0.00092   0.00002  -0.00090   1.89003
   A22        1.86864   0.00020  -0.00069   0.00051  -0.00019   1.86845
   A23        1.90953  -0.00006   0.00059  -0.00161  -0.00102   1.90851
   A24        1.84858  -0.00013  -0.00128  -0.00163  -0.00291   1.84567
   A25        2.04251  -0.00011   0.00101   0.00024   0.00125   2.04377
   A26        1.91130   0.00010   0.00094   0.00033   0.00129   1.91259
   A27        1.87963   0.00004  -0.00060  -0.00073  -0.00133   1.87829
   A28        1.88352   0.00009  -0.00013   0.00200   0.00187   1.88539
   A29        1.88873  -0.00001  -0.00074  -0.00037  -0.00111   1.88762
   A30        1.84878  -0.00012  -0.00069  -0.00173  -0.00242   1.84636
   A31        1.96144   0.00033   0.00012  -0.00066  -0.00050   1.96094
   A32        1.96057  -0.00008   0.00004  -0.00126  -0.00123   1.95934
   A33        1.83417   0.00004   0.00115   0.00180   0.00293   1.83711
   A34        1.98390  -0.00059  -0.00287  -0.00099  -0.00389   1.98001
   A35        1.86530  -0.00010  -0.00051  -0.00107  -0.00158   1.86372
   A36        1.84506   0.00047   0.00256   0.00268   0.00525   1.85031
   A37        1.90330  -0.00040  -0.00029   0.00007   0.00017   1.90347
   A38        2.19718   0.00007  -0.00105   0.00007  -0.00111   2.19608
   A39        2.18270   0.00033   0.00120  -0.00015   0.00092   2.18363
   A40        1.83054   0.00066   0.00171  -0.00144   0.00098   1.83152
   A41        1.92984  -0.00096   0.00127  -0.01072  -0.00964   1.92021
   A42        1.92542  -0.00025  -0.00805   0.00498  -0.00330   1.92211
   A43        1.94041  -0.00022   0.00158  -0.00285  -0.00148   1.93892
   A44        1.98100   0.00001  -0.00464   0.00780   0.00303   1.98403
   A45        1.85800   0.00069   0.00770   0.00171   0.00949   1.86749
   A46        1.81336  -0.00034  -0.00048  -0.00091  -0.00100   1.81237
   A47        1.95175   0.00010   0.00594  -0.00743  -0.00163   1.95012
   A48        1.92762   0.00021  -0.00235   0.00356   0.00108   1.92870
   A49        1.97268  -0.00025  -0.00234  -0.00030  -0.00283   1.96985
   A50        1.96569   0.00037  -0.00113   0.00381   0.00259   1.96829
   A51        1.83579  -0.00008   0.00042   0.00122   0.00177   1.83756
   A52        1.92110   0.00037   0.00193   0.00053   0.00247   1.92356
   A53        1.95737  -0.00016  -0.00043  -0.00004  -0.00047   1.95690
   A54        1.93059   0.00028   0.00122   0.00002   0.00124   1.93183
   A55        1.88575  -0.00009  -0.00055   0.00024  -0.00031   1.88544
   A56        1.88219  -0.00027  -0.00083  -0.00042  -0.00125   1.88094
   A57        1.88457  -0.00015  -0.00148  -0.00036  -0.00184   1.88273
   A58        1.93423   0.00062   0.00150   0.00211   0.00361   1.93783
   A59        1.91089   0.00049   0.00263  -0.00048   0.00215   1.91303
   A60        1.93290  -0.00036  -0.00041  -0.00053  -0.00094   1.93196
   A61        1.89667  -0.00070  -0.00381  -0.00167  -0.00548   1.89119
   A62        1.89588  -0.00012   0.00002  -0.00063  -0.00061   1.89527
   A63        1.89241   0.00004  -0.00007   0.00116   0.00110   1.89351
   A64        1.87924   0.00056   0.00216  -0.00049   0.00167   1.88091
   A65        1.91541  -0.00002  -0.00336  -0.00038  -0.00373   1.91168
   A66        1.98121   0.00027   0.00056   0.00199   0.00254   1.98374
   A67        1.93759   0.00009   0.00585  -0.00056   0.00528   1.94287
   A68        1.85173  -0.00060  -0.00039  -0.00377  -0.00416   1.84757
   A69        1.85825   0.00033   0.00234  -0.00240  -0.00006   1.85819
   A70        1.91376  -0.00010  -0.00520   0.00468  -0.00054   1.91323
   A71        1.84634  -0.00058   0.00256  -0.00556  -0.00300   1.84334
   A72        1.94413   0.00045  -0.00064   0.00275   0.00211   1.94624
   A73        1.93951   0.00009   0.00185   0.00078   0.00262   1.94213
   A74        1.91837  -0.00020   0.00099  -0.00284  -0.00185   1.91651
   A75        1.88498   0.00008   0.00159   0.00155   0.00313   1.88810
   A76        1.88667  -0.00011   0.00019  -0.00067  -0.00047   1.88619
   A77        1.88841  -0.00033  -0.00413  -0.00166  -0.00580   1.88261
   A78        1.87810   0.00154   0.00450  -0.00169   0.00281   1.88091
   A79        1.94927  -0.00085   0.00067  -0.00145  -0.00076   1.94851
   A80        1.89402  -0.00020  -0.00558   0.00498  -0.00061   1.89341
   A81        1.92999  -0.00002   0.00210   0.00034   0.00246   1.93245
   A82        1.92518  -0.00065  -0.00072  -0.00166  -0.00239   1.92279
   A83        1.88725   0.00015  -0.00119  -0.00044  -0.00161   1.88564
   A84        1.88142   0.00044  -0.00141   0.00237   0.00096   1.88238
    D1        0.08109   0.00002   0.00267   0.00014   0.00284   0.08393
    D2       -3.06870  -0.00014  -0.00955  -0.00071  -0.01021  -3.07891
    D3       -3.10370  -0.00004   0.00151  -0.00466  -0.00310  -3.10681
    D4        0.02969  -0.00020  -0.01071  -0.00551  -0.01616   0.01353
    D5        0.37016  -0.00014  -0.00005   0.00336   0.00331   0.37347
    D6       -1.89323   0.00047   0.00380   0.00642   0.01022  -1.88301
    D7        2.39229  -0.00007   0.00009   0.00282   0.00291   2.39519
    D8       -2.72389  -0.00007   0.00116   0.00869   0.00984  -2.71405
    D9        1.29590   0.00053   0.00501   0.01175   0.01675   1.31265
   D10       -0.70177  -0.00001   0.00129   0.00815   0.00944  -0.69233
   D11        0.04668  -0.00009  -0.01732   0.02771   0.01045   0.05713
   D12       -3.09561   0.00030  -0.00419   0.01042   0.00631  -3.08930
   D13       -3.13393  -0.00011  -0.01811   0.02340   0.00534  -3.12860
   D14        0.00696   0.00028  -0.00498   0.00611   0.00119   0.00816
   D15        0.66613   0.00008  -0.00637  -0.00515  -0.01153   0.65460
   D16       -1.47669  -0.00012  -0.01213  -0.00474  -0.01689  -1.49358
   D17        2.81005  -0.00014  -0.01112  -0.00460  -0.01573   2.79431
   D18       -2.46672   0.00025   0.00657  -0.00425   0.00232  -2.46440
   D19        1.67364   0.00005   0.00081  -0.00384  -0.00304   1.67060
   D20       -0.32281   0.00003   0.00182  -0.00370  -0.00188  -0.32469
   D21       -0.09116   0.00045   0.03335  -0.01802   0.01538  -0.07579
   D22        2.04197  -0.00001   0.03347  -0.02300   0.01046   2.05243
   D23       -2.20320   0.00010   0.03616  -0.02382   0.01233  -2.19087
   D24        3.04299   0.00030   0.02224  -0.01878   0.00354   3.04653
   D25       -1.10706  -0.00016   0.02236  -0.02376  -0.00137  -1.10843
   D26        0.93096  -0.00006   0.02505  -0.02458   0.00049   0.93145
   D27       -1.39445   0.00011   0.00473   0.00739   0.01210  -1.38235
   D28        2.66645   0.00069   0.00150   0.00915   0.01063   2.67709
   D29        0.66034   0.00001   0.00306   0.00319   0.00623   0.66657
   D30        0.74405  -0.00004   0.00828   0.00784   0.01610   0.76015
   D31       -1.47824   0.00054   0.00505   0.00960   0.01464  -1.46360
   D32        2.79884  -0.00014   0.00660   0.00363   0.01023   2.80907
   D33        2.77531   0.00020   0.00879   0.00807   0.01684   2.79215
   D34        0.55303   0.00078   0.00556   0.00982   0.01538   0.56840
   D35       -1.45309   0.00010   0.00712   0.00386   0.01097  -1.44212
   D36        0.64892  -0.00036   0.00086  -0.00159  -0.00075   0.64818
   D37       -1.46964  -0.00054   0.00008  -0.00379  -0.00372  -1.47335
   D38        2.80399  -0.00037   0.00115  -0.00124  -0.00010   2.80390
   D39        2.86867   0.00043   0.00706   0.00053   0.00757   2.87624
   D40        0.75011   0.00025   0.00628  -0.00168   0.00460   0.75471
   D41       -1.25944   0.00042   0.00735   0.00088   0.00822  -1.25123
   D42       -1.39441   0.00027   0.00207   0.00048   0.00254  -1.39187
   D43        2.77022   0.00009   0.00129  -0.00172  -0.00043   2.76978
   D44        0.76066   0.00026   0.00236   0.00083   0.00318   0.76385
   D45        2.91728   0.00040   0.06651   0.01257   0.07907   2.99635
   D46        0.84876   0.00099   0.06896   0.01632   0.08527   0.93403
   D47       -1.31647   0.00085   0.07083   0.00904   0.07987  -1.23660
   D48        0.69414   0.00012   0.06064   0.01256   0.07320   0.76734
   D49       -1.37437   0.00071   0.06308   0.01631   0.07940  -1.29497
   D50        2.74359   0.00058   0.06496   0.00903   0.07400   2.81758
   D51       -1.34859   0.00038   0.06546   0.01656   0.08201  -1.26657
   D52        2.86608   0.00097   0.06790   0.02031   0.08822   2.95430
   D53        0.70085   0.00083   0.06978   0.01303   0.08281   0.78367
   D54        0.84669   0.00008  -0.00329  -0.00166  -0.00495   0.84174
   D55       -1.30306  -0.00004  -0.00470  -0.00482  -0.00953  -1.31259
   D56        2.97740   0.00003  -0.00405  -0.00256  -0.00661   2.97078
   D57        2.98876   0.00011  -0.00123  -0.00046  -0.00169   2.98707
   D58        0.83901  -0.00002  -0.00264  -0.00362  -0.00627   0.83274
   D59       -1.16372   0.00005  -0.00199  -0.00136  -0.00336  -1.16707
   D60       -1.29867   0.00002  -0.00279  -0.00290  -0.00570  -1.30437
   D61        2.83477  -0.00010  -0.00420  -0.00607  -0.01028   2.82449
   D62        0.83204  -0.00003  -0.00356  -0.00381  -0.00737   0.82468
   D63       -1.29012   0.00017   0.00277   0.00007   0.00283  -1.28729
   D64        0.96119  -0.00018   0.00041  -0.00316  -0.00276   0.95843
   D65        2.98979   0.00001   0.00163  -0.00111   0.00051   2.99029
   D66        0.87381   0.00029   0.00470   0.00236   0.00705   0.88086
   D67        3.12511  -0.00005   0.00234  -0.00088   0.00146   3.12657
   D68       -1.12948   0.00013   0.00356   0.00117   0.00473  -1.12475
   D69        2.86709   0.00020   0.00346   0.00116   0.00461   2.87170
   D70       -1.16479  -0.00015   0.00110  -0.00208  -0.00098  -1.16577
   D71        0.86381   0.00004   0.00232  -0.00002   0.00229   0.86610
   D72       -3.05097  -0.00021  -0.01800   0.00111  -0.01687  -3.06785
   D73        1.13227  -0.00024  -0.01836   0.00047  -0.01787   1.11440
   D74       -0.97273  -0.00013  -0.01703   0.00094  -0.01607  -0.98880
   D75        0.98047  -0.00008  -0.01568   0.00404  -0.01166   0.96880
   D76       -1.11948  -0.00011  -0.01604   0.00340  -0.01266  -1.13213
   D77        3.05871   0.00000  -0.01471   0.00387  -0.01086   3.04785
   D78       -1.05996   0.00007  -0.01513   0.00417  -0.01096  -1.07092
   D79        3.12328   0.00003  -0.01549   0.00353  -0.01196   3.11132
   D80        1.01829   0.00014  -0.01416   0.00400  -0.01016   1.00812
   D81       -0.10050   0.00036   0.03700  -0.03760  -0.00060  -0.10110
   D82        1.99273  -0.00002   0.04056  -0.04743  -0.00678   1.98595
   D83       -2.23985   0.00009   0.04587  -0.04883  -0.00301  -2.24286
   D84        3.04178  -0.00003   0.02396  -0.02049   0.00351   3.04529
   D85       -1.14817  -0.00040   0.02753  -0.03032  -0.00268  -1.15085
   D86        0.90243  -0.00030   0.03283  -0.03172   0.00110   0.90353
   D87        0.11067  -0.00042  -0.04062   0.03257  -0.00802   0.10265
   D88       -2.00854  -0.00019  -0.04625   0.04237  -0.00385  -2.01239
   D89        2.19697  -0.00018  -0.04432   0.03827  -0.00599   2.19098
   D90       -1.97551   0.00044  -0.04401   0.04772   0.00366  -1.97185
   D91        2.18846   0.00067  -0.04964   0.05752   0.00783   2.19629
   D92        0.11079   0.00068  -0.04771   0.05342   0.00569   0.11648
   D93        2.21358  -0.00029  -0.05191   0.04213  -0.00972   2.20386
   D94        0.09437  -0.00006  -0.05755   0.05193  -0.00555   0.08882
   D95       -1.98331  -0.00005  -0.05562   0.04783  -0.00769  -1.99099
   D96        1.00649   0.00043   0.02222   0.00441   0.02647   1.03296
   D97        3.09845   0.00027   0.02013   0.00334   0.02331   3.12177
   D98       -1.09887   0.00041   0.02147   0.00415   0.02546  -1.07342
   D99        3.04559  -0.00009   0.02408  -0.00199   0.02223   3.06782
   D100      -1.14564  -0.00025   0.02199  -0.00306   0.01908  -1.12656
   D101       0.94022  -0.00011   0.02333  -0.00226   0.02122   0.96144
   D102      -1.08626   0.00017   0.02155   0.00339   0.02496  -1.06130
   D103       1.00570   0.00001   0.01946   0.00233   0.02181   1.02751
   D104       3.09156   0.00015   0.02081   0.00313   0.02395   3.11551
   D105       1.03637  -0.00010  -0.06173   0.05176  -0.00979   1.02658
   D106      -0.98234  -0.00004  -0.05894   0.04828  -0.01084  -0.99319
   D107      -3.13814   0.00009  -0.05565   0.04553  -0.01011   3.13494
   D108       1.27047   0.00024  -0.01018   0.02156   0.01139   1.28185
   D109      -2.86579   0.00019  -0.01167   0.02143   0.00977  -2.85602
   D110      -0.82791  -0.00005  -0.01669   0.02386   0.00716  -0.82075
   D111      -1.13110  -0.00037   0.02117  -0.03179  -0.01061  -1.14171
   D112       0.97158   0.00010   0.02403  -0.02742  -0.00338   0.96820
   D113       3.06144  -0.00039   0.02069  -0.03085  -0.01015   3.05129
   D114       3.04724  -0.00011   0.02527  -0.02994  -0.00468   3.04256
   D115      -1.13326   0.00037   0.02812  -0.02557   0.00255  -1.13071
   D116       0.95660  -0.00013   0.02479  -0.02901  -0.00422   0.95238
   D117       1.04701  -0.00013   0.02524  -0.02742  -0.00218   1.04482
   D118      -3.13350   0.00034   0.02809  -0.02305   0.00504  -3.12845
   D119      -1.04364  -0.00015   0.02476  -0.02648  -0.00172  -1.04536
   D120      -1.09934  -0.00017   0.02064  -0.00807   0.01259  -1.08676
   D121       1.02192   0.00030   0.02668  -0.00966   0.01703   1.03895
   D122       3.10066  -0.00015   0.02207  -0.00788   0.01419   3.11486
   D123       0.98465   0.00006   0.02129  -0.01030   0.01099   0.99564
   D124       3.10591   0.00053   0.02734  -0.01190   0.01543   3.12135
   D125      -1.09852   0.00008   0.02273  -0.01012   0.01259  -1.08593
   D126       2.98071  -0.00051   0.01953  -0.01369   0.00585   2.98655
   D127      -1.18122  -0.00004   0.02558  -0.01528   0.01029  -1.17093
   D128       0.89753  -0.00049   0.02096  -0.01351   0.00745   0.90498
   D129      -2.91610   0.00004  -0.04568   0.04905   0.00337  -2.91273
   D130       1.23385   0.00010  -0.05074   0.05172   0.00097   1.23482
   D131      -0.85291   0.00034  -0.05016   0.05311   0.00295  -0.84996
         Item               Value     Threshold  Converged?
 Maximum Force            0.002937     0.000450     NO 
 RMS     Force            0.000510     0.000300     NO 
 Maximum Displacement     0.309632     0.001800     NO 
 RMS     Displacement     0.057377     0.001200     NO 
 Predicted change in Energy=-3.655075D-04
 GradGradGradGradGradGradGradGradGradGradGradGradGradGradGradGradGradGrad

                          Input orientation:                          
 ---------------------------------------------------------------------
 Center     Atomic      Atomic             Coordinates (Angstroms)
 Number     Number       Type             X           Y           Z
 ---------------------------------------------------------------------
      1          6           0       -1.648020    0.705069   -0.091558
      2          6           0       -0.994842   -0.428226   -0.445806
      3          6           0        0.426224   -0.568093   -0.913989
      4          6           0        1.409589    0.383852   -0.185446
      5          6           0        1.356749    1.827041   -0.740433
      6          6           0       -0.032716    2.347093   -1.155553
      7          6           0       -1.186486    2.144225   -0.153738
      8          6           0       -3.010704    0.365888    0.346843
      9          6           0       -3.177567   -1.143167    0.324609
     10          6           0       -1.871188   -1.678801   -0.299122
     11          8           0       -3.880358    1.169814    0.684515
     12          6           0       -0.894075    2.725058    1.244940
     13          6           0       -2.095686   -2.374119   -1.643346
     14          8           0       -1.217265   -2.659151    0.531312
     15          6           0        2.870187   -0.177337   -0.155090
     16          8           0        3.765204    0.833474    0.357341
     17          6           0        3.411636   -0.554334   -1.534834
     18          6           0        2.986255   -1.383194    0.792343
     19          8           0        2.668698   -0.932712    2.113913
     20          1           0        0.471379   -0.395705   -1.999023
     21          1           0        0.719292   -1.611622   -0.767226
     22          1           0        1.087008    0.423607    0.861989
     23          1           0        2.007052    1.907841   -1.621101
     24          1           0        1.786741    2.499494    0.009250
     25          1           0       -0.326718    1.890158   -2.109254
     26          1           0        0.061210    3.422677   -1.355968
     27          1           0       -2.047802    2.708037   -0.542617
     28          1           0       -3.311471   -1.521026    1.344954
     29          1           0       -4.077855   -1.414852   -0.238444
     30          1           0       -0.635375    3.788357    1.167290
     31          1           0       -0.064304    2.209624    1.740379
     32          1           0       -1.775169    2.641615    1.890545
     33          1           0       -1.144206   -2.675566   -2.093530
     34          1           0       -2.707204   -3.271325   -1.495680
     35          1           0       -2.616619   -1.709722   -2.340329
     36          1           0       -1.050894   -2.250085    1.399007
     37          1           0        3.587256    0.880607    1.314717
     38          1           0        2.855886   -1.391318   -1.969105
     39          1           0        3.354031    0.290630   -2.228670
     40          1           0        4.462969   -0.850672   -1.452740
     41          1           0        2.319304   -2.201350    0.490043
     42          1           0        4.018951   -1.755571    0.757134
     43          1           0        2.939999   -1.625513    2.737777
 ---------------------------------------------------------------------
                    Distance matrix (angstroms):
                    1          2          3          4          5
     1  C    0.000000
     2  C    1.355172   0.000000
     3  C    2.569012   1.502727   0.000000
     4  C    3.075869   2.551186   1.550477   0.000000
     5  C    3.272384   3.271547   2.575396   1.547125   0.000000
     6  C    2.537230   3.021891   2.960961   2.622149   1.540582
     7  C    1.512631   2.596062   3.245842   3.136802   2.629232
     8  C    1.471104   2.307078   3.778160   4.452263   4.731996
     9  C    2.434889   2.422595   3.853849   4.861476   5.524172
    10  C    2.403273   1.534091   2.624850   3.876978   4.785944
    11  O    2.408653   3.486768   4.911434   5.418312   5.467148
    12  C    2.536734   3.579383   4.153193   3.582475   3.132787
    13  C    3.477046   2.536229   3.186491   4.692422   5.512196
    14  O    3.448404   2.445660   3.026957   4.083377   5.326237
    15  C    4.604006   3.884059   2.588739   1.564992   2.578886
    16  O    5.433322   4.989486   3.837897   2.458800   2.827178
    17  C    5.410108   4.540808   3.049315   2.590219   3.244161
    18  C    5.159324   4.277161   3.182721   2.562108   3.912837
    19  O    5.116687   4.497577   3.785476   2.933556   4.181476
    20  H    3.056465   2.136199   1.099570   2.185636   2.703429
    21  H    3.380496   2.107604   1.093791   2.190180   3.497352
    22  H    2.910129   2.601932   2.138739   1.096704   2.147124
    23  H    4.140738   3.981193   3.021469   2.177294   1.097724
    24  H    3.876559   4.063967   3.480441   2.157798   1.095039
    25  H    2.687261   2.930590   2.835239   2.997458   2.170649
    26  H    3.450449   4.095497   4.031728   3.524586   2.145544
    27  H    2.091689   3.309720   4.122105   4.181263   3.522251
    28  H    3.128280   3.125348   4.470042   5.315928   6.111520
    29  H    3.227962   3.243670   4.632504   5.774962   6.347975
    30  H    3.480922   4.528893   4.943418   4.195525   3.384483
    31  H    2.850936   3.550149   3.873241   3.035557   2.884474
    32  H    2.774006   3.935908   4.797267   4.421529   4.170670
    33  H    3.961113   2.790670   2.880800   4.418449   5.325328
    34  H    4.348004   3.481038   4.179019   5.659065   6.563493
    35  H    3.438949   2.803856   3.549177   5.023636   5.554819
    36  H    3.363224   2.593384   3.218839   3.937269   5.195854
    37  H    5.423702   5.080169   4.130132   2.690630   3.177191
    38  H    5.310856   4.251599   2.773846   2.902489   3.756978
    39  H    5.455229   4.754794   3.322325   2.822111   2.926525
    40  H    6.451150   5.565976   4.082329   3.528911   4.162467
    41  H    4.952291   3.873415   2.867504   2.822611   4.320707
    42  H    6.236152   5.324193   4.136477   3.503478   4.707986
    43  H    5.872535   5.201122   4.557696   3.863280   5.150218
                    6          7          8          9         10
     6  C    0.000000
     7  C    1.541419   0.000000
     8  C    3.879533   2.596312   0.000000
     9  C    4.925737   3.873005   1.518415   0.000000
    10  C    4.507912   3.886577   2.428275   1.543558   0.000000
    11  O    4.424497   2.984810   1.231510   2.444039   3.622003
    12  C    2.578209   1.542456   3.294295   4.585249   4.767898
    13  C    5.175290   4.843657   3.507955   2.560969   1.529969
    14  O    5.413976   4.852078   3.521549   2.486709   1.441639
    15  C    3.974987   4.673997   5.927217   6.143148   4.975517
    16  O    4.359367   5.147669   6.792030   7.218743   6.205754
    17  C    4.519480   5.507484   6.755292   6.871816   5.540726
    18  C    5.179143   5.545225   6.262689   6.186202   4.987327
    19  O    5.361359   5.428833   6.088063   6.117575   5.195186
    20  H    2.913502   3.550329   4.267084   4.390077   3.166009
    21  H    4.048177   4.256142   4.366299   4.073950   2.633291
    22  H    3.004006   3.026715   4.130369   4.574950   3.810410
    23  H    2.137833   3.522459   5.606095   6.322556   5.445399
    24  H    2.165737   2.998810   5.261342   6.165451   5.561806
    25  H    1.097622   2.151232   3.944565   4.822042   4.289456
    26  H    1.098121   2.153263   4.656198   5.844737   5.556632
    27  H    2.136946   1.100444   2.684024   4.106120   4.397138
    28  H    5.653770   4.493963   2.155720   1.096272   2.191414
    29  H    5.599684   4.586308   2.156944   1.096065   2.223225
    30  H    2.799292   2.179910   4.246012   5.611843   5.793739
    31  H    2.899364   2.202554   3.744673   4.789365   4.748077
    32  H    3.521590   2.184728   3.014713   4.329371   4.844570
    33  H    5.228988   5.195668   4.323156   3.511439   2.177600
    34  H    6.231789   5.782869   4.088560   2.839675   2.160279
    35  H    4.953584   4.656111   3.418238   2.781644   2.173280
    36  H    5.356912   4.662549   3.433833   2.627230   1.970505
    37  H    4.621365   5.151864   6.688407   7.130134   6.240967
    38  H    4.793914   5.668897   6.547386   6.459510   5.021625
    39  H    4.104958   5.325172   6.866498   7.157988   5.908022
    40  H    5.524962   6.524811   7.782950   7.849989   6.491393
    41  H    5.378505   5.620412   5.917786   5.600242   4.296052
    42  H    6.075050   6.567699   7.354248   7.235468   5.984589
    43  H    6.306873   6.292826   6.715140   6.593986   5.689738
                   11         12         13         14         15
    11  O    0.000000
    12  C    3.413319   0.000000
    13  C    4.600375   5.982280   0.000000
    14  O    4.666530   5.440903   2.362626   0.000000
    15  C    6.934667   4.955164   5.630333   4.830922   0.000000
    16  O    7.659946   5.106349   6.974341   6.087174   1.444084
    17  C    7.814817   6.084465   5.801206   5.488710   1.529375
    18  C    7.326653   5.669175   5.721944   4.400657   1.537917
    19  O    7.025235   5.179552   6.236506   4.537172   2.399909
    20  H    5.346946   4.703926   3.260437   3.791740   3.033488
    21  H    5.567828   5.045648   3.045175   2.556124   2.656733
    22  H    5.026235   3.060722   4.922756   3.862955   2.138998
    23  H    6.365700   4.159156   5.930273   5.990535   2.691126
    24  H    5.860037   2.960504   6.446427   5.992346   2.892453
    25  H    4.577379   3.502795   4.640084   5.334967   4.279427
    26  H    4.977441   2.857265   6.191739   6.494994   4.721500
    27  H    2.688911   2.127612   5.200212   5.536228   5.715083
    28  H    2.828503   4.887028   3.337041   2.518540   6.501425
    29  H    2.751609   5.429156   2.612075   3.213064   7.057880
    30  H    4.197589   1.097069   6.928802   6.504877   5.455674
    31  H    4.093693   1.095287   6.048703   5.147439   4.231030
    32  H    2.837698   1.095488   6.143998   5.500626   5.806069
    33  H    5.476404   6.354108   1.094920   2.625910   5.110190
    34  H    5.084609   6.837766   1.095782   2.589087   6.517456
    35  H    4.363306   5.957230   1.094796   3.332555   6.101517
    36  H    4.495783   4.979998   3.219144   0.973606   4.699614
    37  H    7.499737   4.846566   7.186043   6.018890   1.947760
    38  H    7.679718   6.429374   5.058664   4.944698   2.182798
    39  H    7.848312   6.003234   6.094498   6.100447   2.180100
    40  H    8.846543   6.982926   6.735962   6.282684   2.161997
    41  H    7.059629   5.930023   4.906458   3.566315   2.194606
    42  H    8.423908   6.667220   6.598007   5.318402   2.154677
    43  H    7.651601   5.988001   6.716604   4.818686   3.235856
                   16         17         18         19         20
    16  O    0.000000
    17  C    2.373046   0.000000
    18  C    2.389478   2.506733   0.000000
    19  O    2.721633   3.742791   1.431895   0.000000
    20  H    4.232329   2.980897   3.884772   4.693914   0.000000
    21  H    4.064569   2.992623   2.761078   3.544300   1.748496
    22  H    2.755974   3.479228   2.622312   2.430774   3.039023
    23  H    2.856500   2.835949   4.196958   4.738866   2.794179
    24  H    2.609809   3.788185   4.138518   4.121589   3.761052
    25  H    4.893311   4.503420   5.487247   5.897140   2.423691
    26  H    4.833111   5.203265   6.022252   6.148860   3.893815
    27  H    6.173730   6.436849   6.622840   6.523617   4.254480
    28  H    7.523189   7.377523   6.323427   6.058039   5.172860
    29  H    8.180678   7.649418   7.138990   7.161147   4.983355
    30  H    5.362130   6.522173   6.324692   5.839648   5.362538
    31  H    4.297873   5.518029   4.807600   4.181280   4.588879
    32  H    6.026260   6.989296   6.330584   5.707334   5.422271
    33  H    6.513250   5.056428   5.201845   5.939559   2.795856
    34  H    7.885120   6.695056   6.419935   6.884664   4.315777
    35  H    7.380578   6.190606   6.427476   6.955472   3.373257
    36  H    5.812762   5.603318   4.173502   4.010228   4.159645
    37  H    0.974914   3.195284   2.399765   2.184168   4.724250
    38  H    3.344983   1.094528   2.764536   4.112955   2.584185
    39  H    2.674172   1.094847   3.473250   4.563363   2.972117
    40  H    2.568972   1.095380   2.739463   3.993389   4.054407
    41  H    3.364282   2.829483   1.097993   2.090089   3.587565
    42  H    2.631991   2.657992   1.098346   2.083537   4.693709
    43  H    3.520519   4.430019   1.961013   0.970970   5.481221
                   21         22         23         24         25
    21  H    0.000000
    22  H    2.632815   0.000000
    23  H    3.843702   3.035650   0.000000
    24  H    4.317827   2.350765   1.748324   0.000000
    25  H    3.893281   3.602455   2.384342   3.053860   0.000000
    26  H    5.111150   3.868593   2.480186   2.386115   1.751155
    27  H    5.134852   4.125357   4.271449   3.879660   2.466862
    28  H    4.551546   4.833371   6.988655   6.628760   5.698814
    29  H    4.830212   5.591663   7.069520   7.055278   5.337982
    30  H    5.893831   3.792275   4.277135   2.978065   3.799233
    31  H    4.637242   2.299335   3.959941   2.550921   3.871769
    32  H    5.601438   3.764245   5.212991   4.030716   4.319849
    33  H    2.522635   4.828901   5.582224   6.308199   4.638358
    34  H    3.876356   5.797169   7.004548   7.467443   5.717000
    35  H    3.689523   5.340673   5.914590   6.528981   4.272725
    36  H    2.869453   3.465205   5.980003   5.704568   5.474846
    37  H    4.332541   2.581676   3.488737   2.750799   5.297355
    38  H    2.461317   3.799734   3.424336   4.493927   4.573477
    39  H    3.563177   3.835265   2.190632   3.513370   4.015055
    40  H    3.881249   4.287059   3.697198   4.530256   5.557361
    41  H    2.118617   2.923576   4.630321   4.755283   5.522518
    42  H    3.637601   3.654600   4.808776   4.862887   6.355498
    43  H    4.149310   3.339319   5.688128   5.078439   6.820930
                   26         27         28         29         30
    26  H    0.000000
    27  H    2.370692   0.000000
    28  H    6.565833   4.800496   0.000000
    29  H    6.463931   4.605633   1.762319   0.000000
    30  H    2.643063   2.466947   5.948328   6.395322   0.000000
    31  H    3.327854   3.065086   4.961673   5.758572   1.773965
    32  H    3.810799   2.449289   4.470512   5.127366   1.771227
    33  H    6.259840   5.674945   4.225302   3.692837   7.257697
    34  H    7.245226   6.090641   3.390853   2.627893   7.824513
    35  H    5.872074   4.803324   3.754961   2.576835   6.815981
    36  H    6.403662   5.417259   2.375848   3.541377   6.057155
    37  H    5.101733   6.208307   7.304875   8.150790   5.129070
    38  H    5.600062   6.548720   7.002579   7.146503   6.989629
    39  H    4.627526   6.153571   7.777006   7.880520   6.299366
    40  H    6.135663   7.475484   8.289656   8.645143   7.374161
    41  H    6.335331   6.651321   5.735795   6.486364   6.713075
    42  H    6.851508   7.643208   7.357692   8.164896   7.250249
    43  H    7.108473   7.376910   6.405603   7.625781   6.675306
                   31         32         33         34         35
    31  H    0.000000
    32  H    1.770939   0.000000
    33  H    6.303183   6.674083   0.000000
    34  H    6.891864   6.877359   1.776321   0.000000
    35  H    6.207073   6.127191   1.778135   1.777706   0.000000
    36  H    4.580272   4.969397   3.519596   3.487908   4.089757
    37  H    3.909139   5.673476   6.830026   8.047180   7.652270
    38  H    5.937555   7.253145   4.203035   5.891224   5.494315
    39  H    5.578611   6.985969   5.389871   7.068477   6.297820
    40  H    6.329109   7.892274   5.931379   7.567879   7.186539
    41  H    5.167360   6.494646   4.346910   5.509421   5.711045
    42  H    5.776029   7.361500   5.969159   7.253540   7.323057
    43  H    4.972817   6.415527   6.412867   7.247189   7.527964
                   36         37         38         39         40
    36  H    0.000000
    37  H    5.596497   0.000000
    38  H    5.229205   4.059561   0.000000
    39  H    6.246490   3.599731   1.773266   0.000000
    40  H    6.363451   3.379796   1.772470   1.770418   0.000000
    41  H    3.490964   3.433111   2.644140   3.830407   3.192810
    42  H    5.134187   2.728863   2.986266   3.680229   2.428896
    43  H    4.255541   2.953757   4.713455   5.339346   4.525510
                   41         42         43
    41  H    0.000000
    42  H    1.777317   0.000000
    43  H    2.401907   2.259202   0.000000
 Stoichiometry    C15H24O4
 Framework group  C1[X(C15H24O4)]
 Deg. of freedom   123
 Full point group                 C1      NOp   1
 Largest Abelian subgroup         C1      NOp   1
 Largest concise Abelian subgroup C1      NOp   1
                         Standard orientation:                         
 ---------------------------------------------------------------------
 Center     Atomic      Atomic             Coordinates (Angstroms)
 Number     Number       Type             X           Y           Z
 ---------------------------------------------------------------------
      1          6           0       -1.681575    0.716634   -0.078179
      2          6           0       -1.044811   -0.441673   -0.377092
      3          6           0        0.368750   -0.622973   -0.853709
      4          6           0        1.371081    0.356585   -0.190551
      5          6           0        1.326475    1.767534   -0.823663
      6          6           0       -0.062528    2.279441   -1.250295
      7          6           0       -1.205763    2.144937   -0.225163
      8          6           0       -3.042164    0.417351    0.394444
      9          6           0       -3.225133   -1.088680    0.457502
     10          6           0       -1.932343   -1.672404   -0.151213
     11          8           0       -3.899041    1.248315    0.697556
     12          6           0       -0.889823    2.798582    1.135756
     13          6           0       -2.180902   -2.438115   -1.452254
     14          8           0       -1.278432   -2.612799    0.724219
     15          6           0        2.825969   -0.218369   -0.146644
     16          8           0        3.737883    0.809053    0.298548
     17          6           0        3.346155   -0.676776   -1.509824
     18          6           0        2.941190   -1.371463    0.864439
     19          8           0        2.644912   -0.845392    2.162820
     20          1           0        0.402158   -0.511092   -1.947062
     21          1           0        0.652652   -1.660050   -0.653081
     22          1           0        1.062042    0.457544    0.856856
     23          1           0        1.966540    1.792459   -1.715118
     24          1           0        1.772835    2.475390   -0.117395
     25          1           0       -0.373201    1.774012   -2.173766
     26          1           0        0.040180    3.341244   -1.510860
     27          1           0       -2.065899    2.696077   -0.634293
     28          1           0       -3.350244   -1.408277    1.498663
     29          1           0       -4.135186   -1.380871   -0.078956
     30          1           0       -0.620958    3.853036    0.996479
     31          1           0       -0.059388    2.301962    1.648980
     32          1           0       -1.763612    2.760657    1.795413
     33          1           0       -1.238338   -2.774501   -1.896401
     34          1           0       -2.799918   -3.318941   -1.248042
     35          1           0       -2.703492   -1.807314   -2.178593
     36          1           0       -1.096951   -2.158472    1.565979
     37          1           0        3.572412    0.910803    1.253913
     38          1           0        2.776264   -1.530135   -1.890608
     39          1           0        3.288767    0.129301   -2.248495
     40          1           0        4.395261   -0.979876   -1.424010
     41          1           0        2.261959   -2.197515    0.615699
     42          1           0        3.969397   -1.756732    0.837555
     43          1           0        2.916692   -1.505788    2.820692
 ---------------------------------------------------------------------
 Rotational constants (GHZ):      0.5327928      0.2791111      0.2279828
 Standard basis: 6-31G(d) (6D, 7F)
 There are   333 symmetry adapted cartesian basis functions of A   symmetry.
 There are   333 symmetry adapted basis functions of A   symmetry.
   333 basis functions,   628 primitive gaussians,   333 cartesian basis functions
    73 alpha electrons       73 beta electrons
       nuclear repulsion energy      1612.9878863533 Hartrees.
 NAtoms=   43 NActive=   43 NUniq=   43 SFac= 1.00D+00 NAtFMM=   60 NAOKFM=F Big=F
 Integral buffers will be    131072 words long.
 Raffenetti 2 integral format.
 Two-electron integral symmetry is turned on.
 ------------------------------------------------------------------------------
 Polarizable Continuum Model (PCM)
 =================================
 Model                : PCM (using non-symmetric T matrix).
 Atomic radii         : SMD-Coulomb.
 Polarization charges : Total charges.
 Charge compensation  : None.
 Solution method      : On-the-fly selection.
 Cavity type          : VdW (van der Waals Surface) (Alpha=1.000).
 Cavity algorithm     : GePol (No added spheres)
                        Default sphere list used, NSphG=   43.
                        Lebedev-Laikov grids with approx.  5.0 points / Ang**2.
                        Smoothing algorithm: Karplus/York (Gamma=1.0000).
                        Polarization charges: spherical gaussians, with
                                              point-specific exponents (IZeta= 3).
                        Self-potential: point-specific (ISelfS= 7).
                        Self-field    : sphere-specific E.n sum rule (ISelfD= 2).
 1st derivatives      : Analytical E(r).r(x)/FMM algorithm (CHGder, D1EAlg=3).
                        Cavity 1st derivative terms included.
 Solvent              : Methanol, Eps=  32.613000 Eps(inf)=   1.765709
 ------------------------------------------------------------------------------
 ------------------------------------------------------------------------------
 Atomic radii for non-electrostatic terms: SMD-CDS.
 ------------------------------------------------------------------------------
 Nuclear repulsion after PCM non-electrostatic terms =     1612.9891571745 Hartrees.
 One-electron integrals computed using PRISM.
 NBasis=   333 RedAO= T EigKep=  9.19D-04  NBF=   333
 NBsUse=   333 1.00D-06 EigRej= -1.00D+00 NBFU=   333
 Initial guess from the checkpoint file:  "DY-202A-11R_1.chk"
 B after Tr=     0.000000    0.000000    0.000000
         Rot=    0.999874   -0.015446    0.002835   -0.002340 Ang=  -1.82 deg.
 ExpMin= 1.61D-01 ExpMax= 5.48D+03 ExpMxC= 8.25D+02 IAcc=1 IRadAn=         1 AccDes= 0.00D+00
 Harris functional with IExCor=  402 and IRadAn=       1 diagonalized for initial guess.
 HarFok:  IExCor=  402 AccDes= 0.00D+00 IRadAn=         1 IDoV= 1 UseB2=F ITyADJ=14
 ICtDFT=  3500011 ScaDFX=  1.000000  1.000000  1.000000  1.000000
 FoFCou: FMM=F IPFlag=           0 FMFlag=      100000 FMFlg1=           0
         NFxFlg=           0 DoJE=T BraDBF=F KetDBF=T FulRan=T
         wScrn=  0.000000 ICntrl=     500 IOpCl=  0 I1Cent=   200000004 NGrid=           0
         NMat0=    1 NMatS0=      1 NMatT0=    0 NMatD0=    1 NMtDS0=    0 NMtDT0=    0
 Petite list used in FoFCou.
 Keep R1 ints in memory in canonical form, NReq=1565304907.
 Requested convergence on RMS density matrix=1.00D-08 within 128 cycles.
 Requested convergence on MAX density matrix=1.00D-06.
 Requested convergence on             energy=1.00D-06.
 No special actions if energy rises.
 Inv3:  Mode=1 IEnd=    21902412.
 Iteration    1 A*A^-1 deviation from unit magnitude is 6.22D-15 for   2684.
 Iteration    1 A*A^-1 deviation from orthogonality  is 6.21D-15 for   2701   1486.
 Iteration    1 A^-1*A deviation from unit magnitude is 5.55D-15 for   2696.
 Iteration    1 A^-1*A deviation from orthogonality  is 2.34D-11 for   2318   2260.
 Error on total polarization charges =  0.05170
 SCF Done:  E(RB3LYP) =  -886.951741370     A.U. after   10 cycles
            NFock= 10  Conv=0.41D-08     -V/T= 2.0094
 SMD-CDS (non-electrostatic) energy       (kcal/mol) =       0.80
 (included in total energy above)
 D1PCM: PCM CHGder 1st derivatives, ID1Alg=3 FixD1E=F DoIter=F DoCFld=F I1PDM=0.
 Calling FoFJK, ICntrl=      2127 FMM=F ISym2X=0 I1Cent= 0 IOpClX= 0 NMat=1 NMatS=1 NMatT=0.
 ***** Axes restored to original set *****
 -------------------------------------------------------------------
 Center     Atomic                   Forces (Hartrees/Bohr)
 Number     Number              X              Y              Z
 -------------------------------------------------------------------
      1        6           0.001232845    0.001246955   -0.000716770
      2        6          -0.000519625   -0.000392461    0.000446822
      3        6           0.000745457    0.000517109    0.000135497
      4        6          -0.000425305   -0.000274963   -0.000193567
      5        6           0.000148471    0.000110576   -0.000038465
      6        6           0.000257053    0.000099026    0.000024243
      7        6          -0.000716913   -0.000670120   -0.000032926
      8        6           0.000577275   -0.000597639    0.002161985
      9        6          -0.001530802   -0.000262272   -0.001426098
     10        6           0.001497762   -0.000535708    0.000062525
     11        8          -0.000815716    0.000526685   -0.000602892
     12        6           0.000056091    0.000018180   -0.000388030
     13        6          -0.000547744    0.000071601    0.000119928
     14        8          -0.000522907    0.000545022   -0.000343631
     15        6           0.000621614   -0.000013114   -0.000076391
     16        8          -0.000410920    0.000439431    0.000044462
     17        6          -0.000746156   -0.000136034    0.000197095
     18        6          -0.000006824   -0.000606469   -0.001161122
     19        8          -0.000285333    0.000139451    0.000841875
     20        1          -0.000071855   -0.000005684   -0.000142787
     21        1           0.000017329   -0.000068391    0.000084072
     22        1           0.000186631   -0.000158460   -0.000118557
     23        1          -0.000020545    0.000141651   -0.000037516
     24        1           0.000085968   -0.000074348    0.000035768
     25        1          -0.000129337   -0.000086587   -0.000085349
     26        1           0.000073759    0.000134884   -0.000023623
     27        1           0.000013847   -0.000071160    0.000043377
     28        1           0.000497740    0.000423957    0.000314743
     29        1           0.000203890   -0.000213160    0.000134124
     30        1           0.000045655    0.000040019    0.000092241
     31        1           0.000020910   -0.000076466    0.000074889
     32        1          -0.000087883    0.000057752    0.000151027
     33        1           0.000049236   -0.000086534    0.000050558
     34        1          -0.000002992   -0.000184239   -0.000163136
     35        1           0.000083578    0.000026075    0.000037344
     36        1           0.000038708   -0.000124993    0.000023104
     37        1           0.000059120   -0.000068099    0.000193429
     38        1          -0.000175426    0.000028508    0.000136838
     39        1           0.000211946   -0.000065793   -0.000071307
     40        1           0.000126727    0.000027655    0.000028948
     41        1           0.000055197    0.000018016    0.000120358
     42        1          -0.000168259    0.000060824   -0.000022735
     43        1           0.000277732    0.000099318    0.000089649
 -------------------------------------------------------------------
 Cartesian Forces:  Max     0.002161985 RMS     0.000452780

 GradGradGradGradGradGradGradGradGradGradGradGradGradGradGradGradGradGrad
 Berny optimization.
 Using GEDIIS/GDIIS optimizer.
 FormGI is forming the generalized inverse of G from B-inverse, IUseBI=4.
 Internal  Forces:  Max     0.000932134 RMS     0.000186884
 Search for a local minimum.
 Step number   6 out of a maximum of  258
 All quantities printed in internal units (Hartrees-Bohrs-Radians)
 Mixed Optimization -- En-DIIS/RFO-DIIS
 Swapping is turned off.
 Update second derivatives using D2CorX and points    4    5    6
 DE= -4.07D-04 DEPred=-3.66D-04 R= 1.11D+00
 TightC=F SS=  1.41D+00  RLast= 2.71D-01 DXNew= 8.6001D-01 8.1197D-01
 Trust test= 1.11D+00 RLast= 2.71D-01 DXMaxT set to 8.12D-01
 ITU=  1 -1  1  1  1  0
     Eigenvalues ---    0.00174   0.00286   0.00343   0.00364   0.00371
     Eigenvalues ---    0.00407   0.00664   0.00701   0.00833   0.00892
     Eigenvalues ---    0.01084   0.01134   0.01171   0.01318   0.01359
     Eigenvalues ---    0.01495   0.02491   0.02653   0.03186   0.03729
     Eigenvalues ---    0.03945   0.04305   0.04423   0.04609   0.04744
     Eigenvalues ---    0.04974   0.05045   0.05136   0.05262   0.05359
     Eigenvalues ---    0.05423   0.05502   0.05560   0.05591   0.05625
     Eigenvalues ---    0.05646   0.05728   0.05868   0.05961   0.05990
     Eigenvalues ---    0.06209   0.06230   0.06992   0.07726   0.08104
     Eigenvalues ---    0.08621   0.08927   0.09076   0.09356   0.09691
     Eigenvalues ---    0.10371   0.11494   0.12078   0.13294   0.13697
     Eigenvalues ---    0.14543   0.15572   0.15910   0.15990   0.16000
     Eigenvalues ---    0.16000   0.16000   0.16000   0.16000   0.16000
     Eigenvalues ---    0.16030   0.16068   0.16105   0.16124   0.16395
     Eigenvalues ---    0.17520   0.18204   0.18681   0.20125   0.20761
     Eigenvalues ---    0.22839   0.23411   0.24662   0.25062   0.26611
     Eigenvalues ---    0.26669   0.27448   0.27890   0.28476   0.28611
     Eigenvalues ---    0.29067   0.29321   0.29632   0.29739   0.30396
     Eigenvalues ---    0.31087   0.31652   0.32279   0.33751   0.33794
     Eigenvalues ---    0.33828   0.33852   0.33919   0.33955   0.34047
     Eigenvalues ---    0.34073   0.34102   0.34117   0.34158   0.34185
     Eigenvalues ---    0.34199   0.34206   0.34224   0.34272   0.34343
     Eigenvalues ---    0.34357   0.34392   0.34413   0.34475   0.34903
     Eigenvalues ---    0.39855   0.40715   0.41908   0.51675   0.52235
     Eigenvalues ---    0.52564   0.52702   0.94727
 En-DIIS/RFO-DIIS IScMMF=        0 using points:     6    5    4    3    2
 RFO step:  Lambda=-3.02209105D-05.
 DidBck=F Rises=F RFO-DIIS coefs:    0.98401    0.06914   -0.10308   -0.07403    0.12397
 Iteration  1 RMS(Cart)=  0.02527268 RMS(Int)=  0.00030770
 Iteration  2 RMS(Cart)=  0.00045338 RMS(Int)=  0.00003980
 Iteration  3 RMS(Cart)=  0.00000022 RMS(Int)=  0.00003980
 Variable       Old X    -DE/DX   Delta X   Delta X   Delta X     New X
                                 (Linear)    (Quad)   (Total)
    R1        2.56090   0.00025   0.00067   0.00086   0.00150   2.56241
    R2        2.85846  -0.00068  -0.00135  -0.00297  -0.00431   2.85415
    R3        2.77998   0.00080   0.00100   0.00202   0.00301   2.78299
    R4        2.83974   0.00019   0.00074  -0.00001   0.00074   2.84049
    R5        2.89901   0.00006  -0.00146  -0.00058  -0.00205   2.89697
    R6        2.92998  -0.00057  -0.00055  -0.00023  -0.00078   2.92919
    R7        2.07789   0.00014  -0.00015  -0.00004  -0.00019   2.07769
    R8        2.06697   0.00008   0.00036  -0.00030   0.00006   2.06702
    R9        2.92364   0.00022   0.00032   0.00110   0.00141   2.92505
   R10        2.95741  -0.00038  -0.00070   0.00188   0.00118   2.95858
   R11        2.07247  -0.00017   0.00031  -0.00043  -0.00013   2.07235
   R12        2.91128   0.00007   0.00024  -0.00001   0.00022   2.91149
   R13        2.07440   0.00003  -0.00001   0.00000  -0.00001   2.07439
   R14        2.06932   0.00001   0.00017   0.00058   0.00074   2.07007
   R15        2.91286   0.00018   0.00022  -0.00058  -0.00037   2.91249
   R16        2.07420   0.00014   0.00020   0.00051   0.00071   2.07491
   R17        2.07515   0.00014  -0.00009   0.00038   0.00029   2.07544
   R18        2.91482  -0.00004  -0.00023  -0.00104  -0.00127   2.91355
   R19        2.07954  -0.00006  -0.00005  -0.00009  -0.00014   2.07940
   R20        2.86939   0.00021  -0.00074  -0.00046  -0.00117   2.86822
   R21        2.32722   0.00075   0.00026   0.00094   0.00120   2.32842
   R22        2.91690   0.00041   0.00122   0.00022   0.00147   2.91837
   R23        2.07165   0.00009  -0.00042   0.00059   0.00017   2.07183
   R24        2.07126  -0.00018  -0.00020  -0.00100  -0.00120   2.07006
   R25        2.89122   0.00010  -0.00036   0.00079   0.00043   2.89165
   R26        2.72430  -0.00069  -0.00023  -0.00282  -0.00305   2.72125
   R27        2.07316   0.00004   0.00000   0.00008   0.00008   2.07324
   R28        2.06979   0.00009  -0.00013   0.00046   0.00033   2.07012
   R29        2.07017   0.00016   0.00008   0.00041   0.00048   2.07065
   R30        2.06910   0.00005   0.00037   0.00042   0.00079   2.06989
   R31        2.07073   0.00013   0.00008   0.00041   0.00049   2.07121
   R32        2.06886  -0.00005  -0.00018  -0.00040  -0.00058   2.06828
   R33        1.83985  -0.00003  -0.00017  -0.00006  -0.00023   1.83962
   R34        2.72892   0.00013   0.00010  -0.00117  -0.00106   2.72786
   R35        2.89010  -0.00043  -0.00062  -0.00148  -0.00211   2.88799
   R36        2.90624   0.00013  -0.00137   0.00288   0.00152   2.90776
   R37        1.84232   0.00018   0.00020   0.00093   0.00113   1.84345
   R38        2.06836   0.00001  -0.00006  -0.00033  -0.00038   2.06797
   R39        2.06896  -0.00001   0.00003   0.00023   0.00026   2.06922
   R40        2.06997   0.00012   0.00013   0.00025   0.00038   2.07035
   R41        2.70589   0.00093   0.00078   0.00311   0.00388   2.70977
   R42        2.07491  -0.00008   0.00017  -0.00024  -0.00007   2.07484
   R43        2.07557  -0.00018  -0.00009  -0.00084  -0.00093   2.07465
   R44        1.83487   0.00006  -0.00002   0.00012   0.00009   1.83496
    A1        2.26249   0.00027   0.00139   0.00224   0.00362   2.26611
    A2        1.90875  -0.00022  -0.00070  -0.00211  -0.00272   1.90603
    A3        2.11092  -0.00005  -0.00080  -0.00021  -0.00110   2.10983
    A4        2.23328  -0.00030  -0.00020  -0.00056  -0.00078   2.23250
    A5        1.96210   0.00026   0.00079   0.00129   0.00218   1.96428
    A6        2.08762   0.00004  -0.00059  -0.00058  -0.00128   2.08634
    A7        1.97820   0.00012   0.00085   0.00227   0.00315   1.98135
    A8        1.90888  -0.00010   0.00008  -0.00080  -0.00071   1.90816
    A9        1.87588  -0.00004   0.00062  -0.00231  -0.00171   1.87417
   A10        1.91917   0.00002   0.00017  -0.00023  -0.00007   1.91909
   A11        1.93133  -0.00005  -0.00164   0.00007  -0.00157   1.92976
   A12        1.84520   0.00003  -0.00014   0.00086   0.00072   1.84592
   A13        1.96330   0.00011   0.00095   0.00049   0.00143   1.96473
   A14        1.96154  -0.00020  -0.00107   0.00124   0.00018   1.96172
   A15        1.85926   0.00006   0.00092   0.00133   0.00225   1.86151
   A16        1.95339   0.00002  -0.00039  -0.00343  -0.00382   1.94958
   A17        1.87417   0.00001  -0.00056  -0.00095  -0.00150   1.87268
   A18        1.84314   0.00001   0.00018   0.00155   0.00172   1.84486
   A19        2.02902  -0.00012   0.00097   0.00263   0.00359   2.03261
   A20        1.91370   0.00017  -0.00011   0.00038   0.00027   1.91396
   A21        1.89003  -0.00007   0.00001  -0.00093  -0.00092   1.88911
   A22        1.86845  -0.00011   0.00005  -0.00087  -0.00082   1.86763
   A23        1.90851   0.00018  -0.00038   0.00000  -0.00037   1.90814
   A24        1.84567  -0.00004  -0.00071  -0.00158  -0.00229   1.84338
   A25        2.04377   0.00005   0.00116   0.00050   0.00166   2.04543
   A26        1.91259   0.00001   0.00000   0.00058   0.00059   1.91317
   A27        1.87829  -0.00002  -0.00064  -0.00073  -0.00138   1.87692
   A28        1.88539  -0.00010   0.00079   0.00008   0.00086   1.88626
   A29        1.88762   0.00004  -0.00062   0.00018  -0.00044   1.88718
   A30        1.84636   0.00002  -0.00092  -0.00075  -0.00167   1.84468
   A31        1.96094   0.00003   0.00016   0.00012   0.00029   1.96123
   A32        1.95934  -0.00003   0.00041  -0.00154  -0.00113   1.95821
   A33        1.83711   0.00003   0.00028   0.00156   0.00184   1.83895
   A34        1.98001  -0.00007  -0.00010  -0.00211  -0.00222   1.97779
   A35        1.86372   0.00003  -0.00088   0.00012  -0.00077   1.86295
   A36        1.85031   0.00002   0.00006   0.00243   0.00250   1.85281
   A37        1.90347  -0.00004  -0.00005   0.00045   0.00040   1.90387
   A38        2.19608   0.00004  -0.00041   0.00003  -0.00069   2.19539
   A39        2.18363   0.00000   0.00046  -0.00032  -0.00016   2.18346
   A40        1.83152   0.00009   0.00017  -0.00032   0.00007   1.83160
   A41        1.92021  -0.00039  -0.00187  -0.01321  -0.01518   1.90503
   A42        1.92211   0.00028  -0.00174   0.00798   0.00612   1.92823
   A43        1.93892  -0.00006   0.00011  -0.00423  -0.00427   1.93465
   A44        1.98403  -0.00012   0.00072   0.00516   0.00582   1.98986
   A45        1.86749   0.00019   0.00236   0.00387   0.00630   1.87379
   A46        1.81237  -0.00006  -0.00042  -0.00077  -0.00110   1.81126
   A47        1.95012   0.00020  -0.00049  -0.00324  -0.00377   1.94635
   A48        1.92870   0.00005  -0.00033   0.00443   0.00405   1.93275
   A49        1.96985  -0.00022   0.00000  -0.00313  -0.00320   1.96666
   A50        1.96829   0.00004   0.00087   0.00186   0.00271   1.97100
   A51        1.83756   0.00000   0.00035   0.00093   0.00132   1.83888
   A52        1.92356   0.00013   0.00052   0.00137   0.00189   1.92545
   A53        1.95690  -0.00003   0.00036  -0.00052  -0.00016   1.95674
   A54        1.93183   0.00011   0.00029   0.00068   0.00097   1.93279
   A55        1.88544  -0.00005  -0.00020  -0.00004  -0.00024   1.88520
   A56        1.88094  -0.00010  -0.00047  -0.00070  -0.00117   1.87977
   A57        1.88273  -0.00006  -0.00057  -0.00085  -0.00142   1.88131
   A58        1.93783  -0.00011   0.00117   0.00022   0.00139   1.93922
   A59        1.91303   0.00031   0.00033   0.00205   0.00237   1.91541
   A60        1.93196  -0.00008  -0.00023  -0.00071  -0.00095   1.93101
   A61        1.89119  -0.00014  -0.00140  -0.00224  -0.00364   1.88755
   A62        1.89527   0.00005  -0.00022  -0.00046  -0.00068   1.89460
   A63        1.89351  -0.00004   0.00031   0.00111   0.00141   1.89492
   A64        1.88091   0.00024  -0.00034   0.00158   0.00124   1.88215
   A65        1.91168  -0.00026   0.00074  -0.00237  -0.00162   1.91006
   A66        1.98374  -0.00035   0.00003  -0.00208  -0.00204   1.98170
   A67        1.94287   0.00050  -0.00189   0.00311   0.00122   1.94410
   A68        1.84757   0.00049   0.00142   0.00101   0.00242   1.84999
   A69        1.85819  -0.00004   0.00040  -0.00007   0.00032   1.85851
   A70        1.91323  -0.00032  -0.00049   0.00036  -0.00013   1.91310
   A71        1.84334   0.00002   0.00020  -0.00356  -0.00337   1.83997
   A72        1.94624  -0.00033   0.00023  -0.00026  -0.00003   1.94621
   A73        1.94213   0.00031  -0.00004   0.00288   0.00284   1.94497
   A74        1.91651  -0.00004   0.00010  -0.00233  -0.00223   1.91428
   A75        1.88810   0.00004   0.00062   0.00157   0.00219   1.89029
   A76        1.88619   0.00017   0.00009   0.00034   0.00042   1.88662
   A77        1.88261  -0.00014  -0.00104  -0.00228  -0.00332   1.87929
   A78        1.88091   0.00010  -0.00191   0.00072  -0.00119   1.87972
   A79        1.94851   0.00022  -0.00062   0.00201   0.00139   1.94990
   A80        1.89341  -0.00021   0.00001   0.00048   0.00049   1.89390
   A81        1.93245  -0.00003   0.00034   0.00161   0.00194   1.93439
   A82        1.92279  -0.00008   0.00144  -0.00384  -0.00239   1.92039
   A83        1.88564  -0.00001   0.00077  -0.00109  -0.00031   1.88532
   A84        1.88238   0.00006  -0.00069   0.00212   0.00144   1.88382
    D1        0.08393   0.00001   0.00000  -0.00096  -0.00095   0.08298
    D2       -3.07891   0.00008   0.00053   0.00720   0.00776  -3.07115
    D3       -3.10681   0.00003  -0.00257  -0.00292  -0.00547  -3.11228
    D4        0.01353   0.00010  -0.00204   0.00525   0.00324   0.01677
    D5        0.37347  -0.00003  -0.00112   0.00042  -0.00071   0.37277
    D6       -1.88301   0.00006  -0.00149   0.00458   0.00309  -1.87992
    D7        2.39519   0.00004  -0.00193   0.00155  -0.00039   2.39481
    D8       -2.71405  -0.00005   0.00169   0.00260   0.00429  -2.70976
    D9        1.31265   0.00005   0.00132   0.00676   0.00808   1.32073
   D10       -0.69233   0.00002   0.00088   0.00373   0.00461  -0.68772
   D11        0.05713  -0.00023  -0.00008   0.00317   0.00312   0.06025
   D12       -3.08930   0.00029  -0.00035   0.03986   0.03954  -3.04976
   D13       -3.12860  -0.00021  -0.00229   0.00150  -0.00076  -3.12936
   D14        0.00816   0.00031  -0.00256   0.03819   0.03566   0.04381
   D15        0.65460   0.00003  -0.00073  -0.00085  -0.00159   0.65301
   D16       -1.49358  -0.00001  -0.00162  -0.00154  -0.00317  -1.49675
   D17        2.79431   0.00002  -0.00182  -0.00092  -0.00276   2.79156
   D18       -2.46440  -0.00005  -0.00133  -0.00954  -0.01087  -2.47527
   D19        1.67060  -0.00009  -0.00222  -0.01024  -0.01246   1.65815
   D20       -0.32469  -0.00006  -0.00243  -0.00962  -0.01204  -0.33673
   D21       -0.07579   0.00008   0.00322  -0.01118  -0.00794  -0.08373
   D22        2.05243  -0.00012   0.00269  -0.01717  -0.01448   2.03796
   D23       -2.19087   0.00003   0.00260  -0.01520  -0.01260  -2.20347
   D24        3.04653   0.00013   0.00372  -0.00378  -0.00004   3.04649
   D25       -1.10843  -0.00007   0.00318  -0.00977  -0.00657  -1.11500
   D26        0.93145   0.00009   0.00309  -0.00780  -0.00470   0.92675
   D27       -1.38235  -0.00005   0.00269   0.00554   0.00822  -1.37413
   D28        2.67709   0.00001   0.00332   0.00878   0.01210   2.68919
   D29        0.66657   0.00007   0.00311   0.00549   0.00859   0.67516
   D30        0.76015  -0.00007   0.00355   0.00594   0.00948   0.76963
   D31       -1.46360  -0.00001   0.00417   0.00918   0.01335  -1.45024
   D32        2.80907   0.00005   0.00397   0.00588   0.00984   2.81891
   D33        2.79215  -0.00005   0.00250   0.00689   0.00938   2.80153
   D34        0.56840   0.00001   0.00312   0.01014   0.01326   0.58166
   D35       -1.44212   0.00007   0.00292   0.00684   0.00975  -1.43237
   D36        0.64818   0.00001  -0.00141  -0.00408  -0.00550   0.64268
   D37       -1.47335   0.00011  -0.00210  -0.00512  -0.00723  -1.48058
   D38        2.80390   0.00010  -0.00121  -0.00293  -0.00415   2.79975
   D39        2.87624  -0.00016  -0.00240  -0.00484  -0.00725   2.86899
   D40        0.75471  -0.00007  -0.00310  -0.00588  -0.00898   0.74573
   D41       -1.25123  -0.00007  -0.00220  -0.00369  -0.00590  -1.25712
   D42       -1.39187  -0.00014  -0.00272  -0.00539  -0.00811  -1.39998
   D43        2.76978  -0.00004  -0.00341  -0.00643  -0.00984   2.75995
   D44        0.76385  -0.00004  -0.00252  -0.00424  -0.00675   0.75709
   D45        2.99635  -0.00002   0.00000  -0.01390  -0.01389   2.98245
   D46        0.93403  -0.00023  -0.00232  -0.01223  -0.01455   0.91948
   D47       -1.23660   0.00007  -0.00019  -0.01358  -0.01377  -1.25037
   D48        0.76734  -0.00001  -0.00008  -0.01274  -0.01282   0.75452
   D49       -1.29497  -0.00023  -0.00240  -0.01107  -0.01347  -1.30844
   D50        2.81758   0.00008  -0.00027  -0.01242  -0.01270   2.80489
   D51       -1.26657  -0.00004   0.00067  -0.01076  -0.01009  -1.27666
   D52        2.95430  -0.00025  -0.00165  -0.00909  -0.01074   2.94356
   D53        0.78367   0.00005   0.00048  -0.01044  -0.00997   0.77370
   D54        0.84174  -0.00009  -0.00075  -0.00002  -0.00077   0.84097
   D55       -1.31259   0.00001  -0.00272  -0.00100  -0.00372  -1.31631
   D56        2.97078  -0.00001  -0.00129  -0.00002  -0.00131   2.96947
   D57        2.98707  -0.00003  -0.00019   0.00159   0.00140   2.98847
   D58        0.83274   0.00006  -0.00216   0.00061  -0.00155   0.83119
   D59       -1.16707   0.00004  -0.00072   0.00159   0.00086  -1.16621
   D60       -1.30437  -0.00004  -0.00117  -0.00072  -0.00189  -1.30626
   D61        2.82449   0.00005  -0.00314  -0.00170  -0.00484   2.81966
   D62        0.82468   0.00003  -0.00171  -0.00072  -0.00243   0.82225
   D63       -1.28729   0.00012   0.00262   0.00242   0.00503  -1.28225
   D64        0.95843   0.00005   0.00325  -0.00147   0.00178   0.96021
   D65        2.99029   0.00005   0.00272   0.00041   0.00312   2.99341
   D66        0.88086   0.00008   0.00415   0.00364   0.00779   0.88865
   D67        3.12657   0.00001   0.00478  -0.00025   0.00453   3.13111
   D68       -1.12475   0.00001   0.00425   0.00163   0.00587  -1.11887
   D69        2.87170   0.00007   0.00316   0.00289   0.00605   2.87775
   D70       -1.16577   0.00000   0.00380  -0.00100   0.00280  -1.16297
   D71        0.86610   0.00001   0.00326   0.00088   0.00414   0.87023
   D72       -3.06785  -0.00005  -0.00258  -0.00784  -0.01041  -3.07825
   D73        1.11440  -0.00006  -0.00293  -0.00837  -0.01129   1.10311
   D74       -0.98880  -0.00003  -0.00265  -0.00740  -0.01004  -0.99884
   D75        0.96880  -0.00001  -0.00308  -0.00480  -0.00789   0.96091
   D76       -1.13213  -0.00002  -0.00343  -0.00534  -0.00878  -1.14091
   D77        3.04785   0.00001  -0.00315  -0.00437  -0.00753   3.04032
   D78       -1.07092  -0.00002  -0.00199  -0.00534  -0.00733  -1.07825
   D79        3.11132  -0.00003  -0.00234  -0.00587  -0.00822   3.10311
   D80        1.00812   0.00000  -0.00206  -0.00490  -0.00697   1.00116
   D81       -0.10110   0.00027   0.00203  -0.00989  -0.00787  -0.10897
   D82        1.98595   0.00005   0.00127  -0.02185  -0.02051   1.96544
   D83       -2.24286   0.00022   0.00198  -0.02030  -0.01834  -2.26120
   D84        3.04529  -0.00025   0.00228  -0.04626  -0.04398   3.00131
   D85       -1.15085  -0.00047   0.00152  -0.05822  -0.05661  -1.20746
   D86        0.90353  -0.00030   0.00223  -0.05666  -0.05445   0.84908
   D87        0.10265  -0.00020  -0.00299   0.01205   0.00907   0.11173
   D88       -2.01239  -0.00028  -0.00212   0.01817   0.01606  -1.99633
   D89        2.19098  -0.00016  -0.00320   0.01787   0.01469   2.20567
   D90       -1.97185   0.00024  -0.00092   0.03015   0.02921  -1.94264
   D91        2.19629   0.00016  -0.00005   0.03627   0.03619   2.23249
   D92        0.11648   0.00028  -0.00113   0.03597   0.03482   0.15130
   D93        2.20386   0.00012  -0.00460   0.02457   0.02001   2.22388
   D94        0.08882   0.00004  -0.00373   0.03070   0.02700   0.11582
   D95       -1.99099   0.00017  -0.00481   0.03040   0.02563  -1.96536
   D96        1.03296   0.00010   0.00622   0.00949   0.01566   1.04862
   D97        3.12177   0.00006   0.00543   0.00817   0.01355   3.13531
   D98       -1.07342   0.00016   0.00587   0.01040   0.01622  -1.05720
   D99        3.06782   0.00001   0.00535   0.00428   0.00967   3.07749
   D100      -1.12656  -0.00003   0.00455   0.00296   0.00756  -1.11900
   D101       0.96144   0.00007   0.00500   0.00519   0.01023   0.97168
   D102      -1.06130  -0.00007   0.00667   0.00533   0.01201  -1.04929
   D103       1.02751  -0.00011   0.00588   0.00402   0.00990   1.03741
   D104       3.11551  -0.00001   0.00632   0.00624   0.01257   3.12808
   D105       1.02658  -0.00009  -0.00454   0.03012   0.02562   1.05220
   D106      -0.99319  -0.00007  -0.00434   0.02707   0.02268  -0.97050
   D107       3.13494   0.00018  -0.00510   0.02920   0.02410  -3.12415
   D108       1.28185   0.00031   0.00011   0.02158   0.02168   1.30354
   D109      -2.85602   0.00003   0.00143   0.01834   0.01977  -2.83625
   D110      -0.82075  -0.00012   0.00173   0.01920   0.02092  -0.79983
   D111      -1.14171  -0.00010   0.00083  -0.00953  -0.00870  -1.15041
   D112       0.96820  -0.00006   0.00176  -0.00571  -0.00395   0.96424
   D113       3.05129  -0.00007   0.00050  -0.00824  -0.00774   3.04355
   D114       3.04256   0.00010  -0.00106  -0.00607  -0.00713   3.03544
   D115      -1.13071   0.00014  -0.00014  -0.00225  -0.00238  -1.13309
   D116       0.95238   0.00013  -0.00139  -0.00478  -0.00617   0.94621
   D117       1.04482   0.00004  -0.00201  -0.00669  -0.00871   1.03612
   D118      -3.12845   0.00008  -0.00109  -0.00287  -0.00396  -3.13241
   D119      -1.04536   0.00007  -0.00234  -0.00540  -0.00775  -1.05311
   D120      -1.08676  -0.00026   0.00604  -0.03748  -0.03145  -1.11821
   D121       1.03895  -0.00010   0.00479  -0.03375  -0.02896   1.00998
   D122       3.11486  -0.00010   0.00538  -0.03357  -0.02820   3.08666
   D123       0.99564  -0.00033   0.00612  -0.03865  -0.03253   0.96311
   D124       3.12135  -0.00016   0.00487  -0.03491  -0.03004   3.09130
   D125      -1.08593  -0.00017   0.00546  -0.03474  -0.02928  -1.11521
   D126       2.98655   0.00007   0.00773  -0.03733  -0.02959   2.95696
   D127      -1.17093   0.00024   0.00648  -0.03359  -0.02711  -1.19804
   D128       0.90498   0.00023   0.00707  -0.03342  -0.02635   0.87864
   D129      -2.91273   0.00036  -0.00300   0.04591   0.04291  -2.86982
   D130       1.23482   0.00004  -0.00119   0.04196   0.04076   1.27558
   D131      -0.84996   0.00012  -0.00330   0.04476   0.04146  -0.80850
         Item               Value     Threshold  Converged?
 Maximum Force            0.000932     0.000450     NO 
 RMS     Force            0.000187     0.000300     YES
 Maximum Displacement     0.224700     0.001800     NO 
 RMS     Displacement     0.025252     0.001200     NO 
 Predicted change in Energy=-1.059173D-04
 GradGradGradGradGradGradGradGradGradGradGradGradGradGradGradGradGradGrad

                          Input orientation:                          
 ---------------------------------------------------------------------
 Center     Atomic      Atomic             Coordinates (Angstroms)
 Number     Number       Type             X           Y           Z
 ---------------------------------------------------------------------
      1          6           0       -1.651042    0.704085   -0.090510
      2          6           0       -0.998128   -0.432072   -0.439075
      3          6           0        0.425011   -0.574711   -0.901355
      4          6           0        1.409544    0.377724   -0.175919
      5          6           0        1.354716    1.822434   -0.728833
      6          6           0       -0.032866    2.345101   -1.147382
      7          6           0       -1.191831    2.141619   -0.152012
      8          6           0       -3.019198    0.365159    0.336238
      9          6           0       -3.185936   -1.143318    0.316155
     10          6           0       -1.877920   -1.680302   -0.304905
     11          8           0       -3.903246    1.171901    0.629177
     12          6           0       -0.903509    2.721360    1.247227
     13          6           0       -2.102012   -2.357188   -1.658829
     14          8           0       -1.233316   -2.672692    0.515651
     15          6           0        2.872596   -0.179242   -0.155554
     16          8           0        3.767922    0.840268    0.337142
     17          6           0        3.396962   -0.568299   -1.537310
     18          6           0        3.004148   -1.376038    0.802587
     19          8           0        2.740816   -0.902586    2.130259
     20          1           0        0.473375   -0.408437   -1.987100
     21          1           0        0.715648   -1.617892   -0.747251
     22          1           0        1.092611    0.417864    0.873155
     23          1           0        2.007914    1.906855   -1.607010
     24          1           0        1.783348    2.493811    0.023165
     25          1           0       -0.323264    1.893718   -2.105255
     26          1           0        0.064179    3.421364   -1.343464
     27          1           0       -2.050701    2.705430   -0.546056
     28          1           0       -3.307323   -1.505462    1.343837
     29          1           0       -4.089309   -1.421725   -0.237358
     30          1           0       -0.635269    3.782519    1.172091
     31          1           0       -0.081607    2.198862    1.748732
     32          1           0       -1.788854    2.646071    1.888435
     33          1           0       -1.152083   -2.670124   -2.105449
     34          1           0       -2.727764   -3.247568   -1.528604
     35          1           0       -2.605104   -1.675935   -2.352154
     36          1           0       -1.087487   -2.283011    1.395739
     37          1           0        3.611459    0.880059    1.299202
     38          1           0        2.843748   -1.416443   -1.952223
     39          1           0        3.325736    0.266684   -2.242094
     40          1           0        4.452359   -0.853179   -1.464663
     41          1           0        2.316476   -2.188838    0.534311
     42          1           0        4.029395   -1.763301    0.737899
     43          1           0        3.058905   -1.573828    2.755664
 ---------------------------------------------------------------------
                    Distance matrix (angstroms):
                    1          2          3          4          5
     1  C    0.000000
     2  C    1.355968   0.000000
     3  C    2.569588   1.503120   0.000000
     4  C    3.079122   2.553802   1.550063   0.000000
     5  C    3.269976   3.271487   2.576901   1.547872   0.000000
     6  C    2.535431   3.024256   2.965718   2.625806   1.540697
     7  C    1.510352   2.596886   3.248714   3.143095   2.630495
     8  C    1.472696   2.306819   3.778566   4.458275   4.731717
     9  C    2.436016   2.421312   3.852867   4.865608   5.523152
    10  C    2.404733   1.533008   2.623275   3.880660   4.785270
    11  O    2.410233   3.486203   4.911923   5.431817   5.469328
    12  C    2.533327   3.577248   4.152764   3.587225   3.132484
    13  C    3.469062   2.532277   3.183840   4.691459   5.503008
    14  O    3.456089   2.446874   3.026463   4.094877   5.334117
    15  C    4.609534   3.889320   2.589071   1.565614   2.576687
    16  O    5.437518   4.993655   3.835504   2.457463   2.815052
    17  C    5.403198   4.532272   3.039240   2.588084   3.246538
    18  C    5.176421   4.295464   3.193351   2.564355   3.911023
    19  O    5.177028   4.560982   3.828986   2.954647   4.185859
    20  H    3.057435   2.135945   1.099468   2.185140   2.708649
    21  H    3.379957   2.106696   1.093821   2.188697   3.499227
    22  H    2.922021   2.610657   2.140042   1.096638   2.146598
    23  H    4.139371   3.983835   3.026831   2.178144   1.097720
    24  H    3.874414   4.063381   3.480753   2.158052   1.095433
    25  H    2.690246   2.939540   2.846477   3.003863   2.171458
    26  H    3.448983   4.098217   4.036617   3.526600   2.144722
    27  H    2.091084   3.311084   4.124889   4.186707   3.522776
    28  H    3.111706   3.108589   4.453931   5.301404   6.091425
    29  H    3.238175   3.252000   4.640841   5.786119   6.356376
    30  H    3.478895   4.526622   4.940528   4.194165   3.378681
    31  H    2.842587   3.542362   3.869410   3.040454   2.888434
    32  H    2.776063   3.939228   4.801829   4.431332   4.172590
    33  H    3.961594   2.794526   2.885797   4.424296   5.325616
    34  H    4.340853   3.479329   4.180621   5.664787   6.558292
    35  H    3.419029   2.790956   3.535408   5.007086   5.527560
    36  H    3.383677   2.607777   3.237681   3.973007   5.228082
    37  H    5.445749   5.098194   4.136696   2.697546   3.177088
    38  H    5.307142   4.244834   2.768236   2.903659   3.768850
    39  H    5.439574   4.736553   3.304503   2.820142   2.931764
    40  H    6.447082   5.562100   4.076076   3.526288   4.158815
    41  H    4.949809   3.875604   2.871269   2.813218   4.314026
    42  H    6.248330   5.332300   4.134185   3.504664   4.707729
    43  H    5.955938   5.288618   4.616213   3.888847   5.155636
                    6          7          8          9         10
     6  C    0.000000
     7  C    1.541223   0.000000
     8  C    3.878076   2.594892   0.000000
     9  C    4.924720   3.871234   1.517798   0.000000
    10  C    4.507534   3.886023   2.428476   1.544337   0.000000
    11  O    4.417285   2.983686   1.232147   2.443923   3.620707
    12  C    2.575605   1.541784   3.295106   4.583897   4.767937
    13  C    5.162796   4.830962   3.497527   2.559088   1.530196
    14  O    5.420794   4.860565   3.528471   2.488275   1.440023
    15  C    3.974637   4.680382   5.937295   6.152867   4.984264
    16  O    4.349060   5.150916   6.803728   7.231265   6.216191
    17  C    4.517042   5.506336   6.748973   6.862983   5.529896
    18  C    5.183889   5.558004   6.287284   6.213527   5.015347
    19  O    5.383652   5.471897   6.164693   6.202847   5.278976
    20  H    2.922906   3.555734   4.265491   4.385841   3.158482
    21  H    4.052862   4.257548   4.365262   4.071660   2.631759
    22  H    3.010566   3.039897   4.147050   4.588410   3.822850
    23  H    2.137311   3.522854   5.605791   6.322832   5.446364
    24  H    2.165855   3.001070   5.262473   6.165091   5.561990
    25  H    1.097997   2.151981   3.945306   4.825113   4.293231
    26  H    1.098275   2.152874   4.654997   5.844135   5.556739
    27  H    2.136139   1.100369   2.682032   4.104270   4.395754
    28  H    5.635165   4.473709   2.144177   1.096363   2.189090
    29  H    5.609978   4.593482   2.160349   1.095431   2.227480
    30  H    2.794461   2.180725   4.249719   5.612700   5.793799
    31  H    2.900214   2.201977   3.739926   4.781141   4.742582
    32  H    3.519981   2.185024   3.020863   4.333979   4.851410
    33  H    5.227143   5.193300   4.319826   3.511675   2.179116
    34  H    6.219787   5.770393   4.076072   2.835652   2.162405
    35  H    4.923070   4.627276   3.400734   2.782251   2.172566
    36  H    5.385083   4.688686   3.444830   2.620666   1.969831
    37  H    4.627443   5.173891   6.719972   7.159959   6.265931
    38  H    4.803321   5.673313   6.541047   6.448041   5.007737
    39  H    4.098587   5.319045   6.849502   7.136850   5.884003
    40  H    5.517871   6.522940   7.781500   7.848506   6.488574
    41  H    5.376254   5.615347   5.918746   5.605109   4.307650
    42  H    6.077435   6.580391   7.373895   7.254189   5.999225
    43  H    6.336468   6.350424   6.823241   6.718228   5.809532
                   11         12         13         14         15
    11  O    0.000000
    12  C    3.432380   0.000000
    13  C    4.575356   5.972706   0.000000
    14  O    4.682127   5.453419   2.362740   0.000000
    15  C    6.953663   4.963895   5.634715   4.850394   0.000000
    16  O    7.683885   5.117521   6.975940   6.114338   1.443522
    17  C    7.811210   6.088477   5.783909   5.484760   1.528259
    18  C    7.364385   5.679450   5.752747   4.440692   1.538720
    19  O    7.120415   5.214771   6.318705   4.640469   2.401152
    20  H    5.338276   4.706624   3.246230   3.781985   3.027104
    21  H    5.568813   5.042689   3.052334   2.550683   2.659369
    22  H    5.058328   3.070914   4.931275   3.884493   2.140824
    23  H    6.362586   4.157700   5.922520   5.998626   2.684437
    24  H    5.869587   2.961301   6.438736   6.002963   2.891991
    25  H    4.562281   3.501544   4.629627   5.343168   4.279254
    26  H    4.969090   2.852736   6.179280   6.502101   4.718336
    27  H    2.676716   2.128889   5.183724   5.542521   5.719500
    28  H    2.834455   4.863505   3.345775   2.519886   6.496032
    29  H    2.740875   5.433090   2.616299   3.207591   7.072381
    30  H    4.217790   1.097113   6.918196   6.516005   5.455576
    31  H    4.112539   1.095461   6.037475   5.155479   4.243702
    32  H    2.868721   1.095743   6.141152   5.521087   5.821461
    33  H    5.459692   6.353765   1.095337   2.622360   5.119046
    34  H    5.056627   6.830903   1.096039   2.596697   6.531763
    35  H    4.322462   5.931877   1.094489   3.331611   6.088542
    36  H    4.522448   5.009954   3.219495   0.973485   4.744957
    37  H    7.550159   4.876272   7.202323   6.058699   1.945341
    38  H    7.673662   6.434270   5.042978   4.928592   2.181633
    39  H    7.830824   6.007271   6.056844   6.085232   2.181247
    40  H    8.848799   6.986916   6.727519   6.289607   2.159539
    41  H    7.070256   5.914947   4.935711   3.582665   2.196283
    42  H    8.458962   6.686190   6.609929   5.345326   2.155385
    43  H    7.780265   6.035292   6.836407   4.964707   3.233384
                   16         17         18         19         20
    16  O    0.000000
    17  C    2.373867   0.000000
    18  C    2.389979   2.506365   0.000000
    19  O    2.703286   3.740767   1.433950   0.000000
    20  H    4.220830   2.962301   3.888884   4.726322   0.000000
    21  H    4.066305   2.985848   2.774477   3.590686   1.748916
    22  H    2.760982   3.477484   2.622411   2.457739   3.040935
    23  H    2.831071   2.839138   4.192377   4.732577   2.803543
    24  H    2.602176   3.796756   4.132019   4.110000   3.765666
    25  H    4.879842   4.497129   5.497137   5.928531   2.438957
    26  H    4.817074   5.202156   6.021961   6.158545   3.905007
    27  H    6.173755   6.432490   6.635414   6.568035   4.259547
    28  H    7.521634   7.357087   6.335959   6.128777   5.156771
    29  H    8.196507   7.646075   7.169428   7.247463   4.990635
    30  H    5.361163   6.521454   6.323970   5.853738   5.364111
    31  H    4.319403   5.527721   4.816325   4.210774   4.589385
    32  H    6.045262   6.997185   6.350535   5.759284   5.428395
    33  H    6.518861   5.043239   5.235035   6.018311   2.787714
    34  H    7.898439   6.685120   6.464665   6.985097   4.303275
    35  H    7.360642   6.157566   6.442518   7.019184   3.349156
    36  H    5.869454   5.626127   4.232719   4.135335   4.170602
    37  H    0.975512   3.192108   2.388603   2.150930   4.723089
    38  H    3.344852   1.094325   2.759772   4.115982   2.576036
    39  H    2.678990   1.094984   3.474484   4.563639   2.942240
    40  H    2.565681   1.095580   2.740642   3.981869   4.037703
    41  H    3.364677   2.843451   1.097956   2.093217   3.595048
    42  H    2.647176   2.646616   1.097856   2.083251   4.680444
    43  H    3.489959   4.422104   1.963830   0.971019   5.526022
                   21         22         23         24         25
    21  H    0.000000
    22  H    2.629091   0.000000
    23  H    3.851361   3.034154   0.000000
    24  H    4.317363   2.347159   1.747117   0.000000
    25  H    3.905755   3.613000   2.383864   3.054193   0.000000
    26  H    5.116051   3.871961   2.478164   2.384024   1.750468
    27  H    5.136563   4.138542   4.270328   3.881846   2.464552
    28  H    4.535370   4.824950   6.971596   6.607064   5.688169
    29  H    4.835916   5.609779   7.080361   7.063101   5.353905
    30  H    5.888403   3.794184   4.269418   2.971617   3.795512
    31  H    4.629596   2.305944   3.963883   2.557858   3.873594
    32  H    5.603637   3.781341   5.213447   4.032747   4.320133
    33  H    2.537777   4.842149   5.584153   6.309832   4.638491
    34  H    3.888887   5.813700   7.000062   7.464687   5.704995
    35  H    3.688696   5.334764   5.888256   6.502879   4.243840
    36  H    2.878556   3.510078   6.012736   5.739659   5.503277
    37  H    4.337447   2.596100   3.474440   2.752173   5.300931
    38  H    2.453844   3.796568   3.444141   4.507405   4.583727
    39  H    3.549471   3.835946   2.197760   3.531353   3.997645
    40  H    3.881040   4.285890   3.689629   4.532063   5.546383
    41  H    2.128622   2.899579   4.631972   4.740537   5.531980
    42  H    3.634245   3.660666   4.801565   4.866063   6.356331
    43  H    4.214642   3.372980   5.679143   5.063525   6.862323
                   26         27         28         29         30
    26  H    0.000000
    27  H    2.370894   0.000000
    28  H    6.546925   4.783556   0.000000
    29  H    6.475372   4.613526   1.765981   0.000000
    30  H    2.635844   2.472973   5.927235   6.403209   0.000000
    31  H    3.328279   3.065942   4.928611   5.754553   1.773986
    32  H    3.805257   2.449252   4.453938   5.134009   1.770713
    33  H    6.258285   5.668845   4.230729   3.698048   7.255754
    34  H    7.232142   6.071408   3.409066   2.618171   7.816291
    35  H    5.841659   4.771343   3.765969   2.596122   6.789349
    36  H    6.431910   5.439016   2.352647   3.524167   6.086475
    37  H    5.101481   6.228725   7.318623   8.182973   5.145399
    38  H    5.612573   6.551548   6.979084   7.141994   6.992432
    39  H    4.625721   6.142484   7.745765   7.864642   6.301374
    40  H    6.127196   7.469761   8.278031   8.648098   7.370625
    41  H    6.330343   6.647804   5.722714   6.497539   6.691537
    42  H    6.850967   7.654128   7.366212   8.184202   7.259733
    43  H    7.122021   7.437842   6.521257   7.751018   6.696647
                   31         32         33         34         35
    31  H    0.000000
    32  H    1.770369   0.000000
    33  H    6.301401   6.679709   0.000000
    34  H    6.885251   6.876967   1.774532   0.000000
    35  H    6.180563   6.109713   1.777792   1.778570   0.000000
    36  H    4.606907   5.003051   3.523116   3.488934   4.088814
    37  H    3.947158   5.712213   6.847392   8.075861   7.649258
    38  H    5.943502   7.260557   4.190687   5.879985   5.469668
    39  H    5.591958   6.991551   5.356713   7.035901   6.241854
    40  H    6.340166   7.901946   5.926353   7.569105   7.160471
    41  H    5.145632   6.485656   4.385302   5.551657   5.728586
    42  H    5.798350   7.390421   5.979521   7.280061   7.319333
    43  H    5.010980   6.485399   6.524163   7.392016   7.627662
                   36         37         38         39         40
    36  H    0.000000
    37  H    5.665194   0.000000
    38  H    5.235876   4.054019   0.000000
    39  H    6.261894   3.605363   1.774615   0.000000
    40  H    6.396578   3.369002   1.772741   1.768551   0.000000
    41  H    3.512534   3.417625   2.656588   3.841435   3.215878
    42  H    5.185107   2.734425   2.960207   3.673736   2.420433
    43  H    4.420962   2.906572   4.715428   5.332567   4.502467
                   41         42         43
    41  H    0.000000
    42  H    1.776688   0.000000
    43  H    2.421538   2.247026   0.000000
 Stoichiometry    C15H24O4
 Framework group  C1[X(C15H24O4)]
 Deg. of freedom   123
 Full point group                 C1      NOp   1
 Largest Abelian subgroup         C1      NOp   1
 Largest concise Abelian subgroup C1      NOp   1
                         Standard orientation:                         
 ---------------------------------------------------------------------
 Center     Atomic      Atomic             Coordinates (Angstroms)
 Number     Number       Type             X           Y           Z
 ---------------------------------------------------------------------
      1          6           0       -1.685207    0.714894   -0.066282
      2          6           0       -1.050248   -0.446919   -0.358968
      3          6           0        0.362494   -0.632166   -0.837730
      4          6           0        1.369851    0.350384   -0.187714
      5          6           0        1.319021    1.760590   -0.823830
      6          6           0       -0.070900    2.272987   -1.247286
      7          6           0       -1.212979    2.141178   -0.220811
      8          6           0       -3.048425    0.416745    0.404437
      9          6           0       -3.230479   -1.088375    0.476425
     10          6           0       -1.939721   -1.675331   -0.135461
     11          8           0       -3.918778    1.249008    0.665227
     12          6           0       -0.892754    2.799000    1.136327
     13          6           0       -2.195846   -2.428166   -1.442801
     14          8           0       -1.289743   -2.624782    0.730412
     15          6           0        2.827427   -0.220501   -0.161026
     16          8           0        3.741903    0.816299    0.254352
     17          6           0        3.321928   -0.695904   -1.526690
     18          6           0        2.965016   -1.360248    0.863525
     19          8           0        2.731315   -0.806658    2.165498
     20          1           0        0.392159   -0.530581   -1.932093
     21          1           0        0.645596   -1.667616   -0.627629
     22          1           0        1.073041    0.455645    0.862732
     23          1           0        1.956460    1.786015   -1.717147
     24          1           0        1.768310    2.470271   -0.120647
     25          1           0       -0.383658    1.769274   -2.171436
     26          1           0        0.033135    3.334720   -1.508260
     27          1           0       -2.073440    2.690263   -0.631815
     28          1           0       -3.336182   -1.388089    1.525715
     29          1           0       -4.146781   -1.388887   -0.043240
     30          1           0       -0.615447    3.850884    0.993858
     31          1           0       -0.066829    2.297882    1.652818
     32          1           0       -1.766636    2.771310    1.796794
     33          1           0       -1.257604   -2.777272   -1.887313
     34          1           0       -2.827858   -3.302399   -1.248949
     35          1           0       -2.705050   -1.783370   -2.165890
     36          1           0       -1.123592   -2.185643    1.583186
     37          1           0        3.603892    0.914325    1.215064
     38          1           0        2.752646   -1.560839   -1.880742
     39          1           0        3.245805    0.096916   -2.278110
     40          1           0        4.375620   -0.987626   -1.456489
     41          1           0        2.264404   -2.179796    0.656180
     42          1           0        3.984976   -1.761914    0.803239
     43          1           0        3.054384   -1.443417    2.823557
 ---------------------------------------------------------------------
 Rotational constants (GHZ):      0.5339517      0.2771109      0.2267064
 Standard basis: 6-31G(d) (6D, 7F)
 There are   333 symmetry adapted cartesian basis functions of A   symmetry.
 There are   333 symmetry adapted basis functions of A   symmetry.
   333 basis functions,   628 primitive gaussians,   333 cartesian basis functions
    73 alpha electrons       73 beta electrons
       nuclear repulsion energy      1611.5722114717 Hartrees.
 NAtoms=   43 NActive=   43 NUniq=   43 SFac= 1.00D+00 NAtFMM=   60 NAOKFM=F Big=F
 Integral buffers will be    131072 words long.
 Raffenetti 2 integral format.
 Two-electron integral symmetry is turned on.
 ------------------------------------------------------------------------------
 Polarizable Continuum Model (PCM)
 =================================
 Model                : PCM (using non-symmetric T matrix).
 Atomic radii         : SMD-Coulomb.
 Polarization charges : Total charges.
 Charge compensation  : None.
 Solution method      : On-the-fly selection.
 Cavity type          : VdW (van der Waals Surface) (Alpha=1.000).
 Cavity algorithm     : GePol (No added spheres)
                        Default sphere list used, NSphG=   43.
                        Lebedev-Laikov grids with approx.  5.0 points / Ang**2.
                        Smoothing algorithm: Karplus/York (Gamma=1.0000).
                        Polarization charges: spherical gaussians, with
                                              point-specific exponents (IZeta= 3).
                        Self-potential: point-specific (ISelfS= 7).
                        Self-field    : sphere-specific E.n sum rule (ISelfD= 2).
 1st derivatives      : Analytical E(r).r(x)/FMM algorithm (CHGder, D1EAlg=3).
                        Cavity 1st derivative terms included.
 Solvent              : Methanol, Eps=  32.613000 Eps(inf)=   1.765709
 ------------------------------------------------------------------------------
 ------------------------------------------------------------------------------
 Atomic radii for non-electrostatic terms: SMD-CDS.
 ------------------------------------------------------------------------------
 Nuclear repulsion after PCM non-electrostatic terms =     1611.5734484956 Hartrees.
 One-electron integrals computed using PRISM.
 NBasis=   333 RedAO= T EigKep=  9.20D-04  NBF=   333
 NBsUse=   333 1.00D-06 EigRej= -1.00D+00 NBFU=   333
 Initial guess from the checkpoint file:  "DY-202A-11R_1.chk"
 B after Tr=     0.000000    0.000000    0.000000
         Rot=    0.999994    0.002276   -0.002637   -0.000512 Ang=   0.40 deg.
 ExpMin= 1.61D-01 ExpMax= 5.48D+03 ExpMxC= 8.25D+02 IAcc=1 IRadAn=         1 AccDes= 0.00D+00
 Harris functional with IExCor=  402 and IRadAn=       1 diagonalized for initial guess.
 HarFok:  IExCor=  402 AccDes= 0.00D+00 IRadAn=         1 IDoV= 1 UseB2=F ITyADJ=14
 ICtDFT=  3500011 ScaDFX=  1.000000  1.000000  1.000000  1.000000
 FoFCou: FMM=F IPFlag=           0 FMFlag=      100000 FMFlg1=           0
         NFxFlg=           0 DoJE=T BraDBF=F KetDBF=T FulRan=T
         wScrn=  0.000000 ICntrl=     500 IOpCl=  0 I1Cent=   200000004 NGrid=           0
         NMat0=    1 NMatS0=      1 NMatT0=    0 NMatD0=    1 NMtDS0=    0 NMtDT0=    0
 Petite list used in FoFCou.
 Keep R1 ints in memory in canonical form, NReq=1565304907.
 Requested convergence on RMS density matrix=1.00D-08 within 128 cycles.
 Requested convergence on MAX density matrix=1.00D-06.
 Requested convergence on             energy=1.00D-06.
 No special actions if energy rises.
 Inv3:  Mode=1 IEnd=    22032300.
 Iteration    1 A*A^-1 deviation from unit magnitude is 4.44D-15 for   2682.
 Iteration    1 A*A^-1 deviation from orthogonality  is 4.01D-15 for   2682   2521.
 Iteration    1 A^-1*A deviation from unit magnitude is 4.66D-15 for   2703.
 Iteration    1 A^-1*A deviation from orthogonality  is 9.52D-11 for   1593   1591.
 Error on total polarization charges =  0.05167
 SCF Done:  E(RB3LYP) =  -886.951758439     A.U. after   10 cycles
            NFock= 10  Conv=0.45D-08     -V/T= 2.0094
 SMD-CDS (non-electrostatic) energy       (kcal/mol) =       0.78
 (included in total energy above)
 D1PCM: PCM CHGder 1st derivatives, ID1Alg=3 FixD1E=F DoIter=F DoCFld=F I1PDM=0.
 Calling FoFJK, ICntrl=      2127 FMM=F ISym2X=0 I1Cent= 0 IOpClX= 0 NMat=1 NMatS=1 NMatT=0.
 ***** Axes restored to original set *****
 -------------------------------------------------------------------
 Center     Atomic                   Forces (Hartrees/Bohr)
 Number     Number              X              Y              Z
 -------------------------------------------------------------------
      1        6           0.000281919   -0.000937460    0.000741991
      2        6           0.000315196    0.000991917    0.000594906
      3        6           0.000621328    0.000514922    0.000304990
      4        6          -0.000422532    0.000211748   -0.000327390
      5        6           0.000216360    0.000362736    0.000148624
      6        6           0.000342856    0.000106441   -0.000478330
      7        6           0.000257107   -0.000075509   -0.000253931
      8        6          -0.000945131    0.000851022   -0.003231080
      9        6          -0.000136966    0.000120449    0.001040038
     10        6           0.000490221   -0.000186838   -0.000210876
     11        8           0.000466068   -0.000177038    0.001085404
     12        6          -0.000099261    0.000202200    0.000258552
     13        6          -0.000278905   -0.000608063   -0.000178312
     14        8          -0.000577247    0.000204389   -0.000110164
     15        6          -0.000136103    0.000372809    0.000198436
     16        8          -0.000136707   -0.000001781    0.000333956
     17        6           0.000245686   -0.000160416   -0.000129421
     18        6           0.000536235    0.000106685   -0.000337152
     19        8          -0.000879771   -0.000279277   -0.000014639
     20        1          -0.000034296   -0.000021441   -0.000193656
     21        1           0.000018244   -0.000199385   -0.000039277
     22        1           0.000066229   -0.000354094    0.000104450
     23        1          -0.000036921   -0.000042145   -0.000092239
     24        1          -0.000121326   -0.000273090   -0.000075584
     25        1          -0.000089168   -0.000216677    0.000163551
     26        1           0.000035191    0.000086184    0.000028593
     27        1          -0.000079189   -0.000100940    0.000187067
     28        1          -0.000022644   -0.000699096    0.000134275
     29        1           0.000141899   -0.000144485    0.000161785
     30        1           0.000014612    0.000007142   -0.000035751
     31        1           0.000026271   -0.000021268   -0.000051966
     32        1          -0.000112172   -0.000019572    0.000050278
     33        1           0.000020631    0.000281912    0.000245825
     34        1          -0.000058654    0.000088687    0.000035337
     35        1          -0.000136768    0.000001530   -0.000092143
     36        1           0.000154014    0.000020301    0.000001523
     37        1           0.000233131   -0.000029711   -0.000119108
     38        1          -0.000191922    0.000003339   -0.000065526
     39        1          -0.000187089   -0.000071243    0.000049316
     40        1           0.000002033   -0.000141137   -0.000006707
     41        1          -0.000011713    0.000178942    0.000301037
     42        1           0.000018292   -0.000017746    0.000011964
     43        1           0.000190967    0.000065057   -0.000138644
 -------------------------------------------------------------------
 Cartesian Forces:  Max     0.003231080 RMS     0.000430787

 GradGradGradGradGradGradGradGradGradGradGradGradGradGradGradGradGradGrad
 Berny optimization.
 Using GEDIIS/GDIIS optimizer.
 FormGI is forming the generalized inverse of G from B-inverse, IUseBI=4.
 Internal  Forces:  Max     0.000648657 RMS     0.000177964
 Search for a local minimum.
 Step number   7 out of a maximum of  258
 All quantities printed in internal units (Hartrees-Bohrs-Radians)
 Mixed Optimization -- En-DIIS/RFO-DIIS
 Swapping is turned off.
 Update second derivatives using D2CorX and points    4    5    6    7
 DE= -1.71D-05 DEPred=-1.06D-04 R= 1.61D-01
 Trust test= 1.61D-01 RLast= 2.02D-01 DXMaxT set to 8.12D-01
 ITU=  0  1 -1  1  1  1  0
     Eigenvalues ---    0.00144   0.00268   0.00342   0.00347   0.00368
     Eigenvalues ---    0.00416   0.00690   0.00773   0.00804   0.00921
     Eigenvalues ---    0.01124   0.01132   0.01172   0.01312   0.01379
     Eigenvalues ---    0.01870   0.02499   0.02699   0.03182   0.03907
     Eigenvalues ---    0.04032   0.04370   0.04430   0.04606   0.04749
     Eigenvalues ---    0.05022   0.05100   0.05184   0.05267   0.05416
     Eigenvalues ---    0.05482   0.05534   0.05585   0.05609   0.05633
     Eigenvalues ---    0.05665   0.05716   0.05889   0.05955   0.06053
     Eigenvalues ---    0.06213   0.06442   0.06990   0.07741   0.08079
     Eigenvalues ---    0.08740   0.08971   0.09097   0.09412   0.09729
     Eigenvalues ---    0.10390   0.11502   0.12085   0.13253   0.13744
     Eigenvalues ---    0.14535   0.15589   0.15923   0.15984   0.16000
     Eigenvalues ---    0.16000   0.16000   0.16000   0.16000   0.16009
     Eigenvalues ---    0.16060   0.16071   0.16102   0.16197   0.16436
     Eigenvalues ---    0.17539   0.18210   0.18653   0.20145   0.20765
     Eigenvalues ---    0.22783   0.23430   0.24653   0.25044   0.26548
     Eigenvalues ---    0.26685   0.27459   0.27881   0.28489   0.28564
     Eigenvalues ---    0.29185   0.29340   0.29654   0.29743   0.30371
     Eigenvalues ---    0.30998   0.31706   0.32410   0.33691   0.33762
     Eigenvalues ---    0.33823   0.33850   0.33944   0.33950   0.34047
     Eigenvalues ---    0.34078   0.34102   0.34118   0.34157   0.34184
     Eigenvalues ---    0.34198   0.34203   0.34229   0.34274   0.34343
     Eigenvalues ---    0.34360   0.34397   0.34412   0.34683   0.34903
     Eigenvalues ---    0.39830   0.40476   0.41986   0.51698   0.52469
     Eigenvalues ---    0.52565   0.52805   0.94651
 En-DIIS/RFO-DIIS IScMMF=        0 using points:     7    6    5    4    3
 RFO step:  Lambda=-2.84871002D-05.
 DidBck=T Rises=F RFO-DIIS coefs:    0.53588    0.65116   -0.01969   -0.16716   -0.00020
 Iteration  1 RMS(Cart)=  0.01103021 RMS(Int)=  0.00007735
 Iteration  2 RMS(Cart)=  0.00008969 RMS(Int)=  0.00002004
 Iteration  3 RMS(Cart)=  0.00000001 RMS(Int)=  0.00002004
 Variable       Old X    -DE/DX   Delta X   Delta X   Delta X     New X
                                 (Linear)    (Quad)   (Total)
    R1        2.56241  -0.00065  -0.00034  -0.00006  -0.00039   2.56202
    R2        2.85415   0.00013   0.00149  -0.00158  -0.00010   2.85405
    R3        2.78299   0.00003  -0.00149   0.00188   0.00039   2.78338
    R4        2.84049   0.00016  -0.00034   0.00041   0.00007   2.84055
    R5        2.89697   0.00064   0.00034   0.00078   0.00113   2.89810
    R6        2.92919  -0.00055   0.00089  -0.00222  -0.00133   2.92787
    R7        2.07769   0.00019  -0.00011   0.00044   0.00033   2.07802
    R8        2.06702   0.00019  -0.00004   0.00036   0.00032   2.06734
    R9        2.92505  -0.00004  -0.00052   0.00057   0.00006   2.92512
   R10        2.95858  -0.00030   0.00001  -0.00076  -0.00075   2.95783
   R11        2.07235   0.00007   0.00029  -0.00029  -0.00001   2.07234
   R12        2.91149  -0.00013  -0.00014   0.00013   0.00000   2.91149
   R13        2.07439   0.00005  -0.00003   0.00015   0.00012   2.07451
   R14        2.07007  -0.00027  -0.00014  -0.00021  -0.00035   2.06972
   R15        2.91249   0.00027  -0.00016   0.00082   0.00066   2.91315
   R16        2.07491  -0.00003  -0.00028   0.00032   0.00004   2.07496
   R17        2.07544   0.00008  -0.00021   0.00042   0.00021   2.07564
   R18        2.91355   0.00024   0.00026   0.00007   0.00033   2.91388
   R19        2.07940  -0.00006   0.00008  -0.00019  -0.00011   2.07928
   R20        2.86822   0.00044  -0.00015   0.00093   0.00076   2.86899
   R21        2.32842  -0.00019  -0.00048   0.00060   0.00011   2.32853
   R22        2.91837   0.00008  -0.00090   0.00104   0.00012   2.91849
   R23        2.07183   0.00036  -0.00007   0.00072   0.00065   2.07248
   R24        2.07006  -0.00016   0.00035  -0.00074  -0.00039   2.06968
   R25        2.89165   0.00016  -0.00012   0.00059   0.00047   2.89212
   R26        2.72125  -0.00041   0.00092  -0.00191  -0.00099   2.72026
   R27        2.07324   0.00001  -0.00006   0.00010   0.00004   2.07329
   R28        2.07012   0.00001  -0.00020   0.00026   0.00007   2.07019
   R29        2.07065   0.00012  -0.00024   0.00051   0.00027   2.07092
   R30        2.06989  -0.00016  -0.00016  -0.00003  -0.00019   2.06970
   R31        2.07121  -0.00003  -0.00023   0.00026   0.00003   2.07124
   R32        2.06828   0.00012   0.00014  -0.00002   0.00012   2.06840
   R33        1.83962   0.00003   0.00007  -0.00003   0.00004   1.83966
   R34        2.72786   0.00011   0.00008   0.00004   0.00012   2.72798
   R35        2.88799   0.00020   0.00082  -0.00084  -0.00002   2.88797
   R36        2.90776  -0.00017  -0.00065   0.00055  -0.00010   2.90766
   R37        1.84345  -0.00016  -0.00024   0.00025   0.00001   1.84346
   R38        2.06797   0.00012   0.00010   0.00006   0.00016   2.06813
   R39        2.06922  -0.00007  -0.00006  -0.00001  -0.00008   2.06914
   R40        2.07035   0.00004  -0.00022   0.00031   0.00009   2.07044
   R41        2.70977  -0.00009  -0.00155   0.00194   0.00040   2.71017
[truncated: 1,019,857 more chars]
