# Supplementary material for: New patchoulol- and guaiane-type sesquiterpenoids from Sanguisorba officinalis with anti-melanogenic activity
Source: Nat Prod Bioprospect. 2026 May 12;16(1):63. doi: 10.1007/s13659-026-00616-0 (PMC13161421; doi:10.1007/s13659-026-00616-0)
Supplement: Supplementary file 2 — Additional file 2. It includes the calculated NMR data of compound 11. [file 13659_2026_616_MOESM2_ESM.zip › New folder/11R-opt_freq-conf-10.log]

 Entering Gaussian System, Link 0=/gpfs/home/zhengshan/software/Gaussian/g09/g09
 Input=DY-202A-11R_10.gjf
 Output=DY-202A-11R_10.log
 Initial command:
 /gpfs/home/zhengshan/software/Gaussian/g09/l1.exe "/gpfs/home/zhengshan/software/Gaussian/g09/scratch/zhengshan/%J/Gau-21862.inp" -scrdir="/gpfs/home/zhengshan/software/Gaussian/g09/scratch/zhengshan/%J/"
 Entering Link 1 = /gpfs/home/zhengshan/software/Gaussian/g09/l1.exe PID=     21863.
  
 Copyright (c) 1988,1990,1992,1993,1995,1998,2003,2009,2013,
            Gaussian, Inc.  All Rights Reserved.
  
 This is part of the Gaussian(R) 09 program.  It is based on
 the Gaussian(R) 03 system (copyright 2003, Gaussian, Inc.),
 the Gaussian(R) 98 system (copyright 1998, Gaussian, Inc.),
 the Gaussian(R) 94 system (copyright 1995, Gaussian, Inc.),
 the Gaussian 92(TM) system (copyright 1992, Gaussian, Inc.),
 the Gaussian 90(TM) system (copyright 1990, Gaussian, Inc.),
 the Gaussian 88(TM) system (copyright 1988, Gaussian, Inc.),
 the Gaussian 86(TM) system (copyright 1986, Carnegie Mellon
 University), and the Gaussian 82(TM) system (copyright 1983,
 Carnegie Mellon University). Gaussian is a federally registered
 trademark of Gaussian, Inc.
  
 This software contains proprietary and confidential information,
 including trade secrets, belonging to Gaussian, Inc.
  
 This software is provided under written license and may be
 used, copied, transmitted, or stored only in accord with that
 written license.
  
 The following legend is applicable only to US Government
 contracts under FAR:
  
                    RESTRICTED RIGHTS LEGEND
  
 Use, reproduction and disclosure by the US Government is
 subject to restrictions as set forth in subparagraphs (a)
 and (c) of the Commercial Computer Software - Restricted
 Rights clause in FAR 52.227-19.
  
 Gaussian, Inc.
 340 Quinnipiac St., Bldg. 40, Wallingford CT 06492
  
  
 ---------------------------------------------------------------
 Warning -- This program may not be used in any manner that
 competes with the business of Gaussian, Inc. or will provide
 assistance to any competitor of Gaussian, Inc.  The licensee
 of this program is prohibited from giving any competitor of
 Gaussian, Inc. access to this program.  By using this program,
 the user acknowledges that Gaussian, Inc. is engaged in the
 business of creating and licensing software in the field of
 computational chemistry and represents and warrants to the
 licensee that it is not a competitor of Gaussian, Inc. and that
 it will not use this program in any manner prohibited above.
 ---------------------------------------------------------------
  

 Cite this work as:
 Gaussian 09, Revision D.01,
 M. J. Frisch, G. W. Trucks, H. B. Schlegel, G. E. Scuseria, 
 M. A. Robb, J. R. Cheeseman, G. Scalmani, V. Barone, B. Mennucci, 
 G. A. Petersson, H. Nakatsuji, M. Caricato, X. Li, H. P. Hratchian, 
 A. F. Izmaylov, J. Bloino, G. Zheng, J. L. Sonnenberg, M. Hada, 
 M. Ehara, K. Toyota, R. Fukuda, J. Hasegawa, M. Ishida, T. Nakajima, 
 Y. Honda, O. Kitao, H. Nakai, T. Vreven, J. A. Montgomery, Jr., 
 J. E. Peralta, F. Ogliaro, M. Bearpark, J. J. Heyd, E. Brothers, 
 K. N. Kudin, V. N. Staroverov, T. Keith, R. Kobayashi, J. Normand, 
 K. Raghavachari, A. Rendell, J. C. Burant, S. S. Iyengar, J. Tomasi, 
 M. Cossi, N. Rega, J. M. Millam, M. Klene, J. E. Knox, J. B. Cross, 
 V. Bakken, C. Adamo, J. Jaramillo, R. Gomperts, R. E. Stratmann, 
 O. Yazyev, A. J. Austin, R. Cammi, C. Pomelli, J. W. Ochterski, 
 R. L. Martin, K. Morokuma, V. G. Zakrzewski, G. A. Voth, 
 P. Salvador, J. J. Dannenberg, S. Dapprich, A. D. Daniels, 
 O. Farkas, J. B. Foresman, J. V. Ortiz, J. Cioslowski, 
 and D. J. Fox, Gaussian, Inc., Wallingford CT, 2013.
 
 ******************************************
 Gaussian 09:  ES64L-G09RevD.01 24-Apr-2013
                10-Mar-2024 
 ******************************************
 %nprocshared=4
 Will use up to    4 processors via shared memory.
 %mem=12GB
 %chk=DY-202A-11R_10.chk
 ----------------------------------------------------------
 # opt freq b3lyp/6-31g(d) scrf=(smd,solvent=methanol,read)
 ----------------------------------------------------------
 1/14=-1,18=20,19=15,26=3,38=1,40=2/1,3;
 2/9=110,12=2,17=6,18=5,40=1/2;
 3/5=1,6=6,7=1,11=2,16=1,25=1,30=1,70=32203,71=1,72=3,74=-5/1,2,3;
 4//1;
 5/5=2,38=5,53=3/2;
 6/7=2,8=2,9=2,10=2,28=1/1;
 7//1,2,3,16;
 1/14=-1,18=20,19=15,26=3/3(2);
 2/9=110/2;
 99//99;
 2/9=110/2;
 3/5=1,6=6,7=1,11=2,16=1,25=1,30=1,70=32205,71=1,72=3,74=-5/1,2,3;
 4/5=5,16=3,69=1/1;
 5/5=2,38=5,53=3/2;
 7//1,2,3,16;
 1/14=-1,18=20,19=15,26=3/3(-5);
 2/9=110/2;
 6/7=2,8=2,9=2,10=2,19=2,28=1/1;
 99/9=1/99;
 --------
 opt+freq
 --------
 Symbolic Z-matrix:
 Charge =  0 Multiplicity = 1
 C                    -1.6794    0.6601   -0.17 
 C                    -0.9747   -0.4813   -0.2025 
 C                     0.5088   -0.6072   -0.4461 
 C                     1.3595    0.5317    0.163 
 C                     1.292     1.8429   -0.6531 
 C                    -0.0412    2.197    -1.3169 
 C                    -1.3046    2.0792   -0.4507 
 C                    -3.0754    0.2692    0.113 
 C                    -3.2339   -1.211     0.2584 
 C                    -1.8029   -1.7181    0.0627 
 O                    -3.9933    1.0738    0.1918 
 C                    -1.2182    2.9116    0.8301 
 C                    -1.7287   -2.7542   -1.0587 
 O                    -1.3604   -2.299     1.2869 
 C                     2.8385    0.0976    0.4654 
 O                     2.798    -1.0215    1.3803 
 C                     3.6222    1.2166    1.167 
 C                     3.6416   -0.3857   -0.765 
 O                     3.134    -1.6285   -1.2468 
 H                     0.6866   -0.6942   -1.5246 
 H                     0.8308   -1.5548   -0.003 
 H                     0.9169    0.7414    1.1479 
 H                     2.0444    1.8288   -1.4493 
 H                     1.5749    2.675     0.0044 
 H                    -0.1631    1.5826   -2.2195 
 H                     0.0347    3.2302   -1.6822 
 H                    -2.1136    2.5106   -1.0573 
 H                    -3.6359   -1.4425    1.2493 
 H                    -3.9177   -1.5614   -0.5214 
 H                    -0.944     3.9467    0.5994 
 H                    -0.4805    2.5168    1.5349 
 H                    -2.1837    2.9357    1.3476 
 H                    -0.7124   -3.1477   -1.1745 
 H                    -2.3663   -3.6154   -0.8281 
 H                    -2.0448   -2.3359   -2.0204 
 H                    -0.5571   -2.8154    1.1049 
 H                     2.3629   -0.7165    2.1976 
 H                     3.8225    2.0606    0.5 
 H                     3.0767    1.5848    2.0432 
 H                     4.5828    0.8425    1.5401 
 H                     3.6347    0.3379   -1.5837 
 H                     4.6868   -0.5681   -0.4903 
 H                     3.0764   -2.1884   -0.4463 
 

 GradGradGradGradGradGradGradGradGradGradGradGradGradGradGradGradGradGrad
 Berny optimization.
 Initialization pass.
                           ----------------------------
                           !    Initial Parameters    !
                           ! (Angstroms and Degrees)  !
 --------------------------                            --------------------------
 ! Name  Definition              Value          Derivative Info.                !
 --------------------------------------------------------------------------------
 ! R1    R(1,2)                  1.3418         estimate D2E/DX2                !
 ! R2    R(1,7)                  1.4944         estimate D2E/DX2                !
 ! R3    R(1,8)                  1.4771         estimate D2E/DX2                !
 ! R4    R(2,3)                  1.5086         estimate D2E/DX2                !
 ! R5    R(2,10)                 1.5119         estimate D2E/DX2                !
 ! R6    R(3,4)                  1.5465         estimate D2E/DX2                !
 ! R7    R(3,20)                 1.0965         estimate D2E/DX2                !
 ! R8    R(3,21)                 1.0945         estimate D2E/DX2                !
 ! R9    R(4,5)                  1.5459         estimate D2E/DX2                !
 ! R10   R(4,15)                 1.5708         estimate D2E/DX2                !
 ! R11   R(4,22)                 1.1            estimate D2E/DX2                !
 ! R12   R(5,6)                  1.5308         estimate D2E/DX2                !
 ! R13   R(5,23)                 1.0956         estimate D2E/DX2                !
 ! R14   R(5,24)                 1.0976         estimate D2E/DX2                !
 ! R15   R(6,7)                  1.5363         estimate D2E/DX2                !
 ! R16   R(6,25)                 1.0987         estimate D2E/DX2                !
 ! R17   R(6,26)                 1.0985         estimate D2E/DX2                !
 ! R18   R(7,12)                 1.53           estimate D2E/DX2                !
 ! R19   R(7,27)                 1.0993         estimate D2E/DX2                !
 ! R20   R(8,9)                  1.4957         estimate D2E/DX2                !
 ! R21   R(8,11)                 1.2232         estimate D2E/DX2                !
 ! R22   R(9,10)                 1.5308         estimate D2E/DX2                !
 ! R23   R(9,28)                 1.0941         estimate D2E/DX2                !
 ! R24   R(9,29)                 1.0947         estimate D2E/DX2                !
 ! R25   R(10,13)                1.5286         estimate D2E/DX2                !
 ! R26   R(10,14)                1.4255         estimate D2E/DX2                !
 ! R27   R(12,30)                1.0954         estimate D2E/DX2                !
 ! R28   R(12,31)                1.094          estimate D2E/DX2                !
 ! R29   R(12,32)                1.0957         estimate D2E/DX2                !
 ! R30   R(13,33)                1.096          estimate D2E/DX2                !
 ! R31   R(13,34)                1.0961         estimate D2E/DX2                !
 ! R32   R(13,35)                1.0953         estimate D2E/DX2                !
 ! R33   R(14,36)                0.9722         estimate D2E/DX2                !
 ! R34   R(15,16)                1.4461         estimate D2E/DX2                !
 ! R35   R(15,17)                1.5358         estimate D2E/DX2                !
 ! R36   R(15,18)                1.5467         estimate D2E/DX2                !
 ! R37   R(16,37)                0.9748         estimate D2E/DX2                !
 ! R38   R(17,38)                1.0942         estimate D2E/DX2                !
 ! R39   R(17,39)                1.0958         estimate D2E/DX2                !
 ! R40   R(17,40)                1.0963         estimate D2E/DX2                !
 ! R41   R(18,19)                1.4263         estimate D2E/DX2                !
 ! R42   R(18,41)                1.0927         estimate D2E/DX2                !
 ! R43   R(18,42)                1.096          estimate D2E/DX2                !
 ! R44   R(19,43)                0.9786         estimate D2E/DX2                !
 ! A1    A(2,1,7)              132.1853         estimate D2E/DX2                !
 ! A2    A(2,1,8)              106.0148         estimate D2E/DX2                !
 ! A3    A(7,1,8)              121.6247         estimate D2E/DX2                !
 ! A4    A(1,2,3)              126.252          estimate D2E/DX2                !
 ! A5    A(1,2,10)             113.8232         estimate D2E/DX2                !
 ! A6    A(3,2,10)             119.9146         estimate D2E/DX2                !
 ! A7    A(2,3,4)              114.573          estimate D2E/DX2                !
 ! A8    A(2,3,20)             108.9588         estimate D2E/DX2                !
 ! A9    A(2,3,21)             107.228          estimate D2E/DX2                !
 ! A10   A(4,3,20)             110.8923         estimate D2E/DX2                !
 ! A11   A(4,3,21)             108.4393         estimate D2E/DX2                !
 ! A12   A(20,3,21)            106.367          estimate D2E/DX2                !
 ! A13   A(3,4,5)              113.1213         estimate D2E/DX2                !
 ! A14   A(3,4,15)             112.969          estimate D2E/DX2                !
 ! A15   A(3,4,22)             105.766          estimate D2E/DX2                !
 ! A16   A(5,4,15)             112.1571         estimate D2E/DX2                !
 ! A17   A(5,4,22)             107.063          estimate D2E/DX2                !
 ! A18   A(15,4,22)            105.0213         estimate D2E/DX2                !
 ! A19   A(4,5,6)              117.5895         estimate D2E/DX2                !
 ! A20   A(4,5,23)             110.045          estimate D2E/DX2                !
 ! A21   A(4,5,24)             108.3921         estimate D2E/DX2                !
 ! A22   A(6,5,23)             106.6159         estimate D2E/DX2                !
 ! A23   A(6,5,24)             107.9907         estimate D2E/DX2                !
 ! A24   A(23,5,24)            105.551          estimate D2E/DX2                !
 ! A25   A(5,6,7)              116.9982         estimate D2E/DX2                !
 ! A26   A(5,6,25)             108.8757         estimate D2E/DX2                !
 ! A27   A(5,6,26)             107.5529         estimate D2E/DX2                !
 ! A28   A(7,6,25)             109.2126         estimate D2E/DX2                !
 ! A29   A(7,6,26)             108.4469         estimate D2E/DX2                !
 ! A30   A(25,6,26)            105.0968         estimate D2E/DX2                !
 ! A31   A(1,7,6)              112.6419         estimate D2E/DX2                !
 ! A32   A(1,7,12)             111.9365         estimate D2E/DX2                !
 ! A33   A(1,7,27)             106.9616         estimate D2E/DX2                !
 ! A34   A(6,7,12)             112.5711         estimate D2E/DX2                !
 ! A35   A(6,7,27)             105.3057         estimate D2E/DX2                !
 ! A36   A(12,7,27)            106.8567         estimate D2E/DX2                !
 ! A37   A(1,8,9)              112.3754         estimate D2E/DX2                !
 ! A38   A(1,8,11)             123.196          estimate D2E/DX2                !
 ! A39   A(9,8,11)             124.4149         estimate D2E/DX2                !
 ! A40   A(8,9,10)             102.4943         estimate D2E/DX2                !
 ! A41   A(8,9,28)             109.6554         estimate D2E/DX2                !
 ! A42   A(8,9,29)             108.2821         estimate D2E/DX2                !
 ! A43   A(10,9,28)            112.9028         estimate D2E/DX2                !
 ! A44   A(10,9,29)            112.7568         estimate D2E/DX2                !
 ! A45   A(28,9,29)            110.3587         estimate D2E/DX2                !
 ! A46   A(2,10,9)             105.2786         estimate D2E/DX2                !
 ! A47   A(2,10,13)            113.5285         estimate D2E/DX2                !
 ! A48   A(2,10,14)            108.2979         estimate D2E/DX2                !
 ! A49   A(9,10,13)            111.3284         estimate D2E/DX2                !
 ! A50   A(9,10,14)            108.3852         estimate D2E/DX2                !
 ! A51   A(13,10,14)           109.8009         estimate D2E/DX2                !
 ! A52   A(7,12,30)            110.6066         estimate D2E/DX2                !
 ! A53   A(7,12,31)            112.3996         estimate D2E/DX2                !
 ! A54   A(7,12,32)            110.952          estimate D2E/DX2                !
 ! A55   A(30,12,31)           107.9334         estimate D2E/DX2                !
 ! A56   A(30,12,32)           107.4135         estimate D2E/DX2                !
 ! A57   A(31,12,32)           107.3285         estimate D2E/DX2                !
 ! A58   A(10,13,33)           111.4629         estimate D2E/DX2                !
 ! A59   A(10,13,34)           110.4867         estimate D2E/DX2                !
 ! A60   A(10,13,35)           111.7931         estimate D2E/DX2                !
 ! A61   A(33,13,34)           106.2336         estimate D2E/DX2                !
 ! A62   A(33,13,35)           108.1774         estimate D2E/DX2                !
 ! A63   A(34,13,35)           108.4757         estimate D2E/DX2                !
 ! A64   A(10,14,36)           108.1918         estimate D2E/DX2                !
 ! A65   A(4,15,16)            108.0175         estimate D2E/DX2                !
 ! A66   A(4,15,17)            111.535          estimate D2E/DX2                !
 ! A67   A(4,15,18)            114.9668         estimate D2E/DX2                !
 ! A68   A(16,15,17)           106.8064         estimate D2E/DX2                !
 ! A69   A(16,15,18)           106.0225         estimate D2E/DX2                !
 ! A70   A(17,15,18)           109.0332         estimate D2E/DX2                !
 ! A71   A(15,16,37)           107.5063         estimate D2E/DX2                !
 ! A72   A(15,17,38)           112.1443         estimate D2E/DX2                !
 ! A73   A(15,17,39)           110.859          estimate D2E/DX2                !
 ! A74   A(15,17,40)           110.7302         estimate D2E/DX2                !
 ! A75   A(38,17,39)           108.6233         estimate D2E/DX2                !
 ! A76   A(38,17,40)           108.0746         estimate D2E/DX2                !
 ! A77   A(39,17,40)           106.1833         estimate D2E/DX2                !
 ! A78   A(15,18,19)           110.8663         estimate D2E/DX2                !
 ! A79   A(15,18,41)           112.6949         estimate D2E/DX2                !
 ! A80   A(15,18,42)           110.3517         estimate D2E/DX2                !
 ! A81   A(19,18,41)           108.7649         estimate D2E/DX2                !
 ! A82   A(19,18,42)           106.2034         estimate D2E/DX2                !
 ! A83   A(41,18,42)           107.7001         estimate D2E/DX2                !
 ! A84   A(18,19,43)           104.0736         estimate D2E/DX2                !
 ! D1    D(7,1,2,3)              5.4771         estimate D2E/DX2                !
 ! D2    D(7,1,2,10)          -175.6891         estimate D2E/DX2                !
 ! D3    D(8,1,2,3)           -179.4217         estimate D2E/DX2                !
 ! D4    D(8,1,2,10)            -0.5879         estimate D2E/DX2                !
 ! D5    D(2,1,7,6)             20.9094         estimate D2E/DX2                !
 ! D6    D(2,1,7,12)          -107.1393         estimate D2E/DX2                !
 ! D7    D(2,1,7,27)           136.1386         estimate D2E/DX2                !
 ! D8    D(8,1,7,6)           -153.5588         estimate D2E/DX2                !
 ! D9    D(8,1,7,12)            78.3925         estimate D2E/DX2                !
 ! D10   D(8,1,7,27)           -38.3297         estimate D2E/DX2                !
 ! D11   D(2,1,8,9)             -0.207          estimate D2E/DX2                !
 ! D12   D(2,1,8,11)          -178.9146         estimate D2E/DX2                !
 ! D13   D(7,1,8,9)            175.5313         estimate D2E/DX2                !
 ! D14   D(7,1,8,11)            -3.1763         estimate D2E/DX2                !
 ! D15   D(1,2,3,4)             36.0443         estimate D2E/DX2                !
 ! D16   D(1,2,3,20)           -88.8246         estimate D2E/DX2                !
 ! D17   D(1,2,3,21)           156.4373         estimate D2E/DX2                !
 ! D18   D(10,2,3,4)          -142.7249         estimate D2E/DX2                !
 ! D19   D(10,2,3,20)           92.4062         estimate D2E/DX2                !
 ! D20   D(10,2,3,21)          -22.3319         estimate D2E/DX2                !
 ! D21   D(1,2,10,9)             1.129          estimate D2E/DX2                !
 ! D22   D(1,2,10,13)          123.1458         estimate D2E/DX2                !
 ! D23   D(1,2,10,14)         -114.6373         estimate D2E/DX2                !
 ! D24   D(3,2,10,9)          -179.956          estimate D2E/DX2                !
 ! D25   D(3,2,10,13)          -57.9392         estimate D2E/DX2                !
 ! D26   D(3,2,10,14)           64.2777         estimate D2E/DX2                !
 ! D27   D(2,3,4,5)            -76.7448         estimate D2E/DX2                !
 ! D28   D(2,3,4,15)           154.4726         estimate D2E/DX2                !
 ! D29   D(2,3,4,22)            40.1318         estimate D2E/DX2                !
 ! D30   D(20,3,4,5)            47.0988         estimate D2E/DX2                !
 ! D31   D(20,3,4,15)          -81.6839         estimate D2E/DX2                !
 ! D32   D(20,3,4,22)          163.9753         estimate D2E/DX2                !
 ! D33   D(21,3,4,5)           163.5356         estimate D2E/DX2                !
 ! D34   D(21,3,4,15)           34.753          estimate D2E/DX2                !
 ! D35   D(21,3,4,22)          -79.5878         estimate D2E/DX2                !
 ! D36   D(3,4,5,6)             35.7691         estimate D2E/DX2                !
 ! D37   D(3,4,5,23)           -86.5142         estimate D2E/DX2                !
 ! D38   D(3,4,5,24)           158.5209         estimate D2E/DX2                !
 ! D39   D(15,4,5,6)           164.9685         estimate D2E/DX2                !
 ! D40   D(15,4,5,23)           42.6852         estimate D2E/DX2                !
 ! D41   D(15,4,5,24)          -72.2797         estimate D2E/DX2                !
 ! D42   D(22,4,5,6)           -80.3409         estimate D2E/DX2                !
 ! D43   D(22,4,5,23)          157.3758         estimate D2E/DX2                !
 ! D44   D(22,4,5,24)           42.4109         estimate D2E/DX2                !
 ! D45   D(3,4,15,16)          -58.5493         estimate D2E/DX2                !
 ! D46   D(3,4,15,17)         -175.6282         estimate D2E/DX2                !
 ! D47   D(3,4,15,18)           59.5894         estimate D2E/DX2                !
 ! D48   D(5,4,15,16)          172.172          estimate D2E/DX2                !
 ! D49   D(5,4,15,17)           55.0931         estimate D2E/DX2                !
 ! D50   D(5,4,15,18)          -69.6893         estimate D2E/DX2                !
 ! D51   D(22,4,15,16)          56.24           estimate D2E/DX2                !
 ! D52   D(22,4,15,17)         -60.8389         estimate D2E/DX2                !
 ! D53   D(22,4,15,18)         174.3787         estimate D2E/DX2                !
 ! D54   D(4,5,6,7)             47.1548         estimate D2E/DX2                !
 ! D55   D(4,5,6,25)           -77.2133         estimate D2E/DX2                !
 ! D56   D(4,5,6,26)           169.4057         estimate D2E/DX2                !
 ! D57   D(23,5,6,7)           171.1778         estimate D2E/DX2                !
 ! D58   D(23,5,6,25)           46.8097         estimate D2E/DX2                !
 ! D59   D(23,5,6,26)          -66.5713         estimate D2E/DX2                !
 ! D60   D(24,5,6,7)           -75.8013         estimate D2E/DX2                !
 ! D61   D(24,5,6,25)          159.8306         estimate D2E/DX2                !
 ! D62   D(24,5,6,26)           46.4496         estimate D2E/DX2                !
 ! D63   D(5,6,7,1)            -71.7562         estimate D2E/DX2                !
 ! D64   D(5,6,7,12)            55.9588         estimate D2E/DX2                !
 ! D65   D(5,6,7,27)           172.0205         estimate D2E/DX2                !
 ! D66   D(25,6,7,1)            52.4413         estimate D2E/DX2                !
 ! D67   D(25,6,7,12)         -179.8438         estimate D2E/DX2                !
 ! D68   D(25,6,7,27)          -63.782          estimate D2E/DX2                !
 ! D69   D(26,6,7,1)           166.4575         estimate D2E/DX2                !
 ! D70   D(26,6,7,12)          -65.8276         estimate D2E/DX2                !
 ! D71   D(26,6,7,27)           50.2342         estimate D2E/DX2                !
 ! D72   D(1,7,12,30)         -179.9147         estimate D2E/DX2                !
 ! D73   D(1,7,12,31)           59.3694         estimate D2E/DX2                !
 ! D74   D(1,7,12,32)          -60.8149         estimate D2E/DX2                !
 ! D75   D(6,7,12,30)           51.9989         estimate D2E/DX2                !
 ! D76   D(6,7,12,31)          -68.7169         estimate D2E/DX2                !
 ! D77   D(6,7,12,32)          171.0988         estimate D2E/DX2                !
 ! D78   D(27,7,12,30)         -63.1293         estimate D2E/DX2                !
 ! D79   D(27,7,12,31)         176.1549         estimate D2E/DX2                !
 ! D80   D(27,7,12,32)          55.9705         estimate D2E/DX2                !
 ! D81   D(1,8,9,10)             0.8569         estimate D2E/DX2                !
 ! D82   D(1,8,9,28)           121.0171         estimate D2E/DX2                !
 ! D83   D(1,8,9,29)          -118.5147         estimate D2E/DX2                !
 ! D84   D(11,8,9,10)          179.546          estimate D2E/DX2                !
 ! D85   D(11,8,9,28)          -60.2939         estimate D2E/DX2                !
 ! D86   D(11,8,9,29)           60.1744         estimate D2E/DX2                !
 ! D87   D(8,9,10,2)            -1.1091         estimate D2E/DX2                !
 ! D88   D(8,9,10,13)         -124.5391         estimate D2E/DX2                !
 ! D89   D(8,9,10,14)          114.5973         estimate D2E/DX2                !
 ! D90   D(28,9,10,2)         -118.9891         estimate D2E/DX2                !
 ! D91   D(28,9,10,13)         117.5809         estimate D2E/DX2                !
 ! D92   D(28,9,10,14)          -3.2827         estimate D2E/DX2                !
 ! D93   D(29,9,10,2)          115.0829         estimate D2E/DX2                !
 ! D94   D(29,9,10,13)          -8.3472         estimate D2E/DX2                !
 ! D95   D(29,9,10,14)        -129.2107         estimate D2E/DX2                !
 ! D96   D(2,10,13,33)          63.6407         estimate D2E/DX2                !
 ! D97   D(2,10,13,34)        -178.4833         estimate D2E/DX2                !
 ! D98   D(2,10,13,35)         -57.5712         estimate D2E/DX2                !
 ! D99   D(9,10,13,33)        -177.7688         estimate D2E/DX2                !
 ! D100  D(9,10,13,34)         -59.8928         estimate D2E/DX2                !
 ! D101  D(9,10,13,35)          61.0193         estimate D2E/DX2                !
 ! D102  D(14,10,13,33)        -57.7391         estimate D2E/DX2                !
 ! D103  D(14,10,13,34)         60.137          estimate D2E/DX2                !
 ! D104  D(14,10,13,35)       -178.9509         estimate D2E/DX2                !
 ! D105  D(2,10,14,36)         -80.4942         estimate D2E/DX2                !
 ! D106  D(9,10,14,36)         165.7786         estimate D2E/DX2                !
 ! D107  D(13,10,14,36)         43.9737         estimate D2E/DX2                !
 ! D108  D(4,15,16,37)         -61.0958         estimate D2E/DX2                !
 ! D109  D(17,15,16,37)         59.0009         estimate D2E/DX2                !
 ! D110  D(18,15,16,37)        175.1796         estimate D2E/DX2                !
 ! D111  D(4,15,17,38)         -69.8696         estimate D2E/DX2                !
 ! D112  D(4,15,17,39)          51.7331         estimate D2E/DX2                !
 ! D113  D(4,15,17,40)         169.3217         estimate D2E/DX2                !
 ! D114  D(16,15,17,38)        172.3201         estimate D2E/DX2                !
 ! D115  D(16,15,17,39)        -66.0772         estimate D2E/DX2                !
 ! D116  D(16,15,17,40)         51.5114         estimate D2E/DX2                !
 ! D117  D(18,15,17,38)         58.1654         estimate D2E/DX2                !
 ! D118  D(18,15,17,39)        179.7681         estimate D2E/DX2                !
 ! D119  D(18,15,17,40)        -62.6432         estimate D2E/DX2                !
 ! D120  D(4,15,18,19)         -68.5581         estimate D2E/DX2                !
 ! D121  D(4,15,18,41)          53.6213         estimate D2E/DX2                !
 ! D122  D(4,15,18,42)         174.0604         estimate D2E/DX2                !
 ! D123  D(16,15,18,19)         50.6963         estimate D2E/DX2                !
 ! D124  D(16,15,18,41)        172.8757         estimate D2E/DX2                !
 ! D125  D(16,15,18,42)        -66.6853         estimate D2E/DX2                !
 ! D126  D(17,15,18,19)        165.3598         estimate D2E/DX2                !
 ! D127  D(17,15,18,41)        -72.4608         estimate D2E/DX2                !
 ! D128  D(17,15,18,42)         47.9782         estimate D2E/DX2                !
 ! D129  D(15,18,19,43)        -49.4601         estimate D2E/DX2                !
 ! D130  D(41,18,19,43)       -173.9034         estimate D2E/DX2                !
 ! D131  D(42,18,19,43)         70.4314         estimate D2E/DX2                !
 --------------------------------------------------------------------------------
 Trust Radius=3.00D-01 FncErr=1.00D-07 GrdErr=1.00D-06
 Number of steps in this run=    258 maximum allowed number of steps=    258.
 GradGradGradGradGradGradGradGradGradGradGradGradGradGradGradGradGradGrad

                          Input orientation:                          
 ---------------------------------------------------------------------
 Center     Atomic      Atomic             Coordinates (Angstroms)
 Number     Number       Type             X           Y           Z
 ---------------------------------------------------------------------
      1          6           0       -1.679400    0.660100   -0.170000
      2          6           0       -0.974700   -0.481300   -0.202500
      3          6           0        0.508800   -0.607200   -0.446100
      4          6           0        1.359500    0.531700    0.163000
      5          6           0        1.292000    1.842900   -0.653100
      6          6           0       -0.041200    2.197000   -1.316900
      7          6           0       -1.304600    2.079200   -0.450700
      8          6           0       -3.075400    0.269200    0.113000
      9          6           0       -3.233900   -1.211000    0.258400
     10          6           0       -1.802900   -1.718100    0.062700
     11          8           0       -3.993300    1.073800    0.191800
     12          6           0       -1.218200    2.911600    0.830100
     13          6           0       -1.728700   -2.754200   -1.058700
     14          8           0       -1.360400   -2.299000    1.286900
     15          6           0        2.838500    0.097600    0.465400
     16          8           0        2.798000   -1.021500    1.380300
     17          6           0        3.622200    1.216600    1.167000
     18          6           0        3.641600   -0.385700   -0.765000
     19          8           0        3.134000   -1.628500   -1.246800
     20          1           0        0.686600   -0.694200   -1.524600
     21          1           0        0.830800   -1.554800   -0.003000
     22          1           0        0.916900    0.741400    1.147900
     23          1           0        2.044400    1.828800   -1.449300
     24          1           0        1.574900    2.675000    0.004400
     25          1           0       -0.163100    1.582600   -2.219500
     26          1           0        0.034700    3.230200   -1.682200
     27          1           0       -2.113600    2.510600   -1.057300
     28          1           0       -3.635900   -1.442500    1.249300
     29          1           0       -3.917700   -1.561400   -0.521400
     30          1           0       -0.944000    3.946700    0.599400
     31          1           0       -0.480500    2.516800    1.534900
     32          1           0       -2.183700    2.935700    1.347600
     33          1           0       -0.712400   -3.147700   -1.174500
     34          1           0       -2.366300   -3.615400   -0.828100
     35          1           0       -2.044800   -2.335900   -2.020400
     36          1           0       -0.557100   -2.815400    1.104900
     37          1           0        2.362900   -0.716500    2.197600
     38          1           0        3.822500    2.060600    0.500000
     39          1           0        3.076700    1.584800    2.043200
     40          1           0        4.582800    0.842500    1.540100
     41          1           0        3.634700    0.337900   -1.583700
     42          1           0        4.686800   -0.568100   -0.490300
     43          1           0        3.076400   -2.188400   -0.446300
 ---------------------------------------------------------------------
                    Distance matrix (angstroms):
                    1          2          3          4          5
     1  C    0.000000
     2  C    1.341809   0.000000
     3  C    2.543718   1.508630   0.000000
     4  C    3.059786   2.570651   1.546540   0.000000
     5  C    3.234443   3.277633   2.580551   1.545905   0.000000
     6  C    2.522130   3.047392   2.987362   2.631594   1.530830
     7  C    1.494360   2.593568   3.241170   3.141467   2.615174
     8  C    1.477061   2.252938   3.731911   4.442943   4.705064
     9  C    2.470023   2.418445   3.855995   4.913800   5.535423
    10  C    2.392747   1.511926   2.614753   3.882323   4.771949
    11  O    2.378273   3.418443   4.847843   5.380257   5.407381
    12  C    2.506423   3.554902   4.122277   3.571202   3.105335
    13  C    3.528408   2.543161   3.160901   4.671902   5.515657
    14  O    3.313698   2.381409   3.059311   4.083365   5.287170
    15  C    4.596908   3.914296   2.599053   1.570774   2.586267
    16  O    5.027755   4.126783   2.957671   2.442034   3.821981
    17  C    5.495837   5.088210   3.952417   2.568446   3.022391
    18  C    5.455343   4.651427   3.156770   2.628838   3.240339
    19  O    5.437463   4.391816   2.928455   3.130950   3.974426
    20  H    3.044179   2.133821   1.096515   2.191716   2.750072
    21  H    3.351832   2.109984   1.094517   2.158833   3.489943
    22  H    2.912773   2.626162   2.127464   1.099953   2.144202
    23  H    4.107208   4.000755   3.049356   2.179694   1.095554
    24  H    3.831541   4.062696   3.480281   2.159927   1.097602
    25  H    2.711203   2.997777   2.896830   3.016456   2.153760
    26  H    3.439521   4.121120   4.059354   3.527288   2.136458
    27  H    2.097661   3.313494   4.119615   4.179426   3.493896
    28  H    3.203628   3.180191   4.555288   5.480104   6.220706
    29  H    3.173095   3.151121   4.528804   5.718244   6.224755
    30  H    3.454639   4.500130   4.893026   4.142316   3.315784
    31  H    2.791304   3.500199   3.829158   3.034523   2.895383
    32  H    2.781328   3.942129   4.797818   4.442607   4.156622
    33  H    4.055052   2.850136   2.911363   4.429409   5.403292
    34  H    4.380049   3.485758   4.178683   5.662358   6.573190
    35  H    3.540270   2.808810   3.462325   4.957784   5.519612
    36  H    3.868337   2.707713   2.901360   3.970341   5.311261
    37  H    4.882699   4.117690   3.230911   2.589288   3.977920
    38  H    5.716748   5.474294   4.358081   2.918471   2.789348
    39  H    5.326707   5.072059   4.194710   2.755530   3.243733
    40  H    6.494063   5.972848   4.758581   3.518901   4.079251
    41  H    5.508359   4.881124   3.458121   2.874901   2.935862
    42  H    6.491500   5.669475   4.178417   3.564728   4.167024
    43  H    5.550489   4.402845   3.015421   3.273826   4.413415
                    6          7          8          9         10
     6  C    0.000000
     7  C    1.536346   0.000000
     8  C    3.868772   2.594145   0.000000
     9  C    4.928424   3.879489   1.495746   0.000000
    10  C    4.509422   3.864113   2.360328   1.530755   0.000000
    11  O    4.376854   2.941555   1.223164   2.408617   3.550947
    12  C    2.550606   1.529968   3.308429   4.624469   4.729154
    13  C    5.237242   4.889916   3.511044   2.526232   1.528577
    14  O    5.360418   4.710733   3.303773   2.398241   1.425453
    15  C    3.984563   4.683082   5.926875   6.215249   5.000153
    16  O    5.068993   5.458775   6.145631   6.138272   4.836280
    17  C    4.533370   5.256842   6.845899   7.329727   6.266072
    18  C    4.531881   5.535288   6.805723   7.000069   5.665947
    19  O    4.972048   5.837978   6.633775   6.556682   5.108405
    20  H    2.988623   3.579090   4.214560   4.337798   3.124980
    21  H    4.069732   4.238670   4.312636   4.087581   2.639576
    22  H    3.018603   3.046357   4.151199   4.672496   3.824148
    23  H    2.121987   3.503670   5.575436   6.325905   5.446867
    24  H    2.141517   2.975502   5.236884   6.187897   5.541864
    25  H    1.098651   2.162935   3.955637   4.834667   4.334974
    26  H    1.098502   2.152932   4.654351   5.845847   5.559417
    27  H    2.112008   1.099341   2.705279   4.103224   4.385526
    28  H    5.723042   4.552728   2.129614   1.094111   2.200878
    29  H    5.457622   4.481881   2.112588   1.094738   2.199570
    30  H    2.747490   2.172625   4.278254   5.653476   5.754626
    31  H    2.903105   2.193910   3.715779   4.806990   4.674451
    32  H    3.497934   2.177221   3.070763   4.414113   4.842916
    33  H    5.388562   5.309903   4.349325   3.487402   2.182570
    34  H    6.279252   5.805007   4.059385   2.777472   2.170413
    35  H    5.005648   4.743940   3.521374   2.805760   2.186206
    36  H    5.590655   5.189967   4.103713   3.233561   1.960170
    37  H    5.159447   5.317893   5.906968   5.943837   4.786950
    38  H    4.271757   5.214531   7.137220   7.781678   6.790797
    39  H    4.624539   5.065546   6.580639   7.129213   6.216271
    40  H    5.601651   6.336733   7.811102   8.182934   7.036800
    41  H    4.127914   5.358405   6.921629   7.278055   6.041959
    42  H    5.539226   6.550316   7.830504   7.981940   6.613964
    43  H    5.450606   6.116011   6.648102   6.424313   4.928269
                   11         12         13         14         15
    11  O    0.000000
    12  C    3.389117   0.000000
    13  C    4.620146   5.994119   0.000000
    14  O    4.416694   5.232518   2.417580   0.000000
    15  C    6.906614   4.950598   5.595977   4.904010   0.000000
    16  O    7.205871   5.648173   5.426047   4.351209   1.446052
    17  C    7.679013   5.139650   7.025178   6.099190   1.535770
    18  C    7.831814   6.085572   5.876749   5.735069   1.546749
    19  O    7.756958   6.623267   4.994841   5.202772   2.449157
    20  H    5.288981   4.708999   3.208479   3.830160   3.036070
    21  H    5.497220   4.984093   3.017301   2.649346   2.642098
    22  H    5.013450   3.060950   4.907902   3.801243   2.138418
    23  H    6.302147   4.124643   5.949180   6.009841   2.700690
    24  H    5.796879   2.922185   6.443614   5.916204   2.907266
    25  H    4.554523   3.489919   4.754618   5.366115   4.292262
    26  H    4.938291   2.825405   6.269878   6.429145   4.720875
    27  H    2.675428   2.127163   5.278851   5.403225   5.715285
    28  H    2.752782   4.997918   3.268766   2.431647   6.701064
    29  H    2.731053   5.396442   2.550134   3.217730   7.026542
    30  H    4.209266   1.095372   6.947454   6.297207   5.398225
    31  H    4.028142   1.093989   6.005681   4.901801   4.244069
    32  H    2.842041   1.095709   6.194535   5.299395   5.835716
    33  H    5.518346   6.402294   1.095955   2.683037   5.082336
    34  H    5.067141   6.831507   1.096073   2.686628   6.522994
    35  H    4.507387   6.028671   1.095336   3.377573   5.995644
    36  H    5.269450   5.771577   2.461210   0.972154   4.519362
    37  H    6.901426   5.278015   5.612210   4.146884   1.972174
    38  H    7.883875   5.122677   7.511835   6.818194   2.196092
    39  H    7.326234   4.655983   7.179176   5.945061   2.181274
    40  H    8.684521   6.199748   7.715248   6.727166   2.180009
    41  H    7.866405   6.000083   6.213113   6.335977   2.211445
    42  H    8.860318   6.980028   6.801526   6.536290   2.184658
    43  H    7.812156   6.788430   4.876900   4.764600   2.472567
                   16         17         18         19         20
    16  O    0.000000
    17  C    2.394555   0.000000
    18  C    2.391279   2.510053   0.000000
    19  O    2.717168   3.762893   1.426303   0.000000
    20  H    3.606048   4.417422   3.066625   2.634361   0.000000
    21  H    2.463291   4.103836   3.138158   2.618626   1.754050
    22  H    2.588506   2.746785   3.514759   4.033181   3.042407
    23  H    4.086412   3.115970   2.814840   3.630586   2.866151
    24  H    4.129550   2.769478   3.772414   4.745146   3.805053
    25  H    5.339289   5.092233   4.523883   4.704060   2.527587
    26  H    5.923824   5.004266   5.189000   5.779464   3.981297
    27  H    6.522380   6.286601   6.449521   6.686207   4.281382
    28  H    6.448990   7.730304   7.624712   7.217801   5.190229
    29  H    7.000613   8.210851   7.654060   7.089230   4.791453
    30  H    6.268603   5.350308   6.454379   7.149923   5.358002
    31  H    4.826182   4.319493   5.541277   6.163277   4.586195
    32  H    6.362219   6.057755   7.030569   7.472668   5.446497
    33  H    4.834319   6.581679   5.172393   4.136180   2.845950
    34  H    6.186707   7.949263   6.821276   5.863138   4.282373
    35  H    6.061775   7.409093   6.141210   5.283828   3.225142
    36  H    3.814527   5.807532   5.198947   4.534693   3.600076
    37  H    0.974842   2.526826   3.243686   3.645577   4.082310
    38  H    3.365096   1.094233   2.759952   4.139420   4.639159
    39  H    2.703684   1.095841   3.476776   4.599204   4.861647
    40  H    2.585642   1.096315   2.776296   3.996458   5.189818
    41  H    3.366501   2.887667   1.092664   2.056923   3.124103
    42  H    2.696717   2.658039   1.095980   2.026802   4.133676
    43  H    2.185321   3.807185   1.915920   0.978573   3.017699
                   21         22         23         24         25
    21  H    0.000000
    22  H    2.569926   0.000000
    23  H    3.874707   3.033009   0.000000
    24  H    4.294758   2.340804   1.746347   0.000000
    25  H    3.967869   3.635024   2.350931   3.026502   0.000000
    26  H    5.133197   3.870642   2.461109   2.350549   1.744248
    27  H    5.129183   4.144503   4.231723   3.841779   2.452823
    28  H    4.640288   5.050514   7.088699   6.756924   5.765773
    29  H    4.776718   5.609172   6.921061   6.956451   5.183175
    30  H    5.811996   3.746698   4.196809   2.883765   3.760980
    31  H    4.545610   2.292279   3.969120   2.567514   3.881880
    32  H    5.574578   3.803755   5.188902   3.999903   4.317164
    33  H    2.508228   4.813861   5.695701   6.365955   4.875397
    34  H    3.892083   5.802214   7.034165   7.469622   5.814575
    35  H    3.598485   5.317854   5.864507   6.504703   4.351446
    36  H    2.177802   3.850370   5.904264   5.991746   5.527140
    37  H    2.809398   2.306135   4.458685   4.115014   5.583664
    38  H    4.719576   3.256159   2.648611   2.382186   4.848626
    39  H    4.368992   2.485482   3.650032   2.756927   5.354150
    40  H    4.712293   3.688206   4.043856   3.842381   6.099664
    41  H    3.734003   3.874389   2.184010   3.496695   4.046826
    42  H    4.009959   4.314005   3.694197   4.521764   5.580069
    43  H    2.375012   3.973492   4.267192   5.109823   5.278166
                   26         27         28         29         30
    26  H    0.000000
    27  H    2.350216   0.000000
    28  H    6.625792   4.823360   0.000000
    29  H    6.318889   4.485883   1.796922   0.000000
    30  H    2.583975   2.484955   6.059057   6.359108   0.000000
    31  H    3.335282   3.063749   5.070914   5.716155   1.770482
    32  H    3.766659   2.443188   4.613804   5.169509   1.766007
    33  H    6.441547   5.830391   4.162855   3.635497   7.316479
    34  H    7.304555   6.135492   3.263276   2.592262   7.825986
    35  H    5.951485   4.941746   3.744423   2.520834   6.895373
    36  H    6.683370   5.955172   3.374124   3.938401   6.791997
    37  H    6.004149   6.406840   6.116531   6.895850   5.935930
    38  H    4.525195   6.153452   8.274110   8.606558   5.127063
    39  H    5.083278   6.116324   7.406337   8.086865   4.881512
    40  H    6.063789   7.373657   8.535386   9.071219   6.408314
    41  H    4.618994   6.167712   8.003583   7.859680   6.225260
    42  H    6.122887   7.486342   8.547404   8.661699   7.299094
    43  H    6.335662   7.027803   6.963217   7.022550   7.409221
                   31         32         33         34         35
    31  H    0.000000
    32  H    1.763930   0.000000
    33  H    6.283406   6.747849   0.000000
    34  H    6.836950   6.905355   1.753317   0.000000
    35  H    6.215777   6.257195   1.774783   1.778219   0.000000
    36  H    5.350058   5.981629   2.308724   2.765808   3.494377
    37  H    4.356412   5.893440   5.171002   6.318529   6.312036
    38  H    4.449151   6.128512   7.106030   8.501886   7.752860
    39  H    3.712232   5.475454   6.863485   8.056841   7.623286
    40  H    5.332946   7.085483   7.164488   8.589018   8.167280
    41  H    5.604297   7.013905   5.586961   7.225753   6.292586
    42  H    6.349727   7.928320   6.022776   7.690667   7.126062
    43  H    6.222186   7.559308   3.975618   5.639600   5.359686
                   36         37         38         39         40
    36  H    0.000000
    37  H    3.758427   0.000000
    38  H    6.581958   3.567150   0.000000
    39  H    5.783310   2.414401   1.778783   0.000000
    40  H    6.323623   2.791190   1.773029   1.752842   0.000000
    41  H    5.894324   4.126435   2.710124   3.875632   3.303277
    42  H    5.923977   3.556310   2.939009   3.694052   2.474496
    43  H    4.000209   3.108984   4.416577   4.520470   3.924459
                   41         42         43
    41  H    0.000000
    42  H    1.767279   0.000000
    43  H    2.826229   2.284884   0.000000
 Stoichiometry    C15H24O4
 Framework group  C1[X(C15H24O4)]
 Deg. of freedom   123
 Full point group                 C1      NOp   1
 Largest Abelian subgroup         C1      NOp   1
 Largest concise Abelian subgroup C1      NOp   1
                         Standard orientation:                         
 ---------------------------------------------------------------------
 Center     Atomic      Atomic             Coordinates (Angstroms)
 Number     Number       Type             X           Y           Z
 ---------------------------------------------------------------------
      1          6           0       -1.703693    0.683995   -0.163420
      2          6           0       -1.031056   -0.476902   -0.181594
      3          6           0        0.446647   -0.647907   -0.432823
      4          6           0        1.332765    0.476793    0.151668
      5          6           0        1.295792    1.775785   -0.685634
      6          6           0       -0.031749    2.155800   -1.346439
      7          6           0       -1.291796    2.087346   -0.470109
      8          6           0       -3.107938    0.336687    0.135211
      9          6           0       -3.306263   -1.135957    0.306214
     10          6           0       -1.891238   -1.685720    0.109553
     11          8           0       -4.002671    1.167636    0.206673
     12          6           0       -1.173413    2.937946    0.796093
     13          6           0       -1.853596   -2.741753   -0.994948
     14          8           0       -1.456361   -2.258497    1.340294
     15          6           0        2.801293    0.006839    0.451500
     16          8           0        2.736315   -1.095533    1.385107
     17          6           0        3.620539    1.115028    1.129248
     18          6           0        3.582051   -0.518700   -0.775960
     19          8           0        3.036917   -1.754678   -1.233703
     20          1           0        0.614381   -0.757505   -1.510876
     21          1           0        0.745442   -1.596675    0.023826
     22          1           0        0.903071    0.714839    1.135840
     23          1           0        2.041894    1.727738   -1.486423
     24          1           0        1.606202    2.610397   -0.043920
     25          1           0       -0.176932    1.530283   -2.237889
     26          1           0        0.070107    3.180359   -1.729340
     27          1           0       -2.092812    2.531013   -1.078455
     28          1           0       -3.707526   -1.339910    1.303445
     29          1           0       -4.004956   -1.480002   -0.463144
     30          1           0       -0.872337    3.961110    0.546435
     31          1           0       -0.441966    2.534451    1.502485
     32          1           0       -2.134213    2.997325    1.319462
     33          1           0       -0.849400   -3.165155   -1.110880
     34          1           0       -2.513117   -3.581024   -0.745888
     35          1           0       -2.164772   -2.330689   -1.961363
     36          1           0       -0.668941   -2.799911    1.161616
     37          1           0        2.315572   -0.765197    2.200073
     38          1           0        3.839393    1.942078    0.447019
     39          1           0        3.091603    1.512562    2.002781
     40          1           0        4.573034    0.720589    1.502182
     41          1           0        3.589393    0.191272   -1.606502
     42          1           0        4.623717   -0.725502   -0.505150
     43          1           0        2.969497   -2.299544   -0.423653
 ---------------------------------------------------------------------
 Rotational constants (GHZ):      0.5494569      0.2832975      0.2205785
 Standard basis: 6-31G(d) (6D, 7F)
 There are   333 symmetry adapted cartesian basis functions of A   symmetry.
 There are   333 symmetry adapted basis functions of A   symmetry.
   333 basis functions,   628 primitive gaussians,   333 cartesian basis functions
    73 alpha electrons       73 beta electrons
       nuclear repulsion energy      1618.0585139263 Hartrees.
 NAtoms=   43 NActive=   43 NUniq=   43 SFac= 1.00D+00 NAtFMM=   60 NAOKFM=F Big=F
 Integral buffers will be    131072 words long.
 Raffenetti 2 integral format.
 Two-electron integral symmetry is turned on.
 Using the following non-standard input for PCM:
 --- end of non-standard input.
 ------------------------------------------------------------------------------
 Polarizable Continuum Model (PCM)
 =================================
 Model                : PCM (using non-symmetric T matrix).
 Atomic radii         : SMD-Coulomb.
 Polarization charges : Total charges.
 Charge compensation  : None.
 Solution method      : On-the-fly selection.
 Cavity type          : VdW (van der Waals Surface) (Alpha=1.000).
 Cavity algorithm     : GePol (No added spheres)
                        Default sphere list used, NSphG=   43.
                        Lebedev-Laikov grids with approx.  5.0 points / Ang**2.
                        Smoothing algorithm: Karplus/York (Gamma=1.0000).
                        Polarization charges: spherical gaussians, with
                                              point-specific exponents (IZeta= 3).
                        Self-potential: point-specific (ISelfS= 7).
                        Self-field    : sphere-specific E.n sum rule (ISelfD= 2).
 1st derivatives      : Analytical E(r).r(x)/FMM algorithm (CHGder, D1EAlg=3).
                        Cavity 1st derivative terms included.
 Solvent              : Methanol, Eps=  32.613000 Eps(inf)=   1.765709
 ------------------------------------------------------------------------------
 ------------------------------------------------------------------------------
 Atomic radii for non-electrostatic terms: SMD-CDS.
 ------------------------------------------------------------------------------
 Nuclear repulsion after PCM non-electrostatic terms =     1618.0597378438 Hartrees.
 One-electron integrals computed using PRISM.
 NBasis=   333 RedAO= T EigKep=  8.63D-04  NBF=   333
 NBsUse=   333 1.00D-06 EigRej= -1.00D+00 NBFU=   333
 ExpMin= 1.61D-01 ExpMax= 5.48D+03 ExpMxC= 8.25D+02 IAcc=1 IRadAn=         1 AccDes= 0.00D+00
 Harris functional with IExCor=  402 and IRadAn=       1 diagonalized for initial guess.
 HarFok:  IExCor=  402 AccDes= 0.00D+00 IRadAn=         1 IDoV= 1 UseB2=F ITyADJ=14
 ICtDFT=  3500011 ScaDFX=  1.000000  1.000000  1.000000  1.000000
 FoFCou: FMM=F IPFlag=           0 FMFlag=      100000 FMFlg1=           0
         NFxFlg=           0 DoJE=T BraDBF=F KetDBF=T FulRan=T
         wScrn=  0.000000 ICntrl=     500 IOpCl=  0 I1Cent=   200000004 NGrid=           0
         NMat0=    1 NMatS0=      1 NMatT0=    0 NMatD0=    1 NMtDS0=    0 NMtDT0=    0
 Petite list used in FoFCou.
 Keep R1 ints in memory in canonical form, NReq=1565304907.
 Requested convergence on RMS density matrix=1.00D-08 within 128 cycles.
 Requested convergence on MAX density matrix=1.00D-06.
 Requested convergence on             energy=1.00D-06.
 No special actions if energy rises.
 Inv3:  Mode=1 IEnd=    21708300.
 Iteration    1 A*A^-1 deviation from unit magnitude is 6.44D-15 for   2674.
 Iteration    1 A*A^-1 deviation from orthogonality  is 3.95D-15 for   2689   2599.
 Iteration    1 A^-1*A deviation from unit magnitude is 6.22D-15 for   2674.
 Iteration    1 A^-1*A deviation from orthogonality  is 1.56D-12 for   2449   2394.
 Error on total polarization charges =  0.05225
 SCF Done:  E(RB3LYP) =  -886.943212454     A.U. after   12 cycles
            NFock= 12  Conv=0.69D-08     -V/T= 2.0091
 SMD-CDS (non-electrostatic) energy       (kcal/mol) =       0.77
 (included in total energy above)

 **********************************************************************

            Population analysis using the SCF density.

 **********************************************************************

 Orbital symmetries:
       Occupied  (A) (A) (A) (A) (A) (A) (A) (A) (A) (A) (A) (A)
                 (A) (A) (A) (A) (A) (A) (A) (A) (A) (A) (A) (A)
                 (A) (A) (A) (A) (A) (A) (A) (A) (A) (A) (A) (A)
                 (A) (A) (A) (A) (A) (A) (A) (A) (A) (A) (A) (A)
                 (A) (A) (A) (A) (A) (A) (A) (A) (A) (A) (A) (A)
                 (A) (A) (A) (A) (A) (A) (A) (A) (A) (A) (A) (A)
                 (A)
       Virtual   (A) (A) (A) (A) (A) (A) (A) (A) (A) (A) (A) (A)
                 (A) (A) (A) (A) (A) (A) (A) (A) (A) (A) (A) (A)
                 (A) (A) (A) (A) (A) (A) (A) (A) (A) (A) (A) (A)
                 (A) (A) (A) (A) (A) (A) (A) (A) (A) (A) (A) (A)
                 (A) (A) (A) (A) (A) (A) (A) (A) (A) (A) (A) (A)
                 (A) (A) (A) (A) (A) (A) (A) (A) (A) (A) (A) (A)
                 (A) (A) (A) (A) (A) (A) (A) (A) (A) (A) (A) (A)
                 (A) (A) (A) (A) (A) (A) (A) (A) (A) (A) (A) (A)
                 (A) (A) (A) (A) (A) (A) (A) (A) (A) (A) (A) (A)
                 (A) (A) (A) (A) (A) (A) (A) (A) (A) (A) (A) (A)
                 (A) (A) (A) (A) (A) (A) (A) (A) (A) (A) (A) (A)
                 (A) (A) (A) (A) (A) (A) (A) (A) (A) (A) (A) (A)
                 (A) (A) (A) (A) (A) (A) (A) (A) (A) (A) (A) (A)
                 (A) (A) (A) (A) (A) (A) (A) (A) (A) (A) (A) (A)
                 (A) (A) (A) (A) (A) (A) (A) (A) (A) (A) (A) (A)
                 (A) (A) (A) (A) (A) (A) (A) (A) (A) (A) (A) (A)
                 (A) (A) (A) (A) (A) (A) (A) (A) (A) (A) (A) (A)
                 (A) (A) (A) (A) (A) (A) (A) (A) (A) (A) (A) (A)
                 (A) (A) (A) (A) (A) (A) (A) (A) (A) (A) (A) (A)
                 (A) (A) (A) (A) (A) (A) (A) (A) (A) (A) (A) (A)
                 (A) (A) (A) (A) (A) (A) (A) (A) (A) (A) (A) (A)
                 (A) (A) (A) (A) (A) (A) (A) (A)
 The electronic state is 1-A.
 Alpha  occ. eigenvalues --  -19.14566 -19.14539 -19.13933 -19.12881 -10.26215
 Alpha  occ. eigenvalues --  -10.24383 -10.23930 -10.22195 -10.19907 -10.18570
 Alpha  occ. eigenvalues --  -10.18400 -10.18079 -10.17836 -10.17677 -10.17106
 Alpha  occ. eigenvalues --  -10.17089 -10.16959 -10.16692 -10.16535  -1.03190
 Alpha  occ. eigenvalues --   -1.02634  -1.02315  -1.00022  -0.85620  -0.80980
 Alpha  occ. eigenvalues --   -0.78538  -0.74990  -0.73816  -0.71720  -0.68776
 Alpha  occ. eigenvalues --   -0.66911  -0.65210  -0.63466  -0.60243  -0.58090
 Alpha  occ. eigenvalues --   -0.54784  -0.54559  -0.52065  -0.49471  -0.48468
 Alpha  occ. eigenvalues --   -0.48118  -0.46540  -0.45778  -0.44799  -0.44517
 Alpha  occ. eigenvalues --   -0.43918  -0.42686  -0.42045  -0.41525  -0.40961
 Alpha  occ. eigenvalues --   -0.40883  -0.39783  -0.38654  -0.38471  -0.38328
 Alpha  occ. eigenvalues --   -0.37212  -0.36872  -0.36737  -0.35895  -0.34988
 Alpha  occ. eigenvalues --   -0.34390  -0.33993  -0.33711  -0.32783  -0.32171
 Alpha  occ. eigenvalues --   -0.31408  -0.30169  -0.30138  -0.27791  -0.26528
 Alpha  occ. eigenvalues --   -0.25727  -0.24717  -0.23896
 Alpha virt. eigenvalues --   -0.03544   0.05709   0.06686   0.08982   0.09903
 Alpha virt. eigenvalues --    0.10645   0.12342   0.12673   0.13324   0.13960
 Alpha virt. eigenvalues --    0.14599   0.14994   0.15082   0.16288   0.16760
 Alpha virt. eigenvalues --    0.17441   0.17640   0.18360   0.18546   0.18860
 Alpha virt. eigenvalues --    0.19480   0.20001   0.20362   0.21087   0.21413
 Alpha virt. eigenvalues --    0.22147   0.22410   0.22947   0.23775   0.24102
 Alpha virt. eigenvalues --    0.24486   0.25350   0.25449   0.26396   0.27607
 Alpha virt. eigenvalues --    0.27798   0.28865   0.29665   0.31218   0.32222
 Alpha virt. eigenvalues --    0.33477   0.34474   0.35907   0.36808   0.45507
 Alpha virt. eigenvalues --    0.47335   0.49453   0.51802   0.52506   0.53165
 Alpha virt. eigenvalues --    0.53985   0.54682   0.55696   0.56684   0.57108
 Alpha virt. eigenvalues --    0.57957   0.59152   0.59475   0.60518   0.61094
 Alpha virt. eigenvalues --    0.62099   0.62804   0.63267   0.64695   0.65832
 Alpha virt. eigenvalues --    0.67080   0.67530   0.68089   0.68373   0.70793
 Alpha virt. eigenvalues --    0.71838   0.73614   0.74466   0.74991   0.75218
 Alpha virt. eigenvalues --    0.76217   0.77435   0.77855   0.79558   0.80574
 Alpha virt. eigenvalues --    0.81751   0.82458   0.83375   0.83583   0.83867
 Alpha virt. eigenvalues --    0.84673   0.85090   0.86123   0.87176   0.87423
 Alpha virt. eigenvalues --    0.88270   0.88656   0.88961   0.90357   0.90946
 Alpha virt. eigenvalues --    0.91025   0.91612   0.92180   0.93273   0.93672
 Alpha virt. eigenvalues --    0.94370   0.94573   0.94821   0.95954   0.96218
 Alpha virt. eigenvalues --    0.97373   0.97980   0.99072   0.99528   1.00324
 Alpha virt. eigenvalues --    1.02238   1.02904   1.04401   1.05414   1.05856
 Alpha virt. eigenvalues --    1.06606   1.08198   1.09381   1.10531   1.10776
 Alpha virt. eigenvalues --    1.11473   1.12508   1.13919   1.14657   1.17041
 Alpha virt. eigenvalues --    1.17475   1.18344   1.23531   1.26039   1.27277
 Alpha virt. eigenvalues --    1.31072   1.34738   1.36019   1.37992   1.39377
 Alpha virt. eigenvalues --    1.41068   1.43828   1.44730   1.45169   1.47025
 Alpha virt. eigenvalues --    1.48793   1.52002   1.56596   1.57228   1.59352
 Alpha virt. eigenvalues --    1.62133   1.63071   1.64371   1.66232   1.68158
 Alpha virt. eigenvalues --    1.69337   1.70573   1.70925   1.72721   1.75309
 Alpha virt. eigenvalues --    1.76801   1.77182   1.78671   1.79289   1.80320
 Alpha virt. eigenvalues --    1.81762   1.82633   1.83333   1.84639   1.85239
 Alpha virt. eigenvalues --    1.85812   1.88003   1.89177   1.89659   1.90362
 Alpha virt. eigenvalues --    1.91413   1.92847   1.93270   1.93814   1.95172
 Alpha virt. eigenvalues --    1.98017   1.99213   2.00816   2.01209   2.03168
 Alpha virt. eigenvalues --    2.04179   2.04807   2.06544   2.08146   2.09285
 Alpha virt. eigenvalues --    2.10455   2.11386   2.12495   2.14632   2.15957
 Alpha virt. eigenvalues --    2.18262   2.20014   2.20498   2.23161   2.24265
 Alpha virt. eigenvalues --    2.24797   2.26908   2.27447   2.28780   2.29377
 Alpha virt. eigenvalues --    2.30435   2.32028   2.34686   2.35691   2.36538
 Alpha virt. eigenvalues --    2.36934   2.38103   2.40423   2.41297   2.41533
 Alpha virt. eigenvalues --    2.42169   2.44073   2.45595   2.46641   2.47431
 Alpha virt. eigenvalues --    2.52566   2.53504   2.53846   2.55399   2.57813
 Alpha virt. eigenvalues --    2.60012   2.63456   2.66062   2.66771   2.68604
 Alpha virt. eigenvalues --    2.69949   2.73828   2.74898   2.76510   2.76686
 Alpha virt. eigenvalues --    2.79917   2.82393   2.85102   2.86874   2.90264
 Alpha virt. eigenvalues --    2.93050   2.95595   2.98898   3.02753   3.18319
 Alpha virt. eigenvalues --    3.21552   3.83910   3.84609   3.87316   4.01342
 Alpha virt. eigenvalues --    4.13394   4.22085   4.24680   4.27243   4.28784
 Alpha virt. eigenvalues --    4.31994   4.34779   4.41193   4.48551   4.54687
 Alpha virt. eigenvalues --    4.61802   4.66783   4.74151   4.77352   4.78308
          Condensed to atoms (all electrons):
               1          2          3          4          5          6
     1  C    5.112306   0.519326  -0.045040  -0.005015  -0.004349  -0.028955
     2  C    0.519326   5.051131   0.283092  -0.015195  -0.008044  -0.005885
     3  C   -0.045040   0.283092   5.269382   0.343496  -0.036271  -0.002533
     4  C   -0.005015  -0.015195   0.343496   5.052906   0.339851  -0.035855
     5  C   -0.004349  -0.008044  -0.036271   0.339851   5.076888   0.359687
     6  C   -0.028955  -0.005885  -0.002533  -0.035855   0.359687   5.071350
     7  C    0.346690  -0.069203  -0.011267  -0.000379  -0.040326   0.358098
     8  C    0.343600   0.017890   0.004794  -0.000082  -0.000049   0.004306
     9  C   -0.137155  -0.088737   0.007681  -0.000168  -0.000004  -0.000101
    10  C   -0.005118   0.389825  -0.058145   0.002315  -0.000077  -0.000141
    11  O   -0.087045   0.005223  -0.000117   0.000002  -0.000005   0.000285
    12  C   -0.037014  -0.002052   0.001432  -0.003497  -0.003713  -0.049537
    13  C    0.002377  -0.061776  -0.006252   0.000198  -0.000004   0.000014
    14  O    0.002535  -0.056320  -0.004584  -0.000435  -0.000001   0.000000
    15  C    0.000277   0.002972  -0.027165   0.364074  -0.028816   0.003086
    16  O    0.000027  -0.000088  -0.010368  -0.052975   0.002869  -0.000042
    17  C   -0.000006  -0.000072   0.005188  -0.057611  -0.002402   0.000136
    18  C   -0.000013  -0.000163  -0.008310  -0.043564  -0.006016   0.000031
    19  O   -0.000010   0.001027   0.001210  -0.003630  -0.000154   0.000009
    20  H   -0.005445  -0.022338   0.348533  -0.028778  -0.005465  -0.000317
    21  H    0.005303  -0.043604   0.349708  -0.043548   0.005186  -0.000023
    22  H   -0.001182  -0.001693  -0.058591   0.363818  -0.037890  -0.003501
    23  H   -0.000010  -0.000098  -0.003748  -0.041510   0.370331  -0.033873
    24  H   -0.000348   0.000002   0.005215  -0.030939   0.369973  -0.037425
    25  H   -0.004244  -0.000581   0.004538  -0.005589  -0.037455   0.370550
    26  H    0.005400   0.000313  -0.000071   0.004505  -0.033152   0.364571
    27  H   -0.051208   0.004400  -0.000208  -0.000059   0.004953  -0.042440
    28  H    0.003916   0.001513  -0.000101   0.000004   0.000000   0.000001
    29  H    0.003850   0.000890  -0.000129   0.000001   0.000000   0.000003
    30  H    0.004670  -0.000012  -0.000035   0.000214  -0.001118  -0.003313
    31  H   -0.005837   0.001444  -0.000376  -0.000649   0.003365  -0.006462
    32  H   -0.007727  -0.000050  -0.000010   0.000050   0.000002   0.005270
    33  H   -0.000189  -0.009304   0.004104   0.000029   0.000001   0.000000
    34  H   -0.000113   0.005537  -0.000033  -0.000002   0.000000   0.000000
    35  H    0.000021   0.002501   0.000192  -0.000003   0.000000  -0.000001
    36  H   -0.000181  -0.004023   0.002474  -0.000066   0.000003  -0.000001
    37  H   -0.000004  -0.000093  -0.000333  -0.003260  -0.000007  -0.000001
    38  H   -0.000001   0.000001  -0.000095  -0.002442   0.001162   0.000080
    39  H   -0.000004  -0.000003  -0.000011  -0.005297  -0.000997  -0.000044
    40  H    0.000000   0.000002  -0.000105   0.005265   0.000097  -0.000001
    41  H    0.000003  -0.000064   0.000075  -0.004806   0.000574  -0.000136
    42  H    0.000000   0.000014   0.000234   0.004682   0.000059   0.000004
    43  H    0.000001  -0.000103  -0.000396  -0.000095  -0.000014   0.000001
               7          8          9         10         11         12
     1  C    0.346690   0.343600  -0.137155  -0.005118  -0.087045  -0.037014
     2  C   -0.069203   0.017890  -0.088737   0.389825   0.005223  -0.002052
     3  C   -0.011267   0.004794   0.007681  -0.058145  -0.000117   0.001432
     4  C   -0.000379  -0.000082  -0.000168   0.002315   0.000002  -0.003497
     5  C   -0.040326  -0.000049  -0.000004  -0.000077  -0.000005  -0.003713
     6  C    0.358098   0.004306  -0.000101  -0.000141   0.000285  -0.049537
     7  C    5.023885  -0.053435   0.008043   0.005954   0.000644   0.354982
     8  C   -0.053435   4.529606   0.329158  -0.058218   0.527374  -0.000995
     9  C    0.008043   0.329158   5.469084   0.288610  -0.079192  -0.000220
    10  C    0.005954  -0.058218   0.288610   4.763894   0.004479  -0.000181
    11  O    0.000644   0.527374  -0.079192   0.004479   8.204528  -0.003837
    12  C    0.354982  -0.000995  -0.000220  -0.000181  -0.003837   5.151438
    13  C   -0.000179  -0.000495  -0.049211   0.359192  -0.000072  -0.000003
    14  O   -0.000057   0.000041  -0.046376   0.206375  -0.000012   0.000010
    15  C   -0.000077   0.000000   0.000002  -0.000078   0.000000   0.000020
    16  O   -0.000001   0.000000   0.000000  -0.000057   0.000000   0.000000
    17  C   -0.000010   0.000000   0.000000   0.000000   0.000000  -0.000003
    18  C    0.000004   0.000000   0.000000   0.000002   0.000000  -0.000002
    19  O    0.000000   0.000000   0.000000   0.000005   0.000000   0.000000
    20  H    0.001108  -0.000120  -0.000216   0.000659   0.000002  -0.000065
    21  H   -0.000058  -0.000187   0.000519  -0.004902   0.000001   0.000008
    22  H    0.003433  -0.000069  -0.000038   0.000148  -0.000001  -0.001396
    23  H    0.005180   0.000003   0.000000   0.000000   0.000000  -0.000018
    24  H   -0.006394  -0.000003   0.000000   0.000005   0.000000   0.004937
    25  H   -0.037499   0.000074  -0.000006  -0.000062  -0.000002   0.005735
    26  H   -0.031602  -0.000107   0.000004   0.000003   0.000003  -0.004596
    27  H    0.374918  -0.006813   0.000585  -0.000216   0.009864  -0.044348
    28  H   -0.000097  -0.016510   0.340175  -0.022197  -0.000247   0.000019
    29  H   -0.000074  -0.020371   0.349758  -0.025037   0.000179  -0.000004
    30  H   -0.031314  -0.000041   0.000004   0.000003   0.000027   0.367680
    31  H   -0.030839  -0.000196   0.000019  -0.000021   0.000055   0.372718
    32  H   -0.027138   0.003070   0.000112  -0.000006   0.006996   0.365449
    33  H   -0.000002  -0.000079   0.005184  -0.022204   0.000001   0.000000
    34  H    0.000003   0.000302  -0.008475  -0.023216   0.000000   0.000000
    35  H   -0.000014   0.000259  -0.002856  -0.022052  -0.000011   0.000000
    36  H    0.000004  -0.000149   0.006502  -0.020127   0.000002   0.000000
    37  H    0.000001   0.000000   0.000000  -0.000003   0.000000  -0.000002
    38  H    0.000005   0.000000   0.000000   0.000000   0.000000  -0.000002
    39  H    0.000007   0.000000   0.000000   0.000000   0.000000  -0.000018
    40  H    0.000000   0.000000   0.000000   0.000000   0.000000   0.000000
    41  H    0.000001   0.000000   0.000000   0.000000   0.000000   0.000000
    42  H    0.000000   0.000000   0.000000   0.000000   0.000000   0.000000
    43  H    0.000000   0.000000   0.000000  -0.000012   0.000000   0.000000
              13         14         15         16         17         18
     1  C    0.002377   0.002535   0.000277   0.000027  -0.000006  -0.000013
     2  C   -0.061776  -0.056320   0.002972  -0.000088  -0.000072  -0.000163
     3  C   -0.006252  -0.004584  -0.027165  -0.010368   0.005188  -0.008310
     4  C    0.000198  -0.000435   0.364074  -0.052975  -0.057611  -0.043564
     5  C   -0.000004  -0.000001  -0.028816   0.002869  -0.002402  -0.006016
     6  C    0.000014   0.000000   0.003086  -0.000042   0.000136   0.000031
     7  C   -0.000179  -0.000057  -0.000077  -0.000001  -0.000010   0.000004
     8  C   -0.000495   0.000041   0.000000   0.000000   0.000000   0.000000
     9  C   -0.049211  -0.046376   0.000002   0.000000   0.000000   0.000000
    10  C    0.359192   0.206375  -0.000078  -0.000057   0.000000   0.000002
    11  O   -0.000072  -0.000012   0.000000   0.000000   0.000000   0.000000
    12  C   -0.000003   0.000010   0.000020   0.000000  -0.000003  -0.000002
    13  C    5.237713  -0.051809   0.000003   0.000004   0.000000   0.000000
    14  O   -0.051809   8.399625  -0.000019  -0.000012   0.000000   0.000000
    15  C    0.000003  -0.000019   4.748342   0.209830   0.359669   0.354960
    16  O    0.000004  -0.000012   0.209830   8.384351  -0.050674  -0.050781
    17  C    0.000000   0.000000   0.359669  -0.050674   5.230484  -0.057359
    18  C    0.000000   0.000000   0.354960  -0.050781  -0.057359   4.908050
    19  O   -0.000008   0.000000  -0.037866  -0.006603   0.002985   0.247039
    20  H    0.001812   0.000208  -0.003787   0.000267  -0.000056   0.001716
    21  H   -0.001608   0.008186  -0.007335   0.017621   0.000623  -0.002647
    22  H    0.000021   0.000288  -0.034429  -0.000528  -0.008829   0.005338
    23  H    0.000000   0.000000  -0.006175   0.000067  -0.001948   0.002554
    24  H    0.000000   0.000000  -0.004673  -0.000015   0.003301   0.000002
    25  H   -0.000005   0.000001  -0.000086   0.000000   0.000005   0.000016
    26  H    0.000000   0.000000  -0.000066   0.000000   0.000002  -0.000002
    27  H    0.000021  -0.000001   0.000002   0.000000   0.000000   0.000000
    28  H    0.002432   0.003625   0.000000   0.000000   0.000000   0.000000
    29  H   -0.003191   0.001823   0.000000   0.000000   0.000000   0.000000
    30  H    0.000000   0.000000  -0.000001   0.000000  -0.000002   0.000000
    31  H    0.000001  -0.000002  -0.000009  -0.000005   0.000003   0.000000
    32  H    0.000000   0.000000   0.000000   0.000000   0.000000   0.000000
    33  H    0.360527  -0.002805   0.000000  -0.000009   0.000000   0.000000
    34  H    0.362050   0.001769   0.000000   0.000000   0.000000   0.000000
    35  H    0.350026   0.003667   0.000000   0.000000   0.000000   0.000000
    36  H   -0.006217   0.237291  -0.000025   0.000090   0.000000   0.000002
    37  H    0.000000   0.000045  -0.021088   0.239315  -0.004198   0.006805
    38  H    0.000000   0.000000  -0.024488   0.003942   0.350712  -0.001303
    39  H    0.000000   0.000000  -0.023551  -0.001545   0.362092   0.004321
    40  H    0.000000   0.000000  -0.024648   0.001329   0.361425  -0.006783
    41  H    0.000000   0.000000  -0.028948   0.002649   0.000046   0.369938
    42  H    0.000000   0.000000  -0.038609  -0.000826  -0.004052   0.363757
    43  H    0.000008  -0.000005  -0.011744   0.023254   0.000714  -0.034866
              19         20         21         22         23         24
     1  C   -0.000010  -0.005445   0.005303  -0.001182  -0.000010  -0.000348
     2  C    0.001027  -0.022338  -0.043604  -0.001693  -0.000098   0.000002
     3  C    0.001210   0.348533   0.349708  -0.058591  -0.003748   0.005215
     4  C   -0.003630  -0.028778  -0.043548   0.363818  -0.041510  -0.030939
     5  C   -0.000154  -0.005465   0.005186  -0.037890   0.370331   0.369973
     6  C    0.000009  -0.000317  -0.000023  -0.003501  -0.033873  -0.037425
     7  C    0.000000   0.001108  -0.000058   0.003433   0.005180  -0.006394
     8  C    0.000000  -0.000120  -0.000187  -0.000069   0.000003  -0.000003
     9  C    0.000000  -0.000216   0.000519  -0.000038   0.000000   0.000000
    10  C    0.000005   0.000659  -0.004902   0.000148   0.000000   0.000005
    11  O    0.000000   0.000002   0.000001  -0.000001   0.000000   0.000000
    12  C    0.000000  -0.000065   0.000008  -0.001396  -0.000018   0.004937
    13  C   -0.000008   0.001812  -0.001608   0.000021   0.000000   0.000000
    14  O    0.000000   0.000208   0.008186   0.000288   0.000000   0.000000
    15  C   -0.037866  -0.003787  -0.007335  -0.034429  -0.006175  -0.004673
    16  O   -0.006603   0.000267   0.017621  -0.000528   0.000067  -0.000015
    17  C    0.002985  -0.000056   0.000623  -0.008829  -0.001948   0.003301
    18  C    0.247039   0.001716  -0.002647   0.005338   0.002554   0.000002
    19  O    8.309962   0.005517   0.004196  -0.000124  -0.000131  -0.000005
    20  H    0.005517   0.550594  -0.028995   0.005535   0.002427   0.000049
    21  H    0.004196  -0.028995   0.583380  -0.001071  -0.000098  -0.000159
    22  H   -0.000124   0.005535  -0.001071   0.614543   0.006022  -0.008919
    23  H   -0.000131   0.002427  -0.000098   0.006022   0.591236  -0.037664
    24  H   -0.000005   0.000049  -0.000159  -0.008919  -0.037664   0.594671
    25  H   -0.000011   0.000904  -0.000002  -0.000161  -0.006521   0.005867
    26  H    0.000000  -0.000074   0.000002  -0.000080  -0.000793  -0.006580
    27  H    0.000000   0.000049   0.000003   0.000034  -0.000163  -0.000074
    28  H    0.000000  -0.000003   0.000001  -0.000001   0.000000   0.000000
    29  H    0.000000   0.000017  -0.000019   0.000001   0.000000   0.000000
    30  H    0.000000   0.000002   0.000000   0.000016  -0.000018   0.000641
    31  H    0.000000   0.000013   0.000002   0.005580  -0.000014  -0.000295
    32  H    0.000000   0.000000   0.000000  -0.000034   0.000000  -0.000057
    33  H    0.000040   0.000064   0.001823  -0.000001   0.000000   0.000000
    34  H    0.000000   0.000001  -0.000147   0.000000   0.000000   0.000000
    35  H    0.000000  -0.000032  -0.000013  -0.000001   0.000000   0.000000
    36  H   -0.000018  -0.000054   0.004532   0.000020   0.000000   0.000000
    37  H    0.000129   0.000011  -0.000146   0.006177   0.000024  -0.000015
    38  H    0.000012  -0.000008  -0.000031   0.000159   0.001137   0.000698
    39  H   -0.000069   0.000004  -0.000012   0.004749   0.000201   0.000643
    40  H   -0.000022   0.000002  -0.000012  -0.000123  -0.000067   0.000040
    41  H   -0.031698  -0.000278   0.000001   0.000058   0.006418  -0.000048
    42  H   -0.042008   0.000062  -0.000039  -0.000168  -0.000269  -0.000015
    43  H    0.239596  -0.000401   0.002243  -0.000045  -0.000002   0.000000
              25         26         27         28         29         30
     1  C   -0.004244   0.005400  -0.051208   0.003916   0.003850   0.004670
     2  C   -0.000581   0.000313   0.004400   0.001513   0.000890  -0.000012
     3  C    0.004538  -0.000071  -0.000208  -0.000101  -0.000129  -0.000035
     4  C   -0.005589   0.004505  -0.000059   0.000004   0.000001   0.000214
     5  C   -0.037455  -0.033152   0.004953   0.000000   0.000000  -0.001118
     6  C    0.370550   0.364571  -0.042440   0.000001   0.000003  -0.003313
     7  C   -0.037499  -0.031602   0.374918  -0.000097  -0.000074  -0.031314
     8  C    0.000074  -0.000107  -0.006813  -0.016510  -0.020371  -0.000041
     9  C   -0.000006   0.000004   0.000585   0.340175   0.349758   0.000004
    10  C   -0.000062   0.000003  -0.000216  -0.022197  -0.025037   0.000003
    11  O   -0.000002   0.000003   0.009864  -0.000247   0.000179   0.000027
    12  C    0.005735  -0.004596  -0.044348   0.000019  -0.000004   0.367680
    13  C   -0.000005   0.000000   0.000021   0.002432  -0.003191   0.000000
    14  O    0.000001   0.000000  -0.000001   0.003625   0.001823   0.000000
    15  C   -0.000086  -0.000066   0.000002   0.000000   0.000000  -0.000001
    16  O    0.000000   0.000000   0.000000   0.000000   0.000000   0.000000
    17  C    0.000005   0.000002   0.000000   0.000000   0.000000  -0.000002
    18  C    0.000016  -0.000002   0.000000   0.000000   0.000000   0.000000
    19  O   -0.000011   0.000000   0.000000   0.000000   0.000000   0.000000
    20  H    0.000904  -0.000074   0.000049  -0.000003   0.000017   0.000002
    21  H   -0.000002   0.000002   0.000003   0.000001  -0.000019   0.000000
    22  H   -0.000161  -0.000080   0.000034  -0.000001   0.000001   0.000016
    23  H   -0.006521  -0.000793  -0.000163   0.000000   0.000000  -0.000018
    24  H    0.005867  -0.006580  -0.000074   0.000000   0.000000   0.000641
    25  H    0.601570  -0.036598  -0.002770   0.000000   0.000000  -0.000015
    26  H   -0.036598   0.599005  -0.005040   0.000000   0.000000   0.003916
    27  H   -0.002770  -0.005040   0.613747  -0.000015  -0.000003  -0.002748
    28  H    0.000000   0.000000  -0.000015   0.505161  -0.017095   0.000000
    29  H    0.000000   0.000000  -0.000003  -0.017095   0.504846   0.000000
    30  H   -0.000015   0.003916  -0.002748   0.000000   0.000000   0.566438
    31  H   -0.000057  -0.000159   0.005554  -0.000002   0.000000  -0.029147
    32  H   -0.000161  -0.000034  -0.004329  -0.000002   0.000001  -0.028519
    33  H   -0.000002   0.000000   0.000000  -0.000179   0.000211   0.000000
    34  H    0.000000   0.000000   0.000000   0.000550   0.001306   0.000000
    35  H    0.000013   0.000000  -0.000001   0.000001   0.001547   0.000000
    36  H    0.000000   0.000000   0.000000  -0.000096  -0.000204   0.000000
    37  H    0.000000   0.000000   0.000000   0.000000   0.000000   0.000000
    38  H   -0.000001  -0.000004   0.000000   0.000000   0.000000  -0.000001
    39  H   -0.000001   0.000001   0.000000   0.000000   0.000000   0.000000
    40  H    0.000000   0.000000   0.000000   0.000000   0.000000   0.000000
    41  H    0.000004   0.000003   0.000000   0.000000   0.000000   0.000000
    42  H   -0.000001   0.000000   0.000000   0.000000   0.000000   0.000000
    43  H    0.000001   0.000000   0.000000   0.000000   0.000000   0.000000
              31         32         33         34         35         36
     1  C   -0.005837  -0.007727  -0.000189  -0.000113   0.000021  -0.000181
     2  C    0.001444  -0.000050  -0.009304   0.005537   0.002501  -0.004023
     3  C   -0.000376  -0.000010   0.004104  -0.000033   0.000192   0.002474
     4  C   -0.000649   0.000050   0.000029  -0.000002  -0.000003  -0.000066
     5  C    0.003365   0.000002   0.000001   0.000000   0.000000   0.000003
     6  C   -0.006462   0.005270   0.000000   0.000000  -0.000001  -0.000001
     7  C   -0.030839  -0.027138  -0.000002   0.000003  -0.000014   0.000004
     8  C   -0.000196   0.003070  -0.000079   0.000302   0.000259  -0.000149
     9  C    0.000019   0.000112   0.005184  -0.008475  -0.002856   0.006502
    10  C   -0.000021  -0.000006  -0.022204  -0.023216  -0.022052  -0.020127
    11  O    0.000055   0.006996   0.000001   0.000000  -0.000011   0.000002
    12  C    0.372718   0.365449   0.000000   0.000000   0.000000   0.000000
    13  C    0.000001   0.000000   0.360527   0.362050   0.350026  -0.006217
    14  O   -0.000002   0.000000  -0.002805   0.001769   0.003667   0.237291
    15  C   -0.000009   0.000000   0.000000   0.000000   0.000000  -0.000025
    16  O   -0.000005   0.000000  -0.000009   0.000000   0.000000   0.000090
    17  C    0.000003   0.000000   0.000000   0.000000   0.000000   0.000000
    18  C    0.000000   0.000000   0.000000   0.000000   0.000000   0.000002
    19  O    0.000000   0.000000   0.000040   0.000000   0.000000  -0.000018
    20  H    0.000013   0.000000   0.000064   0.000001  -0.000032  -0.000054
    21  H    0.000002   0.000000   0.001823  -0.000147  -0.000013   0.004532
    22  H    0.005580  -0.000034  -0.000001   0.000000  -0.000001   0.000020
    23  H   -0.000014   0.000000   0.000000   0.000000   0.000000   0.000000
    24  H   -0.000295  -0.000057   0.000000   0.000000   0.000000   0.000000
    25  H   -0.000057  -0.000161  -0.000002   0.000000   0.000013   0.000000
    26  H   -0.000159  -0.000034   0.000000   0.000000   0.000000   0.000000
    27  H    0.005554  -0.004329   0.000000   0.000000  -0.000001   0.000000
    28  H   -0.000002  -0.000002  -0.000179   0.000550   0.000001  -0.000096
    29  H    0.000000   0.000001   0.000211   0.001306   0.001547  -0.000204
    30  H   -0.029147  -0.028519   0.000000   0.000000   0.000000   0.000000
    31  H    0.553900  -0.030257   0.000000   0.000000   0.000000   0.000000
    32  H   -0.030257   0.564062   0.000000   0.000000   0.000000   0.000000
    33  H    0.000000   0.000000   0.551599  -0.031694  -0.025744   0.005123
    34  H    0.000000   0.000000  -0.031694   0.549205  -0.024521  -0.000233
    35  H    0.000000   0.000000  -0.025744  -0.024521   0.550197  -0.000010
    36  H    0.000000   0.000000   0.005123  -0.000233  -0.000010   0.336436
    37  H   -0.000008   0.000000   0.000000   0.000000   0.000000   0.000025
    38  H   -0.000006   0.000000   0.000000   0.000000   0.000000   0.000000
    39  H    0.000123   0.000000   0.000000   0.000000   0.000000   0.000000
    40  H    0.000000   0.000000   0.000000   0.000000   0.000000   0.000000
    41  H    0.000000   0.000000   0.000000   0.000000   0.000000   0.000000
    42  H    0.000000   0.000000   0.000000   0.000000   0.000000   0.000000
    43  H    0.000000   0.000000   0.000005   0.000000   0.000000  -0.000001
              37         38         39         40         41         42
     1  C   -0.000004  -0.000001  -0.000004   0.000000   0.000003   0.000000
     2  C   -0.000093   0.000001  -0.000003   0.000002  -0.000064   0.000014
     3  C   -0.000333  -0.000095  -0.000011  -0.000105   0.000075   0.000234
     4  C   -0.003260  -0.002442  -0.005297   0.005265  -0.004806   0.004682
     5  C   -0.000007   0.001162  -0.000997   0.000097   0.000574   0.000059
     6  C   -0.000001   0.000080  -0.000044  -0.000001  -0.000136   0.000004
     7  C    0.000001   0.000005   0.000007   0.000000   0.000001   0.000000
     8  C    0.000000   0.000000   0.000000   0.000000   0.000000   0.000000
     9  C    0.000000   0.000000   0.000000   0.000000   0.000000   0.000000
    10  C   -0.000003   0.000000   0.000000   0.000000   0.000000   0.000000
    11  O    0.000000   0.000000   0.000000   0.000000   0.000000   0.000000
    12  C   -0.000002  -0.000002  -0.000018   0.000000   0.000000   0.000000
    13  C    0.000000   0.000000   0.000000   0.000000   0.000000   0.000000
    14  O    0.000045   0.000000   0.000000   0.000000   0.000000   0.000000
    15  C   -0.021088  -0.024488  -0.023551  -0.024648  -0.028948  -0.038609
    16  O    0.239315   0.003942  -0.001545   0.001329   0.002649  -0.000826
    17  C   -0.004198   0.350712   0.362092   0.361425   0.000046  -0.004052
    18  C    0.006805  -0.001303   0.004321  -0.006783   0.369938   0.363757
    19  O    0.000129   0.000012  -0.000069  -0.000022  -0.031698  -0.042008
    20  H    0.000011  -0.000008   0.000004   0.000002  -0.000278   0.000062
    21  H   -0.000146  -0.000031  -0.000012  -0.000012   0.000001  -0.000039
    22  H    0.006177   0.000159   0.004749  -0.000123   0.000058  -0.000168
    23  H    0.000024   0.001137   0.000201  -0.000067   0.006418  -0.000269
    24  H   -0.000015   0.000698   0.000643   0.000040  -0.000048  -0.000015
    25  H    0.000000  -0.000001  -0.000001   0.000000   0.000004  -0.000001
    26  H    0.000000  -0.000004   0.000001   0.000000   0.000003   0.000000
    27  H    0.000000   0.000000   0.000000   0.000000   0.000000   0.000000
    28  H    0.000000   0.000000   0.000000   0.000000   0.000000   0.000000
    29  H    0.000000   0.000000   0.000000   0.000000   0.000000   0.000000
    30  H    0.000000  -0.000001   0.000000   0.000000   0.000000   0.000000
    31  H   -0.000008  -0.000006   0.000123   0.000000   0.000000   0.000000
    32  H    0.000000   0.000000   0.000000   0.000000   0.000000   0.000000
    33  H    0.000000   0.000000   0.000000   0.000000   0.000000   0.000000
    34  H    0.000000   0.000000   0.000000   0.000000   0.000000   0.000000
    35  H    0.000000   0.000000   0.000000   0.000000   0.000000   0.000000
    36  H    0.000025   0.000000   0.000000   0.000000   0.000000   0.000000
    37  H    0.336206  -0.000102   0.004244  -0.000408  -0.000169  -0.000240
    38  H   -0.000102   0.556569  -0.025780  -0.025743   0.001701   0.000161
    39  H    0.004244  -0.025780   0.556250  -0.032411  -0.000184  -0.000066
    40  H   -0.000408  -0.025743  -0.032411   0.559142   0.000040   0.005444
    41  H   -0.000169   0.001701  -0.000184   0.000040   0.543152  -0.039947
    42  H   -0.000240   0.000161  -0.000066   0.005444  -0.039947   0.611749
    43  H   -0.000824  -0.000030  -0.000013   0.000038   0.006024  -0.003533
              43
     1  C    0.000001
     2  C   -0.000103
     3  C   -0.000396
     4  C   -0.000095
     5  C   -0.000014
     6  C    0.000001
     7  C    0.000000
     8  C    0.000000
     9  C    0.000000
    10  C   -0.000012
    11  O    0.000000
    12  C    0.000000
    13  C    0.000008
    14  O   -0.000005
    15  C   -0.011744
    16  O    0.023254
    17  C    0.000714
    18  C   -0.034866
    19  O    0.239596
    20  H   -0.000401
    21  H    0.002243
    22  H   -0.000045
    23  H   -0.000002
    24  H    0.000000
    25  H    0.000001
    26  H    0.000000
    27  H    0.000000
    28  H    0.000000
    29  H    0.000000
    30  H    0.000000
    31  H    0.000000
    32  H    0.000000
    33  H    0.000005
    34  H    0.000000
    35  H    0.000000
    36  H   -0.000001
    37  H   -0.000824
    38  H   -0.000030
    39  H   -0.000013
    40  H    0.000038
    41  H    0.006024
    42  H   -0.003533
    43  H    0.346047
 Mulliken charges:
               1
     1  C    0.075910
     2  C    0.102394
     3  C   -0.357054
     4  C   -0.095963
     5  C   -0.288675
     6  C   -0.286894
     7  C   -0.142997
     8  C    0.397442
     9  C   -0.392681
    10  C    0.240601
    11  O   -0.589124
    12  C   -0.472925
    13  C   -0.495568
    14  O   -0.703050
    15  C    0.280443
    16  O   -0.711083
    17  C   -0.490165
    18  C   -0.052729
    19  O   -0.689372
    20  H    0.176875
    21  H    0.151317
    22  H    0.142937
    23  H    0.147518
    24  H    0.147582
    25  H    0.142553
    26  H    0.141230
    27  H    0.146307
    28  H    0.199147
    29  H    0.201695
    30  H    0.152674
    31  H    0.161563
    32  H    0.153314
    33  H    0.163500
    34  H    0.167709
    35  H    0.166833
    36  H    0.438901
    37  H    0.437919
    38  H    0.163697
    39  H    0.157371
    40  H    0.157500
    41  H    0.175590
    42  H    0.143606
    43  H    0.434153
 Sum of Mulliken charges =   0.00000
 Mulliken charges with hydrogens summed into heavy atoms:
               1
     1  C    0.075910
     2  C    0.102394
     3  C   -0.028862
     4  C    0.046974
     5  C    0.006426
     6  C   -0.003112
     7  C    0.003310
     8  C    0.397442
     9  C    0.008160
    10  C    0.240601
    11  O   -0.589124
    12  C   -0.005374
    13  C    0.002474
    14  O   -0.264149
    15  C    0.280443
    16  O   -0.273164
    17  C   -0.011597
    18  C    0.266467
    19  O   -0.255219
 Electronic spatial extent (au):  <R**2>=           5283.7181
 Charge=              0.0000 electrons
 Dipole moment (field-independent basis, Debye):
    X=              5.2455    Y=             -0.9633    Z=              0.1852  Tot=              5.3365
 Quadrupole moment (field-independent basis, Debye-Ang):
   XX=           -135.2452   YY=           -111.4268   ZZ=           -114.4136
   XY=             17.2470   XZ=             10.5957   YZ=             -1.3436
 Traceless Quadrupole moment (field-independent basis, Debye-Ang):
   XX=            -14.8833   YY=              8.9350   ZZ=              5.9483
   XY=             17.2470   XZ=             10.5957   YZ=             -1.3436
 Octapole moment (field-independent basis, Debye-Ang**2):
  XXX=            110.5856  YYY=            -36.4824  ZZZ=             19.3990  XYY=             10.3658
  XXY=            -34.1366  XXZ=             -1.0925  XZZ=              3.5708  YZZ=              7.1625
  YYZ=              0.2845  XYZ=            -15.2431
 Hexadecapole moment (field-independent basis, Debye-Ang**3):
 XXXX=          -4478.8272 YYYY=          -1940.5052 ZZZZ=           -636.8210 XXXY=            246.8793
 XXXZ=             48.2039 YYYX=            -22.4051 YYYZ=            -30.5092 ZZZX=             42.9518
 ZZZY=            -19.7461 XXYY=          -1092.5500 XXZZ=           -803.0497 YYZZ=           -478.3690
 XXYZ=            -23.0236 YYXZ=             38.8697 ZZXY=              8.4908
 N-N= 1.618059737844D+03 E-N=-5.301770093608D+03  KE= 8.789842137287D+02
 D1PCM: PCM CHGder 1st derivatives, ID1Alg=3 FixD1E=F DoIter=F DoCFld=F I1PDM=0.
 Calling FoFJK, ICntrl=      2127 FMM=F ISym2X=0 I1Cent= 0 IOpClX= 0 NMat=1 NMatS=1 NMatT=0.
 ***** Axes restored to original set *****
 -------------------------------------------------------------------
 Center     Atomic                   Forces (Hartrees/Bohr)
 Number     Number              X              Y              Z
 -------------------------------------------------------------------
      1        6          -0.018459033   -0.013233164    0.000166304
      2        6           0.023347341    0.006118981   -0.007898695
      3        6          -0.002205761   -0.005703600    0.003036927
      4        6           0.000679168    0.001556882   -0.003125603
      5        6           0.004238017    0.004929471    0.003326848
      6        6           0.000999691   -0.002675648   -0.005169575
      7        6           0.003870349    0.004735383   -0.004142853
      8        6           0.001763288    0.020394839   -0.002050031
      9        6           0.007287192    0.003326637   -0.000309933
     10        6          -0.003723076   -0.013700299   -0.004646677
     11        8          -0.017129941    0.010233454    0.001603786
     12        6          -0.002266522    0.004372086    0.005583125
     13        6           0.003803957   -0.004514082   -0.003205449
     14        8           0.001339639   -0.007883483    0.011405370
     15        6          -0.000226451    0.009594117    0.005770770
     16        8           0.002684162   -0.005061665   -0.004111623
     17        6           0.000645838    0.002572367   -0.000776066
     18        6          -0.002132879   -0.011748212    0.008866813
     19        8          -0.001450635   -0.005170774   -0.002162237
     20        1           0.000642892   -0.000695423   -0.000599053
     21        1           0.001587397    0.001059412   -0.002274848
     22        1           0.002488946   -0.000804547    0.000489881
     23        1           0.001588052   -0.000910706   -0.000678000
     24        1           0.001064955   -0.001290665    0.000337430
     25        1          -0.002485804   -0.000886509    0.000905495
     26        1          -0.000397132    0.000235078    0.000871046
     27        1          -0.002894395   -0.001607642    0.001953865
     28        1          -0.000492011   -0.003145732   -0.001130099
     29        1          -0.001829390   -0.002486419    0.002854426
     30        1           0.000202861    0.001283251   -0.000438602
     31        1           0.001049942   -0.000429822    0.000111718
     32        1          -0.000356613   -0.000360859   -0.000017367
     33        1           0.001957484    0.002072664   -0.000917626
     34        1          -0.002012122    0.001590549    0.001117219
     35        1          -0.000190685    0.000423089    0.000111779
     36        1          -0.000171932   -0.000168025    0.001066755
     37        1           0.000560912   -0.000734226   -0.002539729
     38        1          -0.000019953    0.001120174    0.000414729
     39        1          -0.002447725    0.001428212   -0.000755651
     40        1           0.000047582   -0.001915473   -0.002873711
     41        1          -0.003444511   -0.000275608    0.000490886
     42        1           0.003150348    0.007425348    0.004925313
     43        1          -0.000663442    0.000930589   -0.005587059
 -------------------------------------------------------------------
 Cartesian Forces:  Max     0.023347341 RMS     0.005184777

 GradGradGradGradGradGradGradGradGradGradGradGradGradGradGradGradGradGrad
 Berny optimization.
 FormGI is forming the generalized inverse of G from B-inverse, IUseBI=4.
 Internal  Forces:  Max     0.019691088 RMS     0.003576706
 Search for a local minimum.
 Step number   1 out of a maximum of  258
 All quantities printed in internal units (Hartrees-Bohrs-Radians)
 Mixed Optimization -- RFO/linear search
 Second derivative matrix not updated -- first step.
 ITU=  0
     Eigenvalues ---    0.00230   0.00230   0.00293   0.00339   0.00370
     Eigenvalues ---    0.00388   0.00532   0.00678   0.00762   0.00919
     Eigenvalues ---    0.01083   0.01094   0.01207   0.01344   0.01355
     Eigenvalues ---    0.01392   0.02457   0.02498   0.03079   0.03877
     Eigenvalues ---    0.03900   0.04277   0.04434   0.04602   0.04734
     Eigenvalues ---    0.04815   0.04849   0.04874   0.05062   0.05293
     Eigenvalues ---    0.05368   0.05382   0.05489   0.05510   0.05559
     Eigenvalues ---    0.05564   0.05598   0.05612   0.05791   0.05838
     Eigenvalues ---    0.05943   0.06015   0.06877   0.07793   0.08093
     Eigenvalues ---    0.08472   0.09083   0.09104   0.09152   0.09705
     Eigenvalues ---    0.10361   0.11677   0.12101   0.13602   0.13868
     Eigenvalues ---    0.14686   0.15994   0.16000   0.16000   0.16000
     Eigenvalues ---    0.16000   0.16000   0.16000   0.16000   0.16000
     Eigenvalues ---    0.16000   0.16000   0.16000   0.16000   0.16149
     Eigenvalues ---    0.16773   0.17283   0.18511   0.19545   0.20776
     Eigenvalues ---    0.21992   0.23389   0.24652   0.24989   0.25958
     Eigenvalues ---    0.26929   0.27159   0.27929   0.27971   0.28457
     Eigenvalues ---    0.28876   0.28897   0.29426   0.29555   0.30014
     Eigenvalues ---    0.30949   0.32189   0.32307   0.33687   0.33755
     Eigenvalues ---    0.33832   0.33848   0.33911   0.33949   0.34071
     Eigenvalues ---    0.34093   0.34120   0.34131   0.34133   0.34146
     Eigenvalues ---    0.34161   0.34179   0.34199   0.34203   0.34271
     Eigenvalues ---    0.34296   0.34328   0.34342   0.34356   0.34507
     Eigenvalues ---    0.38767   0.41525   0.41650   0.51492   0.51663
     Eigenvalues ---    0.52400   0.52939   0.93995
 RFO step:  Lambda=-1.42409659D-02 EMin= 2.30000000D-03
 Linear search not attempted -- first point.
 Iteration  1 RMS(Cart)=  0.05071394 RMS(Int)=  0.00163879
 Iteration  2 RMS(Cart)=  0.00222351 RMS(Int)=  0.00032444
 Iteration  3 RMS(Cart)=  0.00000660 RMS(Int)=  0.00032441
 Iteration  4 RMS(Cart)=  0.00000001 RMS(Int)=  0.00032441
 Variable       Old X    -DE/DX   Delta X   Delta X   Delta X     New X
                                 (Linear)    (Quad)   (Total)
    R1        2.53565   0.01585   0.00000   0.03210   0.03216   2.56781
    R2        2.82393   0.00535   0.00000   0.01750   0.01760   2.84153
    R3        2.79124   0.00143   0.00000   0.00246   0.00260   2.79384
    R4        2.85090   0.00029   0.00000   0.00466   0.00463   2.85552
    R5        2.85713   0.01020   0.00000   0.03562   0.03548   2.89260
    R6        2.92254   0.00105   0.00000   0.00210   0.00204   2.92458
    R7        2.07211   0.00075   0.00000   0.00212   0.00212   2.07423
    R8        2.06834  -0.00137   0.00000  -0.00384  -0.00384   2.06449
    R9        2.92134   0.00174   0.00000   0.00357   0.00347   2.92481
   R10        2.96833  -0.00227   0.00000  -0.00827  -0.00827   2.96006
   R11        2.07861  -0.00071   0.00000  -0.00204  -0.00204   2.07657
   R12        2.89285   0.00681   0.00000   0.01902   0.01901   2.91186
   R13        2.07030   0.00159   0.00000   0.00447   0.00447   2.07477
   R14        2.07417  -0.00050   0.00000  -0.00140  -0.00140   2.07276
   R15        2.90327   0.00452   0.00000   0.01125   0.01131   2.91458
   R16        2.07615   0.00002   0.00000   0.00006   0.00006   2.07621
   R17        2.07587  -0.00009   0.00000  -0.00027  -0.00027   2.07560
   R18        2.89122   0.00698   0.00000   0.02262   0.02262   2.91384
   R19        2.07745   0.00042   0.00000   0.00119   0.00119   2.07864
   R20        2.82655   0.01458   0.00000   0.03783   0.03792   2.86447
   R21        2.31145   0.01969   0.00000   0.02064   0.02064   2.33208
   R22        2.89271   0.00899   0.00000   0.02774   0.02765   2.92036
   R23        2.06757  -0.00018   0.00000  -0.00051  -0.00051   2.06706
   R24        2.06875  -0.00009   0.00000  -0.00025  -0.00025   2.06850
   R25        2.88859   0.00260   0.00000   0.00841   0.00841   2.89700
   R26        2.69372   0.01434   0.00000   0.03329   0.03329   2.72701
   R27        2.06995   0.00135   0.00000   0.00380   0.00380   2.07375
   R28        2.06734   0.00094   0.00000   0.00263   0.00263   2.06997
   R29        2.07059   0.00030   0.00000   0.00084   0.00084   2.07143
   R30        2.07105   0.00117   0.00000   0.00328   0.00328   2.07433
   R31        2.07128   0.00015   0.00000   0.00042   0.00042   2.07170
   R32        2.06989   0.00013   0.00000   0.00037   0.00037   2.07025
   R33        1.83711  -0.00025   0.00000  -0.00046  -0.00046   1.83664
   R34        2.73264   0.00020   0.00000   0.00049   0.00049   2.73313
   R35        2.90218  -0.00040   0.00000  -0.00133  -0.00133   2.90086
   R36        2.92293  -0.00479   0.00000  -0.01632  -0.01632   2.90661
   R37        1.84218  -0.00261   0.00000  -0.00485  -0.00485   1.83733
   R38        2.06780   0.00060   0.00000   0.00168   0.00168   2.06948
   R39        2.07084   0.00110   0.00000   0.00308   0.00308   2.07392
   R40        2.07174  -0.00028   0.00000  -0.00078  -0.00078   2.07095
   R41        2.69532   0.00707   0.00000   0.01646   0.01646   2.71178
   R42        2.06484  -0.00053   0.00000  -0.00147  -0.00147   2.06336
   R43        2.07110   0.00300   0.00000   0.00845   0.00845   2.07955
   R44        1.84924  -0.00507   0.00000  -0.00955  -0.00955   1.83969
    A1        2.30707  -0.00763   0.00000  -0.02614  -0.02612   2.28095
    A2        1.85031   0.01331   0.00000   0.05312   0.05320   1.90351
    A3        2.12275  -0.00562   0.00000  -0.02585  -0.02604   2.09671
    A4        2.20351   0.00617   0.00000   0.02549   0.02556   2.22907
    A5        1.98659  -0.00654   0.00000  -0.01790  -0.01801   1.96858
    A6        2.09291   0.00037   0.00000  -0.00761  -0.00758   2.08533
    A7        1.99968  -0.00102   0.00000  -0.00886  -0.00889   1.99079
    A8        1.90169  -0.00008   0.00000   0.00250   0.00242   1.90411
    A9        1.87148   0.00219   0.00000   0.01868   0.01876   1.89025
   A10        1.93544   0.00032   0.00000   0.00037   0.00046   1.93590
   A11        1.89262  -0.00042   0.00000  -0.00156  -0.00162   1.89101
   A12        1.85645  -0.00093   0.00000  -0.01086  -0.01089   1.84556
   A13        1.97434   0.00028   0.00000   0.00649   0.00648   1.98082
   A14        1.97168   0.00139   0.00000   0.01653   0.01649   1.98817
   A15        1.84596   0.00023   0.00000  -0.00256  -0.00247   1.84350
   A16        1.95751  -0.00126   0.00000  -0.00503  -0.00517   1.95234
   A17        1.86860   0.00090   0.00000   0.00696   0.00678   1.87538
   A18        1.83297  -0.00162   0.00000  -0.02547  -0.02540   1.80756
   A19        2.05232  -0.00027   0.00000  -0.00950  -0.00955   2.04278
   A20        1.92065  -0.00192   0.00000  -0.01093  -0.01089   1.90976
   A21        1.89180   0.00036   0.00000  -0.00027  -0.00025   1.89155
   A22        1.86080   0.00173   0.00000   0.00580   0.00571   1.86651
   A23        1.88479   0.00020   0.00000   0.01590   0.01588   1.90067
   A24        1.84221  -0.00006   0.00000   0.00035   0.00026   1.84247
   A25        2.04200   0.00207   0.00000   0.00607   0.00605   2.04805
   A26        1.90024   0.00083   0.00000   0.01267   0.01277   1.91301
   A27        1.87715  -0.00047   0.00000  -0.00161  -0.00165   1.87550
   A28        1.90612  -0.00154   0.00000  -0.01586  -0.01593   1.89019
   A29        1.89276  -0.00188   0.00000  -0.00895  -0.00892   1.88384
   A30        1.83429   0.00090   0.00000   0.00822   0.00812   1.84240
   A31        1.96597  -0.00033   0.00000  -0.00571  -0.00578   1.96019
   A32        1.95366   0.00113   0.00000   0.01044   0.01046   1.96412
   A33        1.86683  -0.00166   0.00000  -0.02588  -0.02589   1.84094
   A34        1.96474  -0.00010   0.00000   0.01098   0.01089   1.97562
   A35        1.83793   0.00197   0.00000   0.01988   0.01987   1.85780
   A36        1.86500  -0.00111   0.00000  -0.01194  -0.01204   1.85297
   A37        1.96132  -0.01398   0.00000  -0.05932  -0.05907   1.90225
   A38        2.15018   0.01115   0.00000   0.04542   0.04529   2.19547
   A39        2.17145   0.00283   0.00000   0.01395   0.01383   2.18528
   A40        1.78886   0.01129   0.00000   0.05054   0.05029   1.83915
   A41        1.91385  -0.00124   0.00000   0.00986   0.01035   1.92420
   A42        1.88988  -0.00327   0.00000   0.00579   0.00541   1.89529
   A43        1.97053  -0.00404   0.00000  -0.02352  -0.02432   1.94621
   A44        1.96798  -0.00198   0.00000  -0.00506  -0.00577   1.96220
   A45        1.92612  -0.00011   0.00000  -0.02986  -0.03033   1.89579
   A46        1.83746  -0.00408   0.00000  -0.02645  -0.02643   1.81103
   A47        1.98145  -0.00169   0.00000  -0.01568  -0.01538   1.96607
   A48        1.89016   0.00398   0.00000   0.02998   0.02978   1.91993
   A49        1.94305   0.00460   0.00000   0.02283   0.02259   1.96563
   A50        1.89168  -0.00150   0.00000  -0.01331  -0.01309   1.87859
   A51        1.91639  -0.00137   0.00000   0.00192   0.00195   1.91834
   A52        1.93045  -0.00002   0.00000  -0.00016  -0.00016   1.93029
   A53        1.96174  -0.00058   0.00000  -0.00360  -0.00361   1.95814
   A54        1.93648  -0.00033   0.00000  -0.00158  -0.00158   1.93489
   A55        1.88379   0.00023   0.00000   0.00073   0.00073   1.88452
   A56        1.87472   0.00025   0.00000   0.00198   0.00198   1.87670
   A57        1.87324   0.00051   0.00000   0.00301   0.00301   1.87624
   A58        1.94539  -0.00080   0.00000  -0.00234  -0.00234   1.94306
   A59        1.92836  -0.00253   0.00000  -0.01274  -0.01278   1.91558
   A60        1.95116  -0.00038   0.00000  -0.00628  -0.00635   1.94481
   A61        1.85413   0.00290   0.00000   0.02465   0.02468   1.87880
   A62        1.88805   0.00016   0.00000  -0.00237  -0.00240   1.88565
   A63        1.89326   0.00091   0.00000   0.00084   0.00074   1.89400
   A64        1.88830   0.00194   0.00000   0.01111   0.01111   1.89942
   A65        1.88526   0.00247   0.00000   0.02569   0.02585   1.91111
   A66        1.94665  -0.00512   0.00000  -0.02090  -0.02113   1.92552
   A67        2.00655   0.00447   0.00000   0.01781   0.01780   2.02435
   A68        1.86412   0.00460   0.00000   0.03675   0.03655   1.90067
   A69        1.85044  -0.00640   0.00000  -0.04874  -0.04858   1.80186
   A70        1.90299   0.00008   0.00000  -0.00925  -0.00899   1.89400
   A71        1.87634  -0.00051   0.00000  -0.00291  -0.00291   1.87343
   A72        1.95729   0.00164   0.00000   0.00619   0.00619   1.96347
   A73        1.93485  -0.00090   0.00000  -0.00349  -0.00347   1.93138
   A74        1.93261  -0.00371   0.00000  -0.01984  -0.01983   1.91277
   A75        1.89583  -0.00081   0.00000  -0.00745  -0.00744   1.88839
   A76        1.88626   0.00067   0.00000   0.00066   0.00065   1.88691
   A77        1.85325   0.00327   0.00000   0.02514   0.02516   1.87840
   A78        1.93498   0.01312   0.00000   0.06239   0.06240   1.99738
   A79        1.96690  -0.00478   0.00000  -0.04101  -0.04144   1.92546
   A80        1.92600  -0.00835   0.00000  -0.04290  -0.04529   1.88071
   A81        1.89831  -0.00584   0.00000  -0.03234  -0.03125   1.86705
   A82        1.85360   0.00299   0.00000   0.06030   0.06051   1.91411
   A83        1.87972   0.00305   0.00000  -0.00223  -0.00388   1.87584
   A84        1.81643   0.00486   0.00000   0.02788   0.02788   1.84431
    D1        0.09559  -0.00054   0.00000  -0.01762  -0.01761   0.07799
    D2       -3.06635  -0.00059   0.00000  -0.01896  -0.01900  -3.08535
    D3       -3.13150   0.00025   0.00000  -0.00207  -0.00192  -3.13342
    D4       -0.01026   0.00020   0.00000  -0.00341  -0.00331  -0.01357
    D5        0.36494   0.00030   0.00000   0.01296   0.01271   0.37765
    D6       -1.86993  -0.00023   0.00000  -0.00612  -0.00631  -1.87624
    D7        2.37607   0.00150   0.00000   0.01826   0.01813   2.39419
    D8       -2.68011  -0.00130   0.00000  -0.00763  -0.00753  -2.68764
    D9        1.36821  -0.00183   0.00000  -0.02670  -0.02655   1.34165
   D10       -0.66898  -0.00010   0.00000  -0.00232  -0.00212  -0.67110
   D11       -0.00361  -0.00015   0.00000   0.00386   0.00366   0.00005
   D12       -3.12265  -0.00011   0.00000   0.00133   0.00125  -3.12140
   D13        3.06360   0.00028   0.00000   0.01680   0.01685   3.08045
   D14       -0.05544   0.00032   0.00000   0.01427   0.01444  -0.04100
   D15        0.62909  -0.00015   0.00000   0.00677   0.00690   0.63599
   D16       -1.55028   0.00025   0.00000   0.01083   0.01089  -1.53939
   D17        2.73035   0.00023   0.00000   0.01254   0.01256   2.74291
   D18       -2.49102  -0.00003   0.00000   0.00827   0.00844  -2.48258
   D19        1.61279   0.00037   0.00000   0.01232   0.01244   1.62523
   D20       -0.38976   0.00035   0.00000   0.01403   0.01411  -0.37565
   D21        0.01971  -0.00023   0.00000   0.00150   0.00133   0.02103
   D22        2.14930   0.00168   0.00000   0.00243   0.00270   2.15200
   D23       -2.00080   0.00169   0.00000   0.01613   0.01636  -1.98444
   D24       -3.14082  -0.00020   0.00000   0.00069   0.00051  -3.14032
   D25       -1.01123   0.00172   0.00000   0.00162   0.00187  -1.00936
   D26        1.12186   0.00172   0.00000   0.01532   0.01554   1.13739
   D27       -1.33945   0.00050   0.00000   0.00381   0.00399  -1.33546
   D28        2.69606   0.00079   0.00000  -0.00957  -0.00957   2.68649
   D29        0.70043   0.00189   0.00000   0.01411   0.01414   0.71458
   D30        0.82203  -0.00014   0.00000   0.00067   0.00082   0.82285
   D31       -1.42565   0.00015   0.00000  -0.01271  -0.01273  -1.43838
   D32        2.86191   0.00125   0.00000   0.01098   0.01098   2.87289
   D33        2.85424  -0.00133   0.00000  -0.01317  -0.01301   2.84122
   D34        0.60655  -0.00104   0.00000  -0.02655  -0.02656   0.57999
   D35       -1.38907   0.00005   0.00000  -0.00286  -0.00285  -1.39192
   D36        0.62429   0.00096   0.00000  -0.00689  -0.00677   0.61752
   D37       -1.50996   0.00043   0.00000   0.00172   0.00173  -1.50823
   D38        2.76671   0.00133   0.00000   0.00732   0.00735   2.77406
   D39        2.87924   0.00202   0.00000   0.01740   0.01749   2.89674
   D40        0.74500   0.00150   0.00000   0.02601   0.02599   0.77098
   D41       -1.26152   0.00240   0.00000   0.03161   0.03161  -1.22991
   D42       -1.40221  -0.00005   0.00000  -0.01171  -0.01166  -1.41388
   D43        2.74673  -0.00058   0.00000  -0.00310  -0.00317   2.74356
   D44        0.74021   0.00032   0.00000   0.00250   0.00246   0.74267
   D45       -1.02188   0.00320   0.00000   0.06377   0.06366  -0.95822
   D46       -3.06529  -0.00099   0.00000   0.01529   0.01544  -3.04985
   D47        1.04003  -0.00039   0.00000   0.03118   0.03134   1.07137
   D48        3.00497   0.00272   0.00000   0.04472   0.04457   3.04954
   D49        0.96156  -0.00148   0.00000  -0.00375  -0.00365   0.95791
   D50       -1.21631  -0.00088   0.00000   0.01214   0.01225  -1.20406
   D51        0.98157   0.00321   0.00000   0.05380   0.05354   1.03512
   D52       -1.06184  -0.00098   0.00000   0.00533   0.00532  -1.05651
   D53        3.04348  -0.00038   0.00000   0.02121   0.02122   3.06471
   D54        0.82301   0.00213   0.00000   0.02413   0.02406   0.84707
   D55       -1.34763   0.00193   0.00000   0.03024   0.03016  -1.31746
   D56        2.95669   0.00071   0.00000   0.01524   0.01515   2.97184
   D57        2.98762   0.00083   0.00000   0.00760   0.00756   2.99517
   D58        0.81698   0.00063   0.00000   0.01371   0.01366   0.83064
   D59       -1.16189  -0.00060   0.00000  -0.00129  -0.00135  -1.16324
   D60       -1.32298   0.00168   0.00000   0.01814   0.01817  -1.30481
   D61        2.78957   0.00148   0.00000   0.02425   0.02427   2.81384
   D62        0.81070   0.00026   0.00000   0.00924   0.00926   0.81996
   D63       -1.25238  -0.00132   0.00000  -0.01997  -0.02010  -1.27248
   D64        0.97666  -0.00014   0.00000  -0.00113  -0.00125   0.97541
   D65        3.00232  -0.00034   0.00000   0.00203   0.00206   3.00439
   D66        0.91527   0.00009   0.00000  -0.01162  -0.01176   0.90352
   D67       -3.13887   0.00127   0.00000   0.00722   0.00709  -3.13177
   D68       -1.11321   0.00107   0.00000   0.01038   0.01041  -1.10280
   D69        2.90523  -0.00065   0.00000  -0.01491  -0.01498   2.89025
   D70       -1.14891   0.00054   0.00000   0.00393   0.00387  -1.14504
   D71        0.87675   0.00033   0.00000   0.00708   0.00719   0.88394
   D72       -3.14010   0.00092   0.00000   0.02271   0.02277  -3.11733
   D73        1.03619   0.00104   0.00000   0.02434   0.02440   1.06059
   D74       -1.06142   0.00102   0.00000   0.02406   0.02412  -1.03730
   D75        0.90755   0.00051   0.00000   0.01252   0.01242   0.91998
   D76       -1.19934   0.00063   0.00000   0.01415   0.01405  -1.18528
   D77        2.98624   0.00061   0.00000   0.01387   0.01377   3.00001
   D78       -1.10181  -0.00114   0.00000  -0.01008  -0.01004  -1.11185
   D79        3.07448  -0.00103   0.00000  -0.00845  -0.00841   3.06607
   D80        0.97687  -0.00105   0.00000  -0.00873  -0.00869   0.96818
   D81        0.01496   0.00013   0.00000  -0.00234  -0.00218   0.01278
   D82        2.11215   0.00099   0.00000   0.00237   0.00285   2.11499
   D83       -2.06847  -0.00186   0.00000  -0.02458  -0.02466  -2.09313
   D84        3.13367   0.00021   0.00000   0.00069   0.00070   3.13437
   D85       -1.05233   0.00107   0.00000   0.00540   0.00572  -1.04660
   D86        1.05024  -0.00178   0.00000  -0.02155  -0.02178   1.02846
   D87       -0.01936  -0.00009   0.00000   0.00009   0.00010  -0.01926
   D88       -2.17362   0.00192   0.00000   0.02305   0.02311  -2.15051
   D89        2.00010   0.00175   0.00000   0.01521   0.01534   2.01545
   D90       -2.07675  -0.00343   0.00000  -0.03051  -0.03020  -2.10695
   D91        2.05217  -0.00142   0.00000  -0.00756  -0.00719   2.04499
   D92       -0.05729  -0.00159   0.00000  -0.01540  -0.01495  -0.07225
   D93        2.00858   0.00168   0.00000   0.03374   0.03362   2.04220
   D94       -0.14569   0.00369   0.00000   0.05670   0.05663  -0.08906
   D95       -2.25515   0.00352   0.00000   0.04885   0.04886  -2.20629
   D96        1.11074   0.00115   0.00000  -0.00075  -0.00072   1.11002
   D97       -3.11512   0.00263   0.00000   0.02031   0.02029  -3.09484
   D98       -1.00481   0.00179   0.00000   0.00836   0.00838  -0.99642
   D99       -3.10265  -0.00199   0.00000  -0.02929  -0.02941  -3.13206
   D100      -1.04533  -0.00051   0.00000  -0.00823  -0.00840  -1.05372
   D101       1.06499  -0.00135   0.00000  -0.02019  -0.02030   1.04469
   D102      -1.00774  -0.00182   0.00000  -0.03003  -0.02989  -1.03762
   D103       1.04959  -0.00034   0.00000  -0.00897  -0.00888   1.04071
   D104      -3.12328  -0.00118   0.00000  -0.02092  -0.02078   3.13912
   D105      -1.40489  -0.00108   0.00000  -0.00897  -0.00926  -1.41415
   D106       2.89338   0.00243   0.00000   0.01347   0.01352   2.90691
   D107       0.76749  -0.00143   0.00000  -0.00735  -0.00711   0.76038
   D108      -1.06632   0.00211   0.00000   0.01447   0.01385  -1.05247
   D109       1.02976  -0.00008   0.00000   0.02385   0.02457   1.05433
   D110       3.05746  -0.00089   0.00000   0.00719   0.00709   3.06455
   D111      -1.21946   0.00029   0.00000   0.01508   0.01497  -1.20448
   D112       0.90291  -0.00025   0.00000   0.00734   0.00723   0.91015
   D113       2.95522   0.00091   0.00000   0.02388   0.02376   2.97898
   D114       3.00755  -0.00266   0.00000  -0.02670  -0.02677   2.98078
   D115      -1.15326  -0.00320   0.00000  -0.03444  -0.03451  -1.18777
   D116       0.89904  -0.00205   0.00000  -0.01790  -0.01798   0.88106
   D117       1.01518   0.00238   0.00000   0.01566   0.01584   1.03102
   D118       3.13755   0.00184   0.00000   0.00792   0.00811  -3.13753
   D119      -1.09333   0.00300   0.00000   0.02445   0.02463  -1.06870
   D120      -1.19656   0.00056   0.00000  -0.00519  -0.00528  -1.20185
   D121       0.93587  -0.00081   0.00000  -0.03062  -0.03142   0.90444
   D122       3.03793  -0.00601   0.00000  -0.09135  -0.09045   2.94747
   D123       0.88482   0.00184   0.00000   0.00361   0.00328   0.88810
   D124       3.01725   0.00048   0.00000  -0.02183  -0.02286   2.99439
   D125      -1.16388  -0.00473   0.00000  -0.08255  -0.08189  -1.24577
   D126       2.88607   0.00394   0.00000   0.01689   0.01703   2.90310
   D127      -1.26468   0.00258   0.00000  -0.00854  -0.00911  -1.27379
   D128       0.83738  -0.00262   0.00000  -0.06927  -0.06814   0.76924
   D129      -0.86324  -0.00007   0.00000  -0.01638  -0.01801  -0.88125
   D130      -3.03519   0.00120   0.00000   0.01595   0.01560  -3.01958
   D131       1.22926  -0.00105   0.00000   0.00309   0.00506   1.23432
         Item               Value     Threshold  Converged?
 Maximum Force            0.019691     0.000450     NO 
 RMS     Force            0.003577     0.000300     NO 
 Maximum Displacement     0.284812     0.001800     NO 
 RMS     Displacement     0.051265     0.001200     NO 
 Predicted change in Energy=-7.924847D-03
 GradGradGradGradGradGradGradGradGradGradGradGradGradGradGradGradGradGrad

                          Input orientation:                          
 ---------------------------------------------------------------------
 Center     Atomic      Atomic             Coordinates (Angstroms)
 Number     Number       Type             X           Y           Z
 ---------------------------------------------------------------------
      1          6           0       -1.701976    0.663947   -0.172924
      2          6           0       -0.973487   -0.482560   -0.208076
      3          6           0        0.508983   -0.628423   -0.461775
      4          6           0        1.367806    0.506945    0.145260
      5          6           0        1.307631    1.825555   -0.662918
      6          6           0       -0.037050    2.179546   -1.326890
      7          6           0       -1.304684    2.086838   -0.453222
      8          6           0       -3.112476    0.331050    0.119390
      9          6           0       -3.242599   -1.171056    0.275682
     10          6           0       -1.815004   -1.728798    0.077902
     11          8           0       -4.042472    1.138120    0.201304
     12          6           0       -1.223054    2.940942    0.827956
     13          6           0       -1.737592   -2.764809   -1.049420
     14          8           0       -1.402865   -2.327340    1.324633
     15          6           0        2.842169    0.085945    0.465585
     16          8           0        2.836179   -1.078342    1.323615
     17          6           0        3.579052    1.226946    1.180814
     18          6           0        3.690084   -0.365991   -0.735492
     19          8           0        3.284716   -1.616202   -1.311607
     20          1           0        0.681564   -0.715483   -1.542255
     21          1           0        0.839005   -1.576837   -0.031523
     22          1           0        0.936037    0.707449    1.135665
     23          1           0        2.061374    1.799429   -1.460801
     24          1           0        1.605880    2.649460   -0.003126
     25          1           0       -0.184989    1.552784   -2.217049
     26          1           0        0.041222    3.209195   -1.701183
     27          1           0       -2.126212    2.508728   -1.050745
     28          1           0       -3.635107   -1.415948    1.266868
     29          1           0       -3.943741   -1.541024   -0.479091
     30          1           0       -0.955410    3.977040    0.584821
     31          1           0       -0.479601    2.556705    1.534710
     32          1           0       -2.189318    2.962269    1.345098
     33          1           0       -0.717578   -3.153557   -1.165053
     34          1           0       -2.392429   -3.613206   -0.818599
     35          1           0       -2.048187   -2.336453   -2.008704
     36          1           0       -0.609166   -2.865641    1.166893
     37          1           0        2.370764   -0.833290    2.141328
     38          1           0        3.760172    2.084958    0.524844
     39          1           0        3.004768    1.574526    2.049049
     40          1           0        4.547534    0.866940    1.546102
     41          1           0        3.648185    0.380269   -1.531452
     42          1           0        4.736272   -0.434135   -0.401071
     43          1           0        3.219501   -2.239995   -0.567044
 ---------------------------------------------------------------------
                    Distance matrix (angstroms):
                    1          2          3          4          5
     1  C    0.000000
     2  C    1.358827   0.000000
     3  C    2.577207   1.511078   0.000000
     4  C    3.090218   2.566246   1.547621   0.000000
     5  C    3.262999   3.276854   2.588495   1.547741   0.000000
     6  C    2.529952   3.035699   2.988523   2.634091   1.540888
     7  C    1.503671   2.602229   3.265288   3.161715   2.633710
     8  C    1.478437   2.311810   3.791214   4.483807   4.731056
     9  C    2.437622   2.420106   3.861691   4.908006   5.528583
    10  C    2.408510   1.530700   2.627354   3.890162   4.788850
    11  O    2.417190   3.494691   4.927078   5.447258   5.462879
    12  C    2.532949   3.585528   4.171777   3.619802   3.141840
    13  C    3.539192   2.549583   3.155403   4.666382   5.522155
    14  O    3.358563   2.436550   3.119733   4.135301   5.342629
    15  C    4.625044   3.916152   2.610378   1.566396   2.579645
    16  O    5.086261   4.149047   2.967471   2.461255   3.836064
    17  C    5.480769   5.057375   3.945354   2.545660   2.986140
    18  C    5.518294   4.694747   3.203622   2.632626   3.237935
    19  O    5.600248   4.542601   3.066369   3.210104   4.021860
    20  H    3.075575   2.138570   1.097634   2.193847   2.760809
    21  H    3.390824   2.124556   1.092483   2.157088   3.492068
    22  H    2.945065   2.620695   2.125734   1.098876   2.150149
    23  H    4.136514   3.998397   3.049990   2.175082   1.097920
    24  H    3.861736   4.062596   3.486841   2.160802   1.096858
    25  H    2.696244   2.966535   2.884485   3.014208   2.172013
    26  H    3.442761   4.109508   4.059833   3.531476   2.143886
    27  H    2.086566   3.314614   4.139185   4.200680   3.522558
    28  H    3.183703   3.182907   4.558715   5.475825   6.217883
    29  H    3.159296   3.164839   4.545316   5.726825   6.240557
    30  H    3.479673   4.529574   4.944704   4.199059   3.362602
    31  H    2.827144   3.538129   3.886939   3.089498   2.925465
    32  H    2.797172   3.969564   4.841351   4.485683   4.189618
    33  H    4.065305   2.848776   2.894020   4.411919   5.398626
    34  H    4.380372   3.490999   4.177851   5.660745   6.579878
    35  H    3.534453   2.798957   3.442306   4.938976   5.513163
    36  H    3.930310   2.775309   2.984620   4.040605   5.387915
    37  H    4.917793   4.102039   3.206921   2.605080   4.007929
    38  H    5.686934   5.434781   4.348113   2.890956   2.737339
    39  H    5.283915   5.015249   4.169672   2.728331   3.209058
    40  H    6.484800   5.948106   4.751587   3.493226   4.036791
    41  H    5.527233   4.884225   3.466448   2.833292   2.884684
    42  H    6.535203   5.713225   4.232187   3.539869   4.114649
    43  H    5.727927   4.560547   3.155179   3.388486   4.493677
                    6          7          8          9         10
     6  C    0.000000
     7  C    1.542332   0.000000
     8  C    3.868709   2.584335   0.000000
     9  C    4.906151   3.860141   1.515811   0.000000
    10  C    4.517711   3.886078   2.434775   1.545387   0.000000
    11  O    4.411729   2.970514   1.234085   2.444918   3.632639
    12  C    2.574819   1.541938   3.299017   4.614335   4.766493
    13  C    5.235979   4.907274   3.583401   2.561443   1.533024
    14  O    5.404447   4.759766   3.382664   2.412864   1.443069
    15  C    3.985728   4.695121   5.969733   6.216149   5.013267
    16  O    5.088659   5.506565   6.230813   6.169141   4.858847
    17  C    4.502468   5.221145   6.834164   7.287290   6.248894
    18  C    4.552036   5.571692   6.891408   7.052141   5.729297
    19  O    5.044013   5.959188   6.838392   6.732271   5.286828
    20  H    2.990649   3.603356   4.272123   4.348735   3.143973
    21  H    4.068889   4.265647   4.390558   4.113213   2.660606
    22  H    3.029545   3.073777   4.191055   4.661475   3.823923
    23  H    2.136774   3.525360   5.605521   6.322284   5.462810
    24  H    2.161571   2.998418   5.258604   6.179144   5.556811
    25  H    1.098681   2.156390   3.939767   4.793953   4.323486
    26  H    1.098361   2.151407   4.641553   5.820487   5.567269
    27  H    2.132889   1.099969   2.661618   4.067743   4.396284
    28  H    5.709744   4.545228   2.154496   1.093840   2.196427
    29  H    5.461103   4.486277   2.133974   1.094605   2.208399
    30  H    2.780110   2.184579   4.261784   5.641781   5.792448
    31  H    2.920078   2.203045   3.726754   4.807859   4.719230
    32  H    3.519152   2.186986   3.045963   4.397434   4.873603
    33  H    5.378782   5.321010   4.419029   3.518772   2.186142
    34  H    6.273926   5.814395   4.117699   2.807906   2.165208
    35  H    4.990370   4.747402   3.574503   2.828991   2.185759
    36  H    5.656870   5.256954   4.193167   3.255893   1.983017
    37  H    5.186837   5.363557   5.959013   5.924910   4.751874
    38  H    4.225726   5.158428   7.104497   7.726740   6.769570
    39  H    4.584285   5.009510   6.533795   7.050719   6.166650
    40  H    5.567354   6.303483   7.810150   8.151906   7.026760
    41  H    4.106118   5.348446   6.959471   7.290764   6.073271
    42  H    5.520242   6.546080   7.903115   8.041357   6.695131
    43  H    5.542096   6.261205   6.868435   6.603904   5.101324
                   11         12         13         14         15
    11  O    0.000000
    12  C    3.404699   0.000000
    13  C    4.702089   6.028671   0.000000
    14  O    4.498756   5.294697   2.437119   0.000000
    15  C    6.969591   4.980799   5.603235   4.958046   0.000000
    16  O    7.313558   5.733907   5.421701   4.419219   1.446311
    17  C    7.684722   5.111019   7.012471   6.121530   1.535068
    18  C    7.932992   6.125284   5.942435   5.833450   1.538114
    19  O    7.972633   6.757610   5.158644   5.424841   2.500313
    20  H    5.365851   4.755514   3.208572   3.893838   3.056455
    21  H    5.590529   5.039952   3.014339   2.725508   2.650401
    22  H    5.083705   3.121674   4.896882   3.836159   2.113909
    23  H    6.360571   4.162803   5.952616   6.065461   2.693814
    24  H    5.850625   2.962858   6.448863   5.965235   2.884390
    25  H    4.571713   3.503800   4.734505   5.392782   4.302537
    26  H    4.958363   2.840228   6.267191   6.472570   4.721745
    27  H    2.668004   2.128854   5.287836   5.436285   5.731835
    28  H    2.797255   4.999313   3.284080   2.411820   6.697226
    29  H    2.765954   5.403566   2.586507   3.213684   7.041876
    30  H    4.211473   1.097382   6.981051   6.363391   5.438422
    31  H    4.060099   1.095382   6.048039   4.974982   4.275727
    32  H    2.840768   1.096155   6.223920   5.347792   5.861965
    33  H    5.598245   6.431991   1.097690   2.711234   5.081846
    34  H    5.132051   6.858238   1.096297   2.688146   6.537114
    35  H    4.575366   6.048006   1.095529   3.395241   5.992136
    36  H    5.361907   5.848772   2.489087   0.971909   4.595150
    37  H    6.984249   5.374504   5.548893   4.139982   1.968585
    38  H    7.866539   5.065287   7.498263   6.838493   2.200521
    39  H    7.298506   4.607889   7.135846   5.930983   2.179374
    40  H    8.698863   6.173889   7.709030   6.757198   2.164657
    41  H    7.919785   5.987723   6.255434   6.403240   2.173580
    42  H    8.938746   6.958104   6.911100   6.652164   2.146905
    43  H    8.046010   6.965948   5.008081   4.995231   2.572683
                   16         17         18         19         20
    16  O    0.000000
    17  C    2.426233   0.000000
    18  C    2.340197   2.494396   0.000000
    19  O    2.726697   3.792400   1.435012   0.000000
    20  H    3.603782   4.425333   3.134358   2.764217   0.000000
    21  H    2.464468   4.103513   3.176535   2.760737   1.746147
    22  H    2.614367   2.693965   3.498325   4.111544   3.043147
    23  H    4.078586   3.099874   2.804962   3.631166   2.869720
    24  H    4.143716   2.705303   3.738076   4.767231   3.813937
    25  H    5.346642   5.081304   4.570875   4.785515   2.520178
    26  H    5.945095   4.975083   5.198913   5.827219   3.979747
    27  H    6.567341   6.258822   6.495590   6.808909   4.303571
    28  H    6.480335   7.683514   7.666178   7.387326   5.197641
    29  H    7.030729   8.185925   7.727983   7.276629   4.817186
    30  H    6.362299   5.336625   6.495056   7.270452   5.405914
    31  H    4.924685   4.285576   5.575145   6.299584   4.639313
    32  H    6.448458   6.025979   7.069196   7.614823   5.486768
    33  H    4.809281   6.569090   5.232832   4.289907   2.836210
    34  H    6.192976   7.942500   6.895525   6.038299   4.286013
    35  H    6.045182   7.384894   6.199317   5.426284   3.208841
    36  H    3.884508   5.855820   5.324553   4.781880   3.691699
    37  H    0.972273   2.574319   3.199229   3.656641   4.054140
    38  H    3.390909   1.095119   2.756903   4.158990   4.646848
    39  H    2.755428   1.097472   3.462504   4.642535   4.851688
    40  H    2.600454   1.095900   2.731486   3.990891   5.194972
    41  H    3.307311   2.842188   1.091884   2.041161   3.162535
    42  H    2.645732   2.569185   1.100450   2.081676   4.221624
    43  H    2.251880   3.899227   1.939514   0.973522   3.117097
                   21         22         23         24         25
    21  H    0.000000
    22  H    2.567042   0.000000
    23  H    3.864737   3.033223   0.000000
    24  H    4.295403   2.348817   1.747812   0.000000
    25  H    3.952166   3.634829   2.383042   3.051453   0.000000
    26  H    5.131307   3.886789   2.475123   2.375890   1.749567
    27  H    5.150064   4.171613   4.266981   3.878894   2.458137
    28  H    4.661478   5.041962   7.087223   6.753397   5.731873
    29  H    4.803775   5.610285   6.941454   6.970294   5.169175
    30  H    5.869016   3.817227   4.245885   2.944207   3.784315
    31  H    4.612805   2.362841   4.000388   2.592831   3.894913
    32  H    5.627548   3.859522   5.224332   4.039688   4.323525
    33  H    2.488753   4.789062   5.687013   6.357951   4.851804
    34  H    3.899801   5.793607   7.038849   7.474787   5.789292
    35  H    3.580801   5.296979   5.856126   6.498760   4.317532
    36  H    2.279126   3.893019   5.983263   6.057368   5.581529
    37  H    2.760512   2.333168   4.472389   4.160922   5.587546
    38  H    4.717150   3.200996   2.628731   2.288753   4.833785
    39  H    4.353205   2.421929   3.641377   2.706251   5.326783
    40  H    4.713188   3.638243   4.011483   3.772375   6.085102
    41  H    3.737853   3.817894   2.130019   3.414092   4.066701
    42  H    4.078115   4.255180   3.642378   4.412060   5.609317
    43  H    2.528502   4.098884   4.296162   5.179628   5.357074
                   26         27         28         29         30
    26  H    0.000000
    27  H    2.368859   0.000000
    28  H    6.611858   4.801164   0.000000
    29  H    6.319653   4.475566   1.777435   0.000000
    30  H    2.609344   2.490340   6.060552   6.364830   0.000000
    31  H    3.341856   3.065649   5.080446   5.731234   1.773706
    32  H    3.783663   2.439210   4.611421   5.165783   1.769269
    33  H    6.430227   5.835990   4.176781   3.671367   7.346022
    34  H    7.297037   6.132114   3.274349   2.610703   7.851525
    35  H    5.934173   4.939590   3.754334   2.562333   6.912361
    36  H    6.749258   6.008592   3.356772   3.947564   6.876116
    37  H    6.044281   6.448348   6.097102   6.873169   6.051893
    38  H    4.477688   6.108320   8.215662   8.573559   5.081366
    39  H    5.051632   6.066993   7.324116   8.023710   4.857884
    40  H    6.028089   7.346970   8.499716   9.055466   6.393682
    41  H    4.587136   6.172931   8.006456   7.901657   6.213571
    42  H    6.083390   7.495078   8.592204   8.750653   7.268128
    43  H    6.409477   7.166657   7.143384   7.197801   7.576820
                   31         32         33         34         35
    31  H    0.000000
    32  H    1.767361   0.000000
    33  H    6.320795   6.772754   0.000000
    34  H    6.874938   6.925294   1.770997   0.000000
    35  H    6.241734   6.272508   1.774803   1.779031   0.000000
    36  H    5.436351   6.040957   2.352153   2.771472   3.526363
    37  H    4.470417   5.986199   5.084649   6.259161   6.245750
    38  H    4.383840   6.069507   7.095635   8.492844   7.726886
    39  H    3.656507   5.422167   6.822103   8.016589   7.569245
    40  H    5.303539   7.058043   7.157945   8.592241   8.148737
    41  H    5.583623   7.001265   5.628682   7.276332   6.329060
    42  H    6.316463   7.908758   6.141939   7.816597   7.227183
    43  H    6.411635   7.744362   4.085683   5.782970   5.462254
                   36         37         38         39         40
    36  H    0.000000
    37  H    3.736302   0.000000
    38  H    6.634137   3.613813   0.000000
    39  H    5.792564   2.491596   1.776057   0.000000
    40  H    6.377109   2.825492   1.773830   1.770244   0.000000
    41  H    5.995168   4.073554   2.673361   3.828868   3.242995
    42  H    6.078194   3.495532   2.855857   3.610528   2.349447
    43  H    4.249313   3.167720   4.493302   4.630402   3.985236
                   41         42         43
    41  H    0.000000
    42  H    1.767752   0.000000
    43  H    2.824825   2.364164   0.000000
 Stoichiometry    C15H24O4
 Framework group  C1[X(C15H24O4)]
 Deg. of freedom   123
 Full point group                 C1      NOp   1
 Largest Abelian subgroup         C1      NOp   1
 Largest concise Abelian subgroup C1      NOp   1
                         Standard orientation:                         
 ---------------------------------------------------------------------
 Center     Atomic      Atomic             Coordinates (Angstroms)
 Number     Number       Type             X           Y           Z
 ---------------------------------------------------------------------
      1          6           0       -1.738214    0.659800   -0.176686
      2          6           0       -1.023387   -0.495683   -0.193862
      3          6           0        0.457623   -0.662862   -0.442892
      4          6           0        1.328992    0.470964    0.148956
      5          6           0        1.285765    1.778241   -0.678487
      6          6           0       -0.053590    2.138457   -1.349834
      7          6           0       -1.323566    2.073615   -0.477054
      8          6           0       -3.153023    0.348012    0.118067
      9          6           0       -3.301276   -1.149995    0.296051
     10          6           0       -1.880130   -1.727510    0.108854
     11          8           0       -4.073458    1.167197    0.186613
     12          6           0       -1.233711    2.945325    0.791654
     13          6           0       -1.813357   -2.780737   -1.003090
     14          8           0       -1.477050   -2.312622    1.364887
     15          6           0        2.797744    0.037185    0.477891
     16          8           0        2.776575   -1.114280    1.352817
     17          6           0        3.547085    1.179675    1.177634
     18          6           0        3.642038   -0.442314   -0.715022
     19          8           0        3.222676   -1.695904   -1.273509
     20          1           0        0.630797   -0.767754   -1.521692
     21          1           0        0.775664   -1.608742    0.001719
     22          1           0        0.898138    0.691046    1.135595
     23          1           0        2.040355    1.731491   -1.474626
     24          1           0        1.592808    2.608097   -0.030289
     25          1           0       -0.207635    1.500553   -2.230997
     26          1           0        0.037516    3.161520   -1.738986
     27          1           0       -2.139098    2.496465   -1.082064
     28          1           0       -3.698182   -1.375686    1.290040
     29          1           0       -4.005630   -1.522592   -0.454427
     30          1           0       -0.953368    3.974501    0.533872
     31          1           0       -0.495966    2.562645    1.505200
     32          1           0       -2.200437    2.985700    1.306791
     33          1           0       -0.797874   -3.183239   -1.111307
     34          1           0       -2.478608   -3.617820   -0.761017
     35          1           0       -2.117366   -2.362787   -1.969051
     36          1           0       -0.689584   -2.862573    1.216368
     37          1           0        2.312870   -0.851782    2.166074
     38          1           0        3.739415    2.025790    0.509514
     39          1           0        2.975664    1.546716    2.039727
     40          1           0        4.510651    0.813553    1.549779
     41          1           0        3.610247    0.292675   -1.521862
     42          1           0        4.686830   -0.518001   -0.377869
     43          1           0        3.148899   -2.307926   -0.520029
 ---------------------------------------------------------------------
 Rotational constants (GHZ):      0.5438185      0.2775008      0.2165229
 Standard basis: 6-31G(d) (6D, 7F)
 There are   333 symmetry adapted cartesian basis functions of A   symmetry.
 There are   333 symmetry adapted basis functions of A   symmetry.
   333 basis functions,   628 primitive gaussians,   333 cartesian basis functions
    73 alpha electrons       73 beta electrons
       nuclear repulsion energy      1607.4881288572 Hartrees.
 NAtoms=   43 NActive=   43 NUniq=   43 SFac= 1.00D+00 NAtFMM=   60 NAOKFM=F Big=F
 Integral buffers will be    131072 words long.
 Raffenetti 2 integral format.
 Two-electron integral symmetry is turned on.
 ------------------------------------------------------------------------------
 Polarizable Continuum Model (PCM)
 =================================
 Model                : PCM (using non-symmetric T matrix).
 Atomic radii         : SMD-Coulomb.
 Polarization charges : Total charges.
 Charge compensation  : None.
 Solution method      : On-the-fly selection.
 Cavity type          : VdW (van der Waals Surface) (Alpha=1.000).
 Cavity algorithm     : GePol (No added spheres)
                        Default sphere list used, NSphG=   43.
                        Lebedev-Laikov grids with approx.  5.0 points / Ang**2.
                        Smoothing algorithm: Karplus/York (Gamma=1.0000).
                        Polarization charges: spherical gaussians, with
                                              point-specific exponents (IZeta= 3).
                        Self-potential: point-specific (ISelfS= 7).
                        Self-field    : sphere-specific E.n sum rule (ISelfD= 2).
 1st derivatives      : Analytical E(r).r(x)/FMM algorithm (CHGder, D1EAlg=3).
                        Cavity 1st derivative terms included.
 Solvent              : Methanol, Eps=  32.613000 Eps(inf)=   1.765709
 ------------------------------------------------------------------------------
 ------------------------------------------------------------------------------
 Atomic radii for non-electrostatic terms: SMD-CDS.
 ------------------------------------------------------------------------------
 Nuclear repulsion after PCM non-electrostatic terms =     1607.4895114006 Hartrees.
 One-electron integrals computed using PRISM.
 NBasis=   333 RedAO= T EigKep=  9.39D-04  NBF=   333
 NBsUse=   333 1.00D-06 EigRej= -1.00D+00 NBFU=   333
 Initial guess from the checkpoint file:  "DY-202A-11R_10.chk"
 B after Tr=     0.000000    0.000000    0.000000
         Rot=    0.999968   -0.001363    0.003574   -0.007049 Ang=  -0.92 deg.
 ExpMin= 1.61D-01 ExpMax= 5.48D+03 ExpMxC= 8.25D+02 IAcc=1 IRadAn=         1 AccDes= 0.00D+00
 Harris functional with IExCor=  402 and IRadAn=       1 diagonalized for initial guess.
 HarFok:  IExCor=  402 AccDes= 0.00D+00 IRadAn=         1 IDoV= 1 UseB2=F ITyADJ=14
 ICtDFT=  3500011 ScaDFX=  1.000000  1.000000  1.000000  1.000000
 FoFCou: FMM=F IPFlag=           0 FMFlag=      100000 FMFlg1=           0
         NFxFlg=           0 DoJE=T BraDBF=F KetDBF=T FulRan=T
         wScrn=  0.000000 ICntrl=     500 IOpCl=  0 I1Cent=   200000004 NGrid=           0
         NMat0=    1 NMatS0=      1 NMatT0=    0 NMatD0=    1 NMtDS0=    0 NMtDT0=    0
 Petite list used in FoFCou.
 Keep R1 ints in memory in canonical form, NReq=1565304907.
 Requested convergence on RMS density matrix=1.00D-08 within 128 cycles.
 Requested convergence on MAX density matrix=1.00D-06.
 Requested convergence on             energy=1.00D-06.
 No special actions if energy rises.
 Inv3:  Mode=1 IEnd=    21789075.
 Iteration    1 A*A^-1 deviation from unit magnitude is 6.22D-15 for   2681.
 Iteration    1 A*A^-1 deviation from orthogonality  is 3.46D-15 for   2694   2604.
 Iteration    1 A^-1*A deviation from unit magnitude is 5.33D-15 for   2682.
 Iteration    1 A^-1*A deviation from orthogonality  is 4.70D-12 for   1706   1514.
 Error on total polarization charges =  0.05225
 SCF Done:  E(RB3LYP) =  -886.949746983     A.U. after   11 cycles
            NFock= 11  Conv=0.46D-08     -V/T= 2.0095
 SMD-CDS (non-electrostatic) energy       (kcal/mol) =       0.87
 (included in total energy above)
 D1PCM: PCM CHGder 1st derivatives, ID1Alg=3 FixD1E=F DoIter=F DoCFld=F I1PDM=0.
 Calling FoFJK, ICntrl=      2127 FMM=F ISym2X=0 I1Cent= 0 IOpClX= 0 NMat=1 NMatS=1 NMatT=0.
 ***** Axes restored to original set *****
 -------------------------------------------------------------------
 Center     Atomic                   Forces (Hartrees/Bohr)
 Number     Number              X              Y              Z
 -------------------------------------------------------------------
      1        6          -0.004740482   -0.006962262    0.000420574
      2        6           0.004827723    0.005670727   -0.000471308
      3        6          -0.001411985    0.000299263    0.001311524
      4        6          -0.000050526    0.000566710    0.000105076
      5        6          -0.000067256    0.001489721    0.000387917
      6        6           0.000314336   -0.000129705   -0.000879570
      7        6           0.003521601    0.002676781   -0.001155184
      8        6           0.002384734    0.003206124    0.000115253
      9        6           0.002587929    0.000511718   -0.000225611
     10        6          -0.004051169   -0.001165906   -0.001178318
     11        8           0.002741888   -0.002671249   -0.000703332
     12        6          -0.000499136    0.000309557    0.001327754
     13        6           0.000970380   -0.001154490    0.000637877
     14        8          -0.001590480    0.000234718    0.001169624
     15        6          -0.001911613   -0.001081478   -0.000963325
     16        8          -0.000149780    0.001380382    0.000372939
     17        6           0.001343886   -0.000555146    0.001763090
     18        6           0.000394209   -0.002611798   -0.001691317
     19        8           0.000267279    0.004721210    0.002603378
     20        1           0.000206057    0.000073388   -0.000729715
     21        1          -0.000369365   -0.000837989    0.000089270
     22        1          -0.000324707    0.000492021    0.000444101
     23        1          -0.000463990   -0.000099587   -0.000374630
     24        1          -0.000869470   -0.000470451   -0.000360794
     25        1          -0.000246581   -0.000432333    0.000903644
     26        1           0.000317430    0.000034567    0.000030647
     27        1          -0.000261532    0.000080144    0.000185991
     28        1          -0.000694606   -0.001277965    0.000095038
     29        1          -0.001504018   -0.001691215    0.001093570
     30        1          -0.000076762   -0.000238874   -0.000492238
     31        1           0.000599470   -0.000247628   -0.000250679
     32        1           0.000087598   -0.000421010   -0.000355178
     33        1          -0.000183634    0.001219872    0.000140899
     34        1          -0.000257820    0.000402124   -0.000002150
     35        1          -0.000287280    0.000297664    0.000241662
     36        1           0.000556716    0.000497149   -0.001377040
     37        1          -0.000534281   -0.000989675    0.000873171
     38        1          -0.000016061   -0.000657027    0.000109352
     39        1          -0.000377434    0.000131592   -0.000734860
     40        1           0.000063669    0.000113242   -0.000343167
     41        1          -0.000178916   -0.000473672   -0.001511286
     42        1          -0.000132859   -0.000560064   -0.000253954
     43        1           0.000066836    0.000320852   -0.000368693
 -------------------------------------------------------------------
 Cartesian Forces:  Max     0.006962262 RMS     0.001520839

 GradGradGradGradGradGradGradGradGradGradGradGradGradGradGradGradGradGrad
 Berny optimization.
 Using GEDIIS/GDIIS optimizer.
 FormGI is forming the generalized inverse of G from B-inverse, IUseBI=4.
 Internal  Forces:  Max     0.005385676 RMS     0.000904214
 Search for a local minimum.
 Step number   2 out of a maximum of  258
 All quantities printed in internal units (Hartrees-Bohrs-Radians)
 Mixed Optimization -- En-DIIS/RFO-DIIS
 Update second derivatives using D2CorX and points    1    2
 DE= -6.53D-03 DEPred=-7.92D-03 R= 8.25D-01
 TightC=F SS=  1.41D+00  RLast= 3.40D-01 DXNew= 5.0454D-01 1.0197D+00
 Trust test= 8.25D-01 RLast= 3.40D-01 DXMaxT set to 5.05D-01
 ITU=  1  0
 Use linear search instead of GDIIS.
     Eigenvalues ---    0.00230   0.00237   0.00293   0.00339   0.00370
     Eigenvalues ---    0.00388   0.00527   0.00681   0.00764   0.00921
     Eigenvalues ---    0.01082   0.01101   0.01228   0.01344   0.01355
     Eigenvalues ---    0.01384   0.02471   0.02490   0.03057   0.03872
     Eigenvalues ---    0.03950   0.04035   0.04415   0.04563   0.04589
     Eigenvalues ---    0.04712   0.04888   0.05047   0.05063   0.05326
     Eigenvalues ---    0.05395   0.05466   0.05522   0.05572   0.05580
     Eigenvalues ---    0.05641   0.05656   0.05687   0.05756   0.05884
     Eigenvalues ---    0.05930   0.06036   0.07013   0.07821   0.08313
     Eigenvalues ---    0.08644   0.09075   0.09132   0.09327   0.09643
     Eigenvalues ---    0.10337   0.11849   0.12151   0.13341   0.13975
     Eigenvalues ---    0.14669   0.15768   0.15893   0.16000   0.16000
     Eigenvalues ---    0.16000   0.16000   0.16000   0.16000   0.16000
     Eigenvalues ---    0.16000   0.16000   0.16000   0.16035   0.16305
     Eigenvalues ---    0.17187   0.17508   0.18740   0.19914   0.20759
     Eigenvalues ---    0.22546   0.22981   0.24939   0.25052   0.25962
     Eigenvalues ---    0.26904   0.27174   0.27927   0.27956   0.28439
     Eigenvalues ---    0.28889   0.28899   0.29357   0.29592   0.30103
     Eigenvalues ---    0.31139   0.31762   0.32271   0.33691   0.33755
     Eigenvalues ---    0.33832   0.33848   0.33945   0.34061   0.34078
     Eigenvalues ---    0.34093   0.34120   0.34130   0.34144   0.34160
     Eigenvalues ---    0.34174   0.34194   0.34203   0.34231   0.34280
     Eigenvalues ---    0.34317   0.34337   0.34354   0.34446   0.34593
     Eigenvalues ---    0.38767   0.41394   0.42630   0.51616   0.52327
     Eigenvalues ---    0.52749   0.52970   0.94781
 RFO step:  Lambda=-1.18635766D-03 EMin= 2.29861918D-03
 Quartic linear search produced a step of -0.06254.
 Iteration  1 RMS(Cart)=  0.03986144 RMS(Int)=  0.00061506
 Iteration  2 RMS(Cart)=  0.00091485 RMS(Int)=  0.00003901
 Iteration  3 RMS(Cart)=  0.00000048 RMS(Int)=  0.00003901
 Variable       Old X    -DE/DX   Delta X   Delta X   Delta X     New X
                                 (Linear)    (Quad)   (Total)
    R1        2.56781  -0.00419  -0.00201  -0.00382  -0.00579   2.56202
    R2        2.84153   0.00326  -0.00110   0.01099   0.00988   2.85141
    R3        2.79384  -0.00299  -0.00016  -0.00759  -0.00770   2.78614
    R4        2.85552  -0.00319  -0.00029  -0.00968  -0.00995   2.84558
    R5        2.89260   0.00250  -0.00222   0.01143   0.00918   2.90178
    R6        2.92458  -0.00054  -0.00013  -0.00070  -0.00085   2.92373
    R7        2.07423   0.00075  -0.00013   0.00232   0.00219   2.07641
    R8        2.06449   0.00065   0.00024   0.00126   0.00150   2.06600
    R9        2.92481   0.00027  -0.00022   0.00172   0.00152   2.92633
   R10        2.96006  -0.00104   0.00052  -0.00482  -0.00430   2.95576
   R11        2.07657   0.00062   0.00013   0.00145   0.00158   2.07815
   R12        2.91186  -0.00124  -0.00119  -0.00110  -0.00228   2.90958
   R13        2.07477  -0.00005  -0.00028   0.00046   0.00018   2.07495
   R14        2.07276  -0.00080   0.00009  -0.00239  -0.00230   2.07046
   R15        2.91458  -0.00103  -0.00071  -0.00076  -0.00151   2.91307
   R16        2.07621  -0.00046   0.00000  -0.00125  -0.00126   2.07495
   R17        2.07560   0.00005   0.00002   0.00009   0.00011   2.07571
   R18        2.91384  -0.00013  -0.00141   0.00256   0.00114   2.91498
   R19        2.07864   0.00012  -0.00007   0.00050   0.00042   2.07907
   R20        2.86447   0.00094  -0.00237   0.00856   0.00620   2.87067
   R21        2.33208  -0.00386  -0.00129  -0.00114  -0.00243   2.32965
   R22        2.92036  -0.00274  -0.00173  -0.00453  -0.00631   2.91405
   R23        2.06706   0.00061   0.00003   0.00159   0.00162   2.06868
   R24        2.06850   0.00079   0.00002   0.00212   0.00213   2.07064
   R25        2.89700  -0.00123  -0.00053  -0.00278  -0.00331   2.89369
   R26        2.72701  -0.00080  -0.00208   0.00259   0.00051   2.72751
   R27        2.07375  -0.00014  -0.00024   0.00013  -0.00011   2.07364
   R28        2.06997   0.00033  -0.00016   0.00125   0.00108   2.07106
   R29        2.07143  -0.00025  -0.00005  -0.00058  -0.00063   2.07080
   R30        2.07433  -0.00062  -0.00021  -0.00126  -0.00146   2.07287
   R31        2.07170  -0.00016  -0.00003  -0.00039  -0.00042   2.07129
   R32        2.07025   0.00000  -0.00002   0.00004   0.00002   2.07027
   R33        1.83664   0.00040   0.00003   0.00064   0.00067   1.83732
   R34        2.73313   0.00044  -0.00003   0.00113   0.00110   2.73423
   R35        2.90086   0.00014   0.00008   0.00027   0.00035   2.90121
   R36        2.90661   0.00075   0.00102   0.00035   0.00137   2.90799
   R37        1.83733   0.00075   0.00030   0.00069   0.00100   1.83833
   R38        2.06948  -0.00059  -0.00010  -0.00139  -0.00150   2.06798
   R39        2.07392  -0.00033  -0.00019  -0.00051  -0.00070   2.07322
   R40        2.07095  -0.00009   0.00005  -0.00035  -0.00031   2.07065
   R41        2.71178  -0.00539  -0.00103  -0.00995  -0.01097   2.70080
   R42        2.06336   0.00078   0.00009   0.00191   0.00200   2.06536
   R43        2.07955  -0.00016  -0.00053   0.00066   0.00013   2.07968
   R44        1.83969  -0.00049   0.00060  -0.00213  -0.00154   1.83815
    A1        2.28095  -0.00141   0.00163  -0.01265  -0.01111   2.26984
    A2        1.90351   0.00044  -0.00333   0.00860   0.00518   1.90869
    A3        2.09671   0.00099   0.00163   0.00531   0.00695   2.10366
    A4        2.22907   0.00159  -0.00160   0.00509   0.00354   2.23262
    A5        1.96858  -0.00072   0.00113  -0.00611  -0.00511   1.96347
    A6        2.08533  -0.00088   0.00047   0.00099   0.00155   2.08688
    A7        1.99079  -0.00035   0.00056  -0.00336  -0.00287   1.98793
    A8        1.90411   0.00068  -0.00015   0.00163   0.00152   1.90563
    A9        1.89025  -0.00079  -0.00117  -0.00122  -0.00239   1.88786
   A10        1.93590  -0.00019  -0.00003  -0.00070  -0.00074   1.93515
   A11        1.89101   0.00073   0.00010   0.00490   0.00504   1.89605
   A12        1.84556  -0.00008   0.00068  -0.00109  -0.00042   1.84514
   A13        1.98082   0.00015  -0.00041  -0.00277  -0.00319   1.97762
   A14        1.98817  -0.00253  -0.00103  -0.01552  -0.01648   1.97169
   A15        1.84350   0.00058   0.00015   0.00433   0.00449   1.84799
   A16        1.95234   0.00202   0.00032   0.01033   0.01059   1.96293
   A17        1.87538  -0.00044  -0.00042   0.00307   0.00263   1.87801
   A18        1.80756   0.00025   0.00159   0.00186   0.00341   1.81097
   A19        2.04278  -0.00048   0.00060  -0.00919  -0.00864   2.03414
   A20        1.90976   0.00046   0.00068   0.00143   0.00212   1.91188
   A21        1.89155   0.00019   0.00002   0.00360   0.00358   1.89513
   A22        1.86651  -0.00045  -0.00036  -0.00115  -0.00153   1.86498
   A23        1.90067   0.00014  -0.00099   0.00053  -0.00041   1.90026
   A24        1.84247   0.00020  -0.00002   0.00630   0.00627   1.84874
   A25        2.04805  -0.00065  -0.00038  -0.00799  -0.00844   2.03961
   A26        1.91301   0.00054  -0.00080   0.00273   0.00190   1.91491
   A27        1.87550  -0.00029   0.00010   0.00064   0.00076   1.87626
   A28        1.89019  -0.00037   0.00100  -0.00522  -0.00424   1.88595
   A29        1.88384   0.00068   0.00056   0.00438   0.00498   1.88882
   A30        1.84240   0.00017  -0.00051   0.00724   0.00673   1.84913
   A31        1.96019   0.00035   0.00036  -0.00211  -0.00181   1.95838
   A32        1.96412  -0.00026  -0.00065  -0.00229  -0.00291   1.96121
   A33        1.84094  -0.00028   0.00162  -0.00419  -0.00256   1.83838
   A34        1.97562  -0.00007  -0.00068   0.00061  -0.00006   1.97556
   A35        1.85780   0.00007  -0.00124   0.00795   0.00674   1.86454
   A36        1.85297   0.00019   0.00075   0.00053   0.00126   1.85422
   A37        1.90225   0.00147   0.00369  -0.00336   0.00026   1.90251
   A38        2.19547  -0.00058  -0.00283   0.00435   0.00156   2.19702
   A39        2.18528  -0.00089  -0.00086  -0.00094  -0.00176   2.18351
   A40        1.83915  -0.00199  -0.00315   0.00070  -0.00261   1.83654
   A41        1.92420   0.00125  -0.00065   0.00996   0.00933   1.93353
   A42        1.89529   0.00118  -0.00034   0.01253   0.01228   1.90757
   A43        1.94621   0.00029   0.00152  -0.00506  -0.00344   1.94276
   A44        1.96220   0.00060   0.00036   0.00179   0.00221   1.96441
   A45        1.89579  -0.00125   0.00190  -0.01822  -0.01637   1.87943
   A46        1.81103   0.00080   0.00165   0.00093   0.00246   1.81349
   A47        1.96607  -0.00056   0.00096  -0.00419  -0.00323   1.96284
   A48        1.91993  -0.00032  -0.00186  -0.00039  -0.00220   1.91773
   A49        1.96563   0.00034  -0.00141   0.00878   0.00743   1.97307
   A50        1.87859  -0.00054   0.00082  -0.00480  -0.00396   1.87462
   A51        1.91834   0.00028  -0.00012  -0.00040  -0.00056   1.91778
   A52        1.93029  -0.00058   0.00001  -0.00377  -0.00377   1.92653
   A53        1.95814  -0.00046   0.00023  -0.00329  -0.00307   1.95506
   A54        1.93489  -0.00039   0.00010  -0.00195  -0.00185   1.93304
   A55        1.88452   0.00044  -0.00005   0.00165   0.00160   1.88612
   A56        1.87670   0.00054  -0.00012   0.00368   0.00356   1.88025
   A57        1.87624   0.00054  -0.00019   0.00426   0.00407   1.88031
   A58        1.94306  -0.00090   0.00015  -0.00512  -0.00498   1.93807
   A59        1.91558   0.00002   0.00080  -0.00033   0.00047   1.91605
   A60        1.94481  -0.00052   0.00040  -0.00552  -0.00513   1.93967
   A61        1.87880   0.00082  -0.00154   0.01127   0.00973   1.88853
   A62        1.88565   0.00049   0.00015   0.00026   0.00038   1.88604
   A63        1.89400   0.00015  -0.00005   0.00013   0.00009   1.89409
   A64        1.89942  -0.00267  -0.00070  -0.01401  -0.01470   1.88472
   A65        1.91111  -0.00058  -0.00162  -0.00350  -0.00514   1.90597
   A66        1.92552   0.00176   0.00132   0.00955   0.01090   1.93643
   A67        2.02435  -0.00137  -0.00111  -0.00512  -0.00627   2.01808
   A68        1.90067  -0.00083  -0.00229   0.00009  -0.00216   1.89851
   A69        1.80186   0.00101   0.00304  -0.00358  -0.00057   1.80128
   A70        1.89400  -0.00010   0.00056   0.00184   0.00239   1.89639
   A71        1.87343   0.00212   0.00018   0.01193   0.01211   1.88554
   A72        1.96347  -0.00040  -0.00039  -0.00304  -0.00344   1.96003
   A73        1.93138  -0.00036   0.00022  -0.00202  -0.00181   1.92957
   A74        1.91277   0.00018   0.00124  -0.00056   0.00068   1.91345
   A75        1.88839   0.00019   0.00047  -0.00179  -0.00134   1.88706
   A76        1.88691  -0.00003  -0.00004  -0.00116  -0.00120   1.88571
   A77        1.87840   0.00046  -0.00157   0.00915   0.00757   1.88598
   A78        1.99738  -0.00241  -0.00390  -0.00393  -0.00785   1.98953
   A79        1.92546   0.00162   0.00259   0.00297   0.00552   1.93097
   A80        1.88071   0.00093   0.00283   0.00208   0.00505   1.88576
   A81        1.86705  -0.00042   0.00195  -0.01475  -0.01288   1.85418
   A82        1.91411   0.00061  -0.00378   0.00978   0.00601   1.92012
   A83        1.87584  -0.00023   0.00024   0.00452   0.00484   1.88068
   A84        1.84431  -0.00003  -0.00174   0.00349   0.00175   1.84606
    D1        0.07799   0.00024   0.00110  -0.00372  -0.00259   0.07539
    D2       -3.08535  -0.00003   0.00119  -0.00510  -0.00387  -3.08922
    D3       -3.13342   0.00064   0.00012   0.01832   0.01837  -3.11504
    D4       -0.01357   0.00038   0.00021   0.01694   0.01710   0.00353
    D5        0.37765   0.00032  -0.00080   0.01459   0.01377   0.39142
    D6       -1.87624   0.00034   0.00039   0.01756   0.01793  -1.85831
    D7        2.39419   0.00041  -0.00113   0.02055   0.01939   2.41358
    D8       -2.68764  -0.00009   0.00047  -0.00949  -0.00903  -2.69667
    D9        1.34165  -0.00006   0.00166  -0.00653  -0.00487   1.33678
   D10       -0.67110   0.00001   0.00013  -0.00353  -0.00341  -0.67451
   D11        0.00005  -0.00017  -0.00023   0.00473   0.00447   0.00451
   D12       -3.12140  -0.00008  -0.00008   0.00172   0.00157  -3.11983
   D13        3.08045   0.00007  -0.00105   0.02318   0.02226   3.10270
   D14       -0.04100   0.00016  -0.00090   0.02017   0.01936  -0.02164
   D15        0.63599  -0.00025  -0.00043   0.00238   0.00190   0.63789
   D16       -1.53939  -0.00027  -0.00068   0.00448   0.00379  -1.53561
   D17        2.74291  -0.00011  -0.00079   0.00556   0.00476   2.74767
   D18       -2.48258   0.00003  -0.00053   0.00391   0.00333  -2.47925
   D19        1.62523   0.00001  -0.00078   0.00601   0.00521   1.63044
   D20       -0.37565   0.00017  -0.00088   0.00710   0.00618  -0.36947
   D21        0.02103  -0.00039  -0.00008  -0.03078  -0.03087  -0.00983
   D22        2.15200   0.00023  -0.00017  -0.02182  -0.02202   2.12998
   D23       -1.98444  -0.00004  -0.00102  -0.02557  -0.02660  -2.01104
   D24       -3.14032  -0.00060  -0.00003  -0.03197  -0.03199   3.11088
   D25       -1.00936   0.00002  -0.00012  -0.02301  -0.02314  -1.03250
   D26        1.13739  -0.00025  -0.00097  -0.02676  -0.02772   1.10967
   D27       -1.33546  -0.00049  -0.00025  -0.01273  -0.01296  -1.34843
   D28        2.68649  -0.00117   0.00060  -0.01054  -0.00999   2.67650
   D29        0.71458  -0.00057  -0.00088  -0.00774  -0.00864   0.70593
   D30        0.82285   0.00000  -0.00005  -0.01366  -0.01370   0.80916
   D31       -1.43838  -0.00068   0.00080  -0.01147  -0.01072  -1.44910
   D32        2.87289  -0.00009  -0.00069  -0.00867  -0.00937   2.86352
   D33        2.84122   0.00023   0.00081  -0.01250  -0.01166   2.82956
   D34        0.57999  -0.00045   0.00166  -0.01031  -0.00869   0.57130
   D35       -1.39192   0.00014   0.00018  -0.00751  -0.00734  -1.39927
   D36        0.61752   0.00025   0.00042   0.00481   0.00519   0.62271
   D37       -1.50823   0.00083  -0.00011   0.01190   0.01178  -1.49645
   D38        2.77406   0.00025  -0.00046   0.00175   0.00125   2.77532
   D39        2.89674  -0.00134  -0.00109  -0.01017  -0.01131   2.88542
   D40        0.77098  -0.00077  -0.00163  -0.00308  -0.00472   0.76626
   D41       -1.22991  -0.00135  -0.00198  -0.01323  -0.01525  -1.24516
   D42       -1.41388  -0.00027   0.00073  -0.00091  -0.00020  -1.41407
   D43        2.74356   0.00031   0.00020   0.00618   0.00639   2.74995
   D44        0.74267  -0.00027  -0.00015  -0.00398  -0.00413   0.73853
   D45       -0.95822   0.00005  -0.00398   0.03741   0.03340  -0.92482
   D46       -3.04985   0.00034  -0.00097   0.03356   0.03257  -3.01728
   D47        1.07137   0.00005  -0.00196   0.02705   0.02508   1.09645
   D48        3.04954   0.00026  -0.00279   0.04583   0.04307   3.09261
   D49        0.95791   0.00055   0.00023   0.04199   0.04224   1.00015
   D50       -1.20406   0.00027  -0.00077   0.03548   0.03475  -1.16930
   D51        1.03512  -0.00028  -0.00335   0.03646   0.03310   1.06822
   D52       -1.05651   0.00001  -0.00033   0.03262   0.03227  -1.02424
   D53        3.06471  -0.00027  -0.00133   0.02611   0.02478   3.08949
   D54        0.84707  -0.00030  -0.00150   0.01011   0.00855   0.85562
   D55       -1.31746   0.00024  -0.00189   0.02112   0.01922  -1.29824
   D56        2.97184  -0.00007  -0.00095   0.01089   0.00992   2.98176
   D57        2.99517  -0.00039  -0.00047   0.00467   0.00417   2.99934
   D58        0.83064   0.00015  -0.00085   0.01568   0.01484   0.84548
   D59       -1.16324  -0.00017   0.00008   0.00545   0.00554  -1.15771
   D60       -1.30481  -0.00031  -0.00114   0.01166   0.01048  -1.29433
   D61        2.81384   0.00023  -0.00152   0.02267   0.02115   2.83499
   D62        0.81996  -0.00009  -0.00058   0.01244   0.01185   0.83181
   D63       -1.27248  -0.00033   0.00126  -0.02399  -0.02274  -1.29523
   D64        0.97541  -0.00045   0.00008  -0.02851  -0.02844   0.94698
   D65        3.00439  -0.00021  -0.00013  -0.02258  -0.02272   2.98167
   D66        0.90352  -0.00040   0.00074  -0.03084  -0.03010   0.87342
   D67       -3.13177  -0.00052  -0.00044  -0.03535  -0.03579   3.11563
   D68       -1.10280  -0.00029  -0.00065  -0.02942  -0.03007  -1.13287
   D69        2.89025  -0.00004   0.00094  -0.02280  -0.02186   2.86839
   D70       -1.14504  -0.00016  -0.00024  -0.02731  -0.02755  -1.17259
   D71        0.88394   0.00007  -0.00045  -0.02138  -0.02183   0.86210
   D72       -3.11733   0.00025  -0.00142   0.02663   0.02518  -3.09215
   D73        1.06059   0.00040  -0.00153   0.02938   0.02783   1.08842
   D74       -1.03730   0.00030  -0.00151   0.02753   0.02600  -1.01130
   D75        0.91998   0.00006  -0.00078   0.03105   0.03031   0.95029
   D76       -1.18528   0.00021  -0.00088   0.03381   0.03296  -1.15233
   D77        3.00001   0.00010  -0.00086   0.03196   0.03113   3.03114
   D78       -1.11185  -0.00010   0.00063   0.02075   0.02137  -1.09048
   D79        3.06607   0.00005   0.00053   0.02350   0.02402   3.09009
   D80        0.96818  -0.00006   0.00054   0.02165   0.02219   0.99037
   D81        0.01278  -0.00007   0.00014  -0.02325  -0.02313  -0.01035
   D82        2.11499  -0.00021  -0.00018  -0.02353  -0.02379   2.09120
   D83       -2.09313  -0.00028   0.00154  -0.03225  -0.03070  -2.12383
   D84        3.13437  -0.00016  -0.00004  -0.02019  -0.02021   3.11416
   D85       -1.04660  -0.00031  -0.00036  -0.02047  -0.02087  -1.06748
   D86        1.02846  -0.00037   0.00136  -0.02918  -0.02778   1.00068
   D87       -0.01926   0.00028  -0.00001   0.03094   0.03091   0.01165
   D88       -2.15051   0.00025  -0.00145   0.03059   0.02911  -2.12140
   D89        2.01545   0.00006  -0.00096   0.02886   0.02787   2.04331
   D90       -2.10695  -0.00018   0.00189   0.02125   0.02315  -2.08380
   D91        2.04499  -0.00020   0.00045   0.02091   0.02135   2.06633
   D92       -0.07225  -0.00040   0.00094   0.01918   0.02011  -0.05214
   D93        2.04220   0.00079  -0.00210   0.04743   0.04531   2.08750
   D94       -0.08906   0.00077  -0.00354   0.04708   0.04351  -0.04555
   D95       -2.20629   0.00058  -0.00306   0.04535   0.04227  -2.16402
   D96        1.11002  -0.00090   0.00005  -0.03442  -0.03432   1.07570
   D97       -3.09484  -0.00042  -0.00127  -0.02383  -0.02505  -3.11988
   D98       -0.99642  -0.00055  -0.00052  -0.02745  -0.02792  -1.02435
   D99       -3.13206  -0.00002   0.00184  -0.03011  -0.02830   3.12282
   D100      -1.05372   0.00045   0.00053  -0.01952  -0.01904  -1.07276
   D101       1.04469   0.00032   0.00127  -0.02313  -0.02191   1.02278
   D102      -1.03762  -0.00029   0.00187  -0.03068  -0.02882  -1.06644
   D103       1.04071   0.00018   0.00056  -0.02010  -0.01955   1.02116
   D104       3.13912   0.00005   0.00130  -0.02371  -0.02242   3.11670
   D105      -1.41415   0.00067   0.00058   0.01772   0.01827  -1.39588
   D106       2.90691   0.00017  -0.00085   0.01934   0.01855   2.92545
   D107       0.76038  -0.00007   0.00044   0.01187   0.01229   0.77267
   D108      -1.05247  -0.00064  -0.00087   0.01440   0.01356  -1.03890
   D109       1.05433   0.00066  -0.00154   0.02401   0.02243   1.07676
   D110       3.06455   0.00069  -0.00044   0.02439   0.02396   3.08851
   D111      -1.20448   0.00006  -0.00094  -0.02603  -0.02698  -1.23146
   D112       0.91015  -0.00023  -0.00045  -0.03188  -0.03233   0.87781
   D113       2.97898   0.00023  -0.00149  -0.02220  -0.02369   2.95529
   D114       2.98078   0.00021   0.00167  -0.02764  -0.02596   2.95482
   D115      -1.18777  -0.00008   0.00216  -0.03348  -0.03132  -1.21909
   D116       0.88106   0.00038   0.00112  -0.02380  -0.02267   0.85839
   D117       1.03102  -0.00051  -0.00099  -0.02443  -0.02541   1.00561
   D118      -3.13753  -0.00080  -0.00051  -0.03027  -0.03077   3.11488
   D119      -1.06870  -0.00034  -0.00154  -0.02059  -0.02212  -1.09082
   D120      -1.20185   0.00111   0.00033   0.04553   0.04586  -1.15599
   D121       0.90444   0.00008   0.00197   0.02579   0.02778   0.93222
   D122       2.94747   0.00123   0.00566   0.03404   0.03965   2.98713
   D123       0.88810   0.00034  -0.00021   0.03589   0.03570   0.92380
   D124       2.99439  -0.00068   0.00143   0.01614   0.01762   3.01201
   D125      -1.24577   0.00047   0.00512   0.02440   0.02950  -1.21627
   D126       2.90310  -0.00015  -0.00106   0.03504   0.03397   2.93707
   D127      -1.27379  -0.00117   0.00057   0.01529   0.01589  -1.25790
   D128       0.76924  -0.00002   0.00426   0.02355   0.02777   0.79700
   D129      -0.88125   0.00005   0.00113  -0.00659  -0.00531  -0.88656
   D130      -3.01958  -0.00014  -0.00098   0.00299   0.00197  -3.01761
   D131       1.23432   0.00004  -0.00032   0.00070   0.00028   1.23460
         Item               Value     Threshold  Converged?
 Maximum Force            0.005386     0.000450     NO 
 RMS     Force            0.000904     0.000300     NO 
 Maximum Displacement     0.171785     0.001800     NO 
 RMS     Displacement     0.039872     0.001200     NO 
 Predicted change in Energy=-6.736630D-04
 GradGradGradGradGradGradGradGradGradGradGradGradGradGradGradGradGradGrad

                          Input orientation:                          
 ---------------------------------------------------------------------
 Center     Atomic      Atomic             Coordinates (Angstroms)
 Number     Number       Type             X           Y           Z
 ---------------------------------------------------------------------
      1          6           0       -1.700417    0.658518   -0.186976
      2          6           0       -0.962767   -0.478726   -0.212357
      3          6           0        0.516189   -0.617136   -0.459356
      4          6           0        1.362623    0.527839    0.145885
      5          6           0        1.307326    1.834789   -0.682857
      6          6           0       -0.036175    2.164753   -1.358688
      7          6           0       -1.297935    2.083572   -0.476820
      8          6           0       -3.101809    0.325187    0.127247
      9          6           0       -3.222173   -1.177060    0.318058
     10          6           0       -1.802099   -1.730236    0.082900
     11          8           0       -4.035182    1.126781    0.205069
     12          6           0       -1.200035    2.937961    0.803756
     13          6           0       -1.739082   -2.757791   -1.050661
     14          8           0       -1.364098   -2.334697    1.318215
     15          6           0        2.827610    0.093210    0.479631
     16          8           0        2.795222   -1.092898    1.307638
     17          6           0        3.570830    1.203573    1.235756
     18          6           0        3.683426   -0.341057   -0.723290
     19          8           0        3.232651   -1.541781   -1.353918
     20          1           0        0.694949   -0.707273   -1.539755
     21          1           0        0.847283   -1.563923   -0.024352
     22          1           0        0.921798    0.739718    1.130844
     23          1           0        2.063225    1.797510   -1.478388
     24          1           0        1.593280    2.671133   -0.035411
     25          1           0       -0.184975    1.509185   -2.226864
     26          1           0        0.037503    3.184669   -1.759773
     27          1           0       -2.125867    2.505639   -1.065730
     28          1           0       -3.579394   -1.413260    1.325515
     29          1           0       -3.951881   -1.575394   -0.395726
     30          1           0       -0.955223    3.977532    0.551798
     31          1           0       -0.430906    2.564204    1.489223
     32          1           0       -2.154294    2.940987    1.342461
     33          1           0       -0.712997   -3.114790   -1.202071
     34          1           0       -2.369006   -3.620426   -0.804810
     35          1           0       -2.091591   -2.327088   -1.994290
     36          1           0       -0.564301   -2.854831    1.130903
     37          1           0        2.306108   -0.879167    2.120920
     38          1           0        3.794010    2.063493    0.596791
     39          1           0        2.974380    1.556194    2.086367
     40          1           0        4.518627    0.813986    1.623760
     41          1           0        3.679689    0.430591   -1.497284
     42          1           0        4.720781   -0.464030   -0.377001
     43          1           0        3.128596   -2.192959   -0.638863
 ---------------------------------------------------------------------
                    Distance matrix (angstroms):
                    1          2          3          4          5
     1  C    0.000000
     2  C    1.355764   0.000000
     3  C    2.571930   1.505814   0.000000
     4  C    3.083843   2.559091   1.547170   0.000000
     5  C    3.267420   3.275217   2.586076   1.548545   0.000000
     6  C    2.532065   3.026653   2.975367   2.626759   1.539681
     7  C    1.508900   2.597624   3.253486   3.144302   2.625211
     8  C    1.474363   2.310218   3.784440   4.469068   4.730290
     9  C    2.437242   2.423619   3.859176   4.894556   5.530772
    10  C    2.406100   1.535556   2.628211   3.888230   4.792110
    11  O    2.413316   3.491651   4.919114   5.431255   5.461875
    12  C    2.535309   3.572468   4.144827   3.578924   3.116707
    13  C    3.524005   2.549423   3.165169   4.674148   5.523376
    14  O    3.367201   2.438923   3.105681   4.123527   5.340918
    15  C    4.611612   3.895242   2.594023   1.564121   2.587613
    16  O    5.050950   4.100009   2.922774   2.455361   3.840216
    17  C    5.487011   5.047837   3.939443   2.553549   3.033638
    18  C    5.502049   4.676228   3.190183   2.626133   3.222079
    19  O    5.526141   4.476022   3.005724   3.166977   3.944417
    20  H    3.071347   2.135940   1.098791   2.193780   2.751611
    21  H    3.384741   2.118792   1.093279   2.161024   3.492351
    22  H    2.935856   2.615411   2.129391   1.099711   2.153445
    23  H    4.138846   3.992582   3.043396   2.177423   1.098017
    24  H    3.862905   4.060332   3.486053   2.163280   1.095640
    25  H    2.679803   2.935130   2.852535   2.998005   2.171851
    26  H    3.446084   4.100670   4.046472   3.527920   2.143449
    27  H    2.089276   3.314738   4.135200   4.189185   3.519013
    28  H    3.179693   3.175711   4.537993   5.439018   6.201888
    29  H    3.178526   3.189218   4.570116   5.741157   6.274636
    30  H    3.480941   4.521308   4.929346   4.175830   3.351842
    31  H    2.837770   3.526708   3.849009   3.027884   2.876009
    32  H    2.784752   3.941019   4.799818   4.429873   4.160336
    33  H    4.030294   2.826792   2.881111   4.403853   5.371184
    34  H    4.374710   3.492676   4.178928   5.660121   6.579488
    35  H    3.511873   2.804635   3.475698   4.966140   5.531159
    36  H    3.920611   2.758441   2.950198   4.015689   5.365190
    37  H    4.872690   4.036097   3.151238   2.602037   4.027939
    38  H    5.725117   5.453854   4.364095   2.910875   2.805958
    39  H    5.275191   4.992610   4.152923   2.724105   3.244270
    40  H    6.479154   5.923521   4.733602   3.496621   4.083500
    41  H    5.542057   4.902070   3.490380   2.842228   2.874573
    42  H    6.521350   5.685951   4.208185   3.540402   4.126717
    43  H    5.626233   4.456428   3.056160   3.337249   4.420601
                    6          7          8          9         10
     6  C    0.000000
     7  C    1.541532   0.000000
     8  C    3.871708   2.590516   0.000000
     9  C    4.912207   3.868623   1.519092   0.000000
    10  C    4.513048   3.887492   2.432278   1.542049   0.000000
    11  O    4.417553   2.978748   1.232799   2.445696   3.628240
    12  C    2.574603   1.542543   3.301666   4.610677   4.761741
    13  C    5.217874   4.895171   3.570608   2.563525   1.531274
    14  O    5.401318   4.769447   3.393085   2.406840   1.443337
    15  C    3.983964   4.679365   5.944409   6.183815   4.991648
    16  O    5.073302   5.479798   6.178937   6.098803   4.800161
    17  C    4.545931   5.235665   6.820884   7.256340   6.229340
    18  C    4.529707   5.545587   6.870714   7.033534   5.715833
    19  O    4.942028   5.868449   6.767924   6.677820   5.239148
    20  H    2.969151   3.590297   4.273200   4.360736   3.148764
    21  H    4.057583   4.255692   4.380302   4.102120   2.656763
    22  H    3.024270   3.052497   4.167548   4.637581   3.823411
    23  H    2.134637   3.518859   5.605656   6.325403   5.461075
    24  H    2.159307   2.983152   5.251075   6.174312   5.560094
    25  H    1.098016   2.152036   3.930854   4.787182   4.294642
    26  H    1.098419   2.154479   4.646801   5.828168   5.562002
    27  H    2.137485   1.100194   2.670212   4.083997   4.400774
    28  H    5.706270   4.547669   2.164747   1.094699   2.191653
    29  H    5.499886   4.520844   2.146702   1.095733   2.207855
    30  H    2.789404   2.182336   4.257664   5.635913   5.789273
    31  H    2.902752   2.201833   3.741911   4.812469   4.722301
    32  H    3.519257   2.185930   3.035941   4.375851   4.850861
    33  H    5.325053   5.281203   4.393967   3.515901   2.180432
    34  H    6.262362   5.812948   4.119901   2.821128   2.163846
    35  H    4.980498   4.731441   3.543448   2.819173   2.180541
    36  H    5.627896   5.245076   4.190320   3.246524   1.973618
    37  H    5.182607   5.339963   5.888189   5.822452   4.664249
    38  H    4.301682   5.203936   7.127026   7.733415   6.780332
    39  H    4.615430   5.010063   6.501816   6.999634   6.134269
    40  H    5.609437   6.313214   7.781357   8.098710   6.985620
    41  H    4.102946   5.343261   6.974161   7.315443   6.100504
    42  H    5.522938   6.536451   7.878455   8.005126   6.660537
    43  H    5.433560   6.157041   6.763574   6.502309   5.004679
                   11         12         13         14         15
    11  O    0.000000
    12  C    3.417142   0.000000
    13  C    4.683890   6.014235   0.000000
    14  O    4.511719   5.300236   2.435404   0.000000
    15  C    6.945614   4.941618   5.596845   4.916133   0.000000
    16  O    7.266158   5.697701   5.375254   4.340751   1.446891
    17  C    7.675912   5.094691   7.008229   6.072863   1.535255
    18  C    7.911593   6.077172   5.945701   5.798261   1.538840
    19  O    7.897661   6.661257   5.127258   5.375789   2.489810
    20  H    5.364914   4.729771   3.219991   3.880228   3.044164
    21  H    5.579515   5.014403   3.027856   2.699404   2.630928
    22  H    5.057521   3.072691   4.906304   3.835682   2.115224
    23  H    6.361955   4.142182   5.949055   6.053318   2.706060
    24  H    5.841442   2.928824   6.450472   5.969650   2.904226
    25  H    4.569970   3.500914   4.691033   5.360349   4.290194
    26  H    4.968125   2.857279   6.242749   6.473166   4.728292
    27  H    2.676128   2.130503   5.277644   5.449068   5.722315
    28  H    2.813352   4.986653   3.292525   2.399299   6.635862
    29  H    2.769411   5.420497   2.592968   3.195427   7.036475
    30  H    4.211075   1.097325   6.967559   6.371719   5.422452
    31  H    4.087303   1.095956   6.040361   4.989922   4.212245
    32  H    2.850043   1.095820   6.194796   5.334588   5.802902
    33  H    5.568472   6.395025   1.096916   2.717411   5.065104
    34  H    5.131468   6.853205   1.096077   2.677718   6.515036
    35  H    4.532542   6.028655   1.095538   3.391459   6.014704
    36  H    5.362594   5.836748   2.479667   0.972265   4.540943
    37  H    6.921436   5.347750   5.472816   4.029059   1.977703
    38  H    7.894752   5.074250   7.521568   6.816935   2.197651
    39  H    7.270326   4.580405   7.118156   5.878051   2.177950
    40  H    8.676299   6.155223   7.685638   6.679372   2.165199
    41  H    7.931072   5.949235   6.303041   6.404189   2.179004
    42  H    8.918317   6.929920   6.888032   6.587784   2.151380
    43  H    7.940567   6.866188   4.917612   4.902504   2.562848
                   16         17         18         19         20
    16  O    0.000000
    17  C    2.424976   0.000000
    18  C    2.340691   2.497283   0.000000
    19  O    2.734359   3.789161   1.429204   0.000000
    20  H    3.559143   4.430066   3.119571   2.677848   0.000000
    21  H    2.406352   4.082231   3.166642   2.730973   1.747427
    22  H    2.626682   2.691382   3.497496   4.088927   3.045873
    23  H    4.080713   3.161046   2.787238   3.540327   2.854800
    24  H    4.173293   2.771336   3.730305   4.708996   3.805743
    25  H    5.305196   5.117539   4.544079   4.663753   2.481747
    26  H    5.942356   5.038088   5.176659   5.719529   3.953208
    27  H    6.542130   6.280492   6.478336   6.721487   4.301687
    28  H    6.382686   7.614563   7.622058   7.321191   5.194054
    29  H    6.975504   8.183860   7.741369   7.248225   4.863689
    30  H    6.351881   5.352364   6.464760   7.185600   5.389347
    31  H    4.880089   4.234318   5.501225   6.193885   4.598349
    32  H    6.385229   5.983898   7.008431   7.508984   5.452994
    33  H    4.763852   6.553047   5.220283   4.250359   2.809355
    34  H    6.125364   7.919376   6.884245   6.000071   4.291203
    35  H    6.025520   7.413621   6.237834   5.419810   3.255028
    36  H    3.797637   5.794907   5.272597   4.723906   3.651046
    37  H    0.972801   2.592458   3.205635   3.656780   4.003240
    38  H    3.386101   1.094326   2.745306   4.137437   4.673987
    39  H    2.766985   1.097102   3.463594   4.636778   4.844363
    40  H    2.589645   1.095739   2.745966   4.008732   5.190623
    41  H    3.312233   2.842334   1.092942   2.027473   3.194559
    42  H    2.634627   2.589261   1.100520   2.080972   4.197438
    43  H    2.260561   3.904638   1.935072   0.972709   2.990236
                   21         22         23         24         25
    21  H    0.000000
    22  H    2.578138   0.000000
    23  H    3.859012   3.038070   0.000000
    24  H    4.300272   2.354019   1.751070   0.000000
    25  H    3.919261   3.618180   2.386996   3.052013   0.000000
    26  H    5.120210   3.887856   2.471222   2.378568   1.753544
    27  H    5.146400   4.151106   4.268516   3.862772   2.471481
    28  H    4.630368   4.993389   7.071779   6.729855   5.716831
    29  H    4.813526   5.607397   6.980698   6.993685   5.201661
    30  H    5.855656   3.787075   4.240893   2.923416   3.795653
    31  H    4.578877   2.299346   3.951610   2.536389   3.870768
    32  H    5.583176   3.788496   5.201172   4.001957   4.320689
    33  H    2.495332   4.792941   5.649287   6.336948   4.765517
    34  H    3.896515   5.795429   7.032241   7.474985   5.753706
    35  H    3.619400   5.315287   5.877156   6.511352   4.290253
    36  H    2.234643   3.889637   5.946140   6.045803   5.519341
    37  H    2.683143   2.348905   4.492061   4.214561   5.550941
    38  H    4.714570   3.207366   2.715277   2.368990   4.910458
    39  H    4.326062   2.406814   3.687264   2.766309   5.346746
    40  H    4.674344   3.631207   4.076719   3.841809   6.118372
    41  H    3.764324   3.822118   2.117022   3.392669   4.078146
    42  H    4.042043   4.260855   3.659265   4.441531   5.601965
    43  H    2.444933   4.074607   4.214696   5.136219   5.216068
                   26         27         28         29         30
    26  H    0.000000
    27  H    2.371276   0.000000
    28  H    6.613765   4.815450   0.000000
    29  H    6.358774   4.520847   1.768532   0.000000
    30  H    2.637707   2.480579   6.045291   6.380654   0.000000
    31  H    3.340711   3.066611   5.075431   5.752092   1.775153
    32  H    3.806206   2.447390   4.581557   5.162393   1.771255
    33  H    6.368473   5.796897   4.183316   3.675637   7.309977
    34  H    7.280972   6.136438   3.297712   2.618206   7.846536
    35  H    5.913333   4.921245   3.750967   2.565372   6.893630
    36  H    6.722629   5.999861   3.347653   3.929791   6.867996
    37  H    6.059794   6.422933   5.962974   6.780905   6.056893
    38  H    4.574032   6.164772   8.184493   8.615417   5.120623
    39  H    5.105876   6.070394   7.235227   7.996295   4.864109
    40  H    6.094990   7.365076   8.404017   9.029782   6.412499
    41  H    4.573769   6.180336   8.003890   7.967325   6.185623
    42  H    6.095749   7.494657   8.525990   8.743601   7.266854
    43  H    6.303188   7.061758   7.033053   7.111516   7.494679
                   31         32         33         34         35
    31  H    0.000000
    32  H    1.770189   0.000000
    33  H    6.290756   6.724910   0.000000
    34  H    6.875206   6.907171   1.776472   0.000000
    35  H    6.230367   6.236221   1.774431   1.778917   0.000000
    36  H    5.432507   6.013679   2.352118   2.755010   3.518233
    37  H    4.443770   5.924083   5.015504   6.158822   6.194449
    38  H    4.347075   6.058740   7.096733   8.500246   7.786604
    39  H    3.601200   5.364172   6.799167   7.981734   7.575996
    40  H    5.251594   7.009360   7.126744   8.544088   8.164044
    41  H    5.510764   6.957125   5.652659   7.312794   6.415565
    42  H    6.260421   7.862401   6.101902   7.772447   7.245345
    43  H    6.311054   7.628366   3.990590   5.682326   5.394954
                   36         37         38         39         40
    36  H    0.000000
    37  H    3.622518   0.000000
    38  H    6.593183   3.632639   0.000000
    39  H    5.735183   2.525622   1.774255   0.000000
    40  H    6.288027   2.830048   1.772287   1.774704   0.000000
    41  H    5.976020   4.085779   2.657930   3.821911   3.254493
    42  H    5.993480   3.498942   2.862787   3.633099   2.382696
    43  H    4.148209   3.165271   4.481852   4.637544   4.011654
                   41         42         43
    41  H    0.000000
    42  H    1.771794   0.000000
    43  H    2.814889   2.364914   0.000000
 Stoichiometry    C15H24O4
 Framework group  C1[X(C15H24O4)]
 Deg. of freedom   123
 Full point group                 C1      NOp   1
 Largest Abelian subgroup         C1      NOp   1
 Largest concise Abelian subgroup C1      NOp   1
                         Standard orientation:                         
 ---------------------------------------------------------------------
 Center     Atomic      Atomic             Coordinates (Angstroms)
 Number     Number       Type             X           Y           Z
 ---------------------------------------------------------------------
      1          6           0       -1.731457    0.666207   -0.182813
      2          6           0       -1.016217   -0.485427   -0.199230
      3          6           0        0.460005   -0.654547   -0.443446
      4          6           0        1.328073    0.477898    0.154685
      5          6           0        1.299301    1.779751   -0.683374
      6          6           0       -0.036746    2.131162   -1.363160
      7          6           0       -1.300803    2.081001   -0.482270
      8          6           0       -3.139451    0.362647    0.132064
      9          6           0       -3.289450   -1.135556    0.333381
     10          6           0       -1.880241   -1.718115    0.103877
     11          8           0       -4.057012    1.182912    0.203064
     12          6           0       -1.187547    2.942398    0.792330
     13          6           0       -1.836163   -2.754748   -1.022288
     14          8           0       -1.455503   -2.322237    1.343980
     15          6           0        2.783897    0.017029    0.493285
     16          8           0        2.727372   -1.162294    1.329645
     17          6           0        3.547930    1.117966    1.242416
     18          6           0        3.632328   -0.442476   -0.705485
     19          8           0        3.158778   -1.638592   -1.328126
     20          1           0        0.638125   -0.755856   -1.522960
     21          1           0        0.772006   -1.604522   -0.001334
     22          1           0        0.890428    0.705379    1.137581
     23          1           0        2.055178    1.722005   -1.477702
     24          1           0        1.600900    2.614916   -0.041530
     25          1           0       -0.197436    1.472474   -2.226843
     26          1           0        0.057345    3.146557   -1.771379
     27          1           0       -2.119667    2.515010   -1.075165
     28          1           0       -3.652315   -1.357535    1.342054
     29          1           0       -4.026059   -1.524583   -0.378445
     30          1           0       -0.922130    3.975153    0.533302
     31          1           0       -0.426631    2.558528    1.481364
     32          1           0       -2.142142    2.967958    1.329841
     33          1           0       -0.817112   -3.132855   -1.169916
     34          1           0       -2.483142   -3.603101   -0.771089
     35          1           0       -2.179145   -2.323946   -1.969377
     36          1           0       -0.665857   -2.859265    1.161335
     37          1           0        2.241669   -0.933236    2.140796
     38          1           0        3.788613    1.968779    0.597638
     39          1           0        2.957595    1.488253    2.089779
     40          1           0        4.487489    0.712652    1.634324
     41          1           0        3.644552    0.323570   -1.484938
     42          1           0        4.666700   -0.583286   -0.357073
     43          1           0        3.041208   -2.282501   -0.608597
 ---------------------------------------------------------------------
 Rotational constants (GHZ):      0.5445302      0.2798829      0.2189216
 Standard basis: 6-31G(d) (6D, 7F)
 There are   333 symmetry adapted cartesian basis functions of A   symmetry.
 There are   333 symmetry adapted basis functions of A   symmetry.
   333 basis functions,   628 primitive gaussians,   333 cartesian basis functions
    73 alpha electrons       73 beta electrons
       nuclear repulsion energy      1611.1015983839 Hartrees.
 NAtoms=   43 NActive=   43 NUniq=   43 SFac= 1.00D+00 NAtFMM=   60 NAOKFM=F Big=F
 Integral buffers will be    131072 words long.
 Raffenetti 2 integral format.
 Two-electron integral symmetry is turned on.
 ------------------------------------------------------------------------------
 Polarizable Continuum Model (PCM)
 =================================
 Model                : PCM (using non-symmetric T matrix).
 Atomic radii         : SMD-Coulomb.
 Polarization charges : Total charges.
 Charge compensation  : None.
 Solution method      : On-the-fly selection.
 Cavity type          : VdW (van der Waals Surface) (Alpha=1.000).
 Cavity algorithm     : GePol (No added spheres)
                        Default sphere list used, NSphG=   43.
                        Lebedev-Laikov grids with approx.  5.0 points / Ang**2.
                        Smoothing algorithm: Karplus/York (Gamma=1.0000).
                        Polarization charges: spherical gaussians, with
                                              point-specific exponents (IZeta= 3).
                        Self-potential: point-specific (ISelfS= 7).
                        Self-field    : sphere-specific E.n sum rule (ISelfD= 2).
 1st derivatives      : Analytical E(r).r(x)/FMM algorithm (CHGder, D1EAlg=3).
                        Cavity 1st derivative terms included.
 Solvent              : Methanol, Eps=  32.613000 Eps(inf)=   1.765709
 ------------------------------------------------------------------------------
 ------------------------------------------------------------------------------
 Atomic radii for non-electrostatic terms: SMD-CDS.
 ------------------------------------------------------------------------------
 Nuclear repulsion after PCM non-electrostatic terms =     1611.1029611880 Hartrees.
 One-electron integrals computed using PRISM.
 NBasis=   333 RedAO= T EigKep=  9.30D-04  NBF=   333
 NBsUse=   333 1.00D-06 EigRej= -1.00D+00 NBFU=   333
 Initial guess from the checkpoint file:  "DY-202A-11R_10.chk"
 B after Tr=     0.000000    0.000000    0.000000
         Rot=    0.999985   -0.004443   -0.000647    0.003101 Ang=  -0.63 deg.
 ExpMin= 1.61D-01 ExpMax= 5.48D+03 ExpMxC= 8.25D+02 IAcc=1 IRadAn=         1 AccDes= 0.00D+00
 Harris functional with IExCor=  402 and IRadAn=       1 diagonalized for initial guess.
 HarFok:  IExCor=  402 AccDes= 0.00D+00 IRadAn=         1 IDoV= 1 UseB2=F ITyADJ=14
 ICtDFT=  3500011 ScaDFX=  1.000000  1.000000  1.000000  1.000000
 FoFCou: FMM=F IPFlag=           0 FMFlag=      100000 FMFlg1=           0
         NFxFlg=           0 DoJE=T BraDBF=F KetDBF=T FulRan=T
         wScrn=  0.000000 ICntrl=     500 IOpCl=  0 I1Cent=   200000004 NGrid=           0
         NMat0=    1 NMatS0=      1 NMatT0=    0 NMatD0=    1 NMtDS0=    0 NMtDT0=    0
 Petite list used in FoFCou.
 Keep R1 ints in memory in canonical form, NReq=1565304907.
 Requested convergence on RMS density matrix=1.00D-08 within 128 cycles.
 Requested convergence on MAX density matrix=1.00D-06.
 Requested convergence on             energy=1.00D-06.
 No special actions if energy rises.
 Inv3:  Mode=1 IEnd=    21692163.
 Iteration    1 A*A^-1 deviation from unit magnitude is 6.00D-15 for   2676.
 Iteration    1 A*A^-1 deviation from orthogonality  is 4.03D-15 for   2686   2524.
 Iteration    1 A^-1*A deviation from unit magnitude is 6.33D-15 for   2671.
 Iteration    1 A^-1*A deviation from orthogonality  is 2.70D-11 for   2191   2184.
 Error on total polarization charges =  0.05226
 SCF Done:  E(RB3LYP) =  -886.950377928     A.U. after   11 cycles
            NFock= 11  Conv=0.27D-08     -V/T= 2.0094
 SMD-CDS (non-electrostatic) energy       (kcal/mol) =       0.86
 (included in total energy above)
 D1PCM: PCM CHGder 1st derivatives, ID1Alg=3 FixD1E=F DoIter=F DoCFld=F I1PDM=0.
 Calling FoFJK, ICntrl=      2127 FMM=F ISym2X=0 I1Cent= 0 IOpClX= 0 NMat=1 NMatS=1 NMatT=0.
 ***** Axes restored to original set *****
 -------------------------------------------------------------------
 Center     Atomic                   Forces (Hartrees/Bohr)
 Number     Number              X              Y              Z
 -------------------------------------------------------------------
      1        6          -0.002063412   -0.001566750    0.000600370
      2        6           0.001284946    0.001338524    0.000085085
      3        6          -0.001642115   -0.000452518   -0.000214259
      4        6           0.000726070   -0.000057422   -0.000240143
      5        6           0.000280627   -0.000200426   -0.000069606
      6        6          -0.000391637    0.000012494   -0.000053214
      7        6           0.000977721    0.000777522   -0.000064910
      8        6           0.000801663    0.000259499    0.000049482
      9        6           0.000957552    0.000081430   -0.001568568
     10        6          -0.002217833    0.000608797    0.000574937
     11        8           0.001220226   -0.001026085   -0.000415110
     12        6          -0.000214344   -0.000065047    0.000282468
     13        6           0.000203709    0.000015860   -0.000021385
     14        8          -0.000072225   -0.000621973   -0.000093469
     15        6          -0.000287103   -0.000684810   -0.000071752
     16        8           0.000828454    0.000341662    0.000725014
     17        6          -0.000152931   -0.000525180    0.000666082
     18        6          -0.000516088   -0.000251939   -0.002113775
     19        8           0.000965448    0.000905546    0.001310928
     20        1           0.000079614    0.000201257    0.000284172
     21        1          -0.000072943    0.000396787   -0.000430647
     22        1           0.000024715    0.000135435   -0.000278139
     23        1          -0.000259999   -0.000014411    0.000163213
     24        1           0.000160724    0.000052411    0.000203314
     25        1           0.000247523    0.000074574    0.000158316
     26        1           0.000040436   -0.000147155   -0.000080920
     27        1           0.000111102    0.000194256    0.000069510
     28        1           0.000203523    0.000225966    0.000310351
     29        1          -0.000693766   -0.000283584    0.000679055
     30        1          -0.000096895   -0.000061197   -0.000026385
     31        1          -0.000373531    0.000298464   -0.000174749
     32        1           0.000083934   -0.000104182   -0.000084258
     33        1          -0.000153165    0.000192544    0.000019206
     34        1           0.000085069    0.000054765   -0.000053517
     35        1          -0.000094943    0.000029878   -0.000017161
     36        1           0.000386981   -0.000076383    0.000407378
     37        1          -0.000506685   -0.000089844   -0.000117191
     38        1          -0.000244092    0.000316568   -0.000398384
     39        1           0.000156076    0.000039592   -0.000158338
     40        1          -0.000104796    0.000095800   -0.000086754
     41        1           0.000451975    0.000354958    0.000313208
     42        1          -0.000118056   -0.000306728   -0.000066271
     43        1          -0.000001529   -0.000468952   -0.000003186
 -------------------------------------------------------------------
 Cartesian Forces:  Max     0.002217833 RMS     0.000584476

 GradGradGradGradGradGradGradGradGradGradGradGradGradGradGradGradGradGrad
 Berny optimization.
 Using GEDIIS/GDIIS optimizer.
 FormGI is forming the generalized inverse of G from B-inverse, IUseBI=4.
 Internal  Forces:  Max     0.001617599 RMS     0.000344839
 Search for a local minimum.
 Step number   3 out of a maximum of  258
 All quantities printed in internal units (Hartrees-Bohrs-Radians)
 Mixed Optimization -- En-DIIS/RFO-DIIS
 Swapping is turned off.
 Update second derivatives using D2CorX and points    1    2    3
 DE= -6.31D-04 DEPred=-6.74D-04 R= 9.37D-01
 TightC=F SS=  1.41D+00  RLast= 2.73D-01 DXNew= 8.4853D-01 8.1903D-01
 Trust test= 9.37D-01 RLast= 2.73D-01 DXMaxT set to 8.19D-01
 ITU=  1  1  0
     Eigenvalues ---    0.00236   0.00243   0.00303   0.00340   0.00363
     Eigenvalues ---    0.00382   0.00466   0.00717   0.00751   0.00911
     Eigenvalues ---    0.01057   0.01111   0.01234   0.01340   0.01347
     Eigenvalues ---    0.01387   0.02504   0.02579   0.03115   0.03880
     Eigenvalues ---    0.03944   0.03983   0.04422   0.04573   0.04693
     Eigenvalues ---    0.04819   0.04921   0.05033   0.05064   0.05326
     Eigenvalues ---    0.05428   0.05432   0.05543   0.05561   0.05604
     Eigenvalues ---    0.05639   0.05661   0.05697   0.05846   0.05918
     Eigenvalues ---    0.06066   0.06244   0.07046   0.07762   0.08310
     Eigenvalues ---    0.08605   0.08988   0.09042   0.09355   0.09628
     Eigenvalues ---    0.10410   0.11831   0.12165   0.13194   0.14064
     Eigenvalues ---    0.14816   0.15534   0.15947   0.16000   0.16000
     Eigenvalues ---    0.16000   0.16000   0.16000   0.16000   0.16000
     Eigenvalues ---    0.16000   0.16000   0.16003   0.16062   0.16511
     Eigenvalues ---    0.17159   0.18391   0.19239   0.19948   0.20746
     Eigenvalues ---    0.22676   0.23200   0.24897   0.25068   0.26111
     Eigenvalues ---    0.26781   0.27218   0.27781   0.28000   0.28395
     Eigenvalues ---    0.28788   0.28900   0.29099   0.29584   0.29645
     Eigenvalues ---    0.31000   0.31747   0.32287   0.33713   0.33754
     Eigenvalues ---    0.33817   0.33847   0.33851   0.33973   0.34089
     Eigenvalues ---    0.34104   0.34120   0.34130   0.34142   0.34154
     Eigenvalues ---    0.34161   0.34191   0.34203   0.34208   0.34266
     Eigenvalues ---    0.34313   0.34338   0.34351   0.34492   0.34745
     Eigenvalues ---    0.38760   0.40986   0.42340   0.51669   0.52102
     Eigenvalues ---    0.52448   0.52935   0.94356
 En-DIIS/RFO-DIIS IScMMF=        0 using points:     3    2
 RFO step:  Lambda=-8.23792045D-05.
 DidBck=F Rises=F RFO-DIIS coefs:    0.99616    0.00384
 Iteration  1 RMS(Cart)=  0.02930456 RMS(Int)=  0.00036952
 Iteration  2 RMS(Cart)=  0.00050635 RMS(Int)=  0.00003291
 Iteration  3 RMS(Cart)=  0.00000008 RMS(Int)=  0.00003291
 Variable       Old X    -DE/DX   Delta X   Delta X   Delta X     New X
                                 (Linear)    (Quad)   (Total)
    R1        2.56202  -0.00077   0.00002  -0.00289  -0.00285   2.55917
    R2        2.85141   0.00095  -0.00004   0.00679   0.00674   2.85815
    R3        2.78614  -0.00155   0.00003  -0.00704  -0.00695   2.77919
    R4        2.84558  -0.00036   0.00004  -0.00464  -0.00462   2.84096
    R5        2.90178   0.00091  -0.00004   0.00639   0.00632   2.90810
    R6        2.92373   0.00058   0.00000   0.00123   0.00124   2.92497
    R7        2.07641  -0.00028  -0.00001  -0.00007  -0.00008   2.07634
    R8        2.06600  -0.00054  -0.00001  -0.00109  -0.00110   2.06490
    R9        2.92633  -0.00029  -0.00001  -0.00082  -0.00081   2.92551
   R10        2.95576   0.00052   0.00002   0.00046   0.00047   2.95623
   R11        2.07815  -0.00023  -0.00001  -0.00018  -0.00018   2.07797
   R12        2.90958   0.00007   0.00001  -0.00013  -0.00011   2.90946
   R13        2.07495  -0.00030   0.00000  -0.00076  -0.00076   2.07419
   R14        2.07046   0.00020   0.00001  -0.00019  -0.00018   2.07028
   R15        2.91307   0.00020   0.00001   0.00048   0.00050   2.91357
   R16        2.07495  -0.00021   0.00000  -0.00103  -0.00102   2.07393
   R17        2.07571  -0.00010   0.00000  -0.00027  -0.00027   2.07544
   R18        2.91498   0.00000   0.00000   0.00062   0.00062   2.91560
   R19        2.07907  -0.00005   0.00000   0.00002   0.00002   2.07908
   R20        2.87067  -0.00062  -0.00002   0.00060   0.00057   2.87124
   R21        2.32965  -0.00162   0.00001  -0.00232  -0.00231   2.32734
   R22        2.91405  -0.00116   0.00002  -0.00572  -0.00575   2.90829
   R23        2.06868   0.00017  -0.00001   0.00103   0.00102   2.06970
   R24        2.07064   0.00013  -0.00001   0.00108   0.00107   2.07171
   R25        2.89369  -0.00013   0.00001  -0.00147  -0.00146   2.89223
   R26        2.72751   0.00065   0.00000   0.00207   0.00207   2.72958
   R27        2.07364  -0.00008   0.00000  -0.00022  -0.00022   2.07343
   R28        2.07106  -0.00047   0.00000  -0.00098  -0.00098   2.07007
   R29        2.07080  -0.00011   0.00000  -0.00053  -0.00053   2.07027
   R30        2.07287  -0.00021   0.00001  -0.00106  -0.00106   2.07181
   R31        2.07129  -0.00011   0.00000  -0.00044  -0.00044   2.07084
   R32        2.07027   0.00006   0.00000   0.00019   0.00019   2.07045
   R33        1.83732   0.00028   0.00000   0.00075   0.00075   1.83806
   R34        2.73423   0.00014   0.00000   0.00073   0.00072   2.73495
   R35        2.90121  -0.00021   0.00000  -0.00061  -0.00061   2.90060
   R36        2.90799   0.00080  -0.00001   0.00316   0.00316   2.91114
   R37        1.83833   0.00014   0.00000   0.00055   0.00054   1.83887
   R38        2.06798   0.00043   0.00001   0.00076   0.00076   2.06874
   R39        2.07322  -0.00019   0.00000  -0.00077  -0.00076   2.07246
   R40        2.07065  -0.00015   0.00000  -0.00056  -0.00056   2.07008
   R41        2.70080  -0.00125   0.00004  -0.00653  -0.00648   2.69432
   R42        2.06536   0.00003  -0.00001   0.00074   0.00073   2.06609
   R43        2.07968  -0.00010   0.00000  -0.00015  -0.00015   2.07953
   R44        1.83815   0.00031   0.00001  -0.00002  -0.00001   1.83814
    A1        2.26984  -0.00023   0.00004  -0.00451  -0.00451   2.26533
    A2        1.90869   0.00006  -0.00002   0.00195   0.00187   1.91056
    A3        2.10366   0.00017  -0.00003   0.00275   0.00282   2.10647
    A4        2.23262   0.00030  -0.00001   0.00216   0.00213   2.23474
    A5        1.96347  -0.00053   0.00002  -0.00391  -0.00404   1.95943
    A6        2.08688   0.00023  -0.00001   0.00196   0.00208   2.08895
    A7        1.98793   0.00025   0.00001  -0.00330  -0.00334   1.98458
    A8        1.90563  -0.00005  -0.00001   0.00161   0.00160   1.90723
    A9        1.88786   0.00004   0.00001   0.00118   0.00122   1.88908
   A10        1.93515  -0.00015   0.00000  -0.00152  -0.00150   1.93365
   A11        1.89605  -0.00011  -0.00002   0.00280   0.00279   1.89884
   A12        1.84514   0.00000   0.00000  -0.00049  -0.00049   1.84465
   A13        1.97762  -0.00022   0.00001  -0.00097  -0.00100   1.97662
   A14        1.97169   0.00136   0.00006   0.00816   0.00821   1.97990
   A15        1.84799  -0.00027  -0.00002  -0.00271  -0.00273   1.84526
   A16        1.96293  -0.00080  -0.00004   0.00251   0.00246   1.96539
   A17        1.87801   0.00011  -0.00001  -0.00530  -0.00533   1.87269
   A18        1.81097  -0.00022  -0.00001  -0.00315  -0.00315   1.80782
   A19        2.03414   0.00008   0.00003  -0.00312  -0.00311   2.03103
   A20        1.91188  -0.00006  -0.00001  -0.00021  -0.00022   1.91165
   A21        1.89513  -0.00008  -0.00001   0.00107   0.00107   1.89619
   A22        1.86498   0.00004   0.00001  -0.00166  -0.00165   1.86333
   A23        1.90026  -0.00002   0.00000   0.00207   0.00207   1.90233
   A24        1.84874   0.00002  -0.00002   0.00235   0.00233   1.85107
   A25        2.03961   0.00018   0.00003   0.00092   0.00095   2.04055
   A26        1.91491  -0.00026  -0.00001  -0.00292  -0.00293   1.91197
   A27        1.87626  -0.00002   0.00000   0.00043   0.00043   1.87669
   A28        1.88595   0.00015   0.00002  -0.00160  -0.00159   1.88436
   A29        1.88882  -0.00006  -0.00002   0.00212   0.00210   1.89092
   A30        1.84913   0.00000  -0.00003   0.00123   0.00121   1.85033
   A31        1.95838  -0.00015   0.00001   0.00141   0.00138   1.95976
   A32        1.96121  -0.00020   0.00001  -0.00047  -0.00046   1.96074
   A33        1.83838   0.00014   0.00001  -0.00216  -0.00214   1.83624
   A34        1.97556   0.00058   0.00000   0.00520   0.00521   1.98077
   A35        1.86454  -0.00006  -0.00003   0.00020   0.00019   1.86472
   A36        1.85422  -0.00035   0.00000  -0.00518  -0.00520   1.84902
   A37        1.90251   0.00074   0.00000   0.00216   0.00199   1.90450
   A38        2.19702  -0.00046  -0.00001  -0.00063  -0.00059   2.19644
   A39        2.18351  -0.00028   0.00001  -0.00133  -0.00128   2.18223
   A40        1.83654  -0.00043   0.00001  -0.00215  -0.00242   1.83412
   A41        1.93353   0.00006  -0.00004  -0.00034  -0.00032   1.93320
   A42        1.90757   0.00015  -0.00005   0.00841   0.00845   1.91602
   A43        1.94276   0.00002   0.00001  -0.00352  -0.00342   1.93934
   A44        1.96441   0.00048  -0.00001   0.00657   0.00660   1.97101
   A45        1.87943  -0.00027   0.00006  -0.00841  -0.00837   1.87106
   A46        1.81349   0.00017  -0.00001   0.00144   0.00128   1.81477
   A47        1.96284  -0.00020   0.00001  -0.00396  -0.00391   1.95894
   A48        1.91773   0.00003   0.00001   0.00074   0.00080   1.91854
   A49        1.97307  -0.00005  -0.00003   0.00305   0.00310   1.97617
   A50        1.87462   0.00004   0.00002  -0.00091  -0.00087   1.87375
   A51        1.91778   0.00004   0.00000  -0.00019  -0.00023   1.91755
   A52        1.92653  -0.00007   0.00001  -0.00169  -0.00168   1.92485
   A53        1.95506   0.00032   0.00001   0.00122   0.00123   1.95630
   A54        1.93304  -0.00019   0.00001  -0.00214  -0.00213   1.93091
   A55        1.88612  -0.00006  -0.00001   0.00080   0.00080   1.88692
   A56        1.88025   0.00007  -0.00001   0.00103   0.00101   1.88126
   A57        1.88031  -0.00007  -0.00002   0.00090   0.00088   1.88120
   A58        1.93807  -0.00011   0.00002  -0.00243  -0.00241   1.93566
   A59        1.91605   0.00011   0.00000   0.00087   0.00087   1.91691
   A60        1.93967  -0.00006   0.00002  -0.00231  -0.00230   1.93738
   A61        1.88853   0.00004  -0.00004   0.00410   0.00406   1.89259
   A62        1.88604   0.00005   0.00000   0.00009   0.00008   1.88612
   A63        1.89409  -0.00003   0.00000  -0.00011  -0.00011   1.89397
   A64        1.88472   0.00079   0.00006   0.00008   0.00013   1.88485
   A65        1.90597   0.00028   0.00002   0.00330   0.00329   1.90926
   A66        1.93643  -0.00088  -0.00004  -0.00565  -0.00568   1.93074
   A67        2.01808   0.00081   0.00002   0.00460   0.00460   2.02267
   A68        1.89851   0.00005   0.00001  -0.00295  -0.00294   1.89557
   A69        1.80128  -0.00008   0.00000   0.00381   0.00379   1.80508
   A70        1.89639  -0.00013  -0.00001  -0.00281  -0.00281   1.89358
   A71        1.88554  -0.00004  -0.00005   0.00377   0.00373   1.88927
   A72        1.96003  -0.00045   0.00001  -0.00445  -0.00444   1.95559
   A73        1.92957   0.00019   0.00001   0.00041   0.00041   1.92998
   A74        1.91345   0.00013   0.00000   0.00149   0.00149   1.91494
   A75        1.88706   0.00001   0.00001  -0.00163  -0.00164   1.88542
   A76        1.88571   0.00018   0.00000   0.00090   0.00091   1.88662
   A77        1.88598  -0.00005  -0.00003   0.00356   0.00353   1.88951
   A78        1.98953   0.00015   0.00003  -0.00092  -0.00090   1.98863
   A79        1.93097  -0.00013  -0.00002   0.00360   0.00357   1.93455
   A80        1.88576   0.00002  -0.00002  -0.00195  -0.00197   1.88379
   A81        1.85418   0.00054   0.00005   0.00440   0.00445   1.85862
   A82        1.92012  -0.00051  -0.00002  -0.00494  -0.00497   1.91515
   A83        1.88068  -0.00008  -0.00002  -0.00012  -0.00013   1.88055
   A84        1.84606   0.00059  -0.00001   0.00457   0.00457   1.85063
    D1        0.07539  -0.00018   0.00001  -0.00834  -0.00834   0.06706
    D2       -3.08922  -0.00002   0.00001   0.00257   0.00258  -3.08664
    D3       -3.11504  -0.00022  -0.00007  -0.00364  -0.00372  -3.11876
    D4        0.00353  -0.00006  -0.00007   0.00728   0.00720   0.01073
    D5        0.39142  -0.00007  -0.00005  -0.00703  -0.00709   0.38433
    D6       -1.85831  -0.00057  -0.00007  -0.01501  -0.01508  -1.87340
    D7        2.41358  -0.00013  -0.00007  -0.00735  -0.00743   2.40615
    D8       -2.69667  -0.00002   0.00003  -0.01214  -0.01210  -2.70877
    D9        1.33678  -0.00052   0.00002  -0.02012  -0.02009   1.31669
   D10       -0.67451  -0.00009   0.00001  -0.01246  -0.01244  -0.68695
   D11        0.00451   0.00005  -0.00002   0.01780   0.01777   0.02228
   D12       -3.11983   0.00002  -0.00001   0.00536   0.00533  -3.11450
   D13        3.10270   0.00000  -0.00009   0.02175   0.02166   3.12436
   D14       -0.02164  -0.00003  -0.00007   0.00930   0.00922  -0.01242
   D15        0.63789   0.00021  -0.00001   0.01890   0.01891   0.65680
   D16       -1.53561   0.00027  -0.00001   0.02205   0.02207  -1.51354
   D17        2.74767   0.00027  -0.00002   0.02116   0.02116   2.76883
   D18       -2.47925   0.00005  -0.00001   0.00738   0.00736  -2.47189
   D19        1.63044   0.00011  -0.00002   0.01053   0.01051   1.64095
   D20       -0.36947   0.00010  -0.00002   0.00964   0.00960  -0.35987
   D21       -0.00983   0.00004   0.00012  -0.02845  -0.02836  -0.03819
   D22        2.12998  -0.00003   0.00008  -0.02601  -0.02593   2.10404
   D23       -2.01104  -0.00010   0.00010  -0.02847  -0.02836  -2.03941
   D24        3.11088   0.00019   0.00012  -0.01854  -0.01846   3.09242
   D25       -1.03250   0.00012   0.00009  -0.01610  -0.01603  -1.04852
   D26        1.10967   0.00005   0.00011  -0.01856  -0.01846   1.09121
   D27       -1.34843   0.00009   0.00005  -0.00882  -0.00874  -1.35717
   D28        2.67650   0.00019   0.00004  -0.01888  -0.01883   2.65767
   D29        0.70593  -0.00006   0.00003  -0.01754  -0.01749   0.68845
   D30        0.80916   0.00010   0.00005  -0.01036  -0.01029   0.79886
   D31       -1.44910   0.00019   0.00004  -0.02042  -0.02038  -1.46949
   D32        2.86352  -0.00006   0.00004  -0.01908  -0.01904   2.84448
   D33        2.82956  -0.00005   0.00004  -0.01016  -0.01009   2.81947
   D34        0.57130   0.00005   0.00003  -0.02022  -0.02018   0.55112
   D35       -1.39927  -0.00021   0.00003  -0.01887  -0.01884  -1.41810
   D36        0.62271  -0.00031  -0.00002  -0.00836  -0.00837   0.61435
   D37       -1.49645  -0.00038  -0.00005  -0.00373  -0.00376  -1.50021
   D38        2.77532  -0.00034   0.00000  -0.00700  -0.00700   2.76832
   D39        2.88542   0.00069   0.00004   0.00453   0.00458   2.89000
   D40        0.76626   0.00062   0.00002   0.00917   0.00918   0.77544
   D41       -1.24516   0.00066   0.00006   0.00589   0.00595  -1.23921
   D42       -1.41407   0.00007   0.00000  -0.00106  -0.00106  -1.41513
   D43        2.74995   0.00000  -0.00002   0.00357   0.00355   2.75350
   D44        0.73853   0.00005   0.00002   0.00030   0.00031   0.73884
   D45       -0.92482  -0.00031  -0.00013   0.00417   0.00405  -0.92077
   D46       -3.01728   0.00000  -0.00013   0.00922   0.00911  -3.00817
   D47        1.09645   0.00028  -0.00010   0.01417   0.01410   1.11055
   D48        3.09261  -0.00050  -0.00017  -0.00399  -0.00417   3.08843
   D49        1.00015  -0.00019  -0.00016   0.00106   0.00088   1.00103
   D50       -1.16930   0.00009  -0.00013   0.00601   0.00587  -1.16343
   D51        1.06822  -0.00013  -0.00013   0.00291   0.00278   1.07099
   D52       -1.02424   0.00018  -0.00012   0.00796   0.00784  -1.01641
   D53        3.08949   0.00047  -0.00010   0.01291   0.01282   3.10231
   D54        0.85562   0.00006  -0.00003   0.00981   0.00977   0.86540
   D55       -1.29824  -0.00006  -0.00007   0.01375   0.01367  -1.28457
   D56        2.98176   0.00008  -0.00004   0.01357   0.01352   2.99528
   D57        2.99934   0.00008  -0.00002   0.00609   0.00607   3.00541
   D58        0.84548  -0.00004  -0.00006   0.01003   0.00997   0.85545
   D59       -1.15771   0.00010  -0.00002   0.00984   0.00982  -1.14788
   D60       -1.29433   0.00012  -0.00004   0.00898   0.00894  -1.28539
   D61        2.83499   0.00000  -0.00008   0.01291   0.01284   2.84783
   D62        0.83181   0.00014  -0.00005   0.01273   0.01269   0.84449
   D63       -1.29523   0.00004   0.00009   0.00151   0.00160  -1.29363
   D64        0.94698   0.00013   0.00011   0.00657   0.00668   0.95366
   D65        2.98167  -0.00002   0.00009   0.00324   0.00333   2.98501
   D66        0.87342  -0.00005   0.00012  -0.00308  -0.00297   0.87046
   D67        3.11563   0.00004   0.00014   0.00198   0.00212   3.11775
   D68       -1.13287  -0.00011   0.00012  -0.00135  -0.00123  -1.13409
   D69        2.86839   0.00000   0.00008  -0.00138  -0.00130   2.86709
   D70       -1.17259   0.00009   0.00011   0.00368   0.00378  -1.16881
   D71        0.86210  -0.00006   0.00008   0.00035   0.00044   0.86254
   D72       -3.09215   0.00017  -0.00010   0.02219   0.02208  -3.07007
   D73        1.08842   0.00009  -0.00011   0.02152   0.02140   1.10982
   D74       -1.01130   0.00009  -0.00010   0.02103   0.02092  -0.99039
   D75        0.95029   0.00005  -0.00012   0.01615   0.01604   0.96632
   D76       -1.15233  -0.00003  -0.00013   0.01548   0.01536  -1.13697
   D77        3.03114  -0.00003  -0.00012   0.01498   0.01487   3.04601
   D78       -1.09048   0.00004  -0.00008   0.01634   0.01626  -1.07422
   D79        3.09009  -0.00005  -0.00009   0.01567   0.01558   3.10567
   D80        0.99037  -0.00005  -0.00009   0.01517   0.01509   1.00546
   D81       -0.01035  -0.00002   0.00009  -0.03452  -0.03445  -0.04480
   D82        2.09120  -0.00023   0.00009  -0.04021  -0.04016   2.05104
   D83       -2.12383  -0.00042   0.00012  -0.04552  -0.04539  -2.16922
   D84        3.11416   0.00001   0.00008  -0.02219  -0.02212   3.09203
   D85       -1.06748  -0.00020   0.00008  -0.02788  -0.02783  -1.09531
   D86        1.00068  -0.00039   0.00011  -0.03318  -0.03307   0.96761
   D87        0.01165  -0.00001  -0.00012   0.03648   0.03633   0.04799
   D88       -2.12140   0.00015  -0.00011   0.03866   0.03852  -2.08288
   D89        2.04331   0.00012  -0.00011   0.03761   0.03747   2.08078
   D90       -2.08380   0.00016  -0.00009   0.04010   0.04002  -2.04378
   D91        2.06633   0.00033  -0.00008   0.04228   0.04221   2.10854
   D92       -0.05214   0.00029  -0.00008   0.04123   0.04115  -0.01099
   D93        2.08750   0.00016  -0.00017   0.04886   0.04866   2.13617
   D94       -0.04555   0.00033  -0.00017   0.05105   0.05085   0.00530
   D95       -2.16402   0.00029  -0.00016   0.05000   0.04980  -2.11422
   D96        1.07570  -0.00011   0.00013  -0.02299  -0.02279   1.05291
   D97       -3.11988  -0.00007   0.00010  -0.01887  -0.01871  -3.13859
   D98       -1.02435  -0.00006   0.00011  -0.01992  -0.01975  -1.04410
   D99        3.12282  -0.00007   0.00011  -0.02179  -0.02173   3.10109
   D100      -1.07276  -0.00003   0.00007  -0.01767  -0.01765  -1.09041
   D101       1.02278  -0.00003   0.00008  -0.01872  -0.01869   1.00408
   D102      -1.06644  -0.00004   0.00011  -0.02105  -0.02095  -1.08739
   D103       1.02116   0.00001   0.00008  -0.01693  -0.01686   1.00430
   D104       3.11670   0.00001   0.00009  -0.01798  -0.01790   3.09879
   D105      -1.39588   0.00028  -0.00007   0.01759   0.01746  -1.37842
   D106       2.92545   0.00005  -0.00007   0.01602   0.01602   2.94148
   D107       0.77267   0.00007  -0.00005   0.01297   0.01291   0.78558
   D108      -1.03890   0.00094  -0.00005   0.03956   0.03952  -0.99939
   D109       1.07676   0.00006  -0.00009   0.03286   0.03278   1.10954
   D110       3.08851  -0.00011  -0.00009   0.03028   0.03019   3.11870
   D111      -1.23146  -0.00004   0.00010   0.00958   0.00967  -1.22179
   D112       0.87781  -0.00021   0.00012   0.00474   0.00486   0.88268
   D113       2.95529  -0.00007   0.00009   0.01032   0.01041   2.96570
   D114       2.95482   0.00012   0.00010   0.01086   0.01096   2.96578
   D115      -1.21909  -0.00004   0.00012   0.00603   0.00615  -1.21294
   D116       0.85839   0.00010   0.00009   0.01161   0.01169   0.87008
   D117       1.00561   0.00026   0.00010   0.00929   0.00939   1.01500
   D118       3.11488   0.00010   0.00012   0.00445   0.00458   3.11946
   D119      -1.09082   0.00024   0.00008   0.01003   0.01013  -1.08070
   D120      -1.15599  -0.00096  -0.00018  -0.03114  -0.03133  -1.18732
   D121       0.93222  -0.00025  -0.00011  -0.02347  -0.02358   0.90864
   D122       2.98713  -0.00041  -0.00015  -0.02274  -0.02291   2.96422
   D123       0.92380  -0.00024  -0.00014  -0.02202  -0.02215   0.90165
   D124       3.01201   0.00047  -0.00007  -0.01435  -0.01441   2.99760
   D125      -1.21627   0.00031  -0.00011  -0.01362  -0.01373  -1.23000
   D126       2.93707  -0.00028  -0.00013  -0.02470  -0.02483   2.91224
   D127      -1.25790   0.00043  -0.00006  -0.01703  -0.01709  -1.27499
   D128       0.79700   0.00027  -0.00011  -0.01630  -0.01641   0.78059
   D129      -0.88656   0.00011   0.00002  -0.00160  -0.00158  -0.88815
   D130      -3.01761  -0.00020  -0.00001  -0.00868  -0.00869  -3.02630
   D131       1.23460  -0.00015   0.00000  -0.00846  -0.00845   1.22614
         Item               Value     Threshold  Converged?
 Maximum Force            0.001618     0.000450     NO 
 RMS     Force            0.000345     0.000300     NO 
 Maximum Displacement     0.173546     0.001800     NO 
 RMS     Displacement     0.029315     0.001200     NO 
 Predicted change in Energy=-2.026515D-04
 GradGradGradGradGradGradGradGradGradGradGradGradGradGradGradGradGradGrad

                          Input orientation:                          
 ---------------------------------------------------------------------
 Center     Atomic      Atomic             Coordinates (Angstroms)
 Number     Number       Type             X           Y           Z
 ---------------------------------------------------------------------
      1          6           0       -1.699521    0.655720   -0.189746
      2          6           0       -0.960449   -0.478801   -0.215143
      3          6           0        0.513285   -0.618738   -0.477145
      4          6           0        1.365007    0.519744    0.134569
      5          6           0        1.312556    1.831087   -0.686580
      6          6           0       -0.029466    2.159205   -1.366103
      7          6           0       -1.293966    2.082089   -0.487337
      8          6           0       -3.094725    0.324569    0.136832
      9          6           0       -3.210922   -1.173463    0.362583
     10          6           0       -1.803479   -1.730769    0.085013
     11          8           0       -4.027397    1.125332    0.212190
     12          6           0       -1.210153    2.946257    0.788059
     13          6           0       -1.770110   -2.740809   -1.064397
     14          8           0       -1.339967   -2.356216    1.301711
     15          6           0        2.827313    0.085441    0.481414
     16          8           0        2.792697   -1.102860    1.306849
     17          6           0        3.552760    1.196642    1.252755
     18          6           0        3.705574   -0.334046   -0.712679
     19          8           0        3.293561   -1.548657   -1.335410
     20          1           0        0.683600   -0.694568   -1.559964
     21          1           0        0.846116   -1.571473   -0.058211
     22          1           0        0.918527    0.731087    1.116986
     23          1           0        2.069519    1.797274   -1.480696
     24          1           0        1.594985    2.664497   -0.033986
     25          1           0       -0.175865    1.496829   -2.228818
     26          1           0        0.046329    3.176033   -1.774179
     27          1           0       -2.120791    2.499314   -1.081246
     28          1           0       -3.524827   -1.388162    1.389675
     29          1           0       -3.974728   -1.590941   -0.303889
     30          1           0       -0.985563    3.988156    0.527525
     31          1           0       -0.434043    2.592170    1.475268
     32          1           0       -2.164412    2.934026    1.326061
     33          1           0       -0.745850   -3.081596   -1.256102
     34          1           0       -2.383761   -3.612670   -0.811090
     35          1           0       -2.159274   -2.297854   -1.987847
     36          1           0       -0.539616   -2.867153    1.090871
     37          1           0        2.266376   -0.906661    2.101452
     38          1           0        3.767796    2.063403    0.619574
     39          1           0        2.945464    1.537543    2.099941
     40          1           0        4.503045    0.816057    1.642761
     41          1           0        3.695270    0.433120   -1.491598
     42          1           0        4.740950   -0.433393   -0.353386
     43          1           0        3.202058   -2.200261   -0.619035
 ---------------------------------------------------------------------
                    Distance matrix (angstroms):
                    1          2          3          4          5
     1  C    0.000000
     2  C    1.354256   0.000000
     3  C    2.569699   1.503370   0.000000
     4  C    3.084639   2.554826   1.547826   0.000000
     5  C    3.271229   3.274811   2.585409   1.548114   0.000000
     6  C    2.536408   3.024982   2.966782   2.623814   1.539622
     7  C    1.512469   2.596821   3.249727   3.146080   2.626148
     8  C    1.470683   2.307471   3.779489   4.464001   4.729876
     9  C    2.436249   2.425067   3.857795   4.884471   5.530815
    10  C    2.404502   1.538902   2.630595   3.886717   4.794982
    11  O    2.408547   3.487410   4.912714   5.426857   5.460859
    12  C    2.538137   3.577679   4.156942   3.598119   3.127655
    13  C    3.508049   2.548228   3.172057   4.679496   5.527008
    14  O    3.380160   2.443270   3.101242   4.117068   5.340664
    15  C    4.611713   3.892390   2.601812   1.564372   2.589590
    16  O    5.050982   4.097805   2.934745   2.458736   3.843516
    17  C    5.473560   5.032980   3.940377   2.548489   3.030190
    18  C    5.519796   4.694706   3.213601   2.631548   3.227231
    19  O    5.576978   4.527272   3.054717   3.187231   3.970898
    20  H    3.062685   2.134946   1.098751   2.193242   2.745418
    21  H    3.384961   2.117129   1.092697   2.163239   3.491394
    22  H    2.927013   2.601720   2.127793   1.099615   2.148978
    23  H    4.144316   3.995353   3.044026   2.176580   1.097614
    24  H    3.861763   4.055044   3.485125   2.163623   1.095544
    25  H    2.680822   2.928067   2.831768   2.985729   2.169245
    26  H    3.451144   4.099025   4.037404   3.526768   2.143614
    27  H    2.090713   3.311449   4.126202   4.188996   3.519966
    28  H    3.162874   3.158862   4.514796   5.396839   6.170468
    29  H    3.199544   3.214127   4.595373   5.758472   6.309683
    30  H    3.482721   4.528343   4.947664   4.208262   3.377625
    31  H    2.850183   3.544778   3.875472   3.054342   2.881569
    32  H    2.775693   3.933474   4.800390   4.439054   4.166113
    33  H    4.001767   2.811440   2.873650   4.399925   5.356851
    34  H    4.367311   3.493151   4.179476   5.659008   6.581242
    35  H    3.488286   2.808668   3.499175   4.986388   5.549329
    36  H    3.923773   2.754451   2.936434   4.001647   5.353815
    37  H    4.839314   3.995256   3.131356   2.591472   4.022208
    38  H    5.703344   5.432850   4.357582   2.896810   2.790737
    39  H    5.253205   4.968039   4.148062   2.719642   3.243032
    40  H    6.469592   5.914240   4.740340   3.494243   4.078644
    41  H    5.554110   4.912907   3.501506   2.842894   2.877445
    42  H    6.533959   5.703256   4.233536   3.541690   4.122229
    43  H    5.689147   4.522501   3.122634   3.367656   4.452701
                    6          7          8          9         10
     6  C    0.000000
     7  C    1.541797   0.000000
     8  C    3.875631   2.592527   0.000000
     9  C    4.921046   3.872428   1.519396   0.000000
    10  C    4.514949   3.889097   2.427842   1.539003   0.000000
    11  O    4.420787   2.979324   1.231575   2.444117   3.622058
    12  C    2.579512   1.542869   3.293775   4.599586   4.766643
    13  C    5.208744   4.880580   3.548816   2.562964   1.530502
    14  O    5.405892   4.785536   3.409212   2.404441   1.444431
    15  C    3.984344   4.680814   5.936872   6.169217   4.989988
    16  O    5.074479   5.483047   6.169945   6.077833   4.797081
    17  C    4.540626   5.225197   6.796680   7.221994   6.214713
    18  C    4.538038   5.557327   6.884730   7.049732   5.739060
    19  O    4.979126   5.911594   6.818113   6.732922   5.294391
    20  H    2.947892   3.573670   4.265383   4.369533   3.156774
    21  H    4.049097   4.255892   4.377584   4.098174   2.658240
    22  H    3.017274   3.048636   4.151163   4.609640   3.812483
    23  H    2.133041   3.518652   5.608446   6.332930   5.467965
    24  H    2.160716   2.981738   5.243836   6.163111   5.557165
    25  H    1.097475   2.150683   3.935764   4.801811   4.291891
    26  H    1.098275   2.156170   4.652852   5.838968   5.563730
    27  H    2.137863   1.100203   2.676150   4.094181   4.399370
    28  H    5.691720   4.532390   2.165191   1.095240   2.186907
    29  H    5.545898   4.550966   2.153560   1.096300   2.210231
    30  H    2.800894   2.181318   4.245359   5.623321   5.794041
    31  H    2.902504   2.202605   3.743348   4.809274   4.742991
    32  H    3.522228   2.184464   3.014799   4.346831   4.840536
    33  H    5.290681   5.249293   4.365711   3.512505   2.177590
    34  H    6.258217   5.807128   4.111675   2.830447   2.163625
    35  H    4.978757   4.710009   3.502346   2.809757   2.178284
    36  H    5.617940   5.249264   4.198316   3.245745   1.974960
    37  H    5.166658   5.320759   5.840981   5.752881   4.616156
    38  H    4.286174   5.181413   7.095829   7.697133   6.761701
    39  H    4.609787   4.996329   6.465987   6.947594   6.106903
    40  H    5.603657   6.304402   7.761153   8.068601   6.977474
    41  H    4.107162   5.349777   6.983380   7.329023   6.115910
    42  H    5.523045   6.539557   7.887498   8.018266   6.686175
    43  H    5.477755   6.210483   6.826095   6.568424   5.076564
                   11         12         13         14         15
    11  O    0.000000
    12  C    3.403565   0.000000
    13  C    4.655327   6.007317   0.000000
    14  O    4.531061   5.328875   2.435446   0.000000
    15  C    6.938365   4.957765   5.613690   4.899061   0.000000
    16  O    7.257878   5.717281   5.396748   4.318546   1.447273
    17  C    7.651578   5.095335   7.014675   6.046816   1.534930
    18  C    7.923636   6.097293   5.991605   5.796932   1.540510
    19  O    7.946176   6.707966   5.209169   5.392229   2.487672
    20  H    5.352201   4.728120   3.233169   3.878799   3.061232
    21  H    5.576469   5.035305   3.037169   2.691499   2.638503
    22  H    5.043437   3.089733   4.903190   3.829669   2.112882
    23  H    6.363156   4.150139   5.959049   6.051270   2.711918
    24  H    5.834450   2.936656   6.450035   5.967042   2.904445
    25  H    4.575023   3.503161   4.674941   5.354038   4.284443
    26  H    4.974564   2.862972   6.229949   6.479868   4.730045
    27  H    2.682527   2.126809   5.251872   5.464828   5.722973
    28  H    2.820762   4.950439   3.306229   2.391334   6.583777
    29  H    2.765367   5.424149   2.600174   3.178924   7.049448
    30  H    4.189028   1.097211   6.959073   6.401252   5.456311
    31  H    4.081565   1.095436   6.056042   5.033622   4.231770
    32  H    2.825385   1.095539   6.170374   5.354154   5.809060
    33  H    5.533776   6.381942   1.096355   2.724253   5.081002
    34  H    5.118330   6.852309   1.095843   2.670600   6.519346
    35  H    4.477527   6.008925   1.095637   3.390555   6.053379
    36  H    5.373698   5.859782   2.485007   0.972662   4.519453
    37  H    6.878218   5.353152   5.447928   3.968187   1.980767
    38  H    7.861996   5.058439   7.522275   6.788784   2.194523
    39  H    7.235629   4.579811   7.110132   5.844951   2.177657
    40  H    8.655093   6.157021   7.702758   6.657359   2.165781
    41  H    7.938617   5.964551   6.334565   6.398170   2.183347
    42  H    8.923756   6.938340   6.944323   6.588942   2.151299
    43  H    8.000970   6.923451   5.021254   4.933921   2.564343
                   16         17         18         19         20
    16  O    0.000000
    17  C    2.422464   0.000000
    18  C    2.345829   2.495855   0.000000
    19  O    2.726010   3.781858   1.425773   0.000000
    20  H    3.582403   4.440737   3.159145   2.755320   0.000000
    21  H    2.423255   4.087422   3.183717   2.760750   1.746607
    22  H    2.629053   2.678499   3.499973   4.105151   3.041997
    23  H    4.087073   3.167415   2.794469   3.565760   2.852426
    24  H    4.174366   2.764631   3.729138   4.725413   3.800335
    25  H    5.298271   5.110196   4.551522   4.702136   2.447094
    26  H    5.945098   5.037397   5.180493   5.749759   3.928556
    27  H    6.543777   6.271658   6.489245   6.765048   4.277226
    28  H    6.324505   7.536060   7.603272   7.344539   5.185778
    29  H    6.973574   8.176603   7.793198   7.341242   4.907262
    30  H    6.387569   5.377256   6.498177   7.241390   5.391810
    31  H    4.908509   4.229848   5.521439   6.240304   4.611335
    32  H    6.392944   5.975778   7.020932   7.547671   5.441232
    33  H    4.796398   6.563211   5.259232   4.321230   2.798850
    34  H    6.130295   7.913988   6.916578   6.063583   4.299399
    35  H    6.066716   7.439109   6.314985   5.542597   3.291738
    36  H    3.776729   5.769591   5.262230   4.724247   3.639136
    37  H    0.973088   2.607481   3.212244   3.644075   3.994512
    38  H    3.383547   1.094730   2.743453   4.134470   4.676437
    39  H    2.761170   1.096698   3.462867   4.631138   4.846985
    40  H    2.592368   1.095441   2.739854   3.990517   5.208417
    41  H    3.317405   2.852148   1.093328   2.028104   3.216599
    42  H    2.645800   2.578468   1.100439   2.074397   4.241007
    43  H    2.254084   3.894296   1.935215   0.972704   3.081411
                   21         22         23         24         25
    21  H    0.000000
    22  H    2.586139   0.000000
    23  H    3.855987   3.034713   0.000000
    24  H    4.301725   2.349554   1.752206   0.000000
    25  H    3.894928   3.602563   2.385729   3.052318   0.000000
    26  H    5.111068   3.885527   2.465847   2.385010   1.753793
    27  H    5.140083   4.146843   4.267449   3.864069   2.470756
    28  H    4.608158   4.930413   7.048598   6.683063   5.712461
    29  H    4.827139   5.599522   7.028357   7.014506   5.260327
    30  H    5.882823   3.818576   4.262210   2.954081   3.802598
    31  H    4.618040   2.328399   3.954416   2.529829   3.871263
    32  H    5.592764   3.794886   5.205406   4.006923   4.319377
    33  H    2.499954   4.789390   5.637386   6.323817   4.715192
    34  H    3.894279   5.787124   7.039003   7.472424   5.743843
    35  H    3.644653   5.318584   5.908466   6.522036   4.288543
    36  H    2.217978   3.882550   5.931056   6.034979   5.495179
    37  H    2.668943   2.338394   4.492416   4.214739   5.522005
    38  H    4.712530   3.184465   2.714057   2.347246   4.897633
    39  H    4.327917   2.392707   3.695362   2.765405   5.336901
    40  H    4.686869   3.623869   4.079316   3.832105   6.111037
    41  H    3.767051   3.821491   2.122287   3.393357   4.081746
    42  H    4.068426   4.257808   3.658312   4.426741   5.605183
    43  H    2.502071   4.101352   4.243277   5.156630   5.260251
                   26         27         28         29         30
    26  H    0.000000
    27  H    2.373714   0.000000
    28  H    6.602651   4.815521   0.000000
    29  H    6.407394   4.557582   1.763998   0.000000
    30  H    2.649941   2.468509   6.007991   6.383783   0.000000
    31  H    3.336249   3.064230   5.040170   5.761967   1.775153
    32  H    3.815420   2.446631   4.531676   5.138999   1.771591
    33  H    6.328813   5.750443   4.194111   3.681631   7.295217
    34  H    7.274569   6.123600   3.330740   2.622177   7.843430
    35  H    5.905402   4.882236   3.754987   2.575133   6.871580
    36  H    6.713564   6.001431   3.344874   3.920977   6.892858
    37  H    6.051240   6.401364   5.854613   6.723487   6.083715
    38  H    4.562599   6.144776   8.104857   8.611254   5.129091
    39  H    5.108663   6.059035   7.136448   7.965857   4.891929
    40  H    6.091575   7.357226   8.328827   9.025282   6.436675
    41  H    4.573641   6.185799   7.984272   8.020994   6.214928
    42  H    6.089833   7.497603   8.501348   8.792350   7.288282
    43  H    6.340151   7.115643   7.067206   7.209496   7.559582
                   31         32         33         34         35
    31  H    0.000000
    32  H    1.770114   0.000000
    33  H    6.304699   6.698327   0.000000
    34  H    6.894118   6.890192   1.778433   0.000000
    35  H    6.235537   6.193107   1.774111   1.778734   0.000000
    36  H    5.473857   6.029009   2.365756   2.752112   3.525039
    37  H    4.463876   5.914726   5.007696   6.117936   6.184186
    38  H    4.320563   6.037234   7.096632   8.491540   7.807008
    39  H    3.594931   5.353493   6.798917   7.962376   7.581467
    40  H    5.249521   7.002933   7.151644   8.547695   8.201479
    41  H    5.524040   6.966319   5.668530   7.333902   6.479210
    42  H    6.267261   7.864100   6.158966   7.815293   7.332174
    43  H    6.369830   7.677454   4.094946   5.764820   5.534171
                   36         37         38         39         40
    36  H    0.000000
    37  H    3.569088   0.000000
    38  H    6.564016   3.643008   0.000000
    39  H    5.706606   2.536789   1.773202   0.000000
    40  H    6.268895   2.860217   1.772957   1.776404   0.000000
    41  H    5.957785   4.092280   2.668357   3.831594   3.259348
    42  H    5.991114   3.517631   2.850907   3.623144   2.366924
    43  H    4.167571   3.154354   4.475829   4.629239   3.988291
                   41         42         43
    41  H    0.000000
    42  H    1.771953   0.000000
    43  H    2.817680   2.358089   0.000000
 Stoichiometry    C15H24O4
 Framework group  C1[X(C15H24O4)]
 Deg. of freedom   123
 Full point group                 C1      NOp   1
 Largest Abelian subgroup         C1      NOp   1
 Largest concise Abelian subgroup C1      NOp   1
                         Standard orientation:                         
 ---------------------------------------------------------------------
 Center     Atomic      Atomic             Coordinates (Angstroms)
 Number     Number       Type             X           Y           Z
 ---------------------------------------------------------------------
      1          6           0       -1.737133    0.659729   -0.185029
      2          6           0       -1.016208   -0.486521   -0.204731
      3          6           0        0.455576   -0.650942   -0.463458
      4          6           0        1.324247    0.476155    0.145499
      5          6           0        1.294198    1.785007   -0.680733
      6          6           0       -0.041196    2.131871   -1.363995
      7          6           0       -1.308343    2.078298   -0.487294
      8          6           0       -3.138027    0.352120    0.140213
      9          6           0       -3.278510   -1.142991    0.371451
     10          6           0       -1.879639   -1.723728    0.098622
     11          8           0       -4.057942    1.167935    0.210788
     12          6           0       -1.213050    2.945907    0.784955
     13          6           0       -1.860319   -2.738574   -1.046869
     14          8           0       -1.428351   -2.351812    1.318552
     15          6           0        2.778814    0.019926    0.496713
     16          8           0        2.723763   -1.164496    1.326601
     17          6           0        3.520506    1.122371    1.265165
     18          6           0        3.652418   -0.418090   -0.694139
     19          8           0        3.222203   -1.628358   -1.313005
     20          1           0        0.626606   -0.733632   -1.545662
     21          1           0        0.772413   -1.607248   -0.040281
     22          1           0        0.879430    0.698358    1.126272
     23          1           0        2.051951    1.736083   -1.473306
     24          1           0        1.588710    2.616305   -0.030794
     25          1           0       -0.196590    1.468608   -2.224452
     26          1           0        0.051543    3.145787   -1.775798
     27          1           0       -2.127339    2.506371   -1.084324
     28          1           0       -3.597646   -1.348716    1.398768
     29          1           0       -4.047678   -1.550792   -0.294846
     30          1           0       -0.971401    3.983085    0.520874
     31          1           0       -0.443924    2.582130    1.474950
     32          1           0       -2.168348    2.950957    1.321225
     33          1           0       -0.841282   -3.096382   -1.235371
     34          1           0       -2.488253   -3.599561   -0.791385
     35          1           0       -2.240707   -2.293017   -1.972721
     36          1           0       -0.635874   -2.876250    1.111148
     37          1           0        2.199211   -0.956883    2.119471
     38          1           0        3.750478    1.983157    0.629089
     39          1           0        2.917202    1.476159    2.109916
     40          1           0        4.463896    0.728182    1.658383
     41          1           0        3.655753    0.346149   -1.475991
     42          1           0        4.685430   -0.532552   -0.332546
     43          1           0        3.119030   -2.275667   -0.594326
 ---------------------------------------------------------------------
 Rotational constants (GHZ):      0.5442827      0.2790821      0.2184002
 Standard basis: 6-31G(d) (6D, 7F)
 There are   333 symmetry adapted cartesian basis functions of A   symmetry.
 There are   333 symmetry adapted basis functions of A   symmetry.
   333 basis functions,   628 primitive gaussians,   333 cartesian basis functions
    73 alpha electrons       73 beta electrons
       nuclear repulsion energy      1610.3299577791 Hartrees.
 NAtoms=   43 NActive=   43 NUniq=   43 SFac= 1.00D+00 NAtFMM=   60 NAOKFM=F Big=F
 Integral buffers will be    131072 words long.
 Raffenetti 2 integral format.
 Two-electron integral symmetry is turned on.
 ------------------------------------------------------------------------------
 Polarizable Continuum Model (PCM)
 =================================
 Model                : PCM (using non-symmetric T matrix).
 Atomic radii         : SMD-Coulomb.
 Polarization charges : Total charges.
 Charge compensation  : None.
 Solution method      : On-the-fly selection.
 Cavity type          : VdW (van der Waals Surface) (Alpha=1.000).
 Cavity algorithm     : GePol (No added spheres)
                        Default sphere list used, NSphG=   43.
                        Lebedev-Laikov grids with approx.  5.0 points / Ang**2.
                        Smoothing algorithm: Karplus/York (Gamma=1.0000).
                        Polarization charges: spherical gaussians, with
                                              point-specific exponents (IZeta= 3).
                        Self-potential: point-specific (ISelfS= 7).
                        Self-field    : sphere-specific E.n sum rule (ISelfD= 2).
 1st derivatives      : Analytical E(r).r(x)/FMM algorithm (CHGder, D1EAlg=3).
                        Cavity 1st derivative terms included.
 Solvent              : Methanol, Eps=  32.613000 Eps(inf)=   1.765709
 ------------------------------------------------------------------------------
 ------------------------------------------------------------------------------
 Atomic radii for non-electrostatic terms: SMD-CDS.
 ------------------------------------------------------------------------------
 Nuclear repulsion after PCM non-electrostatic terms =     1610.3313408783 Hartrees.
 One-electron integrals computed using PRISM.
 NBasis=   333 RedAO= T EigKep=  9.27D-04  NBF=   333
 NBsUse=   333 1.00D-06 EigRej= -1.00D+00 NBFU=   333
 Initial guess from the checkpoint file:  "DY-202A-11R_10.chk"
 B after Tr=     0.000000    0.000000    0.000000
         Rot=    0.999997   -0.001646    0.000673   -0.001923 Ang=  -0.30 deg.
 ExpMin= 1.61D-01 ExpMax= 5.48D+03 ExpMxC= 8.25D+02 IAcc=1 IRadAn=         1 AccDes= 0.00D+00
 Harris functional with IExCor=  402 and IRadAn=       1 diagonalized for initial guess.
 HarFok:  IExCor=  402 AccDes= 0.00D+00 IRadAn=         1 IDoV= 1 UseB2=F ITyADJ=14
 ICtDFT=  3500011 ScaDFX=  1.000000  1.000000  1.000000  1.000000
 FoFCou: FMM=F IPFlag=           0 FMFlag=      100000 FMFlg1=           0
         NFxFlg=           0 DoJE=T BraDBF=F KetDBF=T FulRan=T
         wScrn=  0.000000 ICntrl=     500 IOpCl=  0 I1Cent=   200000004 NGrid=           0
         NMat0=    1 NMatS0=      1 NMatT0=    0 NMatD0=    1 NMtDS0=    0 NMtDT0=    0
 Petite list used in FoFCou.
 Keep R1 ints in memory in canonical form, NReq=1565304907.
 Requested convergence on RMS density matrix=1.00D-08 within 128 cycles.
 Requested convergence on MAX density matrix=1.00D-06.
 Requested convergence on             energy=1.00D-06.
 No special actions if energy rises.
 Inv3:  Mode=1 IEnd=    21659907.
 Iteration    1 A*A^-1 deviation from unit magnitude is 9.33D-15 for   2687.
 Iteration    1 A*A^-1 deviation from orthogonality  is 9.66D-15 for   2687   2599.
 Iteration    1 A^-1*A deviation from unit magnitude is 9.44D-15 for   2687.
 Iteration    1 A^-1*A deviation from orthogonality  is 4.26D-12 for   2356   2311.
 Error on total polarization charges =  0.05226
 SCF Done:  E(RB3LYP) =  -886.950574227     A.U. after   10 cycles
            NFock= 10  Conv=0.80D-08     -V/T= 2.0094
 SMD-CDS (non-electrostatic) energy       (kcal/mol) =       0.87
 (included in total energy above)
 D1PCM: PCM CHGder 1st derivatives, ID1Alg=3 FixD1E=F DoIter=F DoCFld=F I1PDM=0.
 Calling FoFJK, ICntrl=      2127 FMM=F ISym2X=0 I1Cent= 0 IOpClX= 0 NMat=1 NMatS=1 NMatT=0.
 ***** Axes restored to original set *****
 -------------------------------------------------------------------
 Center     Atomic                   Forces (Hartrees/Bohr)
 Number     Number              X              Y              Z
 -------------------------------------------------------------------
      1        6           0.000656850    0.001594176   -0.000061340
      2        6          -0.000812493   -0.001286338   -0.000303565
      3        6           0.000362995   -0.000418208   -0.000354825
      4        6           0.000245250   -0.000051484    0.000910964
      5        6           0.000071322   -0.000432819   -0.000436120
      6        6          -0.000442870   -0.000166032    0.000552595
      7        6          -0.000581967   -0.000204346    0.000163047
      8        6          -0.000060150   -0.000850663    0.001719373
      9        6          -0.000482893   -0.000301917   -0.002186812
     10        6           0.000320673    0.000520385    0.001580569
     11        8          -0.000519012    0.000316454   -0.000689422
     12        6           0.000061773   -0.000368321   -0.000357631
     13        6          -0.000205584    0.000565623   -0.000485894
     14        8           0.000297028   -0.000523062   -0.000539727
     15        6          -0.000188716    0.000035065    0.000351928
     16        8           0.000570470   -0.000077572   -0.000249014
     17        6          -0.000247334    0.000287023   -0.000112391
     18        6           0.000000806   -0.000333058    0.000048609
     19        8          -0.000761471   -0.000485107   -0.000708532
     20        1           0.000071050    0.000017878    0.000067004
     21        1           0.000439837    0.000126168   -0.000147748
     22        1          -0.000050004    0.000021721   -0.000055240
     23        1           0.000089376    0.000137787    0.000041434
     24        1           0.000111448    0.000099246    0.000077319
     25        1           0.000132000    0.000166146   -0.000260915
     26        1          -0.000091794   -0.000063494   -0.000017608
     27        1           0.000136093    0.000064843   -0.000258865
     28        1           0.000577589    0.000938778    0.000334276
     29        1          -0.000034698    0.000208131    0.000386521
     30        1           0.000065838   -0.000010894    0.000134780
     31        1          -0.000014480    0.000053740    0.000073907
     32        1           0.000016288    0.000023794    0.000006819
     33        1           0.000000248   -0.000351725   -0.000020227
     34        1           0.000131313   -0.000104416   -0.000001063
     35        1           0.000006824   -0.000071523   -0.000086782
     36        1          -0.000005100   -0.000063046    0.000419006
     37        1          -0.000292734    0.000319306   -0.000525352
     38        1           0.000130357    0.000220733   -0.000086171
     39        1           0.000177850    0.000029935    0.000169920
     40        1          -0.000117716    0.000063165    0.000128875
     41        1           0.000069742    0.000159402    0.000580786
     42        1           0.000133117    0.000246076    0.000006030
     43        1           0.000032880   -0.000051548    0.000191481
 -------------------------------------------------------------------
 Cartesian Forces:  Max     0.002186812 RMS     0.000463635

 GradGradGradGradGradGradGradGradGradGradGradGradGradGradGradGradGradGrad
 Berny optimization.
 Using GEDIIS/GDIIS optimizer.
 FormGI is forming the generalized inverse of G from B-inverse, IUseBI=4.
 Internal  Forces:  Max     0.001017594 RMS     0.000238063
 Search for a local minimum.
 Step number   4 out of a maximum of  258
 All quantities printed in internal units (Hartrees-Bohrs-Radians)
 Mixed Optimization -- En-DIIS/RFO-DIIS
 Swapping is turned off.
 Update second derivatives using D2CorX and points    2    3    4
 DE= -1.96D-04 DEPred=-2.03D-04 R= 9.69D-01
 TightC=F SS=  1.41D+00  RLast= 2.28D-01 DXNew= 1.3774D+00 6.8392D-01
 Trust test= 9.69D-01 RLast= 2.28D-01 DXMaxT set to 8.19D-01
 ITU=  1  1  1  0
     Eigenvalues ---    0.00208   0.00240   0.00297   0.00326   0.00341
     Eigenvalues ---    0.00376   0.00410   0.00709   0.00745   0.00909
     Eigenvalues ---    0.01034   0.01110   0.01233   0.01342   0.01349
     Eigenvalues ---    0.01386   0.02505   0.02661   0.03105   0.03803
     Eigenvalues ---    0.03912   0.04027   0.04435   0.04601   0.04737
     Eigenvalues ---    0.04824   0.04945   0.05032   0.05060   0.05405
     Eigenvalues ---    0.05428   0.05558   0.05565   0.05617   0.05622
     Eigenvalues ---    0.05637   0.05671   0.05813   0.05892   0.06044
     Eigenvalues ---    0.06094   0.06489   0.07232   0.07774   0.08323
     Eigenvalues ---    0.08564   0.08956   0.09045   0.09342   0.09646
     Eigenvalues ---    0.10475   0.11875   0.12148   0.13407   0.14068
     Eigenvalues ---    0.14811   0.15818   0.15965   0.16000   0.16000
     Eigenvalues ---    0.16000   0.16000   0.16000   0.16000   0.16000
     Eigenvalues ---    0.16000   0.16015   0.16038   0.16510   0.16561
     Eigenvalues ---    0.17284   0.18500   0.19194   0.20164   0.20804
     Eigenvalues ---    0.22708   0.23194   0.24909   0.25088   0.26079
     Eigenvalues ---    0.27059   0.27338   0.27959   0.28220   0.28436
     Eigenvalues ---    0.28770   0.28981   0.29453   0.29518   0.29955
     Eigenvalues ---    0.31554   0.32136   0.32239   0.33712   0.33747
     Eigenvalues ---    0.33833   0.33844   0.33937   0.33970   0.34094
     Eigenvalues ---    0.34102   0.34120   0.34130   0.34145   0.34160
     Eigenvalues ---    0.34170   0.34199   0.34202   0.34217   0.34302
     Eigenvalues ---    0.34324   0.34337   0.34432   0.34622   0.34865
     Eigenvalues ---    0.38943   0.41223   0.43266   0.51660   0.52361
     Eigenvalues ---    0.52929   0.54209   0.95184
 En-DIIS/RFO-DIIS IScMMF=        0 using points:     4    3    2
 RFO step:  Lambda=-3.81619622D-05.
 DidBck=F Rises=F RFO-DIIS coefs:    0.97612    0.14385   -0.11997
 Iteration  1 RMS(Cart)=  0.02384967 RMS(Int)=  0.00033620
 Iteration  2 RMS(Cart)=  0.00044185 RMS(Int)=  0.00002842
 Iteration  3 RMS(Cart)=  0.00000010 RMS(Int)=  0.00002842
 Variable       Old X    -DE/DX   Delta X   Delta X   Delta X     New X
                                 (Linear)    (Quad)   (Total)
    R1        2.55917   0.00102  -0.00063   0.00053  -0.00008   2.55909
    R2        2.85815  -0.00071   0.00102   0.00225   0.00327   2.86142
    R3        2.77919   0.00026  -0.00076  -0.00329  -0.00399   2.77520
    R4        2.84096   0.00076  -0.00108  -0.00046  -0.00155   2.83940
    R5        2.90810  -0.00028   0.00095   0.00340   0.00431   2.91241
    R6        2.92497   0.00028  -0.00013   0.00144   0.00130   2.92626
    R7        2.07634  -0.00006   0.00026  -0.00016   0.00010   2.07644
    R8        2.06490  -0.00003   0.00021  -0.00075  -0.00054   2.06436
    R9        2.92551   0.00004   0.00020  -0.00047  -0.00026   2.92525
   R10        2.95623  -0.00062  -0.00053  -0.00194  -0.00246   2.95377
   R11        2.07797  -0.00003   0.00019  -0.00020   0.00000   2.07797
   R12        2.90946   0.00008  -0.00027   0.00043   0.00017   2.90964
   R13        2.07419   0.00003   0.00004  -0.00029  -0.00025   2.07394
   R14        2.07028   0.00015  -0.00027   0.00027   0.00000   2.07027
   R15        2.91357  -0.00040  -0.00019  -0.00064  -0.00083   2.91274
   R16        2.07393   0.00009  -0.00013  -0.00034  -0.00046   2.07347
   R17        2.07544  -0.00006   0.00002  -0.00031  -0.00029   2.07515
   R18        2.91560  -0.00028   0.00012  -0.00020  -0.00008   2.91552
   R19        2.07908   0.00006   0.00005   0.00019   0.00024   2.07932
   R20        2.87124  -0.00073   0.00073  -0.00134  -0.00060   2.87065
   R21        2.32734   0.00056  -0.00024  -0.00049  -0.00072   2.32662
   R22        2.90829   0.00023  -0.00062  -0.00210  -0.00277   2.90553
   R23        2.06970  -0.00003   0.00017   0.00047   0.00064   2.07034
   R24        2.07171  -0.00029   0.00023  -0.00016   0.00007   2.07178
   R25        2.89223   0.00041  -0.00036   0.00053   0.00017   2.89240
   R26        2.72958   0.00025   0.00001   0.00212   0.00213   2.73171
   R27        2.07343  -0.00003  -0.00001  -0.00014  -0.00015   2.07328
   R28        2.07007   0.00002   0.00015  -0.00047  -0.00031   2.06976
   R29        2.07027  -0.00001  -0.00006  -0.00031  -0.00038   2.06989
   R30        2.07181   0.00011  -0.00015  -0.00025  -0.00040   2.07141
   R31        2.07084   0.00001  -0.00004  -0.00021  -0.00025   2.07059
   R32        2.07045   0.00004   0.00000   0.00021   0.00021   2.07066
   R33        1.83806  -0.00006   0.00006   0.00031   0.00037   1.83843
   R34        2.73495  -0.00065   0.00011  -0.00106  -0.00094   2.73401
   R35        2.90060   0.00046   0.00006   0.00103   0.00109   2.90169
   R36        2.91114  -0.00026   0.00009   0.00070   0.00079   2.91194
   R37        1.83887  -0.00021   0.00011  -0.00011   0.00000   1.83887
   R38        2.06874   0.00025  -0.00020   0.00109   0.00089   2.06963
   R39        2.07246   0.00004  -0.00007  -0.00028  -0.00034   2.07212
   R40        2.07008  -0.00008  -0.00002  -0.00052  -0.00055   2.06954
   R41        2.69432   0.00089  -0.00116  -0.00148  -0.00264   2.69168
   R42        2.06609  -0.00030   0.00022  -0.00039  -0.00016   2.06593
   R43        2.07953   0.00010   0.00002   0.00030   0.00032   2.07984
   R44        1.83814   0.00017  -0.00018   0.00016  -0.00002   1.83812
    A1        2.26533   0.00042  -0.00122  -0.00106  -0.00231   2.26302
    A2        1.91056  -0.00012   0.00058   0.00130   0.00181   1.91237
    A3        2.10647  -0.00030   0.00077  -0.00018   0.00065   2.10712
    A4        2.23474  -0.00048   0.00037  -0.00040  -0.00002   2.23473
    A5        1.95943  -0.00007  -0.00052  -0.00219  -0.00286   1.95657
    A6        2.08895   0.00055   0.00014   0.00267   0.00292   2.09187
    A7        1.98458  -0.00026  -0.00026  -0.00338  -0.00369   1.98089
    A8        1.90723   0.00007   0.00014   0.00112   0.00126   1.90849
    A9        1.88908   0.00045  -0.00032   0.00512   0.00482   1.89390
   A10        1.93365   0.00005  -0.00005  -0.00156  -0.00161   1.93204
   A11        1.89884  -0.00021   0.00054   0.00020   0.00076   1.89960
   A12        1.84465  -0.00007  -0.00004  -0.00118  -0.00122   1.84343
   A13        1.97662   0.00012  -0.00036  -0.00186  -0.00223   1.97439
   A14        1.97990  -0.00017  -0.00217   0.00279   0.00062   1.98053
   A15        1.84526   0.00005   0.00060   0.00059   0.00119   1.84645
   A16        1.96539  -0.00012   0.00121  -0.00065   0.00058   1.96597
   A17        1.87269   0.00000   0.00044  -0.00132  -0.00088   1.87181
   A18        1.80782   0.00014   0.00048   0.00050   0.00097   1.80880
   A19        2.03103   0.00011  -0.00096  -0.00138  -0.00236   2.02867
   A20        1.91165   0.00004   0.00026   0.00077   0.00103   1.91268
   A21        1.89619  -0.00009   0.00040  -0.00038   0.00002   1.89622
   A22        1.86333  -0.00001  -0.00014  -0.00009  -0.00023   1.86310
   A23        1.90233  -0.00002  -0.00010   0.00105   0.00096   1.90329
   A24        1.85107  -0.00004   0.00070   0.00017   0.00086   1.85193
   A25        2.04055  -0.00002  -0.00104   0.00144   0.00039   2.04095
   A26        1.91197  -0.00005   0.00030  -0.00105  -0.00076   1.91121
   A27        1.87669   0.00007   0.00008  -0.00023  -0.00014   1.87655
   A28        1.88436   0.00018  -0.00047   0.00097   0.00050   1.88486
   A29        1.89092  -0.00009   0.00055  -0.00040   0.00015   1.89107
   A30        1.85033  -0.00010   0.00078  -0.00097  -0.00019   1.85014
   A31        1.95976   0.00010  -0.00025   0.00092   0.00065   1.96041
   A32        1.96074  -0.00023  -0.00034  -0.00190  -0.00223   1.95852
   A33        1.83624   0.00014  -0.00026   0.00065   0.00039   1.83663
   A34        1.98077   0.00002  -0.00013   0.00224   0.00211   1.98288
   A35        1.86472  -0.00014   0.00080  -0.00092  -0.00010   1.86462
   A36        1.84902   0.00014   0.00028  -0.00122  -0.00095   1.84807
   A37        1.90450  -0.00011  -0.00002  -0.00031  -0.00045   1.90405
   A38        2.19644  -0.00002   0.00020   0.00024   0.00047   2.19691
   A39        2.18223   0.00014  -0.00018   0.00001  -0.00015   2.18209
   A40        1.83412   0.00050  -0.00026   0.00068   0.00017   1.83430
   A41        1.93320  -0.00066   0.00113  -0.00897  -0.00780   1.92541
   A42        1.91602  -0.00016   0.00127   0.00651   0.00782   1.92384
   A43        1.93934  -0.00012  -0.00033  -0.00378  -0.00405   1.93528
   A44        1.97101   0.00013   0.00011   0.00743   0.00755   1.97855
   A45        1.87106   0.00027  -0.00176  -0.00200  -0.00378   1.86728
   A46        1.81477  -0.00018   0.00026  -0.00105  -0.00092   1.81385
   A47        1.95894   0.00004  -0.00029  -0.00428  -0.00452   1.95441
   A48        1.91854   0.00016  -0.00028   0.00399   0.00374   1.92228
   A49        1.97617  -0.00017   0.00082  -0.00022   0.00064   1.97682
   A50        1.87375   0.00027  -0.00045   0.00174   0.00132   1.87507
   A51        1.91755  -0.00010  -0.00006   0.00017   0.00006   1.91761
   A52        1.92485   0.00016  -0.00041  -0.00001  -0.00042   1.92443
   A53        1.95630   0.00009  -0.00040   0.00104   0.00064   1.95694
   A54        1.93091  -0.00001  -0.00017  -0.00124  -0.00141   1.92950
   A55        1.88692  -0.00013   0.00017  -0.00030  -0.00013   1.88679
   A56        1.88126  -0.00006   0.00040   0.00041   0.00082   1.88208
   A57        1.88120  -0.00006   0.00047   0.00010   0.00056   1.88176
   A58        1.93566   0.00027  -0.00054   0.00002  -0.00052   1.93513
   A59        1.91691  -0.00001   0.00004  -0.00020  -0.00017   1.91674
   A60        1.93738   0.00014  -0.00056  -0.00007  -0.00063   1.93674
   A61        1.89259  -0.00026   0.00107   0.00011   0.00118   1.89377
   A62        1.88612  -0.00011   0.00004   0.00028   0.00032   1.88645
   A63        1.89397  -0.00004   0.00001  -0.00013  -0.00012   1.89385
   A64        1.88485   0.00077  -0.00177   0.00447   0.00271   1.88756
   A65        1.90926   0.00007  -0.00070   0.00133   0.00064   1.90990
   A66        1.93074  -0.00002   0.00144  -0.00283  -0.00139   1.92936
   A67        2.02267  -0.00044  -0.00086  -0.00095  -0.00181   2.02086
   A68        1.89557   0.00008  -0.00019   0.00137   0.00118   1.89676
   A69        1.80508  -0.00010  -0.00016   0.00000  -0.00016   1.80492
   A70        1.89358   0.00043   0.00035   0.00146   0.00181   1.89539
   A71        1.88927  -0.00095   0.00136  -0.00319  -0.00183   1.88744
   A72        1.95559   0.00010  -0.00031  -0.00145  -0.00176   1.95383
   A73        1.92998   0.00023  -0.00023   0.00142   0.00119   1.93117
   A74        1.91494   0.00003   0.00005   0.00038   0.00042   1.91537
   A75        1.88542  -0.00010  -0.00012  -0.00087  -0.00099   1.88443
   A76        1.88662  -0.00006  -0.00017   0.00022   0.00005   1.88667
   A77        1.88951  -0.00022   0.00082   0.00031   0.00113   1.89064
   A78        1.98863  -0.00035  -0.00092  -0.00066  -0.00158   1.98705
   A79        1.93455  -0.00040   0.00058  -0.00296  -0.00239   1.93216
   A80        1.88379   0.00014   0.00065  -0.00020   0.00046   1.88425
   A81        1.85862   0.00033  -0.00165   0.00278   0.00112   1.85975
   A82        1.91515   0.00037   0.00084   0.00264   0.00348   1.91863
   A83        1.88055  -0.00008   0.00058  -0.00163  -0.00105   1.87949
   A84        1.85063  -0.00019   0.00010   0.00189   0.00199   1.85262
    D1        0.06706  -0.00001  -0.00011  -0.00319  -0.00330   0.06376
    D2       -3.08664  -0.00005  -0.00053   0.00343   0.00290  -3.08374
    D3       -3.11876  -0.00004   0.00229  -0.00139   0.00090  -3.11786
    D4        0.01073  -0.00008   0.00188   0.00523   0.00710   0.01782
    D5        0.38433  -0.00008   0.00182  -0.00710  -0.00529   0.37904
    D6       -1.87340   0.00002   0.00251  -0.00935  -0.00684  -1.88024
    D7        2.40615  -0.00012   0.00250  -0.00735  -0.00485   2.40130
    D8       -2.70877  -0.00005  -0.00079  -0.00910  -0.00990  -2.71867
    D9        1.31669   0.00004  -0.00010  -0.01135  -0.01146   1.30523
   D10       -0.68695  -0.00009  -0.00011  -0.00935  -0.00947  -0.69642
   D11        0.02228  -0.00008   0.00011   0.01308   0.01316   0.03544
   D12       -3.11450   0.00024   0.00006   0.02576   0.02578  -3.08872
   D13        3.12436  -0.00009   0.00215   0.01466   0.01682   3.14119
   D14       -0.01242   0.00024   0.00210   0.02733   0.02945   0.01703
   D15        0.65680   0.00001  -0.00022   0.01213   0.01190   0.66870
   D16       -1.51354   0.00007  -0.00007   0.01576   0.01570  -1.49784
   D17        2.76883  -0.00012   0.00007   0.01383   0.01389   2.78271
   D18       -2.47189   0.00006   0.00022   0.00510   0.00531  -2.46658
   D19        1.64095   0.00013   0.00037   0.00873   0.00911   1.65006
   D20       -0.35987  -0.00006   0.00051   0.00680   0.00730  -0.35257
   D21       -0.03819   0.00022  -0.00303  -0.02076  -0.02378  -0.06198
   D22        2.10404  -0.00008  -0.00202  -0.02409  -0.02611   2.07794
   D23       -2.03941  -0.00006  -0.00251  -0.02398  -0.02648  -2.06589
   D24        3.09242   0.00018  -0.00340  -0.01477  -0.01817   3.07425
   D25       -1.04852  -0.00013  -0.00239  -0.01811  -0.02049  -1.06902
   D26        1.09121  -0.00011  -0.00289  -0.01799  -0.02087   1.07034
   D27       -1.35717  -0.00001  -0.00135  -0.00789  -0.00922  -1.36638
   D28        2.65767   0.00021  -0.00075  -0.00782  -0.00856   2.64911
   D29        0.68845   0.00009  -0.00062  -0.01012  -0.01073   0.67772
   D30        0.79886  -0.00007  -0.00140  -0.01015  -0.01154   0.78732
   D31       -1.46949   0.00015  -0.00080  -0.01008  -0.01088  -1.48037
   D32        2.84448   0.00003  -0.00067  -0.01238  -0.01305   2.83142
   D33        2.81947  -0.00025  -0.00116  -0.01233  -0.01347   2.80599
   D34        0.55112  -0.00004  -0.00056  -0.01226  -0.01282   0.53830
   D35       -1.41810  -0.00016  -0.00043  -0.01456  -0.01499  -1.43309
   D36        0.61435   0.00017   0.00082  -0.00146  -0.00064   0.61370
   D37       -1.50021   0.00007   0.00150  -0.00097   0.00053  -1.49968
   D38        2.76832   0.00016   0.00032  -0.00137  -0.00106   2.76725
   D39        2.89000  -0.00007  -0.00147   0.00021  -0.00126   2.88874
   D40        0.77544  -0.00017  -0.00079   0.00070  -0.00008   0.77536
   D41       -1.23921  -0.00009  -0.00197   0.00029  -0.00168  -1.24089
   D42       -1.41513   0.00004   0.00000  -0.00031  -0.00030  -1.41543
   D43        2.75350  -0.00006   0.00068   0.00019   0.00087   2.75437
   D44        0.73884   0.00002  -0.00050  -0.00022  -0.00073   0.73812
   D45       -0.92077   0.00008   0.00391  -0.00767  -0.00377  -0.92454
   D46       -3.00817  -0.00005   0.00369  -0.00846  -0.00478  -3.01294
   D47        1.11055  -0.00028   0.00267  -0.00733  -0.00466   1.10589
   D48        3.08843   0.00018   0.00527  -0.00698  -0.00170   3.08673
   D49        1.00103   0.00005   0.00505  -0.00776  -0.00271   0.99832
   D50       -1.16343  -0.00018   0.00403  -0.00663  -0.00260  -1.16603
   D51        1.07099   0.00015   0.00390  -0.00541  -0.00150   1.06949
   D52       -1.01641   0.00002   0.00368  -0.00619  -0.00251  -1.01892
   D53        3.10231  -0.00021   0.00267  -0.00506  -0.00240   3.09992
   D54        0.86540   0.00001   0.00079   0.00341   0.00419   0.86958
   D55       -1.28457  -0.00017   0.00198   0.00188   0.00386  -1.28071
   D56        2.99528  -0.00007   0.00087   0.00369   0.00455   2.99983
   D57        3.00541   0.00013   0.00036   0.00341   0.00376   3.00917
   D58        0.85545  -0.00005   0.00154   0.00188   0.00343   0.85887
   D59       -1.14788   0.00005   0.00043   0.00369   0.00412  -1.14377
   D60       -1.28539   0.00007   0.00104   0.00407   0.00511  -1.28029
   D61        2.84783  -0.00011   0.00223   0.00255   0.00478   2.85260
   D62        0.84449  -0.00001   0.00112   0.00435   0.00547   0.84996
   D63       -1.29363   0.00011  -0.00277   0.00354   0.00078  -1.29285
   D64        0.95366  -0.00012  -0.00357   0.00366   0.00009   0.95375
   D65        2.98501  -0.00003  -0.00280   0.00283   0.00003   2.98503
   D66        0.87046   0.00017  -0.00354   0.00400   0.00046   0.87091
   D67        3.11775  -0.00005  -0.00434   0.00411  -0.00023   3.11752
   D68       -1.13409   0.00004  -0.00358   0.00328  -0.00029  -1.13438
   D69        2.86709   0.00010  -0.00259   0.00316   0.00057   2.86765
   D70       -1.16881  -0.00012  -0.00340   0.00328  -0.00012  -1.16893
   D71        0.86254  -0.00003  -0.00263   0.00244  -0.00018   0.86236
   D72       -3.07007  -0.00009   0.00249   0.00597   0.00845  -3.06162
   D73        1.10982  -0.00009   0.00283   0.00566   0.00848   1.11830
   D74       -0.99039  -0.00007   0.00262   0.00569   0.00830  -0.98208
   D75        0.96632  -0.00004   0.00325   0.00441   0.00767   0.97399
   D76       -1.13697  -0.00003   0.00359   0.00410   0.00770  -1.12927
   D77        3.04601  -0.00001   0.00338   0.00413   0.00752   3.05353
   D78       -1.07422   0.00004   0.00218   0.00508   0.00726  -1.06696
   D79        3.10567   0.00004   0.00251   0.00477   0.00728   3.11295
   D80        1.00546   0.00006   0.00230   0.00481   0.00711   1.01257
   D81       -0.04480   0.00021  -0.00195  -0.02534  -0.02731  -0.07211
   D82        2.05104   0.00001  -0.00190  -0.03422  -0.03613   2.01491
   D83       -2.16922  -0.00015  -0.00260  -0.03811  -0.04072  -2.20994
   D84        3.09203  -0.00012  -0.00190  -0.03789  -0.03980   3.05224
   D85       -1.09531  -0.00031  -0.00184  -0.04677  -0.04862  -1.14393
   D86        0.96761  -0.00048  -0.00254  -0.05066  -0.05321   0.91441
   D87        0.04799  -0.00023   0.00284   0.02669   0.02952   0.07751
   D88       -2.08288  -0.00006   0.00257   0.03275   0.03531  -2.04757
   D89        2.08078  -0.00002   0.00245   0.03147   0.03390   2.11469
   D90       -2.04378   0.00031   0.00182   0.03903   0.04087  -2.00292
   D91        2.10854   0.00048   0.00155   0.04509   0.04665   2.15519
   D92       -0.01099   0.00053   0.00143   0.04381   0.04525   0.03426
   D93        2.13617  -0.00004   0.00427   0.03915   0.04341   2.17958
   D94        0.00530   0.00013   0.00401   0.04521   0.04920   0.05450
   D95       -2.11422   0.00017   0.00388   0.04393   0.04780  -2.06643
   D96        1.05291   0.00028  -0.00357  -0.00362  -0.00713   1.04577
   D97       -3.13859   0.00012  -0.00256  -0.00360  -0.00611   3.13849
   D98       -1.04410   0.00015  -0.00288  -0.00394  -0.00677  -1.05087
   D99        3.10109  -0.00004  -0.00288  -0.00808  -0.01101   3.09008
   D100      -1.09041  -0.00020  -0.00186  -0.00806  -0.00998  -1.10039
   D101       1.00408  -0.00017  -0.00218  -0.00841  -0.01065   0.99344
   D102      -1.08739   0.00012  -0.00296  -0.00590  -0.00885  -1.09624
   D103       1.00430  -0.00004  -0.00194  -0.00588  -0.00782   0.99647
   D104       3.09879  -0.00001  -0.00226  -0.00622  -0.00849   3.09031
   D105      -1.37842  -0.00001   0.00178   0.01113   0.01285  -1.36557
   D106       2.94148  -0.00002   0.00184   0.00950   0.01140   2.95287
   D107       0.78558   0.00008   0.00117   0.00855   0.00972   0.79530
   D108      -0.99939   0.00003   0.00068   0.03812   0.03880  -0.96058
   D109       1.10954   0.00009   0.00191   0.03631   0.03822   1.14776
   D110       3.11870   0.00057   0.00215   0.03855   0.04070  -3.12378
   D111      -1.22179   0.00009  -0.00347   0.00351   0.00004  -1.22174
   D112       0.88268   0.00019  -0.00400   0.00241  -0.00158   0.88109
   D113       2.96570   0.00008  -0.00309   0.00392   0.00083   2.96653
   D114       2.96578  -0.00004  -0.00338   0.00273  -0.00064   2.96514
   D115      -1.21294   0.00007  -0.00390   0.00163  -0.00227  -1.21521
   D116       0.87008  -0.00005  -0.00300   0.00314   0.00015   0.87023
   D117       1.01500  -0.00017  -0.00327   0.00133  -0.00195   1.01305
   D118       3.11946  -0.00007  -0.00380   0.00023  -0.00357   3.11589
   D119      -1.08070  -0.00018  -0.00290   0.00174  -0.00116  -1.08186
   D120      -1.18732   0.00036   0.00625   0.03887   0.04512  -1.14220
   D121       0.90864   0.00025   0.00390   0.03984   0.04374   0.95237
   D122       2.96422   0.00002   0.00530   0.03608   0.04138   3.00561
   D123       0.90165   0.00014   0.00481   0.03999   0.04480   0.94645
   D124       2.99760   0.00003   0.00246   0.04096   0.04342   3.04102
   D125      -1.23000  -0.00021   0.00387   0.03720   0.04107  -1.18893
   D126       2.91224   0.00036   0.00467   0.04217   0.04684   2.95907
   D127      -1.27499   0.00025   0.00231   0.04314   0.04545  -1.22955
   D128       0.78059   0.00002   0.00372   0.03937   0.04310   0.82369
   D129      -0.88815  -0.00025  -0.00060  -0.00545  -0.00605  -0.89419
   D130      -3.02630   0.00024   0.00044  -0.00328  -0.00284  -3.02914
   D131       1.22614  -0.00003   0.00023  -0.00422  -0.00399   1.22216
         Item               Value     Threshold  Converged?
 Maximum Force            0.001018     0.000450     NO 
 RMS     Force            0.000238     0.000300     YES
 Maximum Displacement     0.142554     0.001800     NO 
 RMS     Displacement     0.023851     0.001200     NO 
 Predicted change in Energy=-1.194993D-04
 GradGradGradGradGradGradGradGradGradGradGradGradGradGradGradGradGradGrad

                          Input orientation:                          
 ---------------------------------------------------------------------
 Center     Atomic      Atomic             Coordinates (Angstroms)
 Number     Number       Type             X           Y           Z
 ---------------------------------------------------------------------
      1          6           0       -1.694402    0.649490   -0.193043
      2          6           0       -0.951842   -0.482783   -0.214443
      3          6           0        0.520556   -0.619513   -0.480894
      4          6           0        1.368248    0.519290    0.137522
      5          6           0        1.318038    1.829841   -0.684766
      6          6           0       -0.022050    2.151678   -1.371283
      7          6           0       -1.289838    2.076447   -0.497880
      8          6           0       -3.085737    0.319066    0.141182
      9          6           0       -3.194376   -1.174593    0.395706
     10          6           0       -1.796320   -1.735913    0.088486
     11          8           0       -4.024341    1.114333    0.190256
     12          6           0       -1.216365    2.946340    0.774205
     13          6           0       -1.786119   -2.728897   -1.076243
     14          8           0       -1.315523   -2.381794    1.289031
     15          6           0        2.827883    0.086928    0.492077
     16          8           0        2.790864   -1.099088    1.319814
     17          6           0        3.548031    1.202472    1.263262
     18          6           0        3.709825   -0.335629   -0.698758
     19          8           0        3.264492   -1.519492   -1.353730
     20          1           0        0.689859   -0.685128   -1.564593
     21          1           0        0.859907   -1.573912   -0.071842
     22          1           0        0.915549    0.731374    1.116927
     23          1           0        2.078626    1.797578   -1.475290
     24          1           0        1.594378    2.664349   -0.030973
     25          1           0       -0.162691    1.484670   -2.231071
     26          1           0        0.053470    3.166331   -1.784382
     27          1           0       -2.114944    2.488999   -1.097648
     28          1           0       -3.470536   -1.363628    1.438920
     29          1           0       -3.984090   -1.609033   -0.228453
     30          1           0       -1.001223    3.989102    0.509513
     31          1           0       -0.438359    2.602908    1.464407
     32          1           0       -2.171826    2.926355    1.309427
     33          1           0       -0.765593   -3.063835   -1.295036
     34          1           0       -2.392919   -3.605287   -0.822646
     35          1           0       -2.196367   -2.272630   -1.984084
     36          1           0       -0.515496   -2.886605    1.061930
     37          1           0        2.231361   -0.911276    2.093494
     38          1           0        3.764211    2.066719    0.626228
     39          1           0        2.936282    1.547482    2.105331
     40          1           0        4.497130    0.825516    1.658828
     41          1           0        3.735492    0.449924   -1.458641
     42          1           0        4.736522   -0.475701   -0.327807
     43          1           0        3.144132   -2.185956   -0.655539
 ---------------------------------------------------------------------
                    Distance matrix (angstroms):
                    1          2          3          4          5
     1  C    0.000000
     2  C    1.354214   0.000000
     3  C    2.568904   1.502548   0.000000
     4  C    3.083188   2.551636   1.548513   0.000000
     5  C    3.272585   3.274415   2.583965   1.547974   0.000000
     6  C    2.538027   3.023769   2.960864   2.621853   1.539714
     7  C    1.514201   2.596966   3.247463   3.145456   2.626167
     8  C    1.468571   2.307149   3.777997   4.458484   4.728410
     9  C    2.433892   2.424838   3.857106   4.873749   5.527741
    10  C    2.404120   1.541182   2.634095   3.886236   4.797056
    11  O    2.406577   3.486375   4.910474   5.425576   5.460643
    12  C    2.537639   3.578587   4.160226   3.602244   3.130234
    13  C    3.493129   2.546319   3.181931   4.687640   5.529117
    14  O    3.395405   2.449273   3.099912   4.116417   5.345034
    15  C    4.608354   3.887167   2.601824   1.563068   2.588888
    16  O    5.046174   4.091654   2.937148   2.457804   3.842680
    17  C    5.468978   5.027182   3.940472   2.546662   3.026760
    18  C    5.516509   4.689068   3.209282   2.629303   3.226469
    19  O    5.535549   4.488899   3.016784   3.158513   3.931187
    20  H    3.057295   2.135189   1.098804   2.192721   2.737476
    21  H    3.388613   2.119748   1.092410   2.164195   3.488710
    22  H    2.921398   2.594970   2.129307   1.099613   2.148191
    23  H    4.147047   3.996688   3.042816   2.177113   1.097480
    24  H    3.860311   4.052325   3.484146   2.163517   1.095542
    25  H    2.682764   2.925820   2.820910   2.980933   2.168585
    26  H    3.452811   4.097731   4.031112   3.525505   2.143476
    27  H    2.092596   3.311245   4.121783   4.187842   3.519990
    28  H    3.141751   3.138999   4.490903   5.352835   6.135041
    29  H    3.216341   3.234681   4.618951   5.771586   6.336137
    30  H    3.482398   4.530376   4.953388   4.218100   3.386397
    31  H    2.853178   3.550168   3.884291   3.060378   2.881233
    32  H    2.769380   3.928455   4.798682   4.438406   4.166329
    33  H    3.983196   2.804318   2.879534   4.409567   5.353691
    34  H    4.357460   3.492370   4.185688   5.663959   6.582616
    35  H    3.463897   2.807851   3.517677   5.000251   5.556036
    36  H    3.933032   2.756426   2.931453   4.000392   5.353285
    37  H    4.803734   3.955118   3.104747   2.572413   4.008318
    38  H    5.698789   5.426587   4.354636   2.893788   2.785423
    39  H    5.247108   4.961939   4.149718   2.718121   3.237759
    40  H    6.464942   5.908645   4.741272   3.492571   4.075258
    41  H    5.579006   4.938530   3.526400   2.855940   2.889141
    42  H    6.530008   5.689499   4.221195   3.542854   4.138717
    43  H    5.627172   4.457843   3.060619   3.331826   4.411587
                    6          7          8          9         10
     6  C    0.000000
     7  C    1.541356   0.000000
     8  C    3.877137   2.592690   0.000000
     9  C    4.924427   3.872341   1.519080   0.000000
    10  C    4.515786   3.890300   2.426585   1.537539   0.000000
    11  O    4.419595   2.979379   1.231193   2.443407   3.619163
    12  C    2.580890   1.542827   3.286007   4.586708   4.767605
    13  C    5.197980   4.865401   3.530043   2.562358   1.530592
    14  O    5.413198   4.803085   3.427224   2.405297   1.445557
    15  C    3.982138   4.679084   5.928568   6.153725   4.986871
    16  O    5.071683   5.480891   6.159122   6.056631   4.792074
    17  C    4.537323   5.222110   6.785746   7.201608   6.210982
    18  C    4.534961   5.554736   6.878502   7.040575   5.735693
    19  O    4.927388   5.865593   6.777940   6.700482   5.266749
    20  H    2.931152   3.561372   4.263003   4.378313   3.165107
    21  H    4.043071   4.257703   4.381421   4.100642   2.665987
    22  H    3.014555   3.046400   4.139126   4.587412   3.807811
    23  H    2.132849   3.518472   5.609779   6.335533   5.472308
    24  H    2.161504   2.980324   5.237697   6.152374   5.556385
    25  H    1.097231   2.150491   3.940865   4.812770   4.291998
    26  H    1.098123   2.155786   4.655033   5.843365   5.564293
    27  H    2.137491   1.100328   2.680624   4.100876   4.399809
    28  H    5.669804   4.510073   2.159550   1.095579   2.182949
    29  H    5.580929   4.573220   2.158989   1.096339   2.214246
    30  H    2.805762   2.180915   4.236748   5.611295   5.795278
    31  H    2.901389   2.202895   3.738378   4.796590   4.750009
    32  H    3.522480   2.183255   2.999665   4.324150   4.834092
    33  H    5.268799   5.228077   4.346241   3.510958   2.177133
    34  H    6.250174   5.796927   4.099940   2.834605   2.163482
    35  H    4.967664   4.684556   3.467654   2.804480   2.177992
    36  H    5.616788   5.259705   4.210729   3.248266   1.977926
    37  H    5.144340   5.295333   5.796274   5.691260   4.574089
    38  H    4.281710   5.177560   7.085997   7.679921   6.757861
    39  H    4.604739   4.991653   6.452255   6.922245   6.102939
    40  H    5.600291   6.301207   7.749814   8.047060   6.973837
    41  H    4.125860   5.368666   7.007547   7.355320   6.145928
    42  H    5.534977   6.546709   7.876506   7.994440   6.666293
    43  H    5.417755   6.152481   6.761743   6.504202   5.016390
                   11         12         13         14         15
    11  O    0.000000
    12  C    3.403231   0.000000
    13  C    4.624291   5.996423   0.000000
    14  O    4.557182   5.353867   2.436485   0.000000
    15  C    6.935390   4.961026   5.628277   4.888511   0.000000
    16  O    7.254113   5.720233   5.417207   4.302174   1.446773
    17  C    7.648525   5.097031   7.027240   6.041671   1.535506
    18  C    7.918968   6.099860   6.006298   5.778600   1.540930
    19  O    7.902406   6.674567   5.200801   5.357639   2.485602
    20  H    5.342399   4.721358   3.247451   3.878582   3.065470
    21  H    5.581329   5.045729   3.056838   2.690194   2.636157
    22  H    5.040624   3.093314   4.907389   3.833943   2.112527
    23  H    6.362945   4.151728   5.965271   6.052178   2.712608
    24  H    5.832795   2.937364   6.450383   5.972730   2.904860
    25  H    4.572999   3.504054   4.660825   5.354408   4.279340
    26  H    4.973775   2.864829   6.216048   6.488582   4.728885
    27  H    2.682200   2.126133   5.228290   5.482694   5.720901
    28  H    2.829515   4.909070   3.320732   2.388139   6.532282
    29  H    2.755659   5.423749   2.608433   3.165623   7.056800
    30  H    4.183954   1.097133   6.947100   6.426100   5.467113
    31  H    4.086390   1.095270   6.058011   5.064329   4.236026
    32  H    2.822726   1.095339   6.149964   5.376813   5.807538
    33  H    5.502964   6.372375   1.096142   2.728553   5.102367
    34  H    5.095324   6.845293   1.095709   2.667751   6.528225
    35  H    4.420493   5.983830   1.095746   3.391325   6.077991
    36  H    5.392523   5.881943   2.492215   0.972857   4.510523
    37  H    6.845379   5.339339   5.430572   3.923005   1.979088
    38  H    7.858668   5.059819   7.530106   6.784709   2.194146
    39  H    7.232248   4.579648   7.121158   5.846657   2.178888
    40  H    8.651912   6.158285   7.719694   6.649099   2.166381
    41  H    7.960861   5.978175   6.382736   6.409453   2.181931
    42  H    8.919043   6.954255   6.941318   6.547871   2.152130
    43  H    7.936893   6.884662   4.977865   4.869109   2.565743
                   16         17         18         19         20
    16  O    0.000000
    17  C    2.423567   0.000000
    18  C    2.345633   2.498290   0.000000
    19  O    2.747527   3.786572   1.424374   0.000000
    20  H    3.592407   4.441728   3.161015   2.714657   0.000000
    21  H    2.427089   4.088621   3.169922   2.725478   1.745612
    22  H    2.628415   2.678304   3.499027   4.085105   3.041046
    23  H    4.087855   3.164328   2.795421   3.524770   2.846133
    24  H    4.173687   2.762045   3.731075   4.695050   3.793302
    25  H    5.292266   5.104847   4.545091   4.641153   2.424677
    26  H    5.943329   5.035557   5.177956   5.696759   3.909863
    27  H    6.541059   6.268839   6.485798   6.713562   4.261460
    28  H    6.268118   7.475026   7.562013   7.292722   5.175938
    29  H    6.968298   8.176957   7.812750   7.335953   4.948198
    30  H    6.397359   5.387872   6.508240   7.211977   5.386102
    31  H    4.914628   4.230010   5.524646   6.216686   4.610737
    32  H    6.390039   5.974167   7.019057   7.510760   5.430657
    33  H    4.831776   6.584346   5.275227   4.316252   2.801651
    34  H    6.143516   7.922150   6.924558   6.053007   4.310607
    35  H    6.096345   7.457862   6.347215   5.548473   3.320608
    36  H    3.767458   5.768305   5.240309   4.689640   3.632906
    37  H    0.973087   2.625041   3.211526   3.649746   3.976050
    38  H    3.383903   1.095203   2.744052   4.126846   4.671616
    39  H    2.764510   1.096517   3.465168   4.634561   4.847608
    40  H    2.594296   1.095151   2.743414   4.011729   5.212274
    41  H    3.318370   2.830235   1.093241   2.027670   3.251992
    42  H    2.624662   2.600053   1.100606   2.075787   4.236625
    43  H    2.282126   3.914892   1.935352   0.972694   3.017005
                   21         22         23         24         25
    21  H    0.000000
    22  H    2.594342   0.000000
    23  H    3.849920   3.034654   0.000000
    24  H    4.301625   2.348378   1.752666   0.000000
    25  H    3.881096   3.597102   2.385921   3.052763   0.000000
    26  H    5.104218   3.884558   2.463794   2.387640   1.753351
    27  H    5.138995   4.144571   4.266932   3.863627   2.470753
    28  H    4.591226   4.871391   7.019903   6.636155   5.702936
    29  H    4.846655   5.594105   7.065134   7.029943   5.308914
    30  H    5.894821   3.828284   4.269390   2.963822   3.806063
    31  H    4.635880   2.335904   3.952921   2.524273   3.870789
    32  H    5.599260   3.793004   5.205298   4.006197   4.318588
    33  H    2.521572   4.800772   5.635193   6.322927   4.682793
    34  H    3.907822   5.789174   7.043551   7.472190   5.732822
    35  H    3.672287   5.322060   5.924612   6.523661   4.279503
    36  H    2.213670   3.891103   5.925244   6.038137   5.484193
    37  H    2.647386   2.320204   4.483017   4.207637   5.493078
    38  H    4.709191   3.184150   2.707399   2.344622   4.891165
    39  H    4.335264   2.392977   3.690388   2.758966   5.330287
    40  H    4.688482   3.623568   4.076366   3.829191   6.105713
    41  H    3.779963   3.829471   2.135802   3.395037   4.106480
    42  H    4.037293   4.259592   3.680887   4.452089   5.609613
    43  H    2.435772   4.076645   4.204264   5.130037   5.185641
                   26         27         28         29         30
    26  H    0.000000
    27  H    2.373269   0.000000
    28  H    6.582464   4.807758   0.000000
    29  H    6.444137   4.587272   1.761843   0.000000
    30  H    2.655426   2.464478   5.967666   6.386016   0.000000
    31  H    3.333762   3.063990   4.992811   5.760072   1.774873
    32  H    3.818531   2.447146   4.484125   5.120461   1.771893
    33  H    6.302800   5.717838   4.204989   3.689549   7.283944
    34  H    7.263922   6.106817   3.361692   2.621054   7.834936
    35  H    5.889308   4.844121   3.763874   2.592018   6.845121
    36  H    6.712916   6.009919   3.345719   3.915152   6.914944
    37  H    6.033905   6.374608   5.757145   6.671591   6.080486
    38  H    4.559582   6.141216   8.047939   8.618457   5.139897
    39  H    5.105012   6.054784   7.068662   7.956235   4.900214
    40  H    6.089435   7.354241   8.265858   9.023300   6.446789
    41  H    4.587184   6.206106   7.975693   8.083601   6.231844
    42  H    6.108763   7.504978   8.441892   8.794509   7.318285
    43  H    6.282790   7.050429   6.986903   7.164271   7.528125
                   31         32         33         34         35
    31  H    0.000000
    32  H    1.770182   0.000000
    33  H    6.311385   6.681549   0.000000
    34  H    6.898740   6.874371   1.778908   0.000000
    35  H    6.225235   6.154451   1.774234   1.778636   0.000000
    36  H    5.504788   6.049396   2.376815   2.755513   3.532774
    37  H    4.457874   5.893236   5.009729   6.094714   6.171281
    38  H    4.318754   6.036743   7.108654   8.495949   7.821264
    39  H    3.593454   5.350469   6.821335   7.970224   7.593462
    40  H    5.249378   7.000755   7.179737   8.559352   8.226313
    41  H    5.531779   6.977916   5.712533   7.376087   6.547927
    42  H    6.282456   7.872725   6.156886   7.801802   7.350998
    43  H    6.345205   7.632576   4.057780   5.718510   5.503951
                   36         37         38         39         40
    36  H    0.000000
    37  H    3.537128   0.000000
    38  H    6.560575   3.656632   0.000000
    39  H    5.715294   2.557840   1.772799   0.000000
    40  H    6.265983   2.887748   1.773138   1.776751   0.000000
    41  H    5.962936   4.090593   2.638471   3.813826   3.231065
    42  H    5.943697   3.511162   2.884349   3.640644   2.386879
    43  H    4.102863   3.164671   4.484715   4.648028   4.031856
                   41         42         43
    41  H    0.000000
    42  H    1.771336   0.000000
    43  H    2.818253   2.359680   0.000000
 Stoichiometry    C15H24O4
 Framework group  C1[X(C15H24O4)]
 Deg. of freedom   123
 Full point group                 C1      NOp   1
 Largest Abelian subgroup         C1      NOp   1
 Largest concise Abelian subgroup C1      NOp   1
                         Standard orientation:                         
 ---------------------------------------------------------------------
 Center     Atomic      Atomic             Coordinates (Angstroms)
 Number     Number       Type             X           Y           Z
 ---------------------------------------------------------------------
      1          6           0       -1.731239    0.662181   -0.182555
      2          6           0       -1.011709   -0.484886   -0.202742
      3          6           0        0.457621   -0.651623   -0.469048
      4          6           0        1.328162    0.470481    0.148149
      5          6           0        1.304423    1.780899   -0.675543
      6          6           0       -0.028903    2.129011   -1.362403
      7          6           0       -1.297933    2.080345   -0.488920
      8          6           0       -3.128959    0.360294    0.152023
      9          6           0       -3.267749   -1.130592    0.408147
     10          6           0       -1.881327   -1.720373    0.101529
     11          8           0       -4.051302    1.174415    0.200246
     12          6           0       -1.206871    2.949938    0.782233
     13          6           0       -1.891216   -2.714607   -1.062136
     14          8           0       -1.413652   -2.374551    1.302764
     15          6           0        2.778771    0.009096    0.503166
     16          8           0        2.717815   -1.175043    1.332173
     17          6           0        3.521329    1.110687    1.273156
     18          6           0        3.651969   -0.432469   -0.687216
     19          8           0        3.182794   -1.607793   -1.340920
     20          1           0        0.625539   -0.721806   -1.552675
     21          1           0        0.777627   -1.612246   -0.058973
     22          1           0        0.879861    0.692717    1.127326
     23          1           0        2.064187    1.732428   -1.466031
     24          1           0        1.597583    2.610352   -0.022644
     25          1           0       -0.183011    1.464060   -2.221477
     26          1           0        0.067093    3.141487   -1.776589
     27          1           0       -2.114549    2.508842   -1.089129
     28          1           0       -3.547650   -1.312892    1.451563
     29          1           0       -4.066093   -1.549655   -0.215546
     30          1           0       -0.970711    3.987856    0.516424
     31          1           0       -0.435948    2.591596    1.472801
     32          1           0       -2.162529    2.949835    1.317475
     33          1           0       -0.877671   -3.070330   -1.280571
     34          1           0       -2.515594   -3.578286   -0.807601
     35          1           0       -2.292182   -2.251116   -1.970466
     36          1           0       -0.623993   -2.895666    1.076204
     37          1           0        2.162237   -0.975136    2.105652
     38          1           0        3.754912    1.969707    0.635197
     39          1           0        2.916693    1.468888    2.114855
     40          1           0        4.462625    0.715055    1.669126
     41          1           0        3.693486    0.351592   -1.447940
     42          1           0        4.675635   -0.592859   -0.316115
     43          1           0        3.049007   -2.270941   -0.642015
 ---------------------------------------------------------------------
 Rotational constants (GHZ):      0.5440741      0.2798592      0.2191602
 Standard basis: 6-31G(d) (6D, 7F)
 There are   333 symmetry adapted cartesian basis functions of A   symmetry.
 There are   333 symmetry adapted basis functions of A   symmetry.
   333 basis functions,   628 primitive gaussians,   333 cartesian basis functions
    73 alpha electrons       73 beta electrons
       nuclear repulsion energy      1611.2715175547 Hartrees.
 NAtoms=   43 NActive=   43 NUniq=   43 SFac= 1.00D+00 NAtFMM=   60 NAOKFM=F Big=F
 Integral buffers will be    131072 words long.
 Raffenetti 2 integral format.
 Two-electron integral symmetry is turned on.
 ------------------------------------------------------------------------------
 Polarizable Continuum Model (PCM)
 =================================
 Model                : PCM (using non-symmetric T matrix).
 Atomic radii         : SMD-Coulomb.
 Polarization charges : Total charges.
 Charge compensation  : None.
 Solution method      : On-the-fly selection.
 Cavity type          : VdW (van der Waals Surface) (Alpha=1.000).
 Cavity algorithm     : GePol (No added spheres)
                        Default sphere list used, NSphG=   43.
                        Lebedev-Laikov grids with approx.  5.0 points / Ang**2.
                        Smoothing algorithm: Karplus/York (Gamma=1.0000).
                        Polarization charges: spherical gaussians, with
                                              point-specific exponents (IZeta= 3).
                        Self-potential: point-specific (ISelfS= 7).
                        Self-field    : sphere-specific E.n sum rule (ISelfD= 2).
 1st derivatives      : Analytical E(r).r(x)/FMM algorithm (CHGder, D1EAlg=3).
                        Cavity 1st derivative terms included.
 Solvent              : Methanol, Eps=  32.613000 Eps(inf)=   1.765709
 ------------------------------------------------------------------------------
 ------------------------------------------------------------------------------
 Atomic radii for non-electrostatic terms: SMD-CDS.
 ------------------------------------------------------------------------------
 Nuclear repulsion after PCM non-electrostatic terms =     1611.2729187677 Hartrees.
 One-electron integrals computed using PRISM.
 NBasis=   333 RedAO= T EigKep=  9.28D-04  NBF=   333
 NBsUse=   333 1.00D-06 EigRej= -1.00D+00 NBFU=   333
 Initial guess from the checkpoint file:  "DY-202A-11R_10.chk"
 B after Tr=     0.000000    0.000000    0.000000
         Rot=    0.999997   -0.001573   -0.000699    0.001551 Ang=  -0.27 deg.
 ExpMin= 1.61D-01 ExpMax= 5.48D+03 ExpMxC= 8.25D+02 IAcc=1 IRadAn=         1 AccDes= 0.00D+00
 Harris functional with IExCor=  402 and IRadAn=       1 diagonalized for initial guess.
 HarFok:  IExCor=  402 AccDes= 0.00D+00 IRadAn=         1 IDoV= 1 UseB2=F ITyADJ=14
 ICtDFT=  3500011 ScaDFX=  1.000000  1.000000  1.000000  1.000000
 FoFCou: FMM=F IPFlag=           0 FMFlag=      100000 FMFlg1=           0
         NFxFlg=           0 DoJE=T BraDBF=F KetDBF=T FulRan=T
         wScrn=  0.000000 ICntrl=     500 IOpCl=  0 I1Cent=   200000004 NGrid=           0
         NMat0=    1 NMatS0=      1 NMatT0=    0 NMatD0=    1 NMtDS0=    0 NMtDT0=    0
 Petite list used in FoFCou.
 Keep R1 ints in memory in canonical form, NReq=1565304907.
 Requested convergence on RMS density matrix=1.00D-08 within 128 cycles.
 Requested convergence on MAX density matrix=1.00D-06.
 Requested convergence on             energy=1.00D-06.
 No special actions if energy rises.
 Inv3:  Mode=1 IEnd=    21902412.
 Iteration    1 A*A^-1 deviation from unit magnitude is 5.55D-15 for   2701.
 Iteration    1 A*A^-1 deviation from orthogonality  is 5.33D-15 for   2701   2613.
 Iteration    1 A^-1*A deviation from unit magnitude is 5.44D-15 for   2701.
 Iteration    1 A^-1*A deviation from orthogonality  is 4.26D-10 for   2279   2000.
 Iteration    2 A*A^-1 deviation from unit magnitude is 2.89D-15 for   1448.
 Iteration    2 A*A^-1 deviation from orthogonality  is 2.31D-15 for   1948    903.
 Iteration    2 A^-1*A deviation from unit magnitude is 9.99D-16 for    154.
 Iteration    2 A^-1*A deviation from orthogonality  is 2.62D-16 for   2311    136.
 Error on total polarization charges =  0.05229
 SCF Done:  E(RB3LYP) =  -886.950685721     A.U. after   10 cycles
            NFock= 10  Conv=0.66D-08     -V/T= 2.0094
 SMD-CDS (non-electrostatic) energy       (kcal/mol) =       0.88
 (included in total energy above)
 D1PCM: PCM CHGder 1st derivatives, ID1Alg=3 FixD1E=F DoIter=F DoCFld=F I1PDM=0.
 Calling FoFJK, ICntrl=      2127 FMM=F ISym2X=0 I1Cent= 0 IOpClX= 0 NMat=1 NMatS=1 NMatT=0.
 ***** Axes restored to original set *****
 -------------------------------------------------------------------
 Center     Atomic                   Forces (Hartrees/Bohr)
 Number     Number              X              Y              Z
 -------------------------------------------------------------------
      1        6           0.002453741    0.003109248    0.000255578
      2        6          -0.002030336   -0.002481192    0.000197240
      3        6           0.000595092   -0.000115993   -0.000619423
      4        6           0.000142721   -0.000139860    0.000520430
      5        6          -0.000234746   -0.000394824   -0.000393344
      6        6          -0.000180569    0.000056706    0.000649560
      7        6          -0.001210895   -0.000972022    0.000317689
      8        6          -0.000872153   -0.001862856   -0.000417301
      9        6          -0.001362372   -0.000461789   -0.001024197
     10        6           0.002110793    0.000546366    0.001836439
     11        8          -0.000976157    0.000967010    0.000217943
     12        6           0.000201373   -0.000367250   -0.000657674
     13        6          -0.000536060    0.000690151   -0.000449756
     14        8           0.000083347    0.000079542   -0.000965959
     15        6           0.000555745    0.000418289    0.000009569
     16        8           0.000244985   -0.000291588   -0.000181548
     17        6          -0.000053466    0.000315561   -0.000782924
     18        6          -0.000449804    0.000710532    0.000831404
     19        8          -0.000226664   -0.001189208   -0.000997747
     20        1          -0.000041860    0.000049203    0.000301696
     21        1          -0.000038670   -0.000029135    0.000134705
     22        1          -0.000030891   -0.000048467    0.000000468
     23        1           0.000223428    0.000058176    0.000052694
     24        1           0.000084912    0.000150352   -0.000024585
     25        1           0.000057818    0.000137614   -0.000367792
     26        1          -0.000106646    0.000055982   -0.000047223
     27        1           0.000131040   -0.000076139   -0.000251116
     28        1           0.000726663    0.000760484    0.000393069
     29        1           0.000363006    0.000485631    0.000061637
     30        1           0.000077492    0.000060042    0.000198321
     31        1           0.000057838   -0.000050128    0.000150301
     32        1          -0.000047938    0.000149393    0.000116503
     33        1           0.000081595   -0.000466436   -0.000041689
     34        1           0.000139285   -0.000218278    0.000004561
     35        1           0.000106672   -0.000104805   -0.000077924
     36        1          -0.000239511    0.000115724    0.000052042
     37        1          -0.000299085    0.000224996   -0.000420806
     38        1           0.000137665    0.000007023    0.000157214
     39        1           0.000155817   -0.000163655    0.000305563
     40        1           0.000051647    0.000026739    0.000281285
     41        1          -0.000027764    0.000075853    0.000345172
     42        1           0.000038406    0.000174161    0.000118087
     43        1           0.000144506    0.000008848    0.000211837
 -------------------------------------------------------------------
 Cartesian Forces:  Max     0.003109248 RMS     0.000677688

 GradGradGradGradGradGradGradGradGradGradGradGradGradGradGradGradGradGrad
 Berny optimization.
 Using GEDIIS/GDIIS optimizer.
 FormGI is forming the generalized inverse of G from B-inverse, IUseBI=4.
 Internal  Forces:  Max     0.001427648 RMS     0.000295513
 Search for a local minimum.
 Step number   5 out of a maximum of  258
 All quantities printed in internal units (Hartrees-Bohrs-Radians)
 Mixed Optimization -- En-DIIS/RFO-DIIS
 Swapping is turned off.
 Update second derivatives using D2CorX and points    3    4    5
 DE= -1.11D-04 DEPred=-1.19D-04 R= 9.33D-01
 TightC=F SS=  1.41D+00  RLast= 2.41D-01 DXNew= 1.3774D+00 7.2438D-01
 Trust test= 9.33D-01 RLast= 2.41D-01 DXMaxT set to 8.19D-01
 ITU=  1  1  1  1  0
     Eigenvalues ---    0.00113   0.00266   0.00302   0.00340   0.00350
     Eigenvalues ---    0.00376   0.00406   0.00715   0.00781   0.00945
     Eigenvalues ---    0.01074   0.01112   0.01323   0.01343   0.01369
     Eigenvalues ---    0.01411   0.02526   0.02667   0.03122   0.03768
     Eigenvalues ---    0.03933   0.04078   0.04445   0.04602   0.04736
     Eigenvalues ---    0.04849   0.04938   0.05060   0.05129   0.05419
     Eigenvalues ---    0.05429   0.05567   0.05571   0.05627   0.05633
     Eigenvalues ---    0.05639   0.05681   0.05840   0.05904   0.06018
     Eigenvalues ---    0.06139   0.06487   0.07199   0.07801   0.08327
     Eigenvalues ---    0.08593   0.08932   0.09051   0.09331   0.09640
     Eigenvalues ---    0.10447   0.11853   0.12204   0.13469   0.14029
     Eigenvalues ---    0.14752   0.15932   0.15984   0.15989   0.16000
     Eigenvalues ---    0.16000   0.16000   0.16000   0.16000   0.16000
     Eigenvalues ---    0.16000   0.16020   0.16340   0.16402   0.16543
     Eigenvalues ---    0.17550   0.18575   0.19016   0.20041   0.20807
     Eigenvalues ---    0.22804   0.23473   0.24960   0.25207   0.26316
     Eigenvalues ---    0.26965   0.27338   0.27975   0.28215   0.28453
     Eigenvalues ---    0.28882   0.29012   0.29433   0.29584   0.30695
     Eigenvalues ---    0.31587   0.32022   0.32547   0.33712   0.33756
     Eigenvalues ---    0.33833   0.33852   0.33967   0.34080   0.34096
     Eigenvalues ---    0.34119   0.34129   0.34130   0.34146   0.34161
     Eigenvalues ---    0.34177   0.34199   0.34204   0.34227   0.34320
     Eigenvalues ---    0.34324   0.34365   0.34483   0.34638   0.36665
     Eigenvalues ---    0.38906   0.42648   0.43843   0.51649   0.52382
     Eigenvalues ---    0.52932   0.55291   0.96938
 En-DIIS/RFO-DIIS IScMMF=        0 using points:     5    4    3    2
 RFO step:  Lambda=-4.36354732D-05.
 DidBck=F Rises=F RFO-DIIS coefs:    1.05252    0.19506   -0.26589    0.01831
 Iteration  1 RMS(Cart)=  0.04184690 RMS(Int)=  0.00076077
 Iteration  2 RMS(Cart)=  0.00104654 RMS(Int)=  0.00007792
 Iteration  3 RMS(Cart)=  0.00000033 RMS(Int)=  0.00007792
 Variable       Old X    -DE/DX   Delta X   Delta X   Delta X     New X
                                 (Linear)    (Quad)   (Total)
    R1        2.55909   0.00114  -0.00060   0.00070   0.00013   2.55923
    R2        2.86142  -0.00143   0.00166  -0.00104   0.00060   2.86202
    R3        2.77520   0.00132  -0.00179  -0.00024  -0.00194   2.77326
    R4        2.83940   0.00086  -0.00104   0.00057  -0.00051   2.83889
    R5        2.91241  -0.00131   0.00162  -0.00062   0.00097   2.91338
    R6        2.92626   0.00040   0.00039   0.00190   0.00230   2.92856
    R7        2.07644  -0.00031  -0.00005  -0.00064  -0.00069   2.07575
    R8        2.06436   0.00006  -0.00033  -0.00008  -0.00041   2.06395
    R9        2.92525   0.00018  -0.00024   0.00034   0.00013   2.92538
   R10        2.95377   0.00013   0.00007  -0.00138  -0.00131   2.95246
   R11        2.07797   0.00000  -0.00007   0.00014   0.00006   2.07803
   R12        2.90964   0.00008   0.00002  -0.00020  -0.00014   2.90949
   R13        2.07394   0.00012  -0.00021  -0.00001  -0.00022   2.07372
   R14        2.07027   0.00012   0.00000   0.00021   0.00021   2.07048
   R15        2.91274  -0.00018   0.00011  -0.00166  -0.00152   2.91122
   R16        2.07347   0.00020  -0.00025   0.00008  -0.00018   2.07329
   R17        2.07515   0.00006  -0.00008  -0.00005  -0.00013   2.07502
   R18        2.91552  -0.00026   0.00013  -0.00132  -0.00119   2.91433
   R19        2.07932   0.00001   0.00001   0.00019   0.00020   2.07952
   R20        2.87065  -0.00055   0.00000  -0.00267  -0.00270   2.86795
   R21        2.32662   0.00138  -0.00057   0.00004  -0.00053   2.32609
   R22        2.90553   0.00069  -0.00145  -0.00130  -0.00287   2.90266
   R23        2.07034   0.00006   0.00026   0.00074   0.00100   2.07134
   R24        2.07178  -0.00049   0.00023  -0.00103  -0.00080   2.07098
   R25        2.89240   0.00049  -0.00029   0.00113   0.00084   2.89324
   R26        2.73171  -0.00089   0.00061  -0.00106  -0.00044   2.73126
   R27        2.07328   0.00002  -0.00006  -0.00015  -0.00021   2.07307
   R28        2.06976   0.00015  -0.00028   0.00012  -0.00016   2.06960
   R29        2.06989   0.00010  -0.00014  -0.00010  -0.00024   2.06965
   R30        2.07141   0.00023  -0.00026   0.00010  -0.00016   2.07125
   R31        2.07059   0.00010  -0.00012   0.00003  -0.00009   2.07050
   R32        2.07066  -0.00002   0.00006   0.00009   0.00015   2.07081
   R33        1.83843  -0.00027   0.00019  -0.00010   0.00009   1.83852
   R34        2.73401  -0.00029   0.00011  -0.00128  -0.00117   2.73284
   R35        2.90169   0.00025  -0.00010   0.00159   0.00148   2.90317
   R36        2.91194  -0.00063   0.00080  -0.00080  -0.00001   2.91193
   R37        1.83887  -0.00012   0.00012  -0.00001   0.00010   1.83897
   R38        2.06963  -0.00006   0.00026   0.00040   0.00067   2.07030
   R39        2.07212   0.00009  -0.00019  -0.00014  -0.00034   2.07178
   R40        2.06954   0.00014  -0.00016  -0.00006  -0.00023   2.06931
   R41        2.69168   0.00137  -0.00154  -0.00022  -0.00176   2.68991
   R42        2.06593  -0.00018   0.00014  -0.00042  -0.00029   2.06564
   R43        2.07984   0.00005  -0.00002   0.00016   0.00013   2.07997
   R44        1.83812   0.00013   0.00002   0.00035   0.00038   1.83850
    A1        2.26302   0.00065  -0.00103   0.00133   0.00026   2.26329
    A2        1.91237  -0.00053   0.00046  -0.00166  -0.00142   1.91095
    A3        2.10712  -0.00013   0.00060   0.00024   0.00108   2.10820
    A4        2.23473  -0.00069   0.00046  -0.00194  -0.00147   2.23326
    A5        1.95657   0.00047  -0.00106  -0.00037  -0.00176   1.95481
    A6        2.09187   0.00021   0.00064   0.00231   0.00324   2.09511
    A7        1.98089  -0.00018  -0.00097  -0.00320  -0.00426   1.97663
    A8        1.90849   0.00000   0.00044   0.00138   0.00181   1.91031
    A9        1.89390   0.00010   0.00060   0.00236   0.00301   1.89691
   A10        1.93204   0.00011  -0.00044  -0.00098  -0.00140   1.93064
   A11        1.89960  -0.00003   0.00064   0.00065   0.00133   1.90093
   A12        1.84343   0.00002  -0.00018   0.00009  -0.00010   1.84332
   A13        1.97439   0.00000  -0.00031  -0.00213  -0.00246   1.97192
   A14        1.98053   0.00035   0.00237   0.00129   0.00365   1.98418
   A15        1.84645  -0.00016  -0.00070  -0.00022  -0.00091   1.84554
   A16        1.96597  -0.00030   0.00045  -0.00037   0.00010   1.96607
   A17        1.87181   0.00010  -0.00141   0.00025  -0.00118   1.87064
   A18        1.80880   0.00001  -0.00079   0.00149   0.00070   1.80950
   A19        2.02867   0.00017  -0.00074  -0.00019  -0.00094   2.02773
   A20        1.91268  -0.00008  -0.00004   0.00114   0.00109   1.91377
   A21        1.89622  -0.00001   0.00020  -0.00038  -0.00017   1.89604
   A22        1.86310   0.00012  -0.00039   0.00087   0.00049   1.86359
   A23        1.90329  -0.00016   0.00057  -0.00092  -0.00035   1.90294
   A24        1.85193  -0.00005   0.00051  -0.00054  -0.00003   1.85190
   A25        2.04095  -0.00009   0.00041   0.00031   0.00071   2.04166
   A26        1.91121   0.00000  -0.00080   0.00010  -0.00071   1.91050
   A27        1.87655   0.00012   0.00008  -0.00028  -0.00019   1.87636
   A28        1.88486   0.00015  -0.00029   0.00223   0.00195   1.88681
   A29        1.89107  -0.00008   0.00044  -0.00092  -0.00049   1.89058
   A30        1.85014  -0.00011   0.00017  -0.00171  -0.00155   1.84860
   A31        1.96041   0.00014   0.00041   0.00089   0.00125   1.96166
   A32        1.95852  -0.00010  -0.00018  -0.00329  -0.00346   1.95506
   A33        1.83663   0.00007  -0.00046   0.00253   0.00209   1.83872
   A34        1.98288  -0.00020   0.00140  -0.00085   0.00057   1.98345
   A35        1.86462  -0.00013  -0.00008  -0.00132  -0.00138   1.86323
   A36        1.84807   0.00025  -0.00136   0.00257   0.00119   1.84927
   A37        1.90405  -0.00030   0.00047   0.00025   0.00023   1.90428
   A38        2.19691   0.00008  -0.00015  -0.00030  -0.00029   2.19661
   A39        2.18209   0.00022  -0.00029   0.00034   0.00020   2.18228
   A40        1.83430   0.00045  -0.00054  -0.00111  -0.00237   1.83192
   A41        1.92541  -0.00045  -0.00066  -0.01104  -0.01158   1.91383
   A42        1.92384  -0.00029   0.00228   0.00549   0.00797   1.93181
   A43        1.93528  -0.00026  -0.00100  -0.00462  -0.00551   1.92978
   A44        1.97855   0.00004   0.00199   0.00820   0.01032   1.98887
   A45        1.86728   0.00046  -0.00197   0.00248   0.00047   1.86775
   A46        1.81385  -0.00010   0.00022  -0.00085  -0.00096   1.81289
   A47        1.95441   0.00018  -0.00115  -0.00318  -0.00421   1.95020
   A48        1.92228  -0.00002   0.00044   0.00300   0.00352   1.92580
   A49        1.97682  -0.00029   0.00067  -0.00197  -0.00118   1.97563
   A50        1.87507   0.00029  -0.00007   0.00320   0.00321   1.87828
   A51        1.91761  -0.00005  -0.00004   0.00014   0.00000   1.91761
   A52        1.92443   0.00026  -0.00037   0.00092   0.00055   1.92497
   A53        1.95694  -0.00003   0.00040   0.00011   0.00051   1.95744
   A54        1.92950   0.00017  -0.00057  -0.00015  -0.00072   1.92878
   A55        1.88679  -0.00014   0.00016  -0.00084  -0.00068   1.88611
   A56        1.88208  -0.00018   0.00023   0.00004   0.00026   1.88234
   A57        1.88176  -0.00010   0.00017  -0.00010   0.00007   1.88183
   A58        1.93513   0.00030  -0.00053   0.00075   0.00021   1.93535
   A59        1.91674   0.00003   0.00020  -0.00005   0.00015   1.91689
   A60        1.93674   0.00019  -0.00051   0.00110   0.00059   1.93733
   A61        1.89377  -0.00034   0.00089  -0.00231  -0.00143   1.89235
   A62        1.88645  -0.00016   0.00003   0.00028   0.00031   1.88676
   A63        1.89385  -0.00005  -0.00004   0.00015   0.00012   1.89397
   A64        1.88756  -0.00001   0.00044   0.00088   0.00132   1.88888
   A65        1.90990  -0.00022   0.00094  -0.00217  -0.00123   1.90867
   A66        1.92936   0.00008  -0.00168   0.00092  -0.00076   1.92860
   A67        2.02086   0.00019   0.00116  -0.00118  -0.00003   2.02083
   A68        1.89676   0.00019  -0.00063   0.00121   0.00059   1.89734
   A69        1.80492  -0.00003   0.00094   0.00024   0.00118   1.80610
   A70        1.89539  -0.00020  -0.00064   0.00106   0.00042   1.89581
   A71        1.88744  -0.00074   0.00060  -0.00450  -0.00390   1.88354
   A72        1.95383   0.00029  -0.00113   0.00071  -0.00042   1.95341
   A73        1.93117   0.00002   0.00020   0.00076   0.00095   1.93212
   A74        1.91537   0.00009   0.00038   0.00076   0.00114   1.91650
   A75        1.88443  -0.00002  -0.00043   0.00039  -0.00005   1.88438
   A76        1.88667  -0.00014   0.00025  -0.00034  -0.00009   1.88658
   A77        1.89064  -0.00027   0.00079  -0.00242  -0.00162   1.88902
   A78        1.98705   0.00075  -0.00016   0.00024   0.00007   1.98712
   A79        1.93216  -0.00047   0.00066  -0.00275  -0.00210   1.93006
   A80        1.88425  -0.00028  -0.00056  -0.00022  -0.00078   1.88347
   A81        1.85975   0.00006   0.00140   0.00312   0.00451   1.86426
   A82        1.91863  -0.00019  -0.00116   0.00100  -0.00016   1.91846
   A83        1.87949   0.00010  -0.00018  -0.00147  -0.00165   1.87784
   A84        1.85262  -0.00035   0.00120  -0.00097   0.00024   1.85285
    D1        0.06376   0.00002  -0.00219   0.00065  -0.00154   0.06221
    D2       -3.08374  -0.00006   0.00086  -0.00023   0.00061  -3.08313
    D3       -3.11786  -0.00013  -0.00121  -0.00237  -0.00356  -3.12143
    D4        0.01782  -0.00021   0.00184  -0.00325  -0.00141   0.01642
    D5        0.37904  -0.00011  -0.00228  -0.00568  -0.00797   0.37107
    D6       -1.88024   0.00013  -0.00442  -0.00242  -0.00684  -1.88708
    D7        2.40130  -0.00015  -0.00245  -0.00532  -0.00776   2.39353
    D8       -2.71867   0.00006  -0.00335  -0.00234  -0.00571  -2.72438
    D9        1.30523   0.00031  -0.00549   0.00092  -0.00458   1.30065
   D10       -0.69642   0.00002  -0.00351  -0.00198  -0.00550  -0.70192
   D11        0.03544   0.00017   0.00501   0.02960   0.03460   0.07004
   D12       -3.08872  -0.00007   0.00264   0.01192   0.01455  -3.07417
   D13        3.14119   0.00005   0.00584   0.02693   0.03277  -3.10922
   D14        0.01703  -0.00018   0.00347   0.00925   0.01272   0.02975
   D15        0.66870   0.00006   0.00527   0.00612   0.01138   0.68009
   D16       -1.49784   0.00005   0.00622   0.00865   0.01489  -1.48295
   D17        2.78271  -0.00003   0.00588   0.00654   0.01241   2.79513
   D18       -2.46658   0.00015   0.00204   0.00708   0.00909  -2.45749
   D19        1.65006   0.00013   0.00298   0.00961   0.01260   1.66266
   D20       -0.35257   0.00006   0.00265   0.00749   0.01012  -0.34245
   D21       -0.06198   0.00019  -0.00770  -0.02337  -0.03109  -0.09306
   D22        2.07794  -0.00013  -0.00739  -0.02806  -0.03544   2.04250
   D23       -2.06589  -0.00008  -0.00793  -0.02795  -0.03585  -2.10174
   D24        3.07425   0.00011  -0.00494  -0.02419  -0.02914   3.04511
   D25       -1.06902  -0.00020  -0.00462  -0.02888  -0.03349  -1.10251
   D26        1.07034  -0.00016  -0.00516  -0.02877  -0.03391   1.03644
   D27       -1.36638   0.00004  -0.00241  -0.00642  -0.00879  -1.37517
   D28        2.64911   0.00015  -0.00493  -0.00510  -0.01001   2.63910
   D29        0.67772   0.00006  -0.00473  -0.00739  -0.01210   0.66562
   D30        0.78732  -0.00001  -0.00290  -0.00772  -0.01061   0.77671
   D31       -1.48037   0.00010  -0.00542  -0.00641  -0.01183  -1.49220
   D32        2.83142   0.00001  -0.00523  -0.00869  -0.01392   2.81750
   D33        2.80599   0.00006  -0.00299  -0.00778  -0.01076   2.79524
   D34        0.53830   0.00017  -0.00551  -0.00647  -0.01197   0.52633
   D35       -1.43309   0.00008  -0.00532  -0.00875  -0.01406  -1.44715
   D36        0.61370   0.00002  -0.00220   0.00240   0.00021   0.61391
   D37       -1.49968  -0.00019  -0.00112   0.00048  -0.00063  -1.50031
   D38        2.76725  -0.00007  -0.00181   0.00072  -0.00109   2.76616
   D39        2.88874   0.00024   0.00128   0.00194   0.00323   2.89197
   D40        0.77536   0.00003   0.00236   0.00003   0.00239   0.77775
   D41       -1.24089   0.00014   0.00166   0.00027   0.00193  -1.23896
   D42       -1.41543   0.00015  -0.00027   0.00369   0.00342  -1.41201
   D43        2.75437  -0.00006   0.00081   0.00177   0.00259   2.75696
   D44        0.73812   0.00006   0.00011   0.00201   0.00213   0.74024
   D45       -0.92454   0.00019   0.00019   0.03687   0.03707  -0.88747
   D46       -3.01294   0.00004   0.00141   0.03618   0.03759  -2.97535
   D47        1.10589   0.00011   0.00279   0.03489   0.03768   1.14357
   D48        3.08673   0.00015  -0.00191   0.03907   0.03715   3.12387
   D49        0.99832   0.00001  -0.00070   0.03837   0.03767   1.03599
   D50       -1.16603   0.00007   0.00068   0.03708   0.03776  -1.12827
   D51        1.06949   0.00017   0.00000   0.03808   0.03809   1.10758
   D52       -1.01892   0.00002   0.00122   0.03739   0.03861  -0.98031
   D53        3.09992   0.00009   0.00259   0.03610   0.03870   3.13862
   D54        0.86958   0.00001   0.00248  -0.00062   0.00186   0.87145
   D55       -1.28071  -0.00013   0.00324  -0.00396  -0.00072  -1.28143
   D56        2.99983  -0.00007   0.00341  -0.00185   0.00156   3.00139
   D57        3.00917   0.00010   0.00162   0.00141   0.00303   3.01220
   D58        0.85887  -0.00004   0.00238  -0.00193   0.00045   0.85933
   D59       -1.14377   0.00003   0.00255   0.00018   0.00273  -1.14104
   D60       -1.28029   0.00003   0.00229   0.00078   0.00307  -1.27721
   D61        2.85260  -0.00011   0.00304  -0.00256   0.00049   2.85309
   D62        0.84996  -0.00005   0.00321  -0.00044   0.00277   0.85273
   D63       -1.29285   0.00011   0.00085   0.00355   0.00442  -1.28843
   D64        0.95375  -0.00007   0.00218  -0.00101   0.00119   0.95494
   D65        2.98503   0.00004   0.00124   0.00082   0.00208   2.98711
   D66        0.87091   0.00018  -0.00016   0.00577   0.00562   0.87653
   D67        3.11752  -0.00001   0.00117   0.00121   0.00239   3.11990
   D68       -1.13438   0.00010   0.00023   0.00304   0.00328  -1.13111
   D69        2.86765   0.00008   0.00011   0.00444   0.00456   2.87221
   D70       -1.16893  -0.00011   0.00144  -0.00011   0.00133  -1.16760
   D71        0.86236   0.00000   0.00050   0.00171   0.00222   0.86457
   D72       -3.06162  -0.00015   0.00545  -0.00397   0.00146  -3.06016
   D73        1.11830  -0.00013   0.00523  -0.00360   0.00161   1.11991
   D74       -0.98208  -0.00010   0.00514  -0.00344   0.00168  -0.98040
   D75        0.97399  -0.00008   0.00382  -0.00155   0.00229   0.97628
   D76       -1.12927  -0.00006   0.00360  -0.00118   0.00244  -1.12683
   D77        3.05353  -0.00003   0.00351  -0.00102   0.00251   3.05604
   D78       -1.06696   0.00003   0.00402  -0.00111   0.00291  -1.06405
   D79        3.11295   0.00005   0.00380  -0.00074   0.00306   3.11601
   D80        1.01257   0.00007   0.00370  -0.00058   0.00313   1.01570
   D81       -0.07211  -0.00005  -0.00954  -0.04279  -0.05236  -0.12447
   D82        2.01491  -0.00033  -0.01140  -0.05466  -0.06612   1.94879
   D83       -2.20994  -0.00022  -0.01281  -0.05501  -0.06780  -2.27774
   D84        3.05224   0.00018  -0.00720  -0.02530  -0.03252   3.01972
   D85       -1.14393  -0.00010  -0.00906  -0.03718  -0.04628  -1.19021
   D86        0.91441   0.00001  -0.01047  -0.03753  -0.04796   0.86644
   D87        0.07751  -0.00004   0.00998   0.03865   0.04860   0.12611
   D88       -2.04757  -0.00004   0.01086   0.04420   0.05503  -1.99254
   D89        2.11469   0.00001   0.01055   0.04304   0.05355   2.16823
   D90       -2.00292   0.00036   0.01163   0.05487   0.06653  -1.93638
   D91        2.15519   0.00037   0.01251   0.06042   0.07297   2.22816
   D92        0.03426   0.00042   0.01220   0.05926   0.07148   0.10574
   D93        2.17958  -0.00008   0.01350   0.04931   0.06276   2.24235
   D94        0.05450  -0.00007   0.01438   0.05486   0.06919   0.12370
   D95       -2.06643  -0.00002   0.01407   0.05370   0.06771  -1.99872
   D96        1.04577   0.00024  -0.00539   0.00348  -0.00178   1.04399
   D97        3.13849   0.00002  -0.00449   0.00104  -0.00332   3.13516
   D98       -1.05087   0.00011  -0.00473   0.00190  -0.00270  -1.05357
   D99        3.09008   0.00005  -0.00544  -0.00112  -0.00669   3.08339
   D100      -1.10039  -0.00017  -0.00455  -0.00356  -0.00823  -1.10862
   D101       0.99344  -0.00009  -0.00479  -0.00270  -0.00761   0.98582
   D102      -1.09624   0.00018  -0.00512   0.00174  -0.00338  -1.09962
   D103       0.99647  -0.00003  -0.00423  -0.00070  -0.00493   0.99155
   D104       3.09031   0.00005  -0.00447   0.00016  -0.00431   3.08600
   D105      -1.36557  -0.00007   0.00466   0.00987   0.01439  -1.35118
   D106       2.95287  -0.00009   0.00423   0.00770   0.01207   2.96494
   D107       0.79530   0.00011   0.00348   0.00798   0.01146   0.80676
   D108      -0.96058   0.00022   0.01157   0.04670   0.05827  -0.90231
   D109       1.14776   0.00030   0.00971   0.04725   0.05696   1.20472
   D110      -3.12378   0.00014   0.00917   0.04909   0.05827  -3.06552
   D111      -1.22174  -0.00010   0.00289   0.00040   0.00329  -1.21845
   D112       0.88109   0.00008   0.00171   0.00189   0.00361   0.88470
   D113       2.96653  -0.00018   0.00305  -0.00014   0.00291   2.96944
   D114       2.96514   0.00000   0.00315   0.00174   0.00490   2.97003
   D115      -1.21521   0.00019   0.00198   0.00323   0.00521  -1.21000
   D116       0.87023  -0.00007   0.00332   0.00120   0.00452   0.87474
   D117       1.01305   0.00004   0.00269   0.00032   0.00301   1.01607
   D118       3.11589   0.00023   0.00151   0.00182   0.00333   3.11922
   D119      -1.08186  -0.00004   0.00285  -0.00022   0.00263  -1.07922
   D120      -1.14220  -0.00005  -0.00623   0.00962   0.00339  -1.13880
   D121       0.95237   0.00020  -0.00405   0.01181   0.00776   0.96013
   D122       3.00561  -0.00010  -0.00422   0.00835   0.00412   3.00973
   D123       0.94645  -0.00024  -0.00378   0.00646   0.00267   0.94912
   D124       3.04102   0.00001  -0.00161   0.00864   0.00703   3.04805
   D125      -1.18893  -0.00030  -0.00178   0.00518   0.00340  -1.18553
   D126       2.95907  -0.00012  -0.00431   0.00840   0.00409   2.96316
   D127      -1.22955   0.00013  -0.00214   0.01059   0.00845  -1.22109
   D128       0.82369  -0.00018  -0.00231   0.00713   0.00482   0.82851
   D129      -0.89419  -0.00010  -0.00061  -0.00804  -0.00865  -0.90285
   D130      -3.02914  -0.00002  -0.00234  -0.00693  -0.00927  -3.03840
   D131       1.22216  -0.00008  -0.00231  -0.00743  -0.00973   1.21242
         Item               Value     Threshold  Converged?
 Maximum Force            0.001428     0.000450     NO 
 RMS     Force            0.000296     0.000300     YES
 Maximum Displacement     0.240282     0.001800     NO 
 RMS     Displacement     0.041915     0.001200     NO 
 Predicted change in Energy=-1.124209D-04
 GradGradGradGradGradGradGradGradGradGradGradGradGradGradGradGradGradGrad

                          Input orientation:                          
 ---------------------------------------------------------------------
 Center     Atomic      Atomic             Coordinates (Angstroms)
 Number     Number       Type             X           Y           Z
 ---------------------------------------------------------------------
      1          6           0       -1.688991    0.643975   -0.201381
      2          6           0       -0.947505   -0.489213   -0.214392
      3          6           0        0.523305   -0.627945   -0.486997
      4          6           0        1.370466    0.512778    0.131650
      5          6           0        1.323618    1.818776   -0.698176
      6          6           0       -0.014360    2.135862   -1.390819
      7          6           0       -1.284567    2.067897   -0.521768
      8          6           0       -3.078467    0.316038    0.138477
      9          6           0       -3.176481   -1.165308    0.453554
     10          6           0       -1.794637   -1.737457    0.103534
     11          8           0       -4.019667    1.108735    0.168814
     12          6           0       -1.216592    2.948032    0.742792
     13          6           0       -1.827514   -2.715415   -1.074001
     14          8           0       -1.285820   -2.403338    1.281102
     15          6           0        2.827727    0.084609    0.497813
     16          8           0        2.787368   -1.124907    1.289524
     17          6           0        3.522761    1.184959    1.314115
     18          6           0        3.733705   -0.293529   -0.689904
     19          8           0        3.309499   -1.458371   -1.389458
     20          1           0        0.690232   -0.689538   -1.570929
     21          1           0        0.865669   -1.582792   -0.082096
     22          1           0        0.910794    0.730739    1.106544
     23          1           0        2.087251    1.783355   -1.485464
     24          1           0        1.596535    2.656992   -0.047512
     25          1           0       -0.150881    1.463948   -2.247326
     26          1           0        0.062736    3.147436   -1.810933
     27          1           0       -2.106895    2.474564   -1.129513
     28          1           0       -3.391089   -1.302045    1.519715
     29          1           0       -4.002062   -1.625286   -0.101301
     30          1           0       -1.003211    3.989136    0.470713
     31          1           0       -0.439744    2.612650    1.438106
     32          1           0       -2.173562    2.929534    1.275105
     33          1           0       -0.816805   -3.054335   -1.328833
     34          1           0       -2.430982   -3.591754   -0.812599
     35          1           0       -2.263259   -2.245375   -1.962833
     36          1           0       -0.491319   -2.904516    1.027860
     37          1           0        2.170609   -0.978947    2.027974
     38          1           0        3.737119    2.071199    0.706768
     39          1           0        2.895474    1.496612    2.157527
     40          1           0        4.470617    0.808535    1.712824
     41          1           0        3.768725    0.518840   -1.420434
     42          1           0        4.754422   -0.438501   -0.304408
     43          1           0        3.189681   -2.150130   -0.715933
 ---------------------------------------------------------------------
                    Distance matrix (angstroms):
                    1          2          3          4          5
     1  C    0.000000
     2  C    1.354284   0.000000
     3  C    2.567802   1.502278   0.000000
     4  C    3.080325   2.548866   1.549727   0.000000
     5  C    3.271510   3.273967   2.582933   1.548043   0.000000
     6  C    2.538677   3.024195   2.957128   2.621079   1.539638
     7  C    1.514517   2.597480   3.246101   3.145560   2.625988
     8  C    1.467545   2.305200   3.775590   4.453286   4.726158
     9  C    2.432092   2.423137   3.855102   4.857399   5.521063
    10  C    2.403196   1.541695   2.636778   3.883584   4.797192
    11  O    2.405223   3.484031   4.907621   5.423107   5.459536
    12  C    2.534424   3.578164   4.162599   3.605111   3.131179
    13  C    3.473636   2.543486   3.198196   4.701266   5.534416
    14  O    3.412684   2.452516   3.090489   4.108628   5.343496
    15  C    4.604618   3.884441   2.605369   1.562374   2.588449
    16  O    5.038803   4.076168   2.920441   2.455666   3.841716
    17  C    5.454517   5.012231   3.940477   2.546061   3.047503
    18  C    5.524781   4.709366   3.234142   2.628685   3.204750
    19  O    5.551242   4.521298   3.044163   3.155796   3.893750
    20  H    3.051986   2.136002   1.098439   2.192501   2.730296
    21  H    3.391019   2.121560   1.092196   2.166085   3.487110
    22  H    2.911542   2.585813   2.129681   1.099647   2.147386
    23  H    4.148140   3.998741   3.042570   2.177890   1.097366
    24  H    3.856241   4.049517   3.483644   2.163529   1.095652
    25  H    2.687755   2.929550   2.815901   2.979722   2.167929
    26  H    3.453481   4.098139   4.027212   3.524941   2.143220
    27  H    2.094548   3.311436   4.117808   4.187025   3.519167
    28  H    3.105849   3.104662   4.450144   5.281356   6.073469
    29  H    3.241891   3.260947   4.649989   5.787024   6.370298
    30  H    3.480246   4.530792   4.956298   4.223076   3.389823
    31  H    2.850302   3.551074   3.890365   3.064825   2.881560
    32  H    2.763802   3.925512   4.799349   4.439407   4.166280
    33  H    3.963502   2.799806   2.896887   4.431869   5.359697
    34  H    4.343447   3.490604   4.197379   5.673605   6.586649
    35  H    3.432322   2.805773   3.543884   5.019784   5.566181
    36  H    3.941731   2.754086   2.916681   3.993412   5.346278
    37  H    4.743460   3.871779   3.026861   2.541951   3.997067
    38  H    5.683695   5.417559   4.363377   2.891450   2.804028
    39  H    5.225779   4.933354   4.139376   2.719881   3.275601
    40  H    6.452289   5.895282   4.741725   3.492638   4.091101
    41  H    5.593605   4.971270   3.566395   2.856685   2.861824
    42  H    6.534519   5.702863   4.239290   3.542067   4.125623
    43  H    5.645638   4.486256   3.078802   3.334519   4.385740
                    6          7          8          9         10
     6  C    0.000000
     7  C    1.540550   0.000000
     8  C    3.878048   2.592877   0.000000
     9  C    4.929346   3.870944   1.517652   0.000000
    10  C    4.517198   3.889974   2.422041   1.536022   0.000000
    11  O    4.419268   2.979542   1.230913   2.441990   3.613286
    12  C    2.580170   1.542197   3.280117   4.565566   4.764095
    13  C    5.188717   4.845598   3.496382   2.560462   1.531035
    14  O    5.418496   4.821025   3.451692   2.406689   1.445322
    15  C    3.981461   4.678027   5.921639   6.133088   4.984138
    16  O    5.066215   5.482283   6.148923   6.022290   4.772479
    17  C    4.553253   5.221155   6.761166   7.151516   6.187144
    18  C    4.521197   5.548663   6.889375   7.058199   5.768625
    19  O    4.895565   5.856014   6.803619   6.749113   5.325328
    20  H    2.917495   3.550214   4.258679   4.390485   3.174356
    21  H    4.039257   4.259619   4.382969   4.098804   2.671256
    22  H    3.011163   3.042861   4.125934   4.552714   3.797022
    23  H    2.133071   3.518357   5.610245   6.337294   5.476321
    24  H    2.161257   2.978708   5.231663   6.135367   5.552841
    25  H    1.097138   2.151173   3.947216   4.833425   4.298543
    26  H    1.098054   2.154664   4.656627   5.849804   5.565717
    27  H    2.135814   1.100434   2.685328   4.110814   4.399890
    28  H    5.629628   4.467840   2.150288   1.096108   2.178029
    29  H    5.631240   4.604473   2.163160   1.095914   2.219745
    30  H    2.806733   2.180674   4.231869   5.593898   5.792671
    31  H    2.900189   2.202633   3.731799   4.767814   4.747658
    32  H    3.521252   2.182082   2.990173   4.295175   4.826693
    33  H    5.252229   5.206478   4.315962   3.509045   2.177613
    34  H    6.243395   5.781911   4.073649   2.836644   2.163943
    35  H    4.957821   4.651755   3.411877   2.799901   2.178866
    36  H    5.610964   5.268347   4.225672   3.250349   1.978647
    37  H    5.115102   5.265234   5.727127   5.577177   4.472357
    38  H    4.298564   5.169782   7.060862   7.637865   6.743151
    39  H    4.633199   4.997773   6.415473   6.845290   6.056008
    40  H    5.613325   6.300916   7.727211   7.997496   6.951640
    41  H    4.114289   5.361244   7.025338   7.388104   6.193896
    42  H    5.527108   6.542069   7.881601   8.000124   6.689087
    43  H    5.393615   6.152101   6.789822   6.547182   5.068062
                   11         12         13         14         15
    11  O    0.000000
    12  C    3.401425   0.000000
    13  C    4.579765   5.979012   0.000000
    14  O    4.587566   5.378822   2.436664   0.000000
    15  C    6.931370   4.961424   5.655264   4.870799   0.000000
    16  O    7.251267   5.737547   5.423385   4.269111   1.446155
    17  C    7.629270   5.088842   7.038569   5.999951   1.536291
    18  C    7.925814   6.088168   6.077847   5.790663   1.540927
    19  O    7.920539   6.666962   5.297979   5.398315   2.484891
    20  H    5.333258   4.713937   3.269581   3.869880   3.073741
    21  H    5.583349   5.054169   3.085441   2.675912   2.639355
    22  H    5.033057   3.094265   4.912136   3.831190   2.112504
    23  H    6.362877   4.151745   5.977760   6.046477   2.714301
    24  H    5.829719   2.936490   6.452948   5.973283   2.903509
    25  H    4.575087   3.504147   4.653479   5.356658   4.279073
    26  H    4.974105   2.863207   6.203962   6.495412   4.728255
    27  H    2.685114   2.126578   5.197790   5.502650   5.719316
    28  H    2.834061   4.836858   3.342116   2.387874   6.452966
    29  H    2.747389   5.420938   2.619768   3.145533   7.066025
    30  H    4.181729   1.097021   6.929402   6.449830   5.470114
    31  H    4.085182   1.095188   6.051848   5.089266   4.236923
    32  H    2.819094   1.095212   6.124009   5.406260   5.806089
    33  H    5.461907   6.362379   1.096056   2.730481   5.145116
    34  H    5.057835   6.831016   1.095662   2.665954   6.548805
    35  H    4.344991   5.948731   1.095825   3.391674   6.115697
    36  H    5.412337   5.904202   2.497798   0.972904   4.497987
    37  H    6.792232   5.342845   5.350005   3.812296   1.975943
    38  H    7.834761   5.030844   7.553010   6.751389   2.194811
    39  H    7.205873   4.584451   7.105671   5.784544   2.180136
    40  H    8.634756   6.153272   7.736348   6.605988   2.167812
    41  H    7.970743   5.952639   6.472890   6.433182   2.180299
    42  H    8.922025   6.943936   7.007032   6.546674   2.151594
    43  H    7.961010   6.894518   5.061621   4.907379   2.568706
                   16         17         18         19         20
    16  O    0.000000
    17  C    2.424229   0.000000
    18  C    2.346247   2.499303   0.000000
    19  O    2.749684   3.787081   1.423441   0.000000
    20  H    3.573474   4.456506   3.193080   2.735799   0.000000
    21  H    2.404980   4.082890   3.202696   2.774344   1.745080
    22  H    2.645456   2.659281   3.499312   4.095854   3.038865
    23  H    4.080283   3.202564   2.767160   3.465818   2.841508
    24  H    4.184317   2.780514   3.699424   4.655242   3.787010
    25  H    5.276815   5.124192   4.539196   4.609785   2.408835
    26  H    5.940486   5.058559   5.154897   5.650892   3.895347
    27  H    6.539247   6.271159   6.478288   6.698723   4.246212
    28  H    6.185281   7.350428   7.527431   7.306546   5.156009
    29  H    6.948463   8.156215   7.871603   7.426045   5.005303
    30  H    6.418128   5.390655   6.490503   7.192707   5.378293
    31  H    4.940209   4.213683   5.512893   6.214915   4.608209
    32  H    6.406990   5.957614   7.010364   7.511163   5.422076
    33  H    4.854745   6.617297   5.360730   4.424609   2.814611
    34  H    6.142917   7.923822   6.992618   6.151196   4.328960
    35  H    6.110819   7.482220   6.433789   5.657188   3.361150
    36  H    3.739688   5.737472   5.255359   4.730855   3.613295
    37  H    0.973141   2.649604   3.209350   3.633973   3.902227
    38  H    3.384779   1.095556   2.746388   4.127335   4.700330
    39  H    2.763599   1.096339   3.466280   4.635131   4.852188
    40  H    2.598213   1.095031   2.744209   4.013878   5.226717
    41  H    3.317957   2.825239   1.093090   2.030076   3.310581
    42  H    2.623180   2.602350   1.100675   2.074915   4.264357
    43  H    2.287968   3.918527   1.934840   0.972894   3.018542
                   21         22         23         24         25
    21  H    0.000000
    22  H    2.601409   0.000000
    23  H    3.846122   3.034891   0.000000
    24  H    4.302456   2.347879   1.752641   0.000000
    25  H    3.873528   3.593493   2.385726   3.052211   0.000000
    26  H    5.099867   3.882178   2.462785   2.388039   1.752200
    27  H    5.137642   4.140933   4.265599   3.862564   2.469179
    28  H    4.556820   4.775889   6.968716   6.557939   5.686850
    29  H    4.867955   5.580851   7.114385   7.048765   5.383344
    30  H    5.902939   3.832081   4.271189   2.966790   3.806675
    31  H    4.649393   2.339974   3.952304   2.521004   3.871094
    32  H    5.607139   3.791617   5.204709   4.004651   4.318182
    33  H    2.559396   4.821042   5.644583   6.331291   4.658537
    34  H    3.929054   5.790900   7.054004   7.473491   5.728649
    35  H    3.710307   5.324748   5.948570   6.526842   4.278102
    36  H    2.195535   3.897075   5.911173   6.037047   5.470486
    37  H    2.553408   2.314993   4.470068   4.225784   5.443825
    38  H    4.713723   3.153533   2.758768   2.343969   4.920566
    39  H    4.314945   2.372780   3.742570   2.809968   5.355751
    40  H    4.683571   3.611921   4.106063   3.843946   6.121323
    41  H    3.825668   3.820771   2.104894   3.342906   4.115858
    42  H    4.059708   4.258097   3.666788   4.429483   5.608586
    43  H    2.474804   4.100507   4.156901   5.108162   5.154229
                   26         27         28         29         30
    26  H    0.000000
    27  H    2.371580   0.000000
    28  H    6.543700   4.788563   0.000000
    29  H    6.498024   4.632240   1.762233   0.000000
    30  H    2.655299   2.464299   5.899064   6.390778   0.000000
    31  H    3.330877   3.064495   4.903257   5.746302   1.774276
    32  H    3.817347   2.448188   4.410041   5.097479   1.771870
    33  H    6.282355   5.680915   4.220389   3.700659   7.272111
    34  H    7.254791   6.083230   3.406503   2.615575   7.820186
    35  H    5.875010   4.795488   3.780213   2.621688   6.810213
    36  H    6.707597   6.016548   3.349403   3.903428   6.935047
    37  H    6.017257   6.339835   5.594212   6.561511   6.097544
    38  H    4.582379   6.138985   7.927863   8.614634   5.119075
    39  H    5.147650   6.065041   6.910873   7.900921   4.925217
    40  H    6.108742   7.356507   8.142375   9.000046   6.451500
    41  H    4.560303   6.199388   7.951291   8.168385   6.196028
    42  H    6.094299   7.499628   8.391811   8.838876   7.304458
    43  H    6.248281   7.043619   7.001708   7.237016   7.528549
                   31         32         33         34         35
    31  H    0.000000
    32  H    1.770059   0.000000
    33  H    6.317662   6.665431   0.000000
    34  H    6.893862   6.852151   1.777887   0.000000
    35  H    6.204193   6.105077   1.774430   1.778736   0.000000
    36  H    5.532638   6.076776   2.383776   2.760775   3.538147
    37  H    4.479002   5.891932   4.949750   6.005851   6.098324
    38  H    4.274835   5.999658   7.152133   8.510170   7.859016
    39  H    3.589817   5.341073   6.829849   7.942559   7.588963
    40  H    5.238506   6.988229   7.220130   8.565768   8.257234
    41  H    5.501501   6.956159   5.814039   7.463431   6.657320
    42  H    6.270984   7.863554   6.239440   7.863288   7.433910
    43  H    6.363701   7.650594   4.152730   5.803402   5.594496
                   36         37         38         39         40
    36  H    0.000000
    37  H    3.434225   0.000000
    38  H    6.537625   3.674634   0.000000
    39  H    5.667137   2.582752   1.772912   0.000000
    40  H    6.235122   2.929924   1.773270   1.775467   0.000000
    41  H    5.988446   4.085200   2.633593   3.810566   3.223955
    42  H    5.947603   3.522524   2.890670   3.641630   2.388487
    43  H    4.142424   3.152650   4.488138   4.652102   4.036503
                   41         42         43
    41  H    0.000000
    42  H    1.770202   0.000000
    43  H    2.820463   2.355301   0.000000
 Stoichiometry    C15H24O4
 Framework group  C1[X(C15H24O4)]
 Deg. of freedom   123
 Full point group                 C1      NOp   1
 Largest Abelian subgroup         C1      NOp   1
 Largest concise Abelian subgroup C1      NOp   1
                         Standard orientation:                         
 ---------------------------------------------------------------------
 Center     Atomic      Atomic             Coordinates (Angstroms)
 Number     Number       Type             X           Y           Z
 ---------------------------------------------------------------------
      1          6           0       -1.728170    0.663335   -0.183022
      2          6           0       -1.012791   -0.486376   -0.204937
      3          6           0        0.454769   -0.656429   -0.477317
      4          6           0        1.327103    0.459335    0.151776
      5          6           0        1.311094    1.773030   -0.666995
      6          6           0       -0.018490    2.126501   -1.358189
      7          6           0       -1.290908    2.080285   -0.490946
      8          6           0       -3.125172    0.364428    0.152732
      9          6           0       -3.257413   -1.116897    0.455148
     10          6           0       -1.888623   -1.717547    0.101598
     11          8           0       -4.048022    1.178176    0.188897
     12          6           0       -1.204253    2.947914    0.781092
     13          6           0       -1.942527   -2.684508   -1.084214
     14          8           0       -1.396516   -2.404828    1.273959
     15          6           0        2.773768   -0.005156    0.515673
     16          8           0        2.704844   -1.220081    1.297066
     17          6           0        3.492867    1.072057    1.341929
     18          6           0        3.672209   -0.393881   -0.674349
     19          8           0        3.222259   -1.542754   -1.384152
     20          1           0        0.621477   -0.712663   -1.561575
     21          1           0        0.774735   -1.622250   -0.080201
     22          1           0        0.871428    0.679513    1.128048
     23          1           0        2.074613    1.726795   -1.453833
     24          1           0        1.602377    2.599250   -0.008992
     25          1           0       -0.169373    1.465151   -2.220489
     26          1           0        0.082210    3.139560   -1.769641
     27          1           0       -2.103024    2.510790   -1.095999
     28          1           0       -3.476307   -1.257692    1.519909
     29          1           0       -4.092669   -1.553151   -0.104365
     30          1           0       -0.966797    3.986123    0.518049
     31          1           0       -0.436074    2.588974    1.474273
     32          1           0       -2.162001    2.946826    1.312324
     33          1           0       -0.939548   -3.044308   -1.340955
     34          1           0       -2.566185   -3.548983   -0.830820
     35          1           0       -2.366391   -2.197122   -1.969442
     36          1           0       -0.613403   -2.921902    1.017230
     37          1           0        2.090746   -1.066289    2.036143
     38          1           0        3.728138    1.958261    0.742318
     39          1           0        2.871915    1.390847    2.187359
     40          1           0        4.431407    0.670681    1.738328
     41          1           0        3.726638    0.423619   -1.397935
     42          1           0        4.688902   -0.565430   -0.289132
     43          1           0        3.085878   -2.237256   -0.716628
 ---------------------------------------------------------------------
 Rotational constants (GHZ):      0.5451122      0.2791209      0.2193899
 Standard basis: 6-31G(d) (6D, 7F)
 There are   333 symmetry adapted cartesian basis functions of A   symmetry.
 There are   333 symmetry adapted basis functions of A   symmetry.
   333 basis functions,   628 primitive gaussians,   333 cartesian basis functions
    73 alpha electrons       73 beta electrons
       nuclear repulsion energy      1611.5065071745 Hartrees.
 NAtoms=   43 NActive=   43 NUniq=   43 SFac= 1.00D+00 NAtFMM=   60 NAOKFM=F Big=F
 Integral buffers will be    131072 words long.
 Raffenetti 2 integral format.
 Two-electron integral symmetry is turned on.
 ------------------------------------------------------------------------------
 Polarizable Continuum Model (PCM)
 =================================
 Model                : PCM (using non-symmetric T matrix).
 Atomic radii         : SMD-Coulomb.
 Polarization charges : Total charges.
 Charge compensation  : None.
 Solution method      : On-the-fly selection.
 Cavity type          : VdW (van der Waals Surface) (Alpha=1.000).
 Cavity algorithm     : GePol (No added spheres)
                        Default sphere list used, NSphG=   43.
                        Lebedev-Laikov grids with approx.  5.0 points / Ang**2.
                        Smoothing algorithm: Karplus/York (Gamma=1.0000).
                        Polarization charges: spherical gaussians, with
                                              point-specific exponents (IZeta= 3).
                        Self-potential: point-specific (ISelfS= 7).
                        Self-field    : sphere-specific E.n sum rule (ISelfD= 2).
 1st derivatives      : Analytical E(r).r(x)/FMM algorithm (CHGder, D1EAlg=3).
                        Cavity 1st derivative terms included.
 Solvent              : Methanol, Eps=  32.613000 Eps(inf)=   1.765709
 ------------------------------------------------------------------------------
 ------------------------------------------------------------------------------
 Atomic radii for non-electrostatic terms: SMD-CDS.
 ------------------------------------------------------------------------------
 Nuclear repulsion after PCM non-electrostatic terms =     1611.5079453611 Hartrees.
 One-electron integrals computed using PRISM.
 NBasis=   333 RedAO= T EigKep=  9.30D-04  NBF=   333
 NBsUse=   333 1.00D-06 EigRej= -1.00D+00 NBFU=   333
 Initial guess from the checkpoint file:  "DY-202A-11R_10.chk"
 B after Tr=     0.000000    0.000000    0.000000
         Rot=    0.999986   -0.005175    0.000552    0.000588 Ang=  -0.60 deg.
 ExpMin= 1.61D-01 ExpMax= 5.48D+03 ExpMxC= 8.25D+02 IAcc=1 IRadAn=         1 AccDes= 0.00D+00
 Harris functional with IExCor=  402 and IRadAn=       1 diagonalized for initial guess.
 HarFok:  IExCor=  402 AccDes= 0.00D+00 IRadAn=         1 IDoV= 1 UseB2=F ITyADJ=14
 ICtDFT=  3500011 ScaDFX=  1.000000  1.000000  1.000000  1.000000
 FoFCou: FMM=F IPFlag=           0 FMFlag=      100000 FMFlg1=           0
         NFxFlg=           0 DoJE=T BraDBF=F KetDBF=T FulRan=T
         wScrn=  0.000000 ICntrl=     500 IOpCl=  0 I1Cent=   200000004 NGrid=           0
         NMat0=    1 NMatS0=      1 NMatT0=    0 NMatD0=    1 NMtDS0=    0 NMtDT0=    0
 Petite list used in FoFCou.
 Keep R1 ints in memory in canonical form, NReq=1565304907.
 Requested convergence on RMS density matrix=1.00D-08 within 128 cycles.
 Requested convergence on MAX density matrix=1.00D-06.
 Requested convergence on             energy=1.00D-06.
 No special actions if energy rises.
 Inv3:  Mode=1 IEnd=    21837612.
 Iteration    1 A*A^-1 deviation from unit magnitude is 6.00D-15 for    670.
 Iteration    1 A*A^-1 deviation from orthogonality  is 4.25D-15 for   1998   1208.
 Iteration    1 A^-1*A deviation from unit magnitude is 5.55D-15 for   2664.
 Iteration    1 A^-1*A deviation from orthogonality  is 1.28D-11 for   2272   2244.
 Error on total polarization charges =  0.05234
 SCF Done:  E(RB3LYP) =  -886.950763532     A.U. after   10 cycles
            NFock= 10  Conv=0.81D-08     -V/T= 2.0094
 SMD-CDS (non-electrostatic) energy       (kcal/mol) =       0.90
 (included in total energy above)
 D1PCM: PCM CHGder 1st derivatives, ID1Alg=3 FixD1E=F DoIter=F DoCFld=F I1PDM=0.
 Calling FoFJK, ICntrl=      2127 FMM=F ISym2X=0 I1Cent= 0 IOpClX= 0 NMat=1 NMatS=1 NMatT=0.
 ***** Axes restored to original set *****
 -------------------------------------------------------------------
 Center     Atomic                   Forces (Hartrees/Bohr)
 Number     Number              X              Y              Z
 -------------------------------------------------------------------
      1        6           0.002902509    0.003044114   -0.000843929
      2        6          -0.002299530   -0.002549750    0.000454879
      3        6           0.001120487    0.000132485   -0.000576172
      4        6          -0.000422789    0.000174892    0.000106421
      5        6          -0.000289976   -0.000129309   -0.000004166
      6        6           0.000269257    0.000245713    0.000319846
      7        6          -0.001450113   -0.001419860    0.000209601
      8        6          -0.000712867   -0.000991525    0.001684522
      9        6          -0.001970082   -0.000519008   -0.000874558
     10        6           0.003288543   -0.000087710    0.001242772
     11        8          -0.001678551    0.001246668   -0.000393504
     12        6           0.000224308   -0.000078814   -0.000561772
     13        6          -0.000627129    0.000446150   -0.000383161
     14        8          -0.000234037    0.000467110   -0.000986715
     15        6           0.000573855    0.000253319   -0.000153020
     16        8           0.000281696   -0.000195083    0.000376776
     17        6          -0.000158095    0.000331085   -0.001251188
     18        6          -0.000041644    0.000947393    0.001976407
     19        8          -0.000641985   -0.001267353   -0.001606485
     20        1          -0.000114109    0.000018960    0.000053299
     21        1           0.000056943   -0.000157400    0.000278125
     22        1          -0.000013182   -0.000229885   -0.000000108
     23        1           0.000024090    0.000124937    0.000067394
     24        1           0.000171489    0.000152324    0.000002756
     25        1          -0.000111690    0.000023852   -0.000312538
     26        1          -0.000076354    0.000161629   -0.000022889
     27        1           0.000010678   -0.000212035   -0.000051577
     28        1           0.000814122    0.000587478    0.000286554
     29        1           0.000629878    0.000158931   -0.000259535
     30        1           0.000053095    0.000146593    0.000158828
     31        1           0.000096682   -0.000145734    0.000162505
     32        1          -0.000096479    0.000219634    0.000195721
     33        1           0.000183947   -0.000347377   -0.000129360
     34        1           0.000050658   -0.000211129    0.000033047
     35        1           0.000143567   -0.000081885    0.000012509
     36        1          -0.000428457    0.000085236   -0.000101841
     37        1           0.000101036   -0.000072415   -0.000149300
     38        1           0.000155504   -0.000078326    0.000241407
     39        1          -0.000031232   -0.000102268    0.000305497
     40        1           0.000142542   -0.000087220    0.000151170
     41        1          -0.000008856   -0.000424235    0.000072696
     42        1           0.000053847    0.000163310    0.000140377
     43        1           0.000058424    0.000256506    0.000128707
 -------------------------------------------------------------------
 Cartesian Forces:  Max     0.003288543 RMS     0.000788834

 GradGradGradGradGradGradGradGradGradGradGradGradGradGradGradGradGradGrad
 Berny optimization.
 Using GEDIIS/GDIIS optimizer.
 FormGI is forming the generalized inverse of G from B-inverse, IUseBI=4.
 Internal  Forces:  Max     0.002077767 RMS     0.000352081
 Search for a local minimum.
 Step number   6 out of a maximum of  258
 All quantities printed in internal units (Hartrees-Bohrs-Radians)
 Mixed Optimization -- En-DIIS/RFO-DIIS
 Swapping is turned off.
 Update second derivatives using D2CorX and points    4    5    6
 DE= -7.78D-05 DEPred=-1.12D-04 R= 6.92D-01
 TightC=F SS=  1.41D+00  RLast= 3.01D-01 DXNew= 1.3774D+00 9.0189D-01
 Trust test= 6.92D-01 RLast= 3.01D-01 DXMaxT set to 9.02D-01
 ITU=  1  1  1  1  1  0
     Eigenvalues ---    0.00092   0.00275   0.00309   0.00342   0.00376
     Eigenvalues ---    0.00400   0.00441   0.00714   0.00790   0.00915
     Eigenvalues ---    0.01092   0.01124   0.01332   0.01361   0.01370
     Eigenvalues ---    0.01571   0.02528   0.02654   0.03119   0.03702
     Eigenvalues ---    0.03941   0.04098   0.04446   0.04596   0.04731
     Eigenvalues ---    0.04861   0.04941   0.05077   0.05155   0.05416
     Eigenvalues ---    0.05427   0.05564   0.05572   0.05623   0.05635
     Eigenvalues ---    0.05667   0.05681   0.05836   0.05859   0.05979
     Eigenvalues ---    0.06136   0.06425   0.07273   0.07790   0.08304
     Eigenvalues ---    0.08686   0.08924   0.09066   0.09370   0.09588
     Eigenvalues ---    0.10421   0.11869   0.12217   0.13393   0.14144
     Eigenvalues ---    0.14812   0.15885   0.15984   0.15997   0.16000
     Eigenvalues ---    0.16000   0.16000   0.16000   0.16000   0.16000
     Eigenvalues ---    0.16018   0.16069   0.16253   0.16510   0.16621
     Eigenvalues ---    0.17519   0.18576   0.19298   0.19918   0.20822
     Eigenvalues ---    0.22770   0.23487   0.24964   0.25199   0.26446
     Eigenvalues ---    0.26927   0.27317   0.27983   0.28163   0.28429
     Eigenvalues ---    0.28913   0.29103   0.29436   0.29592   0.30902
     Eigenvalues ---    0.31604   0.31822   0.32523   0.33714   0.33760
     Eigenvalues ---    0.33833   0.33853   0.33969   0.34092   0.34105
     Eigenvalues ---    0.34119   0.34129   0.34131   0.34146   0.34161
     Eigenvalues ---    0.34192   0.34201   0.34212   0.34247   0.34320
     Eigenvalues ---    0.34325   0.34372   0.34483   0.34604   0.37215
     Eigenvalues ---    0.39032   0.42885   0.44915   0.51666   0.52386
     Eigenvalues ---    0.52919   0.54967   0.97753
 En-DIIS/RFO-DIIS IScMMF=        0 using points:     6    5    4    3    2
 RFO step:  Lambda=-5.36249608D-05.
 DidBck=F Rises=F RFO-DIIS coefs:    0.80512    0.55450   -0.54127    0.03110    0.15055
 Iteration  1 RMS(Cart)=  0.02287723 RMS(Int)=  0.00016064
 Iteration  2 RMS(Cart)=  0.00027887 RMS(Int)=  0.00003658
 Iteration  3 RMS(Cart)=  0.00000003 RMS(Int)=  0.00003658
 Variable       Old X    -DE/DX   Delta X   Delta X   Delta X     New X
                                 (Linear)    (Quad)   (Total)
    R1        2.55923   0.00134   0.00133   0.00056   0.00185   2.56108
    R2        2.86202  -0.00152  -0.00165  -0.00165  -0.00330   2.85872
    R3        2.77326   0.00199   0.00136   0.00260   0.00388   2.77714
    R4        2.83889   0.00085   0.00188  -0.00006   0.00183   2.84073
    R5        2.91338  -0.00155  -0.00117  -0.00256  -0.00368   2.90971
    R6        2.92856   0.00006  -0.00008   0.00084   0.00077   2.92933
    R7        2.07575  -0.00007  -0.00014  -0.00035  -0.00050   2.07525
    R8        2.06395   0.00026  -0.00014   0.00058   0.00044   2.06439
    R9        2.92538   0.00039  -0.00020   0.00124   0.00104   2.92641
   R10        2.95246   0.00058  -0.00007   0.00162   0.00155   2.95401
   R11        2.07803  -0.00004  -0.00022   0.00017  -0.00005   2.07798
   R12        2.90949   0.00023   0.00045   0.00014   0.00058   2.91007
   R13        2.07372  -0.00003   0.00006  -0.00016  -0.00010   2.07362
   R14        2.07048   0.00016   0.00034   0.00005   0.00039   2.07087
   R15        2.91122   0.00013   0.00013  -0.00028  -0.00016   2.91106
   R16        2.07329   0.00025   0.00024   0.00027   0.00051   2.07380
   R17        2.07502   0.00015  -0.00005   0.00037   0.00032   2.07534
   R18        2.91433   0.00003  -0.00008  -0.00025  -0.00033   2.91400
   R19        2.07952  -0.00006  -0.00002  -0.00005  -0.00007   2.07945
   R20        2.86795   0.00018  -0.00073   0.00019  -0.00054   2.86741
   R21        2.32609   0.00208   0.00063   0.00088   0.00151   2.32760
   R22        2.90266   0.00107   0.00156   0.00010   0.00174   2.90440
   R23        2.07134   0.00005  -0.00039   0.00086   0.00047   2.07181
   R24        2.07098  -0.00041  -0.00033  -0.00088  -0.00121   2.06977
   R25        2.89324   0.00047   0.00066   0.00079   0.00145   2.89469
   R26        2.73126  -0.00137   0.00040  -0.00326  -0.00286   2.72840
   R27        2.07307   0.00012   0.00004   0.00014   0.00019   2.07326
   R28        2.06960   0.00021  -0.00007   0.00050   0.00044   2.07004
   R29        2.06965   0.00017   0.00010   0.00022   0.00032   2.06997
   R30        2.07125   0.00031   0.00030   0.00033   0.00063   2.07188
   R31        2.07050   0.00015   0.00007   0.00025   0.00032   2.07082
   R32        2.07081  -0.00011   0.00001  -0.00021  -0.00020   2.07061
   R33        1.83852  -0.00037  -0.00012  -0.00040  -0.00053   1.83800
   R34        2.73284   0.00034  -0.00041   0.00074   0.00033   2.73317
   R35        2.90317  -0.00020   0.00016  -0.00022  -0.00006   2.90311
   R36        2.91193  -0.00082  -0.00049  -0.00177  -0.00227   2.90966
   R37        1.83897  -0.00018  -0.00027   0.00008  -0.00019   1.83878
   R38        2.07030  -0.00016   0.00028  -0.00052  -0.00024   2.07006
   R39        2.07178   0.00022   0.00019   0.00019   0.00037   2.07215
   R40        2.06931   0.00021   0.00000   0.00045   0.00044   2.06975
   R41        2.68991   0.00173   0.00222   0.00032   0.00254   2.69246
   R42        2.06564  -0.00037  -0.00044  -0.00037  -0.00080   2.06484
   R43        2.07997   0.00008   0.00010   0.00009   0.00018   2.08016
   R44        1.83850  -0.00009   0.00015  -0.00016   0.00000   1.83850
    A1        2.26329   0.00059   0.00161   0.00108   0.00272   2.26600
    A2        1.91095  -0.00043  -0.00019  -0.00172  -0.00184   1.90911
    A3        2.10820  -0.00016  -0.00154   0.00058  -0.00101   2.10719
    A4        2.23326  -0.00060  -0.00064  -0.00092  -0.00159   2.23166
    A5        1.95481   0.00072   0.00082   0.00089   0.00189   1.95670
    A6        2.09511  -0.00011  -0.00019   0.00003  -0.00030   2.09482
    A7        1.97663  -0.00005   0.00054  -0.00161  -0.00103   1.97561
    A8        1.91031  -0.00006  -0.00042   0.00057   0.00014   1.91045
    A9        1.89691   0.00003   0.00129  -0.00141  -0.00015   1.89675
   A10        1.93064   0.00007   0.00008  -0.00010  -0.00004   1.93060
   A11        1.90093  -0.00004  -0.00125   0.00140   0.00014   1.90107
   A12        1.84332   0.00007  -0.00027   0.00135   0.00108   1.84440
   A13        1.97192  -0.00003   0.00034  -0.00100  -0.00064   1.97128
   A14        1.98418  -0.00023   0.00050   0.00008   0.00057   1.98475
   A15        1.84554   0.00010   0.00043  -0.00062  -0.00020   1.84534
   A16        1.96607   0.00025  -0.00185   0.00253   0.00067   1.96674
   A17        1.87064  -0.00008   0.00048  -0.00085  -0.00036   1.87027
   A18        1.80950  -0.00001   0.00027  -0.00040  -0.00013   1.80937
   A19        2.02773   0.00012   0.00120   0.00023   0.00144   2.02917
   A20        1.91377   0.00002  -0.00012   0.00066   0.00055   1.91432
   A21        1.89604  -0.00004  -0.00069   0.00026  -0.00043   1.89561
   A22        1.86359  -0.00005   0.00035  -0.00011   0.00024   1.86383
   A23        1.90294  -0.00001   0.00010  -0.00070  -0.00061   1.90233
   A24        1.85190  -0.00006  -0.00105  -0.00040  -0.00145   1.85045
   A25        2.04166  -0.00001   0.00110  -0.00060   0.00050   2.04216
   A26        1.91050   0.00003   0.00011   0.00079   0.00090   1.91141
   A27        1.87636   0.00011  -0.00021   0.00015  -0.00006   1.87630
   A28        1.88681  -0.00002   0.00073   0.00001   0.00075   1.88755
   A29        1.89058  -0.00007  -0.00098  -0.00007  -0.00105   1.88953
   A30        1.84860  -0.00005  -0.00100  -0.00027  -0.00127   1.84733
   A31        1.96166   0.00006   0.00001   0.00079   0.00082   1.96248
   A32        1.95506   0.00020   0.00040  -0.00109  -0.00070   1.95435
   A33        1.83872  -0.00005   0.00051   0.00027   0.00077   1.83950
   A34        1.98345  -0.00042  -0.00029  -0.00228  -0.00258   1.98087
   A35        1.86323   0.00006  -0.00082   0.00056  -0.00026   1.86298
   A36        1.84927   0.00018   0.00018   0.00218   0.00237   1.85164
   A37        1.90428  -0.00076  -0.00061  -0.00126  -0.00170   1.90258
   A38        2.19661   0.00038   0.00010   0.00069   0.00077   2.19738
   A39        2.18228   0.00038   0.00041   0.00055   0.00094   2.18322
   A40        1.83192   0.00066   0.00136  -0.00110   0.00052   1.83245
   A41        1.91383  -0.00046  -0.00189  -0.00562  -0.00758   1.90625
   A42        1.93181  -0.00010  -0.00212   0.00537   0.00312   1.93493
   A43        1.92978  -0.00039   0.00076  -0.00529  -0.00465   1.92513
   A44        1.98887  -0.00036  -0.00083   0.00297   0.00208   1.99095
   A45        1.86775   0.00060   0.00253   0.00318   0.00577   1.87352
   A46        1.81289  -0.00015  -0.00075  -0.00073  -0.00132   1.81156
   A47        1.95020   0.00020   0.00039  -0.00100  -0.00066   1.94954
   A48        1.92580   0.00008   0.00085   0.00200   0.00278   1.92858
   A49        1.97563  -0.00022  -0.00122  -0.00141  -0.00275   1.97289
   A50        1.87828   0.00012   0.00060   0.00096   0.00154   1.87982
   A51        1.91761  -0.00003   0.00015   0.00029   0.00050   1.91811
   A52        1.92497   0.00022   0.00061   0.00067   0.00129   1.92626
   A53        1.95744  -0.00015   0.00037  -0.00107  -0.00070   1.95675
   A54        1.92878   0.00031   0.00030   0.00104   0.00134   1.93012
   A55        1.88611  -0.00006  -0.00030  -0.00035  -0.00064   1.88546
   A56        1.88234  -0.00024  -0.00048  -0.00037  -0.00084   1.88150
   A57        1.88183  -0.00010  -0.00058   0.00004  -0.00054   1.88129
   A58        1.93535   0.00026   0.00096   0.00013   0.00109   1.93644
   A59        1.91689  -0.00001  -0.00032   0.00019  -0.00013   1.91677
   A60        1.93733   0.00010   0.00085   0.00021   0.00106   1.93840
   A61        1.89235  -0.00023  -0.00150  -0.00080  -0.00230   1.89005
   A62        1.88676  -0.00014  -0.00002  -0.00023  -0.00024   1.88652
   A63        1.89397   0.00000  -0.00006   0.00047   0.00041   1.89438
   A64        1.88888  -0.00029   0.00290  -0.00441  -0.00150   1.88738
   A65        1.90867   0.00016   0.00064   0.00022   0.00087   1.90953
   A66        1.92860   0.00005  -0.00096   0.00178   0.00082   1.92942
   A67        2.02083   0.00003  -0.00053   0.00130   0.00077   2.02160
   A68        1.89734   0.00001   0.00117  -0.00098   0.00018   1.89752
   A69        1.80610  -0.00020  -0.00089  -0.00064  -0.00153   1.80456
   A70        1.89581  -0.00006   0.00072  -0.00197  -0.00125   1.89456
   A71        1.88354   0.00006  -0.00240   0.00147  -0.00093   1.88261
   A72        1.95341   0.00037   0.00078   0.00150   0.00228   1.95569
   A73        1.93212  -0.00006   0.00044  -0.00063  -0.00019   1.93193
   A74        1.91650  -0.00008  -0.00044   0.00000  -0.00044   1.91606
   A75        1.88438  -0.00003   0.00015   0.00077   0.00092   1.88531
   A76        1.88658  -0.00013   0.00005  -0.00058  -0.00053   1.88606
   A77        1.88902  -0.00009  -0.00106  -0.00113  -0.00219   1.88683
   A78        1.98712   0.00045   0.00076   0.00155   0.00231   1.98943
   A79        1.93006   0.00009  -0.00193   0.00138  -0.00054   1.92952
   A80        1.88347  -0.00028  -0.00009  -0.00113  -0.00122   1.88224
   A81        1.86426  -0.00046   0.00066  -0.00194  -0.00129   1.86297
   A82        1.91846   0.00015   0.00128   0.00018   0.00146   1.91992
   A83        1.87784   0.00003  -0.00076  -0.00008  -0.00085   1.87700
   A84        1.85285  -0.00051  -0.00042  -0.00192  -0.00234   1.85051
    D1        0.06221   0.00013   0.00102   0.00264   0.00367   0.06588
    D2       -3.08313   0.00009   0.00104   0.00358   0.00462  -3.07851
    D3       -3.12143   0.00008  -0.00107   0.00104   0.00001  -3.12142
    D4        0.01642   0.00004  -0.00105   0.00198   0.00096   0.01738
    D5        0.37107  -0.00010  -0.00113  -0.00280  -0.00392   0.36715
    D6       -1.88708   0.00024  -0.00109   0.00063  -0.00045  -1.88753
    D7        2.39353  -0.00003  -0.00180  -0.00157  -0.00336   2.39017
    D8       -2.72438  -0.00004   0.00111  -0.00100   0.00010  -2.72428
    D9        1.30065   0.00030   0.00115   0.00242   0.00357   1.30422
   D10       -0.70192   0.00003   0.00044   0.00023   0.00066  -0.70126
   D11        0.07004  -0.00017  -0.00591   0.01487   0.00898   0.07902
   D12       -3.07417   0.00017   0.00523   0.00799   0.01326  -3.06092
   D13       -3.10922  -0.00020  -0.00762   0.01346   0.00582  -3.10341
   D14        0.02975   0.00015   0.00352   0.00658   0.01010   0.03985
   D15        0.68009  -0.00004  -0.00166   0.00028  -0.00138   0.67870
   D16       -1.48295  -0.00005  -0.00183   0.00114  -0.00071  -1.48366
   D17        2.79513  -0.00011  -0.00199   0.00001  -0.00198   2.79314
   D18       -2.45749   0.00000  -0.00170  -0.00072  -0.00240  -2.45990
   D19        1.66266  -0.00001  -0.00187   0.00013  -0.00173   1.66093
   D20       -0.34245  -0.00007  -0.00202  -0.00100  -0.00301  -0.34546
   D21       -0.09306   0.00012   0.00730  -0.01742  -0.01007  -0.10313
   D22        2.04250  -0.00014   0.00554  -0.02013  -0.01457   2.02793
   D23       -2.10174   0.00003   0.00662  -0.01903  -0.01240  -2.11414
   D24        3.04511   0.00008   0.00731  -0.01657  -0.00921   3.03591
   D25       -1.10251  -0.00017   0.00555  -0.01928  -0.01370  -1.11621
   D26        1.03644  -0.00001   0.00663  -0.01818  -0.01154   1.02490
   D27       -1.37517   0.00009   0.00194  -0.00265  -0.00073  -1.37590
   D28        2.63910  -0.00002   0.00380  -0.00541  -0.00162   2.63748
   D29        0.66562   0.00004   0.00298  -0.00460  -0.00163   0.66399
   D30        0.77671   0.00002   0.00185  -0.00316  -0.00132   0.77539
   D31       -1.49220  -0.00009   0.00371  -0.00592  -0.00221  -1.49441
   D32        2.81750  -0.00003   0.00289  -0.00511  -0.00222   2.81528
   D33        2.79524   0.00012   0.00084  -0.00078   0.00005   2.79529
   D34        0.52633   0.00000   0.00270  -0.00354  -0.00084   0.52548
   D35       -1.44715   0.00007   0.00188  -0.00273  -0.00085  -1.44801
   D36        0.61391   0.00006   0.00047   0.00264   0.00311   0.61702
   D37       -1.50031   0.00002  -0.00078   0.00210   0.00133  -1.49898
   D38        2.76616   0.00010   0.00091   0.00208   0.00300   2.76916
   D39        2.89197  -0.00007  -0.00021   0.00416   0.00395   2.89593
   D40        0.77775  -0.00011  -0.00145   0.00363   0.00217   0.77992
   D41       -1.23896  -0.00003   0.00024   0.00360   0.00384  -1.23512
   D42       -1.41201   0.00000  -0.00055   0.00449   0.00393  -1.40808
   D43        2.75696  -0.00004  -0.00180   0.00395   0.00215   2.75910
   D44        0.74024   0.00005  -0.00011   0.00392   0.00382   0.74406
   D45       -0.88747  -0.00010  -0.01434  -0.01653  -0.03087  -0.91834
   D46       -2.97535  -0.00025  -0.01560  -0.01655  -0.03215  -3.00750
   D47        1.14357  -0.00023  -0.01536  -0.01637  -0.03173   1.11184
   D48        3.12387  -0.00007  -0.01358  -0.01752  -0.03110   3.09277
   D49        1.03599  -0.00022  -0.01483  -0.01754  -0.03238   1.00361
   D50       -1.12827  -0.00020  -0.01459  -0.01737  -0.03196  -1.16023
   D51        1.10758  -0.00009  -0.01345  -0.01747  -0.03091   1.07666
   D52       -0.98031  -0.00024  -0.01471  -0.01749  -0.03219  -1.01250
   D53        3.13862  -0.00022  -0.01446  -0.01731  -0.03177   3.10684
   D54        0.87145  -0.00003  -0.00192  -0.00206  -0.00397   0.86748
   D55       -1.28143  -0.00002  -0.00385  -0.00228  -0.00613  -1.28756
   D56        3.00139  -0.00004  -0.00262  -0.00244  -0.00506   2.99634
   D57        3.01220   0.00004  -0.00097  -0.00113  -0.00210   3.01010
   D58        0.85933   0.00004  -0.00290  -0.00135  -0.00426   0.85507
   D59       -1.14104   0.00003  -0.00167  -0.00151  -0.00319  -1.14422
   D60       -1.27721  -0.00006  -0.00196  -0.00200  -0.00396  -1.28117
   D61        2.85309  -0.00006  -0.00389  -0.00222  -0.00611   2.84698
   D62        0.85273  -0.00007  -0.00266  -0.00238  -0.00504   0.84769
   D63       -1.28843   0.00011   0.00255   0.00208   0.00463  -1.28381
   D64        0.95494   0.00008   0.00287  -0.00075   0.00211   0.95705
   D65        2.98711   0.00011   0.00242   0.00101   0.00342   2.99053
   D66        0.87653   0.00013   0.00414   0.00270   0.00684   0.88337
   D67        3.11990   0.00010   0.00445  -0.00013   0.00433   3.12423
   D68       -1.13111   0.00012   0.00401   0.00163   0.00563  -1.12547
   D69        2.87221   0.00002   0.00284   0.00236   0.00520   2.87741
   D70       -1.16760   0.00000   0.00316  -0.00047   0.00269  -1.16492
   D71        0.86457   0.00002   0.00271   0.00129   0.00399   0.86857
   D72       -3.06016  -0.00015  -0.00505  -0.00507  -0.01011  -3.07027
   D73        1.11991  -0.00012  -0.00534  -0.00438  -0.00971   1.11020
   D74       -0.98040  -0.00011  -0.00506  -0.00444  -0.00949  -0.98989
   D75        0.97628  -0.00005  -0.00516  -0.00322  -0.00839   0.96789
   D76       -1.12683  -0.00003  -0.00546  -0.00253  -0.00799  -1.13483
   D77        3.05604  -0.00002  -0.00517  -0.00259  -0.00777   3.04827
   D78       -1.06405  -0.00001  -0.00413  -0.00405  -0.00818  -1.07223
   D79        3.11601   0.00001  -0.00442  -0.00336  -0.00778   3.10823
   D80        1.01570   0.00003  -0.00414  -0.00342  -0.00755   1.00815
   D81       -0.12447   0.00023   0.01012  -0.02495  -0.01483  -0.13930
   D82        1.94879  -0.00008   0.01077  -0.03459  -0.02376   1.92504
   D83       -2.27774   0.00031   0.01144  -0.03091  -0.01948  -2.29722
   D84        3.01972  -0.00011  -0.00091  -0.01814  -0.01907   3.00065
   D85       -1.19021  -0.00043  -0.00027  -0.02778  -0.02799  -1.21820
   D86        0.86644  -0.00003   0.00040  -0.02410  -0.02372   0.84273
   D87        0.12611  -0.00014  -0.01011   0.02463   0.01458   0.14069
   D88       -1.99254  -0.00016  -0.00941   0.02711   0.01775  -1.97479
   D89        2.16823  -0.00007  -0.00924   0.02698   0.01778   2.18602
   D90       -1.93638   0.00023  -0.00902   0.03457   0.02554  -1.91085
   D91        2.22816   0.00020  -0.00832   0.03705   0.02870   2.25686
   D92        0.10574   0.00029  -0.00816   0.03691   0.02874   0.13448
   D93        2.24235  -0.00002  -0.01228   0.03227   0.02003   2.26238
   D94        0.12370  -0.00004  -0.01158   0.03475   0.02320   0.14690
   D95       -1.99872   0.00005  -0.01142   0.03461   0.02324  -1.97548
   D96        1.04399   0.00023   0.00709  -0.00074   0.00627   1.05027
   D97        3.13516   0.00011   0.00562  -0.00152   0.00403   3.13919
   D98       -1.05357   0.00017   0.00588  -0.00067   0.00514  -1.04844
   D99        3.08339   0.00002   0.00555  -0.00329   0.00233   3.08572
   D100      -1.10862  -0.00010   0.00409  -0.00407   0.00008  -1.10855
   D101       0.98582  -0.00004   0.00435  -0.00323   0.00119   0.98701
   D102      -1.09962   0.00001   0.00562  -0.00281   0.00281  -1.09681
   D103       0.99155  -0.00012   0.00415  -0.00359   0.00057   0.99211
   D104       3.08600  -0.00006   0.00441  -0.00275   0.00168   3.08767
   D105      -1.35118  -0.00024  -0.00411   0.00197  -0.00206  -1.35324
   D106       2.96494  -0.00016  -0.00396   0.00133  -0.00272   2.96222
   D107       0.80676   0.00006  -0.00293   0.00227  -0.00065   0.80611
   D108      -0.90231  -0.00004  -0.00662   0.02692   0.02030  -0.88201
   D109       1.20472   0.00013  -0.00669   0.02862   0.02194   1.22666
   D110      -3.06552  -0.00004  -0.00581   0.02565   0.01984  -3.04568
   D111      -1.21845   0.00003   0.00168   0.00059   0.00227  -1.21618
   D112       0.88470   0.00020   0.00271   0.00215   0.00486   0.88956
   D113       2.96944   0.00000   0.00141   0.00034   0.00175   2.97119
   D114       2.97003  -0.00021   0.00073  -0.00014   0.00059   2.97063
   D115      -1.21000  -0.00004   0.00177   0.00141   0.00318  -1.20682
   D116       0.87474  -0.00023   0.00046  -0.00039   0.00007   0.87481
   D117       1.01607   0.00005   0.00083   0.00209   0.00292   1.01899
   D118       3.11922   0.00023   0.00187   0.00364   0.00551   3.12473
   D119      -1.07922   0.00003   0.00056   0.00184   0.00240  -1.07682
   D120      -1.13880   0.00023   0.01435   0.00037   0.01472  -1.12408
   D121       0.96013   0.00002   0.01432  -0.00006   0.01426   0.97439
   D122       3.00973  -0.00006   0.01227  -0.00006   0.01221   3.02194
   D123       0.94912   0.00031   0.01424   0.00091   0.01515   0.96428
   D124       3.04805   0.00009   0.01421   0.00048   0.01469   3.06274
   D125      -1.18553   0.00001   0.01216   0.00049   0.01265  -1.17289
   D126       2.96316   0.00019   0.01544  -0.00136   0.01408   2.97725
   D127      -1.22109  -0.00002   0.01541  -0.00179   0.01362  -1.20747
   D128       0.82851  -0.00010   0.01336  -0.00179   0.01158   0.84008
   D129      -0.90285   0.00002   0.00060  -0.00370  -0.00311  -0.90596
   D130      -3.03840  -0.00005   0.00207  -0.00505  -0.00297  -3.04138
   D131       1.21242   0.00008   0.00196  -0.00397  -0.00201   1.21041
         Item               Value     Threshold  Converged?
 Maximum Force            0.002078     0.000450     NO 
 RMS     Force            0.000352     0.000300     NO 
 Maximum Displacement     0.095942     0.001800     NO 
 RMS     Displacement     0.022865     0.001200     NO 
 Predicted change in Energy=-8.224663D-05
 GradGradGradGradGradGradGradGradGradGradGradGradGradGradGradGradGradGrad

                          Input orientation:                          
 ---------------------------------------------------------------------
 Center     Atomic      Atomic             Coordinates (Angstroms)
 Number     Number       Type             X           Y           Z
 ---------------------------------------------------------------------
      1          6           0       -1.686980    0.641713   -0.199459
      2          6           0       -0.944451   -0.491915   -0.216267
      3          6           0        0.527858   -0.626613   -0.488139
      4          6           0        1.370812    0.515040    0.135539
      5          6           0        1.321331    1.823243   -0.691681
      6          6           0       -0.017088    2.141801   -1.383480
      7          6           0       -1.288121    2.066115   -0.516425
      8          6           0       -3.077996    0.308705    0.138031
      9          6           0       -3.168066   -1.171755    0.458232
     10          6           0       -1.788253   -1.742069    0.093479
     11          8           0       -4.024656    1.096442    0.158549
     12          6           0       -1.220906    2.942146    0.750811
     13          6           0       -1.833115   -2.704448   -1.097418
     14          8           0       -1.273356   -2.424005    1.257278
     15          6           0        2.829074    0.090189    0.505061
     16          8           0        2.789355   -1.097755    1.329124
     17          6           0        3.535013    1.208836    1.286321
     18          6           0        3.726511   -0.324432   -0.675387
     19          8           0        3.285114   -1.496443   -1.354782
     20          1           0        0.696070   -0.683795   -1.571850
     21          1           0        0.872033   -1.581900   -0.085189
     22          1           0        0.907893    0.729470    1.109649
     23          1           0        2.085367    1.791985   -1.478683
     24          1           0        1.593552    2.660306   -0.038900
     25          1           0       -0.151477    1.476566   -2.245866
     26          1           0        0.057862    3.156656   -1.796455
     27          1           0       -2.111001    2.471550   -1.124179
     28          1           0       -3.360655   -1.298120    1.530116
     29          1           0       -4.000489   -1.637361   -0.080197
     30          1           0       -1.001188    3.983392    0.483972
     31          1           0       -0.448001    2.600446    1.447805
     32          1           0       -2.179533    2.927337    1.280599
     33          1           0       -0.825861   -3.046026   -1.363564
     34          1           0       -2.438000   -3.582170   -0.843316
     35          1           0       -2.272269   -2.221625   -1.977547
     36          1           0       -0.483013   -2.924059    0.990250
     37          1           0        2.163452   -0.935815    2.056329
     38          1           0        3.749075    2.078801    0.655998
     39          1           0        2.916637    1.543510    2.127746
     40          1           0        4.484377    0.838454    1.687729
     41          1           0        3.772460    0.473048   -1.420926
     42          1           0        4.745618   -0.475266   -0.287612
     43          1           0        3.158911   -2.173677   -0.667798
 ---------------------------------------------------------------------
                    Distance matrix (angstroms):
                    1          2          3          4          5
     1  C    0.000000
     2  C    1.355265   0.000000
     3  C    2.568559   1.503248   0.000000
     4  C    3.078695   2.549151   1.550134   0.000000
     5  C    3.269286   3.274101   2.583180   1.548592   0.000000
     6  C    2.537855   3.026359   2.960189   2.622983   1.539945
     7  C    1.512771   2.598407   3.247978   3.146556   2.626583
     8  C    1.469598   2.306195   3.777446   4.453592   4.726132
     9  C    2.432044   2.421073   3.853914   4.852919   5.517879
    10  C    2.403848   1.539750   2.635696   3.882783   4.795564
    11  O    2.408252   3.485832   4.910449   5.426752   5.461749
    12  C    2.532239   3.578329   4.162837   3.603666   3.129808
    13  C    3.467632   2.541939   3.203563   4.706425   5.533094
    14  O    3.419326   2.452037   3.085689   4.109490   5.345087
    15  C    4.603833   3.885699   2.606885   1.563193   2.590166
    16  O    5.039831   4.086146   2.939182   2.457238   3.843303
    17  C    5.458789   5.021546   3.944688   2.547433   3.031563
    18  C    5.519586   4.696459   3.218346   2.628998   3.224541
    19  O    5.534276   4.493831   3.018300   3.151456   3.913625
    20  H    3.052762   2.136758   1.098177   2.192638   2.729631
    21  H    3.392058   2.122466   1.092428   2.166716   3.487793
    22  H    2.907720   2.584766   2.129862   1.099620   2.147571
    23  H    4.146100   3.998711   3.042470   2.178736   1.097315
    24  H    3.855177   4.050853   3.484444   2.163841   1.095857
    25  H    2.691195   2.936494   2.823909   2.985462   2.169063
    26  H    3.452507   4.100450   4.030596   3.526269   2.143564
    27  H    2.093611   3.311686   4.119070   4.187821   3.519695
    28  H    3.091208   3.088343   4.432247   5.255395   6.049817
    29  H    3.249727   3.266486   4.657678   5.790531   6.377418
    30  H    3.479110   4.530112   4.953294   4.216308   3.382676
    31  H    2.843446   3.546589   3.887684   3.062522   2.883050
    32  H    2.767175   3.931580   4.805098   4.442442   4.167128
    33  H    3.961828   2.802470   2.907316   4.444533   5.363920
    34  H    4.338176   3.489062   4.202117   5.679114   6.585898
    35  H    3.420944   2.803052   3.550086   5.022599   5.561327
    36  H    3.947110   2.753895   2.913032   3.999325   5.349900
    37  H    4.733181   3.875668   3.040574   2.534303   3.984109
    38  H    5.687506   5.422049   4.359421   2.893503   2.788457
    39  H    5.236642   4.954327   4.154342   2.723273   3.251527
    40  H    6.456457   5.904851   4.747091   3.494021   4.078758
    41  H    5.596956   4.963024   3.550604   2.862212   2.891861
    42  H    6.529451   5.690541   4.225236   3.542468   4.143931
    43  H    5.623915   4.457554   3.057470   3.327438   4.399163
                    6          7          8          9         10
     6  C    0.000000
     7  C    1.540466   0.000000
     8  C    3.878710   2.592384   0.000000
     9  C    4.929525   3.868843   1.517368   0.000000
    10  C    4.516955   3.889008   2.423035   1.536941   0.000000
    11  O    4.419415   2.980684   1.231712   2.443005   3.614261
    12  C    2.577776   1.542024   3.280137   4.560835   4.764015
    13  C    5.183234   4.836614   3.486424   2.559548   1.531803
    14  O    5.422029   4.827775   3.460801   2.407598   1.443808
    15  C    3.984513   4.679638   5.922495   6.128653   4.984604
    16  O    5.072383   5.481052   6.150012   6.021196   4.785024
    17  C    4.540449   5.219908   6.772052   7.161299   6.202247
    18  C    4.538528   5.557564   6.882138   7.038340   5.745735
    19  O    4.913470   5.857401   6.780577   6.710885   5.281746
    20  H    2.920287   3.551470   4.260555   4.392139   3.172558
    21  H    4.042530   4.261483   4.384854   4.097062   2.671085
    22  H    3.010973   3.041910   4.124124   4.544496   3.796091
    23  H    2.133484   3.518737   5.610187   6.335136   5.474136
    24  H    2.161228   2.980794   5.233039   6.132278   5.552930
    25  H    1.097410   2.151858   3.951124   4.839996   4.302463
    26  H    1.098224   2.153933   4.656894   5.850244   5.565743
    27  H    2.135518   1.100397   2.684428   4.110363   4.397892
    28  H    5.612623   4.449922   2.144688   1.096355   2.175653
    29  H    5.643412   4.611179   2.164669   1.095273   2.221513
    30  H    2.801300   2.181530   4.235107   5.592098   5.792483
    31  H    2.900381   2.202160   3.726186   4.754735   4.742142
    32  H    3.520021   2.183029   2.994985   4.296050   4.833809
    33  H    5.250530   5.202433   4.310582   3.509666   2.179329
    34  H    6.238304   5.773405   4.063440   2.834982   2.164654
    35  H    4.947549   4.635529   3.395208   2.799589   2.180228
    36  H    5.613789   5.274476   4.232137   3.250095   1.976094
    37  H    5.104778   5.248237   5.718520   5.570876   4.485397
    38  H    4.283389   5.171854   7.071805   7.645395   6.751109
    39  H    4.614478   4.994472   6.435786   6.869028   6.088453
    40  H    5.603056   6.299776   7.737680   8.007028   6.967540
    41  H    4.140872   5.381958   7.027525   7.376145   6.174277
    42  H    5.543766   6.551105   7.874308   7.979209   6.666445
    43  H    5.405786   6.146124   6.760961   6.504032   5.023968
                   11         12         13         14         15
    11  O    0.000000
    12  C    3.408579   0.000000
    13  C    4.563668   5.972836   0.000000
    14  O    4.601131   5.390254   2.436508   0.000000
    15  C    6.935866   4.959475   5.666917   4.870004   0.000000
    16  O    7.253654   5.721665   5.462307   4.274310   1.446330
    17  C    7.644154   5.090177   7.057818   6.026507   1.536258
    18  C    7.924325   6.097664   6.062345   5.756915   1.539727
    19  O    7.902276   6.666245   5.265148   5.335062   2.486843
    20  H    5.333740   4.713492   3.271834   3.861468   3.076088
    21  H    5.586634   5.054333   3.098798   2.667218   2.640888
    22  H    5.036795   3.091357   4.916916   3.837193   2.113089
    23  H    6.363701   4.150296   5.976434   6.044921   2.717434
    24  H    5.835145   2.936708   6.453145   5.979085   2.903086
    25  H    4.574628   3.503095   4.650561   5.361445   4.286411
    26  H    4.973276   2.858291   6.198143   6.499323   4.730731
    27  H    2.682982   2.128219   5.183521   5.508126   5.720983
    28  H    2.838313   4.813076   3.348891   2.387232   6.425799
    29  H    2.744315   5.421120   2.621245   3.137659   7.068939
    30  H    4.193058   1.097120   6.922434   6.459629   5.461536
    31  H    4.088602   1.095418   6.044716   5.095353   4.234310
    32  H    2.831193   1.095381   6.123069   5.427574   5.808358
    33  H    5.450611   6.362771   1.096389   2.730564   5.165865
    34  H    5.040895   6.825633   1.095833   2.666503   6.560976
    35  H    4.317793   5.934124   1.095719   3.391589   6.126298
    36  H    5.422121   5.917278   2.495869   0.972626   4.504556
    37  H    6.784122   5.310070   5.389501   3.829470   1.975391
    38  H    7.851330   5.045301   7.557432   6.772120   2.196306
    39  H    7.229050   4.579454   7.141917   5.835660   2.180119
    40  H    8.649197   6.152528   7.760149   6.631774   2.167633
    41  H    7.979874   5.978846   6.451636   6.405151   2.178527
    42  H    8.921157   6.953880   6.993195   6.512475   2.149700
    43  H    7.936004   6.882361   5.038514   4.838758   2.570890
                   16         17         18         19         20
    16  O    0.000000
    17  C    2.424500   0.000000
    18  C    2.344003   2.497175   0.000000
    19  O    2.758275   3.788985   1.424787   0.000000
    20  H    3.601230   4.450931   3.180622   2.722254   0.000000
    21  H    2.431214   4.093984   3.174524   2.728027   1.745771
    22  H    2.631885   2.676333   3.498809   4.084028   3.038523
    23  H    4.090229   3.175969   2.796044   3.502643   2.840478
    24  H    4.174261   2.762651   3.723344   4.676697   3.786611
    25  H    5.296808   5.112556   4.555084   4.630656   2.416567
    26  H    5.943931   5.038659   5.180131   5.679927   3.899592
    27  H    6.540040   6.267569   6.488102   6.701955   4.246912
    28  H    6.156556   7.341287   7.486003   7.247636   5.143599
    29  H    6.955527   8.170190   7.860316   7.397597   5.019162
    30  H    6.395354   5.377642   6.500200   7.195970   5.374916
    31  H    4.916427   4.222210   5.521721   6.210889   4.605807
    32  H    6.394808   5.967354   7.020060   7.508491   5.426402
    33  H    4.910817   6.644017   5.348341   4.393337   2.817764
    34  H    6.181994   7.947702   6.974399   6.112764   4.330558
    35  H    6.149568   7.493024   6.424976   5.638992   3.367572
    36  H    3.762794   5.771743   5.220392   4.662193   3.601857
    37  H    0.973040   2.659628   3.206121   3.634295   3.921786
    38  H    3.385951   1.095431   2.747476   4.128058   4.681461
    39  H    2.762296   1.096536   3.464485   4.637358   4.855803
    40  H    2.598192   1.095265   2.740617   4.018314   5.224306
    41  H    3.316126   2.815484   1.092664   2.029970   3.290174
    42  H    2.613100   2.603657   1.100773   2.077192   4.253421
    43  H    2.298233   3.924465   1.934407   0.972892   3.017059
                   21         22         23         24         25
    21  H    0.000000
    22  H    2.602182   0.000000
    23  H    3.846700   3.035596   0.000000
    24  H    4.303375   2.348918   1.751810   0.000000
    25  H    3.882050   3.597207   2.385692   3.052386   0.000000
    26  H    5.103451   3.880622   2.464566   2.386150   1.751711
    27  H    5.138915   4.139873   4.265792   3.864864   2.467369
    28  H    4.539316   4.744304   6.946998   6.532619   5.679415
    29  H    4.872840   5.577620   7.124172   7.054427   5.403848
    30  H    5.899607   3.824143   4.263930   2.959160   3.802393
    31  H    4.645920   2.335241   3.954225   2.526225   3.872239
    32  H    5.613435   3.793685   5.205001   4.006064   4.318993
    33  H    2.580844   4.834983   5.647553   6.338022   4.656941
    34  H    3.941085   5.796491   7.053090   7.474557   5.725919
    35  H    3.725171   5.324769   5.945327   6.521976   4.271577
    36  H    2.189545   3.911157   5.910438   6.046189   5.472465
    37  H    2.582883   2.290372   4.465792   4.200816   5.448610
    38  H    4.714600   3.177862   2.721589   2.338228   4.898755
    39  H    4.341160   2.394626   3.709324   2.773471   5.342872
    40  H    4.695783   3.624540   4.085418   3.828480   6.113223
    41  H    3.797300   3.830836   2.142245   3.382563   4.133383
    42  H    4.033643   4.258152   3.692697   4.452998   5.623695
    43  H    2.432991   4.081012   4.187661   5.119887   5.174286
                   26         27         28         29         30
    26  H    0.000000
    27  H    2.371769   0.000000
    28  H    6.526665   4.776749   0.000000
    29  H    6.511402   4.641468   1.765667   0.000000
    30  H    2.646776   2.470526   5.878424   6.395855   0.000000
    31  H    3.330238   3.065499   4.867150   5.737070   1.774127
    32  H    3.811401   2.448550   4.394519   5.099424   1.771542
    33  H    6.280256   5.670321   4.225369   3.702652   7.270271
    34  H    7.249108   6.069048   3.420725   2.608832   7.814336
    35  H    5.864145   4.772854   3.786971   2.632118   6.795362
    36  H    6.710690   6.019448   3.349024   3.895393   6.945337
    37  H    6.002147   6.324295   5.560928   6.561332   6.056884
    38  H    4.560850   6.137081   7.919340   8.625983   5.120748
    39  H    5.116072   6.059160   6.916388   7.927143   4.899426
    40  H    6.091604   7.353424   8.132302   9.013778   6.436699
    41  H    4.597936   6.220706   7.920039   8.165178   6.224055
    42  H    6.119030   7.509780   8.348227   8.825411   7.314421
    43  H    6.269196   7.039772   6.935573   7.203466   7.519474
                   31         32         33         34         35
    31  H    0.000000
    32  H    1.770033   0.000000
    33  H    6.318957   6.671214   0.000000
    34  H    6.887240   6.852117   1.776823   0.000000
    35  H    6.189778   6.093925   1.774460   1.779054   0.000000
    36  H    5.543531   6.099289   2.381777   2.759899   3.535911
    37  H    4.437920   5.864062   5.008458   6.048511   6.131971
    38  H    4.302850   6.021506   7.160483   8.519062   7.854030
    39  H    3.591688   5.348232   6.874546   7.985734   7.612780
    40  H    5.243142   6.995491   7.252462   8.594615   8.273487
    41  H    5.528809   6.981977   5.790659   7.439640   6.641524
    42  H    6.280554   7.873672   6.229596   7.846402   7.426735
    43  H    6.346482   7.636464   4.138055   5.774086   5.587079
                   36         37         38         39         40
    36  H    0.000000
    37  H    3.477559   0.000000
    38  H    6.561318   3.682803   0.000000
    39  H    5.728062   2.592189   1.773565   0.000000
    40  H    6.270403   2.944587   1.773020   1.774410   0.000000
    41  H    5.955095   4.082291   2.625376   3.804129   3.209997
    42  H    5.913384   3.517634   2.899440   3.640685   2.386646
    43  H    4.071340   3.153428   4.492693   4.657386   4.047011
                   41         42         43
    41  H    0.000000
    42  H    1.769389   0.000000
    43  H    2.819361   2.355160   0.000000
 Stoichiometry    C15H24O4
 Framework group  C1[X(C15H24O4)]
 Deg. of freedom   123
 Full point group                 C1      NOp   1
 Largest Abelian subgroup         C1      NOp   1
 Largest concise Abelian subgroup C1      NOp   1
                         Standard orientation:                         
 ---------------------------------------------------------------------
 Center     Atomic      Atomic             Coordinates (Angstroms)
 Number     Number       Type             X           Y           Z
 ---------------------------------------------------------------------
      1          6           0       -1.726057    0.664233   -0.178138
      2          6           0       -1.010810   -0.486673   -0.202214
      3          6           0        0.457005   -0.655214   -0.479460
      4          6           0        1.328891    0.463314    0.146340
      5          6           0        1.307986    1.775912   -0.675115
      6          6           0       -0.024641    2.129263   -1.361176
      7          6           0       -1.294370    2.080097   -0.490311
      8          6           0       -3.123541    0.362984    0.162461
      9          6           0       -3.247852   -1.116291    0.476623
     10          6           0       -1.883181   -1.717713    0.104937
     11          8           0       -4.051090    1.172946    0.189434
     12          6           0       -1.202296    2.948757    0.780432
     13          6           0       -1.954726   -2.673559   -1.089911
     14          8           0       -1.381007   -2.416775    1.264124
     15          6           0        2.777775    0.002250    0.509284
     16          8           0        2.712362   -1.187986    1.328387
     17          6           0        3.512635    1.100356    1.293012
     18          6           0        3.661343   -0.428488   -0.675846
     19          8           0        3.189999   -1.586686   -1.358801
     20          1           0        0.620382   -0.711671   -1.563948
     21          1           0        0.779588   -1.620171   -0.081721
     22          1           0        0.874294    0.684468    1.122862
     23          1           0        2.068570    1.729891   -1.464730
     24          1           0        1.602138    2.603405   -0.019652
     25          1           0       -0.177567    1.471176   -2.225955
     26          1           0        0.073167    3.143832   -1.770051
     27          1           0       -2.109271    2.507656   -1.093640
     28          1           0       -3.440011   -1.242696    1.548579
     29          1           0       -4.092832   -1.559593   -0.061074
     30          1           0       -0.958671    3.985626    0.517331
     31          1           0       -0.435555    2.585717    1.473434
     32          1           0       -2.159325    2.954479    1.313276
     33          1           0       -0.956744   -3.037868   -1.360799
     34          1           0       -2.579549   -3.537724   -0.837591
     35          1           0       -2.385027   -2.176589   -1.966531
     36          1           0       -0.603652   -2.934345    0.992384
     37          1           0        2.092796   -1.014351    2.058315
     38          1           0        3.745376    1.967710    0.665719
     39          1           0        2.905072    1.445998    2.137873
     40          1           0        4.454167    0.705726    1.689735
     41          1           0        3.723928    0.370908   -1.418115
     42          1           0        4.677787   -0.605236   -0.292046
     43          1           0        3.049864   -2.263705   -0.674311
 ---------------------------------------------------------------------
 Rotational constants (GHZ):      0.5444488      0.2797320      0.2193848
 Standard basis: 6-31G(d) (6D, 7F)
 There are   333 symmetry adapted cartesian basis functions of A   symmetry.
 There are   333 symmetry adapted basis functions of A   symmetry.
   333 basis functions,   628 primitive gaussians,   333 cartesian basis functions
    73 alpha electrons       73 beta electrons
       nuclear repulsion energy      1611.5422324159 Hartrees.
 NAtoms=   43 NActive=   43 NUniq=   43 SFac= 1.00D+00 NAtFMM=   60 NAOKFM=F Big=F
 Integral buffers will be    131072 words long.
 Raffenetti 2 integral format.
 Two-electron integral symmetry is turned on.
 ------------------------------------------------------------------------------
 Polarizable Continuum Model (PCM)
 =================================
 Model                : PCM (using non-symmetric T matrix).
 Atomic radii         : SMD-Coulomb.
 Polarization charges : Total charges.
 Charge compensation  : None.
 Solution method      : On-the-fly selection.
 Cavity type          : VdW (van der Waals Surface) (Alpha=1.000).
 Cavity algorithm     : GePol (No added spheres)
                        Default sphere list used, NSphG=   43.
                        Lebedev-Laikov grids with approx.  5.0 points / Ang**2.
                        Smoothing algorithm: Karplus/York (Gamma=1.0000).
                        Polarization charges: spherical gaussians, with
                                              point-specific exponents (IZeta= 3).
                        Self-potential: point-specific (ISelfS= 7).
                        Self-field    : sphere-specific E.n sum rule (ISelfD= 2).
 1st derivatives      : Analytical E(r).r(x)/FMM algorithm (CHGder, D1EAlg=3).
                        Cavity 1st derivative terms included.
 Solvent              : Methanol, Eps=  32.613000 Eps(inf)=   1.765709
 ------------------------------------------------------------------------------
 ------------------------------------------------------------------------------
 Atomic radii for non-electrostatic terms: SMD-CDS.
 ------------------------------------------------------------------------------
 Nuclear repulsion after PCM non-electrostatic terms =     1611.5436774903 Hartrees.
 One-electron integrals computed using PRISM.
 NBasis=   333 RedAO= T EigKep=  9.32D-04  NBF=   333
 NBsUse=   333 1.00D-06 EigRej= -1.00D+00 NBFU=   333
 Initial guess from the checkpoint file:  "DY-202A-11R_10.chk"
 B after Tr=     0.000000    0.000000    0.000000
         Rot=    0.999996    0.002414   -0.001338    0.000260 Ang=   0.32 deg.
 ExpMin= 1.61D-01 ExpMax= 5.48D+03 ExpMxC= 8.25D+02 IAcc=1 IRadAn=         1 AccDes= 0.00D+00
 Harris functional with IExCor=  402 and IRadAn=       1 diagonalized for initial guess.
 HarFok:  IExCor=  402 AccDes= 0.00D+00 IRadAn=         1 IDoV= 1 UseB2=F ITyADJ=14
 ICtDFT=  3500011 ScaDFX=  1.000000  1.000000  1.000000  1.000000
 FoFCou: FMM=F IPFlag=           0 FMFlag=      100000 FMFlg1=           0
         NFxFlg=           0 DoJE=T BraDBF=F KetDBF=T FulRan=T
         wScrn=  0.000000 ICntrl=     500 IOpCl=  0 I1Cent=   200000004 NGrid=           0
         NMat0=    1 NMatS0=      1 NMatT0=    0 NMatD0=    1 NMtDS0=    0 NMtDT0=    0
 Petite list used in FoFCou.
 Keep R1 ints in memory in canonical form, NReq=1565304907.
 Requested convergence on RMS density matrix=1.00D-08 within 128 cycles.
 Requested convergence on MAX density matrix=1.00D-06.
 Requested convergence on             energy=1.00D-06.
 No special actions if energy rises.
 Inv3:  Mode=1 IEnd=    21805248.
 Iteration    1 A*A^-1 deviation from unit magnitude is 6.00D-15 for   2693.
 Iteration    1 A*A^-1 deviation from orthogonality  is 3.72D-15 for   1821    640.
 Iteration    1 A^-1*A deviation from unit magnitude is 6.11D-15 for   2693.
 Iteration    1 A^-1*A deviation from orthogonality  is 7.72D-07 for   1823   1785.
 Iteration    2 A*A^-1 deviation from unit magnitude is 2.55D-15 for    870.
 Iteration    2 A*A^-1 deviation from orthogonality  is 3.73D-15 for   1821    640.
 Iteration    2 A^-1*A deviation from unit magnitude is 8.88D-16 for     59.
 Iteration    2 A^-1*A deviation from orthogonality  is 3.43D-16 for   1524     35.
 Error on total polarization charges =  0.05236
 SCF Done:  E(RB3LYP) =  -886.950848745     A.U. after    9 cycles
            NFock=  9  Conv=0.95D-08     -V/T= 2.0094
 SMD-CDS (non-electrostatic) energy       (kcal/mol) =       0.91
 (included in total energy above)
 D1PCM: PCM CHGder 1st derivatives, ID1Alg=3 FixD1E=F DoIter=F DoCFld=F I1PDM=0.
 Calling FoFJK, ICntrl=      2127 FMM=F ISym2X=0 I1Cent= 0 IOpClX= 0 NMat=1 NMatS=1 NMatT=0.
 ***** Axes restored to original set *****
 -------------------------------------------------------------------
 Center     Atomic                   Forces (Hartrees/Bohr)
 Number     Number              X              Y              Z
 -------------------------------------------------------------------
      1        6           0.001606770    0.001290677   -0.000424325
      2        6          -0.001499500   -0.001051244    0.000317952
      3        6           0.000820916    0.000257810   -0.000056537
      4        6          -0.000138753    0.000017791   -0.000000932
      5        6          -0.000149487   -0.000053456    0.000160012
      6        6           0.000328561    0.000150257   -0.000045381
      7        6          -0.000701518   -0.000895483    0.000147995
      8        6          -0.000515066   -0.000335114    0.000481231
      9        6          -0.001337167   -0.000182010   -0.000134115
     10        6           0.001979483    0.000043860    0.000641753
     11        8          -0.000478994    0.000442538   -0.000098453
     12        6           0.000120943    0.000125921   -0.000207293
     13        6          -0.000339819    0.000099831   -0.000240027
     14        8          -0.000255411    0.000372637   -0.000732879
     15        6           0.000328881    0.000326930   -0.000447370
     16        8          -0.000358005   -0.000110722    0.000179640
     17        6          -0.000084825    0.000155426   -0.000406059
     18        6          -0.000000814    0.000887258    0.000825851
     19        8          -0.000002388   -0.000709774   -0.000579951
     20        1          -0.000043533   -0.000050228    0.000029111
     21        1          -0.000204835   -0.000087866    0.000213619
     22        1           0.000131078   -0.000062030    0.000101516
     23        1           0.000250180   -0.000167999   -0.000037232
     24        1           0.000017984   -0.000009916   -0.000063064
     25        1          -0.000087531   -0.000041440   -0.000099056
     26        1          -0.000001972    0.000071395    0.000038035
     27        1          -0.000022828   -0.000121747    0.000060313
     28        1           0.000429301    0.000117993    0.000139994
     29        1           0.000329445   -0.000007032   -0.000141471
     30        1          -0.000005072    0.000073007    0.000046743
     31        1          -0.000012230   -0.000087555    0.000056231
     32        1          -0.000058806    0.000127508    0.000124371
     33        1           0.000114346   -0.000087436   -0.000059317
     34        1          -0.000002251   -0.000054399    0.000033272
     35        1           0.000073262   -0.000009656    0.000053626
     36        1          -0.000176639   -0.000077643   -0.000012364
     37        1           0.000068882   -0.000066651    0.000032738
     38        1           0.000024450   -0.000171923    0.000171429
     39        1          -0.000062006   -0.000085352    0.000114474
     40        1           0.000061906   -0.000100788    0.000087499
     41        1          -0.000140768    0.000030998   -0.000285687
     42        1          -0.000020062   -0.000060176    0.000000350
     43        1           0.000013890    0.000095805    0.000013760
 -------------------------------------------------------------------
 Cartesian Forces:  Max     0.001979483 RMS     0.000416988

 GradGradGradGradGradGradGradGradGradGradGradGradGradGradGradGradGradGrad
 Berny optimization.
 Using GEDIIS/GDIIS optimizer.
 FormGI is forming the generalized inverse of G from B-inverse, IUseBI=4.
 Internal  Forces:  Max     0.000969090 RMS     0.000174159
 Search for a local minimum.
 Step number   7 out of a maximum of  258
 All quantities printed in internal units (Hartrees-Bohrs-Radians)
 Mixed Optimization -- En-DIIS/RFO-DIIS
 Swapping is turned off.
 Update second derivatives using D2CorX and points    5    6    7
 DE= -8.52D-05 DEPred=-8.22D-05 R= 1.04D+00
 TightC=F SS=  1.41D+00  RLast= 1.50D-01 DXNew= 1.5168D+00 4.5077D-01
 Trust test= 1.04D+00 RLast= 1.50D-01 DXMaxT set to 9.02D-01
 ITU=  1  1  1  1  1  1  0
     Eigenvalues ---    0.00108   0.00276   0.00310   0.00341   0.00365
     Eigenvalues ---    0.00392   0.00561   0.00714   0.00776   0.00967
     Eigenvalues ---    0.01096   0.01128   0.01324   0.01343   0.01368
     Eigenvalues ---    0.01578   0.02549   0.02647   0.03123   0.03694
     Eigenvalues ---    0.03944   0.04099   0.04384   0.04598   0.04716
     Eigenvalues ---    0.04852   0.04937   0.05051   0.05156   0.05217
     Eigenvalues ---    0.05409   0.05426   0.05554   0.05570   0.05616
     Eigenvalues ---    0.05636   0.05682   0.05775   0.05873   0.05961
     Eigenvalues ---    0.06137   0.06539   0.07331   0.07768   0.08263
     Eigenvalues ---    0.08623   0.08969   0.09069   0.09376   0.09605
     Eigenvalues ---    0.10415   0.11894   0.12211   0.13210   0.14148
     Eigenvalues ---    0.14816   0.15575   0.15987   0.15998   0.16000
     Eigenvalues ---    0.16000   0.16000   0.16000   0.16000   0.16006
     Eigenvalues ---    0.16024   0.16063   0.16328   0.16519   0.16625
     Eigenvalues ---    0.17478   0.18498   0.19284   0.19843   0.20850
     Eigenvalues ---    0.22697   0.22876   0.24882   0.25156   0.26606
     Eigenvalues ---    0.26750   0.27421   0.27814   0.28253   0.28305
     Eigenvalues ---    0.28735   0.28976   0.29163   0.29575   0.29645
     Eigenvalues ---    0.30964   0.31779   0.32296   0.33713   0.33757
     Eigenvalues ---    0.33814   0.33843   0.33857   0.33977   0.34097
     Eigenvalues ---    0.34110   0.34122   0.34130   0.34142   0.34162
     Eigenvalues ---    0.34172   0.34205   0.34207   0.34231   0.34252
     Eigenvalues ---    0.34324   0.34329   0.34380   0.34672   0.34801
     Eigenvalues ---    0.39083   0.40770   0.43006   0.51674   0.52328
     Eigenvalues ---    0.52913   0.53002   0.94689
 En-DIIS/RFO-DIIS IScMMF=        0 using points:     7    6    5    4    3
 RFO step:  Lambda=-2.05606638D-05.
 DidBck=F Rises=F RFO-DIIS coefs:    1.11045    0.18066   -0.46542   -0.04607    0.22038
 Iteration  1 RMS(Cart)=  0.01570071 RMS(Int)=  0.00008235
 Iteration  2 RMS(Cart)=  0.00011807 RMS(Int)=  0.00003321
 Iteration  3 RMS(Cart)=  0.00000000 RMS(Int)=  0.00003321
 Variable       Old X    -DE/DX   Delta X   Delta X   Delta X     New X
                                 (Linear)    (Quad)   (Total)
    R1        2.56108   0.00026   0.00089   0.00029   0.00116   2.56224
    R2        2.85872  -0.00073  -0.00225  -0.00219  -0.00442   2.85430
    R3        2.77714   0.00097   0.00209   0.00274   0.00479   2.78192
    R4        2.84073   0.00045   0.00134   0.00130   0.00266   2.84339
    R5        2.90971  -0.00085  -0.00227  -0.00303  -0.00528   2.90443
    R6        2.92933  -0.00014   0.00025  -0.00006   0.00019   2.92952
    R7        2.07525  -0.00003  -0.00026  -0.00023  -0.00048   2.07477
    R8        2.06439   0.00009   0.00027   0.00017   0.00043   2.06482
    R9        2.92641  -0.00019   0.00038  -0.00039  -0.00003   2.92639
   R10        2.95401  -0.00028   0.00011  -0.00021  -0.00009   2.95392
   R11        2.07798   0.00002   0.00005  -0.00008  -0.00003   2.07795
   R12        2.91007   0.00005   0.00002   0.00036   0.00036   2.91043
   R13        2.07362   0.00021   0.00014   0.00023   0.00037   2.07400
   R14        2.07087  -0.00004   0.00014   0.00010   0.00024   2.07111
   R15        2.91106   0.00029  -0.00043   0.00101   0.00057   2.91163
   R16        2.07380   0.00012   0.00031   0.00031   0.00062   2.07442
   R17        2.07534   0.00005   0.00011   0.00019   0.00030   2.07564
   R18        2.91400   0.00014  -0.00050   0.00040  -0.00010   2.91390
   R19        2.07945  -0.00006   0.00001  -0.00025  -0.00024   2.07921
   R20        2.86741   0.00023  -0.00087   0.00034  -0.00052   2.86689
   R21        2.32760   0.00065   0.00065   0.00053   0.00118   2.32878
   R22        2.90440   0.00065   0.00111   0.00126   0.00242   2.90681
   R23        2.07181   0.00005   0.00001   0.00048   0.00049   2.07230
   R24        2.06977  -0.00018  -0.00062  -0.00066  -0.00128   2.06849
   R25        2.89469   0.00019   0.00070   0.00080   0.00149   2.89618
   R26        2.72840  -0.00089  -0.00127  -0.00288  -0.00415   2.72425
   R27        2.07326   0.00006   0.00003   0.00018   0.00021   2.07347
   R28        2.07004   0.00005   0.00027  -0.00006   0.00022   2.07026
   R29        2.06997   0.00011   0.00015   0.00031   0.00046   2.07043
   R30        2.07188   0.00015   0.00033   0.00041   0.00073   2.07261
   R31        2.07082   0.00006   0.00015   0.00017   0.00032   2.07115
   R32        2.07061  -0.00008  -0.00006  -0.00029  -0.00035   2.07026
   R33        1.83800  -0.00010  -0.00026  -0.00020  -0.00046   1.83754
   R34        2.73317   0.00027  -0.00030   0.00114   0.00084   2.73401
   R35        2.90311  -0.00019   0.00037  -0.00103  -0.00066   2.90245
   R36        2.90966  -0.00014  -0.00109  -0.00032  -0.00140   2.90826
   R37        1.83878  -0.00003  -0.00011  -0.00001  -0.00012   1.83866
   R38        2.07006  -0.00023  -0.00016  -0.00046  -0.00061   2.06945
   R39        2.07215   0.00010   0.00017   0.00026   0.00043   2.07258
[truncated: 1,017,986 more chars]
