# Supplementary material for: New patchoulol- and guaiane-type sesquiterpenoids from Sanguisorba officinalis with anti-melanogenic activity
Source: Nat Prod Bioprospect. 2026 May 12;16(1):63. doi: 10.1007/s13659-026-00616-0 (PMC13161421; doi:10.1007/s13659-026-00616-0)
Supplement: Supplementary file 2 — Additional file 2. It includes the calculated NMR data of compound 11. [file 13659_2026_616_MOESM2_ESM.zip › New folder/11R-opt_freq-conf-11.log]

 Entering Gaussian System, Link 0=/gpfs/home/zhengshan/software/Gaussian/g09/g09
 Input=DY-202A-11R_11.gjf
 Output=DY-202A-11R_11.log
 Initial command:
 /gpfs/home/zhengshan/software/Gaussian/g09/l1.exe "/gpfs/home/zhengshan/software/Gaussian/g09/scratch/zhengshan/%J/Gau-17242.inp" -scrdir="/gpfs/home/zhengshan/software/Gaussian/g09/scratch/zhengshan/%J/"
 Entering Link 1 = /gpfs/home/zhengshan/software/Gaussian/g09/l1.exe PID=     17243.
  
 Copyright (c) 1988,1990,1992,1993,1995,1998,2003,2009,2013,
            Gaussian, Inc.  All Rights Reserved.
  
 This is part of the Gaussian(R) 09 program.  It is based on
 the Gaussian(R) 03 system (copyright 2003, Gaussian, Inc.),
 the Gaussian(R) 98 system (copyright 1998, Gaussian, Inc.),
 the Gaussian(R) 94 system (copyright 1995, Gaussian, Inc.),
 the Gaussian 92(TM) system (copyright 1992, Gaussian, Inc.),
 the Gaussian 90(TM) system (copyright 1990, Gaussian, Inc.),
 the Gaussian 88(TM) system (copyright 1988, Gaussian, Inc.),
 the Gaussian 86(TM) system (copyright 1986, Carnegie Mellon
 University), and the Gaussian 82(TM) system (copyright 1983,
 Carnegie Mellon University). Gaussian is a federally registered
 trademark of Gaussian, Inc.
  
 This software contains proprietary and confidential information,
 including trade secrets, belonging to Gaussian, Inc.
  
 This software is provided under written license and may be
 used, copied, transmitted, or stored only in accord with that
 written license.
  
 The following legend is applicable only to US Government
 contracts under FAR:
  
                    RESTRICTED RIGHTS LEGEND
  
 Use, reproduction and disclosure by the US Government is
 subject to restrictions as set forth in subparagraphs (a)
 and (c) of the Commercial Computer Software - Restricted
 Rights clause in FAR 52.227-19.
  
 Gaussian, Inc.
 340 Quinnipiac St., Bldg. 40, Wallingford CT 06492
  
  
 ---------------------------------------------------------------
 Warning -- This program may not be used in any manner that
 competes with the business of Gaussian, Inc. or will provide
 assistance to any competitor of Gaussian, Inc.  The licensee
 of this program is prohibited from giving any competitor of
 Gaussian, Inc. access to this program.  By using this program,
 the user acknowledges that Gaussian, Inc. is engaged in the
 business of creating and licensing software in the field of
 computational chemistry and represents and warrants to the
 licensee that it is not a competitor of Gaussian, Inc. and that
 it will not use this program in any manner prohibited above.
 ---------------------------------------------------------------
  

 Cite this work as:
 Gaussian 09, Revision D.01,
 M. J. Frisch, G. W. Trucks, H. B. Schlegel, G. E. Scuseria, 
 M. A. Robb, J. R. Cheeseman, G. Scalmani, V. Barone, B. Mennucci, 
 G. A. Petersson, H. Nakatsuji, M. Caricato, X. Li, H. P. Hratchian, 
 A. F. Izmaylov, J. Bloino, G. Zheng, J. L. Sonnenberg, M. Hada, 
 M. Ehara, K. Toyota, R. Fukuda, J. Hasegawa, M. Ishida, T. Nakajima, 
 Y. Honda, O. Kitao, H. Nakai, T. Vreven, J. A. Montgomery, Jr., 
 J. E. Peralta, F. Ogliaro, M. Bearpark, J. J. Heyd, E. Brothers, 
 K. N. Kudin, V. N. Staroverov, T. Keith, R. Kobayashi, J. Normand, 
 K. Raghavachari, A. Rendell, J. C. Burant, S. S. Iyengar, J. Tomasi, 
 M. Cossi, N. Rega, J. M. Millam, M. Klene, J. E. Knox, J. B. Cross, 
 V. Bakken, C. Adamo, J. Jaramillo, R. Gomperts, R. E. Stratmann, 
 O. Yazyev, A. J. Austin, R. Cammi, C. Pomelli, J. W. Ochterski, 
 R. L. Martin, K. Morokuma, V. G. Zakrzewski, G. A. Voth, 
 P. Salvador, J. J. Dannenberg, S. Dapprich, A. D. Daniels, 
 O. Farkas, J. B. Foresman, J. V. Ortiz, J. Cioslowski, 
 and D. J. Fox, Gaussian, Inc., Wallingford CT, 2013.
 
 ******************************************
 Gaussian 09:  ES64L-G09RevD.01 24-Apr-2013
                10-Mar-2024 
 ******************************************
 %nprocshared=4
 Will use up to    4 processors via shared memory.
 %mem=12GB
 %chk=DY-202A-11R_11.chk
 ----------------------------------------------------------
 # opt freq b3lyp/6-31g(d) scrf=(smd,solvent=methanol,read)
 ----------------------------------------------------------
 1/14=-1,18=20,19=15,26=3,38=1,40=2/1,3;
 2/9=110,12=2,17=6,18=5,40=1/2;
 3/5=1,6=6,7=1,11=2,16=1,25=1,30=1,70=32203,71=1,72=3,74=-5/1,2,3;
 4//1;
 5/5=2,38=5,53=3/2;
 6/7=2,8=2,9=2,10=2,28=1/1;
 7//1,2,3,16;
 1/14=-1,18=20,19=15,26=3/3(2);
 2/9=110/2;
 99//99;
 2/9=110/2;
 3/5=1,6=6,7=1,11=2,16=1,25=1,30=1,70=32205,71=1,72=3,74=-5/1,2,3;
 4/5=5,16=3,69=1/1;
 5/5=2,38=5,53=3/2;
 7//1,2,3,16;
 1/14=-1,18=20,19=15,26=3/3(-5);
 2/9=110/2;
 6/7=2,8=2,9=2,10=2,19=2,28=1/1;
 99/9=1/99;
 --------
 opt+freq
 --------
 Symbolic Z-matrix:
 Charge =  0 Multiplicity = 1
 C                    -1.6233    0.731    -0.0634 
 C                    -1.0351   -0.4328   -0.3802 
 C                     0.3867   -0.6184   -0.844 
 C                     1.4035    0.3497   -0.2011 
 C                     1.3488    1.7732   -0.8099 
 C                    -0.0269    2.3255   -1.1924 
 C                    -1.1624    2.1488   -0.1718 
 C                    -2.9933    0.3873    0.3658 
 C                    -3.2436   -1.0881    0.3431 
 C                    -1.9273   -1.639    -0.2086 
 O                    -3.8283    1.2197    0.6902 
 C                    -0.8271    2.7514    1.1936 
 C                    -2.1348   -2.4103   -1.5113 
 O                    -1.3195   -2.4998    0.75 
 C                     2.8657   -0.2222   -0.2022 
 O                     3.7556    0.8157    0.2514 
 C                     3.3488   -0.6542   -1.5902 
 C                     3.0409   -1.3976    0.7919 
 O                     2.772    -0.9366    2.1194 
 H                     0.4194   -0.5436   -1.938 
 H                     0.6787   -1.646    -0.607 
 H                     1.1261    0.4698    0.8546 
 H                     1.9701    1.8206   -1.7114 
 H                     1.811     2.4703   -0.0984 
 H                    -0.332     1.8816   -2.1501 
 H                     0.0919    3.3978   -1.3993 
 H                    -2.0057    2.7277   -0.5751 
 H                    -3.4588   -1.438     1.3573 
 H                    -4.0942   -1.2879   -0.3161 
 H                    -0.4991    3.791     1.0858 
 H                    -0.0358    2.2012    1.7108 
 H                    -1.7059    2.751     1.8479 
 H                    -1.1944   -2.8428   -1.8717 
 H                    -2.8188   -3.2526   -1.3553 
 H                    -2.5471   -1.7734   -2.3013 
 H                    -1.9287   -3.2399    0.9145 
 H                     3.5978    0.8759    1.2161 
 H                     2.7671   -1.492    -1.9863 
 H                     3.306     0.17     -2.3086 
 H                     4.4006   -0.9621   -1.5521 
 H                     2.383    -2.2409    0.5669 
 H                     4.0779   -1.7511    0.7863 
 H                     2.807    -1.7175    2.6997 
 

 GradGradGradGradGradGradGradGradGradGradGradGradGradGradGradGradGradGrad
 Berny optimization.
 Initialization pass.
                           ----------------------------
                           !    Initial Parameters    !
                           ! (Angstroms and Degrees)  !
 --------------------------                            --------------------------
 ! Name  Definition              Value          Derivative Info.                !
 --------------------------------------------------------------------------------
 ! R1    R(1,2)                  1.3419         estimate D2E/DX2                !
 ! R2    R(1,7)                  1.4948         estimate D2E/DX2                !
 ! R3    R(1,8)                  1.4762         estimate D2E/DX2                !
 ! R4    R(2,3)                  1.507          estimate D2E/DX2                !
 ! R5    R(2,10)                 1.5101         estimate D2E/DX2                !
 ! R6    R(3,4)                  1.5442         estimate D2E/DX2                !
 ! R7    R(3,20)                 1.097          estimate D2E/DX2                !
 ! R8    R(3,21)                 1.0943         estimate D2E/DX2                !
 ! R9    R(4,5)                  1.5492         estimate D2E/DX2                !
 ! R10   R(4,15)                 1.5701         estimate D2E/DX2                !
 ! R11   R(4,22)                 1.0981         estimate D2E/DX2                !
 ! R12   R(5,6)                  1.531          estimate D2E/DX2                !
 ! R13   R(5,23)                 1.0959         estimate D2E/DX2                !
 ! R14   R(5,24)                 1.0981         estimate D2E/DX2                !
 ! R15   R(6,7)                  1.5369         estimate D2E/DX2                !
 ! R16   R(6,25)                 1.0988         estimate D2E/DX2                !
 ! R17   R(6,26)                 1.0985         estimate D2E/DX2                !
 ! R18   R(7,12)                 1.5297         estimate D2E/DX2                !
 ! R19   R(7,27)                 1.0995         estimate D2E/DX2                !
 ! R20   R(8,9)                  1.4967         estimate D2E/DX2                !
 ! R21   R(8,11)                 1.2228         estimate D2E/DX2                !
 ! R22   R(9,10)                 1.5299         estimate D2E/DX2                !
 ! R23   R(9,28)                 1.0942         estimate D2E/DX2                !
 ! R24   R(9,29)                 1.0945         estimate D2E/DX2                !
 ! R25   R(10,13)                1.5281         estimate D2E/DX2                !
 ! R26   R(10,14)                1.4245         estimate D2E/DX2                !
 ! R27   R(12,30)                1.0954         estimate D2E/DX2                !
 ! R28   R(12,31)                1.0938         estimate D2E/DX2                !
 ! R29   R(12,32)                1.0956         estimate D2E/DX2                !
 ! R30   R(13,33)                1.096          estimate D2E/DX2                !
 ! R31   R(13,34)                1.0962         estimate D2E/DX2                !
 ! R32   R(13,35)                1.0953         estimate D2E/DX2                !
 ! R33   R(14,36)                0.9726         estimate D2E/DX2                !
 ! R34   R(15,16)                1.4405         estimate D2E/DX2                !
 ! R35   R(15,17)                1.5318         estimate D2E/DX2                !
 ! R36   R(15,18)                1.5494         estimate D2E/DX2                !
 ! R37   R(16,37)                0.9794         estimate D2E/DX2                !
 ! R38   R(17,38)                1.0942         estimate D2E/DX2                !
 ! R39   R(17,39)                1.0942         estimate D2E/DX2                !
 ! R40   R(17,40)                1.0966         estimate D2E/DX2                !
 ! R41   R(18,19)                1.4308         estimate D2E/DX2                !
 ! R42   R(18,41)                1.093          estimate D2E/DX2                !
 ! R43   R(18,42)                1.0956         estimate D2E/DX2                !
 ! R44   R(19,43)                0.9735         estimate D2E/DX2                !
 ! A1    A(2,1,7)              132.0924         estimate D2E/DX2                !
 ! A2    A(2,1,8)              105.8728         estimate D2E/DX2                !
 ! A3    A(7,1,8)              121.8754         estimate D2E/DX2                !
 ! A4    A(1,2,3)              126.3707         estimate D2E/DX2                !
 ! A5    A(1,2,10)             114.0122         estimate D2E/DX2                !
 ! A6    A(3,2,10)             119.605          estimate D2E/DX2                !
 ! A7    A(2,3,4)              114.5762         estimate D2E/DX2                !
 ! A8    A(2,3,20)             109.0646         estimate D2E/DX2                !
 ! A9    A(2,3,21)             107.5032         estimate D2E/DX2                !
 ! A10   A(4,3,20)             110.6596         estimate D2E/DX2                !
 ! A11   A(4,3,21)             108.8363         estimate D2E/DX2                !
 ! A12   A(20,3,21)            105.787          estimate D2E/DX2                !
 ! A13   A(3,4,5)              112.9056         estimate D2E/DX2                !
 ! A14   A(3,4,15)             112.6181         estimate D2E/DX2                !
 ! A15   A(3,4,22)             107.607          estimate D2E/DX2                !
 ! A16   A(5,4,15)             111.5497         estimate D2E/DX2                !
 ! A17   A(5,4,22)             105.5681         estimate D2E/DX2                !
 ! A18   A(15,4,22)            106.0079         estimate D2E/DX2                !
 ! A19   A(4,5,6)              117.477          estimate D2E/DX2                !
 ! A20   A(4,5,23)             110.0598         estimate D2E/DX2                !
 ! A21   A(4,5,24)             108.2904         estimate D2E/DX2                !
 ! A22   A(6,5,23)             106.7568         estimate D2E/DX2                !
 ! A23   A(6,5,24)             108.1249         estimate D2E/DX2                !
 ! A24   A(23,5,24)            105.4812         estimate D2E/DX2                !
 ! A25   A(5,6,7)              117.1609         estimate D2E/DX2                !
 ! A26   A(5,6,25)             108.7554         estimate D2E/DX2                !
 ! A27   A(5,6,26)             107.5789         estimate D2E/DX2                !
 ! A28   A(7,6,25)             109.0984         estimate D2E/DX2                !
 ! A29   A(7,6,26)             108.4931         estimate D2E/DX2                !
 ! A30   A(25,6,26)            105.083          estimate D2E/DX2                !
 ! A31   A(1,7,6)              112.6442         estimate D2E/DX2                !
 ! A32   A(1,7,12)             112.1179         estimate D2E/DX2                !
 ! A33   A(1,7,27)             106.8282         estimate D2E/DX2                !
 ! A34   A(6,7,12)             112.6748         estimate D2E/DX2                !
 ! A35   A(6,7,27)             105.2209         estimate D2E/DX2                !
 ! A36   A(12,7,27)            106.7452         estimate D2E/DX2                !
 ! A37   A(1,8,9)              112.3531         estimate D2E/DX2                !
 ! A38   A(1,8,11)             123.5279         estimate D2E/DX2                !
 ! A39   A(9,8,11)             124.1158         estimate D2E/DX2                !
 ! A40   A(8,9,10)             102.507          estimate D2E/DX2                !
 ! A41   A(8,9,28)             109.5154         estimate D2E/DX2                !
 ! A42   A(8,9,29)             108.6059         estimate D2E/DX2                !
 ! A43   A(10,9,28)            112.8493         estimate D2E/DX2                !
 ! A44   A(10,9,29)            112.6889         estimate D2E/DX2                !
 ! A45   A(28,9,29)            110.3046         estimate D2E/DX2                !
 ! A46   A(2,10,9)             105.1706         estimate D2E/DX2                !
 ! A47   A(2,10,13)            112.7388         estimate D2E/DX2                !
 ! A48   A(2,10,14)            107.8813         estimate D2E/DX2                !
 ! A49   A(9,10,13)            111.8611         estimate D2E/DX2                !
 ! A50   A(9,10,14)            110.0005         estimate D2E/DX2                !
 ! A51   A(13,10,14)           109.0629         estimate D2E/DX2                !
 ! A52   A(7,12,30)            110.5887         estimate D2E/DX2                !
 ! A53   A(7,12,31)            112.4881         estimate D2E/DX2                !
 ! A54   A(7,12,32)            110.9222         estimate D2E/DX2                !
 ! A55   A(30,12,31)           107.8965         estimate D2E/DX2                !
 ! A56   A(30,12,32)           107.4146         estimate D2E/DX2                !
 ! A57   A(31,12,32)           107.3201         estimate D2E/DX2                !
 ! A58   A(10,13,33)           111.2841         estimate D2E/DX2                !
 ! A59   A(10,13,34)           110.564          estimate D2E/DX2                !
 ! A60   A(10,13,35)           111.8692         estimate D2E/DX2                !
 ! A61   A(33,13,34)           106.198          estimate D2E/DX2                !
 ! A62   A(33,13,35)           108.3763         estimate D2E/DX2                !
 ! A63   A(34,13,35)           108.3341         estimate D2E/DX2                !
 ! A64   A(10,14,36)           107.8416         estimate D2E/DX2                !
 ! A65   A(4,15,16)            108.2202         estimate D2E/DX2                !
 ! A66   A(4,15,17)            113.3947         estimate D2E/DX2                !
 ! A67   A(4,15,18)            112.4079         estimate D2E/DX2                !
 ! A68   A(16,15,17)           107.0794         estimate D2E/DX2                !
 ! A69   A(16,15,18)           105.9453         estimate D2E/DX2                !
 ! A70   A(17,15,18)           109.3759         estimate D2E/DX2                !
 ! A71   A(15,16,37)           104.7695         estimate D2E/DX2                !
 ! A72   A(15,17,38)           112.1042         estimate D2E/DX2                !
 ! A73   A(15,17,39)           111.7246         estimate D2E/DX2                !
 ! A74   A(15,17,40)           110.4988         estimate D2E/DX2                !
 ! A75   A(38,17,39)           108.5596         estimate D2E/DX2                !
 ! A76   A(38,17,40)           107.9091         estimate D2E/DX2                !
 ! A77   A(39,17,40)           105.7729         estimate D2E/DX2                !
 ! A78   A(15,18,19)           109.246          estimate D2E/DX2                !
 ! A79   A(15,18,41)           112.6552         estimate D2E/DX2                !
 ! A80   A(15,18,42)           110.3972         estimate D2E/DX2                !
 ! A81   A(19,18,41)           109.0549         estimate D2E/DX2                !
 ! A82   A(19,18,42)           106.6539         estimate D2E/DX2                !
 ! A83   A(41,18,42)           108.6468         estimate D2E/DX2                !
 ! A84   A(18,19,43)           106.729          estimate D2E/DX2                !
 ! D1    D(7,1,2,3)              6.2835         estimate D2E/DX2                !
 ! D2    D(7,1,2,10)          -175.0005         estimate D2E/DX2                !
 ! D3    D(8,1,2,3)           -178.3778         estimate D2E/DX2                !
 ! D4    D(8,1,2,10)             0.3382         estimate D2E/DX2                !
 ! D5    D(2,1,7,6)             21.0927         estimate D2E/DX2                !
 ! D6    D(2,1,7,12)          -107.2544         estimate D2E/DX2                !
 ! D7    D(2,1,7,27)           136.1403         estimate D2E/DX2                !
 ! D8    D(8,1,7,6)           -153.6259         estimate D2E/DX2                !
 ! D9    D(8,1,7,12)            78.027          estimate D2E/DX2                !
 ! D10   D(8,1,7,27)           -38.5782         estimate D2E/DX2                !
 ! D11   D(2,1,8,9)              1.6254         estimate D2E/DX2                !
 ! D12   D(2,1,8,11)          -177.748          estimate D2E/DX2                !
 ! D13   D(7,1,8,9)            177.5532         estimate D2E/DX2                !
 ! D14   D(7,1,8,11)            -1.8201         estimate D2E/DX2                !
 ! D15   D(1,2,3,4)             34.9741         estimate D2E/DX2                !
 ! D16   D(1,2,3,20)           -89.6733         estimate D2E/DX2                !
 ! D17   D(1,2,3,21)           156.0711         estimate D2E/DX2                !
 ! D18   D(10,2,3,4)          -143.6769         estimate D2E/DX2                !
 ! D19   D(10,2,3,20)           91.6757         estimate D2E/DX2                !
 ! D20   D(10,2,3,21)          -22.5799         estimate D2E/DX2                !
 ! D21   D(1,2,10,9)            -2.0612         estimate D2E/DX2                !
 ! D22   D(1,2,10,13)          120.0763         estimate D2E/DX2                !
 ! D23   D(1,2,10,14)         -119.4382         estimate D2E/DX2                !
 ! D24   D(3,2,10,9)           176.7497         estimate D2E/DX2                !
 ! D25   D(3,2,10,13)          -61.1128         estimate D2E/DX2                !
 ! D26   D(3,2,10,14)           59.3727         estimate D2E/DX2                !
 ! D27   D(2,3,4,5)            -77.0724         estimate D2E/DX2                !
 ! D28   D(2,3,4,15)           155.4815         estimate D2E/DX2                !
 ! D29   D(2,3,4,22)            39.0167         estimate D2E/DX2                !
 ! D30   D(20,3,4,5)            46.7278         estimate D2E/DX2                !
 ! D31   D(20,3,4,15)          -80.7183         estimate D2E/DX2                !
 ! D32   D(20,3,4,22)          162.817          estimate D2E/DX2                !
 ! D33   D(21,3,4,5)           162.5666         estimate D2E/DX2                !
 ! D34   D(21,3,4,15)           35.1206         estimate D2E/DX2                !
 ! D35   D(21,3,4,22)          -81.3442         estimate D2E/DX2                !
 ! D36   D(3,4,5,6)             37.4115         estimate D2E/DX2                !
 ! D37   D(3,4,5,23)           -84.9904         estimate D2E/DX2                !
 ! D38   D(3,4,5,24)           160.1766         estimate D2E/DX2                !
 ! D39   D(15,4,5,6)           165.4179         estimate D2E/DX2                !
 ! D40   D(15,4,5,23)           43.016          estimate D2E/DX2                !
 ! D41   D(15,4,5,24)          -71.817          estimate D2E/DX2                !
 ! D42   D(22,4,5,6)           -79.8856         estimate D2E/DX2                !
 ! D43   D(22,4,5,23)          157.7125         estimate D2E/DX2                !
 ! D44   D(22,4,5,24)           42.8795         estimate D2E/DX2                !
 ! D45   D(3,4,15,16)          172.5465         estimate D2E/DX2                !
 ! D46   D(3,4,15,17)           53.9064         estimate D2E/DX2                !
 ! D47   D(3,4,15,18)          -70.8014         estimate D2E/DX2                !
 ! D48   D(5,4,15,16)           44.3861         estimate D2E/DX2                !
 ! D49   D(5,4,15,17)          -74.254          estimate D2E/DX2                !
 ! D50   D(5,4,15,18)          161.0383         estimate D2E/DX2                !
 ! D51   D(22,4,15,16)         -70.0382         estimate D2E/DX2                !
 ! D52   D(22,4,15,17)         171.3216         estimate D2E/DX2                !
 ! D53   D(22,4,15,18)          46.6139         estimate D2E/DX2                !
 ! D54   D(4,5,6,7)             45.7175         estimate D2E/DX2                !
 ! D55   D(4,5,6,25)           -78.5171         estimate D2E/DX2                !
 ! D56   D(4,5,6,26)           168.164          estimate D2E/DX2                !
 ! D57   D(23,5,6,7)           169.797          estimate D2E/DX2                !
 ! D58   D(23,5,6,25)           45.5624         estimate D2E/DX2                !
 ! D59   D(23,5,6,26)          -67.7565         estimate D2E/DX2                !
 ! D60   D(24,5,6,7)           -77.132          estimate D2E/DX2                !
 ! D61   D(24,5,6,25)          158.6334         estimate D2E/DX2                !
 ! D62   D(24,5,6,26)           45.3145         estimate D2E/DX2                !
 ! D63   D(5,6,7,1)            -71.6159         estimate D2E/DX2                !
 ! D64   D(5,6,7,12)            56.4395         estimate D2E/DX2                !
 ! D65   D(5,6,7,27)           172.3699         estimate D2E/DX2                !
 ! D66   D(25,6,7,1)            52.4453         estimate D2E/DX2                !
 ! D67   D(25,6,7,12)         -179.4993         estimate D2E/DX2                !
 ! D68   D(25,6,7,27)          -63.5689         estimate D2E/DX2                !
 ! D69   D(26,6,7,1)           166.4101         estimate D2E/DX2                !
 ! D70   D(26,6,7,12)          -65.5344         estimate D2E/DX2                !
 ! D71   D(26,6,7,27)           50.3959         estimate D2E/DX2                !
 ! D72   D(1,7,12,30)         -179.6222         estimate D2E/DX2                !
 ! D73   D(1,7,12,31)           59.6615         estimate D2E/DX2                !
 ! D74   D(1,7,12,32)          -60.5518         estimate D2E/DX2                !
 ! D75   D(6,7,12,30)           52.0469         estimate D2E/DX2                !
 ! D76   D(6,7,12,31)          -68.6695         estimate D2E/DX2                !
 ! D77   D(6,7,12,32)          171.1173         estimate D2E/DX2                !
 ! D78   D(27,7,12,30)         -62.9669         estimate D2E/DX2                !
 ! D79   D(27,7,12,31)         176.3167         estimate D2E/DX2                !
 ! D80   D(27,7,12,32)          56.1035         estimate D2E/DX2                !
 ! D81   D(1,8,9,10)            -2.7715         estimate D2E/DX2                !
 ! D82   D(1,8,9,28)           117.2688         estimate D2E/DX2                !
 ! D83   D(1,8,9,29)          -122.2152         estimate D2E/DX2                !
 ! D84   D(11,8,9,10)          176.5976         estimate D2E/DX2                !
 ! D85   D(11,8,9,28)          -63.3622         estimate D2E/DX2                !
 ! D86   D(11,8,9,29)           57.1538         estimate D2E/DX2                !
 ! D87   D(8,9,10,2)             2.7366         estimate D2E/DX2                !
 ! D88   D(8,9,10,13)         -119.9677         estimate D2E/DX2                !
 ! D89   D(8,9,10,14)          118.6645         estimate D2E/DX2                !
 ! D90   D(28,9,10,2)         -114.9599         estimate D2E/DX2                !
 ! D91   D(28,9,10,13)         122.3358         estimate D2E/DX2                !
 ! D92   D(28,9,10,14)           0.9681         estimate D2E/DX2                !
 ! D93   D(29,9,10,2)          119.2856         estimate D2E/DX2                !
 ! D94   D(29,9,10,13)          -3.4187         estimate D2E/DX2                !
 ! D95   D(29,9,10,14)        -124.7864         estimate D2E/DX2                !
 ! D96   D(2,10,13,33)          64.5413         estimate D2E/DX2                !
 ! D97   D(2,10,13,34)        -177.6902         estimate D2E/DX2                !
 ! D98   D(2,10,13,35)         -56.8533         estimate D2E/DX2                !
 ! D99   D(9,10,13,33)        -177.1721         estimate D2E/DX2                !
 ! D100  D(9,10,13,34)         -59.4036         estimate D2E/DX2                !
 ! D101  D(9,10,13,35)          61.4333         estimate D2E/DX2                !
 ! D102  D(14,10,13,33)        -55.2645         estimate D2E/DX2                !
 ! D103  D(14,10,13,34)         62.504          estimate D2E/DX2                !
 ! D104  D(14,10,13,35)       -176.6592         estimate D2E/DX2                !
 ! D105  D(2,10,14,36)         175.4253         estimate D2E/DX2                !
 ! D106  D(9,10,14,36)          61.217          estimate D2E/DX2                !
 ! D107  D(13,10,14,36)        -61.8091         estimate D2E/DX2                !
 ! D108  D(4,15,16,37)          74.0209         estimate D2E/DX2                !
 ! D109  D(17,15,16,37)       -163.4011         estimate D2E/DX2                !
 ! D110  D(18,15,16,37)        -46.738          estimate D2E/DX2                !
 ! D111  D(4,15,17,38)         -64.5531         estimate D2E/DX2                !
 ! D112  D(4,15,17,39)          57.5628         estimate D2E/DX2                !
 ! D113  D(4,15,17,40)         175.0372         estimate D2E/DX2                !
 ! D114  D(16,15,17,38)        176.1511         estimate D2E/DX2                !
 ! D115  D(16,15,17,39)        -61.7331         estimate D2E/DX2                !
 ! D116  D(16,15,17,40)         55.7413         estimate D2E/DX2                !
 ! D117  D(18,15,17,38)         61.7764         estimate D2E/DX2                !
 ! D118  D(18,15,17,39)       -176.1078         estimate D2E/DX2                !
 ! D119  D(18,15,17,40)        -58.6334         estimate D2E/DX2                !
 ! D120  D(4,15,18,19)         -61.3341         estimate D2E/DX2                !
 ! D121  D(4,15,18,41)          60.0276         estimate D2E/DX2                !
 ! D122  D(4,15,18,42)        -178.3144         estimate D2E/DX2                !
 ! D123  D(16,15,18,19)         56.671          estimate D2E/DX2                !
 ! D124  D(16,15,18,41)        178.0327         estimate D2E/DX2                !
 ! D125  D(16,15,18,42)        -60.3093         estimate D2E/DX2                !
 ! D126  D(17,15,18,19)        171.7754         estimate D2E/DX2                !
 ! D127  D(17,15,18,41)        -66.8629         estimate D2E/DX2                !
 ! D128  D(17,15,18,42)         54.795          estimate D2E/DX2                !
 ! D129  D(15,18,19,43)        174.6135         estimate D2E/DX2                !
 ! D130  D(41,18,19,43)         51.0935         estimate D2E/DX2                !
 ! D131  D(42,18,19,43)        -66.0616         estimate D2E/DX2                !
 --------------------------------------------------------------------------------
 Trust Radius=3.00D-01 FncErr=1.00D-07 GrdErr=1.00D-06
 Number of steps in this run=    258 maximum allowed number of steps=    258.
 GradGradGradGradGradGradGradGradGradGradGradGradGradGradGradGradGradGrad

                          Input orientation:                          
 ---------------------------------------------------------------------
 Center     Atomic      Atomic             Coordinates (Angstroms)
 Number     Number       Type             X           Y           Z
 ---------------------------------------------------------------------
      1          6           0       -1.623300    0.731000   -0.063400
      2          6           0       -1.035100   -0.432800   -0.380200
      3          6           0        0.386700   -0.618400   -0.844000
      4          6           0        1.403500    0.349700   -0.201100
      5          6           0        1.348800    1.773200   -0.809900
      6          6           0       -0.026900    2.325500   -1.192400
      7          6           0       -1.162400    2.148800   -0.171800
      8          6           0       -2.993300    0.387300    0.365800
      9          6           0       -3.243600   -1.088100    0.343100
     10          6           0       -1.927300   -1.639000   -0.208600
     11          8           0       -3.828300    1.219700    0.690200
     12          6           0       -0.827100    2.751400    1.193600
     13          6           0       -2.134800   -2.410300   -1.511300
     14          8           0       -1.319500   -2.499800    0.750000
     15          6           0        2.865700   -0.222200   -0.202200
     16          8           0        3.755600    0.815700    0.251400
     17          6           0        3.348800   -0.654200   -1.590200
     18          6           0        3.040900   -1.397600    0.791900
     19          8           0        2.772000   -0.936600    2.119400
     20          1           0        0.419400   -0.543600   -1.938000
     21          1           0        0.678700   -1.646000   -0.607000
     22          1           0        1.126100    0.469800    0.854600
     23          1           0        1.970100    1.820600   -1.711400
     24          1           0        1.811000    2.470300   -0.098400
     25          1           0       -0.332000    1.881600   -2.150100
     26          1           0        0.091900    3.397800   -1.399300
     27          1           0       -2.005700    2.727700   -0.575100
     28          1           0       -3.458800   -1.438000    1.357300
     29          1           0       -4.094200   -1.287900   -0.316100
     30          1           0       -0.499100    3.791000    1.085800
     31          1           0       -0.035800    2.201200    1.710800
     32          1           0       -1.705900    2.751000    1.847900
     33          1           0       -1.194400   -2.842800   -1.871700
     34          1           0       -2.818800   -3.252600   -1.355300
     35          1           0       -2.547100   -1.773400   -2.301300
     36          1           0       -1.928700   -3.239900    0.914500
     37          1           0        3.597800    0.875900    1.216100
     38          1           0        2.767100   -1.492000   -1.986300
     39          1           0        3.306000    0.170000   -2.308600
     40          1           0        4.400600   -0.962100   -1.552100
     41          1           0        2.383000   -2.240900    0.566900
     42          1           0        4.077900   -1.751100    0.786300
     43          1           0        2.807000   -1.717500    2.699700
 ---------------------------------------------------------------------
                    Distance matrix (angstroms):
                    1          2          3          4          5
     1  C    0.000000
     2  C    1.341928   0.000000
     3  C    2.543682   1.507008   0.000000
     4  C    3.053829   2.567324   1.544157   0.000000
     5  C    3.236792   3.276287   2.578090   1.549187   0.000000
     6  C    2.523007   3.047024   2.993158   2.632965   1.530977
     7  C    1.494770   2.593124   3.241753   3.133921   2.618086
     8  C    1.476226   2.250250   3.728196   4.433355   4.707103
     9  C    2.469765   2.414550   3.848234   4.894789   5.532322
    10  C    2.393825   1.510095   2.607672   3.879331   4.768386
    11  O    2.380917   3.417379   4.847536   5.378015   5.418397
    12  C    2.509183   3.557983   4.120762   3.562152   3.115354
    13  C    3.496543   2.529671   3.164515   4.674804   5.488998
    14  O    3.345442   2.372915   2.998603   4.054500   5.273674
    15  C    4.591185   3.910534   2.591201   1.570064   2.579129
    16  O    5.388770   4.990839   3.821784   2.440141   2.799259
    17  C    5.382534   4.553207   3.054854   2.592606   3.240546
    18  C    5.197811   4.349533   3.213736   2.592332   3.934837
    19  O    5.183065   4.582120   3.817414   2.985311   4.236663
    20  H    3.051451   2.134148   1.097042   2.187066   2.739335
    21  H    3.353332   2.111967   1.094255   2.161691   3.490148
    22  H    2.910352   2.647679   2.148519   1.098124   2.125796
    23  H    4.100690   3.985114   3.034511   2.183023   1.095884
    24  H    3.849780   4.075253   3.482042   2.161839   1.098094
    25  H    2.710287   2.997223   2.910743   3.026100   2.152435
    26  H    3.440692   4.120945   4.065111   3.528015   2.136941
    27  H    2.096396   3.311919   4.122168   4.173416   3.495550
    28  H    3.176792   3.147007   4.506144   5.409847   6.174267
    29  H    3.200806   3.177011   4.561291   5.737566   6.264217
    30  H    3.456600   4.502992   4.894035   4.137456   3.328653
    31  H    2.798112   3.508395   3.828270   3.025723   2.907616
    32  H    2.782138   3.943474   4.793554   4.430915   4.165475
    33  H    4.028145   2.838670   2.916162   4.442077   5.376127
    34  H    4.355146   3.476158   4.180391   5.668912   6.551719
    35  H    3.483335   2.788185   3.473461   4.952336   5.475462
    36  H    4.100927   3.217853   3.914800   5.023281   6.232715
    37  H    5.377546   5.071946   4.097329   2.664638   3.157186
    38  H    5.283454   4.261242   2.781066   2.904858   3.749270
    39  H    5.445516   4.788240   3.359902   2.844882   2.940575
    40  H    6.431966   5.585727   4.090346   3.539580   4.164878
    41  H    5.027913   3.981160   2.934000   2.874100   4.367854
    42  H    6.275866   5.407532   4.191163   3.541290   4.734610
    43  H    5.766926   5.089005   4.429863   3.828547   5.160293
                    6          7          8          9         10
     6  C    0.000000
     7  C    1.536947   0.000000
     8  C    3.870935   2.596939   0.000000
     9  C    4.935340   3.882530   1.496653   0.000000
    10  C    4.505180   3.864435   2.360547   1.529872   0.000000
    11  O    4.383790   2.951829   1.222845   2.405887   3.548776
    12  C    2.552392   1.529663   3.311592   4.615689   4.738377
    13  C    5.193529   4.850280   3.476650   2.533071   1.528067
    14  O    5.359781   4.741717   3.359250   2.420873   1.424539
    15  C    3.979750   4.674201   5.917938   6.194407   4.998021
    16  O    4.321037   5.113020   6.763451   7.254079   6.207456
    17  C    4.520200   5.497235   6.718102   6.883724   5.542191
    18  C    5.216351   5.583315   6.307059   6.308102   5.073686
    19  O    5.426155   5.499890   6.169806   6.274204   5.291160
    20  H    2.997806   3.587558   4.221444   4.349421   3.114117
    21  H    4.075951   4.240231   4.308623   4.074111   2.636287
    22  H    2.993867   3.018240   4.149119   4.667222   3.860140
    23  H    2.124216   3.505801   5.568164   6.313808   5.423741
    24  H    2.143754   2.991631   5.256964   6.197267   5.556382
    25  H    1.098782   2.162089   3.955402   4.848977   4.325393
    26  H    1.098521   2.154072   4.658020   5.855324   5.555564
    27  H    2.111510   1.099514   2.708896   4.115315   4.382755
    28  H    5.695862   4.525123   2.128728   1.094232   2.199531
    29  H    5.510671   4.519644   2.117372   1.094525   2.197790
    30  H    2.749701   2.172175   4.280725   5.647079   5.761955
    31  H    2.905873   2.194574   3.721030   4.793754   4.691376
    32  H    3.499073   2.176517   3.072637   4.400867   4.852866
    33  H    5.341894   5.273211   4.321573   3.490492   2.179949
    34  H    6.239907   5.772301   4.030075   2.783896   2.171036
    35  H    4.937818   4.672881   3.461379   2.819149   2.186689
    36  H    6.247363   5.550257   3.819820   2.585673   1.955565
    37  H    4.587010   5.119184   6.663658   7.171065   6.235481
    38  H    4.796876   5.655865   6.499719   6.458928   5.021874
    39  H    4.123143   5.333682   6.846957   7.177157   5.921985
    40  H    5.526342   6.521495   7.756867   7.876640   6.504268
    41  H    5.454793   5.690782   5.987694   5.747840   4.420675
    42  H    6.114189   6.602115   7.399422   7.364805   6.088088
    43  H    6.286913   6.240987   6.597026   6.523762   5.556795
                   11         12         13         14         15
    11  O    0.000000
    12  C    3.406863   0.000000
    13  C    4.570716   5.972412   0.000000
    14  O    4.486907   5.292857   2.405453   0.000000
    15  C    6.905439   4.942401   5.613067   4.859017   0.000000
    16  O    7.607319   5.063182   6.943414   6.082580   1.440455
    17  C    7.760315   6.065129   5.758470   5.538574   1.531846
    18  C    7.351633   5.686562   5.754838   4.497743   1.549353
    19  O    7.089161   5.235644   6.279368   4.589033   2.430838
    20  H    5.297133   4.713566   3.192269   3.751778   3.016734
    21  H    5.496182   4.984649   3.052490   2.561880   2.640840
    22  H    5.013527   3.022517   4.952366   3.848431   2.149860
    23  H    6.304776   4.138809   5.898369   5.962031   2.693105
    24  H    5.829888   2.950907   6.433186   5.934788   2.893566
    25  H    4.552969   3.490273   4.698783   5.346251   4.294831
    26  H    4.947535   2.825867   6.221315   6.433757   4.715020
    27  H    2.682707   2.125549   5.224192   5.436315   5.707145
    28  H    2.764945   4.950123   3.305633   2.464313   6.626425
    29  H    2.715032   5.410091   2.554904   3.210020   7.041938
    30  H    4.225122   1.095433   6.919289   6.352951   5.393199
    31  H    4.048212   1.093788   6.004470   4.966933   4.236878
    32  H    2.861771   1.095627   6.173103   5.378252   5.826007
    33  H    5.477652   6.389526   1.096037   2.647000   5.112650
    34  H    5.020421   6.819954   1.096203   2.692006   6.544196
    35  H    4.421447   5.970472   1.095323   3.368247   6.009230
    36  H    4.852507   6.098122   2.572007   0.972591   5.774063
    37  H    7.452632   4.806011   7.148463   5.982678   1.937361
    38  H    7.616841   6.405972   5.009743   5.020289   2.192060
    39  H    7.809796   6.000962   6.074203   6.154520   2.187374
    40  H    8.803576   6.975514   6.694057   6.354819   2.173845
    41  H    7.111343   5.968296   4.975754   3.716055   2.213518
    42  H    8.446472   6.670639   6.656662   5.449201   2.187258
    43  H    7.529438   5.953662   6.529462   4.630478   3.265025
                   16         17         18         19         20
    16  O    0.000000
    17  C    2.391147   0.000000
    18  C    2.387809   2.514328   0.000000
    19  O    2.743620   3.764782   1.430764   0.000000
    20  H    4.215614   2.952047   3.879940   4.706556   0.000000
    21  H    4.032881   3.013268   2.756558   3.509759   1.747594
    22  H    2.719884   3.490103   2.675364   2.507323   3.053689
    23  H    2.837326   2.835514   4.215440   4.787507   2.836452
    24  H    2.577117   3.788508   4.155230   4.177215   3.795296
    25  H    4.859199   4.504671   5.548421   5.983786   2.547780
    26  H    4.776479   5.202167   6.041011   6.192835   3.991502
    27  H    6.126290   6.413918   6.659952   6.596502   4.294183
    28  H    7.638701   7.459592   6.524370   6.297227   5.167145
    29  H    8.146567   7.577807   7.221451   7.293818   4.853568
    30  H    5.258432   6.459653   6.288048   5.841115   5.364305
    31  H    4.292339   5.523172   4.823051   4.230424   4.588559
    32  H    6.010173   6.997565   6.392036   5.807211   5.450168
    33  H    6.511119   5.050730   5.207796   5.940943   2.809816
    34  H    7.896536   6.696727   6.510574   6.978140   4.261943
    35  H    7.276245   6.043170   6.398035   6.966753   3.231798
    36  H    7.014190   6.388378   5.301512   5.371551   4.573878
    37  H    0.979373   3.206014   2.378841   2.187019   4.697399
    38  H    3.363021   1.094157   2.793255   4.143099   2.532487
    39  H    2.678184   1.094183   3.484358   4.595313   2.996503
    40  H    2.613276   1.096603   2.744591   4.016578   4.021693
    41  H    3.365468   2.846659   1.092983   2.064649   3.607087
    42  H    2.641677   2.717081   1.095611   2.036158   4.718526
    43  H    3.648440   4.452796   1.948524   0.973539   5.346675
                   21         22         23         24         25
    21  H    0.000000
    22  H    2.610182   0.000000
    23  H    3.860664   3.020158   0.000000
    24  H    4.299384   2.319331   1.746194   0.000000
    25  H    3.980783   3.625942   2.344321   3.024647   0.000000
    26  H    5.139260   3.837033   2.472368   2.346892   1.744206
    27  H    5.131888   4.117077   4.233319   3.854957   2.449037
    28  H    4.584828   4.991364   7.036217   6.720466   5.753128
    29  H    4.795147   5.631304   6.955959   7.003060   5.250089
    30  H    5.814959   3.704740   4.219449   2.912583   3.760955
    31  H    4.547929   2.254071   3.984965   2.599286   3.885412
    32  H    5.571935   3.769714   5.200696   4.029325   4.315954
    33  H    2.557401   4.877576   5.638001   6.356576   4.810530
    34  H    3.920921   5.856804   6.985537   7.467692   5.759852
    35  H    3.645911   5.337045   5.802578   6.469528   4.276512
    36  H    3.413798   4.805961   6.906855   6.900558   6.178267
    37  H    4.266710   2.530790   3.480247   2.731790   5.271249
    38  H    2.507509   3.822598   3.418201   4.492006   4.583932
    39  H    3.618840   3.853269   2.205846   3.522980   4.023648
    40  H    3.900445   4.308700   3.698125   4.538793   5.553534
    41  H    2.153273   3.001743   4.675138   4.792203   5.634565
    42  H    3.675172   3.694616   4.841319   4.872550   6.423875
    43  H    3.933070   3.318750   5.716324   5.134106   6.806424
                   26         27         28         29         30
    26  H    0.000000
    27  H    2.351226   0.000000
    28  H    6.602369   4.816506   0.000000
    29  H    6.375934   4.533647   1.796255   0.000000
    30  H    2.584494   2.481741   6.014647   6.378502   0.000000
    31  H    3.334798   3.063176   5.008559   5.723002   1.769954
    32  H    3.767591   2.441588   4.567392   5.167164   1.766002
    33  H    6.389274   5.776664   4.186575   3.639567   7.296407
    34  H    7.259610   6.085543   3.325744   2.562543   7.807194
    35  H    5.875307   4.851060   3.785372   2.563249   6.828565
    36  H    7.314066   6.151186   2.405020   3.164502   7.176814
    37  H    5.048924   6.167396   7.427629   8.136125   5.029848
    38  H    5.604588   6.525103   7.067136   7.064606   6.929354
    39  H    4.644993   6.144999   7.860471   7.801185   6.253989
    40  H    6.131637   7.457200   8.394120   8.590429   7.318301
    41  H    6.396094   6.726949   5.949454   6.606211   6.705190
    42  H    6.868494   7.676148   7.564782   8.259120   7.193991
    43  H    7.095059   7.324357   6.414079   7.543618   6.624088
                   31         32         33         34         35
    31  H    0.000000
    32  H    1.763607   0.000000
    33  H    6.294330   6.737036   0.000000
    34  H    6.847627   6.895089   1.753077   0.000000
    35  H    6.180697   6.196263   1.777068   1.776730   0.000000
    36  H    5.815732   6.067269   2.908573   2.438120   3.588093
    37  H    3.899256   5.660778   6.806498   8.051669   7.559807
    38  H    5.929968   7.260294   4.187037   5.890684   5.330960
    39  H    5.607939   7.004084   5.433364   7.080688   6.167304
    40  H    6.350955   7.914320   5.911277   7.576599   7.034916
    41  H    5.185687   6.578688   4.371138   5.637119   5.722850
    42  H    5.779092   7.405960   6.004492   7.376003   7.309199
    43  H    4.941219   6.407755   6.178608   7.102759   7.326630
                   36         37         38         39         40
    36  H    0.000000
    37  H    6.897316   0.000000
    38  H    5.789675   4.068461   0.000000
    39  H    7.029785   3.606515   1.776664   0.000000
    40  H    7.164672   3.418430   1.771340   1.747024   0.000000
    41  H    4.439548   3.407586   2.688348   3.864307   3.193149
    42  H    6.189685   2.704876   3.077765   3.723555   2.488930
    43  H    5.285026   3.090656   4.691592   5.375381   4.603042
                   41         42         43
    41  H    0.000000
    42  H    1.777843   0.000000
    43  H    2.236640   2.297263   0.000000
 Stoichiometry    C15H24O4
 Framework group  C1[X(C15H24O4)]
 Deg. of freedom   123
 Full point group                 C1      NOp   1
 Largest Abelian subgroup         C1      NOp   1
 Largest concise Abelian subgroup C1      NOp   1
                         Standard orientation:                         
 ---------------------------------------------------------------------
 Center     Atomic      Atomic             Coordinates (Angstroms)
 Number     Number       Type             X           Y           Z
 ---------------------------------------------------------------------
      1          6           0       -1.647996    0.747255   -0.056121
      2          6           0       -1.067491   -0.426450   -0.349723
      3          6           0        0.353714   -0.630791   -0.807426
      4          6           0        1.376263    0.342209   -0.181259
      5          6           0        1.332567    1.754225   -0.817090
      6          6           0       -0.038592    2.308779   -1.212420
      7          6           0       -1.176954    2.159474   -0.190634
      8          6           0       -3.021073    0.421385    0.377136
      9          6           0       -3.281714   -1.052390    0.382035
     10          6           0       -1.968435   -1.622889   -0.156796
     11          8           0       -3.850716    1.265632    0.684201
     12          6           0       -0.839627    2.785560    1.163654
     13          6           0       -2.179254   -2.417343   -1.444967
     14          8           0       -1.368257   -2.469546    0.819048
     15          6           0        2.834402   -0.239839   -0.168936
     16          8           0        3.730851    0.800236    0.266418
     17          6           0        3.316690   -0.701524   -1.547630
     18          6           0        2.999719   -1.397326    0.847622
     19          8           0        2.731927   -0.909298    2.165652
     20          1           0        0.388707   -0.577035   -1.902591
     21          1           0        0.638092   -1.655720   -0.550434
     22          1           0        1.098011    0.484299    0.871482
     23          1           0        1.955641    1.780123   -1.718240
     24          1           0        1.798513    2.461471   -0.118157
     25          1           0       -0.345261    1.848900   -2.162045
     26          1           0        0.088086    3.376093   -1.439448
     27          1           0       -2.015506    2.736496   -0.606334
     28          1           0       -3.501009   -1.381429    1.402322
     29          1           0       -4.132633   -1.258722   -0.274736
     30          1           0       -0.504144    3.820599    1.036695
     31          1           0       -0.053055    2.239762    1.692598
     32          1           0       -1.719464    2.803757    1.816306
     33          1           0       -1.241341   -2.863195   -1.795439
     34          1           0       -2.869417   -3.251712   -1.274187
     35          1           0       -2.585785   -1.792705   -2.247645
     36          1           0       -1.982916   -3.202098    0.996514
     37          1           0        3.571921    0.879870    1.229522
     38          1           0        2.729749   -1.542607   -1.928757
     39          1           0        3.280853    0.109148   -2.281634
     40          1           0        4.366234   -1.016006   -1.501848
     41          1           0        2.336264   -2.240121    0.637536
     42          1           0        4.034213   -1.758125    0.850553
     43          1           0        2.760492   -1.679250    2.760744
 ---------------------------------------------------------------------
 Rotational constants (GHZ):      0.5362379      0.2776164      0.2272436
 Standard basis: 6-31G(d) (6D, 7F)
 There are   333 symmetry adapted cartesian basis functions of A   symmetry.
 There are   333 symmetry adapted basis functions of A   symmetry.
   333 basis functions,   628 primitive gaussians,   333 cartesian basis functions
    73 alpha electrons       73 beta electrons
       nuclear repulsion energy      1614.1842620802 Hartrees.
 NAtoms=   43 NActive=   43 NUniq=   43 SFac= 1.00D+00 NAtFMM=   60 NAOKFM=F Big=F
 Integral buffers will be    131072 words long.
 Raffenetti 2 integral format.
 Two-electron integral symmetry is turned on.
 Using the following non-standard input for PCM:
 --- end of non-standard input.
 ------------------------------------------------------------------------------
 Polarizable Continuum Model (PCM)
 =================================
 Model                : PCM (using non-symmetric T matrix).
 Atomic radii         : SMD-Coulomb.
 Polarization charges : Total charges.
 Charge compensation  : None.
 Solution method      : On-the-fly selection.
 Cavity type          : VdW (van der Waals Surface) (Alpha=1.000).
 Cavity algorithm     : GePol (No added spheres)
                        Default sphere list used, NSphG=   43.
                        Lebedev-Laikov grids with approx.  5.0 points / Ang**2.
                        Smoothing algorithm: Karplus/York (Gamma=1.0000).
                        Polarization charges: spherical gaussians, with
                                              point-specific exponents (IZeta= 3).
                        Self-potential: point-specific (ISelfS= 7).
                        Self-field    : sphere-specific E.n sum rule (ISelfD= 2).
 1st derivatives      : Analytical E(r).r(x)/FMM algorithm (CHGder, D1EAlg=3).
                        Cavity 1st derivative terms included.
 Solvent              : Methanol, Eps=  32.613000 Eps(inf)=   1.765709
 ------------------------------------------------------------------------------
 ------------------------------------------------------------------------------
 Atomic radii for non-electrostatic terms: SMD-CDS.
 ------------------------------------------------------------------------------
 Nuclear repulsion after PCM non-electrostatic terms =     1614.1853114612 Hartrees.
 One-electron integrals computed using PRISM.
 NBasis=   333 RedAO= T EigKep=  8.62D-04  NBF=   333
 NBsUse=   333 1.00D-06 EigRej= -1.00D+00 NBFU=   333
 ExpMin= 1.61D-01 ExpMax= 5.48D+03 ExpMxC= 8.25D+02 IAcc=1 IRadAn=         1 AccDes= 0.00D+00
 Harris functional with IExCor=  402 and IRadAn=       1 diagonalized for initial guess.
 HarFok:  IExCor=  402 AccDes= 0.00D+00 IRadAn=         1 IDoV= 1 UseB2=F ITyADJ=14
 ICtDFT=  3500011 ScaDFX=  1.000000  1.000000  1.000000  1.000000
 FoFCou: FMM=F IPFlag=           0 FMFlag=      100000 FMFlg1=           0
         NFxFlg=           0 DoJE=T BraDBF=F KetDBF=T FulRan=T
         wScrn=  0.000000 ICntrl=     500 IOpCl=  0 I1Cent=   200000004 NGrid=           0
         NMat0=    1 NMatS0=      1 NMatT0=    0 NMatD0=    1 NMtDS0=    0 NMtDT0=    0
 Petite list used in FoFCou.
 Keep R1 ints in memory in canonical form, NReq=1565304907.
 Requested convergence on RMS density matrix=1.00D-08 within 128 cycles.
 Requested convergence on MAX density matrix=1.00D-06.
 Requested convergence on             energy=1.00D-06.
 No special actions if energy rises.
 Inv3:  Mode=1 IEnd=    21870000.
 Iteration    1 A*A^-1 deviation from unit magnitude is 6.66D-15 for   2696.
 Iteration    1 A*A^-1 deviation from orthogonality  is 5.33D-15 for   2696   1756.
 Iteration    1 A^-1*A deviation from unit magnitude is 6.66D-15 for   2696.
 Iteration    1 A^-1*A deviation from orthogonality  is 2.91D-11 for   2315   2257.
 Error on total polarization charges =  0.05151
 SCF Done:  E(RB3LYP) =  -886.943281775     A.U. after   12 cycles
            NFock= 12  Conv=0.66D-08     -V/T= 2.0091
 SMD-CDS (non-electrostatic) energy       (kcal/mol) =       0.66
 (included in total energy above)

 **********************************************************************

            Population analysis using the SCF density.

 **********************************************************************

 Orbital symmetries:
       Occupied  (A) (A) (A) (A) (A) (A) (A) (A) (A) (A) (A) (A)
                 (A) (A) (A) (A) (A) (A) (A) (A) (A) (A) (A) (A)
                 (A) (A) (A) (A) (A) (A) (A) (A) (A) (A) (A) (A)
                 (A) (A) (A) (A) (A) (A) (A) (A) (A) (A) (A) (A)
                 (A) (A) (A) (A) (A) (A) (A) (A) (A) (A) (A) (A)
                 (A) (A) (A) (A) (A) (A) (A) (A) (A) (A) (A) (A)
                 (A)
       Virtual   (A) (A) (A) (A) (A) (A) (A) (A) (A) (A) (A) (A)
                 (A) (A) (A) (A) (A) (A) (A) (A) (A) (A) (A) (A)
                 (A) (A) (A) (A) (A) (A) (A) (A) (A) (A) (A) (A)
                 (A) (A) (A) (A) (A) (A) (A) (A) (A) (A) (A) (A)
                 (A) (A) (A) (A) (A) (A) (A) (A) (A) (A) (A) (A)
                 (A) (A) (A) (A) (A) (A) (A) (A) (A) (A) (A) (A)
                 (A) (A) (A) (A) (A) (A) (A) (A) (A) (A) (A) (A)
                 (A) (A) (A) (A) (A) (A) (A) (A) (A) (A) (A) (A)
                 (A) (A) (A) (A) (A) (A) (A) (A) (A) (A) (A) (A)
                 (A) (A) (A) (A) (A) (A) (A) (A) (A) (A) (A) (A)
                 (A) (A) (A) (A) (A) (A) (A) (A) (A) (A) (A) (A)
                 (A) (A) (A) (A) (A) (A) (A) (A) (A) (A) (A) (A)
                 (A) (A) (A) (A) (A) (A) (A) (A) (A) (A) (A) (A)
                 (A) (A) (A) (A) (A) (A) (A) (A) (A) (A) (A) (A)
                 (A) (A) (A) (A) (A) (A) (A) (A) (A) (A) (A) (A)
                 (A) (A) (A) (A) (A) (A) (A) (A) (A) (A) (A) (A)
                 (A) (A) (A) (A) (A) (A) (A) (A) (A) (A) (A) (A)
                 (A) (A) (A) (A) (A) (A) (A) (A) (A) (A) (A) (A)
                 (A) (A) (A) (A) (A) (A) (A) (A) (A) (A) (A) (A)
                 (A) (A) (A) (A) (A) (A) (A) (A) (A) (A) (A) (A)
                 (A) (A) (A) (A) (A) (A) (A) (A) (A) (A) (A) (A)
                 (A) (A) (A) (A) (A) (A) (A) (A)
 The electronic state is 1-A.
 Alpha  occ. eigenvalues --  -19.14580 -19.14312 -19.13851 -19.12987 -10.26354
 Alpha  occ. eigenvalues --  -10.24368 -10.23880 -10.22092 -10.20343 -10.18648
 Alpha  occ. eigenvalues --  -10.18440 -10.18052 -10.18018 -10.17642 -10.17008
 Alpha  occ. eigenvalues --  -10.17006 -10.16767 -10.16623 -10.16548  -1.03278
 Alpha  occ. eigenvalues --   -1.02600  -1.02180  -1.00008  -0.85857  -0.80810
 Alpha  occ. eigenvalues --   -0.78782  -0.74497  -0.73951  -0.71906  -0.68673
 Alpha  occ. eigenvalues --   -0.67136  -0.65592  -0.63572  -0.59966  -0.56396
 Alpha  occ. eigenvalues --   -0.55366  -0.54106  -0.50902  -0.50335  -0.49643
 Alpha  occ. eigenvalues --   -0.47999  -0.46781  -0.45969  -0.45514  -0.44422
 Alpha  occ. eigenvalues --   -0.43837  -0.43492  -0.42101  -0.41750  -0.41264
 Alpha  occ. eigenvalues --   -0.40228  -0.39043  -0.38527  -0.38181  -0.37891
 Alpha  occ. eigenvalues --   -0.37495  -0.36911  -0.36476  -0.36022  -0.34978
 Alpha  occ. eigenvalues --   -0.34469  -0.34221  -0.33520  -0.32232  -0.32125
 Alpha  occ. eigenvalues --   -0.31178  -0.30355  -0.29205  -0.27575  -0.27069
 Alpha  occ. eigenvalues --   -0.26256  -0.24842  -0.23805
 Alpha virt. eigenvalues --   -0.03822   0.05589   0.07377   0.08484   0.09795
 Alpha virt. eigenvalues --    0.11232   0.12042   0.12903   0.13725   0.13832
 Alpha virt. eigenvalues --    0.14252   0.15292   0.15686   0.15784   0.16405
 Alpha virt. eigenvalues --    0.17292   0.17466   0.17955   0.18535   0.18976
 Alpha virt. eigenvalues --    0.19315   0.19697   0.20510   0.20674   0.21333
 Alpha virt. eigenvalues --    0.21909   0.22782   0.22924   0.23460   0.24285
 Alpha virt. eigenvalues --    0.24401   0.24890   0.25812   0.26424   0.27258
 Alpha virt. eigenvalues --    0.27703   0.29826   0.30242   0.30893   0.31786
 Alpha virt. eigenvalues --    0.33961   0.34441   0.36026   0.37344   0.45454
 Alpha virt. eigenvalues --    0.47416   0.49694   0.51815   0.52439   0.53025
 Alpha virt. eigenvalues --    0.53388   0.54294   0.55422   0.56249   0.57327
 Alpha virt. eigenvalues --    0.58216   0.59122   0.60448   0.60670   0.61607
 Alpha virt. eigenvalues --    0.62371   0.62886   0.63630   0.64892   0.65343
 Alpha virt. eigenvalues --    0.66829   0.68125   0.68769   0.69454   0.70732
 Alpha virt. eigenvalues --    0.71000   0.73053   0.73777   0.74168   0.74696
 Alpha virt. eigenvalues --    0.75851   0.77531   0.78502   0.79720   0.80893
 Alpha virt. eigenvalues --    0.81466   0.82465   0.83384   0.83571   0.84384
 Alpha virt. eigenvalues --    0.84555   0.85055   0.85768   0.86626   0.87369
 Alpha virt. eigenvalues --    0.87992   0.88789   0.89556   0.89965   0.90493
 Alpha virt. eigenvalues --    0.90708   0.90941   0.92351   0.92420   0.93505
 Alpha virt. eigenvalues --    0.94502   0.95236   0.95505   0.96252   0.96893
 Alpha virt. eigenvalues --    0.97718   0.98557   0.98860   1.00028   1.00539
 Alpha virt. eigenvalues --    1.01810   1.02570   1.03512   1.04105   1.05631
 Alpha virt. eigenvalues --    1.06291   1.07421   1.08302   1.09938   1.10933
 Alpha virt. eigenvalues --    1.11564   1.12664   1.14042   1.16743   1.17129
 Alpha virt. eigenvalues --    1.18520   1.20457   1.22625   1.25741   1.26825
 Alpha virt. eigenvalues --    1.27952   1.33304   1.36039   1.38427   1.39754
 Alpha virt. eigenvalues --    1.40544   1.41746   1.43831   1.46801   1.48770
 Alpha virt. eigenvalues --    1.52109   1.53836   1.55058   1.58468   1.61023
 Alpha virt. eigenvalues --    1.61674   1.62121   1.64873   1.66364   1.67481
 Alpha virt. eigenvalues --    1.69085   1.70328   1.71849   1.72920   1.73816
 Alpha virt. eigenvalues --    1.75729   1.76527   1.78272   1.79122   1.79699
 Alpha virt. eigenvalues --    1.81386   1.82713   1.83249   1.84769   1.85830
 Alpha virt. eigenvalues --    1.86166   1.86910   1.88415   1.90034   1.91103
 Alpha virt. eigenvalues --    1.92280   1.93246   1.93743   1.95030   1.95814
 Alpha virt. eigenvalues --    1.97175   1.98151   1.98761   2.01733   2.02405
 Alpha virt. eigenvalues --    2.04286   2.04745   2.05733   2.06951   2.07418
 Alpha virt. eigenvalues --    2.08747   2.11845   2.14345   2.14606   2.15604
 Alpha virt. eigenvalues --    2.18234   2.19427   2.21475   2.23803   2.24470
 Alpha virt. eigenvalues --    2.25001   2.26779   2.27255   2.27621   2.29745
 Alpha virt. eigenvalues --    2.30222   2.32045   2.33688   2.35544   2.36766
 Alpha virt. eigenvalues --    2.37422   2.37985   2.39548   2.41366   2.41515
 Alpha virt. eigenvalues --    2.42993   2.44349   2.45504   2.46449   2.48588
 Alpha virt. eigenvalues --    2.50873   2.53456   2.54110   2.55728   2.58592
 Alpha virt. eigenvalues --    2.59590   2.62602   2.64055   2.67330   2.67746
 Alpha virt. eigenvalues --    2.69663   2.73656   2.75284   2.76457   2.77739
 Alpha virt. eigenvalues --    2.80337   2.82470   2.85991   2.86651   2.90613
 Alpha virt. eigenvalues --    2.93919   2.95750   2.99600   3.02836   3.18165
 Alpha virt. eigenvalues --    3.21286   3.79410   3.82535   3.88686   4.01189
 Alpha virt. eigenvalues --    4.13571   4.21664   4.23788   4.27214   4.29112
 Alpha virt. eigenvalues --    4.32753   4.36472   4.40872   4.46657   4.54320
 Alpha virt. eigenvalues --    4.60955   4.66309   4.74396   4.76822   4.78381
          Condensed to atoms (all electrons):
               1          2          3          4          5          6
     1  C    5.086710   0.551744  -0.052091  -0.003125  -0.005132  -0.027624
     2  C    0.551744   4.941518   0.318190  -0.014978  -0.004973  -0.007746
     3  C   -0.052091   0.318190   5.254984   0.320993  -0.040333   0.000317
     4  C   -0.003125  -0.014978   0.320993   5.097845   0.360953  -0.043360
     5  C   -0.005132  -0.004973  -0.040333   0.360953   5.063185   0.354466
     6  C   -0.027624  -0.007746   0.000317  -0.043360   0.354466   5.082060
     7  C    0.345275  -0.069739  -0.011319  -0.000312  -0.040594   0.356636
     8  C    0.341345   0.017101   0.005504  -0.000110  -0.000060   0.004343
     9  C   -0.141620  -0.080045   0.007590  -0.000169  -0.000003  -0.000103
    10  C   -0.004245   0.406577  -0.059991   0.002388  -0.000044  -0.000194
    11  O   -0.085447   0.004780  -0.000115   0.000002  -0.000005   0.000272
    12  C   -0.035803  -0.002023   0.001365  -0.003751  -0.003012  -0.049548
    13  C    0.001357  -0.060957  -0.006141   0.000210  -0.000005   0.000016
    14  O   -0.000125  -0.049287  -0.003388  -0.000236  -0.000002   0.000000
    15  C    0.000301   0.002726  -0.026952   0.349337  -0.028284   0.003190
    16  O   -0.000003  -0.000046   0.002813  -0.062201  -0.000128   0.000586
    17  C   -0.000029   0.000281  -0.005888  -0.055538  -0.009689   0.000045
    18  C    0.000027   0.000025  -0.002989  -0.052601   0.004694  -0.000067
    19  O   -0.000004  -0.000050   0.000289  -0.006015   0.000095   0.000000
    20  H   -0.005742  -0.023557   0.351076  -0.027346  -0.006653  -0.000260
    21  H    0.004162  -0.039832   0.364361  -0.044167   0.004737   0.000046
    22  H   -0.002473   0.000614  -0.052586   0.362869  -0.046431  -0.002929
    23  H   -0.000034  -0.000025  -0.003974  -0.039567   0.366177  -0.033523
    24  H   -0.000367  -0.000021   0.005562  -0.031614   0.366672  -0.036773
    25  H   -0.004598  -0.000025   0.003768  -0.005053  -0.037166   0.369415
    26  H    0.005354   0.000325  -0.000108   0.004676  -0.033546   0.365656
    27  H   -0.051489   0.004339  -0.000199  -0.000066   0.004842  -0.042354
    28  H    0.004381  -0.000437  -0.000100   0.000004   0.000000   0.000001
    29  H    0.004361   0.001184  -0.000149   0.000001   0.000000   0.000003
    30  H    0.004564  -0.000007  -0.000034   0.000223  -0.001023  -0.003409
    31  H   -0.005896   0.001388  -0.000397  -0.000462   0.003469  -0.006337
    32  H   -0.007643  -0.000046  -0.000014   0.000061  -0.000007   0.005257
    33  H   -0.000119  -0.009081   0.003277   0.000027   0.000002   0.000000
    34  H   -0.000043   0.004937  -0.000051  -0.000002   0.000000   0.000000
    35  H    0.000357   0.001833   0.000226  -0.000009   0.000000  -0.000001
    36  H   -0.000095   0.006142  -0.000071   0.000013   0.000000   0.000000
    37  H   -0.000001   0.000002  -0.000037  -0.000115  -0.001157  -0.000046
    38  H    0.000000   0.000197   0.002319  -0.003818   0.000361  -0.000014
    39  H    0.000004  -0.000035   0.000045  -0.006455   0.001590  -0.000131
    40  H    0.000000  -0.000002  -0.000030   0.005680   0.000043   0.000001
    41  H   -0.000003  -0.000064  -0.000622  -0.004487  -0.000100  -0.000007
    42  H    0.000000   0.000001   0.000012   0.005951  -0.000098   0.000001
    43  H    0.000000   0.000002  -0.000025   0.000196   0.000002   0.000000
               7          8          9         10         11         12
     1  C    0.345275   0.341345  -0.141620  -0.004245  -0.085447  -0.035803
     2  C   -0.069739   0.017101  -0.080045   0.406577   0.004780  -0.002023
     3  C   -0.011319   0.005504   0.007590  -0.059991  -0.000115   0.001365
     4  C   -0.000312  -0.000110  -0.000169   0.002388   0.000002  -0.003751
     5  C   -0.040594  -0.000060  -0.000003  -0.000044  -0.000005  -0.003012
     6  C    0.356636   0.004343  -0.000103  -0.000194   0.000272  -0.049548
     7  C    5.029555  -0.054378   0.008192   0.006598   0.000540   0.354663
     8  C   -0.054378   4.536676   0.327782  -0.062448   0.526036  -0.001149
     9  C    0.008192   0.327782   5.484600   0.292113  -0.078823  -0.000272
    10  C    0.006598  -0.062448   0.292113   4.752839   0.004422  -0.000163
    11  O    0.000540   0.526036  -0.078823   0.004422   8.202872  -0.003611
    12  C    0.354663  -0.001149  -0.000272  -0.000163  -0.003611   5.149486
    13  C   -0.000166  -0.001238  -0.053248   0.352285  -0.000076  -0.000003
    14  O   -0.000052   0.001044  -0.046960   0.198626  -0.000023   0.000005
    15  C   -0.000060   0.000000   0.000002  -0.000111   0.000000   0.000021
    16  O   -0.000001   0.000000   0.000000   0.000000   0.000000  -0.000004
    17  C    0.000006   0.000000   0.000000   0.000008   0.000000  -0.000002
    18  C   -0.000002   0.000000   0.000000  -0.000015   0.000000   0.000001
    19  O    0.000000   0.000000   0.000000   0.000002   0.000000   0.000001
    20  H    0.001168  -0.000134  -0.000162   0.000786   0.000002  -0.000068
    21  H   -0.000047  -0.000144   0.000584  -0.006203   0.000001   0.000003
    22  H    0.003913  -0.000090  -0.000041   0.000321   0.000000  -0.001357
    23  H    0.005294   0.000003   0.000000   0.000001   0.000000  -0.000037
    24  H   -0.006097  -0.000002   0.000000   0.000005   0.000000   0.004653
    25  H   -0.037792   0.000079  -0.000010  -0.000062  -0.000002   0.005776
    26  H   -0.031637  -0.000111   0.000003   0.000003   0.000003  -0.004634
    27  H    0.374573  -0.006732   0.000640  -0.000244   0.009847  -0.044210
    28  H   -0.000109  -0.015764   0.344526  -0.024416  -0.000721   0.000023
    29  H   -0.000075  -0.017646   0.340139  -0.025757  -0.000105  -0.000004
    30  H   -0.031019  -0.000036   0.000005   0.000003   0.000022   0.368368
    31  H   -0.030885  -0.000206   0.000022  -0.000025   0.000051   0.372942
    32  H   -0.027372   0.003103   0.000095  -0.000005   0.006583   0.365567
    33  H   -0.000001  -0.000090   0.005367  -0.023648   0.000001   0.000000
    34  H    0.000003   0.000247  -0.007945  -0.021799  -0.000001   0.000000
    35  H   -0.000034   0.000302  -0.001040  -0.022071  -0.000009   0.000000
    36  H    0.000006   0.000103  -0.004859  -0.016714   0.000001   0.000000
    37  H    0.000002   0.000000   0.000000   0.000000   0.000000  -0.000004
    38  H    0.000001   0.000000   0.000000  -0.000001   0.000000   0.000000
    39  H    0.000000   0.000000   0.000000   0.000000   0.000000   0.000000
    40  H    0.000000   0.000000   0.000000   0.000000   0.000000   0.000000
    41  H    0.000000   0.000000   0.000001  -0.000031   0.000000   0.000000
    42  H    0.000000   0.000000   0.000000   0.000000   0.000000   0.000000
    43  H    0.000000   0.000000   0.000000   0.000000   0.000000   0.000000
              13         14         15         16         17         18
     1  C    0.001357  -0.000125   0.000301  -0.000003  -0.000029   0.000027
     2  C   -0.060957  -0.049287   0.002726  -0.000046   0.000281   0.000025
     3  C   -0.006141  -0.003388  -0.026952   0.002813  -0.005888  -0.002989
     4  C    0.000210  -0.000236   0.349337  -0.062201  -0.055538  -0.052601
     5  C   -0.000005  -0.000002  -0.028284  -0.000128  -0.009689   0.004694
     6  C    0.000016   0.000000   0.003190   0.000586   0.000045  -0.000067
     7  C   -0.000166  -0.000052  -0.000060  -0.000001   0.000006  -0.000002
     8  C   -0.001238   0.001044   0.000000   0.000000   0.000000   0.000000
     9  C   -0.053248  -0.046960   0.000002   0.000000   0.000000   0.000000
    10  C    0.352285   0.198626  -0.000111   0.000000   0.000008  -0.000015
    11  O   -0.000076  -0.000023   0.000000   0.000000   0.000000   0.000000
    12  C   -0.000003   0.000005   0.000021  -0.000004  -0.000002   0.000001
    13  C    5.244998  -0.057255   0.000003   0.000000  -0.000001   0.000001
    14  O   -0.057255   8.404342  -0.000022   0.000000   0.000001  -0.000054
    15  C    0.000003  -0.000022   4.709713   0.212136   0.369297   0.375840
    16  O    0.000000   0.000000   0.212136   8.408836  -0.050228  -0.039908
    17  C   -0.000001   0.000001   0.369297  -0.050228   5.199702  -0.058974
    18  C    0.000001  -0.000054   0.375840  -0.039908  -0.058974   4.937104
    19  O    0.000000  -0.000001  -0.045458  -0.005467   0.002334   0.225357
    20  H    0.001627   0.000167  -0.004236  -0.000029   0.002822  -0.000129
    21  H   -0.001646   0.011362  -0.002583   0.000055  -0.001979   0.002291
    22  H    0.000015   0.000168  -0.039005  -0.000244   0.006205  -0.012834
    23  H    0.000000   0.000000  -0.005681   0.000359   0.002272   0.000127
    24  H    0.000000   0.000000  -0.004895   0.009127   0.000143   0.000057
    25  H   -0.000006   0.000000  -0.000114  -0.000006   0.000025  -0.000002
    26  H    0.000000   0.000000  -0.000070   0.000002  -0.000004   0.000002
    27  H    0.000024   0.000000   0.000002   0.000000   0.000000   0.000000
    28  H    0.003302   0.003371   0.000000   0.000000   0.000000   0.000000
    29  H   -0.001231   0.002203   0.000000   0.000000   0.000000   0.000000
    30  H    0.000000   0.000000  -0.000002   0.000000   0.000000   0.000000
    31  H    0.000001  -0.000001   0.000040  -0.000010   0.000000   0.000002
    32  H    0.000000   0.000000   0.000000   0.000000   0.000000   0.000000
    33  H    0.362718   0.000404  -0.000001   0.000000   0.000001  -0.000004
    34  H    0.362325  -0.001205   0.000000   0.000000   0.000000   0.000000
    35  H    0.345748   0.004003   0.000000   0.000000   0.000000   0.000000
    36  H   -0.003540   0.237952   0.000000   0.000000   0.000000   0.000001
    37  H    0.000000   0.000000  -0.032603   0.234209   0.007338  -0.013855
    38  H   -0.000001  -0.000003  -0.024207   0.003063   0.363435  -0.001878
    39  H    0.000000   0.000000  -0.023942  -0.000289   0.366477   0.004905
    40  H    0.000000   0.000000  -0.023619   0.001397   0.359201  -0.007158
    41  H    0.000001   0.000274  -0.030527   0.003857  -0.000390   0.352429
    42  H    0.000000   0.000000  -0.030857  -0.001012  -0.004272   0.360253
    43  H    0.000000   0.000003   0.005133   0.000186  -0.000184  -0.018688
              19         20         21         22         23         24
     1  C   -0.000004  -0.005742   0.004162  -0.002473  -0.000034  -0.000367
     2  C   -0.000050  -0.023557  -0.039832   0.000614  -0.000025  -0.000021
     3  C    0.000289   0.351076   0.364361  -0.052586  -0.003974   0.005562
     4  C   -0.006015  -0.027346  -0.044167   0.362869  -0.039567  -0.031614
     5  C    0.000095  -0.006653   0.004737  -0.046431   0.366177   0.366672
     6  C    0.000000  -0.000260   0.000046  -0.002929  -0.033523  -0.036773
     7  C    0.000000   0.001168  -0.000047   0.003913   0.005294  -0.006097
     8  C    0.000000  -0.000134  -0.000144  -0.000090   0.000003  -0.000002
     9  C    0.000000  -0.000162   0.000584  -0.000041   0.000000   0.000000
    10  C    0.000002   0.000786  -0.006203   0.000321   0.000001   0.000005
    11  O    0.000000   0.000002   0.000001   0.000000   0.000000   0.000000
    12  C    0.000001  -0.000068   0.000003  -0.001357  -0.000037   0.004653
    13  C    0.000000   0.001627  -0.001646   0.000015   0.000000   0.000000
    14  O   -0.000001   0.000167   0.011362   0.000168   0.000000   0.000000
    15  C   -0.045458  -0.004236  -0.002583  -0.039005  -0.005681  -0.004895
    16  O   -0.005467  -0.000029   0.000055  -0.000244   0.000359   0.009127
    17  C    0.002334   0.002822  -0.001979   0.006205   0.002272   0.000143
    18  C    0.225357  -0.000129   0.002291  -0.012834   0.000127   0.000057
    19  O    8.315408  -0.000007  -0.000122   0.016002  -0.000005  -0.000008
    20  H   -0.000007   0.550307  -0.031785   0.005300   0.002692   0.000067
    21  H   -0.000122  -0.031785   0.560963  -0.001425  -0.000118  -0.000148
    22  H    0.016002   0.005300  -0.001425   0.615254   0.005986  -0.008525
    23  H   -0.000005   0.002692  -0.000118   0.005986   0.598587  -0.036512
    24  H   -0.000008   0.000067  -0.000148  -0.008525  -0.036512   0.601494
    25  H    0.000000   0.000938  -0.000010  -0.000171  -0.006955   0.005894
    26  H    0.000000  -0.000086   0.000001  -0.000116  -0.000660  -0.006702
    27  H    0.000000   0.000048   0.000003   0.000032  -0.000165  -0.000081
    28  H    0.000000  -0.000003   0.000006   0.000000   0.000000   0.000000
    29  H    0.000000   0.000015  -0.000027   0.000001   0.000000   0.000000
    30  H    0.000000   0.000002   0.000000   0.000006  -0.000015   0.000549
    31  H   -0.000060   0.000014   0.000004   0.005637  -0.000018  -0.000358
    32  H    0.000000   0.000000   0.000000  -0.000039   0.000000  -0.000052
    33  H    0.000000   0.000183   0.002768   0.000000   0.000000   0.000000
    34  H    0.000000   0.000007  -0.000095   0.000000   0.000000   0.000000
    35  H    0.000000   0.000032   0.000141  -0.000001   0.000000   0.000000
    36  H    0.000000  -0.000007  -0.000407  -0.000001   0.000000   0.000000
    37  H    0.025725   0.000005  -0.000001   0.003318   0.000081   0.000463
    38  H    0.000006   0.000442   0.001280  -0.000021  -0.000048  -0.000017
    39  H   -0.000051   0.000266   0.000159  -0.000024   0.006015   0.000059
    40  H   -0.000026  -0.000016  -0.000091  -0.000132  -0.000229  -0.000017
    41  H   -0.036454   0.000036   0.005563   0.000040  -0.000004  -0.000014
    42  H   -0.043526  -0.000010  -0.000227   0.000514  -0.000007  -0.000002
    43  H    0.243801   0.000001   0.000011  -0.000399   0.000000   0.000000
              25         26         27         28         29         30
     1  C   -0.004598   0.005354  -0.051489   0.004381   0.004361   0.004564
     2  C   -0.000025   0.000325   0.004339  -0.000437   0.001184  -0.000007
     3  C    0.003768  -0.000108  -0.000199  -0.000100  -0.000149  -0.000034
     4  C   -0.005053   0.004676  -0.000066   0.000004   0.000001   0.000223
     5  C   -0.037166  -0.033546   0.004842   0.000000   0.000000  -0.001023
     6  C    0.369415   0.365656  -0.042354   0.000001   0.000003  -0.003409
     7  C   -0.037792  -0.031637   0.374573  -0.000109  -0.000075  -0.031019
     8  C    0.000079  -0.000111  -0.006732  -0.015764  -0.017646  -0.000036
     9  C   -0.000010   0.000003   0.000640   0.344526   0.340139   0.000005
    10  C   -0.000062   0.000003  -0.000244  -0.024416  -0.025757   0.000003
    11  O   -0.000002   0.000003   0.009847  -0.000721  -0.000105   0.000022
    12  C    0.005776  -0.004634  -0.044210   0.000023  -0.000004   0.368368
    13  C   -0.000006   0.000000   0.000024   0.003302  -0.001231   0.000000
    14  O    0.000000   0.000000   0.000000   0.003371   0.002203   0.000000
    15  C   -0.000114  -0.000070   0.000002   0.000000   0.000000  -0.000002
    16  O   -0.000006   0.000002   0.000000   0.000000   0.000000   0.000000
    17  C    0.000025  -0.000004   0.000000   0.000000   0.000000   0.000000
    18  C   -0.000002   0.000002   0.000000   0.000000   0.000000   0.000000
    19  O    0.000000   0.000000   0.000000   0.000000   0.000000   0.000000
    20  H    0.000938  -0.000086   0.000048  -0.000003   0.000015   0.000002
    21  H   -0.000010   0.000001   0.000003   0.000006  -0.000027   0.000000
    22  H   -0.000171  -0.000116   0.000032   0.000000   0.000001   0.000006
    23  H   -0.006955  -0.000660  -0.000165   0.000000   0.000000  -0.000015
    24  H    0.005894  -0.006702  -0.000081   0.000000   0.000000   0.000549
    25  H    0.605627  -0.036861  -0.002862   0.000000   0.000000  -0.000013
    26  H   -0.036861   0.598571  -0.004953   0.000000   0.000000   0.003891
    27  H   -0.002862  -0.004953   0.613623  -0.000013  -0.000002  -0.002853
    28  H    0.000000   0.000000  -0.000013   0.503044  -0.017607   0.000000
    29  H    0.000000   0.000000  -0.000002  -0.017607   0.517224   0.000000
    30  H   -0.000013   0.003891  -0.002853   0.000000   0.000000   0.564275
    31  H   -0.000055  -0.000155   0.005546  -0.000003   0.000000  -0.028909
    32  H   -0.000162  -0.000034  -0.004363  -0.000003   0.000001  -0.028538
    33  H   -0.000002   0.000000   0.000000  -0.000173   0.000111   0.000000
    34  H    0.000000   0.000000   0.000000   0.000266   0.001624   0.000000
    35  H    0.000020   0.000000  -0.000002  -0.000053   0.000384   0.000000
    36  H    0.000000   0.000000   0.000000   0.001177   0.000341   0.000000
    37  H    0.000001  -0.000001   0.000000   0.000000   0.000000   0.000000
    38  H   -0.000003   0.000000   0.000000   0.000000   0.000000   0.000000
    39  H   -0.000014   0.000009   0.000000   0.000000   0.000000   0.000000
    40  H    0.000000   0.000000   0.000000   0.000000   0.000000   0.000000
    41  H    0.000000   0.000000   0.000000   0.000000   0.000000   0.000000
    42  H    0.000000   0.000000   0.000000   0.000000   0.000000   0.000000
    43  H    0.000000   0.000000   0.000000   0.000000   0.000000   0.000000
              31         32         33         34         35         36
     1  C   -0.005896  -0.007643  -0.000119  -0.000043   0.000357  -0.000095
     2  C    0.001388  -0.000046  -0.009081   0.004937   0.001833   0.006142
     3  C   -0.000397  -0.000014   0.003277  -0.000051   0.000226  -0.000071
     4  C   -0.000462   0.000061   0.000027  -0.000002  -0.000009   0.000013
     5  C    0.003469  -0.000007   0.000002   0.000000   0.000000   0.000000
     6  C   -0.006337   0.005257   0.000000   0.000000  -0.000001   0.000000
     7  C   -0.030885  -0.027372  -0.000001   0.000003  -0.000034   0.000006
     8  C   -0.000206   0.003103  -0.000090   0.000247   0.000302   0.000103
     9  C    0.000022   0.000095   0.005367  -0.007945  -0.001040  -0.004859
    10  C   -0.000025  -0.000005  -0.023648  -0.021799  -0.022071  -0.016714
    11  O    0.000051   0.006583   0.000001  -0.000001  -0.000009   0.000001
    12  C    0.372942   0.365567   0.000000   0.000000   0.000000   0.000000
    13  C    0.000001   0.000000   0.362718   0.362325   0.345748  -0.003540
    14  O   -0.000001   0.000000   0.000404  -0.001205   0.004003   0.237952
    15  C    0.000040   0.000000  -0.000001   0.000000   0.000000   0.000000
    16  O   -0.000010   0.000000   0.000000   0.000000   0.000000   0.000000
    17  C    0.000000   0.000000   0.000001   0.000000   0.000000   0.000000
    18  C    0.000002   0.000000  -0.000004   0.000000   0.000000   0.000001
    19  O   -0.000060   0.000000   0.000000   0.000000   0.000000   0.000000
    20  H    0.000014   0.000000   0.000183   0.000007   0.000032  -0.000007
    21  H    0.000004   0.000000   0.002768  -0.000095   0.000141  -0.000407
    22  H    0.005637  -0.000039   0.000000   0.000000  -0.000001  -0.000001
    23  H   -0.000018   0.000000   0.000000   0.000000   0.000000   0.000000
    24  H   -0.000358  -0.000052   0.000000   0.000000   0.000000   0.000000
    25  H   -0.000055  -0.000162  -0.000002   0.000000   0.000020   0.000000
    26  H   -0.000155  -0.000034   0.000000   0.000000   0.000000   0.000000
    27  H    0.005546  -0.004363   0.000000   0.000000  -0.000002   0.000000
    28  H   -0.000003  -0.000003  -0.000173   0.000266  -0.000053   0.001177
    29  H    0.000000   0.000001   0.000111   0.001624   0.000384   0.000341
    30  H   -0.028909  -0.028538   0.000000   0.000000   0.000000   0.000000
    31  H    0.550802  -0.030148   0.000000   0.000000   0.000000   0.000000
    32  H   -0.030148   0.564095   0.000000   0.000000   0.000000   0.000000
    33  H    0.000000   0.000000   0.551643  -0.031197  -0.025443  -0.000310
    34  H    0.000000   0.000000  -0.031197   0.549365  -0.025135   0.003984
    35  H    0.000000   0.000000  -0.025443  -0.025135   0.558080  -0.000120
    36  H    0.000000   0.000000  -0.000310   0.003984  -0.000120   0.339605
    37  H    0.000022   0.000000   0.000000   0.000000   0.000000   0.000000
    38  H    0.000000   0.000000   0.000016   0.000000   0.000000   0.000000
    39  H    0.000000   0.000000   0.000000   0.000000   0.000000   0.000000
    40  H    0.000000   0.000000   0.000000   0.000000   0.000000   0.000000
    41  H    0.000001   0.000000   0.000001   0.000000   0.000000  -0.000005
    42  H    0.000000   0.000000   0.000000   0.000000   0.000000   0.000000
    43  H    0.000001   0.000000   0.000000   0.000000   0.000000   0.000000
              37         38         39         40         41         42
     1  C   -0.000001   0.000000   0.000004   0.000000  -0.000003   0.000000
     2  C    0.000002   0.000197  -0.000035  -0.000002  -0.000064   0.000001
     3  C   -0.000037   0.002319   0.000045  -0.000030  -0.000622   0.000012
     4  C   -0.000115  -0.003818  -0.006455   0.005680  -0.004487   0.005951
     5  C   -0.001157   0.000361   0.001590   0.000043  -0.000100  -0.000098
     6  C   -0.000046  -0.000014  -0.000131   0.000001  -0.000007   0.000001
     7  C    0.000002   0.000001   0.000000   0.000000   0.000000   0.000000
     8  C    0.000000   0.000000   0.000000   0.000000   0.000000   0.000000
     9  C    0.000000   0.000000   0.000000   0.000000   0.000001   0.000000
    10  C    0.000000  -0.000001   0.000000   0.000000  -0.000031   0.000000
    11  O    0.000000   0.000000   0.000000   0.000000   0.000000   0.000000
    12  C   -0.000004   0.000000   0.000000   0.000000   0.000000   0.000000
    13  C    0.000000  -0.000001   0.000000   0.000000   0.000001   0.000000
    14  O    0.000000  -0.000003   0.000000   0.000000   0.000274   0.000000
    15  C   -0.032603  -0.024207  -0.023942  -0.023619  -0.030527  -0.030857
    16  O    0.234209   0.003063  -0.000289   0.001397   0.003857  -0.001012
    17  C    0.007338   0.363435   0.366477   0.359201  -0.000390  -0.004272
    18  C   -0.013855  -0.001878   0.004905  -0.007158   0.352429   0.360253
    19  O    0.025725   0.000006  -0.000051  -0.000026  -0.036454  -0.043526
    20  H    0.000005   0.000442   0.000266  -0.000016   0.000036  -0.000010
    21  H   -0.000001   0.001280   0.000159  -0.000091   0.005563  -0.000227
    22  H    0.003318  -0.000021  -0.000024  -0.000132   0.000040   0.000514
    23  H    0.000081  -0.000048   0.006015  -0.000229  -0.000004  -0.000007
    24  H    0.000463  -0.000017   0.000059  -0.000017  -0.000014  -0.000002
    25  H    0.000001  -0.000003  -0.000014   0.000000   0.000000   0.000000
    26  H   -0.000001   0.000000   0.000009   0.000000   0.000000   0.000000
    27  H    0.000000   0.000000   0.000000   0.000000   0.000000   0.000000
    28  H    0.000000   0.000000   0.000000   0.000000   0.000000   0.000000
    29  H    0.000000   0.000000   0.000000   0.000000   0.000000   0.000000
    30  H    0.000000   0.000000   0.000000   0.000000   0.000000   0.000000
    31  H    0.000022   0.000000   0.000000   0.000000   0.000001   0.000000
    32  H    0.000000   0.000000   0.000000   0.000000   0.000000   0.000000
    33  H    0.000000   0.000016   0.000000   0.000000   0.000001   0.000000
    34  H    0.000000   0.000000   0.000000   0.000000   0.000000   0.000000
    35  H    0.000000   0.000000   0.000000   0.000000   0.000000   0.000000
    36  H    0.000000   0.000000   0.000000   0.000000  -0.000005   0.000000
    37  H    0.349781  -0.000242  -0.000152  -0.000074   0.000986  -0.000609
    38  H   -0.000242   0.539581  -0.025570  -0.026203   0.001923   0.000009
    39  H   -0.000152  -0.025570   0.540207  -0.031133  -0.000166  -0.000124
    40  H   -0.000074  -0.026203  -0.031133   0.559260   0.000054   0.005466
    41  H    0.000986   0.001923  -0.000166   0.000054   0.599688  -0.043444
    42  H   -0.000609   0.000009  -0.000124   0.005466  -0.043444   0.609551
    43  H   -0.000804  -0.000005   0.000003  -0.000005  -0.004799  -0.002184
              43
     1  C    0.000000
     2  C    0.000002
     3  C   -0.000025
     4  C    0.000196
     5  C    0.000002
     6  C    0.000000
     7  C    0.000000
     8  C    0.000000
     9  C    0.000000
    10  C    0.000000
    11  O    0.000000
    12  C    0.000000
    13  C    0.000000
    14  O    0.000003
    15  C    0.005133
    16  O    0.000186
    17  C   -0.000184
    18  C   -0.018688
    19  O    0.243801
    20  H    0.000001
    21  H    0.000011
    22  H   -0.000399
    23  H    0.000000
    24  H    0.000000
    25  H    0.000000
    26  H    0.000000
    27  H    0.000000
    28  H    0.000000
    29  H    0.000000
    30  H    0.000000
    31  H    0.000001
    32  H    0.000000
    33  H    0.000000
    34  H    0.000000
    35  H    0.000000
    36  H    0.000000
    37  H   -0.000804
    38  H   -0.000005
    39  H    0.000003
    40  H   -0.000005
    41  H   -0.004799
    42  H   -0.002184
    43  H    0.333217
 Mulliken charges:
               1
     1  C    0.083810
     2  C    0.099070
     3  C   -0.375088
     4  C   -0.105870
     5  C   -0.272839
     6  C   -0.287884
     7  C   -0.144732
     8  C    0.396668
     9  C   -0.396358
    10  C    0.251210
    11  O   -0.586497
    12  C   -0.473221
    13  C   -0.489116
    14  O   -0.705313
    15  C    0.295489
    16  O   -0.717049
    17  C   -0.492417
    18  C   -0.053957
    19  O   -0.691769
    20  H    0.182230
    21  H    0.172554
    22  H    0.142652
    23  H    0.139982
    24  H    0.137463
    25  H    0.140400
    26  H    0.141183
    27  H    0.147068
    28  H    0.199301
    29  H    0.195013
    30  H    0.153951
    31  H    0.163981
    32  H    0.153663
    33  H    0.163551
    34  H    0.164715
    35  H    0.162789
    36  H    0.436805
    37  H    0.427769
    38  H    0.169399
    39  H    0.168346
    40  H    0.157633
    41  H    0.156264
    42  H    0.144612
    43  H    0.444537
 Sum of Mulliken charges =   0.00000
 Mulliken charges with hydrogens summed into heavy atoms:
               1
     1  C    0.083810
     2  C    0.099070
     3  C   -0.020305
     4  C    0.036782
     5  C    0.004605
     6  C   -0.006301
     7  C    0.002336
     8  C    0.396668
     9  C   -0.002043
    10  C    0.251210
    11  O   -0.586497
    12  C   -0.001626
    13  C    0.001940
    14  O   -0.268508
    15  C    0.295489
    16  O   -0.289280
    17  C    0.002961
    18  C    0.246920
    19  O   -0.247232
 Electronic spatial extent (au):  <R**2>=           5267.3650
 Charge=              0.0000 electrons
 Dipole moment (field-independent basis, Debye):
    X=              1.1582    Y=             -6.7717    Z=             -1.4215  Tot=              7.0155
 Quadrupole moment (field-independent basis, Debye-Ang):
   XX=           -132.7937   YY=           -103.4084   ZZ=           -108.4239
   XY=              8.0762   XZ=              8.3914   YZ=             -5.3773
 Traceless Quadrupole moment (field-independent basis, Debye-Ang):
   XX=            -17.9184   YY=             11.4669   ZZ=              6.4514
   XY=              8.0762   XZ=              8.3914   YZ=             -5.3773
 Octapole moment (field-independent basis, Debye-Ang**2):
  XXX=             37.2871  YYY=            -49.5969  ZZZ=             27.8936  XYY=              2.5948
  XXY=           -111.0832  XXZ=              2.6322  XZZ=             19.1341  YZZ=            -20.0854
  YYZ=             19.4403  XYZ=              3.3297
 Hexadecapole moment (field-independent basis, Debye-Ang**3):
 XXXX=          -4477.2085 YYYY=          -1779.3169 ZZZZ=           -782.6821 XXXY=            126.5588
 XXXZ=            155.6456 YYYX=             77.4990 YYYZ=            -74.4842 ZZZX=             57.4151
 ZZZY=            -67.1237 XXYY=           -931.6451 XXZZ=           -742.8732 YYZZ=           -418.4282
 XXYZ=            -77.5500 YYXZ=             40.9594 ZZXY=            -17.3231
 N-N= 1.614185311461D+03 E-N=-5.295069424319D+03  KE= 8.789840094927D+02
 D1PCM: PCM CHGder 1st derivatives, ID1Alg=3 FixD1E=F DoIter=F DoCFld=F I1PDM=0.
 Calling FoFJK, ICntrl=      2127 FMM=F ISym2X=0 I1Cent= 0 IOpClX= 0 NMat=1 NMatS=1 NMatT=0.
 ***** Axes restored to original set *****
 -------------------------------------------------------------------
 Center     Atomic                   Forces (Hartrees/Bohr)
 Number     Number              X              Y              Z
 -------------------------------------------------------------------
      1        6          -0.017794234   -0.012238228    0.000767303
      2        6           0.025082916   -0.000015959   -0.004804587
      3        6           0.000902253   -0.005232811    0.002847897
      4        6          -0.001398919    0.003754090    0.000486379
      5        6           0.006984881    0.003462358    0.002612810
      6        6           0.000075917   -0.002818378   -0.005854833
      7        6           0.003146990    0.005298250   -0.005540481
      8        6           0.000315257    0.018282861    0.002992204
      9        6           0.002743189    0.005610574   -0.007031057
     10        6          -0.010983962   -0.015154154   -0.000536152
     11        8          -0.014493179    0.011905586    0.005192294
     12        6          -0.001107370    0.003126232    0.006747455
     13        6           0.003305002   -0.003327021   -0.007110295
     14        8           0.012566740   -0.006111497    0.008619201
     15        6          -0.001453583   -0.003440901    0.003370515
     16        8           0.002037708   -0.000140160    0.004526765
     17        6           0.004249021    0.001507864    0.000304376
     18        6          -0.001378961   -0.000294531    0.002522673
     19        8          -0.004791224    0.003571281    0.003666550
     20        1           0.000708978    0.000334713   -0.001728069
     21        1          -0.000912337   -0.001493516   -0.001410132
     22        1           0.000286946   -0.004362858   -0.000245736
     23        1           0.001212637   -0.000403282   -0.000859445
     24        1           0.000780178   -0.002558052   -0.000567794
     25        1          -0.002760493   -0.000700977    0.001003924
     26        1          -0.000343691    0.000052057    0.001005083
     27        1          -0.002782263   -0.001772667    0.002177046
     28        1          -0.000566022   -0.002438763   -0.001199244
     29        1          -0.002579685   -0.001681222    0.003090473
     30        1           0.000271929    0.001094218   -0.000380957
     31        1           0.001129149   -0.000540646   -0.000199438
     32        1          -0.000584228   -0.000303527    0.000095410
     33        1           0.001244033    0.002402077   -0.000024100
     34        1          -0.002111538    0.001074573    0.001633605
     35        1          -0.000843818    0.000146954   -0.000095997
     36        1           0.000272710    0.000384530   -0.001699045
     37        1           0.002170031    0.001790154   -0.003990870
     38        1          -0.000758746    0.000445988    0.000776056
     39        1          -0.002824435    0.000934418   -0.000006138
     40        1          -0.000519427   -0.001332301    0.002357937
     41        1          -0.001023074   -0.001407454   -0.004590996
     42        1           0.001993056   -0.000576113   -0.008653287
     43        1           0.000531668    0.003166244   -0.000267298
 -------------------------------------------------------------------
 Cartesian Forces:  Max     0.025082916 RMS     0.005062795

 GradGradGradGradGradGradGradGradGradGradGradGradGradGradGradGradGradGrad
 Berny optimization.
 FormGI is forming the generalized inverse of G from B-inverse, IUseBI=4.
 Internal  Forces:  Max     0.019378167 RMS     0.003425902
 Search for a local minimum.
 Step number   1 out of a maximum of  258
 All quantities printed in internal units (Hartrees-Bohrs-Radians)
 Mixed Optimization -- RFO/linear search
 Second derivative matrix not updated -- first step.
 ITU=  0
     Eigenvalues ---    0.00230   0.00230   0.00340   0.00345   0.00374
     Eigenvalues ---    0.00395   0.00544   0.00676   0.00761   0.00916
     Eigenvalues ---    0.01108   0.01157   0.01211   0.01285   0.01367
     Eigenvalues ---    0.01398   0.02461   0.02539   0.03106   0.03891
     Eigenvalues ---    0.03948   0.04283   0.04410   0.04612   0.04697
     Eigenvalues ---    0.04821   0.04921   0.05005   0.05077   0.05281
     Eigenvalues ---    0.05362   0.05382   0.05488   0.05532   0.05567
     Eigenvalues ---    0.05570   0.05610   0.05611   0.05799   0.05839
     Eigenvalues ---    0.05977   0.05998   0.06815   0.07788   0.08110
     Eigenvalues ---    0.08468   0.09067   0.09109   0.09136   0.09735
     Eigenvalues ---    0.10369   0.11484   0.12110   0.13586   0.13728
     Eigenvalues ---    0.14683   0.15987   0.16000   0.16000   0.16000
     Eigenvalues ---    0.16000   0.16000   0.16000   0.16000   0.16000
     Eigenvalues ---    0.16000   0.16000   0.16000   0.16000   0.16289
     Eigenvalues ---    0.16616   0.17169   0.18405   0.19541   0.20768
     Eigenvalues ---    0.22002   0.23422   0.24654   0.24997   0.26013
     Eigenvalues ---    0.26936   0.27088   0.27706   0.27907   0.28519
     Eigenvalues ---    0.28865   0.29254   0.29455   0.29603   0.30113
     Eigenvalues ---    0.31089   0.32147   0.32268   0.33736   0.33817
     Eigenvalues ---    0.33846   0.33890   0.33894   0.34000   0.34011
     Eigenvalues ---    0.34061   0.34106   0.34124   0.34141   0.34170
     Eigenvalues ---    0.34172   0.34192   0.34205   0.34295   0.34325
     Eigenvalues ---    0.34328   0.34334   0.34337   0.34379   0.34470
     Eigenvalues ---    0.39523   0.40880   0.41784   0.51455   0.51507
     Eigenvalues ---    0.52660   0.52851   0.94134
 RFO step:  Lambda=-1.28508410D-02 EMin= 2.30000000D-03
 Linear search not attempted -- first point.
 Iteration  1 RMS(Cart)=  0.03490769 RMS(Int)=  0.00054508
 Iteration  2 RMS(Cart)=  0.00079158 RMS(Int)=  0.00025416
 Iteration  3 RMS(Cart)=  0.00000040 RMS(Int)=  0.00025416
 Variable       Old X    -DE/DX   Delta X   Delta X   Delta X     New X
                                 (Linear)    (Quad)   (Total)
    R1        2.53588   0.01468   0.00000   0.02925   0.02932   2.56520
    R2        2.82471   0.00505   0.00000   0.01619   0.01627   2.84098
    R3        2.78966   0.00289   0.00000   0.00620   0.00643   2.79609
    R4        2.84783  -0.00054   0.00000   0.00169   0.00165   2.84948
    R5        2.85367   0.00608   0.00000   0.02263   0.02243   2.87609
    R6        2.91803   0.00129   0.00000   0.00315   0.00307   2.92110
    R7        2.07311   0.00177   0.00000   0.00501   0.00501   2.07812
    R8        2.06784   0.00085   0.00000   0.00240   0.00240   2.07024
    R9        2.92754   0.00016   0.00000  -0.00101  -0.00108   2.92646
   R10        2.96699  -0.00319   0.00000  -0.01167  -0.01167   2.95532
   R11        2.07515  -0.00078   0.00000  -0.00223  -0.00223   2.07293
   R12        2.89313   0.00719   0.00000   0.02094   0.02097   2.91409
   R13        2.07092   0.00138   0.00000   0.00388   0.00388   2.07480
   R14        2.07510  -0.00166   0.00000  -0.00472  -0.00472   2.07038
   R15        2.90441   0.00479   0.00000   0.01245   0.01249   2.91690
   R16        2.07640   0.00017   0.00000   0.00049   0.00049   2.07689
   R17        2.07590  -0.00017   0.00000  -0.00050  -0.00050   2.07541
   R18        2.89064   0.00686   0.00000   0.02231   0.02231   2.91295
   R19        2.07778   0.00040   0.00000   0.00115   0.00115   2.07893
   R20        2.82826   0.01394   0.00000   0.03690   0.03703   2.86529
   R21        2.31084   0.01938   0.00000   0.02031   0.02031   2.33115
   R22        2.89104   0.01363   0.00000   0.04364   0.04347   2.93451
   R23        2.06780  -0.00023   0.00000  -0.00063  -0.00063   2.06716
   R24        2.06835   0.00045   0.00000   0.00128   0.00128   2.06963
   R25        2.88763   0.00442   0.00000   0.01430   0.01430   2.90193
   R26        2.69199   0.01359   0.00000   0.03155   0.03155   2.72353
   R27        2.07007   0.00116   0.00000   0.00326   0.00326   2.07333
   R28        2.06696   0.00099   0.00000   0.00279   0.00279   2.06975
   R29        2.07043   0.00053   0.00000   0.00149   0.00149   2.07192
   R30        2.07121   0.00013   0.00000   0.00036   0.00036   2.07157
   R31        2.07152   0.00072   0.00000   0.00204   0.00204   2.07356
   R32        2.06986   0.00048   0.00000   0.00134   0.00134   2.07121
   R33        1.83793  -0.00075   0.00000  -0.00139  -0.00139   1.83655
   R34        2.72207   0.00396   0.00000   0.00969   0.00969   2.73176
   R35        2.89477  -0.00351   0.00000  -0.01151  -0.01151   2.88326
   R36        2.92785  -0.00859   0.00000  -0.02964  -0.02964   2.89822
   R37        1.85075  -0.00417   0.00000  -0.00789  -0.00789   1.84286
   R38        2.06766  -0.00022   0.00000  -0.00062  -0.00062   2.06704
   R39        2.06771   0.00082   0.00000   0.00229   0.00229   2.06999
   R40        2.07228  -0.00004   0.00000  -0.00011  -0.00011   2.07216
   R41        2.70375   0.00613   0.00000   0.01454   0.01454   2.71829
   R42        2.06544   0.00265   0.00000   0.00741   0.00741   2.07285
   R43        2.07040   0.00212   0.00000   0.00597   0.00597   2.07637
   R44        1.83972  -0.00268   0.00000  -0.00496  -0.00496   1.83476
    A1        2.30545  -0.00797   0.00000  -0.02963  -0.02965   2.27579
    A2        1.84783   0.01424   0.00000   0.05661   0.05673   1.90456
    A3        2.12713  -0.00626   0.00000  -0.02605  -0.02621   2.10091
    A4        2.20558   0.00620   0.00000   0.02385   0.02395   2.22953
    A5        1.98989  -0.00642   0.00000  -0.01763  -0.01785   1.97204
    A6        2.08750   0.00024   0.00000  -0.00603  -0.00595   2.08155
    A7        1.99973  -0.00094   0.00000  -0.00924  -0.00928   1.99045
    A8        1.90354   0.00050   0.00000   0.00279   0.00270   1.90623
    A9        1.87629  -0.00018   0.00000   0.00041   0.00050   1.87678
   A10        1.93137  -0.00053   0.00000  -0.00553  -0.00551   1.92586
   A11        1.89955   0.00182   0.00000   0.01737   0.01737   1.91693
   A12        1.84633  -0.00065   0.00000  -0.00529  -0.00528   1.84105
   A13        1.97057   0.00110   0.00000   0.00390   0.00386   1.97444
   A14        1.96556  -0.00153   0.00000  -0.00891  -0.00898   1.95657
   A15        1.87810  -0.00047   0.00000  -0.01429  -0.01450   1.86360
   A16        1.94691  -0.00011   0.00000  -0.00015  -0.00006   1.94685
   A17        1.84251   0.00151   0.00000   0.03056   0.03059   1.87310
   A18        1.85019  -0.00041   0.00000  -0.00998  -0.01019   1.83999
   A19        2.05036  -0.00163   0.00000  -0.01593  -0.01600   2.03436
   A20        1.92091  -0.00086   0.00000  -0.00519  -0.00517   1.91574
   A21        1.89002   0.00006   0.00000  -0.00331  -0.00322   1.88681
   A22        1.86326   0.00163   0.00000   0.00551   0.00540   1.86866
   A23        1.88713   0.00128   0.00000   0.02109   0.02106   1.90820
   A24        1.84099  -0.00034   0.00000  -0.00023  -0.00036   1.84064
   A25        2.04484   0.00261   0.00000   0.00652   0.00644   2.05128
   A26        1.89814   0.00112   0.00000   0.01665   0.01677   1.91491
   A27        1.87761  -0.00078   0.00000  -0.00265  -0.00266   1.87494
   A28        1.90413  -0.00207   0.00000  -0.01718  -0.01725   1.88687
   A29        1.89356  -0.00193   0.00000  -0.01054  -0.01051   1.88306
   A30        1.83404   0.00093   0.00000   0.00763   0.00748   1.84152
   A31        1.96601   0.00001   0.00000  -0.00454  -0.00452   1.96150
   A32        1.95683   0.00056   0.00000   0.00604   0.00603   1.96286
   A33        1.86450  -0.00169   0.00000  -0.02600  -0.02603   1.83847
   A34        1.96655   0.00011   0.00000   0.01110   0.01096   1.97751
   A35        1.83645   0.00180   0.00000   0.02214   0.02216   1.85861
   A36        1.86306  -0.00091   0.00000  -0.01054  -0.01072   1.85234
   A37        1.96093  -0.01442   0.00000  -0.06069  -0.06042   1.90051
   A38        2.15597   0.00928   0.00000   0.03815   0.03799   2.19396
   A39        2.16623   0.00514   0.00000   0.02246   0.02231   2.18855
   A40        1.78908   0.00981   0.00000   0.04581   0.04536   1.83444
   A41        1.91140  -0.00207   0.00000   0.00274   0.00316   1.91456
   A42        1.89553  -0.00246   0.00000   0.00341   0.00278   1.89831
   A43        1.96959  -0.00377   0.00000  -0.02647  -0.02666   1.94293
   A44        1.96679  -0.00060   0.00000   0.00998   0.00930   1.97609
   A45        1.92518  -0.00038   0.00000  -0.02903  -0.02921   1.89597
   A46        1.83557  -0.00318   0.00000  -0.02376  -0.02359   1.81199
   A47        1.96766   0.00038   0.00000  -0.01566  -0.01559   1.95207
   A48        1.88288  -0.00186   0.00000  -0.02816  -0.02770   1.85518
   A49        1.95234   0.00099   0.00000   0.01239   0.01156   1.96391
   A50        1.91987   0.00449   0.00000   0.04698   0.04663   1.96650
   A51        1.90351  -0.00081   0.00000   0.00770   0.00647   1.90998
   A52        1.93014  -0.00021   0.00000  -0.00156  -0.00157   1.92857
   A53        1.96329  -0.00069   0.00000  -0.00434  -0.00434   1.95894
   A54        1.93596  -0.00027   0.00000  -0.00089  -0.00089   1.93507
   A55        1.88315   0.00031   0.00000   0.00052   0.00051   1.88366
   A56        1.87474   0.00035   0.00000   0.00272   0.00272   1.87745
   A57        1.87309   0.00060   0.00000   0.00405   0.00405   1.87713
   A58        1.94227  -0.00140   0.00000  -0.00527  -0.00527   1.93701
   A59        1.92971  -0.00245   0.00000  -0.01344  -0.01347   1.91623
   A60        1.95249   0.00030   0.00000  -0.00188  -0.00193   1.95055
   A61        1.85350   0.00299   0.00000   0.02443   0.02445   1.87795
   A62        1.89152   0.00039   0.00000   0.00081   0.00080   1.89232
   A63        1.89079   0.00039   0.00000  -0.00309  -0.00317   1.88762
   A64        1.88219  -0.00200   0.00000  -0.01156  -0.01156   1.87063
   A65        1.88880   0.00249   0.00000   0.02553   0.02564   1.91444
   A66        1.97911   0.00100   0.00000   0.00077   0.00062   1.97973
   A67        1.96189  -0.00319   0.00000  -0.02011  -0.02021   1.94168
   A68        1.86889  -0.00248   0.00000  -0.01321  -0.01322   1.85567
   A69        1.84910   0.00129   0.00000   0.01285   0.01294   1.86204
   A70        1.90897   0.00096   0.00000  -0.00415  -0.00425   1.90472
   A71        1.82857   0.00466   0.00000   0.02696   0.02696   1.85553
   A72        1.95659  -0.00119   0.00000  -0.01154  -0.01165   1.94494
   A73        1.94996  -0.00136   0.00000  -0.00628  -0.00633   1.94363
   A74        1.92857  -0.00201   0.00000  -0.00857  -0.00860   1.91996
   A75        1.89472   0.00064   0.00000  -0.00172  -0.00183   1.89289
   A76        1.88337   0.00124   0.00000   0.00408   0.00399   1.88736
   A77        1.84609   0.00301   0.00000   0.02657   0.02660   1.87268
   A78        1.90670  -0.00885   0.00000  -0.03376  -0.03350   1.87320
   A79        1.96620  -0.00024   0.00000  -0.01714  -0.01726   1.94895
   A80        1.92679  -0.00460   0.00000  -0.04123  -0.04112   1.88567
   A81        1.90337   0.00529   0.00000   0.03447   0.03380   1.93716
   A82        1.86146   0.00887   0.00000   0.06762   0.06693   1.92840
   A83        1.89624   0.00022   0.00000  -0.00410  -0.00613   1.89012
   A84        1.86277   0.00277   0.00000   0.01605   0.01605   1.87883
    D1        0.10967  -0.00069   0.00000  -0.01077  -0.01074   0.09893
    D2       -3.05434  -0.00025   0.00000  -0.00094  -0.00077  -3.05511
    D3       -3.11328  -0.00051   0.00000   0.00257   0.00279  -3.11049
    D4        0.00590  -0.00007   0.00000   0.01241   0.01276   0.01866
    D5        0.36814   0.00012   0.00000   0.00793   0.00768   0.37582
    D6       -1.87194  -0.00053   0.00000  -0.00865  -0.00878  -1.88073
    D7        2.37610   0.00129   0.00000   0.01657   0.01644   2.39254
    D8       -2.68128  -0.00082   0.00000  -0.01019  -0.01020  -2.69148
    D9        1.36183  -0.00147   0.00000  -0.02676  -0.02667   1.33516
   D10       -0.67332   0.00035   0.00000  -0.00155  -0.00145  -0.67477
   D11        0.02837  -0.00045   0.00000  -0.01532  -0.01532   0.01305
   D12       -3.10229  -0.00042   0.00000  -0.00729  -0.00735  -3.10964
   D13        3.09889  -0.00053   0.00000  -0.00442  -0.00411   3.09478
   D14       -0.03177  -0.00050   0.00000   0.00361   0.00386  -0.02791
   D15        0.61041  -0.00035   0.00000   0.00745   0.00756   0.61798
   D16       -1.56509   0.00064   0.00000   0.01934   0.01948  -1.54562
   D17        2.72395   0.00124   0.00000   0.02393   0.02405   2.74800
   D18       -2.50764  -0.00073   0.00000  -0.00278  -0.00285  -2.51049
   D19        1.60004   0.00026   0.00000   0.00912   0.00906   1.60911
   D20       -0.39409   0.00085   0.00000   0.01370   0.01363  -0.38046
   D21       -0.03597   0.00045   0.00000  -0.00554  -0.00530  -0.04127
   D22        2.09573  -0.00022   0.00000  -0.01524  -0.01512   2.08060
   D23       -2.08459  -0.00224   0.00000  -0.03439  -0.03437  -2.11896
   D24        3.08486   0.00094   0.00000   0.00400   0.00417   3.08904
   D25       -1.06662   0.00028   0.00000  -0.00569  -0.00565  -1.07227
   D26        1.03625  -0.00175   0.00000  -0.02485  -0.02489   1.01135
   D27       -1.34517  -0.00036   0.00000  -0.00828  -0.00817  -1.35333
   D28        2.71366   0.00016   0.00000  -0.00380  -0.00372   2.70994
   D29        0.68097   0.00182   0.00000   0.02230   0.02225   0.70322
   D30        0.81555  -0.00082   0.00000  -0.01600  -0.01589   0.79966
   D31       -1.40880  -0.00031   0.00000  -0.01152  -0.01145  -1.42025
   D32        2.84169   0.00135   0.00000   0.01457   0.01452   2.85622
   D33        2.83732  -0.00084   0.00000  -0.01535  -0.01526   2.82206
   D34        0.61297  -0.00032   0.00000  -0.01087  -0.01081   0.60215
   D35       -1.41972   0.00134   0.00000   0.01522   0.01516  -1.40457
   D36        0.65295   0.00137   0.00000  -0.00028  -0.00018   0.65277
   D37       -1.48336   0.00112   0.00000   0.00878   0.00879  -1.47457
   D38        2.79561   0.00195   0.00000   0.01367   0.01372   2.80932
   D39        2.88709   0.00010   0.00000  -0.00934  -0.00930   2.87779
   D40        0.75077  -0.00015   0.00000  -0.00028  -0.00033   0.75044
   D41       -1.25344   0.00068   0.00000   0.00460   0.00459  -1.24885
   D42       -1.39427   0.00041   0.00000  -0.00400  -0.00396  -1.39823
   D43        2.75260   0.00016   0.00000   0.00506   0.00501   2.75762
   D44        0.74839   0.00099   0.00000   0.00994   0.00994   0.75832
   D45        3.01150  -0.00011   0.00000   0.00203   0.00209   3.01359
   D46        0.94084   0.00070   0.00000   0.00088   0.00086   0.94170
   D47       -1.23572   0.00119   0.00000   0.02220   0.02211  -1.21361
   D48        0.77468  -0.00026   0.00000   0.00422   0.00429   0.77897
   D49       -1.29598   0.00056   0.00000   0.00308   0.00306  -1.29292
   D50        2.81065   0.00105   0.00000   0.02440   0.02431   2.83496
   D51       -1.22240  -0.00176   0.00000  -0.02624  -0.02612  -1.24852
   D52        2.99013  -0.00095   0.00000  -0.02738  -0.02735   2.96278
   D53        0.81357  -0.00046   0.00000  -0.00606  -0.00610   0.80747
   D54        0.79792   0.00167   0.00000   0.02274   0.02269   0.82061
   D55       -1.37038   0.00155   0.00000   0.02693   0.02684  -1.34354
   D56        2.93502   0.00030   0.00000   0.01121   0.01111   2.94613
   D57        2.96352   0.00071   0.00000   0.00899   0.00896   2.97248
   D58        0.79521   0.00058   0.00000   0.01317   0.01311   0.80832
   D59       -1.18257  -0.00066   0.00000  -0.00254  -0.00262  -1.18519
   D60       -1.34621   0.00171   0.00000   0.02123   0.02133  -1.32488
   D61        2.76868   0.00158   0.00000   0.02542   0.02547   2.79415
   D62        0.79089   0.00034   0.00000   0.00970   0.00975   0.80064
   D63       -1.24993  -0.00147   0.00000  -0.02378  -0.02387  -1.27380
   D64        0.98506  -0.00058   0.00000  -0.00982  -0.00993   0.97513
   D65        3.00842  -0.00053   0.00000  -0.00360  -0.00355   3.00487
   D66        0.91534   0.00027   0.00000  -0.01083  -0.01096   0.90438
   D67       -3.13285   0.00116   0.00000   0.00313   0.00298  -3.12987
   D68       -1.10949   0.00121   0.00000   0.00935   0.00936  -1.10013
   D69        2.90440  -0.00072   0.00000  -0.01633  -0.01635   2.88805
   D70       -1.14379   0.00017   0.00000  -0.00237  -0.00241  -1.14620
   D71        0.87957   0.00022   0.00000   0.00385   0.00396   0.88354
   D72       -3.13500   0.00100   0.00000   0.02211   0.02215  -3.11285
   D73        1.04129   0.00123   0.00000   0.02551   0.02555   1.06683
   D74       -1.05683   0.00113   0.00000   0.02392   0.02396  -1.03287
   D75        0.90839   0.00041   0.00000   0.01379   0.01372   0.92211
   D76       -1.19851   0.00063   0.00000   0.01719   0.01711  -1.18140
   D77        2.98656   0.00053   0.00000   0.01560   0.01552   3.00208
   D78       -1.09898  -0.00128   0.00000  -0.01239  -0.01235  -1.11133
   D79        3.07731  -0.00106   0.00000  -0.00899  -0.00896   3.06835
   D80        0.97919  -0.00116   0.00000  -0.01058  -0.01054   0.96865
   D81       -0.04837   0.00060   0.00000   0.01098   0.01088  -0.03749
   D82        2.04673   0.00055   0.00000   0.00625   0.00632   2.05304
   D83       -2.13306  -0.00264   0.00000  -0.02540  -0.02564  -2.15869
   D84        3.08221   0.00059   0.00000   0.00301   0.00306   3.08527
   D85       -1.10588   0.00055   0.00000  -0.00172  -0.00150  -1.10738
   D86        0.99752  -0.00264   0.00000  -0.03338  -0.03346   0.96406
   D87        0.04776  -0.00021   0.00000  -0.00215  -0.00236   0.04540
   D88       -2.09383   0.00081   0.00000   0.02530   0.02528  -2.06855
   D89        2.07109  -0.00194   0.00000  -0.02528  -0.02598   2.04511
   D90       -2.00643  -0.00180   0.00000  -0.02004  -0.01974  -2.02617
   D91        2.13516  -0.00077   0.00000   0.00740   0.00789   2.14306
   D92        0.01690  -0.00352   0.00000  -0.04317  -0.04336  -0.02646
   D93        2.08193   0.00229   0.00000   0.03291   0.03309   2.11502
   D94       -0.05967   0.00332   0.00000   0.06036   0.06073   0.00106
   D95       -2.17793   0.00057   0.00000   0.00978   0.00947  -2.16846
   D96        1.12646  -0.00058   0.00000  -0.02332  -0.02319   1.10327
   D97       -3.10128   0.00069   0.00000  -0.00482  -0.00472  -3.10600
   D98       -0.99228  -0.00030   0.00000  -0.01931  -0.01916  -1.01144
   D99       -3.09224  -0.00370   0.00000  -0.05585  -0.05589   3.13505
   D100      -1.03679  -0.00243   0.00000  -0.03735  -0.03742  -1.07421
   D101       1.07221  -0.00342   0.00000  -0.05184  -0.05187   1.02034
   D102      -0.96455   0.00206   0.00000   0.01686   0.01680  -0.94775
   D103       1.09090   0.00333   0.00000   0.03537   0.03527   1.12617
   D104      -3.08328   0.00234   0.00000   0.02088   0.02082  -3.06246
   D105       3.06175   0.00026   0.00000   0.03009   0.02980   3.09155
   D106       1.06844   0.00271   0.00000   0.04922   0.04972   1.11816
   D107      -1.07877  -0.00091   0.00000  -0.00176  -0.00196  -1.08074
   D108       1.29191  -0.00115   0.00000  -0.01111  -0.01089   1.28102
   D109      -2.85189   0.00003   0.00000  -0.00325  -0.00327  -2.85516
   D110      -0.81573   0.00058   0.00000  -0.00802  -0.00822  -0.82395
   D111      -1.12666   0.00170   0.00000   0.01884   0.01885  -1.10781
   D112       1.00466   0.00069   0.00000   0.00365   0.00370   1.00836
   D113       3.05498   0.00230   0.00000   0.02731   0.02731   3.08228
   D114       3.07442  -0.00033   0.00000  -0.00449  -0.00446   3.06995
   D115      -1.07745  -0.00134   0.00000  -0.01968  -0.01961  -1.09706
   D116       0.97287   0.00027   0.00000   0.00398   0.00399   0.97686
   D117       1.07820  -0.00101   0.00000  -0.01054  -0.01060   1.06760
   D118      -3.07366  -0.00202   0.00000  -0.02573  -0.02575  -3.09941
   D119      -1.02335  -0.00041   0.00000  -0.00206  -0.00215  -1.02549
   D120      -1.07048  -0.00019   0.00000  -0.01973  -0.01962  -1.09010
   D121       1.04768   0.00016   0.00000  -0.01099  -0.01107   1.03661
   D122      -3.11217  -0.00303   0.00000  -0.05784  -0.05764   3.11337
   D123       0.98910   0.00189   0.00000   0.00821   0.00824   0.99733
   D124       3.10726   0.00224   0.00000   0.01695   0.01678   3.12404
   D125      -1.05260  -0.00095   0.00000  -0.02990  -0.02979  -1.08238
   D126       2.99805   0.00013   0.00000  -0.00245  -0.00248   2.99557
   D127      -1.16698   0.00049   0.00000   0.00629   0.00607  -1.16091
   D128       0.95635  -0.00271   0.00000  -0.04055  -0.04050   0.91585
   D129       3.04758   0.00143   0.00000   0.02454   0.02479   3.07237
   D130       0.89175   0.00402   0.00000   0.04527   0.04656   0.93831
   D131      -1.15299  -0.00376   0.00000  -0.00423  -0.00577  -1.15876
         Item               Value     Threshold  Converged?
 Maximum Force            0.019378     0.000450     NO 
 RMS     Force            0.003426     0.000300     NO 
 Maximum Displacement     0.188975     0.001800     NO 
 RMS     Displacement     0.034794     0.001200     NO 
 Predicted change in Energy=-7.085585D-03
 GradGradGradGradGradGradGradGradGradGradGradGradGradGradGradGradGradGrad

                          Input orientation:                          
 ---------------------------------------------------------------------
 Center     Atomic      Atomic             Coordinates (Angstroms)
 Number     Number       Type             X           Y           Z
 ---------------------------------------------------------------------
      1          6           0       -1.640592    0.725612   -0.054435
      2          6           0       -1.018181   -0.437569   -0.374229
      3          6           0        0.402819   -0.625670   -0.842294
      4          6           0        1.413243    0.349032   -0.195426
      5          6           0        1.364806    1.770472   -0.808104
      6          6           0       -0.027423    2.305287   -1.200097
      7          6           0       -1.167685    2.147851   -0.171707
      8          6           0       -3.019104    0.430177    0.394701
      9          6           0       -3.237637   -1.069704    0.354651
     10          6           0       -1.912754   -1.656945   -0.203257
     11          8           0       -3.862697    1.266501    0.727359
     12          6           0       -0.844205    2.775850    1.198368
     13          6           0       -2.113875   -2.408262   -1.527361
     14          8           0       -1.246079   -2.518429    0.740428
     15          6           0        2.867422   -0.226385   -0.193649
     16          8           0        3.791921    0.787695    0.260950
     17          6           0        3.350447   -0.658838   -1.574810
     18          6           0        2.996835   -1.407078    0.776588
     19          8           0        2.723278   -0.907943    2.097644
     20          1           0        0.437271   -0.540423   -1.938135
     21          1           0        0.689310   -1.659483   -0.620199
     22          1           0        1.133913    0.439282    0.861512
     23          1           0        1.989867    1.807509   -1.709989
     24          1           0        1.832981    2.462739   -0.099649
     25          1           0       -0.350905    1.841520   -2.142526
     26          1           0        0.081735    3.375412   -1.421653
     27          1           0       -2.026682    2.708237   -0.569649
     28          1           0       -3.442884   -1.439442    1.363500
     29          1           0       -4.105038   -1.282555   -0.279207
     30          1           0       -0.530933    3.820408    1.077888
     31          1           0       -0.043105    2.241728    1.720437
     32          1           0       -1.726111    2.767825    1.849749
     33          1           0       -1.163254   -2.805998   -1.901318
     34          1           0       -2.791275   -3.257650   -1.373419
     35          1           0       -2.546643   -1.761952   -2.299556
     36          1           0       -1.828699   -3.280903    0.894362
     37          1           0        3.653219    0.873636    1.222400
     38          1           0        2.747560   -1.481703   -1.969629
     39          1           0        3.313689    0.171418   -2.288401
     40          1           0        4.392645   -0.995232   -1.519421
     41          1           0        2.311916   -2.223014    0.515184
     42          1           0        4.025855   -1.787287    0.714551
     43          1           0        2.741529   -1.663322    2.707352
 ---------------------------------------------------------------------
                    Distance matrix (angstroms):
                    1          2          3          4          5
     1  C    0.000000
     2  C    1.357444   0.000000
     3  C    2.573366   1.507882   0.000000
     4  C    3.080195   2.561744   1.545781   0.000000
     5  C    3.269888   3.277548   2.582264   1.548616   0.000000
     6  C    2.531843   3.030993   2.983897   2.629033   1.542072
     7  C    1.503382   2.597646   3.257083   3.146030   2.638357
     8  C    1.479628   2.312559   3.788736   4.472195   4.739387
     9  C    2.437430   2.420092   3.857819   4.893473   5.531824
    10  C    2.402665   1.521962   2.614149   3.884103   4.780735
    11  O    2.416922   3.494084   4.923286   5.434043   5.471601
    12  C    2.531249   3.581814   4.158089   3.595577   3.149038
    13  C    3.494950   2.532566   3.159224   4.670897   5.484557
    14  O    3.363220   2.371576   2.967560   4.021212   5.254459
    15  C    4.609542   3.895525   2.579620   1.563888   2.573489
    16  O    5.442014   5.004178   3.834157   2.461466   2.828359
    17  C    5.398029   4.535997   3.037465   2.582879   3.229885
    18  C    5.171528   4.287736   3.155994   2.556657   3.907888
    19  O    5.132573   4.508871   3.755988   2.924781   4.178842
    20  H    3.077123   2.138860   1.099691   2.186478   2.734507
    21  H    3.381895   2.114025   1.095524   2.176842   3.500884
    22  H    2.935783   2.632001   2.138125   1.096945   2.147788
    23  H    4.134198   3.984092   3.031828   2.180264   1.097939
    24  H    3.883988   4.076310   3.483555   2.157107   1.095595
    25  H    2.696046   2.960807   2.888897   3.021744   2.174717
    26  H    3.443419   4.104356   4.055540   3.526403   2.144422
    27  H    2.084541   3.309284   4.134217   4.187956   3.526819
    28  H    3.153768   3.146845   4.507458   5.404707   6.175216
    29  H    3.186966   3.201830   4.590134   5.755043   6.286485
    30  H    3.477249   4.525088   4.932200   4.177511   3.369425
    31  H    2.828558   3.537941   3.871487   3.061662   2.932203
    32  H    2.793540   3.965072   4.826515   4.459691   4.196744
    33  H    4.013863   2.821791   2.885818   4.416177   5.341374
    34  H    4.350881   3.477800   4.172726   5.663372   6.547869
    35  H    3.471235   2.792324   3.480528   4.956240   5.477397
    36  H    4.121622   3.217267   3.878905   4.987409   6.213956
    37  H    5.447628   5.107882   4.132309   2.702393   3.188117
    38  H    5.272200   4.220939   2.738884   2.877462   3.719918
    39  H    5.462842   4.774937   3.346602   2.832630   2.923423
    40  H    6.442626   5.558731   4.063716   3.526591   4.162079
    41  H    4.963989   3.881805   2.835297   2.815670   4.312312
    42  H    6.246169   5.333806   4.110902   3.495377   4.696521
    43  H    5.704162   5.013385   4.375646   3.773596   5.103404
                    6          7          8          9         10
     6  C    0.000000
     7  C    1.543558   0.000000
     8  C    3.874219   2.588237   0.000000
     9  C    4.910527   3.861919   1.516246   0.000000
    10  C    4.499716   3.877189   2.436728   1.552878   0.000000
    11  O    4.416275   2.974590   1.233592   2.446929   3.635225
    12  C    2.577052   1.541469   3.298219   4.607457   4.770327
    13  C    5.165068   4.846776   3.545490   2.568375   1.535635
    14  O    5.340318   4.755240   3.457950   2.492776   1.441232
    15  C    3.975227   4.681834   5.952177   6.187372   4.989657
    16  O    4.361781   5.160902   6.821712   7.271410   6.223750
    17  C    4.509596   5.500884   6.755450   6.877099   5.529797
    18  C    5.180258   5.556979   6.301814   6.257835   5.012644
    19  O    5.363422   5.443108   6.137224   6.212624   5.229526
    20  H    2.976358   3.594854   4.281438   4.363709   3.127146
    21  H    4.070551   4.259738   4.375961   4.088899   2.635258
    22  H    3.013454   3.046983   4.179180   4.652354   3.848387
    23  H    2.139447   3.528779   5.605047   6.314103   5.431679
    24  H    2.167229   3.018003   5.283788   6.196427   5.568937
    25  H    1.099042   2.155249   3.943183   4.800452   4.294111
    26  H    1.098258   2.151818   4.646369   5.825164   5.548611
    27  H    2.134682   1.100121   2.665414   4.073522   4.382013
    28  H    5.679823   4.516864   2.147938   1.093896   2.200757
    29  H    5.508864   4.517442   2.137020   1.095201   2.225319
    30  H    2.781785   2.182748   4.260446   5.635824   5.792422
    31  H    2.921267   2.203112   3.727715   4.799582   4.732424
    32  H    3.521512   2.186891   3.041972   4.387101   4.881420
    33  H    5.282713   5.247113   4.380492   3.522383   2.182999
    34  H    6.214111   5.770580   4.096122   2.823574   2.168717
    35  H    4.908942   4.660024   3.505377   2.828692   2.192558
    36  H    6.231923   5.571787   3.929229   2.676901   1.961905
    37  H    4.633059   5.177670   6.738073   7.212035   6.278247
    38  H    4.757520   5.633412   6.519183   6.433864   4.986913
    39  H    4.111063   5.335673   6.882606   7.172586   5.916624
    40  H    5.525612   6.527831   7.786505   7.857410   6.475199
    41  H    5.377751   5.628846   5.955981   5.670400   4.322549
    42  H    6.069934   6.575989   7.392624   7.307721   6.010528
    43  H    6.219735   6.172194   6.551029   6.452753   5.489448
                   11         12         13         14         15
    11  O    0.000000
    12  C    3.407533   0.000000
    13  C    4.652529   5.993052   0.000000
    14  O    4.601364   5.329221   2.430652   0.000000
    15  C    6.954960   4.972655   5.599348   4.800714   0.000000
    16  O    7.683747   5.130806   6.949145   6.044981   1.445585
    17  C    7.812577   6.089557   5.737730   5.472336   1.525757
    18  C    7.362311   5.694591   5.694726   4.386198   1.533670
    19  O    7.069721   5.206338   6.228135   4.493495   2.394854
    20  H    5.372109   4.741044   3.188402   3.731069   3.007904
    21  H    5.576564   5.032994   3.039977   2.516909   2.641947
    22  H    5.066399   3.079930   4.935924   3.798300   2.135774
    23  H    6.362850   4.174708   5.886152   5.932085   2.684420
    24  H    5.878407   2.991690   6.429827   5.915942   2.882758
    25  H    4.571605   3.503982   4.641889   5.303010   4.293248
    26  H    4.962288   2.842771   6.187306   6.416778   4.716035
    27  H    2.670540   2.128076   5.206091   5.444601   5.718884
    28  H    2.811236   4.954704   3.325951   2.525545   6.611821
    29  H    2.751289   5.411738   2.605731   3.277298   7.052518
    30  H    4.212596   1.097158   6.934649   6.387970   5.435270
    31  H    4.065286   1.095264   6.038102   5.006661   4.269248
    32  H    2.842311   1.096413   6.192504   5.422685   5.851608
    33  H    5.548169   6.392720   1.096229   2.658642   5.081031
    34  H    5.101877   6.841658   1.097282   2.720739   6.526965
    35  H    4.479480   5.977074   1.096035   3.391935   6.008736
    36  H    4.984368   6.143769   2.589897   0.971858   5.706785
    37  H    7.542440   4.883217   7.182716   5.978421   1.957733
    38  H    7.649959   6.408099   4.968668   4.936432   2.178140
    39  H    7.860950   6.019029   6.057424   6.099227   2.178391
    40  H    8.849527   7.002287   6.658192   6.262767   2.162198
    41  H    7.095603   5.951175   4.877902   3.577337   2.190333
    42  H    8.459021   6.691321   6.565674   5.322456   2.145509
    43  H    7.491331   5.902607   6.485574   4.527805   3.239821
                   16         17         18         19         20
    16  O    0.000000
    17  C    2.378523   0.000000
    18  C    2.390622   2.492785   0.000000
    19  O    2.718572   3.733941   1.438456   0.000000
    20  H    4.225346   2.938132   3.830429   4.652785   0.000000
    21  H    4.048616   2.999036   2.709132   3.476853   1.747219
    22  H    2.747194   3.471967   2.624259   2.422626   3.046828
    23  H    2.858674   2.819986   4.186958   4.733882   2.824074
    24  H    2.602547   3.771346   4.134952   4.120949   3.787746
    25  H    4.904105   4.502677   5.502907   5.915166   2.517270
    26  H    4.826273   5.194527   6.016833   6.140873   3.965718
    27  H    6.183406   6.423477   6.632036   6.538603   4.300885
    28  H    7.649716   7.442604   6.466490   6.232415   5.173454
    29  H    8.181666   7.592882   7.181003   7.239865   4.892379
    30  H    5.343388   6.493501   6.313678   5.829844   5.389867
    31  H    4.353359   5.548705   4.842093   4.208988   4.621285
    32  H    6.074033   7.017198   6.394350   5.776659   5.474742
    33  H    6.491824   5.009031   5.141449   5.890623   2.774142
    34  H    7.897749   6.671966   6.445880   6.926737   4.257433
    35  H    7.296183   6.042995   6.349705   6.916413   3.244457
    36  H    6.967500   6.308374   5.177921   5.272505   4.546195
    37  H    0.975198   3.203831   2.414796   2.192000   4.725554
    38  H    3.349080   1.093828   2.758517   4.107615   2.494882
    39  H    2.666026   1.095394   3.462110   4.555326   2.983821
    40  H    2.590254   1.096542   2.718374   3.984666   4.003393
    41  H    3.364434   2.809496   1.096904   2.098287   3.516274
    42  H    2.625073   2.640218   1.098768   2.093537   4.633503
    43  H    3.618797   4.440347   1.964354   0.970914   5.305757
                   21         22         23         24         25
    21  H    0.000000
    22  H    2.607288   0.000000
    23  H    3.859938   3.036004   0.000000
    24  H    4.309485   2.346679   1.745604   0.000000
    25  H    3.956835   3.632520   2.380643   3.054279   0.000000
    26  H    5.134358   3.865330   2.486448   2.376453   1.749188
    27  H    5.143554   4.145569   4.271341   3.895916   2.456291
    28  H    4.588955   4.972792   7.035894   6.723285   5.711152
    29  H    4.821216   5.631391   6.981655   7.022787   5.227362
    30  H    5.865295   3.774989   4.263620   2.969503   3.784108
    31  H    4.608085   2.317743   4.011152   2.623215   3.895817
    32  H    5.615689   3.818175   5.234734   4.069443   4.322903
    33  H    2.527401   4.841699   5.591353   6.323213   4.724142
    34  H    3.903326   5.836893   6.973409   7.465191   5.705126
    35  H    3.647209   5.327690   5.802462   6.470603   4.222669
    36  H    3.356080   4.755830   6.874302   6.883703   6.135616
    37  H    4.312379   2.581822   3.498251   2.754329   5.319073
    38  H    2.467581   3.782777   3.385325   4.460034   4.546888
    39  H    3.608664   3.839939   2.182627   3.497612   4.029860
    40  H    3.868399   4.283224   3.696622   4.530474   5.562076
    41  H    2.059007   2.931801   4.615217   4.750124   5.538454
    42  H    3.595890   3.652744   4.790219   4.851220   6.362952
    43  H    3.909503   3.226840   5.667853   5.072385   6.735605
                   26         27         28         29         30
    26  H    0.000000
    27  H    2.369906   0.000000
    28  H    6.585046   4.790192   0.000000
    29  H    6.366388   4.508918   1.778074   0.000000
    30  H    2.611721   2.487683   6.018891   6.376219   0.000000
    31  H    3.342686   3.065404   5.023635   5.737459   1.772872
    32  H    3.786758   2.438725   4.569994   5.157260   1.769788
    33  H    6.323757   5.738087   4.209896   3.688660   7.292788
    34  H    7.228694   6.068151   3.349805   2.612330   7.824126
    35  H    5.837087   4.821362   3.784870   2.596194   6.828833
    36  H    7.302069   6.168657   2.493323   3.248442   7.221253
    37  H    5.099548   6.232052   7.464912   8.191125   5.119714
    38  H    5.567626   6.504531   7.030870   7.060827   6.938894
    39  H    4.632749   6.157039   7.847454   7.822302   6.279184
    40  H    6.139709   7.471646   8.360865   8.592513   7.360572
    41  H    6.329883   6.657142   5.869527   6.533974   6.702341
    42  H    6.839072   7.648014   7.504945   8.206932   7.234816
    43  H    7.036478   7.251558   6.332695   7.479304   6.590558
                   31         32         33         34         35
    31  H    0.000000
    32  H    1.768052   0.000000
    33  H    6.312794   6.742019   0.000000
    34  H    6.882407   6.915904   1.770062   0.000000
    35  H    6.201411   6.197490   1.778312   1.776144   0.000000
    36  H    5.862610   6.124574   2.912761   2.463722   3.608846
    37  H    3.972723   5.737483   6.818777   8.083149   7.601893
    38  H    5.938715   7.256712   4.129514   5.847063   5.311871
    39  H    5.623614   7.018918   5.390534   7.061606   6.171024
    40  H    6.375771   7.934171   5.855999   7.533163   7.024969
    41  H    5.189670   6.557073   4.272722   5.538939   5.633910
    42  H    5.813880   7.424476   5.899780   7.279757   7.230714
    43  H    4.896693   6.350619   6.147591   7.057371   7.283105
                   36         37         38         39         40
    36  H    0.000000
    37  H    6.886161   0.000000
    38  H    5.690493   4.069015   0.000000
    39  H    6.963667   3.596403   1.776211   0.000000
    40  H    7.053776   3.399559   1.773597   1.765374   0.000000
    41  H    4.290407   3.447969   2.629377   3.820595   3.158559
    42  H    6.044752   2.734461   2.988686   3.655329   2.398441
    43  H    5.175952   3.077729   4.680510   5.352680   4.586734
                   41         42         43
    41  H    0.000000
    42  H    1.779661   0.000000
    43  H    2.302916   2.374050   0.000000
 Stoichiometry    C15H24O4
 Framework group  C1[X(C15H24O4)]
 Deg. of freedom   123
 Full point group                 C1      NOp   1
 Largest Abelian subgroup         C1      NOp   1
 Largest concise Abelian subgroup C1      NOp   1
                         Standard orientation:                         
 ---------------------------------------------------------------------
 Center     Atomic      Atomic             Coordinates (Angstroms)
 Number     Number       Type             X           Y           Z
 ---------------------------------------------------------------------
      1          6           0       -1.674416    0.720765   -0.066413
      2          6           0       -1.044987   -0.448892   -0.346370
      3          6           0        0.379918   -0.644949   -0.799045
      4          6           0        1.381854    0.353487   -0.175596
      5          6           0        1.331597    1.755326   -0.831746
      6          6           0       -0.060183    2.271793   -1.249118
      7          6           0       -1.206695    2.140825   -0.223971
      8          6           0       -3.054679    0.433126    0.382405
      9          6           0       -3.266646   -1.068225    0.386777
     10          6           0       -1.935574   -1.666399   -0.144132
     11          8           0       -3.903999    1.275501    0.683747
     12          6           0       -0.895112    2.811790    1.128379
     13          6           0       -2.124595   -2.458681   -1.445953
     14          8           0       -1.271683   -2.495721    0.829841
     15          6           0        2.838388   -0.215207   -0.146599
     16          8           0        3.755535    0.816339    0.282902
     17          6           0        3.332540   -0.687511   -1.510665
     18          6           0        2.966194   -1.365137    0.860114
     19          8           0        2.681629   -0.827098    2.163453
     20          1           0        0.421414   -0.593059   -1.896727
     21          1           0        0.669235   -1.670227   -0.543558
     22          1           0        1.095015    0.474745    0.876216
     23          1           0        1.962575    1.767551   -1.730182
     24          1           0        1.792069    2.470959   -0.141699
     25          1           0       -0.375344    1.778042   -2.179052
     26          1           0        0.045981    3.335122   -1.502555
     27          1           0       -2.065326    2.685014   -0.644538
     28          1           0       -3.477150   -1.407880    1.405075
     29          1           0       -4.128845   -1.304148   -0.246010
     30          1           0       -0.585416    3.853548    0.978102
     31          1           0       -0.095325    2.297388    1.671826
     32          1           0       -1.781357    2.819784    1.773845
     33          1           0       -1.169810   -2.863468   -1.801272
     34          1           0       -2.799452   -3.305942   -1.270608
     35          1           0       -2.554843   -1.838165   -2.240394
     36          1           0       -1.852126   -3.255693    1.003150
     37          1           0        3.609982    0.930992    1.240336
     38          1           0        2.735789   -1.524693   -1.884130
     39          1           0        3.297122    0.120395   -2.249530
     40          1           0        4.375741   -1.017470   -1.438117
     41          1           0        2.286483   -2.191680    0.619243
     42          1           0        3.997195   -1.742534    0.816546
     43          1           0        2.698929   -1.563416    2.796075
 ---------------------------------------------------------------------
 Rotational constants (GHZ):      0.5349951      0.2779207      0.2270495
 Standard basis: 6-31G(d) (6D, 7F)
 There are   333 symmetry adapted cartesian basis functions of A   symmetry.
 There are   333 symmetry adapted basis functions of A   symmetry.
   333 basis functions,   628 primitive gaussians,   333 cartesian basis functions
    73 alpha electrons       73 beta electrons
       nuclear repulsion energy      1611.4722911625 Hartrees.
 NAtoms=   43 NActive=   43 NUniq=   43 SFac= 1.00D+00 NAtFMM=   60 NAOKFM=F Big=F
 Integral buffers will be    131072 words long.
 Raffenetti 2 integral format.
 Two-electron integral symmetry is turned on.
 ------------------------------------------------------------------------------
 Polarizable Continuum Model (PCM)
 =================================
 Model                : PCM (using non-symmetric T matrix).
 Atomic radii         : SMD-Coulomb.
 Polarization charges : Total charges.
 Charge compensation  : None.
 Solution method      : On-the-fly selection.
 Cavity type          : VdW (van der Waals Surface) (Alpha=1.000).
 Cavity algorithm     : GePol (No added spheres)
                        Default sphere list used, NSphG=   43.
                        Lebedev-Laikov grids with approx.  5.0 points / Ang**2.
                        Smoothing algorithm: Karplus/York (Gamma=1.0000).
                        Polarization charges: spherical gaussians, with
                                              point-specific exponents (IZeta= 3).
                        Self-potential: point-specific (ISelfS= 7).
                        Self-field    : sphere-specific E.n sum rule (ISelfD= 2).
 1st derivatives      : Analytical E(r).r(x)/FMM algorithm (CHGder, D1EAlg=3).
                        Cavity 1st derivative terms included.
 Solvent              : Methanol, Eps=  32.613000 Eps(inf)=   1.765709
 ------------------------------------------------------------------------------
 ------------------------------------------------------------------------------
 Atomic radii for non-electrostatic terms: SMD-CDS.
 ------------------------------------------------------------------------------
 Nuclear repulsion after PCM non-electrostatic terms =     1611.4735149409 Hartrees.
 One-electron integrals computed using PRISM.
 NBasis=   333 RedAO= T EigKep=  9.42D-04  NBF=   333
 NBsUse=   333 1.00D-06 EigRej= -1.00D+00 NBFU=   333
 Initial guess from the checkpoint file:  "DY-202A-11R_11.chk"
 B after Tr=     0.000000    0.000000    0.000000
         Rot=    0.999966    0.005836    0.002237   -0.005307 Ang=   0.94 deg.
 ExpMin= 1.61D-01 ExpMax= 5.48D+03 ExpMxC= 8.25D+02 IAcc=1 IRadAn=         1 AccDes= 0.00D+00
 Harris functional with IExCor=  402 and IRadAn=       1 diagonalized for initial guess.
 HarFok:  IExCor=  402 AccDes= 0.00D+00 IRadAn=         1 IDoV= 1 UseB2=F ITyADJ=14
 ICtDFT=  3500011 ScaDFX=  1.000000  1.000000  1.000000  1.000000
 FoFCou: FMM=F IPFlag=           0 FMFlag=      100000 FMFlg1=           0
         NFxFlg=           0 DoJE=T BraDBF=F KetDBF=T FulRan=T
         wScrn=  0.000000 ICntrl=     500 IOpCl=  0 I1Cent=   200000004 NGrid=           0
         NMat0=    1 NMatS0=      1 NMatT0=    0 NMatD0=    1 NMtDS0=    0 NMtDT0=    0
 Petite list used in FoFCou.
 Keep R1 ints in memory in canonical form, NReq=1565304907.
 Requested convergence on RMS density matrix=1.00D-08 within 128 cycles.
 Requested convergence on MAX density matrix=1.00D-06.
 Requested convergence on             energy=1.00D-06.
 No special actions if energy rises.
 Inv3:  Mode=1 IEnd=    21886203.
 Iteration    1 A*A^-1 deviation from unit magnitude is 7.11D-15 for   2674.
 Iteration    1 A*A^-1 deviation from orthogonality  is 5.06D-15 for   2248    124.
 Iteration    1 A^-1*A deviation from unit magnitude is 7.33D-15 for   2674.
 Iteration    1 A^-1*A deviation from orthogonality  is 2.06D-11 for   2208   2179.
 Error on total polarization charges =  0.05141
 SCF Done:  E(RB3LYP) =  -886.949117339     A.U. after   11 cycles
            NFock= 11  Conv=0.34D-08     -V/T= 2.0094
 SMD-CDS (non-electrostatic) energy       (kcal/mol) =       0.77
 (included in total energy above)
 D1PCM: PCM CHGder 1st derivatives, ID1Alg=3 FixD1E=F DoIter=F DoCFld=F I1PDM=0.
 Calling FoFJK, ICntrl=      2127 FMM=F ISym2X=0 I1Cent= 0 IOpClX= 0 NMat=1 NMatS=1 NMatT=0.
 ***** Axes restored to original set *****
 -------------------------------------------------------------------
 Center     Atomic                   Forces (Hartrees/Bohr)
 Number     Number              X              Y              Z
 -------------------------------------------------------------------
      1        6          -0.005054740   -0.006111477    0.000226927
      2        6           0.004563820    0.005831476    0.000069598
      3        6          -0.001011356   -0.000903891    0.000631162
      4        6           0.000192756    0.003031530    0.000249497
      5        6          -0.000476992    0.000082501    0.000472291
      6        6           0.000267700    0.000439197   -0.000688738
      7        6           0.003444492    0.002525356   -0.001429647
      8        6           0.003410613    0.003263231   -0.000653011
      9        6           0.002720042   -0.000213558   -0.001745068
     10        6          -0.004861241   -0.000413131   -0.000197998
     11        8           0.002060759   -0.002825267   -0.001051644
     12        6          -0.000193383    0.000358163    0.001535800
     13        6           0.000333121   -0.001573667   -0.000198761
     14        8          -0.001280822    0.001519708    0.001180699
     15        6          -0.000807898   -0.000025991    0.000683139
     16        8          -0.000180877   -0.000151107   -0.000578491
     17        6           0.002523157    0.001326181   -0.001604290
     18        6          -0.000398197    0.001950399    0.003125373
     19        8           0.000633476   -0.003150793   -0.002594010
     20        1          -0.000293461    0.000408197   -0.000160513
     21        1          -0.001303919    0.000744746   -0.000724906
     22        1          -0.000350514   -0.000435988   -0.000601721
     23        1          -0.000434901   -0.000067810   -0.000106608
     24        1          -0.000377314   -0.000274025    0.000072064
     25        1           0.000055444   -0.000537216    0.000936571
     26        1           0.000054487    0.000164189   -0.000085018
     27        1          -0.000135320    0.000123859    0.000193154
     28        1          -0.000660257   -0.001441543    0.000575918
     29        1          -0.000843235   -0.001913809    0.001123336
     30        1          -0.000128784   -0.000039535   -0.000407980
     31        1           0.000468786   -0.000227842   -0.000385225
     32        1           0.000015313   -0.000292870   -0.000441954
     33        1          -0.000131169    0.001143074    0.000499554
     34        1          -0.000378767    0.000232675    0.000109456
     35        1          -0.000446563    0.000204538    0.000737568
     36        1          -0.000317719   -0.001145507   -0.000748437
     37        1          -0.000539297   -0.000302933   -0.000874412
     38        1          -0.000075082   -0.000049563   -0.000163146
     39        1          -0.000603896   -0.000438096   -0.000086447
     40        1          -0.000525373   -0.000250015    0.000315928
     41        1           0.000314691    0.000110309    0.000897774
     42        1          -0.000083929   -0.000818562    0.001336033
     43        1           0.000836352    0.000144865    0.000556182
 -------------------------------------------------------------------
 Cartesian Forces:  Max     0.006111477 RMS     0.001526530

 GradGradGradGradGradGradGradGradGradGradGradGradGradGradGradGradGradGrad
 Berny optimization.
 Using GEDIIS/GDIIS optimizer.
 FormGI is forming the generalized inverse of G from B-inverse, IUseBI=4.
 Internal  Forces:  Max     0.004384739 RMS     0.000883081
 Search for a local minimum.
 Step number   2 out of a maximum of  258
 All quantities printed in internal units (Hartrees-Bohrs-Radians)
 Mixed Optimization -- En-DIIS/RFO-DIIS
 Update second derivatives using D2CorX and points    1    2
 DE= -5.84D-03 DEPred=-7.09D-03 R= 8.24D-01
 TightC=F SS=  1.41D+00  RLast= 3.15D-01 DXNew= 5.0454D-01 9.4481D-01
 Trust test= 8.24D-01 RLast= 3.15D-01 DXMaxT set to 5.05D-01
 ITU=  1  0
 Use linear search instead of GDIIS.
     Eigenvalues ---    0.00229   0.00231   0.00342   0.00345   0.00374
     Eigenvalues ---    0.00395   0.00537   0.00678   0.00765   0.00918
     Eigenvalues ---    0.01114   0.01156   0.01236   0.01281   0.01363
     Eigenvalues ---    0.01391   0.02481   0.02569   0.03129   0.03861
     Eigenvalues ---    0.04047   0.04138   0.04409   0.04590   0.04718
     Eigenvalues ---    0.04846   0.05007   0.05131   0.05238   0.05395
     Eigenvalues ---    0.05414   0.05453   0.05511   0.05540   0.05583
     Eigenvalues ---    0.05606   0.05667   0.05723   0.05812   0.05924
     Eigenvalues ---    0.05949   0.06070   0.06811   0.07759   0.08470
     Eigenvalues ---    0.08681   0.08989   0.09148   0.09324   0.09677
     Eigenvalues ---    0.10322   0.11369   0.12078   0.13409   0.13585
     Eigenvalues ---    0.14639   0.15820   0.16000   0.16000   0.16000
     Eigenvalues ---    0.16000   0.16000   0.16000   0.16000   0.16000
     Eigenvalues ---    0.16000   0.16000   0.16005   0.16095   0.16209
     Eigenvalues ---    0.16601   0.17228   0.18344   0.19786   0.20748
     Eigenvalues ---    0.22282   0.23261   0.24557   0.25024   0.26087
     Eigenvalues ---    0.26881   0.27144   0.27805   0.28042   0.28645
     Eigenvalues ---    0.28832   0.29316   0.29374   0.29609   0.30671
     Eigenvalues ---    0.31549   0.31648   0.32236   0.33736   0.33819
     Eigenvalues ---    0.33846   0.33883   0.33892   0.34006   0.34060
     Eigenvalues ---    0.34104   0.34119   0.34136   0.34163   0.34169
     Eigenvalues ---    0.34190   0.34203   0.34263   0.34295   0.34327
     Eigenvalues ---    0.34332   0.34337   0.34376   0.34439   0.34886
     Eigenvalues ---    0.39593   0.41142   0.42071   0.51448   0.52419
     Eigenvalues ---    0.52682   0.52973   0.94893
 RFO step:  Lambda=-1.31272162D-03 EMin= 2.29442632D-03
 Quartic linear search produced a step of -0.07407.
 Iteration  1 RMS(Cart)=  0.06248935 RMS(Int)=  0.00108710
 Iteration  2 RMS(Cart)=  0.00182747 RMS(Int)=  0.00002860
 Iteration  3 RMS(Cart)=  0.00000121 RMS(Int)=  0.00002858
 Iteration  4 RMS(Cart)=  0.00000000 RMS(Int)=  0.00002858
 Variable       Old X    -DE/DX   Delta X   Delta X   Delta X     New X
                                 (Linear)    (Quad)   (Total)
    R1        2.56520  -0.00371  -0.00217  -0.00202  -0.00417   2.56103
    R2        2.84098   0.00349  -0.00121   0.01213   0.01092   2.85190
    R3        2.79609  -0.00319  -0.00048  -0.00730  -0.00775   2.78834
    R4        2.84948  -0.00173  -0.00012  -0.00505  -0.00516   2.84433
    R5        2.87609   0.00438  -0.00166   0.01581   0.01413   2.89022
    R6        2.92110   0.00128  -0.00023   0.00456   0.00432   2.92543
    R7        2.07812   0.00018  -0.00037   0.00126   0.00089   2.07901
    R8        2.07024  -0.00119  -0.00018  -0.00282  -0.00300   2.06724
    R9        2.92646  -0.00062   0.00008  -0.00196  -0.00187   2.92459
   R10        2.95532   0.00162   0.00086   0.00393   0.00479   2.96011
   R11        2.07293  -0.00053   0.00017  -0.00177  -0.00160   2.07132
   R12        2.91409  -0.00131  -0.00155  -0.00053  -0.00208   2.91201
   R13        2.07480  -0.00016  -0.00029   0.00015  -0.00013   2.07467
   R14        2.07038  -0.00029   0.00035  -0.00150  -0.00115   2.06922
   R15        2.91690  -0.00100  -0.00093  -0.00112  -0.00206   2.91484
   R16        2.07689  -0.00059  -0.00004  -0.00154  -0.00157   2.07531
   R17        2.07541   0.00018   0.00004   0.00042   0.00046   2.07586
   R18        2.91295   0.00022  -0.00165   0.00411   0.00246   2.91541
   R19        2.07893   0.00010  -0.00008   0.00045   0.00036   2.07929
   R20        2.86529   0.00115  -0.00274   0.00950   0.00676   2.87205
   R21        2.33115  -0.00361  -0.00150  -0.00043  -0.00194   2.32921
   R22        2.93451  -0.00429  -0.00322  -0.00643  -0.00967   2.92484
   R23        2.06716   0.00114   0.00005   0.00296   0.00300   2.07017
   R24        2.06963   0.00039  -0.00009   0.00124   0.00115   2.07078
   R25        2.90193  -0.00090  -0.00106  -0.00060  -0.00166   2.90027
   R26        2.72353  -0.00068  -0.00234   0.00334   0.00100   2.72454
   R27        2.07333  -0.00003  -0.00024   0.00041   0.00017   2.07350
   R28        2.06975   0.00027  -0.00021   0.00115   0.00094   2.07069
   R29        2.07192  -0.00027  -0.00011  -0.00050  -0.00061   2.07131
   R30        2.07157  -0.00070  -0.00003  -0.00182  -0.00184   2.06973
   R31        2.07356   0.00007  -0.00015   0.00050   0.00034   2.07391
   R32        2.07121  -0.00022  -0.00010  -0.00039  -0.00049   2.07071
   R33        1.83655   0.00097   0.00010   0.00148   0.00158   1.83813
   R34        2.73176  -0.00123  -0.00072  -0.00138  -0.00210   2.72966
   R35        2.88326   0.00164   0.00085   0.00337   0.00422   2.88749
   R36        2.89822   0.00357   0.00220   0.00726   0.00946   2.90767
   R37        1.84286  -0.00081   0.00058  -0.00265  -0.00207   1.84079
   R38        2.06704   0.00013   0.00005   0.00026   0.00031   2.06735
   R39        2.06999  -0.00025  -0.00017  -0.00033  -0.00050   2.06950
   R40        2.07216  -0.00041   0.00001  -0.00111  -0.00111   2.07106
   R41        2.71829  -0.00319  -0.00108  -0.00496  -0.00603   2.71226
   R42        2.07285  -0.00049  -0.00055  -0.00018  -0.00073   2.07212
   R43        2.07637   0.00013  -0.00044   0.00126   0.00082   2.07719
   R44        1.83476   0.00025   0.00037  -0.00032   0.00005   1.83481
    A1        2.27579  -0.00099   0.00220  -0.01117  -0.00903   2.26676
    A2        1.90456   0.00010  -0.00420   0.00870   0.00445   1.90901
    A3        2.10091   0.00090   0.00194   0.00335   0.00532   2.10623
    A4        2.22953   0.00070  -0.00177   0.00308   0.00131   2.23085
    A5        1.97204  -0.00104   0.00132  -0.00764  -0.00639   1.96564
    A6        2.08155   0.00034   0.00044   0.00461   0.00511   2.08666
    A7        1.99045  -0.00010   0.00069  -0.00597  -0.00535   1.98510
    A8        1.90623   0.00008  -0.00020  -0.00235  -0.00254   1.90369
    A9        1.87678  -0.00083  -0.00004  -0.00345  -0.00346   1.87332
   A10        1.92586   0.00003   0.00041  -0.00176  -0.00137   1.92449
   A11        1.91693   0.00088  -0.00129   0.01373   0.01247   1.92939
   A12        1.84105  -0.00008   0.00039   0.00026   0.00062   1.84168
   A13        1.97444  -0.00046  -0.00029  -0.00552  -0.00585   1.96859
   A14        1.95657   0.00102   0.00067   0.00699   0.00769   1.96427
   A15        1.86360  -0.00026   0.00107  -0.00518  -0.00410   1.85950
   A16        1.94685  -0.00046   0.00000   0.00118   0.00120   1.94805
   A17        1.87310   0.00035  -0.00227   0.00427   0.00199   1.87509
   A18        1.83999  -0.00020   0.00076  -0.00192  -0.00114   1.83885
   A19        2.03436   0.00043   0.00118  -0.00641  -0.00527   2.02909
   A20        1.91574  -0.00004   0.00038   0.00054   0.00095   1.91669
   A21        1.88681  -0.00017   0.00024  -0.00016   0.00006   1.88687
   A22        1.86866  -0.00027  -0.00040  -0.00005  -0.00045   1.86821
   A23        1.90820  -0.00021  -0.00156   0.00308   0.00155   1.90975
   A24        1.84064   0.00025   0.00003   0.00405   0.00408   1.84472
   A25        2.05128  -0.00099  -0.00048  -0.00742  -0.00796   2.04332
   A26        1.91491   0.00043  -0.00124   0.00134   0.00006   1.91496
   A27        1.87494   0.00011   0.00020   0.00351   0.00373   1.87867
   A28        1.88687   0.00003   0.00128  -0.00565  -0.00440   1.88247
   A29        1.88306   0.00044   0.00078   0.00321   0.00403   1.88709
   A30        1.84152   0.00009  -0.00055   0.00672   0.00617   1.84770
   A31        1.96150   0.00046   0.00033  -0.00140  -0.00112   1.96038
   A32        1.96286  -0.00013  -0.00045  -0.00091  -0.00133   1.96153
   A33        1.83847  -0.00030   0.00193  -0.00466  -0.00272   1.83575
   A34        1.97751  -0.00023  -0.00081   0.00080   0.00001   1.97752
   A35        1.85861   0.00003  -0.00164   0.00706   0.00543   1.86404
   A36        1.85234   0.00016   0.00079  -0.00074   0.00004   1.85238
   A37        1.90051   0.00186   0.00448  -0.00387   0.00053   1.90104
   A38        2.19396  -0.00030  -0.00281   0.00553   0.00273   2.19669
   A39        2.18855  -0.00156  -0.00165  -0.00148  -0.00312   2.18542
   A40        1.83444  -0.00170  -0.00336   0.00150  -0.00195   1.83249
   A41        1.91456   0.00116  -0.00023   0.00864   0.00840   1.92296
   A42        1.89831   0.00132  -0.00021   0.01474   0.01461   1.91292
   A43        1.94293   0.00011   0.00198  -0.00809  -0.00606   1.93687
   A44        1.97609   0.00027  -0.00069   0.00205   0.00137   1.97746
   A45        1.89597  -0.00105   0.00216  -0.01696  -0.01487   1.88110
   A46        1.81199   0.00077   0.00175  -0.00008   0.00157   1.81356
   A47        1.95207  -0.00013   0.00116   0.00141   0.00258   1.95465
   A48        1.85518   0.00003   0.00205  -0.00136   0.00069   1.85587
   A49        1.96391  -0.00015  -0.00086   0.00106   0.00029   1.96420
   A50        1.96650  -0.00107  -0.00345  -0.00341  -0.00682   1.95968
   A51        1.90998   0.00053  -0.00048   0.00213   0.00171   1.91168
   A52        1.92857  -0.00042   0.00012  -0.00299  -0.00288   1.92569
   A53        1.95894  -0.00048   0.00032  -0.00354  -0.00322   1.95572
   A54        1.93507  -0.00039   0.00007  -0.00196  -0.00190   1.93317
   A55        1.88366   0.00040  -0.00004   0.00156   0.00151   1.88517
   A56        1.87745   0.00045  -0.00020   0.00318   0.00297   1.88043
   A57        1.87713   0.00054  -0.00030   0.00430   0.00400   1.88114
   A58        1.93701  -0.00081   0.00039  -0.00446  -0.00408   1.93292
   A59        1.91623   0.00009   0.00100  -0.00084   0.00016   1.91639
   A60        1.95055  -0.00085   0.00014  -0.00693  -0.00680   1.94375
   A61        1.87795   0.00078  -0.00181   0.01174   0.00993   1.88789
   A62        1.89232   0.00073  -0.00006   0.00291   0.00283   1.89515
   A63        1.88762   0.00015   0.00023  -0.00161  -0.00139   1.88623
   A64        1.87063  -0.00046   0.00086  -0.00441  -0.00356   1.86707
   A65        1.91444  -0.00056  -0.00190  -0.00454  -0.00645   1.90799
   A66        1.97973  -0.00013  -0.00005   0.00200   0.00185   1.98158
   A67        1.94168   0.00115   0.00150   0.01021   0.01168   1.95336
   A68        1.85567  -0.00021   0.00098  -0.01149  -0.01052   1.84516
   A69        1.86204  -0.00024  -0.00096  -0.00156  -0.00248   1.85955
   A70        1.90472  -0.00009   0.00031   0.00416   0.00441   1.90913
   A71        1.85553  -0.00116  -0.00200  -0.00246  -0.00446   1.85107
   A72        1.94494   0.00002   0.00086  -0.00323  -0.00236   1.94258
   A73        1.94363   0.00025   0.00047   0.00114   0.00161   1.94524
   A74        1.91996  -0.00033   0.00064  -0.00243  -0.00179   1.91817
   A75        1.89289  -0.00032   0.00014  -0.00365  -0.00351   1.88938
   A76        1.88736   0.00000  -0.00030  -0.00080  -0.00109   1.88627
   A77        1.87268   0.00040  -0.00197   0.00937   0.00739   1.88007
   A78        1.87320   0.00296   0.00248   0.00793   0.01038   1.88357
   A79        1.94895   0.00013   0.00128   0.00331   0.00458   1.95352
   A80        1.88567   0.00044   0.00305  -0.00147   0.00159   1.88726
   A81        1.93716  -0.00132  -0.00250   0.00018  -0.00234   1.93483
   A82        1.92840  -0.00199  -0.00496  -0.00450  -0.00942   1.91898
   A83        1.89012  -0.00021   0.00045  -0.00551  -0.00492   1.88519
   A84        1.87883   0.00063  -0.00119   0.00607   0.00488   1.88371
    D1        0.09893   0.00022   0.00080  -0.00583  -0.00504   0.09389
    D2       -3.05511   0.00015   0.00006  -0.00146  -0.00142  -3.05653
    D3       -3.11049   0.00042  -0.00021   0.01009   0.00983  -3.10066
    D4        0.01866   0.00035  -0.00094   0.01447   0.01345   0.03211
    D5        0.37582   0.00017  -0.00057   0.01077   0.01020   0.38602
    D6       -1.88073   0.00021   0.00065   0.01167   0.01231  -1.86841
    D7        2.39254   0.00026  -0.00122   0.01574   0.01451   2.40704
    D8       -2.69148  -0.00002   0.00076  -0.00675  -0.00600  -2.69748
    D9        1.33516   0.00002   0.00198  -0.00585  -0.00388   1.33127
   D10       -0.67477   0.00008   0.00011  -0.00178  -0.00169  -0.67646
   D11        0.01305  -0.00019   0.00113   0.00296   0.00404   0.01709
   D12       -3.10964  -0.00017   0.00054  -0.00734  -0.00689  -3.11653
   D13        3.09478  -0.00009   0.00030   0.01632   0.01666   3.11143
   D14       -0.02791  -0.00008  -0.00029   0.00602   0.00573  -0.02218
   D15        0.61798   0.00008  -0.00056   0.00877   0.00819   0.62617
   D16       -1.54562   0.00005  -0.00144   0.01720   0.01574  -1.52988
   D17        2.74800   0.00054  -0.00178   0.01987   0.01808   2.76608
   D18       -2.51049   0.00016   0.00021   0.00423   0.00443  -2.50606
   D19        1.60911   0.00014  -0.00067   0.01266   0.01198   1.62108
   D20       -0.38046   0.00062  -0.00101   0.01533   0.01431  -0.36615
   D21       -0.04127  -0.00044   0.00039  -0.02536  -0.02499  -0.06626
   D22        2.08060  -0.00021   0.00112  -0.02338  -0.02227   2.05834
   D23       -2.11896   0.00039   0.00255  -0.02085  -0.01831  -2.13727
   D24        3.08904  -0.00050  -0.00031  -0.02140  -0.02172   3.06732
   D25       -1.07227  -0.00027   0.00042  -0.01942  -0.01901  -1.09127
   D26        1.01135   0.00033   0.00184  -0.01689  -0.01504   0.99631
   D27       -1.35333  -0.00042   0.00060  -0.01732  -0.01673  -1.37006
   D28        2.70994  -0.00028   0.00028  -0.02024  -0.01997   2.68997
   D29        0.70322  -0.00042  -0.00165  -0.01854  -0.02018   0.68304
   D30        0.79966  -0.00037   0.00118  -0.02620  -0.02504   0.77462
   D31       -1.42025  -0.00023   0.00085  -0.02911  -0.02828  -1.44853
   D32        2.85622  -0.00037  -0.00108  -0.02742  -0.02849   2.82772
   D33        2.82206   0.00007   0.00113  -0.01885  -0.01771   2.80435
   D34        0.60215   0.00021   0.00080  -0.02176  -0.02095   0.58120
   D35       -1.40457   0.00007  -0.00112  -0.02006  -0.02117  -1.42573
   D36        0.65277  -0.00026   0.00001   0.00681   0.00678   0.65955
   D37       -1.47457  -0.00017  -0.00065   0.01114   0.01046  -1.46411
   D38        2.80932  -0.00036  -0.00102   0.00614   0.00509   2.81441
   D39        2.87779   0.00038   0.00069   0.01278   0.01345   2.89124
   D40        0.75044   0.00046   0.00002   0.01711   0.01713   0.76758
   D41       -1.24885   0.00027  -0.00034   0.01211   0.01176  -1.23709
   D42       -1.39823   0.00010   0.00029   0.01360   0.01388  -1.38435
   D43        2.75762   0.00018  -0.00037   0.01792   0.01756   2.77518
   D44        0.75832  -0.00001  -0.00074   0.01293   0.01219   0.77051
   D45        3.01359  -0.00062  -0.00015  -0.07486  -0.07501   2.93858
   D46        0.94170   0.00011  -0.00006  -0.05846  -0.05851   0.88319
   D47       -1.21361  -0.00057  -0.00164  -0.07341  -0.07505  -1.28866
   D48        0.77897  -0.00046  -0.00032  -0.07407  -0.07439   0.70458
   D49       -1.29292   0.00027  -0.00023  -0.05767  -0.05789  -1.35081
   D50        2.83496  -0.00040  -0.00180  -0.07262  -0.07443   2.76052
   D51       -1.24852  -0.00053   0.00193  -0.07863  -0.07670  -1.32521
   D52        2.96278   0.00020   0.00203  -0.06223  -0.06020   2.90258
   D53        0.80747  -0.00047   0.00045  -0.07718  -0.07674   0.73073
   D54        0.82061  -0.00011  -0.00168   0.00809   0.00638   0.82699
   D55       -1.34354   0.00025  -0.00199   0.02050   0.01850  -1.32504
   D56        2.94613  -0.00013  -0.00082   0.01004   0.00919   2.95532
   D57        2.97248  -0.00008  -0.00066   0.00431   0.00363   2.97610
   D58        0.80832   0.00028  -0.00097   0.01672   0.01575   0.82407
   D59       -1.18519  -0.00009   0.00019   0.00625   0.00644  -1.17875
   D60       -1.32488  -0.00002  -0.00158   0.01053   0.00892  -1.31596
   D61        2.79415   0.00034  -0.00189   0.02293   0.02105   2.81519
   D62        0.80064  -0.00004  -0.00072   0.01247   0.01174   0.81237
   D63       -1.27380  -0.00029   0.00177  -0.01923  -0.01747  -1.29127
   D64        0.97513  -0.00028   0.00074  -0.02104  -0.02031   0.95482
   D65        3.00487  -0.00019   0.00026  -0.01709  -0.01683   2.98804
   D66        0.90438  -0.00044   0.00081  -0.02792  -0.02709   0.87729
   D67       -3.12987  -0.00042  -0.00022  -0.02973  -0.02993   3.12338
   D68       -1.10013  -0.00033  -0.00069  -0.02577  -0.02646  -1.12659
   D69        2.88805  -0.00010   0.00121  -0.02130  -0.02009   2.86796
   D70       -1.14620  -0.00008   0.00018  -0.02311  -0.02293  -1.16913
   D71        0.88354   0.00000  -0.00029  -0.01915  -0.01945   0.86408
   D72       -3.11285   0.00028  -0.00164   0.02364   0.02198  -3.09086
   D73        1.06683   0.00040  -0.00189   0.02613   0.02422   1.09105
   D74       -1.03287   0.00031  -0.00177   0.02442   0.02262  -1.01025
   D75        0.92211  -0.00004  -0.00102   0.02571   0.02472   0.94682
   D76       -1.18140   0.00008  -0.00127   0.02819   0.02695  -1.15445
   D77        3.00208  -0.00001  -0.00115   0.02648   0.02535   3.02744
   D78       -1.11133  -0.00005   0.00091   0.01717   0.01808  -1.09325
   D79        3.06835   0.00007   0.00066   0.01966   0.02032   3.08867
   D80        0.96865  -0.00002   0.00078   0.01794   0.01872   0.98737
   D81       -0.03749  -0.00010  -0.00081  -0.01834  -0.01916  -0.05665
   D82        2.05304  -0.00033  -0.00047  -0.02259  -0.02311   2.02994
   D83       -2.15869  -0.00015   0.00190  -0.02934  -0.02743  -2.18612
   D84        3.08527  -0.00010  -0.00023  -0.00798  -0.00824   3.07703
   D85       -1.10738  -0.00033   0.00011  -0.01223  -0.01218  -1.11957
   D86        0.96406  -0.00015   0.00248  -0.01898  -0.01651   0.94756
   D87        0.04540   0.00023   0.00017   0.02506   0.02523   0.07063
   D88       -2.06855  -0.00003  -0.00187   0.02283   0.02095  -2.04760
   D89        2.04511   0.00021   0.00192   0.02183   0.02379   2.06890
   D90       -2.02617  -0.00021   0.00146   0.01807   0.01952  -2.00665
   D91        2.14306  -0.00046  -0.00058   0.01585   0.01525   2.15831
   D92       -0.02646  -0.00022   0.00321   0.01485   0.01809  -0.00838
   D93        2.11502   0.00090  -0.00245   0.04503   0.04252   2.15754
   D94        0.00106   0.00064  -0.00450   0.04280   0.03825   0.03931
   D95       -2.16846   0.00088  -0.00070   0.04180   0.04109  -2.12737
   D96        1.10327  -0.00059   0.00172  -0.04068  -0.03893   1.06434
   D97       -3.10600  -0.00007   0.00035  -0.02944  -0.02907  -3.13506
   D98       -1.01144  -0.00038   0.00142  -0.03651  -0.03506  -1.04650
   D99        3.13505   0.00020   0.00414  -0.03915  -0.03503   3.10002
   D100      -1.07421   0.00072   0.00277  -0.02792  -0.02517  -1.09939
   D101       1.02034   0.00042   0.00384  -0.03498  -0.03117   0.98917
   D102      -0.94775  -0.00090  -0.00124  -0.04120  -0.04244  -0.99019
   D103       1.12617  -0.00038  -0.00261  -0.02997  -0.03258   1.09359
   D104      -3.06246  -0.00068  -0.00154  -0.03703  -0.03858  -3.10104
   D105       3.09155   0.00066  -0.00221   0.03868   0.03646   3.12801
   D106       1.11816   0.00025  -0.00368   0.04126   0.03757   1.15573
   D107      -1.08074   0.00082   0.00015   0.04075   0.04090  -1.03983
   D108       1.28102   0.00033   0.00081  -0.00883  -0.00806   1.27296
   D109      -2.85516  -0.00028   0.00024  -0.01615  -0.01589  -2.87105
   D110      -0.82395  -0.00059   0.00061  -0.01763  -0.01700  -0.84095
   D111      -1.10781  -0.00078  -0.00140  -0.01632  -0.01771  -1.12552
   D112       1.00836  -0.00100  -0.00027  -0.02245  -0.02272   0.98565
   D113       3.08228  -0.00056  -0.00202  -0.01163  -0.01364   3.06864
   D114       3.06995   0.00013   0.00033  -0.00409  -0.00377   3.06619
   D115      -1.09706  -0.00009   0.00145  -0.01022  -0.00877  -1.10583
   D116       0.97686   0.00035  -0.00030   0.00060   0.00030   0.97716
   D117       1.06760   0.00056   0.00079   0.00165   0.00244   1.07004
   D118      -3.09941   0.00033   0.00191  -0.00447  -0.00257  -3.10198
   D119      -1.02549   0.00077   0.00016   0.00635   0.00651  -1.01899
   D120      -1.09010  -0.00019   0.00145  -0.03907  -0.03761  -1.12771
   D121       1.03661   0.00021   0.00082  -0.03156  -0.03070   1.00590
   D122       3.11337   0.00030   0.00427  -0.03730  -0.03303   3.08034
   D123       0.99733  -0.00036  -0.00061  -0.03976  -0.04038   0.95696
   D124       3.12404   0.00004  -0.00124  -0.03225  -0.03347   3.09057
   D125      -1.08238   0.00013   0.00221  -0.03799  -0.03579  -1.11817
   D126       2.99557  -0.00077   0.00018  -0.05193  -0.05177   2.94379
   D127      -1.16091  -0.00037  -0.00045  -0.04443  -0.04486  -1.20577
   D128       0.91585  -0.00028   0.00300  -0.05016  -0.04719   0.86866
   D129       3.07237   0.00057  -0.00184   0.04193   0.04008   3.11245
   D130       0.93831  -0.00070  -0.00345   0.03257   0.02906   0.96737
   D131      -1.15876   0.00174   0.00043   0.04234   0.04284  -1.11592
         Item               Value     Threshold  Converged?
 Maximum Force            0.004385     0.000450     NO 
 RMS     Force            0.000883     0.000300     NO 
 Maximum Displacement     0.302161     0.001800     NO 
 RMS     Displacement     0.062365     0.001200     NO 
 Predicted change in Energy=-7.817768D-04
 GradGradGradGradGradGradGradGradGradGradGradGradGradGradGradGradGradGrad

                          Input orientation:                          
 ---------------------------------------------------------------------
 Center     Atomic      Atomic             Coordinates (Angstroms)
 Number     Number       Type             X           Y           Z
 ---------------------------------------------------------------------
      1          6           0       -1.645616    0.718118   -0.062854
      2          6           0       -1.024134   -0.437630   -0.401504
      3          6           0        0.392460   -0.618802   -0.876819
      4          6           0        1.402724    0.343491   -0.206091
      5          6           0        1.362955    1.768916   -0.807527
      6          6           0       -0.027862    2.305862   -1.197283
      7          6           0       -1.158844    2.143238   -0.161120
      8          6           0       -3.014814    0.420438    0.399604
      9          6           0       -3.234250   -1.082793    0.354779
     10          6           0       -1.929993   -1.660121   -0.246194
     11          8           0       -3.852789    1.250719    0.756890
     12          6           0       -0.813989    2.742775    1.217926
     13          6           0       -2.164683   -2.375216   -1.583743
     14          8           0       -1.255855   -2.551168    0.664986
     15          6           0        2.858827   -0.233585   -0.185250
     16          8           0        3.781208    0.810410    0.196577
     17          6           0        3.337657   -0.730863   -1.548406
     18          6           0        3.016093   -1.358413    0.852800
     19          8           0        2.816253   -0.788787    2.154942
     20          1           0        0.422579   -0.501289   -1.970274
     21          1           0        0.669447   -1.659848   -0.686560
     22          1           0        1.106755    0.422713    0.846314
     23          1           0        1.987974    1.810040   -1.709178
     24          1           0        1.830063    2.453463   -0.091845
     25          1           0       -0.358017    1.834988   -2.132878
     26          1           0        0.079183    3.375971   -1.421132
     27          1           0       -2.019524    2.716413   -0.537133
     28          1           0       -3.405408   -1.469971    1.365169
     29          1           0       -4.123899   -1.306747   -0.244527
     30          1           0       -0.513984    3.792974    1.112881
     31          1           0        0.004750    2.203871    1.707769
     32          1           0       -1.683254    2.708841    1.884741
     33          1           0       -1.218766   -2.734811   -2.002684
     34          1           0       -2.822730   -3.240361   -1.432334
     35          1           0       -2.639716   -1.710460   -2.313926
     36          1           0       -1.830488   -3.327455    0.780353
     37          1           0        3.642713    0.957050    1.149568
     38          1           0        2.742907   -1.582269   -1.892208
     39          1           0        3.277836    0.057624   -2.306049
     40          1           0        4.383637   -1.051300   -1.482309
     41          1           0        2.313559   -2.181241    0.674608
     42          1           0        4.036463   -1.758961    0.771243
     43          1           0        2.889072   -1.503425    2.808175
 ---------------------------------------------------------------------
                    Distance matrix (angstroms):
                    1          2          3          4          5
     1  C    0.000000
     2  C    1.355240   0.000000
     3  C    2.569756   1.505153   0.000000
     4  C    3.074611   2.556946   1.548070   0.000000
     5  C    3.272646   3.275957   2.578345   1.547625   0.000000
     6  C    2.534756   3.025321   2.972041   2.622964   1.540972
     7  C    1.509162   2.595536   3.247712   3.130933   2.630101
     8  C    1.475528   2.311030   3.784017   4.459532   4.737132
     9  C    2.437511   2.423389   3.858127   4.883686   5.533309
    10  C    2.402187   1.529440   2.622179   3.888840   4.787160
    11  O    2.413972   3.491946   4.917952   5.419484   5.469910
    12  C    2.535989   3.575149   4.140493   3.563454   3.128889
    13  C    3.485864   2.540233   3.181777   4.692088   5.497324
    14  O    3.371928   2.378685   2.971219   4.025652   5.262090
    15  C    4.605510   3.894327   2.590295   1.566425   2.575824
    16  O    5.433805   5.000661   3.831245   2.457100   2.788352
    17  C    5.398094   4.519579   3.022876   2.588439   3.270665
    18  C    5.184778   4.329498   3.228321   2.573069   3.907651
    19  O    5.205541   4.626802   3.885260   2.975667   4.174942
    20  H    3.066371   2.134964   1.100163   2.187848   2.718478
    21  H    3.376869   2.107912   1.093936   2.186759   3.500287
    22  H    2.913656   2.614943   2.136389   1.096097   2.147811
    23  H    4.135898   3.979300   3.022873   2.180035   1.097868
    24  H    3.884921   4.074402   3.481624   2.155842   1.094986
    25  H    2.681475   2.933626   2.856919   3.006207   2.173170
    26  H    3.447323   4.098842   4.043839   3.524772   2.146441
    27  H    2.087567   3.310164   4.129978   4.177575   3.523071
    28  H    3.150215   3.139638   4.491636   5.373605   6.160218
    29  H    3.205460   3.223128   4.612002   5.767870   6.315239
    30  H    3.481047   4.522347   4.923852   4.160816   3.362689
    31  H    2.840119   3.533434   3.846803   3.013005   2.891473
    32  H    2.785233   3.944823   4.796667   4.414716   4.172668
    33  H    3.983448   2.806903   2.888098   4.424466   5.327030
    34  H    4.350935   3.486096   4.185524   5.674692   6.557683
    35  H    3.457390   2.808480   3.528608   5.000300   5.513318
    36  H    4.136646   3.224607   3.876147   4.990248   6.220325
    37  H    5.430789   5.111791   4.141703   2.689203   3.112337
    38  H    5.281803   4.209869   2.735669   2.889228   3.783020
    39  H    5.450555   4.730699   3.290235   2.829769   2.973358
    40  H    6.441861   5.548758   4.059947   3.529875   4.187299
    41  H    4.962378   3.916426   2.922116   2.824805   4.324825
    42  H    6.254411   5.360120   4.158705   3.508856   4.699582
    43  H    5.808740   5.172151   4.538151   3.834858   5.109849
                    6          7          8          9         10
     6  C    0.000000
     7  C    1.542466   0.000000
     8  C    3.876435   2.593660   0.000000
     9  C    4.916585   3.870496   1.519825   0.000000
    10  C    4.500188   3.881681   2.433643   1.547760   0.000000
    11  O    4.422917   2.982729   1.232567   2.447358   3.629919
    12  C    2.577232   1.542770   3.302504   4.608434   4.772275
    13  C    5.160218   4.842726   3.531582   2.563630   1.534757
    14  O    5.344788   4.767527   3.463353   2.483224   1.441762
    15  C    3.975673   4.668142   5.938809   6.175627   4.997151
    16  O    4.322990   5.129180   6.810228   7.268143   6.238380
    17  C    4.546615   5.513941   6.743451   6.850981   5.505218
    18  C    5.186079   5.542534   6.304089   6.276207   5.075685
    19  O    5.376175   5.455484   6.208444   6.319463   5.389947
    20  H    2.946271   3.573159   4.275696   4.372233   3.138461
    21  H    4.058810   4.252317   4.368195   4.081205   2.636478
    22  H    3.001649   3.017957   4.145707   4.620875   3.841043
    23  H    2.138100   3.522779   5.604091   6.316647   5.434410
    24  H    2.166949   3.005762   5.277078   6.192888   5.575251
    25  H    1.098208   2.150389   3.933571   4.793183   4.271589
    26  H    1.098499   2.154060   4.650061   5.832091   5.547927
    27  H    2.138006   1.100312   2.671999   4.087180   4.387108
    28  H    5.677226   4.520165   2.158363   1.095486   2.193056
    29  H    5.544025   4.549825   2.151312   1.095809   2.222183
    30  H    2.790103   2.181869   4.258746   5.634508   5.795551
    31  H    2.907025   2.202356   3.742952   4.808728   4.742534
    32  H    3.521589   2.186426   3.035699   4.372970   4.867195
    33  H    5.241689   5.214433   4.353432   3.514110   2.178546
    34  H    6.215073   5.776473   4.098091   2.831646   2.168195
    35  H    4.919300   4.656022   3.470543   2.805249   2.186723
    36  H    6.236568   5.591598   3.948963   2.681449   1.960537
    37  H    4.560716   5.116629   6.721091   7.217013   6.312906
    38  H    4.824691   5.665662   6.512648   6.405064   4.954939
    39  H    4.148684   5.351134   6.859274   7.126558   5.857912
    40  H    5.550955   6.532205   7.774618   7.836331   6.462242
    41  H    5.396325   5.608667   5.935985   5.664545   4.373463
    42  H    6.075905   6.564120   7.389750   7.313953   6.053391
    43  H    6.250030   6.204876   6.660206   6.609929   5.707637
                   11         12         13         14         15
    11  O    0.000000
    12  C    3.416591   0.000000
    13  C    4.634185   5.988953   0.000000
    14  O    4.605091   5.341051   2.431813   0.000000
    15  C    6.938053   4.931247   5.637199   4.798406   0.000000
    16  O    7.667185   5.088518   6.976487   6.073846   1.444474
    17  C    7.806637   6.079056   5.742900   5.414146   1.527992
    18  C    7.348354   5.623396   5.814728   4.439310   1.538674
    19  O    7.112683   5.150591   6.426838   4.680600   2.405527
    20  H    5.365234   4.713563   3.217908   3.736809   3.032041
    21  H    5.568265   5.021030   3.057611   2.515535   2.660624
    22  H    5.028983   3.034805   4.943267   3.802470   2.136494
    23  H    6.364656   4.157996   5.897174   5.931207   2.693909
    24  H    5.870414   2.964829   6.442042   5.928071   2.878768
    25  H    4.572261   3.501411   4.614261   5.279444   4.291892
    26  H    4.972011   2.857153   6.175559   6.423800   4.720458
    27  H    2.680227   2.129377   5.200111   5.456712   5.711796
    28  H    2.823528   4.948168   3.324898   2.505957   6.570622
    29  H    2.759886   5.430738   2.602625   3.255991   7.064959
    30  H    4.211581   1.097249   6.931317   6.403056   5.410561
    31  H    4.085741   1.095763   6.042228   5.028610   4.203625
    32  H    2.846937   1.096091   6.173312   5.416472   5.794241
    33  H    5.517044   6.367113   1.095253   2.674241   5.117222
    34  H    5.101326   6.845206   1.097464   2.707183   6.547977
    35  H    4.435092   5.969804   1.095775   3.390543   6.078354
    36  H    5.004991   6.170287   2.570486   0.972694   5.700359
    37  H    7.511524   4.801632   7.231931   6.044698   1.952902
    38  H    7.651585   6.405502   4.980799   4.844389   2.178553
    39  H    7.851808   6.030876   6.005118   6.015580   2.181321
    40  H    8.840363   6.978652   6.681581   6.218066   2.162421
    41  H    7.057547   5.858556   5.019206   3.588544   2.197734
    42  H    8.443854   6.632649   6.661827   5.352337   2.151390
    43  H    7.566094   5.854210   6.751993   4.782410   3.251769
                   16         17         18         19         20
    16  O    0.000000
    17  C    2.370069   0.000000
    18  C    2.391614   2.502601   0.000000
    19  O    2.706244   3.740321   1.435264   0.000000
    20  H    4.206683   2.954379   3.928195   4.778047   0.000000
    21  H    4.070031   2.953834   2.822629   3.666286   1.746746
    22  H    2.779418   3.470209   2.611134   2.470349   3.042210
    23  H    2.801223   2.881611   4.202362   4.729838   2.803725
    24  H    2.567056   3.812394   4.102368   4.066056   3.773602
    25  H    4.858941   4.536872   5.522382   5.945215   2.468596
    26  H    4.785820   5.244039   6.017524   6.133928   3.930983
    27  H    6.149770   6.450255   6.625222   6.551217   4.286184
    28  H    7.629756   7.382691   6.442875   6.308472   5.168850
    29  H    8.195587   7.596484   7.224007   7.361484   4.929243
    30  H    5.308858   6.510199   6.250270   5.759245   5.368770
    31  H    4.299659   5.506688   4.742259   4.130438   4.584808
    32  H    6.026133   6.987676   6.300105   5.705434   5.440644
    33  H    6.511918   4.998317   5.289828   6.111811   2.771946
    34  H    7.916697   6.652926   6.546405   7.118771   4.280646
    35  H    7.340685   6.105294   6.491553   7.112514   3.310263
    36  H    6.996702   6.234993   5.231799   5.470515   4.541968
    37  H    0.974102   3.197057   2.417042   2.177558   4.714809
    38  H    3.341557   1.093992   2.767636   4.124853   2.560963
    39  H    2.661430   1.095131   3.471598   4.563979   2.928757
    40  H    2.578283   1.095957   2.723458   3.969281   4.028721
    41  H    3.366375   2.845025   1.096518   2.093565   3.659705
    42  H    2.645196   2.631746   1.099202   2.084411   4.707208
    43  H    3.601414   4.447233   1.964856   0.970940   5.470049
                   21         22         23         24         25
    21  H    0.000000
    22  H    2.622594   0.000000
    23  H    3.850245   3.038381   0.000000
    24  H    4.315095   2.351013   1.747768   0.000000
    25  H    3.919362   3.607723   2.384076   3.055491   0.000000
    26  H    5.123230   3.862506   2.485678   2.384032   1.752814
    27  H    5.138537   4.116869   4.272616   3.884166   2.466560
    28  H    4.566190   4.920475   7.021300   6.702715   5.696111
    29  H    4.826619   5.616112   7.015309   7.043591   5.255306
    30  H    5.862744   3.749202   4.260967   2.956385   3.793809
    31  H    4.593795   2.264739   3.970366   2.575398   3.875338
    32  H    5.588581   3.753513   5.215555   4.039246   4.319854
    33  H    2.540291   4.847143   5.570009   6.313862   4.651979
    34  H    3.905062   5.835341   6.980407   7.474292   5.685486
    35  H    3.688013   5.345426   5.845952   6.500371   4.220086
    36  H    3.344013   4.763980   6.868208   6.897781   6.107857
    37  H    4.365756   2.609322   3.411478   2.658206   5.248911
    38  H    2.399759   3.767818   3.480113   4.512397   4.620747
    39  H    3.517974   3.845032   2.256316   3.569145   4.050733
    40  H    3.846914   4.281723   3.738708   4.553844   5.589023
    41  H    2.197210   2.875141   4.660340   4.722468   5.581164
    42  H    3.670396   3.653563   4.804848   4.832974   6.376664
    43  H    4.142991   3.276517   5.674285   5.018823   6.789890
                   26         27         28         29         30
    26  H    0.000000
    27  H    2.370874   0.000000
    28  H    6.587033   4.802629   0.000000
    29  H    6.401418   4.549707   1.770309   0.000000
    30  H    2.635709   2.479553   6.010206   6.393841   0.000000
    31  H    3.342062   3.065937   5.024307   5.760351   1.774324
    32  H    3.805266   2.445120   4.549532   5.159019   1.771527
    33  H    6.274116   5.701307   4.209947   3.683787   7.267423
    34  H    7.224755   6.076980   3.361520   2.615873   7.827914
    35  H    5.836204   4.810284   3.765615   2.578410   6.822721
    36  H    7.309536   6.188688   2.504522   3.223876   7.248743
    37  H    5.015817   6.164515   7.457407   8.209052   5.032091
    38  H    5.648140   6.557107   6.958800   7.067093   6.966429
    39  H    4.693175   6.185487   7.776705   7.803657   6.326122
    40  H    6.175176   7.489292   8.303772   8.600903   7.361297
    41  H    6.345642   6.650635   5.804253   6.561282   6.624072
    42  H    6.843544   7.643023   7.471124   8.235763   7.186603
    43  H    7.042090   7.286457   6.457853   7.651107   6.519713
                   31         32         33         34         35
    31  H    0.000000
    32  H    1.770783   0.000000
    33  H    6.297224   6.705309   0.000000
    34  H    6.891629   6.906113   1.775833   0.000000
    35  H    6.203967   6.170400   1.779119   1.775189   0.000000
    36  H    5.901167   6.138259   2.910451   2.426544   3.583865
    37  H    3.885991   5.654660   6.870262   8.129356   7.653777
    38  H    5.898490   7.229791   4.127398   5.825554   5.400640
    39  H    5.606264   7.014563   5.301806   6.989778   6.176051
    40  H    6.320394   7.891949   5.872981   7.531680   7.103067
    41  H    5.062334   6.430539   4.466727   5.651761   5.804128
    42  H    5.730255   7.342772   6.021991   7.355190   7.354725
    43  H    4.824340   6.285069   6.444766   7.322811   7.539647
                   36         37         38         39         40
    36  H    0.000000
    37  H    6.960548   0.000000
    38  H    5.577114   4.063273   0.000000
    39  H    6.861458   3.589344   1.773883   0.000000
    40  H    6.993988   3.392523   1.772551   1.769479   0.000000
    41  H    4.300943   3.441091   2.670516   3.850541   3.195979
    42  H    6.073003   2.770358   2.966223   3.653111   2.387427
    43  H    5.450999   3.061518   4.703317   5.361278   4.565785
                   41         42         43
    41  H    0.000000
    42  H    1.776529   0.000000
    43  H    2.311441   2.351786   0.000000
 Stoichiometry    C15H24O4
 Framework group  C1[X(C15H24O4)]
 Deg. of freedom   123
 Full point group                 C1      NOp   1
 Largest Abelian subgroup         C1      NOp   1
 Largest concise Abelian subgroup C1      NOp   1
                         Standard orientation:                         
 ---------------------------------------------------------------------
 Center     Atomic      Atomic             Coordinates (Angstroms)
 Number     Number       Type             X           Y           Z
 ---------------------------------------------------------------------
      1          6           0       -1.673215    0.729845   -0.071468
      2          6           0       -1.061901   -0.447540   -0.348479
      3          6           0        0.351420   -0.665556   -0.818027
      4          6           0        1.371595    0.324035   -0.204453
      5          6           0        1.340407    1.714688   -0.882872
      6          6           0       -0.047757    2.240403   -1.296657
      7          6           0       -1.175942    2.143591   -0.249266
      8          6           0       -3.042855    0.468666    0.411291
      9          6           0       -3.273952   -1.032999    0.449573
     10          6           0       -1.976477   -1.652558   -0.123374
     11          8           0       -3.873071    1.323800    0.725471
     12          6           0       -0.821193    2.814953    1.093702
     13          6           0       -2.221788   -2.437895   -1.418961
     14          8           0       -1.305660   -2.497682    0.832894
     15          6           0        2.823312   -0.262445   -0.157057
     16          8           0        3.755116    0.793605    0.163881
     17          6           0        3.293062   -0.837299   -1.492586
     18          6           0        2.975976   -1.329996    0.940461
     19          8           0        2.785525   -0.688433    2.210150
     20          1           0        0.378218   -0.608282   -1.916372
     21          1           0        0.621171   -1.696775   -0.572021
     22          1           0        1.080304    0.463035    0.843048
     23          1           0        1.962238    1.701515   -1.787564
     24          1           0        1.815495    2.433679   -0.207343
     25          1           0       -0.385111    1.721653   -2.203934
     26          1           0        0.066604    3.295790   -1.579112
     27          1           0       -2.033659    2.702072   -0.653132
     28          1           0       -3.444164   -1.362963    1.480223
     29          1           0       -4.167594   -1.282417   -0.133516
     30          1           0       -0.513574    3.855446    0.930298
     31          1           0       -0.004715    2.297247    1.609493
     32          1           0       -1.688113    2.824373    1.764356
     33          1           0       -1.280272   -2.827284   -1.820836
     34          1           0       -2.885843   -3.288271   -1.218162
     35          1           0       -2.694538   -1.810376   -2.182800
     36          1           0       -1.885763   -3.261962    0.992554
     37          1           0        3.621425    0.993246    1.107886
     38          1           0        2.690496   -1.701546   -1.787223
     39          1           0        3.236348   -0.090999   -2.292043
     40          1           0        4.336807   -1.161838   -1.412640
     41          1           0        2.266488   -2.155803    0.809992
     42          1           0        3.992931   -1.742401    0.877448
     43          1           0        2.855398   -1.366811    2.901268
 ---------------------------------------------------------------------
 Rotational constants (GHZ):      0.5342276      0.2755285      0.2267928
 Standard basis: 6-31G(d) (6D, 7F)
 There are   333 symmetry adapted cartesian basis functions of A   symmetry.
 There are   333 symmetry adapted basis functions of A   symmetry.
   333 basis functions,   628 primitive gaussians,   333 cartesian basis functions
    73 alpha electrons       73 beta electrons
       nuclear repulsion energy      1609.9110650707 Hartrees.
 NAtoms=   43 NActive=   43 NUniq=   43 SFac= 1.00D+00 NAtFMM=   60 NAOKFM=F Big=F
 Integral buffers will be    131072 words long.
 Raffenetti 2 integral format.
 Two-electron integral symmetry is turned on.
 ------------------------------------------------------------------------------
 Polarizable Continuum Model (PCM)
 =================================
 Model                : PCM (using non-symmetric T matrix).
 Atomic radii         : SMD-Coulomb.
 Polarization charges : Total charges.
 Charge compensation  : None.
 Solution method      : On-the-fly selection.
 Cavity type          : VdW (van der Waals Surface) (Alpha=1.000).
 Cavity algorithm     : GePol (No added spheres)
                        Default sphere list used, NSphG=   43.
                        Lebedev-Laikov grids with approx.  5.0 points / Ang**2.
                        Smoothing algorithm: Karplus/York (Gamma=1.0000).
                        Polarization charges: spherical gaussians, with
                                              point-specific exponents (IZeta= 3).
                        Self-potential: point-specific (ISelfS= 7).
                        Self-field    : sphere-specific E.n sum rule (ISelfD= 2).
 1st derivatives      : Analytical E(r).r(x)/FMM algorithm (CHGder, D1EAlg=3).
                        Cavity 1st derivative terms included.
 Solvent              : Methanol, Eps=  32.613000 Eps(inf)=   1.765709
 ------------------------------------------------------------------------------
 ------------------------------------------------------------------------------
 Atomic radii for non-electrostatic terms: SMD-CDS.
 ------------------------------------------------------------------------------
 Nuclear repulsion after PCM non-electrostatic terms =     1609.9122966096 Hartrees.
 One-electron integrals computed using PRISM.
 NBasis=   333 RedAO= T EigKep=  9.42D-04  NBF=   333
 NBsUse=   333 1.00D-06 EigRej= -1.00D+00 NBFU=   333
 Initial guess from the checkpoint file:  "DY-202A-11R_11.chk"
 B after Tr=     0.000000    0.000000    0.000000
         Rot=    0.999900    0.012071   -0.005292    0.005160 Ang=   1.62 deg.
 ExpMin= 1.61D-01 ExpMax= 5.48D+03 ExpMxC= 8.25D+02 IAcc=1 IRadAn=         1 AccDes= 0.00D+00
 Harris functional with IExCor=  402 and IRadAn=       1 diagonalized for initial guess.
 HarFok:  IExCor=  402 AccDes= 0.00D+00 IRadAn=         1 IDoV= 1 UseB2=F ITyADJ=14
 ICtDFT=  3500011 ScaDFX=  1.000000  1.000000  1.000000  1.000000
 FoFCou: FMM=F IPFlag=           0 FMFlag=      100000 FMFlg1=           0
         NFxFlg=           0 DoJE=T BraDBF=F KetDBF=T FulRan=T
         wScrn=  0.000000 ICntrl=     500 IOpCl=  0 I1Cent=   200000004 NGrid=           0
         NMat0=    1 NMatS0=      1 NMatT0=    0 NMatD0=    1 NMtDS0=    0 NMtDT0=    0
 Petite list used in FoFCou.
 Keep R1 ints in memory in canonical form, NReq=1565304907.
 Requested convergence on RMS density matrix=1.00D-08 within 128 cycles.
 Requested convergence on MAX density matrix=1.00D-06.
 Requested convergence on             energy=1.00D-06.
 No special actions if energy rises.
 Inv3:  Mode=1 IEnd=    22211523.
 Iteration    1 A*A^-1 deviation from unit magnitude is 7.11D-15 for    677.
 Iteration    1 A*A^-1 deviation from orthogonality  is 7.08D-15 for   2699   2614.
 Iteration    1 A^-1*A deviation from unit magnitude is 4.88D-15 for   2699.
 Iteration    1 A^-1*A deviation from orthogonality  is 1.09D-12 for   2104   2094.
 Error on total polarization charges =  0.05146
 SCF Done:  E(RB3LYP) =  -886.949756810     A.U. after   10 cycles
            NFock= 10  Conv=0.65D-08     -V/T= 2.0094
 SMD-CDS (non-electrostatic) energy       (kcal/mol) =       0.77
 (included in total energy above)
 D1PCM: PCM CHGder 1st derivatives, ID1Alg=3 FixD1E=F DoIter=F DoCFld=F I1PDM=0.
 Calling FoFJK, ICntrl=      2127 FMM=F ISym2X=0 I1Cent= 0 IOpClX= 0 NMat=1 NMatS=1 NMatT=0.
 ***** Axes restored to original set *****
 -------------------------------------------------------------------
 Center     Atomic                   Forces (Hartrees/Bohr)
 Number     Number              X              Y              Z
 -------------------------------------------------------------------
      1        6          -0.001982116   -0.001367260    0.000205464
      2        6           0.000821490    0.001192951   -0.000034560
      3        6          -0.000533060   -0.000394857    0.000025629
      4        6           0.000297849   -0.000126333    0.000495723
      5        6          -0.000491240   -0.000136911   -0.000169781
      6        6          -0.000268576   -0.000063739    0.000039063
      7        6           0.001004234    0.000776626    0.000115261
      8        6           0.001117897    0.000178209    0.000618349
      9        6           0.000835459    0.000184928   -0.001493651
     10        6          -0.001644012    0.000267626    0.000751578
     11        8           0.001144554   -0.001206839   -0.001004288
     12        6          -0.000084675   -0.000096463    0.000264792
     13        6           0.000400154    0.000048130    0.000262553
     14        8          -0.000829001    0.000697355    0.000412248
     15        6           0.000522452    0.001074437   -0.000144587
     16        8           0.000752403   -0.000456700    0.000249405
     17        6           0.000070054   -0.000283060   -0.000572161
     18        6           0.000684170    0.000819766    0.001040794
     19        8          -0.001493053   -0.000512310   -0.001857530
     20        1           0.000173278    0.000180986    0.000148020
     21        1           0.000436063   -0.000331689    0.000144685
     22        1          -0.000175959    0.000013121    0.000281862
     23        1           0.000156338   -0.000305617   -0.000008617
     24        1          -0.000323069    0.000047015   -0.000151209
     25        1           0.000301424    0.000045131    0.000059013
     26        1           0.000029142   -0.000172080   -0.000108035
     27        1           0.000120457    0.000164644    0.000076807
     28        1           0.000092343    0.000214528    0.000287720
     29        1          -0.000332019   -0.000378917    0.000599099
     30        1          -0.000142083   -0.000090475   -0.000091995
     31        1          -0.000262618    0.000306539   -0.000122228
     32        1           0.000125348   -0.000111919   -0.000127941
     33        1          -0.000107688    0.000066739   -0.000031543
     34        1           0.000145881    0.000083386   -0.000010840
     35        1          -0.000118900    0.000082334    0.000220959
     36        1           0.000303232   -0.000570465   -0.000611321
     37        1           0.000048201    0.000141527    0.000332811
     38        1           0.000088990   -0.000313371   -0.000427153
     39        1          -0.000353074    0.000195243    0.000299108
     40        1          -0.000154552    0.000144688    0.000103034
     41        1          -0.000945186    0.000369872   -0.000338096
     42        1          -0.000168255   -0.000398847    0.000285159
     43        1           0.000737723    0.000022071   -0.000013599
 -------------------------------------------------------------------
 Cartesian Forces:  Max     0.001982116 RMS     0.000560598

 GradGradGradGradGradGradGradGradGradGradGradGradGradGradGradGradGradGrad
 Berny optimization.
 Using GEDIIS/GDIIS optimizer.
 FormGI is forming the generalized inverse of G from B-inverse, IUseBI=4.
 Internal  Forces:  Max     0.001882267 RMS     0.000404911
 Search for a local minimum.
 Step number   3 out of a maximum of  258
 All quantities printed in internal units (Hartrees-Bohrs-Radians)
 Mixed Optimization -- En-DIIS/RFO-DIIS
 Swapping is turned off.
 Update second derivatives using D2CorX and points    1    2    3
 DE= -6.39D-04 DEPred=-7.82D-04 R= 8.18D-01
 TightC=F SS=  1.41D+00  RLast= 3.38D-01 DXNew= 8.4853D-01 1.0146D+00
 Trust test= 8.18D-01 RLast= 3.38D-01 DXMaxT set to 8.49D-01
 ITU=  1  1  0
     Eigenvalues ---    0.00228   0.00312   0.00337   0.00346   0.00379
     Eigenvalues ---    0.00430   0.00517   0.00698   0.00765   0.00921
     Eigenvalues ---    0.01098   0.01131   0.01175   0.01239   0.01330
     Eigenvalues ---    0.01390   0.02495   0.02575   0.03148   0.03869
     Eigenvalues ---    0.03951   0.04246   0.04414   0.04514   0.04697
     Eigenvalues ---    0.04800   0.05026   0.05128   0.05205   0.05427
     Eigenvalues ---    0.05435   0.05520   0.05529   0.05542   0.05609
     Eigenvalues ---    0.05651   0.05670   0.05749   0.05899   0.05920
     Eigenvalues ---    0.06031   0.06174   0.06893   0.07753   0.08433
     Eigenvalues ---    0.08662   0.08928   0.09084   0.09333   0.09734
     Eigenvalues ---    0.10300   0.11488   0.12029   0.13383   0.13686
     Eigenvalues ---    0.14606   0.15409   0.15977   0.16000   0.16000
     Eigenvalues ---    0.16000   0.16000   0.16000   0.16000   0.16000
     Eigenvalues ---    0.16000   0.16000   0.16069   0.16082   0.16286
     Eigenvalues ---    0.16912   0.17730   0.18535   0.19652   0.20748
     Eigenvalues ---    0.22611   0.23027   0.24561   0.25027   0.26135
     Eigenvalues ---    0.26706   0.27147   0.27865   0.28253   0.28472
     Eigenvalues ---    0.28833   0.29293   0.29374   0.29628   0.30466
     Eigenvalues ---    0.30887   0.31643   0.32214   0.33735   0.33815
     Eigenvalues ---    0.33849   0.33869   0.33915   0.33992   0.34059
     Eigenvalues ---    0.34089   0.34117   0.34128   0.34150   0.34169
     Eigenvalues ---    0.34187   0.34204   0.34247   0.34294   0.34322
     Eigenvalues ---    0.34334   0.34342   0.34370   0.34446   0.34673
     Eigenvalues ---    0.39683   0.40828   0.42031   0.51497   0.52103
     Eigenvalues ---    0.52675   0.52859   0.94783
 En-DIIS/RFO-DIIS IScMMF=        0 using points:     3    2
 RFO step:  Lambda=-1.34508320D-04.
 DidBck=F Rises=F RFO-DIIS coefs:    0.87927    0.12073
 Iteration  1 RMS(Cart)=  0.08677297 RMS(Int)=  0.00223639
 Iteration  2 RMS(Cart)=  0.00396893 RMS(Int)=  0.00003258
 Iteration  3 RMS(Cart)=  0.00000415 RMS(Int)=  0.00003242
 Iteration  4 RMS(Cart)=  0.00000000 RMS(Int)=  0.00003242
 Variable       Old X    -DE/DX   Delta X   Delta X   Delta X     New X
                                 (Linear)    (Quad)   (Total)
    R1        2.56103  -0.00086   0.00050  -0.00371  -0.00319   2.55784
    R2        2.85190   0.00089  -0.00132   0.01349   0.01218   2.86409
    R3        2.78834  -0.00164   0.00094  -0.01090  -0.00991   2.77843
    R4        2.84433  -0.00020   0.00062  -0.00564  -0.00503   2.83930
    R5        2.89022   0.00050  -0.00171   0.01583   0.01408   2.90430
    R6        2.92543  -0.00038  -0.00052   0.00315   0.00262   2.92804
    R7        2.07901  -0.00012  -0.00011   0.00081   0.00071   2.07971
    R8        2.06724   0.00045   0.00036  -0.00151  -0.00115   2.06609
    R9        2.92459  -0.00023   0.00023  -0.00251  -0.00229   2.92229
   R10        2.96011  -0.00051  -0.00058   0.00210   0.00152   2.96163
   R11        2.07132   0.00032   0.00019  -0.00081  -0.00062   2.07071
   R12        2.91201  -0.00028   0.00025  -0.00133  -0.00107   2.91094
   R13        2.07467   0.00009   0.00002   0.00032   0.00034   2.07501
   R14        2.06922  -0.00021   0.00014  -0.00190  -0.00176   2.06747
   R15        2.91484  -0.00021   0.00025  -0.00141  -0.00115   2.91369
   R16        2.07531  -0.00016   0.00019  -0.00186  -0.00166   2.07365
   R17        2.07586  -0.00014  -0.00006   0.00003  -0.00003   2.07583
   R18        2.91541  -0.00015  -0.00030   0.00318   0.00289   2.91830
   R19        2.07929  -0.00003  -0.00004   0.00032   0.00027   2.07956
   R20        2.87205  -0.00066  -0.00082   0.00687   0.00607   2.87813
   R21        2.32921  -0.00188   0.00023  -0.00235  -0.00212   2.32709
   R22        2.92484  -0.00148   0.00117  -0.01087  -0.00974   2.91510
   R23        2.07017   0.00018  -0.00036   0.00323   0.00287   2.07304
   R24        2.07078   0.00002  -0.00014   0.00120   0.00106   2.07184
   R25        2.90027  -0.00057   0.00020  -0.00240  -0.00220   2.89808
   R26        2.72454  -0.00044  -0.00012   0.00188   0.00176   2.72630
   R27        2.07350  -0.00012  -0.00002   0.00006   0.00004   2.07354
   R28        2.07069  -0.00040  -0.00011   0.00003  -0.00009   2.07060
   R29        2.07131  -0.00017   0.00007  -0.00093  -0.00085   2.07046
   R30        2.06973  -0.00010   0.00022  -0.00197  -0.00175   2.06798
   R31        2.07391  -0.00015  -0.00004   0.00005   0.00001   2.07392
   R32        2.07071  -0.00005   0.00006  -0.00050  -0.00044   2.07027
   R33        1.83813   0.00020  -0.00019   0.00173   0.00154   1.83967
   R34        2.72966   0.00044   0.00025  -0.00042  -0.00017   2.72949
   R35        2.88749   0.00051  -0.00051   0.00481   0.00430   2.89178
   R36        2.90767  -0.00095  -0.00114   0.00410   0.00296   2.91063
   R37        1.84079   0.00034   0.00025  -0.00183  -0.00158   1.83920
   R38        2.06735   0.00033  -0.00004   0.00110   0.00106   2.06840
   R39        2.06950  -0.00005   0.00006  -0.00044  -0.00038   2.06911
   R40        2.07106  -0.00018   0.00013  -0.00152  -0.00138   2.06968
   R41        2.71226  -0.00179   0.00073  -0.00861  -0.00788   2.70437
   R42        2.07212   0.00038   0.00009   0.00072   0.00081   2.07293
   R43        2.07719  -0.00003  -0.00010   0.00104   0.00094   2.07814
   R44        1.83481   0.00003  -0.00001  -0.00020  -0.00021   1.83460
    A1        2.26676  -0.00010   0.00109  -0.01095  -0.00994   2.25682
    A2        1.90901  -0.00018  -0.00054   0.00663   0.00603   1.91504
    A3        2.10623   0.00028  -0.00064   0.00501   0.00443   2.11067
    A4        2.23085   0.00038  -0.00016   0.00341   0.00320   2.23405
    A5        1.96564  -0.00035   0.00077  -0.00865  -0.00801   1.95764
    A6        2.08666  -0.00003  -0.00062   0.00532   0.00483   2.09150
    A7        1.98510  -0.00034   0.00065  -0.00737  -0.00680   1.97830
    A8        1.90369   0.00028   0.00031  -0.00055  -0.00026   1.90343
    A9        1.87332   0.00030   0.00042  -0.00090  -0.00042   1.87290
   A10        1.92449  -0.00005   0.00017  -0.00207  -0.00190   1.92258
   A11        1.92939  -0.00019  -0.00151   0.01016   0.00868   1.93808
   A12        1.84168   0.00005  -0.00008   0.00135   0.00126   1.84294
   A13        1.96859   0.00011   0.00071  -0.00532  -0.00467   1.96392
   A14        1.96427  -0.00086  -0.00093  -0.00028  -0.00119   1.96308
   A15        1.85950  -0.00010   0.00050  -0.00851  -0.00800   1.85150
   A16        1.94805   0.00061  -0.00014   0.00452   0.00441   1.95246
   A17        1.87509   0.00010  -0.00024   0.00910   0.00883   1.88392
   A18        1.83885   0.00017   0.00014   0.00081   0.00089   1.83974
   A19        2.02909   0.00007   0.00064  -0.00534  -0.00483   2.02426
   A20        1.91669  -0.00034  -0.00011  -0.00334  -0.00343   1.91326
   A21        1.88687   0.00024  -0.00001   0.00276   0.00279   1.88966
   A22        1.86821   0.00012   0.00005  -0.00008  -0.00002   1.86820
   A23        1.90975  -0.00017  -0.00019   0.00217   0.00202   1.91177
   A24        1.84472   0.00007  -0.00049   0.00477   0.00426   1.84898
   A25        2.04332  -0.00012   0.00096  -0.00701  -0.00612   2.03720
   A26        1.91496  -0.00020  -0.00001  -0.00085  -0.00086   1.91410
   A27        1.87867   0.00007  -0.00045   0.00333   0.00291   1.88158
   A28        1.88247   0.00025   0.00053  -0.00319  -0.00266   1.87981
   A29        1.88709   0.00006  -0.00049   0.00353   0.00308   1.89017
   A30        1.84770  -0.00005  -0.00075   0.00556   0.00481   1.85250
   A31        1.96038  -0.00022   0.00014  -0.00122  -0.00111   1.95926
   A32        1.96153   0.00001   0.00016  -0.00029  -0.00012   1.96141
   A33        1.83575   0.00011   0.00033  -0.00398  -0.00364   1.83211
   A34        1.97752   0.00032   0.00000   0.00260   0.00261   1.98012
   A35        1.86404   0.00003  -0.00066   0.00630   0.00566   1.86970
   A36        1.85238  -0.00027  -0.00001  -0.00371  -0.00373   1.84865
   A37        1.90104   0.00082  -0.00006  -0.00066  -0.00081   1.90023
   A38        2.19669  -0.00045  -0.00033   0.00341   0.00313   2.19982
   A39        2.18542  -0.00037   0.00038  -0.00272  -0.00230   2.18312
   A40        1.83249  -0.00051   0.00024  -0.00143  -0.00142   1.83108
   A41        1.92296  -0.00001  -0.00101   0.00467   0.00370   1.92666
   A42        1.91292   0.00028  -0.00176   0.01798   0.01625   1.92917
   A43        1.93687   0.00018   0.00073  -0.00748  -0.00668   1.93019
   A44        1.97746   0.00032  -0.00017   0.00521   0.00501   1.98247
   A45        1.88110  -0.00026   0.00179  -0.01762  -0.01587   1.86523
   A46        1.81356   0.00022  -0.00019   0.00099   0.00067   1.81423
   A47        1.95465  -0.00029  -0.00031  -0.00093  -0.00120   1.95345
   A48        1.85587   0.00006  -0.00008   0.00019   0.00015   1.85602
   A49        1.96420   0.00010  -0.00004   0.00216   0.00218   1.96637
   A50        1.95968  -0.00011   0.00082  -0.00415  -0.00330   1.95638
   A51        1.91168   0.00002  -0.00021   0.00150   0.00126   1.91294
   A52        1.92569  -0.00018   0.00035  -0.00390  -0.00356   1.92213
   A53        1.95572   0.00022   0.00039  -0.00189  -0.00150   1.95422
   A54        1.93317  -0.00011   0.00023  -0.00257  -0.00234   1.93083
   A55        1.88517   0.00001  -0.00018   0.00172   0.00153   1.88670
   A56        1.88043   0.00010  -0.00036   0.00310   0.00273   1.88316
   A57        1.88114  -0.00003  -0.00048   0.00400   0.00352   1.88465
   A58        1.93292   0.00015   0.00049  -0.00306  -0.00258   1.93035
   A59        1.91639   0.00002  -0.00002  -0.00061  -0.00064   1.91575
   A60        1.94375  -0.00033   0.00082  -0.00853  -0.00772   1.93603
   A61        1.88789  -0.00003  -0.00120   0.01097   0.00977   1.89766
   A62        1.89515   0.00011  -0.00034   0.00341   0.00305   1.89820
   A63        1.88623   0.00009   0.00017  -0.00155  -0.00140   1.88483
   A64        1.86707   0.00010   0.00043  -0.00347  -0.00304   1.86403
   A65        1.90799   0.00099   0.00078   0.00429   0.00507   1.91306
   A66        1.98158   0.00014  -0.00022   0.00046   0.00026   1.98184
   A67        1.95336  -0.00174  -0.00141  -0.00390  -0.00531   1.94806
   A68        1.84516  -0.00053   0.00127  -0.00812  -0.00685   1.83830
   A69        1.85955   0.00025   0.00030   0.00162   0.00193   1.86148
   A70        1.90913   0.00098  -0.00053   0.00551   0.00498   1.91412
   A71        1.85107   0.00025   0.00054  -0.00122  -0.00069   1.85039
   A72        1.94258   0.00077   0.00029   0.00179   0.00207   1.94465
   A73        1.94524  -0.00077  -0.00019  -0.00368  -0.00387   1.94137
   A74        1.91817  -0.00017   0.00022  -0.00300  -0.00278   1.91539
   A75        1.88938  -0.00003   0.00042  -0.00375  -0.00332   1.88606
   A76        1.88627  -0.00016   0.00013  -0.00053  -0.00040   1.88587
   A77        1.88007   0.00036  -0.00089   0.00951   0.00862   1.88870
   A78        1.88357  -0.00066  -0.00125   0.00420   0.00293   1.88650
   A79        1.95352  -0.00064  -0.00055  -0.00412  -0.00467   1.94886
   A80        1.88726   0.00077  -0.00019   0.00658   0.00638   1.89364
   A81        1.93483   0.00010   0.00028  -0.00515  -0.00486   1.92997
   A82        1.91898   0.00033   0.00114   0.00064   0.00175   1.92073
   A83        1.88519   0.00013   0.00059  -0.00183  -0.00123   1.88397
   A84        1.88371  -0.00022  -0.00059   0.00431   0.00372   1.88743
    D1        0.09389  -0.00010   0.00061  -0.00997  -0.00936   0.08453
    D2       -3.05653  -0.00010   0.00017   0.00032   0.00046  -3.05607
    D3       -3.10066  -0.00002  -0.00119   0.00564   0.00444  -3.09622
    D4        0.03211  -0.00002  -0.00162   0.01593   0.01426   0.04637
    D5        0.38602  -0.00001  -0.00123  -0.00158  -0.00284   0.38318
    D6       -1.86841  -0.00027  -0.00149  -0.00388  -0.00538  -1.87379
    D7        2.40704  -0.00002  -0.00175   0.00298   0.00121   2.40826
    D8       -2.69748  -0.00009   0.00072  -0.01867  -0.01795  -2.71543
    D9        1.33127  -0.00035   0.00047  -0.02097  -0.02049   1.31078
   D10       -0.67646  -0.00010   0.00020  -0.01411  -0.01390  -0.69036
   D11        0.01709  -0.00003  -0.00049   0.00906   0.00849   0.02558
   D12       -3.11653   0.00011   0.00083   0.00559   0.00634  -3.11019
   D13        3.11143   0.00003  -0.00201   0.02241   0.02042   3.13185
   D14       -0.02218   0.00018  -0.00069   0.01894   0.01826  -0.00392
   D15        0.62617   0.00008  -0.00099   0.02511   0.02412   0.65029
   D16       -1.52988   0.00018  -0.00190   0.03342   0.03155  -1.49833
   D17        2.76608  -0.00017  -0.00218   0.03258   0.03042   2.79650
   D18       -2.50606   0.00008  -0.00053   0.01426   0.01369  -2.49237
   D19        1.62108   0.00018  -0.00145   0.02257   0.02112   1.64220
   D20       -0.36615  -0.00017  -0.00173   0.02173   0.01999  -0.34616
   D21       -0.06626   0.00003   0.00302  -0.03378  -0.03075  -0.09701
   D22        2.05834   0.00013   0.00269  -0.03105  -0.02835   2.02999
   D23       -2.13727   0.00003   0.00221  -0.02963  -0.02740  -2.16466
   D24        3.06732   0.00004   0.00262  -0.02444  -0.02183   3.04549
   D25       -1.09127   0.00013   0.00229  -0.02171  -0.01943  -1.11070
   D26        0.99631   0.00003   0.00182  -0.02029  -0.01848   0.97783
   D27       -1.37006  -0.00004   0.00202  -0.01737  -0.01530  -1.38536
   D28        2.68997  -0.00024   0.00241  -0.01885  -0.01642   2.67355
   D29        0.68304   0.00007   0.00244  -0.01460  -0.01214   0.67090
   D30        0.77462   0.00003   0.00302  -0.02500  -0.02195   0.75267
   D31       -1.44853  -0.00017   0.00341  -0.02648  -0.02307  -1.47161
   D32        2.82772   0.00015   0.00344  -0.02223  -0.01879   2.80893
   D33        2.80435  -0.00005   0.00214  -0.01852  -0.01635   2.78800
   D34        0.58120  -0.00025   0.00253  -0.02001  -0.01747   0.56373
   D35       -1.42573   0.00006   0.00256  -0.01575  -0.01319  -1.43892
   D36        0.65955   0.00006  -0.00082  -0.01098  -0.01180   0.64775
   D37       -1.46411   0.00012  -0.00126  -0.00430  -0.00558  -1.46969
   D38        2.81441   0.00008  -0.00061  -0.00971  -0.01035   2.80406
   D39        2.89124  -0.00051  -0.00162  -0.01197  -0.01360   2.87764
   D40        0.76758  -0.00045  -0.00207  -0.00529  -0.00737   0.76020
   D41       -1.23709  -0.00049  -0.00142  -0.01070  -0.01214  -1.24923
   D42       -1.38435   0.00007  -0.00168  -0.00328  -0.00492  -1.38927
   D43        2.77518   0.00012  -0.00212   0.00339   0.00130   2.77648
   D44        0.77051   0.00009  -0.00147  -0.00201  -0.00347   0.76705
   D45        2.93858   0.00065   0.00906   0.09732   0.10635   3.04493
   D46        0.88319   0.00056   0.00706   0.10433   0.11138   0.99457
   D47       -1.28866   0.00054   0.00906   0.09970   0.10874  -1.17992
   D48        0.70458   0.00070   0.00898   0.10102   0.11001   0.81459
   D49       -1.35081   0.00061   0.00699   0.10804   0.11504  -1.23577
   D50        2.76052   0.00059   0.00899   0.10340   0.11240   2.87292
   D51       -1.32521   0.00019   0.00926   0.08748   0.09674  -1.22847
   D52        2.90258   0.00010   0.00727   0.09450   0.10177   3.00435
   D53        0.73073   0.00007   0.00926   0.08986   0.09913   0.82986
   D54        0.82699   0.00021  -0.00077   0.02368   0.02289   0.84988
   D55       -1.32504   0.00013  -0.00223   0.03409   0.03185  -1.29319
   D56        2.95532   0.00027  -0.00111   0.02616   0.02503   2.98035
   D57        2.97610  -0.00009  -0.00044   0.01556   0.01511   2.99121
   D58        0.82407  -0.00017  -0.00190   0.02597   0.02407   0.84814
   D59       -1.17875  -0.00003  -0.00078   0.01804   0.01725  -1.16150
   D60       -1.31596  -0.00002  -0.00108   0.02216   0.02109  -1.29487
   D61        2.81519  -0.00010  -0.00254   0.03257   0.03005   2.84524
   D62        0.81237   0.00003  -0.00142   0.02464   0.02323   0.83560
   D63       -1.29127   0.00007   0.00211  -0.01417  -0.01204  -1.30332
   D64        0.95482   0.00016   0.00245  -0.01338  -0.01092   0.94390
   D65        2.98804   0.00003   0.00203  -0.01248  -0.01044   2.97760
   D66        0.87729  -0.00008   0.00327  -0.02315  -0.01987   0.85742
   D67        3.12338   0.00002   0.00361  -0.02236  -0.01875   3.10463
   D68       -1.12659  -0.00011   0.00319  -0.02146  -0.01826  -1.14485
   D69        2.86796   0.00001   0.00243  -0.01651  -0.01407   2.85389
   D70       -1.16913   0.00011   0.00277  -0.01572  -0.01295  -1.18208
   D71        0.86408  -0.00002   0.00235  -0.01482  -0.01247   0.85162
   D72       -3.09086   0.00008  -0.00265   0.03782   0.03515  -3.05571
   D73        1.09105   0.00005  -0.00292   0.03958   0.03664   1.12769
   D74       -1.01025   0.00002  -0.00273   0.03754   0.03479  -0.97545
   D75        0.94682   0.00011  -0.00298   0.03750   0.03453   0.98136
   D76       -1.15445   0.00008  -0.00325   0.03926   0.03602  -1.11843
   D77        3.02744   0.00005  -0.00306   0.03722   0.03418   3.06161
   D78       -1.09325   0.00007  -0.00218   0.03076   0.02858  -1.06467
   D79        3.08867   0.00004  -0.00245   0.03252   0.03007   3.11873
   D80        0.98737   0.00001  -0.00226   0.03048   0.02822   1.01559
   D81       -0.05665   0.00005   0.00231  -0.02946  -0.02716  -0.08380
   D82        2.02994  -0.00004   0.00279  -0.03672  -0.03398   1.99596
   D83       -2.18612  -0.00018   0.00331  -0.04451  -0.04122  -2.22734
   D84        3.07703  -0.00010   0.00099  -0.02598  -0.02500   3.05204
   D85       -1.11957  -0.00018   0.00147  -0.03325  -0.03181  -1.15138
   D86        0.94756  -0.00033   0.00199  -0.04103  -0.03905   0.90850
   D87        0.07063  -0.00008  -0.00305   0.03630   0.03324   0.10387
   D88       -2.04760   0.00008  -0.00253   0.03562   0.03308  -2.01452
   D89        2.06890   0.00007  -0.00287   0.03518   0.03229   2.10118
   D90       -2.00665   0.00014  -0.00236   0.03547   0.03312  -1.97353
   D91        2.15831   0.00030  -0.00184   0.03479   0.03296   2.19127
   D92       -0.00838   0.00029  -0.00218   0.03434   0.03216   0.02379
   D93        2.15754   0.00011  -0.00513   0.06021   0.05505   2.21259
   D94        0.03931   0.00027  -0.00462   0.05953   0.05489   0.09420
   D95       -2.12737   0.00026  -0.00496   0.05908   0.05409  -2.07328
   D96        1.06434  -0.00016   0.00470  -0.05305  -0.04829   1.01605
   D97       -3.13506  -0.00009   0.00351  -0.04175  -0.03819   3.10993
   D98       -1.04650  -0.00017   0.00423  -0.04951  -0.04523  -1.09173
   D99        3.10002  -0.00001   0.00423  -0.05099  -0.04680   3.05322
   D100      -1.09939   0.00006   0.00304  -0.03969  -0.03671  -1.13609
   D101       0.98917  -0.00002   0.00376  -0.04745  -0.04374   0.94543
   D102      -0.99019  -0.00007   0.00512  -0.05368  -0.04855  -1.03874
   D103       1.09359   0.00000   0.00393  -0.04238  -0.03846   1.05513
   D104      -3.10104  -0.00008   0.00466  -0.05014  -0.04549   3.13666
   D105       3.12801   0.00069  -0.00440   0.06994   0.06548  -3.08969
   D106       1.15573   0.00044  -0.00454   0.07070   0.06622   1.22195
   D107      -1.03983   0.00039  -0.00494   0.06978   0.06484  -0.97499
   D108       1.27296  -0.00059   0.00097  -0.01307  -0.01209   1.26087
   D109      -2.87105  -0.00019   0.00192  -0.01496  -0.01305  -2.88409
   D110      -0.84095   0.00079   0.00205  -0.01176  -0.00971  -0.85066
   D111      -1.12552   0.00079   0.00214  -0.02294  -0.02080  -1.14632
   D112       0.98565   0.00076   0.00274  -0.02903  -0.02628   0.95937
   D113       3.06864   0.00061   0.00165  -0.02145  -0.01980   3.04883
   D114       3.06619  -0.00016   0.00045  -0.02311  -0.02266   3.04353
   D115      -1.10583  -0.00019   0.00106  -0.02919  -0.02814  -1.13397
   D116       0.97716  -0.00034  -0.00004  -0.02162  -0.02166   0.95550
   D117       1.07004  -0.00064  -0.00029  -0.02339  -0.02368   1.04636
   D118      -3.10198  -0.00067   0.00031  -0.02948  -0.02916  -3.13114
   D119      -1.01899  -0.00082  -0.00079  -0.02190  -0.02268  -1.04167
   D120      -1.12771   0.00026   0.00454   0.00726   0.01180  -1.11591
   D121       1.00590  -0.00046   0.00371   0.00105   0.00475   1.01066
   D122       3.08034  -0.00019   0.00399   0.00055   0.00452   3.08486
   D123       0.95696   0.00064   0.00487   0.01129   0.01617   0.97313
   D124       3.09057  -0.00008   0.00404   0.00508   0.00912   3.09970
   D125      -1.11817   0.00019   0.00432   0.00459   0.00889  -1.10928
   D126       2.94379   0.00062   0.00625   0.00532   0.01159   2.95538
   D127      -1.20577  -0.00010   0.00542  -0.00089   0.00454  -1.20124
   D128       0.86866   0.00017   0.00570  -0.00139   0.00431   0.87297
   D129       3.11245  -0.00021  -0.00484   0.06019   0.05534  -3.11539
   D130       0.96737   0.00096  -0.00351   0.06577   0.06226   1.02963
   D131      -1.11592   0.00052  -0.00517   0.07088   0.06572  -1.05020
         Item               Value     Threshold  Converged?
 Maximum Force            0.001882     0.000450     NO 
 RMS     Force            0.000405     0.000300     NO 
 Maximum Displacement     0.449839     0.001800     NO 
 RMS     Displacement     0.086743     0.001200     NO 
 Predicted change in Energy=-4.823954D-04
 GradGradGradGradGradGradGradGradGradGradGradGradGradGradGradGradGradGrad

                          Input orientation:                          
 ---------------------------------------------------------------------
 Center     Atomic      Atomic             Coordinates (Angstroms)
 Number     Number       Type             X           Y           Z
 ---------------------------------------------------------------------
      1          6           0       -1.644014    0.722115   -0.075642
      2          6           0       -1.011942   -0.433465   -0.387443
      3          6           0        0.400004   -0.615048   -0.867983
      4          6           0        1.405445    0.357169   -0.201132
      5          6           0        1.366714    1.770695   -0.827096
      6          6           0       -0.022946    2.283883   -1.249382
      7          6           0       -1.155952    2.150480   -0.212161
      8          6           0       -3.000578    0.430171    0.410395
      9          6           0       -3.204220   -1.079113    0.425945
     10          6           0       -1.919722   -1.659493   -0.200833
     11          8           0       -3.844461    1.261742    0.746263
     12          6           0       -0.818221    2.789428    1.152586
     13          6           0       -2.184076   -2.383381   -1.526736
     14          8           0       -1.226384   -2.544043    0.703721
     15          6           0        2.860875   -0.222557   -0.158202
     16          8           0        3.766818    0.779243    0.353573
     17          6           0        3.410160   -0.598563   -1.536105
     18          6           0        2.961565   -1.433561    0.788196
     19          8           0        2.679512   -0.983606    2.117110
     20          1           0        0.425527   -0.495612   -1.961723
     21          1           0        0.676450   -1.655918   -0.679487
     22          1           0        1.095316    0.443258    0.846304
     23          1           0        2.004228    1.795806   -1.720772
     24          1           0        1.815828    2.472295   -0.117863
     25          1           0       -0.344837    1.768871   -2.163317
     26          1           0        0.077474    3.344795   -1.515932
     27          1           0       -2.019662    2.710015   -0.601945
     28          1           0       -3.327211   -1.437588    1.455404
     29          1           0       -4.117884   -1.349486   -0.116403
     30          1           0       -0.553761    3.846035    1.019765
     31          1           0        0.022797    2.287117    1.643469
     32          1           0       -1.681183    2.740397    1.825875
     33          1           0       -1.243188   -2.702631   -1.985390
     34          1           0       -2.807369   -3.268873   -1.348275
     35          1           0       -2.715159   -1.731709   -2.229218
     36          1           0       -1.773726   -3.344559    0.789247
     37          1           0        3.575843    0.853117    1.305053
     38          1           0        2.849994   -1.429336   -1.976643
     39          1           0        3.360424    0.248937   -2.227579
     40          1           0        4.457572   -0.905597   -1.445677
     41          1           0        2.269850   -2.233597    0.497043
     42          1           0        3.984393   -1.833962    0.734850
     43          1           0        2.766206   -1.741470    2.717640
 ---------------------------------------------------------------------
                    Distance matrix (angstroms):
                    1          2          3          4          5
     1  C    0.000000
     2  C    1.353551   0.000000
     3  C    2.567843   1.502492   0.000000
     4  C    3.073782   2.550211   1.549454   0.000000
     5  C    3.275468   3.272556   2.574485   1.546412   0.000000
     6  C    2.538631   3.017455   2.954344   2.617509   1.540403
     7  C    1.515609   2.593884   3.240254   3.126794   2.624162
     8  C    1.470282   2.310214   3.780303   4.448858   4.733036
     9  C    2.435211   2.425808   3.857465   4.868793   5.530367
    10  C    2.400780   1.536891   2.630035   3.888916   4.791562
    11  O    2.410123   3.490299   4.913615   5.410853   5.467252
    12  C    2.542492   3.577186   4.142129   3.562742   3.119439
    13  C    3.470078   2.544417   3.199754   4.706644   5.509442
    14  O    3.383727   2.385616   2.972611   4.020238   5.261609
    15  C    4.603613   3.885324   2.591086   1.567228   2.579340
    16  O    5.428130   4.985610   3.843395   2.462098   2.852622
    17  C    5.424188   4.571834   3.083456   2.591228   3.208076
    18  C    5.157956   4.262754   3.158241   2.570407   3.926828
    19  O    5.139117   4.494694   3.773960   2.965665   4.240043
    20  H    3.053385   2.132730   1.100537   2.187957   2.703583
    21  H    3.377013   2.104839   1.093327   2.193804   3.498561
    22  H    2.903735   2.594477   2.131256   1.095770   2.153141
    23  H    4.143541   3.980540   3.018774   2.176585   1.098049
    24  H    3.877554   4.063545   3.478351   2.156179   1.094056
    25  H    2.672442   2.906724   2.813493   2.984386   2.171381
    26  H    3.452015   4.090913   4.025446   3.523935   2.148121
    27  H    2.090419   3.308017   4.120874   4.174673   3.521443
    28  H    3.137128   3.124871   4.468426   5.325720   6.126649
    29  H    3.226952   3.249528   4.638489   5.781610   6.349916
    30  H    3.485319   4.528166   4.937056   4.183451   3.377300
    31  H    2.860566   3.549205   3.856454   3.006487   2.859457
    32  H    2.773196   3.926839   4.779877   4.394975   4.155510
    33  H    3.941660   2.784964   2.882131   4.422806   5.306966
    34  H    4.347525   3.490888   4.190550   5.675555   6.564439
    35  H    3.436057   2.824627   3.578286   5.045386   5.558279
    36  H    4.159650   3.231003   3.862867   4.979032   6.216169
    37  H    5.400962   5.056442   4.118683   2.687970   3.204412
    38  H    5.332790   4.293234   2.809740   2.903577   3.709687
    39  H    5.468010   4.792636   3.370321   2.817827   2.872626
    40  H    6.461872   5.590916   4.108772   3.529723   4.135043
    41  H    4.937867   3.846160   2.824770   2.818991   4.313161
    42  H    6.234532   5.308888   4.111286   3.511138   4.720749
    43  H    5.772497   5.062294   4.441220   3.843850   5.182570
                    6          7          8          9         10
     6  C    0.000000
     7  C    1.541858   0.000000
     8  C    3.880387   2.598016   0.000000
     9  C    4.923105   3.877222   1.523039   0.000000
    10  C    4.499715   3.885791   2.430750   1.542604   0.000000
    11  O    4.430728   2.989401   1.231445   2.447879   3.624256
    12  C    2.580211   1.544297   3.298428   4.602892   4.778907
    13  C    5.150802   4.831257   3.512154   2.560229   1.533595
    14  O    5.345254   4.783550   3.475594   2.476897   1.442694
    15  C    3.973580   4.665738   5.925031   6.153072   4.992065
    16  O    4.381291   5.141401   6.776631   7.214853   6.212209
    17  C    4.491873   5.491761   6.778254   6.915967   5.596086
    18  C    5.184440   5.549775   6.258065   6.186580   4.985598
    19  O    5.414151   5.473461   6.097135   6.122701   5.194481
    20  H    2.904161   3.544552   4.268749   4.383663   3.155241
    21  H    4.041777   4.250265   4.365792   4.076062   2.639930
    22  H    3.005047   3.017145   4.119045   4.580429   3.822109
    23  H    2.137723   3.519721   5.608468   6.324673   5.444877
    24  H    2.167239   2.990641   5.258051   6.173258   5.570718
    25  H    1.097327   2.147217   3.933074   4.794931   4.252680
    26  H    1.098484   2.155817   4.656198   5.840494   5.546276
    27  H    2.141877   1.100457   2.680432   4.100881   4.389018
    28  H    5.664219   4.513244   2.165007   1.097003   2.184808
    29  H    5.590485   4.586063   2.166349   1.096368   2.221519
    30  H    2.805550   2.180638   4.245748   5.624468   5.802289
    31  H    2.893214   2.202608   3.756264   4.819493   4.769756
    32  H    3.523544   2.185741   3.013558   4.343743   4.850101
    33  H    5.186138   5.167653   4.317714   3.506565   2.174966
    34  H    6.212559   5.778177   4.100388   2.846120   2.166713
    35  H    4.932856   4.644463   3.423849   2.777580   2.179972
    36  H    6.237034   5.619601   3.987139   2.703802   1.959851
    37  H    4.639343   5.135656   6.650459   7.104618   6.227531
    38  H    4.750861   5.654739   6.586722   6.522928   5.094768
    39  H    4.067563   5.298625   6.888694   7.204129   5.969067
    40  H    5.503303   6.509440   7.800851   7.888988   6.541244
    41  H    5.358594   5.608852   5.905978   5.594939   4.285924
    42  H    6.078864   6.572347   7.349924   7.234734   5.980344
    43  H    6.302388   6.254145   6.579909   6.429353   5.521062
                   11         12         13         14         15
    11  O    0.000000
    12  C    3.414243   0.000000
    13  C    4.605467   5.983501   0.000000
    14  O    4.619539   5.367867   2.432679   0.000000
    15  C    6.926957   4.932137   5.656286   4.778901   0.000000
    16  O    7.636660   5.069699   6.996491   6.008236   1.444386
    17  C    7.829398   6.048698   5.872064   5.504476   1.530265
    18  C    7.320410   5.679190   5.721773   4.333499   1.540240
    19  O    7.034418   5.234523   6.236302   4.437190   2.406062
    20  H    5.352970   4.694393   3.250063   3.745594   3.042723
    21  H    5.566340   5.035040   3.070772   2.514519   2.664202
    22  H    5.008126   3.043016   4.937167   3.786104   2.137649
    23  H    6.370138   4.148456   5.919893   5.928685   2.692445
    24  H    5.852438   2.941569   6.446840   5.923994   2.890672
    25  H    4.579324   3.501548   4.585764   5.253405   4.273507
    26  H    4.983795   2.869092   6.158468   6.426922   4.724061
    27  H    2.691663   2.127944   5.179281   5.471671   5.711088
    28  H    2.838452   4.924875   3.330831   2.490531   6.509411
    29  H    2.763596   5.443227   2.607219   3.234245   7.069285
    30  H    4.193099   1.097269   6.924465   6.433149   5.440661
    31  H    4.100251   1.095716   6.060861   5.077765   4.195137
    32  H    2.834035   1.095640   6.143778   5.421382   5.774596
    33  H    5.472185   6.339575   1.094328   2.693835   5.131541
    34  H    5.097953   6.849382   1.097470   2.689904   6.544105
    35  H    4.369160   5.956144   1.095540   3.387989   6.136677
    36  H    5.050524   6.218585   2.540871   0.973511   5.667811
    37  H    7.452525   4.804200   7.188227   5.913009   1.951761
    38  H    7.711799   6.406703   5.143391   5.004375   2.182466
    39  H    7.860018   5.944803   6.177521   6.118175   2.180407
    40  H    8.855829   6.945370   6.804550   6.293788   2.161845
    41  H    7.047291   5.932681   4.894443   3.516069   2.196119
    42  H    8.418698   6.679472   6.592923   5.259028   2.157883
    43  H    7.523731   5.985528   6.552257   4.543211   3.253694
                   16         17         18         19         20
    16  O    0.000000
    17  C    2.365679   0.000000
    18  C    2.394542   2.510147   0.000000
    19  O    2.720282   3.745409   1.431093   0.000000
    20  H    4.260290   3.016585   3.856590   4.685666   0.000000
    21  H    4.067873   3.053681   2.724938   3.505027   1.747398
    22  H    2.737260   3.481346   2.647397   2.482048   3.035640
    23  H    2.905689   2.782759   4.200027   4.786489   2.793018
    24  H    2.625841   3.739449   4.170057   4.205271   3.760483
    25  H    4.921362   4.483095   5.468024   5.919870   2.400413
    26  H    4.867069   5.163068   6.038184   6.221306   3.881829
    27  H    6.174483   6.426687   6.626789   6.566455   4.254878
    28  H    7.513562   7.419249   6.324072   6.060089   5.162085
    29  H    8.180518   7.697459   7.137503   7.164289   4.977639
    30  H    5.340077   6.480709   6.347069   5.914698   5.357068
    31  H    4.237358   5.469101   4.817810   4.240295   4.572000
    32  H    5.974489   6.955095   6.328809   5.741836   5.408871
    33  H    6.534092   5.126657   5.194541   5.930694   2.766967
    34  H    7.905913   6.769307   6.419772   6.880204   4.303361
    35  H    7.415639   6.267692   6.435749   6.967976   3.385764
    36  H    6.920490   6.310343   5.106358   5.212355   4.530016
    37  H    0.973264   3.194840   2.423505   2.199181   4.734489
    38  H    3.338906   1.094552   2.767092   4.121475   2.598096
    39  H    2.666219   1.094927   3.476318   4.567179   3.039516
    40  H    2.559907   1.095225   2.739885   3.982592   4.085557
    41  H    3.367299   2.847338   1.096948   2.086844   3.530956
    42  H    2.649821   2.648244   1.099702   2.082418   4.661353
    43  H    3.597781   4.451434   1.963601   0.970829   5.378418
                   21         22         23         24         25
    21  H    0.000000
    22  H    2.628692   0.000000
    23  H    3.842091   3.040623   0.000000
    24  H    4.319230   2.359184   1.749986   0.000000
    25  H    3.869619   3.590140   2.390539   3.057312   0.000000
    26  H    5.105442   3.877509   2.480667   2.395355   1.755275
    27  H    5.131900   4.115665   4.275423   3.873220   2.475616
    28  H    4.542546   4.844309   6.997654   6.649301   5.680763
    29  H    4.837003   5.596265   7.067327   7.057971   5.305647
    30  H    5.888324   3.785292   4.272855   2.965857   3.806608
    31  H    4.622868   2.277188   3.935171   2.520226   3.859449
    32  H    5.582370   3.734348   5.201271   4.009873   4.317793
    33  H    2.546763   4.835670   5.554428   6.294847   4.564321
    34  H    3.896909   5.816102   6.995798   7.473211   5.666324
    35  H    3.729668   5.358081   5.913923   6.531563   4.228100
    36  H    3.318441   4.752074   6.855397   6.895182   6.075073
    37  H    4.317422   2.555670   3.537549   2.782818   5.314124
    38  H    2.541308   3.815040   3.343999   4.443792   4.524414
    39  H    3.637139   3.823249   2.118708   3.432200   4.005407
    40  H    3.930256   4.286881   3.659528   4.489104   5.543547
    41  H    2.063216   2.943988   4.607097   4.767564   5.471184
    42  H    3.602018   3.680342   4.808986   4.896289   6.334194
    43  H    3.989345   3.326681   5.726467   5.167118   6.769403
                   26         27         28         29         30
    26  H    0.000000
    27  H    2.374089   0.000000
    28  H    6.579659   4.810923   0.000000
    29  H    6.449495   4.595414   1.761676   0.000000
    30  H    2.660725   2.463605   5.983183   6.402131   0.000000
    31  H    3.332189   3.064696   5.013119   5.785091   1.775289
    32  H    3.824376   2.451490   4.505798   5.141702   1.772944
    33  H    6.207730   5.640352   4.216935   3.686189   7.238183
    34  H    7.217412   6.076561   3.388872   2.630400   7.829961
    35  H    5.837677   4.781280   3.746672   2.564706   6.807257
    36  H    7.313566   6.217214   2.548257   3.208674   7.296992
    37  H    5.138579   6.196320   7.274757   8.128064   5.108089
    38  H    5.539986   6.537398   7.066602   7.212363   6.956547
    39  H    4.568209   6.135545   7.818772   7.933291   6.229382
    40  H    6.103771   7.465861   8.324790   8.689214   7.332794
    41  H    6.322740   6.636790   5.734037   6.477740   6.723685
    42  H    6.866554   7.647445   7.357707   8.161264   7.275877
    43  H    7.143003   7.330750   6.230194   7.454941   6.717527
                   31         32         33         34         35
    31  H    0.000000
    32  H    1.772649   0.000000
    33  H    6.298327   6.659140   0.000000
    34  H    6.915881   6.888748   1.781350   0.000000
    35  H    6.216516   6.124754   1.780124   1.774102   0.000000
    36  H    5.972685   6.173317   2.896921   2.375531   3.549466
    37  H    3.846429   5.609760   6.833258   8.048376   7.664796
    38  H    5.908492   7.237222   4.286665   5.982015   5.579081
    39  H    5.502630   6.932220   5.473907   7.154708   6.390280
    40  H    6.277218   7.853702   6.001607   7.640283   7.262538
    41  H    5.176910   6.489767   4.327112   5.500469   5.703920
    42  H    5.788188   7.363006   5.956668   7.247511   7.326674
    43  H    4.990957   6.376648   6.254403   7.066072   7.383553
                   36         37         38         39         40
    36  H    0.000000
    37  H    6.819415   0.000000
    38  H    5.718130   4.062755   0.000000
    39  H    6.955139   3.590393   1.772036   0.000000
    40  H    7.054962   3.381869   1.772155   1.774275   0.000000
    41  H    4.203585   3.447651   2.665056   3.843942   3.213078
    42  H    5.953217   2.777128   2.966948   3.674751   2.416705
    43  H    5.186480   3.063135   4.705395   5.363768   4.570844
                   41         42         43
    41  H    0.000000
    42  H    1.776490   0.000000
    43  H    2.328006   2.328946   0.000000
 Stoichiometry    C15H24O4
 Framework group  C1[X(C15H24O4)]
 Deg. of freedom   123
 Full point group                 C1      NOp   1
 Largest Abelian subgroup         C1      NOp   1
 Largest concise Abelian subgroup C1      NOp   1
                         Standard orientation:                         
 ---------------------------------------------------------------------
 Center     Atomic      Atomic             Coordinates (Angstroms)
 Number     Number       Type             X           Y           Z
 ---------------------------------------------------------------------
      1          6           0       -1.674696    0.728239   -0.065583
      2          6           0       -1.041716   -0.429421   -0.367679
      3          6           0        0.371118   -0.614107   -0.844412
      4          6           0        1.375093    0.363381   -0.183079
      5          6           0        1.336995    1.772196   -0.819616
      6          6           0       -0.052096    2.281764   -1.248112
      7          6           0       -1.186853    2.155710   -0.211887
      8          6           0       -3.032006    0.439471    0.420269
      9          6           0       -3.235193   -1.069723    0.446702
     10          6           0       -1.949427   -1.654327   -0.173516
     11          8           0       -3.876734    1.273239    0.748477
     12          6           0       -0.851690    2.804912    1.148647
     13          6           0       -2.211253   -2.388152   -1.494448
     14          8           0       -1.257373   -2.531888    0.738796
     15          6           0        2.830631   -0.215526   -0.133319
     16          8           0        3.735367    0.790357    0.372549
     17          6           0        3.382421   -0.601596   -1.507433
     18          6           0        2.930068   -1.419418    0.822241
     19          8           0        2.645572   -0.959676    2.147279
     20          1           0        0.398497   -0.502808   -1.938965
     21          1           0        0.647569   -1.653452   -0.647694
     22          1           0        1.063123    0.457162    0.863149
     23          1           0        1.976047    1.790864   -1.712350
     24          1           0        1.784656    2.479205   -0.114850
     25          1           0       -0.372240    1.759856   -2.158743
     26          1           0        0.048447    3.340696   -1.522379
     27          1           0       -2.050066    2.712041   -0.607319
     28          1           0       -3.359851   -1.420566    1.478587
     29          1           0       -4.147829   -1.344429   -0.095197
     30          1           0       -0.587337    3.860589    1.008421
     31          1           0       -0.011362    2.306549    1.644709
     32          1           0       -1.715801    2.760608    1.820790
     33          1           0       -1.269471   -2.710496   -1.949085
     34          1           0       -2.834572   -3.272498   -1.310478
     35          1           0       -2.741327   -1.741904   -2.202679
     36          1           0       -1.804607   -3.331926    0.829332
     37          1           0        3.542721    0.871249    1.323122
     38          1           0        2.823283   -1.435812   -1.942741
     39          1           0        3.333612    0.240717   -2.205282
     40          1           0        4.429772   -0.907601   -1.412911
     41          1           0        2.239114   -2.221828    0.535857
     42          1           0        3.953115   -1.819865    0.773647
     43          1           0        2.731468   -1.713020    2.753584
 ---------------------------------------------------------------------
 Rotational constants (GHZ):      0.5321636      0.2788442      0.2276785
 Standard basis: 6-31G(d) (6D, 7F)
 There are   333 symmetry adapted cartesian basis functions of A   symmetry.
 There are   333 symmetry adapted basis functions of A   symmetry.
   333 basis functions,   628 primitive gaussians,   333 cartesian basis functions
    73 alpha electrons       73 beta electrons
       nuclear repulsion energy      1611.5442422259 Hartrees.
 NAtoms=   43 NActive=   43 NUniq=   43 SFac= 1.00D+00 NAtFMM=   60 NAOKFM=F Big=F
 Integral buffers will be    131072 words long.
 Raffenetti 2 integral format.
 Two-electron integral symmetry is turned on.
 ------------------------------------------------------------------------------
 Polarizable Continuum Model (PCM)
 =================================
 Model                : PCM (using non-symmetric T matrix).
 Atomic radii         : SMD-Coulomb.
 Polarization charges : Total charges.
 Charge compensation  : None.
 Solution method      : On-the-fly selection.
 Cavity type          : VdW (van der Waals Surface) (Alpha=1.000).
 Cavity algorithm     : GePol (No added spheres)
                        Default sphere list used, NSphG=   43.
                        Lebedev-Laikov grids with approx.  5.0 points / Ang**2.
                        Smoothing algorithm: Karplus/York (Gamma=1.0000).
                        Polarization charges: spherical gaussians, with
                                              point-specific exponents (IZeta= 3).
                        Self-potential: point-specific (ISelfS= 7).
                        Self-field    : sphere-specific E.n sum rule (ISelfD= 2).
 1st derivatives      : Analytical E(r).r(x)/FMM algorithm (CHGder, D1EAlg=3).
                        Cavity 1st derivative terms included.
 Solvent              : Methanol, Eps=  32.613000 Eps(inf)=   1.765709
 ------------------------------------------------------------------------------
 ------------------------------------------------------------------------------
 Atomic radii for non-electrostatic terms: SMD-CDS.
 ------------------------------------------------------------------------------
 Nuclear repulsion after PCM non-electrostatic terms =     1611.5456206846 Hartrees.
 One-electron integrals computed using PRISM.
 NBasis=   333 RedAO= T EigKep=  9.44D-04  NBF=   333
 NBsUse=   333 1.00D-06 EigRej= -1.00D+00 NBFU=   333
 Initial guess from the checkpoint file:  "DY-202A-11R_11.chk"
 B after Tr=     0.000000    0.000000    0.000000
         Rot=    0.999691   -0.024303    0.004567   -0.002334 Ang=  -2.85 deg.
 ExpMin= 1.61D-01 ExpMax= 5.48D+03 ExpMxC= 8.25D+02 IAcc=1 IRadAn=         1 AccDes= 0.00D+00
 Harris functional with IExCor=  402 and IRadAn=       1 diagonalized for initial guess.
 HarFok:  IExCor=  402 AccDes= 0.00D+00 IRadAn=         1 IDoV= 1 UseB2=F ITyADJ=14
 ICtDFT=  3500011 ScaDFX=  1.000000  1.000000  1.000000  1.000000
 FoFCou: FMM=F IPFlag=           0 FMFlag=      100000 FMFlg1=           0
         NFxFlg=           0 DoJE=T BraDBF=F KetDBF=T FulRan=T
         wScrn=  0.000000 ICntrl=     500 IOpCl=  0 I1Cent=   200000004 NGrid=           0
         NMat0=    1 NMatS0=      1 NMatT0=    0 NMatD0=    1 NMtDS0=    0 NMtDT0=    0
 Petite list used in FoFCou.
 Keep R1 ints in memory in canonical form, NReq=1565304907.
 Requested convergence on RMS density matrix=1.00D-08 within 128 cycles.
 Requested convergence on MAX density matrix=1.00D-06.
 Requested convergence on             energy=1.00D-06.
 No special actions if energy rises.
 Inv3:  Mode=1 IEnd=    21902412.
 Iteration    1 A*A^-1 deviation from unit magnitude is 6.22D-15 for   2691.
 Iteration    1 A*A^-1 deviation from orthogonality  is 3.31D-15 for   2569   2061.
 Iteration    1 A^-1*A deviation from unit magnitude is 6.11D-15 for   2691.
 Iteration    1 A^-1*A deviation from orthogonality  is 1.01D-09 for   1893   1866.
 Iteration    2 A*A^-1 deviation from unit magnitude is 2.66D-15 for   1331.
 Iteration    2 A*A^-1 deviation from orthogonality  is 3.05D-15 for   1601    498.
 Iteration    2 A^-1*A deviation from unit magnitude is 9.99D-16 for   1261.
 Iteration    2 A^-1*A deviation from orthogonality  is 3.55D-16 for   1396    439.
 Error on total polarization charges =  0.05144
 SCF Done:  E(RB3LYP) =  -886.949704069     A.U. after   11 cycles
            NFock= 11  Conv=0.41D-08     -V/T= 2.0094
 SMD-CDS (non-electrostatic) energy       (kcal/mol) =       0.86
 (included in total energy above)
 D1PCM: PCM CHGder 1st derivatives, ID1Alg=3 FixD1E=F DoIter=F DoCFld=F I1PDM=0.
 Calling FoFJK, ICntrl=      2127 FMM=F ISym2X=0 I1Cent= 0 IOpClX= 0 NMat=1 NMatS=1 NMatT=0.
 ***** Axes restored to original set *****
 -------------------------------------------------------------------
 Center     Atomic                   Forces (Hartrees/Bohr)
 Number     Number              X              Y              Z
 -------------------------------------------------------------------
      1        6           0.002815108    0.003842949    0.000278084
      2        6          -0.003522628   -0.002883676   -0.000321459
      3        6          -0.000106744   -0.000195442   -0.001426277
      4        6           0.001217035   -0.001962682    0.000175184
      5        6          -0.000415591   -0.000437571   -0.000561398
      6        6          -0.000407097    0.000067133    0.001119158
      7        6          -0.001562838   -0.001175287    0.001401249
      8        6          -0.001515028   -0.003241313    0.000724856
      9        6          -0.001291375    0.000052216   -0.000083709
     10        6           0.002524762    0.000850445    0.001353702
     11        8           0.000125454    0.000438022   -0.000457399
     12        6           0.000045975   -0.000736465   -0.001261692
     13        6          -0.000028785    0.001447864    0.000595789
     14        8          -0.000880133   -0.000131231   -0.000497099
     15        6           0.000540867   -0.000307539   -0.000297773
     16        8          -0.000801144    0.000831748   -0.000438751
     17        6          -0.001996778   -0.001348239    0.000817913
     18        6           0.000684677   -0.000607482   -0.000720271
     19        8          -0.001104843    0.001848923    0.000069774
     20        1           0.000369881   -0.000023138    0.000249362
     21        1           0.000772553    0.000221524   -0.000038783
     22        1           0.000438223    0.000626990    0.000647187
     23        1          -0.000342424    0.000468411    0.000464790
     24        1           0.000294413    0.000558245    0.000193286
     25        1           0.000409493    0.000488324   -0.000672992
     26        1           0.000030781   -0.000282595   -0.000103078
     27        1           0.000358053    0.000166962   -0.000345138
     28        1           0.000900052    0.001525882   -0.000051470
     29        1           0.000226885    0.001047531   -0.000236410
     30        1          -0.000007550   -0.000097379    0.000233481
     31        1          -0.000497010    0.000293115    0.000197270
     32        1           0.000157908    0.000203386    0.000143507
     33        1          -0.000134226   -0.000868046   -0.000561397
     34        1           0.000448421   -0.000060062   -0.000177509
     35        1           0.000230444   -0.000092482   -0.000361806
     36        1           0.000895984    0.000155980   -0.000184761
     37        1          -0.000103434    0.000053347    0.001260666
     38        1          -0.000340154   -0.000305553   -0.000045324
     39        1           0.000861380   -0.000561779    0.000061099
     40        1           0.000163935    0.000321765   -0.000239360
     41        1           0.000141493   -0.000056278   -0.000304205
     42        1          -0.000313926    0.000173891   -0.000221465
     43        1           0.000717929   -0.000310409   -0.000376829
 -------------------------------------------------------------------
 Cartesian Forces:  Max     0.003842949 RMS     0.000959696

 GradGradGradGradGradGradGradGradGradGradGradGradGradGradGradGradGradGrad
 Berny optimization.
 Using GEDIIS/GDIIS optimizer.
 FormGI is forming the generalized inverse of G from B-inverse, IUseBI=4.
 Internal  Forces:  Max     0.002836852 RMS     0.000543293
 Search for a local minimum.
 Step number   4 out of a maximum of  258
 All quantities printed in internal units (Hartrees-Bohrs-Radians)
 Mixed Optimization -- En-DIIS/RFO-DIIS
 Swapping is turned off.
 Update second derivatives using D2CorX and points    2    3    4
 DE=  5.27D-05 DEPred=-4.82D-04 R=-1.09D-01
 Trust test=-1.09D-01 RLast= 4.54D-01 DXMaxT set to 4.24D-01
 ITU= -1  1  1  0
     Eigenvalues ---    0.00232   0.00288   0.00345   0.00356   0.00382
     Eigenvalues ---    0.00455   0.00649   0.00711   0.00750   0.00916
     Eigenvalues ---    0.01040   0.01116   0.01166   0.01246   0.01328
     Eigenvalues ---    0.01389   0.02515   0.02600   0.03172   0.03877
     Eigenvalues ---    0.03915   0.04253   0.04421   0.04625   0.04730
     Eigenvalues ---    0.04913   0.05024   0.05147   0.05395   0.05447
     Eigenvalues ---    0.05460   0.05549   0.05575   0.05584   0.05639
     Eigenvalues ---    0.05663   0.05689   0.05798   0.05885   0.05975
     Eigenvalues ---    0.06145   0.06338   0.06958   0.07705   0.08445
     Eigenvalues ---    0.08630   0.08888   0.09029   0.09354   0.09761
     Eigenvalues ---    0.10248   0.11505   0.12087   0.13394   0.13702
     Eigenvalues ---    0.14545   0.15796   0.15965   0.16000   0.16000
     Eigenvalues ---    0.16000   0.16000   0.16000   0.16000   0.16000
     Eigenvalues ---    0.16000   0.16053   0.16064   0.16170   0.16364
     Eigenvalues ---    0.17264   0.18251   0.18534   0.19662   0.20729
     Eigenvalues ---    0.22867   0.23046   0.24754   0.25028   0.26148
     Eigenvalues ---    0.26893   0.27130   0.27871   0.28205   0.28606
     Eigenvalues ---    0.28865   0.29315   0.29482   0.29634   0.30596
     Eigenvalues ---    0.31403   0.31940   0.32592   0.33735   0.33795
     Eigenvalues ---    0.33846   0.33867   0.33903   0.33958   0.34024
     Eigenvalues ---    0.34061   0.34110   0.34131   0.34165   0.34171
     Eigenvalues ---    0.34181   0.34196   0.34205   0.34295   0.34318
     Eigenvalues ---    0.34334   0.34362   0.34414   0.34458   0.35011
     Eigenvalues ---    0.39741   0.40633   0.41883   0.51538   0.52191
     Eigenvalues ---    0.52666   0.52949   0.94373
 En-DIIS/RFO-DIIS IScMMF=        0 using points:     4    3    2
 RFO step:  Lambda=-1.91542888D-04.
 DidBck=T Rises=F RFO-DIIS coefs:    0.50714    0.55614   -0.06328
 Iteration  1 RMS(Cart)=  0.05628080 RMS(Int)=  0.00097571
 Iteration  2 RMS(Cart)=  0.00183283 RMS(Int)=  0.00001179
 Iteration  3 RMS(Cart)=  0.00000097 RMS(Int)=  0.00001176
 Variable       Old X    -DE/DX   Delta X   Delta X   Delta X     New X
                                 (Linear)    (Quad)   (Total)
    R1        2.55784   0.00108   0.00131  -0.00137  -0.00006   2.55778
    R2        2.86409  -0.00191  -0.00531   0.00313  -0.00219   2.86189
    R3        2.77843   0.00080   0.00440  -0.00457  -0.00019   2.77824
    R4        2.83930   0.00074   0.00215  -0.00158   0.00058   2.83988
    R5        2.90430  -0.00284  -0.00604   0.00201  -0.00402   2.90028
    R6        2.92804  -0.00020  -0.00102   0.00023  -0.00079   2.92726
    R7        2.07971  -0.00024  -0.00029  -0.00020  -0.00049   2.07922
    R8        2.06609  -0.00002   0.00038  -0.00012   0.00026   2.06635
    R9        2.92229   0.00072   0.00101  -0.00016   0.00086   2.92316
   R10        2.96163  -0.00136  -0.00044  -0.00213  -0.00258   2.95905
   R11        2.07071   0.00054   0.00020   0.00077   0.00098   2.07168
   R12        2.91094   0.00006   0.00040  -0.00071  -0.00031   2.91063
   R13        2.07501  -0.00057  -0.00018  -0.00057  -0.00074   2.07427
   R14        2.06747   0.00061   0.00079  -0.00006   0.00073   2.06820
   R15        2.91369   0.00012   0.00044  -0.00024   0.00019   2.91388
   R16        2.07365   0.00021   0.00072  -0.00056   0.00016   2.07381
   R17        2.07583  -0.00024   0.00004  -0.00045  -0.00041   2.07542
   R18        2.91830  -0.00081  -0.00127  -0.00047  -0.00173   2.91656
   R19        2.07956  -0.00007  -0.00011  -0.00003  -0.00014   2.07942
   R20        2.87813  -0.00205  -0.00257  -0.00148  -0.00405   2.87408
   R21        2.32709   0.00008   0.00092  -0.00170  -0.00078   2.32631
   R22        2.91510   0.00092   0.00419  -0.00471  -0.00050   2.91460
   R23        2.07304  -0.00065  -0.00122   0.00050  -0.00072   2.07232
   R24        2.07184  -0.00033  -0.00045   0.00001  -0.00044   2.07139
   R25        2.89808   0.00016   0.00098  -0.00143  -0.00046   2.89762
   R26        2.72630  -0.00043  -0.00080  -0.00047  -0.00127   2.72502
   R27        2.07354  -0.00013  -0.00001  -0.00030  -0.00030   2.07323
   R28        2.07060  -0.00043   0.00010  -0.00098  -0.00088   2.06973
   R29        2.07046  -0.00004   0.00038  -0.00057  -0.00019   2.07027
   R30        2.06798   0.00038   0.00075  -0.00032   0.00042   2.06840
   R31        2.07392  -0.00024   0.00002  -0.00047  -0.00045   2.07347
   R32        2.07027   0.00007   0.00019  -0.00016   0.00003   2.07030
   R33        1.83967  -0.00065  -0.00066   0.00022  -0.00044   1.83923
   R34        2.72949   0.00034  -0.00005   0.00053   0.00048   2.72998
   R35        2.89178  -0.00054  -0.00185   0.00162  -0.00023   2.89155
   R36        2.91063  -0.00178  -0.00086  -0.00231  -0.00317   2.90746
   R37        1.83920   0.00126   0.00065   0.00073   0.00138   1.84059
   R38        2.06840   0.00042  -0.00050   0.00127   0.00077   2.06917
   R39        2.06911  -0.00051   0.00016  -0.00088  -0.00072   2.06840
   R40        2.06968   0.00005   0.00061  -0.00067  -0.00006   2.06962
   R41        2.70437   0.00027   0.00350  -0.00445  -0.00095   2.70343
   R42        2.07293   0.00003  -0.00045   0.00062   0.00017   2.07310
   R43        2.07814  -0.00034  -0.00041  -0.00016  -0.00058   2.07756
   R44        1.83460   0.00007   0.00011   0.00006   0.00016   1.83476
    A1        2.25682   0.00087   0.00433  -0.00136   0.00298   2.25981
    A2        1.91504  -0.00104  -0.00269  -0.00056  -0.00324   1.91180
    A3        2.11067   0.00016  -0.00185   0.00196   0.00009   2.11076
    A4        2.23405  -0.00030  -0.00150   0.00124  -0.00023   2.23382
    A5        1.95764   0.00082   0.00354  -0.00190   0.00168   1.95932
    A6        2.09150  -0.00052  -0.00206   0.00065  -0.00145   2.09005
    A7        1.97830   0.00007   0.00302  -0.00239   0.00065   1.97895
    A8        1.90343   0.00012  -0.00003   0.00140   0.00138   1.90481
    A9        1.87290   0.00060  -0.00001   0.00326   0.00322   1.87612
   A10        1.92258  -0.00026   0.00085  -0.00222  -0.00137   1.92121
   A11        1.93808  -0.00053  -0.00349  -0.00003  -0.00353   1.93454
   A12        1.84294   0.00003  -0.00058   0.00033  -0.00026   1.84268
   A13        1.96392  -0.00025   0.00193  -0.00173   0.00022   1.96414
   A14        1.96308  -0.00071   0.00107  -0.00421  -0.00314   1.95994
   A15        1.85150   0.00098   0.00368   0.00159   0.00526   1.85676
   A16        1.95246   0.00103  -0.00210   0.00439   0.00228   1.95474
   A17        1.88392  -0.00086  -0.00422   0.00011  -0.00410   1.87982
   A18        1.83974  -0.00021  -0.00051   0.00000  -0.00047   1.83927
   A19        2.02426   0.00020   0.00204   0.00071   0.00280   2.02706
   A20        1.91326   0.00042   0.00175  -0.00090   0.00084   1.91410
   A21        1.88966  -0.00013  -0.00137   0.00151   0.00012   1.88978
   A22        1.86820  -0.00034  -0.00002  -0.00078  -0.00082   1.86738
   A23        1.91177  -0.00007  -0.00090  -0.00110  -0.00201   1.90976
   A24        1.84898  -0.00011  -0.00184   0.00052  -0.00131   1.84766
   A25        2.03720   0.00061   0.00251   0.00075   0.00328   2.04049
   A26        1.91410  -0.00050   0.00043  -0.00213  -0.00171   1.91239
   A27        1.88158  -0.00012  -0.00120  -0.00027  -0.00148   1.88010
   A28        1.87981   0.00020   0.00103   0.00188   0.00292   1.88272
   A29        1.89017  -0.00009  -0.00126   0.00061  -0.00065   1.88952
   A30        1.85250  -0.00015  -0.00198  -0.00101  -0.00299   1.84952
   A31        1.95926  -0.00044   0.00048   0.00042   0.00090   1.96016
   A32        1.96141  -0.00015  -0.00002  -0.00006  -0.00008   1.96133
   A33        1.83211   0.00044   0.00162   0.00007   0.00169   1.83379
   A34        1.98012   0.00054  -0.00129   0.00246   0.00117   1.98129
   A35        1.86970  -0.00027  -0.00245  -0.00056  -0.00301   1.86669
   A36        1.84865  -0.00012   0.00184  -0.00279  -0.00094   1.84771
   A37        1.90023   0.00014   0.00043   0.00178   0.00223   1.90246
   A38        2.19982  -0.00064  -0.00137  -0.00095  -0.00233   2.19749
   A39        2.18312   0.00050   0.00094  -0.00085   0.00008   2.18320
   A40        1.83108   0.00031   0.00057  -0.00205  -0.00141   1.82967
   A41        1.92666  -0.00078  -0.00129  -0.00488  -0.00619   1.92047
   A42        1.92917  -0.00060  -0.00709   0.00537  -0.00173   1.92745
   A43        1.93019   0.00014   0.00291  -0.00130   0.00158   1.93176
   A44        1.98247   0.00026  -0.00238   0.00512   0.00275   1.98522
   A45        1.86523   0.00060   0.00688  -0.00241   0.00446   1.86969
   A46        1.81423  -0.00021  -0.00023   0.00024   0.00005   1.81428
   A47        1.95345  -0.00023   0.00075  -0.00384  -0.00311   1.95034
   A48        1.85602   0.00006  -0.00003   0.00085   0.00080   1.85683
   A49        1.96637   0.00008  -0.00106   0.00153   0.00045   1.96683
   A50        1.95638   0.00049   0.00119   0.00073   0.00192   1.95830
   A51        1.91294  -0.00019  -0.00051   0.00034  -0.00016   1.91278
   A52        1.92213   0.00019   0.00157  -0.00123   0.00035   1.92248
   A53        1.95422   0.00044   0.00053   0.00128   0.00181   1.95603
   A54        1.93083   0.00023   0.00103  -0.00076   0.00027   1.93110
   A55        1.88670  -0.00025  -0.00066   0.00038  -0.00028   1.88643
   A56        1.88316  -0.00028  -0.00116   0.00013  -0.00103   1.88213
   A57        1.88465  -0.00038  -0.00148   0.00022  -0.00126   1.88339
   A58        1.93035   0.00104   0.00101   0.00209   0.00311   1.93346
   A59        1.91575  -0.00001   0.00032  -0.00044  -0.00011   1.91564
   A60        1.93603   0.00032   0.00338  -0.00245   0.00093   1.93696
   A61        1.89766  -0.00078  -0.00419   0.00064  -0.00355   1.89411
   A62        1.89820  -0.00057  -0.00132   0.00053  -0.00079   1.89741
   A63        1.88483  -0.00006   0.00060  -0.00037   0.00024   1.88507
   A64        1.86403   0.00078   0.00127   0.00124   0.00252   1.86655
   A65        1.91306  -0.00105  -0.00291   0.00201  -0.00091   1.91215
   A66        1.98184   0.00027  -0.00001   0.00066   0.00062   1.98246
   A67        1.94806   0.00066   0.00335  -0.00736  -0.00401   1.94405
   A68        1.83830   0.00139   0.00271   0.00523   0.00795   1.84625
   A69        1.86148  -0.00008  -0.00111   0.00092  -0.00019   1.86129
   A70        1.91412  -0.00119  -0.00218  -0.00066  -0.00284   1.91127
   A71        1.85039   0.00014   0.00006   0.00025   0.00031   1.85070
   A72        1.94465  -0.00033  -0.00117   0.00220   0.00103   1.94568
   A73        1.94137   0.00087   0.00201  -0.00079   0.00122   1.94260
   A74        1.91539   0.00009   0.00126  -0.00153  -0.00028   1.91511
   A75        1.88606  -0.00008   0.00142  -0.00080   0.00062   1.88668
   A76        1.88587   0.00012   0.00013   0.00021   0.00034   1.88621
   A77        1.88870  -0.00071  -0.00378   0.00071  -0.00307   1.88563
   A78        1.88650  -0.00203  -0.00079  -0.00384  -0.00463   1.88188
   A79        1.94886   0.00058   0.00259  -0.00304  -0.00046   1.94840
   A80        1.89364   0.00003  -0.00304   0.00470   0.00167   1.89531
   A81        1.92997   0.00082   0.00225  -0.00187   0.00037   1.93034
   A82        1.92073   0.00082  -0.00146   0.00336   0.00191   1.92264
   A83        1.88397  -0.00019   0.00029   0.00096   0.00124   1.88521
   A84        1.88743  -0.00119  -0.00153  -0.00237  -0.00390   1.88353
    D1        0.08453  -0.00012   0.00429  -0.00449  -0.00019   0.08434
    D2       -3.05607  -0.00017  -0.00032  -0.00008  -0.00039  -3.05645
    D3       -3.09622  -0.00024  -0.00156  -0.00347  -0.00502  -3.10125
    D4        0.04637  -0.00030  -0.00618   0.00094  -0.00522   0.04115
    D5        0.38318   0.00001   0.00204  -0.00816  -0.00611   0.37707
    D6       -1.87379  -0.00023   0.00343  -0.01187  -0.00844  -1.88223
    D7        2.40826  -0.00027   0.00032  -0.00858  -0.00826   2.40000
    D8       -2.71543   0.00017   0.00847  -0.00922  -0.00075  -2.71618
    D9        1.31078  -0.00008   0.00986  -0.01293  -0.00308   1.30770
   D10       -0.69036  -0.00012   0.00674  -0.00964  -0.00290  -0.69326
   D11        0.02558   0.00021  -0.00393   0.01308   0.00918   0.03476
   D12       -3.11019   0.00027  -0.00356   0.01582   0.01228  -3.09791
   D13        3.13185   0.00012  -0.00901   0.01392   0.00492   3.13677
   D14       -0.00392   0.00018  -0.00864   0.01666   0.00802   0.00410
   D15        0.65029  -0.00010  -0.01137   0.01416   0.00278   0.65307
   D16       -1.49833   0.00010  -0.01455   0.01764   0.00308  -1.49525
   D17        2.79650  -0.00030  -0.01385   0.01489   0.00103   2.79753
   D18       -2.49237  -0.00005  -0.00647   0.00945   0.00299  -2.48938
   D19        1.64220   0.00015  -0.00965   0.01294   0.00329   1.64549
   D20       -0.34616  -0.00025  -0.00895   0.01018   0.00124  -0.34492
   D21       -0.09701   0.00034   0.01357  -0.01419  -0.00062  -0.09763
   D22        2.02999   0.00017   0.01256  -0.01428  -0.00172   2.02827
   D23       -2.16466  -0.00015   0.01235  -0.01551  -0.00317  -2.16783
   D24        3.04549   0.00029   0.00938  -0.01019  -0.00079   3.04469
   D25       -1.11070   0.00012   0.00837  -0.01028  -0.00190  -1.11260
   D26        0.97783  -0.00020   0.00815  -0.01151  -0.00335   0.97449
   D27       -1.38536   0.00058   0.00648  -0.00356   0.00290  -1.38246
   D28        2.67355  -0.00003   0.00683  -0.00458   0.00224   2.67579
   D29        0.67090   0.00001   0.00471  -0.00338   0.00132   0.67222
   D30        0.75267   0.00059   0.00923  -0.00508   0.00414   0.75680
   D31       -1.47161  -0.00002   0.00958  -0.00611   0.00347  -1.46814
   D32        2.80893   0.00002   0.00746  -0.00491   0.00255   2.81148
   D33        2.78800   0.00014   0.00694  -0.00607   0.00085   2.78886
   D34        0.56373  -0.00047   0.00728  -0.00709   0.00019   0.56392
   D35       -1.43892  -0.00043   0.00516  -0.00589  -0.00073  -1.43965
   D36        0.64775   0.00024   0.00625  -0.00885  -0.00260   0.64515
   D37       -1.46969   0.00021   0.00341  -0.00761  -0.00419  -1.47388
   D38        2.80406   0.00019   0.00542  -0.00858  -0.00315   2.80091
   D39        2.87764  -0.00007   0.00755  -0.01236  -0.00481   2.87284
   D40        0.76020  -0.00010   0.00472  -0.01112  -0.00640   0.75381
   D41       -1.24923  -0.00012   0.00673  -0.01209  -0.00535  -1.25458
   D42       -1.38927  -0.00027   0.00330  -0.00987  -0.00659  -1.39585
   D43        2.77648  -0.00030   0.00047  -0.00863  -0.00818   2.76830
   D44        0.76705  -0.00033   0.00248  -0.00960  -0.00713   0.75991
   D45        3.04493  -0.00038  -0.05717  -0.02136  -0.07852   2.96641
   D46        0.99457  -0.00159  -0.05860  -0.02972  -0.08831   0.90626
   D47       -1.17992  -0.00075  -0.05835  -0.02345  -0.08178  -1.26170
   D48        0.81459  -0.00031  -0.05893  -0.01918  -0.07811   0.73648
   D49       -1.23577  -0.00153  -0.06036  -0.02754  -0.08790  -1.32367
   D50        2.87292  -0.00068  -0.06011  -0.02127  -0.08138   2.79155
   D51       -1.22847   0.00030  -0.05254  -0.02157  -0.07411  -1.30258
   D52        3.00435  -0.00091  -0.05397  -0.02993  -0.08390   2.92046
   D53        0.82986  -0.00006  -0.05372  -0.02366  -0.07737   0.75249
   D54        0.84988  -0.00027  -0.01088   0.00851  -0.00237   0.84751
   D55       -1.29319  -0.00057  -0.01453   0.00718  -0.00735  -1.30054
   D56        2.98035  -0.00007  -0.01176   0.00963  -0.00213   2.97823
   D57        2.99121   0.00015  -0.00722   0.00721  -0.00001   2.99120
   D58        0.84814  -0.00015  -0.01087   0.00588  -0.00499   0.84315
   D59       -1.16150   0.00036  -0.00809   0.00833   0.00024  -1.16127
   D60       -1.29487  -0.00019  -0.00983   0.00686  -0.00297  -1.29784
   D61        2.84524  -0.00049  -0.01348   0.00553  -0.00795   2.83729
   D62        0.83560   0.00002  -0.01071   0.00798  -0.00273   0.83287
   D63       -1.30332   0.00030   0.00483   0.00411   0.00893  -1.29439
   D64        0.94390   0.00018   0.00410   0.00654   0.01064   0.95453
   D65        2.97760   0.00017   0.00408   0.00414   0.00821   2.98581
   D66        0.85742   0.00023   0.00808   0.00336   0.01143   0.86885
   D67        3.10463   0.00011   0.00735   0.00579   0.01314   3.11777
   D68       -1.14485   0.00010   0.00733   0.00339   0.01072  -1.13413
   D69        2.85389   0.00010   0.00567   0.00344   0.00910   2.86299
   D70       -1.18208  -0.00002   0.00493   0.00588   0.01081  -1.17127
   D71        0.85162  -0.00003   0.00491   0.00348   0.00839   0.86000
   D72       -3.05571  -0.00022  -0.01593   0.01353  -0.00240  -3.05811
   D73        1.12769  -0.00033  -0.01653   0.01304  -0.00348   1.12421
   D74       -0.97545  -0.00029  -0.01572   0.01243  -0.00328  -0.97874
   D75        0.98136   0.00005  -0.01546   0.01085  -0.00461   0.97675
   D76       -1.11843  -0.00006  -0.01605   0.01036  -0.00569  -1.12412
   D77        3.06161  -0.00002  -0.01524   0.00975  -0.00549   3.05612
   D78       -1.06467   0.00016  -0.01294   0.01197  -0.00097  -1.06564
   D79        3.11873   0.00005  -0.01353   0.01148  -0.00206   3.11668
   D80        1.01559   0.00009  -0.01272   0.01087  -0.00186   1.01373
   D81       -0.08380   0.00003   0.01217  -0.02123  -0.00906  -0.09287
   D82        1.99596  -0.00001   0.01528  -0.02645  -0.01115   1.98481
   D83       -2.22734  -0.00013   0.01858  -0.02914  -0.01055  -2.23789
   D84        3.05204  -0.00003   0.01180  -0.02394  -0.01215   3.03989
   D85       -1.15138  -0.00008   0.01491  -0.02916  -0.01423  -1.16561
   D86        0.90850  -0.00020   0.01820  -0.03184  -0.01363   0.89487
   D87        0.10387  -0.00017  -0.01479   0.02054   0.00575   0.10962
   D88       -2.01452   0.00020  -0.01498   0.02421   0.00924  -2.00528
   D89        2.10118   0.00001  -0.01441   0.02200   0.00760   2.10879
   D90       -1.97353   0.00049  -0.01509   0.02817   0.01308  -1.96044
   D91        2.19127   0.00087  -0.01528   0.03185   0.01657   2.20784
   D92        0.02379   0.00067  -0.01471   0.02964   0.01493   0.03872
   D93        2.21259  -0.00056  -0.02444   0.02870   0.00426   2.21685
   D94        0.09420  -0.00018  -0.02463   0.03237   0.00774   0.10194
   D95       -2.07328  -0.00038  -0.02406   0.03016   0.00611  -2.06717
   D96        1.01605   0.00032   0.02134  -0.01416   0.00716   1.02322
   D97        3.10993   0.00001   0.01699  -0.01232   0.00465   3.11457
   D98       -1.09173   0.00012   0.02007  -0.01460   0.00545  -1.08628
   D99        3.05322  -0.00005   0.02085  -0.01541   0.00545   3.05867
   D100      -1.13609  -0.00037   0.01650  -0.01358   0.00294  -1.13316
   D101       0.94543  -0.00025   0.01958  -0.01586   0.00374   0.94918
   D102      -1.03874   0.00050   0.02124  -0.01307   0.00817  -1.03057
   D103       1.05513   0.00019   0.01689  -0.01124   0.00566   1.06079
   D104       3.13666   0.00031   0.01998  -0.01351   0.00646  -3.14007
   D105      -3.08969   0.00043  -0.02997   0.04966   0.01971  -3.06998
   D106       1.22195   0.00040  -0.03026   0.04853   0.01825   1.24020
   D107      -0.97499   0.00008  -0.02937   0.04574   0.01637  -0.95862
   D108       1.26087  -0.00006   0.00545  -0.00588  -0.00044   1.26043
   D109      -2.88409   0.00052   0.00542  -0.00085   0.00457  -2.87952
   D110      -0.85066  -0.00022   0.00371   0.00128   0.00500  -0.84567
   D111      -1.14632  -0.00015   0.00913  -0.00287   0.00627  -1.14005
   D112       0.95937   0.00013   0.01152  -0.00291   0.00861   0.96797
   D113       3.04883  -0.00015   0.00890  -0.00352   0.00538   3.05421
   D114       3.04353   0.00007   0.01093  -0.00917   0.00175   3.04528
   D115      -1.13397   0.00034   0.01331  -0.00922   0.00409  -1.12988
   D116       0.95550   0.00006   0.01069  -0.00983   0.00086   0.95636
   D117       1.04636   0.00000   0.01183  -0.01264  -0.00081   1.04555
   D118      -3.13114   0.00027   0.01421  -0.01269   0.00153  -3.12961
   D119      -1.04167  -0.00001   0.01159  -0.01330  -0.00170  -1.04337
   D120      -1.11591   0.00030  -0.00820   0.03172   0.02352  -1.09239
   D121       1.01066   0.00033  -0.00428   0.02489   0.02061   1.03126
   D122       3.08486   0.00046  -0.00432   0.02723   0.02293   3.10779
   D123       0.97313  -0.00065  -0.01053   0.03055   0.02002   0.99314
   D124       3.09970  -0.00062  -0.00661   0.02372   0.01710   3.11680
   D125      -1.10928  -0.00049  -0.00665   0.02606   0.01942  -1.08986
   D126       2.95538   0.00036  -0.00899   0.03681   0.02781   2.98319
   D127      -1.20124   0.00038  -0.00507   0.02998   0.02490  -1.17634
   D128       0.87297   0.00051  -0.00511   0.03233   0.02721   0.90019
   D129      -3.11539   0.00054  -0.02474   0.04249   0.01775  -3.09764
   D130       1.02963   0.00063  -0.02885   0.04994   0.02110   1.05072
   D131      -1.05020  -0.00016  -0.02968   0.04780   0.01811  -1.03209
         Item               Value     Threshold  Converged?
 Maximum Force            0.002837     0.000450     NO 
 RMS     Force            0.000543     0.000300     NO 
 Maximum Displacement     0.312720     0.001800     NO 
 RMS     Displacement     0.056321     0.001200     NO 
 Predicted change in Energy=-4.009226D-04
 GradGradGradGradGradGradGradGradGradGradGradGradGradGradGradGradGradGrad

                          Input orientation:                          
 ---------------------------------------------------------------------
 Center     Atomic      Atomic             Coordinates (Angstroms)
 Number     Number       Type             X           Y           Z
 ---------------------------------------------------------------------
      1          6           0       -1.642256    0.719240   -0.071415
      2          6           0       -1.011682   -0.432811   -0.398781
      3          6           0        0.400008   -0.609282   -0.882921
      4          6           0        1.407922    0.349940   -0.202098
      5          6           0        1.369068    1.774761   -0.803078
      6          6           0       -0.018759    2.299062   -1.217058
      7          6           0       -1.157000    2.149121   -0.187711
      8          6           0       -3.000255    0.418300    0.404714
      9          6           0       -3.201094   -1.089272    0.408185
     10          6           0       -1.917336   -1.660077   -0.228172
     11          8           0       -3.848065    1.245907    0.738965
     12          6           0       -0.831165    2.772557    1.186035
     13          6           0       -2.181633   -2.361449   -1.565856
     14          8           0       -1.221975   -2.558565    0.659867
     15          6           0        2.859876   -0.235731   -0.174791
     16          8           0        3.786233    0.787698    0.251170
     17          6           0        3.357269   -0.703451   -1.544161
     18          6           0        2.980916   -1.388466    0.837001
     19          8           0        2.712724   -0.858676    2.138535
     20          1           0        0.426764   -0.472690   -1.974359
     21          1           0        0.678589   -1.652532   -0.710634
     22          1           0        1.103978    0.422898    0.848684
     23          1           0        2.007165    1.816985   -1.695209
     24          1           0        1.818047    2.464093   -0.081242
     25          1           0       -0.336358    1.805978   -2.144591
     26          1           0        0.085766    3.364599   -1.461792
     27          1           0       -2.018132    2.712676   -0.577195
     28          1           0       -3.316981   -1.450478    1.437107
     29          1           0       -4.117165   -1.354563   -0.132135
     30          1           0       -0.565871    3.830496    1.067589
     31          1           0        0.004601    2.265732    1.680204
     32          1           0       -1.699808    2.716840    1.851285
     33          1           0       -1.242666   -2.679869   -2.029527
     34          1           0       -2.807916   -3.247494   -1.402724
     35          1           0       -2.708700   -1.697247   -2.259600
     36          1           0       -1.758684   -3.368131    0.721670
     37          1           0        3.626570    0.915697    1.203427
     38          1           0        2.773982   -1.553209   -1.913790
     39          1           0        3.295290    0.099615   -2.285295
     40          1           0        4.404149   -1.016505   -1.470072
     41          1           0        2.288349   -2.206441    0.602984
     42          1           0        4.004668   -1.786873    0.793670
     43          1           0        2.828069   -1.575986    2.782614
 ---------------------------------------------------------------------
                    Distance matrix (angstroms):
                    1          2          3          4          5
     1  C    0.000000
     2  C    1.353518   0.000000
     3  C    2.567947   1.502798   0.000000
     4  C    3.075230   2.550660   1.549038   0.000000
     5  C    3.273763   3.271819   2.574706   1.546868   0.000000
     6  C    2.538519   3.019702   2.957275   2.620045   1.540238
     7  C    1.514450   2.594617   3.242896   3.133063   2.626755
     8  C    1.470179   2.307470   3.778322   4.450272   4.731779
     9  C    2.435305   2.423976   3.855552   4.866909   5.527769
    10  C    2.400290   1.534763   2.627346   3.885639   4.788432
    11  O    2.408255   3.486779   4.911046   5.414218   5.465900
    12  C    2.540701   3.580309   4.151289   3.579035   3.129408
    13  C    3.466255   2.539782   3.193957   4.700678   5.504320
    14  O    3.384584   2.384070   2.968287   4.014815   5.256560
    15  C    4.603461   3.883037   2.586878   1.565864   2.580569
    16  O    5.438496   4.993202   3.834610   2.460376   2.815745
    17  C    5.402617   4.524696   3.031748   2.590506   3.262465
    18  C    5.161527   4.287339   3.197865   2.564389   3.910744
    19  O    5.132207   4.526647   3.813141   2.939698   4.170550
    20  H    3.053315   2.133814   1.100278   2.186390   2.703862
    21  H    3.379382   2.107603   1.093463   2.190988   3.497377
    22  H    2.911392   2.600851   2.135281   1.096288   2.150842
    23  H    4.142465   3.981927   3.021512   2.177313   1.097656
    24  H    3.875346   4.062050   3.478385   2.156954   1.094444
    25  H    2.680378   2.918234   2.822681   2.989287   2.170048
    26  H    3.452120   4.093251   4.028097   3.524641   2.146707
    27  H    2.090665   3.307394   4.120227   4.178643   3.521907
    28  H    3.128581   3.117778   4.461631   5.315375   6.113890
    29  H    3.229477   3.250346   4.639394   5.782457   6.351503
    30  H    3.483655   4.530428   4.944597   4.197884   3.386655
    31  H    2.858662   3.554876   3.871907   3.030285   2.875676
    32  H    2.773175   3.931491   4.790428   4.413228   4.165472
    33  H    3.943072   2.786029   2.881044   4.420957   5.307453
    34  H    4.343515   3.486660   4.185825   5.670655   6.559711
    35  H    3.429995   2.818034   3.569731   5.036950   5.550179
    36  H    4.165230   3.229478   3.853039   4.970392   6.209431
    37  H    5.424421   5.089099   4.133898   2.686630   3.140123
    38  H    5.297312   4.228687   2.754894   2.901376   3.779265
    39  H    5.446518   4.732063   3.294214   2.822150   2.951849
    40  H    6.444227   5.551540   4.067398   3.528783   4.177052
    41  H    4.946118   3.878080   2.885250   2.821063   4.321118
    42  H    6.238327   5.330965   4.146233   3.507224   4.709696
    43  H    5.779044   5.115840   4.501793   3.825508   5.119900
                    6          7          8          9         10
     6  C    0.000000
     7  C    1.541957   0.000000
     8  C    3.880300   2.596979   0.000000
     9  C    4.924376   3.875642   1.520895   0.000000
    10  C    4.500808   3.884551   2.427532   1.542337   0.000000
    11  O    4.427048   2.986027   1.231032   2.445618   3.620472
    12  C    2.580515   1.543380   3.295139   4.597319   4.777865
    13  C    5.149761   4.826427   3.504325   2.560190   1.533353
    14  O    5.344821   4.783818   3.476939   2.477716   1.442019
    15  C    3.974674   4.671508   5.924924   6.148476   4.985315
    16  O    4.349469   5.146032   6.798268   7.236740   6.225116
    17  C    4.529861   5.509605   6.743482   6.853658   5.519820
    18  C    5.178326   5.539576   6.263041   6.204083   5.020083
    19  O    5.356520   5.425222   6.105320   6.166079   5.261274
    20  H    2.907680   3.546027   4.265948   4.383839   3.154974
    21  H    4.044484   4.253869   4.366491   4.076881   2.640389
    22  H    3.007959   3.027537   4.128179   4.584141   3.824493
    23  H    2.136678   3.520625   5.607161   6.324283   5.444618
    24  H    2.165911   2.993568   5.257134   6.169094   5.566279
    25  H    1.097414   2.149553   3.939665   4.806855   4.264469
    26  H    1.098267   2.155258   4.657043   5.842707   5.548117
    27  H    2.139625   1.100382   2.681953   4.101851   4.387818
    28  H    5.655255   4.501407   2.158352   1.096623   2.185428
    29  H    5.596693   4.587098   2.163039   1.096135   2.223019
    30  H    2.804324   2.179962   4.243667   5.619905   5.801022
    31  H    2.897547   2.202731   3.750872   4.811504   4.769457
    32  H    3.523520   2.185052   3.011149   4.338535   4.850657
    33  H    5.191128   5.169020   4.314314   3.508259   2.177162
    34  H    6.211131   5.772801   4.091683   2.844626   2.166240
    35  H    4.928810   4.636275   3.414544   2.780137   2.180444
    36  H    6.237233   5.623972   3.997376   2.715146   1.960821
    37  H    4.589212   5.132167   6.693292   7.160259   6.278454
    38  H    4.808828   5.669145   6.527183   6.427156   4.986099
    39  H    4.118448   5.331343   6.853583   7.132411   5.873647
    40  H    5.533454   6.526256   7.771660   7.834084   6.474386
    41  H    5.379113   5.609506   5.907446   5.605355   4.321704
    42  H    6.076665   6.564905   7.354116   7.249707   6.010854
    43  H    6.254422   6.211282   6.603101   6.498124   5.620567
                   11         12         13         14         15
    11  O    0.000000
    12  C    3.410604   0.000000
    13  C    4.593715   5.979522   0.000000
    14  O    4.623485   5.371261   2.431798   0.000000
    15  C    6.930129   4.952316   5.645401   4.770086   0.000000
    16  O    7.663577   5.112142   6.988142   6.037106   1.444641
    17  C    7.805735   6.089300   5.781770   5.410052   1.530142
    18  C    7.320144   5.654015   5.776879   4.366325   1.538561
    19  O    7.030791   5.162582   6.319460   4.534086   2.400248
    20  H    5.346949   4.701287   3.246231   3.742774   3.035561
    21  H    5.567126   5.045604   3.068361   2.512232   2.655648
    22  H    5.021167   3.062593   4.937391   3.786137   2.136463
    23  H    6.366714   4.155815   5.917944   5.926142   2.693034
    24  H    5.853337   2.952874   6.441070   5.917607   2.895378
    25  H    4.578282   3.503167   4.594281   5.262940   4.273710
    26  H    4.980684   2.863960   6.159509   6.426157   4.723816
    27  H    2.689302   2.126372   5.172129   5.472674   5.714018
    28  H    2.835480   4.906765   3.337166   2.494195   6.498261
    29  H    2.755663   5.437692   2.610682   3.234040   7.066308
    30  H    4.190572   1.097108   6.919964   6.435589   5.460171
    31  H    4.094999   1.095253   6.060308   5.081281   4.225035
    32  H    2.831238   1.095538   6.139872   5.429337   5.797706
    33  H    5.464831   6.343353   1.094551   2.692208   5.122959
    34  H    5.085213   6.844722   1.097232   2.691489   6.534708
    35  H    4.353355   5.947831   1.095556   3.387551   6.123030
    36  H    5.065092   6.227678   2.534772   0.973280   5.652139
    37  H    7.496328   4.829040   7.221069   5.989519   1.952714
    38  H    7.663137   6.427927   5.033133   4.858201   2.183401
    39  H    7.841407   6.018503   6.047405   6.012119   2.180887
    40  H    8.837273   6.987160   6.722394   6.210303   2.161513
    41  H    7.042215   5.904383   4.970779   3.528400   2.194373
    42  H    8.418204   6.657900   6.645887   5.284998   2.157431
    43  H    7.530628   5.903294   6.680064   4.677005   3.247082
                   16         17         18         19         20
    16  O    0.000000
    17  C    2.372920   0.000000
    18  C    2.393203   2.506156   0.000000
    19  O    2.724906   3.741895   1.430592   0.000000
    20  H    4.222273   2.970889   3.907184   4.721281   0.000000
    21  H    4.066600   2.961562   2.786685   3.589662   1.747125
    22  H    2.772109   3.474433   2.608461   2.427800   3.038136
    23  H    2.830708   2.863249   4.199428   4.728062   2.796105
    24  H    2.606637   3.813485   4.127668   4.094954   3.760885
    25  H    4.875687   4.505621   5.486225   5.894272   2.409079
    26  H    4.823704   5.220972   6.021459   6.139977   3.886359
    27  H    6.171092   6.442040   6.618896   6.520026   4.251604
    28  H    7.541321   7.347899   6.326727   6.099146   5.158469
    29  H    8.197555   7.634456   7.164016   7.214516   4.981845
    30  H    5.372706   6.539796   6.314304   5.821035   5.362479
    31  H    4.304354   5.518419   4.787755   4.160039   4.586176
    32  H    6.031468   6.985805   6.308049   5.686587   5.415807
    33  H    6.520385   5.030030   5.265296   6.027818   2.767974
    34  H    7.905754   6.670957   6.479423   6.980289   4.299937
    35  H    7.393448   6.188333   6.485061   7.031261   3.378171
    36  H    6.945386   6.197377   5.137722   5.319621   4.519771
    37  H    0.973997   3.200532   2.420806   2.204073   4.718549
    38  H    3.345377   1.094960   2.763478   4.111868   2.584690
    39  H    2.673600   1.094548   3.473031   4.563767   2.941540
    40  H    2.568977   1.095195   2.736153   3.988467   4.045941
    41  H    3.366347   2.830513   1.097040   2.086739   3.621339
    42  H    2.640158   2.656762   1.099397   2.083105   4.710675
    43  H    3.593506   4.445486   1.960596   0.970915   5.441721
                   21         22         23         24         25
    21  H    0.000000
    22  H    2.630558   0.000000
    23  H    3.843443   3.038193   0.000000
    24  H    4.317534   2.353961   1.749115   0.000000
    25  H    3.879129   3.598218   2.386244   3.054830   0.000000
    26  H    5.107571   3.876681   2.478178   2.391156   1.753197
    27  H    5.132753   4.125989   4.272614   3.876085   2.471274
    28  H    4.540727   4.837423   6.988151   6.633082   5.684821
    29  H    4.839701   5.601938   7.071728   7.057724   5.322923
    30  H    5.896979   3.801058   4.278761   2.978244   3.803873
    31  H    4.639306   2.301324   3.950322   2.535868   3.867387
    32  H    5.595678   3.758803   5.208551   4.021673   4.319224
    33  H    2.546787   4.839215   5.558315   6.294770   4.577932
    34  H    3.895974   5.817519   6.994247   7.467803   5.674200
    35  H    3.724920   5.356581   5.908278   6.523300   4.232473
    36  H    3.306822   4.752144   6.848967   6.888579   6.083574
    37  H    4.353162   2.594641   3.440478   2.705302   5.263708
    38  H    2.418289   3.784861   3.463234   4.517827   4.583843
    39  H    3.520895   3.837731   2.226394   3.553991   4.015014
    40  H    3.855006   4.282480   3.718183   4.553167   5.558218
    41  H    2.150287   2.894223   4.642060   4.743758   5.526099
    42  H    3.652913   3.646933   4.813765   4.859784   6.355034
    43  H    4.102304   3.272325   5.677767   5.054112   6.762294
                   26         27         28         29         30
    26  H    0.000000
    27  H    2.373584   0.000000
    28  H    6.570180   4.803777   0.000000
    29  H    6.457794   4.598527   1.764091   0.000000
    30  H    2.653198   2.462498   5.966057   6.398114   0.000000
    31  H    3.329599   3.063831   4.990213   5.777549   1.774605
    32  H    3.818945   2.449258   4.489246   5.133605   1.772067
    33  H    6.214712   5.638276   4.222765   3.690431   7.241204
    34  H    7.217801   6.068680   3.398978   2.629014   7.824778
    35  H    5.836765   4.770198   3.754536   2.574356   6.798371
    36  H    7.314311   6.223389   2.572457   3.216500   7.304977
    37  H    5.063379   6.185661   7.339366   8.179440   5.107942
    38  H    5.622779   6.553519   6.952618   7.120510   7.001965
    39  H    4.651809   6.162641   7.744753   7.854631   6.330077
    40  H    6.151632   7.479954   8.261712   8.632332   7.391498
    41  H    6.336495   6.643517   5.717252   6.503592   6.693806
    42  H    6.854383   7.641945   7.357562   8.185852   7.247048
    43  H    7.067148   7.291543   6.291882   7.535321   6.609855
                   31         32         33         34         35
    31  H    0.000000
    32  H    1.771378   0.000000
    33  H    6.306882   6.662894   0.000000
    34  H    6.914503   6.884022   1.779070   0.000000
    35  H    6.212026   6.115669   1.779814   1.774075   0.000000
    36  H    5.980667   6.189214   2.882545   2.372444   3.547161
    37  H    3.894684   5.659871   6.862182   8.094862   7.678260
    38  H    5.930478   7.240435   4.173274   5.855713   5.495465
    39  H    5.589801   6.993723   5.327663   7.016494   6.267158
    40  H    6.328770   7.888446   5.913230   7.549552   7.188838
    41  H    5.135780   6.457736   4.429709   5.574817   5.781364
    42  H    5.762819   7.344592   6.025147   7.305399   7.375622
    43  H    4.893473   6.308518   6.398917   7.216323   7.489622
                   36         37         38         39         40
    36  H    0.000000
    37  H    6.898133   0.000000
    38  H    5.548392   4.066872   0.000000
    39  H    6.827133   3.598183   1.772457   0.000000
    40  H    6.950856   3.389046   1.772677   1.771971   0.000000
    41  H    4.212136   3.449509   2.645128   3.830663   3.192197
    42  H    5.976770   2.759483   2.983207   3.679957   2.424372
    43  H    5.338313   3.056128   4.696770   5.358137   4.569725
                   41         42         43
    41  H    0.000000
    42  H    1.777117   0.000000
    43  H    2.332286   2.320507   0.000000
 Stoichiometry    C15H24O4
 Framework group  C1[X(C15H24O4)]
 Deg. of freedom   123
 Full point group                 C1      NOp   1
 Largest Abelian subgroup         C1      NOp   1
 Largest concise Abelian subgroup C1      NOp   1
                         Standard orientation:                         
 ---------------------------------------------------------------------
 Center     Atomic      Atomic             Coordinates (Angstroms)
 Number     Number       Type             X           Y           Z
 ---------------------------------------------------------------------
      1          6           0       -1.672589    0.726097   -0.072342
      2          6           0       -1.045246   -0.438705   -0.358154
      3          6           0        0.365505   -0.636273   -0.836852
      4          6           0        1.376516    0.344511   -0.192310
      5          6           0        1.340637    1.746617   -0.844699
      6          6           0       -0.046285    2.259046   -1.276203
      7          6           0       -1.183857    2.149558   -0.241035
      8          6           0       -3.030858    0.446144    0.415672
      9          6           0       -3.235484   -1.059787    0.474179
     10          6           0       -1.953810   -1.656639   -0.142169
     11          8           0       -3.876245    1.287523    0.720370
     12          6           0       -0.855063    2.821730    1.108817
     13          6           0       -2.221225   -2.405539   -1.453204
     14          8           0       -1.259812   -2.523992    0.777333
     15          6           0        2.827021   -0.243480   -0.145048
     16          8           0        3.756379    0.792404    0.242540
     17          6           0        3.321848   -0.761979   -1.496950
     18          6           0        2.946185   -1.358944    0.907905
     19          8           0        2.680646   -0.781469    2.189547
     20          1           0        0.391498   -0.539550   -1.932561
     21          1           0        0.641636   -1.673272   -0.626976
     22          1           0        1.073822    0.456426    0.855401
     23          1           0        1.977934    1.754727   -1.738363
     24          1           0        1.792080    2.460608   -0.148836
     25          1           0       -0.366063    1.733354   -2.184888
     26          1           0        0.060670    3.314704   -1.559642
     27          1           0       -2.043963    2.700763   -0.649973
     28          1           0       -3.351236   -1.383022    1.515670
     29          1           0       -4.152766   -1.342224   -0.055286
     30          1           0       -0.587230    3.873979    0.951711
     31          1           0       -0.020074    2.331091    1.620330
     32          1           0       -1.723170    2.792469    1.776453
     33          1           0       -1.283532   -2.743012   -1.905846
     34          1           0       -2.849569   -3.283462   -1.257363
     35          1           0       -2.747323   -1.765676   -2.170169
     36          1           0       -1.798492   -3.329402    0.869046
     37          1           0        3.598003    0.955371    1.189656
     38          1           0        2.736051   -1.623132   -1.834878
     39          1           0        3.261138    0.013746   -2.266756
     40          1           0        4.368012   -1.074798   -1.412484
     41          1           0        2.251328   -2.183123    0.704444
     42          1           0        3.968888   -1.761274    0.878157
     43          1           0        2.794839   -1.475162    2.859193
 ---------------------------------------------------------------------
 Rotational constants (GHZ):      0.5333017      0.2781686      0.2279495
 Standard basis: 6-31G(d) (6D, 7F)
 There are   333 symmetry adapted cartesian basis functions of A   symmetry.
 There are   333 symmetry adapted basis functions of A   symmetry.
   333 basis functions,   628 primitive gaussians,   333 cartesian basis functions
    73 alpha electrons       73 beta electrons
       nuclear repulsion energy      1611.8349871079 Hartrees.
 NAtoms=   43 NActive=   43 NUniq=   43 SFac= 1.00D+00 NAtFMM=   60 NAOKFM=F Big=F
 Integral buffers will be    131072 words long.
 Raffenetti 2 integral format.
 Two-electron integral symmetry is turned on.
 ------------------------------------------------------------------------------
 Polarizable Continuum Model (PCM)
 =================================
 Model                : PCM (using non-symmetric T matrix).
 Atomic radii         : SMD-Coulomb.
 Polarization charges : Total charges.
 Charge compensation  : None.
 Solution method      : On-the-fly selection.
 Cavity type          : VdW (van der Waals Surface) (Alpha=1.000).
 Cavity algorithm     : GePol (No added spheres)
                        Default sphere list used, NSphG=   43.
                        Lebedev-Laikov grids with approx.  5.0 points / Ang**2.
                        Smoothing algorithm: Karplus/York (Gamma=1.0000).
                        Polarization charges: spherical gaussians, with
                                              point-specific exponents (IZeta= 3).
                        Self-potential: point-specific (ISelfS= 7).
                        Self-field    : sphere-specific E.n sum rule (ISelfD= 2).
 1st derivatives      : Analytical E(r).r(x)/FMM algorithm (CHGder, D1EAlg=3).
                        Cavity 1st derivative terms included.
 Solvent              : Methanol, Eps=  32.613000 Eps(inf)=   1.765709
 ------------------------------------------------------------------------------
 ------------------------------------------------------------------------------
 Atomic radii for non-electrostatic terms: SMD-CDS.
 ------------------------------------------------------------------------------
 Nuclear repulsion after PCM non-electrostatic terms =     1611.8362307337 Hartrees.
 One-electron integrals computed using PRISM.
 NBasis=   333 RedAO= T EigKep=  9.38D-04  NBF=   333
 NBsUse=   333 1.00D-06 EigRej= -1.00D+00 NBFU=   333
 Initial guess from the checkpoint file:  "DY-202A-11R_11.chk"
 B after Tr=     0.000000    0.000000    0.000000
         Rot=    0.999888    0.014835   -0.002025    0.000497 Ang=   1.72 deg.
 ExpMin= 1.61D-01 ExpMax= 5.48D+03 ExpMxC= 8.25D+02 IAcc=1 IRadAn=         1 AccDes= 0.00D+00
 Harris functional with IExCor=  402 and IRadAn=       1 diagonalized for initial guess.
 HarFok:  IExCor=  402 AccDes= 0.00D+00 IRadAn=         1 IDoV= 1 UseB2=F ITyADJ=14
 ICtDFT=  3500011 ScaDFX=  1.000000  1.000000  1.000000  1.000000
 FoFCou: FMM=F IPFlag=           0 FMFlag=      100000 FMFlg1=           0
         NFxFlg=           0 DoJE=T BraDBF=F KetDBF=T FulRan=T
         wScrn=  0.000000 ICntrl=     500 IOpCl=  0 I1Cent=   200000004 NGrid=           0
         NMat0=    1 NMatS0=      1 NMatT0=    0 NMatD0=    1 NMtDS0=    0 NMtDT0=    0
 Petite list used in FoFCou.
 Keep R1 ints in memory in canonical form, NReq=1565304907.
 Requested convergence on RMS density matrix=1.00D-08 within 128 cycles.
 Requested convergence on MAX density matrix=1.00D-06.
 Requested convergence on             energy=1.00D-06.
 No special actions if energy rises.
 Inv3:  Mode=1 IEnd=    21805248.
 Iteration    1 A*A^-1 deviation from unit magnitude is 5.55D-15 for   2686.
 Iteration    1 A*A^-1 deviation from orthogonality  is 3.33D-15 for   1775    637.
 Iteration    1 A^-1*A deviation from unit magnitude is 5.66D-15 for   2686.
 Iteration    1 A^-1*A deviation from orthogonality  is 1.29D-10 for   1988   1963.
 Iteration    2 A*A^-1 deviation from unit magnitude is 2.78D-15 for    121.
 Iteration    2 A*A^-1 deviation from orthogonality  is 2.84D-15 for   2152    848.
 Iteration    2 A^-1*A deviation from unit magnitude is 8.88D-16 for    162.
 Iteration    2 A^-1*A deviation from orthogonality  is 3.70D-16 for    786    760.
 Error on total polarization charges =  0.05147
 SCF Done:  E(RB3LYP) =  -886.950155984     A.U. after   10 cycles
            NFock= 10  Conv=0.85D-08     -V/T= 2.0094
 SMD-CDS (non-electrostatic) energy       (kcal/mol) =       0.78
 (included in total energy above)
 D1PCM: PCM CHGder 1st derivatives, ID1Alg=3 FixD1E=F DoIter=F DoCFld=F I1PDM=0.
 Calling FoFJK, ICntrl=      2127 FMM=F ISym2X=0 I1Cent= 0 IOpClX= 0 NMat=1 NMatS=1 NMatT=0.
 ***** Axes restored to original set *****
 -------------------------------------------------------------------
 Center     Atomic                   Forces (Hartrees/Bohr)
 Number     Number              X              Y              Z
 -------------------------------------------------------------------
      1        6           0.002336037    0.002894625    0.000240777
      2        6          -0.002025581   -0.002302785   -0.000315578
      3        6          -0.000039080   -0.000085742   -0.000632489
      4        6           0.000128237   -0.001060683    0.000402549
      5        6          -0.000046395   -0.000375763   -0.000373883
      6        6          -0.000270073   -0.000166977    0.000778684
      7        6          -0.001260442   -0.000945739    0.000591511
      8        6          -0.001134472   -0.002018058    0.000256163
      9        6          -0.001222909    0.000071906   -0.000182736
     10        6           0.002333645    0.000226802    0.001003433
     11        8          -0.000668914    0.000882047    0.000059645
     12        6           0.000104343   -0.000465881   -0.000902363
     13        6          -0.000274894    0.000934427    0.000270656
     14        8          -0.000603414   -0.000080000   -0.000170853
     15        6           0.000657105   -0.000008445   -0.000456794
     16        8          -0.000169984   -0.000012177   -0.000384103
     17        6          -0.001030064   -0.000218558    0.000618413
     18        6          -0.000197877   -0.000453212   -0.000873156
     19        8          -0.000511498    0.000564254    0.001048963
     20        1           0.000159962   -0.000021000    0.000215439
     21        1           0.000320573   -0.000173634    0.000233218
     22        1          -0.000030386    0.000480148   -0.000082024
     23        1           0.000309256    0.000028721   -0.000038061
     24        1           0.000218044    0.000289898    0.000074523
     25        1           0.000040506    0.000236046   -0.000422318
     26        1           0.000013679   -0.000064381   -0.000039909
     27        1           0.000146331    0.000046015   -0.000286573
     28        1           0.000753296    0.000886537   -0.000011299
     29        1           0.000177959    0.000630264   -0.000084089
     30        1           0.000034686   -0.000011926    0.000155655
     31        1          -0.000059905   -0.000024295    0.000156686
     32        1           0.000027157    0.000139129    0.000162294
     33        1          -0.000049228   -0.000489531   -0.000304201
     34        1           0.000172210   -0.000151628   -0.000152510
     35        1           0.000155430   -0.000080126   -0.000280380
     36        1           0.000615766    0.000084362   -0.000195413
     37        1          -0.000139795    0.000005656    0.000451272
     38        1           0.000169127    0.000214124    0.000251439
     39        1           0.000351102    0.000309877   -0.000053762
     40        1           0.000299302    0.000101836   -0.000214180
     41        1          -0.000270892   -0.000094014   -0.000421986
     42        1          -0.000243006    0.000159366   -0.000237216
     43        1           0.000725055    0.000118517    0.000144554
 -------------------------------------------------------------------
 Cartesian Forces:  Max     0.002894625 RMS     0.000662929

 GradGradGradGradGradGradGradGradGradGradGradGradGradGradGradGradGradGrad
 Berny optimization.
 Using GEDIIS/GDIIS optimizer.
 FormGI is forming the generalized inverse of G from B-inverse, IUseBI=4.
 Internal  Forces:  Max     0.001785850 RMS     0.000311703
 Search for a local minimum.
 Step number   5 out of a maximum of  258
 All quantities printed in internal units (Hartrees-Bohrs-Radians)
 Mixed Optimization -- En-DIIS/RFO-DIIS
 Swapping is turned off.
 Update second derivatives using D2CorX and points    2    3    4    5
 DE= -4.52D-04 DEPred=-4.01D-04 R= 1.13D+00
 TightC=F SS=  1.41D+00  RLast= 2.67D-01 DXNew= 7.1352D-01 8.0205D-01
 Trust test= 1.13D+00 RLast= 2.67D-01 DXMaxT set to 7.14D-01
 ITU=  1 -1  1  1  0
     Eigenvalues ---    0.00215   0.00327   0.00345   0.00353   0.00379
     Eigenvalues ---    0.00422   0.00705   0.00726   0.00754   0.00922
     Eigenvalues ---    0.01034   0.01114   0.01162   0.01243   0.01340
     Eigenvalues ---    0.01397   0.02510   0.02608   0.03162   0.03881
     Eigenvalues ---    0.03970   0.04286   0.04421   0.04606   0.04732
     Eigenvalues ---    0.04893   0.05024   0.05151   0.05433   0.05442
     Eigenvalues ---    0.05477   0.05551   0.05560   0.05572   0.05637
     Eigenvalues ---    0.05667   0.05697   0.05825   0.05946   0.06011
     Eigenvalues ---    0.06093   0.06375   0.06909   0.07724   0.08453
     Eigenvalues ---    0.08646   0.08925   0.09052   0.09345   0.09690
     Eigenvalues ---    0.10259   0.11518   0.12072   0.13398   0.13681
     Eigenvalues ---    0.14652   0.15870   0.15967   0.15986   0.16000
     Eigenvalues ---    0.16000   0.16000   0.16000   0.16000   0.16000
     Eigenvalues ---    0.16000   0.16061   0.16094   0.16149   0.16369
     Eigenvalues ---    0.17239   0.18126   0.19150   0.19747   0.20737
     Eigenvalues ---    0.22956   0.23385   0.24548   0.25029   0.26123
     Eigenvalues ---    0.26885   0.27127   0.27906   0.28441   0.28726
     Eigenvalues ---    0.28928   0.29316   0.29426   0.29636   0.30684
     Eigenvalues ---    0.31521   0.32196   0.32440   0.33736   0.33820
     Eigenvalues ---    0.33848   0.33890   0.33940   0.34010   0.34061
     Eigenvalues ---    0.34108   0.34125   0.34159   0.34166   0.34170
     Eigenvalues ---    0.34190   0.34204   0.34257   0.34304   0.34334
     Eigenvalues ---    0.34362   0.34372   0.34406   0.34682   0.35436
     Eigenvalues ---    0.39743   0.41446   0.42275   0.51503   0.52630
     Eigenvalues ---    0.52679   0.53396   0.95504
 En-DIIS/RFO-DIIS IScMMF=        0 using points:     5    4    3    2
 RFO step:  Lambda=-5.96587148D-05.
 DidBck=F Rises=F RFO-DIIS coefs:    0.84164    0.02969    0.19102   -0.06234
 Iteration  1 RMS(Cart)=  0.02323608 RMS(Int)=  0.00039066
 Iteration  2 RMS(Cart)=  0.00058804 RMS(Int)=  0.00001296
 Iteration  3 RMS(Cart)=  0.00000059 RMS(Int)=  0.00001295
 Variable       Old X    -DE/DX   Delta X   Delta X   Delta X     New X
                                 (Linear)    (Quad)   (Total)
    R1        2.55778   0.00113   0.00016  -0.00016   0.00001   2.55779
    R2        2.86189  -0.00152  -0.00054  -0.00060  -0.00115   2.86075
    R3        2.77824   0.00116   0.00082  -0.00183  -0.00101   2.77723
    R4        2.83988   0.00048   0.00023  -0.00036  -0.00013   2.83975
    R5        2.90028  -0.00179  -0.00029  -0.00176  -0.00205   2.89824
    R6        2.92726   0.00005   0.00006   0.00092   0.00097   2.92823
    R7        2.07922  -0.00021   0.00004  -0.00064  -0.00060   2.07862
    R8        2.06635   0.00028  -0.00008   0.00020   0.00012   2.06646
    R9        2.92316   0.00000   0.00004  -0.00015  -0.00010   2.92306
   R10        2.95905  -0.00059   0.00051  -0.00287  -0.00235   2.95670
   R11        2.07168  -0.00004  -0.00018   0.00038   0.00021   2.07189
   R12        2.91063   0.00014   0.00006  -0.00081  -0.00075   2.90988
   R13        2.07427   0.00021   0.00007  -0.00004   0.00003   2.07430
   R14        2.06820   0.00032   0.00004   0.00071   0.00075   2.06895
   R15        2.91388  -0.00007  -0.00001  -0.00104  -0.00105   2.91283
   R16        2.07381   0.00023   0.00009  -0.00004   0.00005   2.07386
   R17        2.07542  -0.00005   0.00010  -0.00043  -0.00033   2.07509
   R18        2.91656  -0.00049   0.00006  -0.00181  -0.00175   2.91482
   R19        2.07942   0.00001   0.00001   0.00002   0.00003   2.07945
   R20        2.87408  -0.00092   0.00028  -0.00358  -0.00331   2.87076
   R21        2.32631   0.00107   0.00028  -0.00090  -0.00062   2.32569
   R22        2.91460   0.00104   0.00073  -0.00250  -0.00179   2.91281
   R23        2.07232  -0.00038  -0.00007  -0.00021  -0.00028   2.07204
   R24        2.07139  -0.00026   0.00001  -0.00052  -0.00051   2.07088
   R25        2.89762   0.00032   0.00025  -0.00061  -0.00036   2.89726
   R26        2.72502  -0.00023   0.00004  -0.00118  -0.00114   2.72388
   R27        2.07323  -0.00002   0.00005  -0.00032  -0.00026   2.07297
   R28        2.06973   0.00004   0.00021  -0.00061  -0.00040   2.06933
   R29        2.07027   0.00007   0.00010  -0.00036  -0.00026   2.07001
   R30        2.06840   0.00023   0.00004   0.00010   0.00015   2.06855
   R31        2.07347   0.00000   0.00009  -0.00037  -0.00027   2.07319
   R32        2.07030   0.00006   0.00002  -0.00005  -0.00003   2.07027
   R33        1.83923  -0.00042  -0.00003  -0.00030  -0.00033   1.83890
   R34        2.72998  -0.00019  -0.00019  -0.00035  -0.00053   2.72944
   R35        2.89155  -0.00073  -0.00025  -0.00017  -0.00043   2.89112
   R36        2.90746  -0.00047   0.00071  -0.00177  -0.00106   2.90640
   R37        1.84059   0.00047  -0.00014   0.00123   0.00108   1.84167
   R38        2.06917  -0.00034  -0.00024   0.00023  -0.00001   2.06917
   R39        2.06840   0.00025   0.00013  -0.00021  -0.00008   2.06832
   R40        2.06962   0.00024   0.00012  -0.00006   0.00006   2.06968
   R41        2.70343   0.00129   0.00079  -0.00174  -0.00095   2.70248
   R42        2.07310   0.00034  -0.00018   0.00108   0.00090   2.07401
   R43        2.07756  -0.00027   0.00002  -0.00079  -0.00077   2.07679
   R44        1.83476   0.00010   0.00000   0.00028   0.00028   1.83504
    A1        2.25981   0.00051   0.00024   0.00096   0.00120   2.26101
    A2        1.91180  -0.00047   0.00001  -0.00235  -0.00239   1.90941
    A3        2.11076  -0.00004  -0.00025   0.00128   0.00106   2.11182
    A4        2.23382  -0.00046  -0.00029   0.00050   0.00022   2.23404
    A5        1.95932   0.00051   0.00036  -0.00006   0.00026   1.95958
    A6        2.09005  -0.00005  -0.00007  -0.00045  -0.00048   2.08956
    A7        1.97895  -0.00018   0.00044  -0.00152  -0.00109   1.97786
    A8        1.90481   0.00005  -0.00034   0.00188   0.00154   1.90634
    A9        1.87612   0.00033  -0.00067   0.00309   0.00243   1.87854
   A10        1.92121  -0.00002   0.00038  -0.00256  -0.00219   1.91902
   A11        1.93454  -0.00020   0.00022  -0.00132  -0.00110   1.93345
   A12        1.84268   0.00004  -0.00008   0.00074   0.00066   1.84333
   A13        1.96414   0.00026   0.00020  -0.00120  -0.00101   1.96313
   A14        1.95994   0.00011   0.00113  -0.00295  -0.00183   1.95810
   A15        1.85676  -0.00003  -0.00006   0.00379   0.00373   1.86049
   A16        1.95474  -0.00051  -0.00085  -0.00146  -0.00232   1.95242
   A17        1.87982  -0.00012  -0.00036  -0.00108  -0.00144   1.87838
   A18        1.83927   0.00031  -0.00011   0.00365   0.00354   1.84281
   A19        2.02706  -0.00009  -0.00015   0.00204   0.00190   2.02896
   A20        1.91410   0.00001   0.00037  -0.00068  -0.00032   1.91378
   A21        1.88978   0.00005  -0.00037   0.00084   0.00046   1.89024
   A22        1.86738   0.00017   0.00010   0.00033   0.00043   1.86781
   A23        1.90976  -0.00002   0.00015  -0.00183  -0.00168   1.90808
   A24        1.84766  -0.00011  -0.00009  -0.00099  -0.00108   1.84658
   A25        2.04049   0.00012  -0.00023   0.00159   0.00135   2.04184
   A26        1.91239  -0.00005   0.00039  -0.00117  -0.00079   1.91160
   A27        1.88010  -0.00006   0.00009  -0.00141  -0.00132   1.87878
   A28        1.88272   0.00008  -0.00039   0.00313   0.00273   1.88546
   A29        1.88952  -0.00001  -0.00004  -0.00005  -0.00009   1.88943
   A30        1.84952  -0.00010   0.00024  -0.00252  -0.00229   1.84723
   A31        1.96016   0.00009  -0.00007   0.00040   0.00033   1.96048
   A32        1.96133  -0.00020  -0.00005  -0.00183  -0.00188   1.95945
   A33        1.83379   0.00016   0.00003   0.00249   0.00252   1.83632
   A34        1.98129  -0.00005  -0.00052   0.00052   0.00000   1.98129
   A35        1.86669  -0.00016   0.00009  -0.00189  -0.00180   1.86489
   A36        1.84771   0.00020   0.00063   0.00047   0.00110   1.84882
   A37        1.90246  -0.00031  -0.00022   0.00145   0.00114   1.90361
   A38        2.19749  -0.00009   0.00014  -0.00137  -0.00119   2.19630
   A39        2.18320   0.00040   0.00009  -0.00005   0.00007   2.18327
   A40        1.82967   0.00045   0.00028  -0.00188  -0.00171   1.82796
   A41        1.92047  -0.00051   0.00103  -0.00904  -0.00800   1.91247
   A42        1.92745  -0.00045  -0.00091   0.00285   0.00198   1.92943
   A43        1.93176  -0.00012   0.00023  -0.00158  -0.00135   1.93042
   A44        1.98522   0.00012  -0.00099   0.00655   0.00558   1.99080
   A45        1.86969   0.00045   0.00041   0.00245   0.00283   1.87253
   A46        1.81428  -0.00016   0.00000  -0.00040  -0.00044   1.81384
   A47        1.95034  -0.00006   0.00081  -0.00524  -0.00442   1.94592
   A48        1.85683   0.00003  -0.00010   0.00166   0.00157   1.85840
   A49        1.96683  -0.00009  -0.00033   0.00030  -0.00002   1.96680
   A50        1.95830   0.00035  -0.00030   0.00257   0.00228   1.96057
   A51        1.91278  -0.00006  -0.00003   0.00096   0.00092   1.91370
   A52        1.92248   0.00018   0.00022  -0.00021   0.00002   1.92249
   A53        1.95603   0.00008  -0.00029   0.00110   0.00081   1.95684
   A54        1.93110   0.00021   0.00014   0.00021   0.00035   1.93145
   A55        1.88643  -0.00012  -0.00006   0.00002  -0.00004   1.88639
   A56        1.88213  -0.00020   0.00000  -0.00061  -0.00062   1.88152
   A57        1.88339  -0.00018   0.00000  -0.00059  -0.00060   1.88279
   A58        1.93346   0.00051  -0.00042   0.00361   0.00320   1.93665
   A59        1.91564   0.00010   0.00011   0.00011   0.00022   1.91586
   A60        1.93696   0.00028   0.00042  -0.00060  -0.00019   1.93678
   A61        1.89411  -0.00046  -0.00008  -0.00230  -0.00238   1.89174
   A62        1.89741  -0.00035  -0.00009  -0.00065  -0.00074   1.89667
   A63        1.88507  -0.00011   0.00006  -0.00032  -0.00027   1.88480
   A64        1.86655   0.00046  -0.00023   0.00318   0.00295   1.86950
   A65        1.91215  -0.00001  -0.00091  -0.00005  -0.00096   1.91119
   A66        1.98246  -0.00029  -0.00002  -0.00126  -0.00128   1.98118
   A67        1.94405   0.00021   0.00205  -0.00282  -0.00077   1.94328
   A68        1.84625   0.00011  -0.00103   0.00355   0.00252   1.84877
   A69        1.86129  -0.00006  -0.00037   0.00064   0.00026   1.86155
   A70        1.91127   0.00006   0.00008   0.00039   0.00047   1.91174
   A71        1.85070  -0.00016  -0.00024  -0.00152  -0.00176   1.84894
   A72        1.94568  -0.00013  -0.00058   0.00156   0.00098   1.94666
   A73        1.94260  -0.00007   0.00041  -0.00081  -0.00040   1.94220
   A74        1.91511   0.00025   0.00029  -0.00040  -0.00012   1.91500
   A75        1.88668   0.00021   0.00011   0.00088   0.00099   1.88767
   A76        1.88621   0.00000  -0.00007   0.00044   0.00037   1.88658
   A77        1.88563  -0.00026  -0.00016  -0.00172  -0.00188   1.88374
   A78        1.88188   0.00003   0.00100  -0.00114  -0.00013   1.88174
   A79        1.94840  -0.00006   0.00096  -0.00076   0.00020   1.94860
   A80        1.89531  -0.00049  -0.00099  -0.00059  -0.00158   1.89374
   A81        1.93034   0.00040   0.00042   0.00326   0.00369   1.93403
   A82        1.92264  -0.00002  -0.00112  -0.00131  -0.00243   1.92021
   A83        1.88521   0.00013  -0.00035   0.00044   0.00009   1.88529
   A84        1.88353   0.00001   0.00044  -0.00159  -0.00115   1.88238
    D1        0.08434  -0.00007   0.00092  -0.00280  -0.00187   0.08247
    D2       -3.05645  -0.00012  -0.00009  -0.00287  -0.00296  -3.05941
    D3       -3.10125  -0.00016   0.00084  -0.00579  -0.00494  -3.10619
    D4        0.04115  -0.00021  -0.00017  -0.00586  -0.00603   0.03512
    D5        0.37707  -0.00009   0.00197  -0.00505  -0.00308   0.37399
    D6       -1.88223   0.00008   0.00280  -0.00452  -0.00173  -1.88396
    D7        2.40000  -0.00014   0.00206  -0.00563  -0.00358   2.39642
    D8       -2.71618   0.00002   0.00205  -0.00168   0.00037  -2.71581
    D9        1.30770   0.00019   0.00288  -0.00116   0.00172   1.30942
   D10       -0.69326  -0.00004   0.00214  -0.00227  -0.00013  -0.69339
   D11        0.03476   0.00014  -0.00229   0.02290   0.02061   0.05537
   D12       -3.09791   0.00012  -0.00319   0.01942   0.01622  -3.08169
   D13        3.13677   0.00008  -0.00237   0.02021   0.01786  -3.12856
   D14        0.00410   0.00006  -0.00326   0.01673   0.01348   0.01758
   D15        0.65307  -0.00004  -0.00303   0.00734   0.00431   0.65738
   D16       -1.49525   0.00008  -0.00357   0.01031   0.00675  -1.48850
   D17        2.79753  -0.00017  -0.00295   0.00689   0.00394   2.80147
   D18       -2.48938   0.00001  -0.00196   0.00743   0.00546  -2.48392
   D19        1.64549   0.00013  -0.00249   0.01040   0.00791   1.65340
   D20       -0.34492  -0.00012  -0.00188   0.00698   0.00509  -0.33982
   D21       -0.09763   0.00025   0.00250  -0.01286  -0.01036  -0.10799
   D22        2.02827   0.00000   0.00253  -0.01556  -0.01303   2.01524
   D23       -2.16783  -0.00009   0.00289  -0.01632  -0.01343  -2.18126
   D24        3.04469   0.00020   0.00158  -0.01293  -0.01134   3.03335
   D25       -1.11260  -0.00004   0.00162  -0.01564  -0.01401  -1.12661
   D26        0.97449  -0.00013   0.00197  -0.01639  -0.01441   0.96008
   D27       -1.38246   0.00006   0.00047  -0.00045   0.00001  -1.38245
   D28        2.67579   0.00045   0.00051   0.00502   0.00553   2.68132
   D29        0.67222   0.00004   0.00010  -0.00006   0.00004   0.67225
   D30        0.75680  -0.00001   0.00061  -0.00100  -0.00039   0.75641
   D31       -1.46814   0.00038   0.00066   0.00447   0.00513  -1.46301
   D32        2.81148  -0.00003   0.00024  -0.00061  -0.00037   2.81111
   D33        2.78886  -0.00009   0.00086  -0.00243  -0.00157   2.78729
   D34        0.56392   0.00029   0.00091   0.00304   0.00396   0.56788
   D35       -1.43965  -0.00011   0.00049  -0.00203  -0.00154  -1.44119
   D36        0.64515   0.00010   0.00235  -0.00361  -0.00125   0.64389
   D37       -1.47388  -0.00005   0.00203  -0.00497  -0.00294  -1.47682
   D38        2.80091   0.00005   0.00215  -0.00389  -0.00174   2.79917
   D39        2.87284   0.00005   0.00335  -0.00985  -0.00650   2.86633
   D40        0.75381  -0.00011   0.00303  -0.01122  -0.00819   0.74562
   D41       -1.25458  -0.00001   0.00314  -0.01014  -0.00699  -1.26157
   D42       -1.39585   0.00007   0.00254  -0.00688  -0.00434  -1.40020
   D43        2.76830  -0.00009   0.00222  -0.00825  -0.00603   2.76227
   D44        0.75991   0.00001   0.00234  -0.00717  -0.00483   0.75508
   D45        2.96641   0.00001  -0.00593  -0.00240  -0.00832   2.95809
   D46        0.90626   0.00007  -0.00399  -0.00604  -0.01004   0.89623
   D47       -1.26170   0.00005  -0.00572  -0.00335  -0.00907  -1.27077
   D48        0.73648  -0.00001  -0.00642   0.00290  -0.00353   0.73295
   D49       -1.32367   0.00005  -0.00449  -0.00075  -0.00524  -1.32892
   D50        2.79155   0.00003  -0.00622   0.00194  -0.00428   2.78727
   D51       -1.30258   0.00021  -0.00549   0.00277  -0.00272  -1.30530
   D52        2.92046   0.00027  -0.00356  -0.00087  -0.00443   2.91602
   D53        0.75249   0.00025  -0.00529   0.00182  -0.00347   0.74902
   D54        0.84751  -0.00004  -0.00217   0.00175  -0.00043   0.84708
   D55       -1.30054  -0.00020  -0.00178  -0.00270  -0.00448  -1.30502
   D56        2.97823  -0.00002  -0.00231   0.00165  -0.00067   2.97756
   D57        2.99120   0.00003  -0.00172   0.00250   0.00079   2.99199
   D58        0.84315  -0.00013  -0.00133  -0.00194  -0.00327   0.83988
   D59       -1.16127   0.00005  -0.00186   0.00241   0.00055  -1.16072
   D60       -1.29784  -0.00002  -0.00169   0.00061  -0.00108  -1.29892
   D61        2.83729  -0.00018  -0.00130  -0.00383  -0.00513   2.83216
   D62        0.83287   0.00000  -0.00183   0.00051  -0.00131   0.83156
   D63       -1.29439   0.00013  -0.00095   0.00535   0.00440  -1.28999
   D64        0.95453  -0.00012  -0.00154   0.00360   0.00205   0.95659
   D65        2.98581  -0.00001  -0.00101   0.00327   0.00226   2.98807
   D66        0.86885   0.00022  -0.00094   0.00754   0.00660   0.87545
   D67        3.11777  -0.00003  -0.00153   0.00579   0.00425   3.12203
   D68       -1.13413   0.00008  -0.00100   0.00545   0.00446  -1.12967
   D69        2.86299   0.00014  -0.00088   0.00615   0.00527   2.86826
   D70       -1.17127  -0.00011  -0.00147   0.00440   0.00293  -1.16835
   D71        0.86000   0.00000  -0.00094   0.00407   0.00313   0.86314
   D72       -3.05811  -0.00014  -0.00277   0.00200  -0.00078  -3.05889
   D73        1.12421  -0.00016  -0.00265   0.00138  -0.00128   1.12293
   D74       -0.97874  -0.00013  -0.00255   0.00124  -0.00131  -0.98005
   D75        0.97675  -0.00004  -0.00217   0.00261   0.00044   0.97719
   D76       -1.12412  -0.00006  -0.00205   0.00199  -0.00006  -1.12418
   D77        3.05612  -0.00003  -0.00195   0.00185  -0.00010   3.05602
   D78       -1.06564   0.00007  -0.00240   0.00432   0.00193  -1.06371
   D79        3.11668   0.00004  -0.00228   0.00371   0.00143   3.11810
   D80        1.01373   0.00007  -0.00217   0.00357   0.00140   1.01512
   D81       -0.09287   0.00003   0.00374  -0.02975  -0.02603  -0.11890
   D82        1.98481  -0.00012   0.00470  -0.03725  -0.03256   1.95225
   D83       -2.23789  -0.00015   0.00526  -0.03807  -0.03280  -2.27069
   D84        3.03989   0.00004   0.00463  -0.02632  -0.02170   3.01819
   D85       -1.16561  -0.00010   0.00559  -0.03381  -0.02823  -1.19384
   D86        0.89487  -0.00013   0.00615  -0.03463  -0.02846   0.86640
   D87        0.10962  -0.00011  -0.00362   0.02498   0.02136   0.13098
   D88       -2.00528   0.00012  -0.00441   0.03142   0.02700  -1.97828
   D89        2.10879   0.00000  -0.00388   0.02789   0.02400   2.13279
   D90       -1.96044   0.00030  -0.00512   0.03756   0.03245  -1.92799
   D91        2.20784   0.00053  -0.00591   0.04400   0.03810   2.24594
   D92        0.03872   0.00040  -0.00538   0.04047   0.03510   0.07382
   D93        2.21685  -0.00029  -0.00511   0.03097   0.02584   2.24269
   D94        0.10194  -0.00006  -0.00590   0.03740   0.03149   0.13343
   D95       -2.06717  -0.00018  -0.00537   0.03387   0.02849  -2.03868
   D96        1.02322   0.00024   0.00265  -0.00079   0.00188   1.02510
   D97        3.11457   0.00005   0.00237  -0.00129   0.00109   3.11566
   D98       -1.08628   0.00016   0.00277  -0.00200   0.00078  -1.08549
   D99        3.05867  -0.00006   0.00297  -0.00459  -0.00163   3.05704
   D100      -1.13316  -0.00025   0.00269  -0.00509  -0.00242  -1.13558
   D101       0.94918  -0.00015   0.00309  -0.00580  -0.00273   0.94645
   D102      -1.03057   0.00028   0.00231  -0.00026   0.00205  -1.02852
   D103       1.06079   0.00009   0.00202  -0.00076   0.00126   1.06205
   D104      -3.14007   0.00020   0.00242  -0.00147   0.00095  -3.13911
   D105      -3.06998   0.00028  -0.00927   0.05906   0.04977  -3.02021
   D106       1.24020   0.00028  -0.00907   0.05732   0.04827   1.28847
   D107      -0.95862   0.00019  -0.00839   0.05430   0.04591  -0.91271
   D108       1.26043   0.00016   0.00112  -0.00418  -0.00306   1.25737
   D109      -2.87952  -0.00013  -0.00004  -0.00358  -0.00362  -2.88314
   D110      -0.84567  -0.00004  -0.00060  -0.00116  -0.00176  -0.84742
   D111      -1.14005  -0.00007   0.00058  -0.00072  -0.00014  -1.14019
   D112       0.96797   0.00006   0.00060   0.00092   0.00152   0.96949
   D113       3.05421  -0.00015   0.00085  -0.00200  -0.00115   3.05306
   D114       3.04528   0.00004   0.00240  -0.00230   0.00010   3.04538
   D115      -1.12988   0.00017   0.00243  -0.00066   0.00176  -1.12812
   D116       0.95636  -0.00004   0.00267  -0.00358  -0.00091   0.95545
   D117       1.04555   0.00003   0.00333  -0.00507  -0.00174   1.04381
   D118      -3.12961   0.00016   0.00335  -0.00343  -0.00008  -3.12969
   D119      -1.04337  -0.00005   0.00359  -0.00634  -0.00275  -1.04612
   D120      -1.09239  -0.00048  -0.00759  -0.03922  -0.04680  -1.13919
   D121       1.03126  -0.00001  -0.00579  -0.03639  -0.04218   0.98909
   D122       3.10779  -0.00020  -0.00627  -0.03668  -0.04295   3.06484
   D123       0.99314  -0.00042  -0.00777  -0.04047  -0.04823   0.94491
   D124       3.11680   0.00005  -0.00597  -0.03764  -0.04361   3.07319
   D125      -1.08986  -0.00014  -0.00645  -0.03793  -0.04439  -1.13424
   D126       2.98319  -0.00030  -0.00912  -0.03581  -0.04493   2.93826
   D127      -1.17634   0.00018  -0.00732  -0.03298  -0.04030  -1.21665
   D128       0.90019  -0.00001  -0.00781  -0.03327  -0.04108   0.85911
   D129      -3.09764   0.00069  -0.00743   0.06916   0.06173  -3.03591
   D130       1.05072   0.00050  -0.00954   0.06882   0.05928   1.11000
   D131      -1.03209   0.00010  -0.00865   0.06705   0.05839  -0.97370
         Item               Value     Threshold  Converged?
 Maximum Force            0.001786     0.000450     NO 
 RMS     Force            0.000312     0.000300     NO 
 Maximum Displacement     0.227335     0.001800     NO 
 RMS     Displacement     0.023204     0.001200     NO 
 Predicted change in Energy=-1.488692D-04
 GradGradGradGradGradGradGradGradGradGradGradGradGradGradGradGradGradGrad

                          Input orientation:                          
 ---------------------------------------------------------------------
 Center     Atomic      Atomic             Coordinates (Angstroms)
 Number     Number       Type             X           Y           Z
 ---------------------------------------------------------------------
      1          6           0       -1.645706    0.719834   -0.078830
      2          6           0       -1.014459   -0.433140   -0.401633
      3          6           0        0.398622   -0.611457   -0.880803
      4          6           0        1.404909    0.345590   -0.193372
      5          6           0        1.369246    1.771140   -0.792684
      6          6           0       -0.014781    2.298337   -1.214171
      7          6           0       -1.160551    2.149204   -0.193931
      8          6           0       -3.006591    0.417590    0.386470
      9          6           0       -3.197994   -1.089167    0.415499
     10          6           0       -1.919658   -1.659254   -0.230063
     11          8           0       -3.861675    1.245578    0.699350
     12          6           0       -0.844933    2.771880    1.181505
     13          6           0       -2.191799   -2.348782   -1.572106
     14          8           0       -1.220091   -2.564445    0.646814
     15          6           0        2.855517   -0.240227   -0.169172
     16          8           0        3.782323    0.784244    0.252327
     17          6           0        3.346114   -0.712232   -1.539270
     18          6           0        2.978006   -1.389936    0.845034
     19          8           0        2.776105   -0.844334    2.151444
     20          1           0        0.431792   -0.470812   -1.971229
     21          1           0        0.677104   -1.655044   -0.710012
     22          1           0        1.099457    0.419367    0.857029
     23          1           0        2.013552    1.814647   -1.680297
     24          1           0        1.813965    2.460248   -0.067407
     25          1           0       -0.324813    1.810135   -2.146863
     26          1           0        0.094318    3.363991   -1.455596
     27          1           0       -2.017268    2.713789   -0.591614
     28          1           0       -3.289745   -1.427913    1.454293
     29          1           0       -4.122792   -1.369451   -0.101327
     30          1           0       -0.578407    3.829613    1.065282
     31          1           0       -0.013628    2.264983    1.682606
     32          1           0       -1.718392    2.717022    1.840262
     33          1           0       -1.257491   -2.666807   -2.045539
     34          1           0       -2.818622   -3.235099   -1.413564
     35          1           0       -2.721525   -1.677866   -2.257287
     36          1           0       -1.732984   -3.390981    0.673507
     37          1           0        3.621799    0.914900    1.204665
     38          1           0        2.761198   -1.562761   -1.904515
     39          1           0        3.282527    0.089401   -2.281758
     40          1           0        4.393488   -1.024694   -1.469279
     41          1           0        2.254416   -2.189312    0.640192
     42          1           0        3.987575   -1.817205    0.767647
     43          1           0        2.948370   -1.548174    2.797895
 ---------------------------------------------------------------------
                    Distance matrix (angstroms):
                    1          2          3          4          5
     1  C    0.000000
     2  C    1.353523   0.000000
     3  C    2.568029   1.502731   0.000000
     4  C    3.075619   2.550124   1.549552   0.000000
     5  C    3.271814   3.270141   2.574226   1.546816   0.000000
     6  C    2.537831   3.020023   2.957860   2.621216   1.539843
     7  C    1.513843   2.594800   3.244081   3.136018   2.627035
     8  C    1.469647   2.305090   3.776294   4.450026   4.729741
     9  C    2.434429   2.421962   3.852824   4.859626   5.522747
    10  C    2.399580   1.533681   2.625979   3.882460   4.785503
    11  O    2.406759   3.483805   4.908726   5.416995   5.464880
    12  C    2.537829   3.578718   4.152892   3.583150   3.130733
    13  C    3.456081   2.534921   3.194759   4.700729   5.501118
    14  O    3.390309   2.384111   2.961083   4.008097   5.251106
    15  C    4.603356   3.881748   2.584679   1.564618   2.577473
    16  O    5.438503   4.991873   3.831631   2.458284   2.808728
    17  C    5.394624   4.515164   3.021828   2.588186   3.260757
    18  C    5.165594   4.290619   3.199651   2.562220   3.906742
    19  O    5.193569   4.588644   3.860205   2.965512   4.181848
    20  H    3.052017   2.134641   1.099959   2.185004   2.700766
    21  H    3.381403   2.109391   1.093525   2.190697   3.496374
    22  H    2.915824   2.603773   2.138651   1.096397   2.149798
    23  H    4.141676   3.982007   3.022113   2.177044   1.097670
    24  H    3.872789   4.059973   3.478531   2.157539   1.094839
    25  H    2.685195   2.924675   2.826725   2.992150   2.169137
    26  H    3.451773   4.093706   4.028296   3.524430   2.145243
    27  H    2.092095   3.308305   4.120366   4.180701   3.521007
    28  H    3.109043   3.100155   4.441096   5.282034   6.081861
    29  H    3.240614   3.260153   4.650304   5.788378   6.364257
    30  H    3.481213   4.529133   4.946204   4.201925   3.388613
    31  H    2.855489   3.553250   3.874910   3.035723   2.878069
    32  H    2.770732   3.930030   4.792152   4.417507   4.166606
    33  H    3.935479   2.784019   2.885097   4.426447   5.307049
    34  H    4.335752   3.482813   4.185451   5.669957   6.556383
    35  H    3.413507   2.811916   3.573130   5.038013   5.547532
    36  H    4.180004   3.228162   3.832151   4.955786   6.198471
    37  H    5.425128   5.088446   4.131321   2.682018   3.129944
    38  H    5.288115   4.217852   2.744946   2.899885   3.780026
    39  H    5.434870   4.719322   3.281886   2.820006   2.950632
    40  H    6.438057   5.543977   4.059066   3.526644   4.173788
    41  H    4.918442   3.854229   2.871763   2.800396   4.303701
    42  H    6.235940   5.320074   4.129382   3.503056   4.708132
    43  H    5.875792   5.213855   4.572906   3.862161   5.138456
                    6          7          8          9         10
     6  C    0.000000
     7  C    1.541402   0.000000
     8  C    3.879457   2.596770   0.000000
     9  C    4.925835   3.874225   1.519143   0.000000
    10  C    4.501061   3.883543   2.423802   1.541393   0.000000
    11  O    4.423624   2.985056   1.230701   2.443783   3.615700
    12  C    2.579275   1.542454   3.293558   4.585994   4.773103
    13  C    5.144244   4.816090   3.486075   2.559225   1.533163
    14  O    5.344407   4.788411   3.485957   2.478316   1.441415
    15  C    3.971768   4.673200   5.925012   6.140646   4.981932
    16  O    4.342936   5.147258   6.800131   7.229185   6.222216
    17  C    4.523807   5.505251   6.733635   6.840216   5.508106
    18  C    5.176916   5.543700   6.268399   6.198220   5.021502
    19  O    5.384495   5.473510   6.176338   6.226019   5.327839
    20  H    2.905297   3.543844   4.262685   4.387959   3.158065
    21  H    4.045010   4.256245   4.366657   4.074724   2.640747
    22  H    3.010303   3.033890   4.132923   4.575883   3.823282
    23  H    2.136671   3.520816   5.605812   6.323346   5.444383
    24  H    2.164624   2.993410   5.255113   6.160461   5.562077
    25  H    1.097440   2.151132   3.943208   4.819421   4.272507
    26  H    1.098093   2.154578   4.657266   5.845591   5.548966
    27  H    2.137787   1.100396   2.684760   4.107415   4.389049
    28  H    5.633030   4.477262   2.150884   1.096477   2.183509
    29  H    5.618438   4.600476   2.162722   1.095865   2.225839
    30  H    2.803281   2.179055   4.242494   5.610601   5.796942
    31  H    2.896969   2.202323   3.748420   4.795422   4.763496
    32  H    3.522378   2.184387   3.010042   4.325072   4.845467
    33  H    5.185379   5.160602   4.299712   3.508733   2.179353
    34  H    6.206464   5.764324   4.076468   2.845069   2.166125
    35  H    4.921864   4.619582   3.385506   2.778016   2.180132
    36  H    6.235695   5.636824   4.026125   2.740652   1.962184
    37  H    4.581417   5.133269   6.697186   7.151828   6.276341
    38  H    4.805279   5.664353   6.514429   6.412388   4.972274
    39  H    4.109912   5.323791   6.839601   7.117680   5.859179
    40  H    5.526341   6.522844   7.764351   7.822220   6.464838
    41  H    5.359749   5.583949   5.876947   5.566829   4.296650
    42  H    6.073232   6.569645   7.352412   7.230937   5.992977
    43  H    6.298617   6.285289   6.718687   6.607896   5.733983
                   11         12         13         14         15
    11  O    0.000000
    12  C    3.415085   0.000000
    13  C    4.568087   5.968049   0.000000
    14  O    4.636486   5.376151   2.431940   0.000000
    15  C    6.934163   4.958876   5.647090   4.762185   0.000000
    16  O    7.670942   5.121090   6.988172   6.032701   1.444358
    17  C    7.797221   6.091513   5.774761   5.390723   1.529916
    18  C    7.331329   5.661165   5.786954   4.363803   1.538001
    19  O    7.108898   5.208618   6.388134   4.603507   2.399273
    20  H    5.339648   4.699448   3.251047   3.737134   3.029030
    21  H    5.567802   5.048969   3.074912   2.503465   2.653243
    22  H    5.031929   3.069243   4.939201   3.785185   2.138200
    23  H    6.364342   4.156578   5.918684   5.920164   2.686059
    24  H    5.854590   2.954087   6.437161   5.912965   2.896162
    25  H    4.574826   3.503357   4.594842   5.267172   4.269631
    26  H    4.978087   2.861310   6.154323   6.426053   4.719057
    27  H    2.687762   2.126428   5.159598   5.479867   5.713904
    28  H    2.836300   4.867214   3.348519   2.495435   6.466103
    29  H    2.747297   5.435130   2.617445   3.226980   7.069410
    30  H    4.194161   1.096970   6.908793   6.439786   5.466197
    31  H    4.100420   1.095040   6.051811   5.084466   4.235228
    32  H    2.839100   1.095400   6.126234   5.437510   5.805497
    33  H    5.442697   6.337455   1.094628   2.694557   5.130875
    34  H    5.062493   6.834737   1.097087   2.692626   6.535566
    35  H    4.311400   5.928501   1.095542   3.387348   6.126208
    36  H    5.101929   6.247204   2.517830   0.973105   5.629538
    37  H    7.507800   4.837417   7.222188   5.988400   1.951649
    38  H    7.650445   6.427815   5.025983   4.833561   2.183897
    39  H    7.827091   6.018788   6.034616   5.991077   2.180370
    40  H    8.832032   6.991543   6.717870   6.193621   2.161254
    41  H    7.014880   5.874726   4.968754   3.494706   2.194385
    42  H    8.425914   6.677134   6.628852   5.262390   2.155469
    43  H    7.654126   5.971995   6.794057   4.799586   3.243891
                   16         17         18         19         20
    16  O    0.000000
    17  C    2.374771   0.000000
    18  C    2.392757   2.505931   0.000000
    19  O    2.696550   3.736808   1.430089   0.000000
    20  H    4.212532   2.956036   3.906319   4.757285   0.000000
    21  H    4.064308   2.949606   2.789731   3.640191   1.747356
    22  H    2.774269   3.474224   2.608192   2.466496   3.039282
    23  H    2.815194   2.860197   4.192472   4.725877   2.794624
    24  H    2.604929   3.818180   4.124495   4.095031   3.758464
    25  H    4.865916   4.495244   5.486394   5.927676   2.409568
    26  H    4.813884   5.215052   6.017340   6.157331   3.884003
    27  H    6.170141   6.434403   6.622483   6.569706   4.247695
    28  H    7.506830   7.314933   6.297407   6.133606   5.147823
    29  H    8.200873   7.634408   7.163613   7.276367   5.004831
    30  H    5.380626   6.543234   6.319832   5.854765   5.360462
    31  H    4.318279   5.525592   4.796857   4.203603   4.586228
    32  H    6.042767   6.987864   6.317732   5.742873   5.414152
    33  H    6.526076   5.026913   5.284434   6.099670   2.771569
    34  H    7.905870   6.662180   6.488974   7.051667   4.303193
    35  H    7.393253   6.185810   6.495533   7.096170   3.388542
    36  H    6.930260   6.153805   5.121233   5.385313   4.495362
    37  H    0.974570   3.201990   2.419932   2.169445   4.709845
    38  H    3.347103   1.094957   2.763493   4.119122   2.573506
    39  H    2.674732   1.094508   3.472463   4.558685   2.921806
    40  H    2.570935   1.095227   2.737341   3.969647   4.031596
    41  H    3.365557   2.850197   1.097517   2.089261   3.618663
    42  H    2.659929   2.637102   1.098989   2.080633   4.685916
    43  H    3.551839   4.434862   1.959486   0.971063   5.498947
                   21         22         23         24         25
    21  H    0.000000
    22  H    2.633853   0.000000
    23  H    3.842694   3.036511   0.000000
    24  H    4.317525   2.351659   1.748729   0.000000
    25  H    3.882763   3.603630   2.384461   3.053057   0.000000
    26  H    5.107470   3.876771   2.476775   2.387678   1.751567
    27  H    5.134234   4.132422   4.270972   3.875232   2.469776
    28  H    4.524566   4.799402   6.961667   6.594029   5.678389
    29  H    4.846759   5.602696   7.091287   7.064902   5.358977
    30  H    5.899952   3.806360   4.279783   2.980199   3.802693
    31  H    4.644173   2.307994   3.952389   2.537867   3.868922
    32  H    5.599755   3.766462   5.209225   4.022770   4.319916
    33  H    2.559288   4.848151   5.560266   6.295518   4.574185
    34  H    3.900213   5.819111   6.994354   7.463912   5.675491
    35  H    3.734335   5.356981   5.911981   6.518453   4.233506
    36  H    3.276603   4.751332   6.831946   6.882346   6.081862
    37  H    4.352221   2.593957   3.423304   2.697134   5.254516
    38  H    2.403913   3.783694   3.466429   4.522922   4.578059
    39  H    3.507378   3.837532   2.224528   3.561031   3.999003
    40  H    3.845170   4.283417   3.710860   4.556754   5.545966
    41  H    2.143923   2.861146   4.634045   4.723675   5.515041
    42  H    3.628910   3.653966   4.804118   4.870165   6.344183
    43  H    4.180368   3.325155   5.677733   5.056112   6.814880
                   26         27         28         29         30
    26  H    0.000000
    27  H    2.372346   0.000000
    28  H    6.548411   4.791516   0.000000
    29  H    6.482557   4.620223   1.765599   0.000000
    30  H    2.650319   2.461846   5.928259   6.399524   0.000000
    31  H    3.326828   3.063997   4.941917   5.768601   1.774297
    32  H    3.816696   2.450175   4.449562   5.123492   1.771445
    33  H    6.208538   5.625120   4.232463   3.697708   7.234766
    34  H    7.213528   6.058634   3.422351   2.627446   7.814947
    35  H    5.830266   4.749429   3.763134   2.589756   6.779730
    36  H    7.314490   6.240959   2.624266   3.224614   7.322808
    37  H    5.051550   6.185604   7.302090   8.179399   5.114363
    38  H    5.620201   6.545710   6.921971   7.118861   7.003595
    39  H    4.644368   6.150758   7.710712   7.856289   6.332351
    40  H    6.143582   7.472907   8.230548   8.632333   7.396488
    41  H    6.316449   6.618537   5.655105   6.472311   6.665812
    42  H    6.851646   7.644321   7.320001   8.169067   7.267966
    43  H    7.096982   7.369576   6.382304   7.644525   6.660382
                   31         32         33         34         35
    31  H    0.000000
    32  H    1.770710   0.000000
    33  H    6.306252   6.655637   0.000000
    34  H    6.906893   6.872091   1.777492   0.000000
    35  H    6.196896   6.091898   1.779392   1.773774   0.000000
    36  H    5.997033   6.218459   2.853722   2.357705   3.535750
    37  H    3.907363   5.671795   6.870220   8.096705   7.677584
    38  H    5.934536   7.239242   4.169972   5.845694   5.495265
    39  H    5.595889   6.993184   5.316413   7.002148   6.258791
    40  H    6.338693   7.893578   5.912881   7.543442   7.188254
    41  H    5.106016   6.426156   4.446869   5.572010   5.780739
    42  H    5.788872   7.366666   6.012200   7.286454   7.360819
    43  H    4.955549   6.394342   6.511486   7.337595   7.597328
                   36         37         38         39         40
    36  H    0.000000
    37  H    6.891766   0.000000
    38  H    5.494202   4.067731   0.000000
    39  H    6.782477   3.598847   1.773059   0.000000
    40  H    6.908292   3.392272   1.772940   1.770753   0.000000
    41  H    4.164670   3.438677   2.669256   3.845430   3.222084
    42  H    5.933837   2.790910   2.951134   3.664848   2.407629
    43  H    5.461139   3.009754   4.706156   5.347540   4.535545
                   41         42         43
    41  H    0.000000
    42  H    1.777230   0.000000
    43  H    2.355486   2.296569   0.000000
 Stoichiometry    C15H24O4
 Framework group  C1[X(C15H24O4)]
 Deg. of freedom   123
 Full point group                 C1      NOp   1
 Largest Abelian subgroup         C1      NOp   1
 Largest concise Abelian subgroup C1      NOp   1
                         Standard orientation:                         
 ---------------------------------------------------------------------
 Center     Atomic      Atomic             Coordinates (Angstroms)
 Number     Number       Type             X           Y           Z
 ---------------------------------------------------------------------
      1          6           0       -1.678570    0.722613   -0.067676
      2          6           0       -1.049471   -0.441455   -0.352640
      3          6           0        0.360176   -0.637315   -0.835064
      4          6           0        1.371205    0.344098   -0.190270
      5          6           0        1.331044    1.746803   -0.840998
      6          6           0       -0.056040    2.258400   -1.271562
      7          6           0       -1.194467    2.146770   -0.238390
      8          6           0       -3.036048    0.437722    0.418073
      9          6           0       -3.227011   -1.066948    0.503502
     10          6           0       -1.953236   -1.660382   -0.129920
     11          8           0       -3.889000    1.276682    0.706595
     12          6           0       -0.869120    2.819251    1.111085
     13          6           0       -2.234857   -2.398455   -1.443893
     14          8           0       -1.247283   -2.533006    0.774422
     15          6           0        2.822038   -0.240602   -0.155051
     16          8           0        3.751677    0.798483    0.222099
     17          6           0        3.302902   -0.762406   -1.510461
     18          6           0        2.951946   -1.352501    0.899583
     19          8           0        2.759305   -0.759507    2.186596
     20          1           0        0.385530   -0.536610   -1.930110
     21          1           0        0.640029   -1.673996   -0.628252
     22          1           0        1.073257    0.456239    0.858890
     23          1           0        1.968983    1.757779   -1.734191
     24          1           0        1.780831    2.461902   -0.144580
     25          1           0       -0.372657    1.736480   -2.183553
     26          1           0        0.051170    3.314509   -1.552536
     27          1           0       -2.054090    2.696541   -0.650302
     28          1           0       -3.311284   -1.367502    1.554610
     29          1           0       -4.155438   -1.365827    0.003887
     30          1           0       -0.603592    3.872001    0.954390
     31          1           0       -0.034178    2.330910    1.624417
     32          1           0       -1.737840    2.788595    1.777633
     33          1           0       -1.303909   -2.733669   -1.912057
     34          1           0       -2.860397   -3.278319   -1.248597
     35          1           0       -2.769568   -1.752963   -2.149327
     36          1           0       -1.759846   -3.357959    0.834963
     37          1           0        3.597944    0.963866    1.170151
     38          1           0        2.715518   -1.625648   -1.840195
     39          1           0        3.233887    0.011570   -2.281269
     40          1           0        4.350795   -1.072218   -1.436588
     41          1           0        2.227032   -2.158748    0.729263
     42          1           0        3.961001   -1.782423    0.830645
     43          1           0        2.936292   -1.439276    2.857084
 ---------------------------------------------------------------------
 Rotational constants (GHZ):      0.5341923      0.2772247      0.2273391
 Standard basis: 6-31G(d) (6D, 7F)
 There are   333 symmetry adapted cartesian basis functions of A   symmetry.
 There are   333 symmetry adapted basis functions of A   symmetry.
   333 basis functions,   628 primitive gaussians,   333 cartesian basis functions
    73 alpha electrons       73 beta electrons
       nuclear repulsion energy      1611.6364395287 Hartrees.
 NAtoms=   43 NActive=   43 NUniq=   43 SFac= 1.00D+00 NAtFMM=   60 NAOKFM=F Big=F
 Integral buffers will be    131072 words long.
 Raffenetti 2 integral format.
 Two-electron integral symmetry is turned on.
 ------------------------------------------------------------------------------
 Polarizable Continuum Model (PCM)
 =================================
 Model                : PCM (using non-symmetric T matrix).
 Atomic radii         : SMD-Coulomb.
 Polarization charges : Total charges.
 Charge compensation  : None.
 Solution method      : On-the-fly selection.
 Cavity type          : VdW (van der Waals Surface) (Alpha=1.000).
 Cavity algorithm     : GePol (No added spheres)
                        Default sphere list used, NSphG=   43.
                        Lebedev-Laikov grids with approx.  5.0 points / Ang**2.
                        Smoothing algorithm: Karplus/York (Gamma=1.0000).
                        Polarization charges: spherical gaussians, with
                                              point-specific exponents (IZeta= 3).
                        Self-potential: point-specific (ISelfS= 7).
                        Self-field    : sphere-specific E.n sum rule (ISelfD= 2).
 1st derivatives      : Analytical E(r).r(x)/FMM algorithm (CHGder, D1EAlg=3).
                        Cavity 1st derivative terms included.
 Solvent              : Methanol, Eps=  32.613000 Eps(inf)=   1.765709
 ------------------------------------------------------------------------------
 ------------------------------------------------------------------------------
 Atomic radii for non-electrostatic terms: SMD-CDS.
 ------------------------------------------------------------------------------
 Nuclear repulsion after PCM non-electrostatic terms =     1611.6376751454 Hartrees.
 One-electron integrals computed using PRISM.
 NBasis=   333 RedAO= T EigKep=  9.36D-04  NBF=   333
 NBsUse=   333 1.00D-06 EigRej= -1.00D+00 NBFU=   333
 Initial guess from the checkpoint file:  "DY-202A-11R_11.chk"
 B after Tr=     0.000000    0.000000    0.000000
         Rot=    0.999996    0.000467   -0.002474   -0.001394 Ang=   0.33 deg.
 ExpMin= 1.61D-01 ExpMax= 5.48D+03 ExpMxC= 8.25D+02 IAcc=1 IRadAn=         1 AccDes= 0.00D+00
 Harris functional with IExCor=  402 and IRadAn=       1 diagonalized for initial guess.
 HarFok:  IExCor=  402 AccDes= 0.00D+00 IRadAn=         1 IDoV= 1 UseB2=F ITyADJ=14
 ICtDFT=  3500011 ScaDFX=  1.000000  1.000000  1.000000  1.000000
 FoFCou: FMM=F IPFlag=           0 FMFlag=      100000 FMFlg1=           0
         NFxFlg=           0 DoJE=T BraDBF=F KetDBF=T FulRan=T
         wScrn=  0.000000 ICntrl=     500 IOpCl=  0 I1Cent=   200000004 NGrid=           0
         NMat0=    1 NMatS0=      1 NMatT0=    0 NMatD0=    1 NMtDS0=    0 NMtDT0=    0
 Petite list used in FoFCou.
 Keep R1 ints in memory in canonical form, NReq=1565304907.
 Requested convergence on RMS density matrix=1.00D-08 within 128 cycles.
 Requested convergence on MAX density matrix=1.00D-06.
 Requested convergence on             energy=1.00D-06.
 No special actions if energy rises.
 Inv3:  Mode=1 IEnd=    21951075.
 Iteration    1 A*A^-1 deviation from unit magnitude is 7.33D-15 for   2701.
 Iteration    1 A*A^-1 deviation from orthogonality  is 7.97D-15 for   2696   2607.
 Iteration    1 A^-1*A deviation from unit magnitude is 7.33D-15 for   2701.
 Iteration    1 A^-1*A deviation from orthogonality  is 1.02D-08 for   1993   1968.
 Iteration    2 A*A^-1 deviation from unit magnitude is 5.77D-15 for   1343.
 Iteration    2 A*A^-1 deviation from orthogonality  is 3.26D-15 for   2026   1074.
 Iteration    2 A^-1*A deviation from unit magnitude is 1.11D-15 for    671.
 Iteration    2 A^-1*A deviation from orthogonality  is 5.91D-16 for   2701   1751.
 Error on total polarization charges =  0.05149
 SCF Done:  E(RB3LYP) =  -886.950274573     A.U. after    9 cycles
            NFock=  9  Conv=0.93D-08     -V/T= 2.0094
 SMD-CDS (non-electrostatic) energy       (kcal/mol) =       0.78
 (included in total energy above)
 D1PCM: PCM CHGder 1st derivatives, ID1Alg=3 FixD1E=F DoIter=F DoCFld=F I1PDM=0.
 Calling FoFJK, ICntrl=      2127 FMM=F ISym2X=0 I1Cent= 0 IOpClX= 0 NMat=1 NMatS=1 NMatT=0.
 ***** Axes restored to original set *****
 -------------------------------------------------------------------
 Center     Atomic                   Forces (Hartrees/Bohr)
 Number     Number              X              Y              Z
 -------------------------------------------------------------------
      1        6           0.002283816    0.002409144   -0.000244916
      2        6          -0.001244241   -0.002010157    0.000079591
      3        6           0.000160803    0.000303853   -0.000146432
      4        6          -0.000205431   -0.000728119   -0.000289352
      5        6           0.000090363    0.000156106   -0.000054371
      6        6           0.000042797   -0.000054231    0.000271105
      7        6          -0.001259238   -0.001067110    0.000056762
      8        6          -0.000831107   -0.001186442    0.000705818
      9        6          -0.001591045    0.000060609   -0.000137792
     10        6           0.002749556   -0.000293948    0.000390986
     11        8          -0.001344769    0.001346030    0.000224330
     12        6           0.000093784   -0.000127561   -0.000624021
     13        6          -0.000583968    0.000520151   -0.000065681
     14        8          -0.000405376   -0.000120046   -0.000155512
     15        6           0.000442478    0.000485472   -0.000179005
     16        8           0.000082419   -0.000216132   -0.000614155
     17        6          -0.000595679    0.000096731    0.000521058
     18        6           0.001254801   -0.000586410   -0.001133409
     19        8          -0.001672493    0.000187207    0.001415483
     20        1           0.000038158    0.000002740    0.000099121
     21        1          -0.000047785   -0.000081714    0.000203209
     22        1          -0.000051644    0.000151676    0.000132635
     23        1           0.000208812    0.000002966   -0.000035245
     24        1           0.000198107    0.000031971   -0.000004531
     25        1          -0.000226848    0.000039072   -0.000252498
     26        1          -0.000020289    0.000127697    0.000014461
     27        1          -0.000004768   -0.000106588   -0.000111635
     28        1           0.000723377    0.000410307   -0.000032709
     29        1           0.000217493    0.000292694   -0.000136507
     30        1           0.000093616    0.000087172    0.000158653
     31        1           0.000098983   -0.000144216    0.000150785
     32        1          -0.000104545    0.000116062    0.000209265
     33        1           0.000102967   -0.000220250   -0.000096547
     34        1          -0.000020818   -0.000241815   -0.000078027
     35        1           0.000116091   -0.000083962   -0.000220878
     36        1           0.000233472    0.000141715   -0.000014002
     37        1           0.000190316   -0.000378035    0.000072739
     38        1           0.000221178    0.000218087    0.000265839
     39        1           0.000155756    0.000253346   -0.000169152
     40        1           0.000234196    0.000042030   -0.000129799
     41        1          -0.000126882    0.000079725   -0.000055815
     42        1          -0.000144200   -0.000136173   -0.000092972
     43        1           0.000447783    0.000220344    0.000103118
 -------------------------------------------------------------------
 Cartesian Forces:  Max     0.002749556 RMS     0.000624080

 GradGradGradGradGradGradGradGradGradGradGradGradGradGradGradGradGradGrad
 Berny optimization.
 Using GEDIIS/GDIIS optimizer.
 FormGI is forming the generalized inverse of G from B-inverse, IUseBI=4.
 Internal  Forces:  Max     0.001897635 RMS     0.000311879
 Search for a local minimum.
 Step number   6 out of a maximum of  258
 All quantities printed in internal units (Hartrees-Bohrs-Radians)
 Mixed Optimization -- En-DIIS/RFO-DIIS
 Swapping is turned off.
 Update second derivatives using D2CorX and points    3    4    5    6
 DE= -1.19D-04 DEPred=-1.49D-04 R= 7.97D-01
 TightC=F SS=  1.41D+00  RLast= 2.27D-01 DXNew= 1.2000D+00 6.8188D-01
 Trust test= 7.97D-01 RLast= 2.27D-01 DXMaxT set to 7.14D-01
 ITU=  1  1 -1  1  1  0
     Eigenvalues ---    0.00137   0.00344   0.00347   0.00378   0.00408
     Eigenvalues ---    0.00503   0.00684   0.00725   0.00780   0.00917
     Eigenvalues ---    0.00992   0.01113   0.01221   0.01244   0.01370
     Eigenvalues ---    0.01395   0.02515   0.02623   0.03205   0.03873
     Eigenvalues ---    0.03975   0.04296   0.04433   0.04582   0.04719
     Eigenvalues ---    0.04880   0.05043   0.05172   0.05406   0.05428
     Eigenvalues ---    0.05478   0.05547   0.05560   0.05635   0.05647
     Eigenvalues ---    0.05662   0.05697   0.05908   0.05933   0.06050
     Eigenvalues ---    0.06096   0.06460   0.06946   0.07727   0.08461
     Eigenvalues ---    0.08717   0.08951   0.09113   0.09336   0.09652
     Eigenvalues ---    0.10251   0.11537   0.12103   0.13401   0.13719
     Eigenvalues ---    0.14638   0.15710   0.15940   0.15982   0.16000
     Eigenvalues ---    0.16000   0.16000   0.16000   0.16000   0.16000
     Eigenvalues ---    0.16005   0.16074   0.16110   0.16235   0.16386
     Eigenvalues ---    0.17450   0.18428   0.19189   0.19769   0.20784
     Eigenvalues ---    0.22767   0.23409   0.24443   0.25032   0.26298
     Eigenvalues ---    0.26872   0.27141   0.27901   0.28357   0.28792
     Eigenvalues ---    0.29255   0.29329   0.29426   0.29678   0.30712
     Eigenvalues ---    0.31412   0.31630   0.32354   0.33736   0.33818
     Eigenvalues ---    0.33857   0.33883   0.33943   0.34006   0.34063
     Eigenvalues ---    0.34107   0.34126   0.34156   0.34169   0.34179
     Eigenvalues ---    0.34190   0.34206   0.34288   0.34323   0.34334
     Eigenvalues ---    0.34363   0.34393   0.34428   0.34654   0.36506
     Eigenvalues ---    0.39791   0.41757   0.44283   0.51532   0.52656
     Eigenvalues ---    0.52791   0.54160   0.97831
 En-DIIS/RFO-DIIS IScMMF=        0 using points:     6    5    4    3    2
 RFO step:  Lambda=-5.18811137D-05.
 DidBck=F Rises=F RFO-DIIS coefs:    1.02138    0.35839   -0.15605   -0.34615    0.12243
 Iteration  1 RMS(Cart)=  0.02197028 RMS(Int)=  0.00064600
 Iteration  2 RMS(Cart)=  0.00071315 RMS(Int)=  0.00003510
 Iteration  3 RMS(Cart)=  0.00000239 RMS(Int)=  0.00003506
 Iteration  4 RMS(Cart)=  0.00000000 RMS(Int)=  0.00003506
 Variable       Old X    -DE/DX   Delta X   Delta X   Delta X     New X
                                 (Linear)    (Quad)   (Total)
    R1        2.55779   0.00122  -0.00023   0.00138   0.00115   2.55894
    R2        2.86075  -0.00138   0.00053  -0.00264  -0.00213   2.85862
    R3        2.77723   0.00165  -0.00136   0.00215   0.00079   2.77802
    R4        2.83975   0.00043  -0.00028   0.00021  -0.00009   2.83966
    R5        2.89824  -0.00105  -0.00015  -0.00198  -0.00211   2.89613
    R6        2.92823  -0.00002  -0.00022   0.00168   0.00147   2.92970
    R7        2.07862  -0.00010  -0.00015  -0.00054  -0.00069   2.07793
    R8        2.06646   0.00010   0.00021  -0.00051  -0.00030   2.06616
    R9        2.92306   0.00029   0.00004   0.00055   0.00061   2.92367
   R10        2.95670   0.00036  -0.00128   0.00024  -0.00103   2.95567
   R11        2.07189   0.00015   0.00043   0.00012   0.00056   2.07245
   R12        2.90988   0.00045  -0.00012   0.00032   0.00021   2.91010
   R13        2.07430   0.00015  -0.00019   0.00026   0.00007   2.07437
   R14        2.06895   0.00010   0.00004   0.00080   0.00085   2.06979
   R15        2.91283   0.00013   0.00004  -0.00104  -0.00098   2.91185
   R16        2.07386   0.00026  -0.00012   0.00043   0.00032   2.07418
   R17        2.07509   0.00012  -0.00023   0.00014  -0.00008   2.07501
   R18        2.91482  -0.00007  -0.00035  -0.00124  -0.00159   2.91322
   R19        2.07945  -0.00001  -0.00004   0.00008   0.00004   2.07949
   R20        2.87076   0.00002  -0.00108  -0.00150  -0.00261   2.86815
   R21        2.32569   0.00190  -0.00055   0.00101   0.00046   2.32615
   R22        2.91281   0.00137  -0.00123   0.00095  -0.00029   2.91252
   R23        2.07204  -0.00022  -0.00001  -0.00026  -0.00027   2.07177
   R24        2.07088  -0.00020  -0.00008  -0.00071  -0.00079   2.07009
   R25        2.89726   0.00048  -0.00047   0.00098   0.00051   2.89777
   R26        2.72388  -0.00020  -0.00024  -0.00108  -0.00132   2.72256
   R27        2.07297   0.00009  -0.00013   0.00006  -0.00007   2.07290
   R28        2.06933   0.00021  -0.00048   0.00050   0.00002   2.06935
   R29        2.07001   0.00020  -0.00020   0.00021   0.00001   2.07002
   R30        2.06855   0.00019   0.00000   0.00028   0.00028   2.06883
   R31        2.07319   0.00020  -0.00022   0.00035   0.00014   2.07333
   R32        2.07027   0.00003  -0.00003  -0.00002  -0.00005   2.07022
   R33        1.83890  -0.00024  -0.00002  -0.00043  -0.00045   1.83845
   R34        2.72944  -0.00041   0.00039  -0.00191  -0.00152   2.72792
   R35        2.89112  -0.00061   0.00035  -0.00152  -0.00117   2.88995
   R36        2.90640   0.00031  -0.00172   0.00235   0.00063   2.90703
   R37        1.84167  -0.00001   0.00045   0.00047   0.00092   1.84259
   R38        2.06917  -0.00037   0.00049  -0.00094  -0.00045   2.06872
   R39        2.06832   0.00029  -0.00030   0.00050   0.00020   2.06852
   R40        2.06968   0.00020  -0.00019   0.00039   0.00020   2.06988
   R41        2.70248   0.00171  -0.00140   0.00202   0.00061   2.70309
   R42        2.07401   0.00004   0.00036   0.00055   0.00090   2.07491
   R43        2.07679  -0.00007  -0.00012  -0.00070  -0.00082   2.07597
   R44        1.83504  -0.00001   0.00001   0.00024   0.00025   1.83530
    A1        2.26101   0.00032   0.00004   0.00111   0.00115   2.26216
    A2        1.90941  -0.00008  -0.00048  -0.00138  -0.00199   1.90742
    A3        2.11182  -0.00024   0.00040   0.00017   0.00071   2.11253
    A4        2.23404  -0.00045   0.00047  -0.00059  -0.00014   2.23391
    A5        1.95958   0.00039  -0.00036   0.00077   0.00029   1.95987
    A6        2.08956   0.00006  -0.00011  -0.00018  -0.00015   2.08941
    A7        1.97786   0.00007  -0.00064  -0.00136  -0.00204   1.97582
    A8        1.90634  -0.00003   0.00081   0.00130   0.00210   1.90845
    A9        1.87854  -0.00004   0.00160  -0.00022   0.00140   1.87994
   A10        1.91902   0.00003  -0.00083  -0.00187  -0.00268   1.91635
   A11        1.93345  -0.00010  -0.00095   0.00114   0.00021   1.93365
   A12        1.84333   0.00007   0.00012   0.00125   0.00136   1.84469
   A13        1.96313   0.00009  -0.00027  -0.00132  -0.00159   1.96154
   A14        1.95810   0.00031  -0.00244   0.00358   0.00113   1.95924
   A15        1.86049  -0.00020   0.00079   0.00141   0.00221   1.86270
   A16        1.95242  -0.00030   0.00166  -0.00317  -0.00151   1.95091
   A17        1.87838   0.00006   0.00014  -0.00238  -0.00224   1.87614
   A18        1.84281   0.00003   0.00023   0.00207   0.00230   1.84511
   A19        2.02896  -0.00012   0.00067   0.00097   0.00163   2.03059
   A20        1.91378  -0.00002  -0.00057   0.00015  -0.00042   1.91336
   A21        1.89024   0.00001   0.00067  -0.00028   0.00041   1.89065
   A22        1.86781   0.00014  -0.00025   0.00070   0.00046   1.86828
   A23        1.90808   0.00008  -0.00054  -0.00024  -0.00078   1.90730
   A24        1.84658  -0.00009  -0.00007  -0.00155  -0.00162   1.84497
   A25        2.04184   0.00009   0.00088   0.00069   0.00156   2.04340
   A26        1.91160   0.00010  -0.00087   0.00107   0.00019   1.91179
   A27        1.87878  -0.00001  -0.00039  -0.00103  -0.00142   1.87736
   A28        1.88546  -0.00011   0.00111   0.00090   0.00202   1.88748
   A29        1.88943  -0.00007  -0.00005  -0.00045  -0.00051   1.88892
   A30        1.84723  -0.00002  -0.00086  -0.00143  -0.00230   1.84493
   A31        1.96048   0.00019   0.00024   0.00074   0.00095   1.96143
   A32        1.95945  -0.00009   0.00007  -0.00327  -0.00321   1.95624
   A33        1.83632   0.00000   0.00021   0.00258   0.00281   1.83912
   A34        1.98129  -0.00024   0.00103  -0.00228  -0.00124   1.98005
   A35        1.86489  -0.00002  -0.00058  -0.00042  -0.00099   1.86390
   A36        1.84882   0.00019  -0.00117   0.00344   0.00226   1.85108
   A37        1.90361  -0.00070   0.00062  -0.00143  -0.00104   1.90257
   A38        2.19630   0.00025  -0.00054   0.00040  -0.00002   2.19627
   A39        2.18327   0.00045  -0.00010   0.00104   0.00106   2.18433
   A40        1.82796   0.00059  -0.00065  -0.00011  -0.00108   1.82688
   A41        1.91247  -0.00033  -0.00272  -0.00862  -0.01130   1.90117
   A42        1.92943  -0.00028   0.00123   0.00337   0.00468   1.93411
   A43        1.93042  -0.00036  -0.00018  -0.00511  -0.00530   1.92512
   A44        1.99080  -0.00009   0.00212   0.00555   0.00773   1.99853
   A45        1.87253   0.00043   0.00002   0.00412   0.00415   1.87667
   A46        1.81384  -0.00018  -0.00003  -0.00154  -0.00170   1.81214
   A47        1.94592   0.00013  -0.00186  -0.00316  -0.00498   1.94095
   A48        1.85840   0.00007   0.00029   0.00295   0.00328   1.86168
   A49        1.96680  -0.00016   0.00062  -0.00184  -0.00120   1.96560
   A50        1.96057   0.00016   0.00087   0.00175   0.00265   1.96322
   A51        1.91370  -0.00001   0.00003   0.00183   0.00183   1.91554
   A52        1.92249   0.00023  -0.00031   0.00096   0.00065   1.92314
   A53        1.95684  -0.00006   0.00076  -0.00055   0.00021   1.95705
   A54        1.93145   0.00018  -0.00018   0.00096   0.00078   1.93223
   A55        1.88639  -0.00009   0.00005  -0.00025  -0.00020   1.88619
   A56        1.88152  -0.00018  -0.00016  -0.00068  -0.00084   1.88067
   A57        1.88279  -0.00010  -0.00020  -0.00049  -0.00069   1.88210
   A58        1.93665   0.00003   0.00117   0.00173   0.00290   1.93955
   A59        1.91586   0.00011  -0.00020   0.00072   0.00052   1.91638
   A60        1.93678   0.00030  -0.00054   0.00077   0.00023   1.93701
   A61        1.89174  -0.00018  -0.00043  -0.00199  -0.00242   1.88932
   A62        1.89667  -0.00017   0.00002  -0.00108  -0.00105   1.89561
   A63        1.88480  -0.00010  -0.00006  -0.00029  -0.00034   1.88446
   A64        1.86950   0.00017   0.00077   0.00276   0.00353   1.87304
   A65        1.91119   0.00038   0.00156  -0.00147   0.00008   1.91127
   A66        1.98118   0.00007   0.00004  -0.00020  -0.00016   1.98102
   A67        1.94328  -0.00041  -0.00416   0.00283  -0.00133   1.94195
   A68        1.84877  -0.00046   0.00283  -0.00329  -0.00047   1.84830
   A69        1.86155   0.00009   0.00067  -0.00023   0.00044   1.86199
   A70        1.91174   0.00033  -0.00050   0.00202   0.00151   1.91326
   A71        1.84894  -0.00023   0.00047  -0.00394  -0.00347   1.84547
   A72        1.94666  -0.00015   0.00116  -0.00100   0.00017   1.94682
   A73        1.94220   0.00003  -0.00061   0.00117   0.00057   1.94276
   A74        1.91500   0.00016  -0.00051   0.00021  -0.00030   1.91470
   A75        1.88767   0.00013  -0.00006   0.00135   0.00129   1.88896
   A76        1.88658  -0.00001   0.00018   0.00004   0.00022   1.88680
   A77        1.88374  -0.00016  -0.00018  -0.00183  -0.00202   1.88173
   A78        1.88174   0.00001  -0.00237   0.00247   0.00009   1.88184
   A79        1.94860  -0.00007  -0.00177   0.00038  -0.00139   1.94721
   A80        1.89374  -0.00002   0.00183  -0.00082   0.00101   1.89475
   A81        1.93403  -0.00033  -0.00058  -0.00077  -0.00136   1.93267
   A82        1.92021   0.00043   0.00222   0.00044   0.00266   1.92287
   A83        1.88529   0.00000   0.00080  -0.00170  -0.00089   1.88440
   A84        1.88238   0.00022  -0.00127   0.00112  -0.00015   1.88223
    D1        0.08247   0.00000  -0.00159  -0.00244  -0.00403   0.07844
    D2       -3.05941   0.00000   0.00007  -0.00332  -0.00325  -3.06266
    D3       -3.10619  -0.00006  -0.00223  -0.00502  -0.00723  -3.11342
    D4        0.03512  -0.00006  -0.00057  -0.00591  -0.00645   0.02867
    D5        0.37399  -0.00012  -0.00427  -0.00080  -0.00506   0.36893
    D6       -1.88396   0.00013  -0.00595   0.00456  -0.00139  -1.88535
    D7        2.39642  -0.00005  -0.00472   0.00060  -0.00411   2.39230
    D8       -2.71581  -0.00005  -0.00356   0.00208  -0.00148  -2.71729
    D9        1.30942   0.00019  -0.00524   0.00744   0.00219   1.31161
   D10       -0.69339   0.00002  -0.00401   0.00347  -0.00053  -0.69392
   D11        0.05537  -0.00002   0.00533   0.02132   0.02665   0.08202
   D12       -3.08169   0.00009   0.00727   0.01987   0.02715  -3.05454
   D13       -3.12856  -0.00006   0.00478   0.01902   0.02380  -3.10476
   D14        0.01758   0.00005   0.00672   0.01757   0.02430   0.04187
   D15        0.65738   0.00011   0.00554   0.00397   0.00950   0.66688
   D16       -1.48850   0.00005   0.00644   0.00637   0.01282  -1.47567
   D17        2.80147   0.00001   0.00507   0.00436   0.00943   2.81089
   D18       -2.48392   0.00011   0.00377   0.00491   0.00867  -2.47525
   D19        1.65340   0.00005   0.00468   0.00731   0.01199   1.66539
   D20       -0.33982   0.00001   0.00330   0.00530   0.00859  -0.33123
   D21       -0.10799   0.00016  -0.00428  -0.01115  -0.01542  -0.12341
   D22        2.01524  -0.00008  -0.00455  -0.01600  -0.02053   1.99471
   D23       -2.18126   0.00002  -0.00538  -0.01372  -0.01909  -2.20035
   D24        3.03335   0.00016  -0.00277  -0.01195  -0.01472   3.01863
   D25       -1.12661  -0.00008  -0.00304  -0.01680  -0.01982  -1.14644
   D26        0.96008   0.00002  -0.00387  -0.01452  -0.01838   0.94170
   D27       -1.38245   0.00001  -0.00027  -0.00176  -0.00200  -1.38445
   D28        2.68132   0.00008  -0.00026   0.00068   0.00044   2.68176
   D29        0.67225   0.00000   0.00026  -0.00450  -0.00423   0.66803
   D30        0.75641   0.00004  -0.00028  -0.00243  -0.00269   0.75372
   D31       -1.46301   0.00011  -0.00027   0.00002  -0.00026  -1.46327
   D32        2.81111   0.00003   0.00025  -0.00516  -0.00492   2.80619
   D33        2.78729   0.00008  -0.00120  -0.00135  -0.00253   2.78476
   D34        0.56788   0.00015  -0.00119   0.00109  -0.00009   0.56778
   D35       -1.44119   0.00007  -0.00067  -0.00409  -0.00476  -1.44595
   D36        0.64389  -0.00010  -0.00449   0.00119  -0.00328   0.64061
   D37       -1.47682  -0.00018  -0.00419  -0.00055  -0.00473  -1.48156
   D38        2.79917  -0.00007  -0.00417   0.00135  -0.00281   2.79636
   D39        2.86633   0.00016  -0.00665   0.00235  -0.00430   2.86203
   D40        0.74562   0.00008  -0.00635   0.00060  -0.00575   0.73987
   D41       -1.26157   0.00019  -0.00634   0.00251  -0.00383  -1.26540
   D42       -1.40020   0.00006  -0.00539   0.00171  -0.00368  -1.40388
   D43        2.76227  -0.00002  -0.00509  -0.00004  -0.00513   2.75714
   D44        0.75508   0.00009  -0.00508   0.00187  -0.00321   0.75187
   D45        2.95809   0.00014   0.00298  -0.00061   0.00236   2.96045
   D46        0.89623   0.00041  -0.00167   0.00467   0.00300   0.89923
   D47       -1.27077   0.00024   0.00226  -0.00010   0.00215  -1.26862
   D48        0.73295   0.00000   0.00398   0.00085   0.00483   0.73778
   D49       -1.32892   0.00028  -0.00067   0.00614   0.00547  -1.32344
   D50        2.78727   0.00010   0.00326   0.00136   0.00463   2.79190
   D51       -1.30530   0.00007   0.00283   0.00410   0.00693  -1.29836
   D52        2.91602   0.00035  -0.00182   0.00939   0.00757   2.92360
   D53        0.74902   0.00017   0.00212   0.00461   0.00673   0.75575
   D54        0.84708   0.00001   0.00343  -0.00196   0.00148   0.84856
   D55       -1.30502   0.00000   0.00197  -0.00460  -0.00262  -1.30764
   D56        2.97756  -0.00003   0.00365  -0.00291   0.00075   2.97831
   D57        2.99199   0.00001   0.00295  -0.00055   0.00240   2.99439
   D58        0.83988   0.00000   0.00149  -0.00319  -0.00170   0.83819
   D59       -1.16072  -0.00003   0.00317  -0.00150   0.00167  -1.15905
   D60       -1.29892   0.00002   0.00247  -0.00211   0.00037  -1.29855
   D61        2.83216   0.00001   0.00102  -0.00475  -0.00373   2.82843
   D62        0.83156  -0.00002   0.00270  -0.00306  -0.00036   0.83120
   D63       -1.28999   0.00008   0.00293   0.00266   0.00560  -1.28439
   D64        0.95659  -0.00009   0.00413  -0.00326   0.00088   0.95747
   D65        2.98807  -0.00001   0.00289  -0.00058   0.00232   2.99040
   D66        0.87545   0.00019   0.00335   0.00535   0.00871   0.88416
   D67        3.12203   0.00002   0.00455  -0.00057   0.00399   3.12602
   D68       -1.12967   0.00011   0.00332   0.00211   0.00543  -1.12424
   D69        2.86826   0.00008   0.00288   0.00390   0.00679   2.87505
   D70       -1.16835  -0.00009   0.00408  -0.00201   0.00207  -1.16628
   D71        0.86314   0.00000   0.00284   0.00066   0.00351   0.86665
   D72       -3.05889  -0.00009   0.00424  -0.00907  -0.00484  -3.06372
   D73        1.12293  -0.00009   0.00388  -0.00904  -0.00517   1.11776
   D74       -0.98005  -0.00005   0.00374  -0.00871  -0.00498  -0.98503
   D75        0.97719  -0.00006   0.00296  -0.00521  -0.00224   0.97494
   D76       -1.12418  -0.00006   0.00260  -0.00518  -0.00258  -1.12676
   D77        3.05602  -0.00002   0.00245  -0.00484  -0.00238   3.05364
   D78       -1.06371  -0.00002   0.00385  -0.00565  -0.00179  -1.06551
   D79        3.11810  -0.00003   0.00349  -0.00562  -0.00213   3.11598
   D80        1.01512   0.00001   0.00334  -0.00528  -0.00193   1.01319
   D81       -0.11890   0.00012  -0.00773  -0.02725  -0.03500  -0.15390
   D82        1.95225  -0.00015  -0.00970  -0.03756  -0.04725   1.90500
   D83       -2.27069   0.00001  -0.01057  -0.03577  -0.04632  -2.31701
   D84        3.01819   0.00001  -0.00966  -0.02581  -0.03549   2.98271
   D85       -1.19384  -0.00025  -0.01163  -0.03612  -0.04774  -1.24158
   D86        0.86640  -0.00010  -0.01250  -0.03433  -0.04682   0.81959
   D87        0.13098  -0.00008   0.00699   0.02265   0.02964   0.16062
   D88       -1.97828  -0.00004   0.00892   0.02845   0.03737  -1.94091
   D89        2.13279  -0.00002   0.00771   0.02606   0.03376   2.16655
   D90       -1.92799   0.00015   0.01068   0.03542   0.04611  -1.88188
   D91        2.24594   0.00020   0.01261   0.04121   0.05384   2.29978
   D92        0.07382   0.00021   0.01140   0.03882   0.05023   0.12405
   D93        2.24269  -0.00007   0.00928   0.02994   0.03920   2.28189
   D94        0.13343  -0.00003   0.01121   0.03573   0.04693   0.18036
   D95       -2.03868  -0.00001   0.01000   0.03334   0.04332  -1.99536
   D96        1.02510   0.00022  -0.00328   0.00536   0.00212   1.02722
   D97        3.11566   0.00009  -0.00320   0.00445   0.00129   3.11696
   D98       -1.08549   0.00022  -0.00374   0.00504   0.00134  -1.08415
   D99        3.05704  -0.00002  -0.00415   0.00013  -0.00406   3.05298
   D100      -1.13558  -0.00016  -0.00407  -0.00079  -0.00489  -1.14047
   D101       0.94645  -0.00003  -0.00461  -0.00020  -0.00484   0.94160
   D102      -1.02852   0.00006  -0.00252   0.00248  -0.00004  -1.02856
   D103       1.06205  -0.00007  -0.00244   0.00156  -0.00088   1.06117
   D104      -3.13911   0.00005  -0.00298   0.00215  -0.00083  -3.13994
   D105      -3.02021  -0.00004   0.01873   0.04930   0.06798  -2.95223
   D106       1.28847   0.00005   0.01818   0.04857   0.06679   1.35526
   D107      -0.91271   0.00015   0.01670   0.04828   0.06498  -0.84773
   D108       1.25737   0.00016  -0.00195   0.01389   0.01194   1.26931
   D109      -2.88314   0.00018   0.00068   0.01082   0.01151  -2.87163
   D110      -0.84742   0.00039   0.00177   0.01145   0.01322  -0.83420
   D111      -1.14019   0.00010  -0.00011  -0.00639  -0.00650  -1.14669
   D112       0.96949   0.00018   0.00020  -0.00455  -0.00434   0.96515
   D113       3.05306   0.00010  -0.00074  -0.00595  -0.00669   3.04637
   D114       3.04538  -0.00010  -0.00394  -0.00225  -0.00619   3.03919
   D115      -1.12812  -0.00002  -0.00363  -0.00041  -0.00404  -1.13215
   D116       0.95545  -0.00010  -0.00458  -0.00181  -0.00638   0.94907
   D117       1.04381  -0.00013  -0.00594  -0.00123  -0.00718   1.03663
   D118      -3.12969  -0.00005  -0.00563   0.00061  -0.00502  -3.13471
   D119      -1.04612  -0.00013  -0.00658  -0.00079  -0.00737  -1.05349
   D120      -1.13919   0.00047   0.01518   0.02675   0.04193  -1.09726
   D121       0.98909   0.00002   0.01175   0.02768   0.03943   1.02852
   D122       3.06484  -0.00004   0.01284   0.02529   0.03814   3.10298
   D123       0.94491   0.00075   0.01513   0.02642   0.04155   0.98646
   D124       3.07319   0.00030   0.01170   0.02735   0.03906   3.11225
   D125      -1.13424   0.00024   0.01280   0.02496   0.03776  -1.09648
   D126       2.93826   0.00042   0.01853   0.02344   0.04197   2.98023
   D127      -1.21665  -0.00002   0.01510   0.02437   0.03948  -1.17717
   D128       0.85911  -0.00008   0.01620   0.02198   0.03818   0.89729
   D129      -3.03591   0.00012   0.01553   0.07546   0.09100  -2.94492
   D130       1.11000   0.00040   0.01965   0.07386   0.09350   1.20351
   D131      -0.97370   0.00034   0.01758   0.07617   0.09376  -0.87993
         Item               Value     Threshold  Converged?
 Maximum Force            0.001898     0.000450     NO 
 RMS     Force            0.000312     0.000300     NO 
 Maximum Displacement     0.126900     0.001800     NO 
 RMS     Displacement     0.021955     0.001200     NO 
 Predicted change in Energy=-1.496014D-04
 GradGradGradGradGradGradGradGradGradGradGradGradGradGradGradGradGradGrad

                          Input orientation:                          
 ---------------------------------------------------------------------
 Center     Atomic      Atomic             Coordinates (Angstroms)
 Number     Number       Type             X           Y           Z
 ---------------------------------------------------------------------
      1          6           0       -1.646452    0.720961   -0.084718
      2          6           0       -1.014182   -0.433884   -0.401329
      3          6           0        0.398356   -0.613530   -0.881458
      4          6           0        1.404803    0.341546   -0.189781
      5          6           0        1.370567    1.767743   -0.788471
      6          6           0       -0.010988    2.295958   -1.217143
      7          6           0       -1.163089    2.149363   -0.204475
      8          6           0       -3.009586    0.418028    0.374838
      9          6           0       -3.185377   -1.088021    0.442050
     10          6           0       -1.917179   -1.659113   -0.221984
     11          8           0       -3.875990    1.245952    0.656104
     12          6           0       -0.854291    2.773978    1.170685
     13          6           0       -2.209041   -2.334800   -1.567228
     14          8           0       -1.208541   -2.572338    0.637972
     15          6           0        2.855343   -0.242979   -0.165544
     16          8           0        3.779953    0.779390    0.263059
     17          6           0        3.349192   -0.706313   -1.536740
     18          6           0        2.974760   -1.397722    0.843803
     19          8           0        2.713251   -0.868937    2.146907
     20          1           0        0.434259   -0.467121   -1.970669
     21          1           0        0.676339   -1.657636   -0.714089
     22          1           0        1.097455    0.417298    0.860234
     23          1           0        2.020441    1.812442   -1.672002
     24          1           0        1.811569    2.457397   -0.060770
     25          1           0       -0.315129    1.810711   -2.153508
     26          1           0        0.101576    3.361463   -1.457431
     27          1           0       -2.016618    2.713144   -0.610136
     28          1           0       -3.234651   -1.393748    1.493740
     29          1           0       -4.123874   -1.392048   -0.034174
     30          1           0       -0.583513    3.830576    1.054328
     31          1           0       -0.028051    2.265522    1.678564
     32          1           0       -1.731668    2.724053    1.824621
     33          1           0       -1.283510   -2.651540   -2.058760
     34          1           0       -2.835246   -3.221788   -1.409503
     35          1           0       -2.746889   -1.656343   -2.238472
     36          1           0       -1.687894   -3.418707    0.619332
     37          1           0        3.622460    0.894749    1.218372
     38          1           0        2.770254   -1.559129   -1.905443
     39          1           0        3.282720    0.098043   -2.276180
     40          1           0        4.398759   -1.011850   -1.467376
     41          1           0        2.278346   -2.213281    0.608290
     42          1           0        3.996003   -1.799721    0.796028
     43          1           0        2.961848   -1.545364    2.797959
 ---------------------------------------------------------------------
                    Distance matrix (angstroms):
                    1          2          3          4          5
     1  C    0.000000
     2  C    1.354133   0.000000
     3  C    2.568443   1.502684   0.000000
     4  C    3.076549   2.549026   1.550330   0.000000
     5  C    3.270080   3.268649   2.573772   1.547140   0.000000
     6  C    2.537271   3.020594   2.957257   2.622912   1.539956
     7  C    1.512717   2.595013   3.244996   3.140460   2.627945
     8  C    1.470066   2.304306   3.775773   4.451008   4.728716
     9  C    2.432733   2.419353   3.849670   4.848982   5.515994
    10  C    2.399352   1.532565   2.624853   3.878046   4.782627
    11  O    2.407337   3.482809   4.908340   5.424043   5.466756
    12  C    2.533463   3.575916   4.153989   3.587632   3.130622
    13  C    3.442676   2.529919   3.198682   4.703196   5.500083
    14  O    3.399980   2.385562   2.954270   4.000682   5.246221
    15  C    4.604549   3.881400   2.585851   1.564072   2.575966
    16  O    5.437852   4.989707   3.832146   2.457256   2.808505
    17  C    5.394621   4.516903   3.024142   2.587075   3.255122
    18  C    5.167840   4.288472   3.198334   2.560881   3.906140
    19  O    5.149265   4.536136   3.820335   2.938947   4.167892
    20  H    3.049214   2.135863   1.099593   2.183451   2.696086
    21  H    3.383665   2.110272   1.093364   2.191412   3.495813
    22  H    2.917905   2.602895   2.141223   1.096692   2.148609
    23  H    4.142090   3.983658   3.023485   2.177046   1.097708
    24  H    3.869585   4.057136   3.478691   2.158455   1.095287
    25  H    2.690700   2.932066   2.829155   2.995469   2.169502
    26  H    3.451405   4.094500   4.027455   3.524946   2.144246
    27  H    2.093294   3.309421   4.119767   4.184173   3.521166
    28  H    3.079919   3.072965   4.410108   5.231637   6.034198
    29  H    3.256529   3.274609   4.666320   5.796191   6.382955
    30  H    3.478070   4.526592   4.945849   4.204110   3.386683
    31  H    2.848518   3.547563   3.876142   3.040636   2.879267
    32  H    2.768613   3.929657   4.795762   4.423981   4.167330
    33  H    3.924580   2.781656   2.892784   4.436065   5.309220
    34  H    4.325917   3.479238   4.187842   5.671251   6.555148
    35  H    3.391340   2.805668   3.580714   5.042345   5.548000
    36  H    4.199316   3.225648   3.804449   4.935478   6.183475
    37  H    5.430440   5.087942   4.132680   2.684573   3.140153
    38  H    5.293500   4.224984   2.751109   2.901813   3.778205
    39  H    5.430218   4.718197   3.281942   2.817610   2.942364
    40  H    6.438862   5.547110   4.062657   3.525294   4.166173
    41  H    4.949149   3.876380   2.883212   2.815516   4.315502
    42  H    6.242343   5.329271   4.142954   3.503021   4.704291
    43  H    5.889183   5.222992   4.580165   3.861528   5.135302
                    6          7          8          9         10
     6  C    0.000000
     7  C    1.540884   0.000000
     8  C    3.879770   2.596666   0.000000
     9  C    4.927573   3.871472   1.517762   0.000000
    10  C    4.501832   3.882454   2.421583   1.541238   0.000000
    11  O    4.421516   2.986064   1.230945   2.443398   3.612116
    12  C    2.577089   1.541612   3.290770   4.569453   4.766713
    13  C    5.137890   4.801961   3.462738   2.558299   1.533433
    14  O    5.345642   4.796482   3.500756   2.479811   1.440719
    15  C    3.970883   4.676816   5.926747   6.129728   4.978512
    16  O    4.343065   5.150639   6.800068   7.213535   6.216018
    17  C    4.517365   5.503680   6.734414   6.838268   5.510996
    18  C    5.177399   5.550000   6.271305   6.180987   5.013511
    19  O    5.362356   5.446571   6.127590   6.143967   5.260884
    20  H    2.898387   3.537930   4.259690   4.394143   3.163543
    21  H    4.044303   4.258691   4.368087   4.071114   2.639793
    22  H    3.012226   3.040348   4.135624   4.558893   3.817158
    23  H    2.137145   3.521650   5.606703   6.323167   5.446017
    24  H    2.164480   2.994015   5.252838   6.147542   5.556546
    25  H    1.097608   2.152313   3.948696   4.835068   4.282175
    26  H    1.098049   2.153709   4.658364   5.848931   5.550485
    27  H    2.136599   1.100419   2.687697   4.113629   4.390579
    28  H    5.599538   4.441727   2.141291   1.096334   2.179418
    29  H    5.649480   4.619181   2.164556   1.095445   2.230717
    30  H    2.800433   2.178755   4.241818   5.597961   5.791747
    31  H    2.895918   2.201736   3.741990   4.769059   4.752226
    32  H    3.520843   2.184212   3.008770   4.307746   4.840987
    33  H    5.177389   5.147964   4.280652   3.509379   2.181787
    34  H    6.201528   5.753039   4.057404   2.846718   2.166795
    35  H    4.914158   4.596625   3.346851   2.774971   2.180516
    36  H    6.232339   5.653095   4.065363   2.775965   1.963811
    37  H    4.593155   5.147818   6.702451   7.133071   6.267730
    38  H    4.803203   5.667221   6.520382   6.418894   4.981571
    39  H    4.098890   5.316493   6.835452   7.115602   5.860569
    40  H    5.518159   6.520915   7.766716   7.821178   6.470009
    41  H    5.376476   5.615757   5.911050   5.580870   4.312642
    42  H    6.073172   6.573622   7.360305   7.225236   6.001820
    43  H    6.301948   6.299264   6.736797   6.599078   5.739154
                   11         12         13         14         15
    11  O    0.000000
    12  C    3.424956   0.000000
    13  C    4.532517   5.952405   0.000000
    14  O    4.657784   5.384457   2.433173   0.000000
    15  C    6.942828   4.964768   5.655830   4.752547   0.000000
    16  O    7.680210   5.126245   6.994010   6.021604   1.443552
    17  C    7.798920   6.091949   5.791965   5.383712   1.529295
    18  C    7.345544   5.671998   5.793356   4.349953   1.538336
    19  O    7.079077   5.191453   6.338179   4.534193   2.399885
    20  H    5.330365   4.693952   3.261598   3.733060   3.028260
    21  H    5.570633   5.053158   3.084123   2.493496   2.655224
    22  H    5.046136   3.075651   4.939588   3.782187   2.139710
    23  H    6.364659   4.155660   5.924450   5.915117   2.681647
    24  H    5.859166   2.953559   6.434273   5.908260   2.896976
    25  H    4.570842   3.502690   4.595202   5.272728   4.268668
    26  H    4.976288   2.857589   6.148042   6.427839   4.716376
    27  H    2.685755   2.127447   5.141477   5.490636   5.715971
    28  H    2.842704   4.810449   3.362586   2.495304   6.416037
    29  H    2.738060   5.431172   2.627855   3.216214   7.074396
    30  H    4.204672   1.096932   6.893966   6.446807   5.468791
    31  H    4.109937   1.095053   6.037785   5.087365   4.243498
    32  H    2.854528   1.095407   6.109380   5.452849   5.814182
    33  H    5.411273   6.328490   1.094776   2.698936   5.149324
    34  H    5.030962   6.821346   1.097159   2.694458   6.542441
    35  H    4.251676   5.901866   1.095515   3.388140   6.138374
    36  H    5.152490   6.272817   2.495495   0.972866   5.598419
    37  H    7.527698   4.855417   7.224678   5.974624   1.948877
    38  H    7.655231   6.432395   5.050686   4.829737   2.183286
    39  H    7.820685   6.013017   6.048204   5.982862   2.180305
    40  H    8.836193   6.991880   6.739672   6.189461   2.160570
    41  H    7.060059   5.916287   4.988415   3.505450   2.194046
    42  H    8.441799   6.677158   6.661371   5.263953   2.156194
    43  H    7.689929   5.988960   6.812940   4.807532   3.238812
                   16         17         18         19         20
    16  O    0.000000
    17  C    2.373214   0.000000
    18  C    2.392785   2.507037   0.000000
    19  O    2.720978   3.741674   1.430413   0.000000
    20  H    4.211532   2.956745   3.904026   4.723313   0.000000
    21  H    4.065260   2.953966   2.788785   3.599493   1.747834
    22  H    2.771918   3.475386   2.611291   2.433253   3.039084
    23  H    2.812035   2.850965   4.188694   4.717398   2.793131
    24  H    2.606743   3.814687   4.127131   4.092843   3.754663
    25  H    4.865502   4.488102   5.486464   5.902979   2.404897
    26  H    4.812239   5.205776   6.016703   6.140715   3.877131
    27  H    6.172691   6.429868   6.627746   6.542495   4.239331
    28  H    7.445924   7.280342   6.243334   6.006629   5.130465
    29  H    8.202071   7.653408   7.152725   7.195626   5.038063
    30  H    5.382907   6.539356   6.327775   5.843612   5.353192
    31  H    4.325868   5.529535   4.809684   4.190335   4.582354
    32  H    6.049642   6.991516   6.332574   5.724574   5.411012
    33  H    6.542231   5.051569   5.303753   6.069548   2.780320
    34  H    7.909978   6.677655   6.493133   6.997841   4.311933
    35  H    7.402035   6.209444   6.504196   7.047317   3.406710
    36  H    6.902776   6.113753   5.086759   5.310828   4.463575
    37  H    0.975057   3.198237   2.411482   2.190760   4.710552
    38  H    3.345230   1.094718   2.761563   4.111102   2.579459
    39  H    2.675670   1.094613   3.473680   4.563228   2.920013
    40  H    2.566294   1.095333   2.741938   3.990540   4.033273
    41  H    3.366020   2.831752   1.097996   2.088958   3.619497
    42  H    2.642451   2.656259   1.098555   2.082472   4.702814
    43  H    3.535463   4.432116   1.959767   0.971197   5.503737
                   21         22         23         24         25
    21  H    0.000000
    22  H    2.638405   0.000000
    23  H    3.842610   3.034890   0.000000
    24  H    4.318457   2.349513   1.748046   0.000000
    25  H    3.883860   3.608272   2.384688   3.052965   0.000000
    26  H    5.106297   3.877042   2.475389   2.385807   1.750142
    27  H    5.134836   4.138882   4.270441   3.875851   2.468086
    28  H    4.498888   4.737970   6.922252   6.535453   5.665208
    29  H    4.855396   5.597854   7.120663   7.074490   5.408861
    30  H    5.902119   3.809698   4.276251   2.977496   3.800276
    31  H    4.648884   2.313517   3.953213   2.538956   3.869631
    32  H    5.607383   3.775592   5.209197   4.022478   4.320450
    33  H    2.576237   4.858733   5.567119   6.298628   4.567102
    34  H    3.906584   5.819002   6.999291   7.460905   5.677198
    35  H    3.747297   5.355459   5.922904   6.514965   4.235698
    36  H    3.235581   4.746697   6.809324   6.872945   6.076178
    37  H    4.350714   2.594586   3.429707   2.712453   5.264330
    38  H    2.411121   3.788600   3.461822   4.522652   4.575691
    39  H    3.509382   3.835936   2.213040   3.555121   3.986577
    40  H    3.852387   4.284722   3.697958   4.550579   5.536999
    41  H    2.150314   2.894464   4.633864   4.741387   5.526857
    42  H    3.649768   3.649778   4.800181   4.860957   6.349869
    43  H    4.191734   3.329081   5.669362   5.051491   6.820471
                   26         27         28         29         30
    26  H    0.000000
    27  H    2.371703   0.000000
    28  H    6.515509   4.772469   0.000000
    29  H    6.517358   4.650253   1.767835   0.000000
    30  H    2.645440   2.464323   5.874962   6.402718   0.000000
    31  H    3.324509   3.064786   4.868953   5.752135   1.774149
    32  H    3.812997   2.451399   4.395990   5.110778   1.770877
    33  H    6.199698   5.604979   4.243731   3.708495   7.224897
    34  H    7.208774   6.044217   3.453994   2.626793   7.802346
    35  H    5.822556   4.719872   3.773099   2.612445   6.754925
    36  H    7.313403   6.262527   2.693976   3.235493   7.345814
    37  H    5.063717   6.200742   7.234157   8.173372   5.131881
    38  H    5.615584   6.545554   6.902223   7.145527   7.004065
    39  H    4.630328   6.139824   7.675537   7.880647   6.322330
    40  H    6.131211   7.467764   8.196524   8.650658   7.391287
    41  H    6.331138   6.648379   5.643474   6.486571   6.702044
    42  H    6.847077   7.648193   7.275574   8.172382   7.262158
    43  H    7.096933   7.384790   6.334081   7.632295   6.671624
                   31         32         33         34         35
    31  H    0.000000
    32  H    1.770281   0.000000
    33  H    6.302481   6.646690   0.000000
    34  H    6.893988   6.857876   1.776120   0.000000
    35  H    6.173838   6.060302   1.778817   1.773589   0.000000
    36  H    6.015606   6.260043   2.815005   2.339094   3.520574
    37  H    3.926452   5.690394   6.883626   8.096516   7.682868
    38  H    5.941681   7.247505   4.201175   5.867880   5.528040
    39  H    5.594566   6.989749   5.334598   7.014408   6.279767
    40  H    6.343087   7.897870   5.943610   7.564258   7.215971
    41  H    5.150207   6.475874   4.471247   5.589042   5.802346
    42  H    5.787752   7.370804   6.062068   7.317965   7.395630
    43  H    4.971458   6.419065   6.544800   7.356590   7.613647
                   36         37         38         39         40
    36  H    0.000000
    37  H    6.867651   0.000000
    38  H    5.450468   4.062758   0.000000
    39  H    6.742294   3.600287   1.773778   0.000000
    40  H    6.869837   3.383934   1.772976   1.769624   0.000000
    41  H    4.145388   3.440741   2.643623   3.830294   3.201246
    42  H    5.912616   2.752831   2.976288   3.680862   2.430216
    43  H    5.465888   2.980882   4.707322   5.343279   4.532376
                   41         42         43
    41  H    0.000000
    42  H    1.776689   0.000000
    43  H    2.389129   2.267576   0.000000
 Stoichiometry    C15H24O4
 Framework group  C1[X(C15H24O4)]
 Deg. of freedom   123
 Full point group                 C1      NOp   1
 Largest Abelian subgroup         C1      NOp   1
 Largest concise Abelian subgroup C1      NOp   1
                         Standard orientation:                         
 ---------------------------------------------------------------------
 Center     Atomic      Atomic             Coordinates (Angstroms)
 Number     Number       Type             X           Y           Z
 ---------------------------------------------------------------------
      1          6           0       -1.677618    0.721338   -0.065177
      2          6           0       -1.044582   -0.440617   -0.352928
      3          6           0        0.364640   -0.630539   -0.838813
      4          6           0        1.373781    0.346972   -0.183352
      5          6           0        1.330787    1.754962   -0.823162
      6          6           0       -0.055591    2.266813   -1.256092
      7          6           0       -1.199269    2.146884   -0.230450
      8          6           0       -3.036229    0.428416    0.413851
      9          6           0       -3.207209   -1.075476    0.526428
     10          6           0       -1.942658   -1.662430   -0.130695
     11          8           0       -3.902740    1.261948    0.677684
     12          6           0       -0.881437    2.812240    1.123378
     13          6           0       -2.243174   -2.377916   -1.453264
     14          8           0       -1.224687   -2.548271    0.749915
     15          6           0        2.826120   -0.232809   -0.153576
     16          8           0        3.751168    0.804061    0.237615
     17          6           0        3.310481   -0.734744   -1.514532
     18          6           0        2.956752   -1.357234    0.888095
     19          8           0        2.704001   -0.791260    2.177231
     20          1           0        0.391557   -0.515943   -1.932087
     21          1           0        0.646894   -1.668577   -0.643226
     22          1           0        1.074488    0.452588    0.866410
     23          1           0        1.973562    1.775506   -1.712758
     24          1           0        1.775540    2.466744   -0.119447
     25          1           0       -0.365709    1.753607   -2.175433
     26          1           0        0.052054    3.325128   -1.528292
     27          1           0       -2.057560    2.696336   -0.645613
     28          1           0       -3.247341   -1.350453    1.586958
     29          1           0       -4.148557   -1.395743    0.066761
     30          1           0       -0.614584    3.865687    0.974055
     31          1           0       -0.049787    2.321006    1.639313
     32          1           0       -1.753498    2.779167    1.785445
     33          1           0       -1.320643   -2.706476   -1.942671
     34          1           0       -2.865598   -3.261544   -1.264721
     35          1           0       -2.788210   -1.720779   -2.139747
     36          1           0       -1.701768   -3.396070    0.759819
     37          1           0        3.600868    0.946890    1.190372
     38          1           0        2.731084   -1.599483   -1.853550
     39          1           0        3.235911    0.047473   -2.276604
     40          1           0        4.361424   -1.035385   -1.444613
     41          1           0        2.260825   -2.181143    0.682050
     42          1           0        3.978725   -1.757793    0.843971
     43          1           0        2.959631   -1.447714    2.845771
 ---------------------------------------------------------------------
 Rotational constants (GHZ):      0.5350563      0.2780799      0.2277088
 Standard basis: 6-31G(d) (6D, 7F)
 There are   333 symmetry adapted cartesian basis functions of A   symmetry.
 There are   333 symmetry adapted basis functions of A   symmetry.
   333 basis functions,   628 primitive gaussians,   333 cartesian basis functions
    73 alpha electrons       73 beta electrons
       nuclear repulsion energy      1612.4502328376 Hartrees.
 NAtoms=   43 NActive=   43 NUniq=   43 SFac= 1.00D+00 NAtFMM=   60 NAOKFM=F Big=F
 Integral buffers will be    131072 words long.
 Raffenetti 2 integral format.
 Two-electron integral symmetry is turned on.
 ------------------------------------------------------------------------------
 Polarizable Continuum Model (PCM)
 =================================
 Model                : PCM (using non-symmetric T matrix).
 Atomic radii         : SMD-Coulomb.
 Polarization charges : Total charges.
 Charge compensation  : None.
 Solution method      : On-the-fly selection.
 Cavity type          : VdW (van der Waals Surface) (Alpha=1.000).
 Cavity algorithm     : GePol (No added spheres)
                        Default sphere list used, NSphG=   43.
                        Lebedev-Laikov grids with approx.  5.0 points / Ang**2.
                        Smoothing algorithm: Karplus/York (Gamma=1.0000).
                        Polarization charges: spherical gaussians, with
                                              point-specific exponents (IZeta= 3).
                        Self-potential: point-specific (ISelfS= 7).
                        Self-field    : sphere-specific E.n sum rule (ISelfD= 2).
 1st derivatives      : Analytical E(r).r(x)/FMM algorithm (CHGder, D1EAlg=3).
                        Cavity 1st derivative terms included.
 Solvent              : Methanol, Eps=  32.613000 Eps(inf)=   1.765709
 ------------------------------------------------------------------------------
 ------------------------------------------------------------------------------
 Atomic radii for non-electrostatic terms: SMD-CDS.
 ------------------------------------------------------------------------------
 Nuclear repulsion after PCM non-electrostatic terms =     1612.4514497767 Hartrees.
 One-electron integrals computed using PRISM.
 NBasis=   333 RedAO= T EigKep=  9.36D-04  NBF=   333
 NBsUse=   333 1.00D-06 EigRej= -1.00D+00 NBFU=   333
 Initial guess from the checkpoint file:  "DY-202A-11R_11.chk"
 B after Tr=     0.000000    0.000000    0.000000
         Rot=    0.999993   -0.003518    0.000748   -0.001005 Ang=  -0.43 deg.
 ExpMin= 1.61D-01 ExpMax= 5.48D+03 ExpMxC= 8.25D+02 IAcc=1 IRadAn=         1 AccDes= 0.00D+00
 Harris functional with IExCor=  402 and IRadAn=       1 diagonalized for initial guess.
 HarFok:  IExCor=  402 AccDes= 0.00D+00 IRadAn=         1 IDoV= 1 UseB2=F ITyADJ=14
 ICtDFT=  3500011 ScaDFX=  1.000000  1.000000  1.000000  1.000000
 FoFCou: FMM=F IPFlag=           0 FMFlag=      100000 FMFlg1=           0
         NFxFlg=           0 DoJE=T BraDBF=F KetDBF=T FulRan=T
         wScrn=  0.000000 ICntrl=     500 IOpCl=  0 I1Cent=   200000004 NGrid=           0
         NMat0=    1 NMatS0=      1 NMatT0=    0 NMatD0=    1 NMtDS0=    0 NMtDT0=    0
 Petite list used in FoFCou.
 Keep R1 ints in memory in canonical form, NReq=1565304907.
 Requested convergence on RMS density matrix=1.00D-08 within 128 cycles.
 Requested convergence on MAX density matrix=1.00D-06.
 Requested convergence on             energy=1.00D-06.
 No special actions if energy rises.
 Inv3:  Mode=1 IEnd=    21951075.
 Iteration    1 A*A^-1 deviation from unit magnitude is 7.11D-15 for   2689.
 Iteration    1 A*A^-1 deviation from orthogonality  is 6.57D-15 for   2704   1493.
 Iteration    1 A^-1*A deviation from unit magnitude is 7.33D-15 for   2689.
 Iteration    1 A^-1*A deviation from orthogonality  is 4.27D-11 for   1903   1875.
 Error on total polarization charges =  0.05147
 SCF Done:  E(RB3LYP) =  -886.950398292     A.U. after   10 cycles
            NFock= 10  Conv=0.64D-08     -V/T= 2.0094
 SMD-CDS (non-electrostatic) energy       (kcal/mol) =       0.76
 (included in total energy above)
 D1PCM: PCM CHGder 1st derivatives, ID1Alg=3 FixD1E=F DoIter=F DoCFld=F I1PDM=0.
 Calling FoFJK, ICntrl=      2127 FMM=F ISym2X=0 I1Cent= 0 IOpClX= 0 NMat=1 NMatS=1 NMatT=0.
 ***** Axes restored to original set *****
 -------------------------------------------------------------------
 Center     Atomic                   Forces (Hartrees/Bohr)
 Number     Number              X              Y              Z
 -------------------------------------------------------------------
      1        6           0.001963259    0.001400535   -0.000533631
      2        6          -0.000784198   -0.001132578    0.000543201
      3        6           0.000648029    0.000644857    0.000286156
      4        6          -0.000623002   -0.000171910   -0.000421065
      5        6           0.000323499    0.000448773    0.000112198
      6        6           0.000392675    0.000104999   -0.000269474
      7        6          -0.000962470   -0.001072758   -0.000310582
      8        6          -0.000637226   -0.000279992    0.000310874
      9        6          -0.001624037    0.000094949    0.000366557
     10        6           0.002697325   -0.000538025   -0.000283688
     11        8          -0.001142899    0.001165937    0.000391454
     12        6           0.000051763    0.000260561   -0.000208534
     13        6          -0.000816138    0.000093630   -0.000283133
     14        8          -0.000350747   -0.000024949   -0.000349311
     15        6           0.000280231   -0.000129277   -0.000102718
     16        8           0.000042379    0.000044973    0.000495341
     17        6          -0.000175352   -0.000153143    0.000380719
     18        6           0.000251303   -0.000661610   -0.001612157
     19        8          -0.000298143    0.000299826    0.001571974
     20        1          -0.000109263   -0.000069712   -0.000091177
     21        1          -0.000116525   -0.000108206    0.000255571
     22        1          -0.000034819   -0.000179161   -0.000275404
     23        1           0.000046412    0.000040348   -0.000098572
     24        1           0.000083585   -0.000210167   -0.000072920
     25        1          -0.000328240   -0.000141236   -0.000035702
     26        1          -0.000031577    0.000241207    0.000076034
     27        1          -0.000092813   -0.000193910    0.000065526
     28        1           0.000532511   -0.000227121    0.000044786
     29        1           0.000267612   -0.000026338   -0.000229760
     30        1           0.000121964    0.000135278    0.000134087
     31        1           0.000135560   -0.000168227    0.000095870
     32        1          -0.000196069    0.000069206    0.000185198
     33        1           0.000252226    0.000027738    0.000139324
     34        1          -0.000117167   -0.000249080    0.000030140
     35        1           0.000067955   -0.000052052   -0.000090424
     36        1          -0.000237455    0.000131878    0.000129628
     37        1           0.000153724   -0.000167920   -0.000146982
     38        1           0.000097041    0.000204049    0.000149800
     39        1           0.000060810    0.000162242   -0.000123986
     40        1           0.000193570   -0.000088698   -0.000078927
     41        1          -0.000122138    0.000136964   -0.000005675
     42        1          -0.000036406    0.000124861   -0.000113232
     43        1           0.000173250    0.000213260   -0.000027384
 -------------------------------------------------------------------
 Cartesian Forces:  Max     0.002697325 RMS     0.000525456

 GradGradGradGradGradGradGradGradGradGradGradGradGradGradGradGradGradGrad
 Berny optimization.
 Using GEDIIS/GDIIS optimizer.
 FormGI is forming the generalized inverse of G from B-inverse, IUseBI=4.
 Internal  Forces:  Max     0.001678400 RMS     0.000266562
 Search for a local minimum.
 Step number   7 out of a maximum of  258
 All quantities printed in internal units (Hartrees-Bohrs-Radians)
 Mixed Optimization -- En-DIIS/RFO-DIIS
 Swapping is turned off.
 Update second derivatives using D2CorX and points    4    5    6    7
 DE= -1.24D-04 DEPred=-1.50D-04 R= 8.27D-01
 TightC=F SS=  1.41D+00  RLast= 2.98D-01 DXNew= 1.2000D+00 8.9421D-01
 Trust test= 8.27D-01 RLast= 2.98D-01 DXMaxT set to 8.94D-01
 ITU=  1  1  1 -1  1  1  0
     Eigenvalues ---    0.00158   0.00344   0.00346   0.00375   0.00399
     Eigenvalues ---    0.00554   0.00710   0.00744   0.00750   0.00888
     Eigenvalues ---    0.00983   0.01120   0.01225   0.01254   0.01370
     Eigenvalues ---    0.01444   0.02517   0.02633   0.03207   0.03867
     Eigenvalues ---    0.03979   0.04265   0.04434   0.04583   0.04714
     Eigenvalues ---    0.04940   0.05051   0.05203   0.05269   0.05424
     Eigenvalues ---    0.05444   0.05530   0.05559   0.05628   0.05657
     Eigenvalues ---    0.05670   0.05782   0.05931   0.05983   0.06078
     Eigenvalues ---    0.06197   0.06506   0.06958   0.07735   0.08505
     Eigenvalues ---    0.08802   0.08967   0.09194   0.09338   0.09718
     Eigenvalues ---    0.10237   0.11528   0.12084   0.13379   0.13718
     Eigenvalues ---    0.14683   0.15597   0.15934   0.15995   0.16000
     Eigenvalues ---    0.16000   0.16000   0.16000   0.16000   0.16002
     Eigenvalues ---    0.16069   0.16084   0.16172   0.16279   0.16440
     Eigenvalues ---    0.17393   0.18163   0.19127   0.19647   0.20833
     Eigenvalues ---    0.22642   0.23499   0.24452   0.25027   0.26467
     Eigenvalues ---    0.26778   0.27144   0.27922   0.28373   0.28769
     Eigenvalues ---    0.29260   0.29330   0.29431   0.29663   0.30706
     Eigenvalues ---    0.30822   0.31659   0.32416   0.33738   0.33818
     Eigenvalues ---    0.33857   0.33908   0.33959   0.34004   0.34064
     Eigenvalues ---    0.34104   0.34123   0.34155   0.34172   0.34182
     Eigenvalues ---    0.34190   0.34207   0.34288   0.34333   0.34361
     Eigenvalues ---    0.34365   0.34403   0.34420   0.34641   0.36616
     Eigenvalues ---    0.39839   0.41930   0.44085   0.51571   0.52642
     Eigenvalues ---    0.52833   0.53286   0.97367
 En-DIIS/RFO-DIIS IScMMF=        0 using points:     7    6    5    4    3
 RFO step:  Lambda=-3.30075804D-05.
 DidBck=F Rises=F RFO-DIIS coefs:    1.02265    0.02663   -0.29825    0.13004    0.11893
 Iteration  1 RMS(Cart)=  0.00952049 RMS(Int)=  0.00004087
 Iteration  2 RMS(Cart)=  0.00005268 RMS(Int)=  0.00001669
 Iteration  3 RMS(Cart)=  0.00000000 RMS(Int)=  0.00001669
 Variable       Old X    -DE/DX   Delta X   Delta X   Delta X     New X
                                 (Linear)    (Quad)   (Total)
    R1        2.55894   0.00071   0.00042   0.00068   0.00109   2.56003
    R2        2.85862  -0.00091  -0.00101  -0.00229  -0.00329   2.85533
    R3        2.77802   0.00152   0.00120   0.00297   0.00415   2.78217
    R4        2.83966   0.00044   0.00045   0.00093   0.00139   2.84105
    R5        2.89613  -0.00022  -0.00082  -0.00134  -0.00215   2.89397
    R6        2.92970  -0.00027  -0.00003  -0.00114  -0.00117   2.92853
    R7        2.07793   0.00008  -0.00001   0.00003   0.00002   2.07795
    R8        2.06616   0.00011   0.00007   0.00013   0.00020   2.06636
    R9        2.92367   0.00037   0.00007   0.00156   0.00162   2.92529
   R10        2.95567   0.00059   0.00032   0.00116   0.00148   2.95715
   R11        2.07245  -0.00027  -0.00015  -0.00017  -0.00032   2.07213
   R12        2.91010   0.00039   0.00017   0.00091   0.00107   2.91117
   R13        2.07437   0.00011   0.00015  -0.00023  -0.00008   2.07429
   R14        2.06979  -0.00015   0.00008  -0.00017  -0.00008   2.06971
   R15        2.91185   0.00034   0.00002   0.00106   0.00106   2.91291
   R16        2.07418   0.00018   0.00017   0.00039   0.00055   2.07473
   R17        2.07501   0.00021   0.00009   0.00038   0.00047   2.07548
   R18        2.91322   0.00033  -0.00003   0.00037   0.00034   2.91356
   R19        2.07949  -0.00005   0.00001  -0.00020  -0.00020   2.07929
   R20        2.86815   0.00065   0.00006   0.00029   0.00036   2.86852
   R21        2.32615   0.00168   0.00043   0.00090   0.00133   2.32748
   R22        2.91252   0.00126   0.00119   0.00215   0.00335   2.91587
   R23        2.07177   0.00008  -0.00018   0.00018   0.00000   2.07177
   R24        2.07009  -0.00012  -0.00006  -0.00044  -0.00050   2.06959
   R25        2.89777   0.00038   0.00037   0.00063   0.00100   2.89877
   R26        2.72256  -0.00049   0.00002  -0.00174  -0.00172   2.72085
   R27        2.07290   0.00015   0.00006   0.00023   0.00029   2.07319
   R28        2.06935   0.00023   0.00021   0.00012   0.00033   2.06968
   R29        2.07002   0.00026   0.00014   0.00052   0.00065   2.07067
   R30        2.06883   0.00014   0.00012   0.00041   0.00052   2.06935
   R31        2.07333   0.00027   0.00010   0.00050   0.00060   2.07393
   R32        2.07022  -0.00001   0.00004  -0.00007  -0.00003   2.07019
   R33        1.83845   0.00000  -0.00010  -0.00004  -0.00015   1.83830
[truncated: 1,099,901 more chars]
