# Supplementary material for: New patchoulol- and guaiane-type sesquiterpenoids from Sanguisorba officinalis with anti-melanogenic activity
Source: Nat Prod Bioprospect. 2026 May 12;16(1):63. doi: 10.1007/s13659-026-00616-0 (PMC13161421; doi:10.1007/s13659-026-00616-0)
Supplement: Supplementary file 2 — Additional file 2. It includes the calculated NMR data of compound 11. [file 13659_2026_616_MOESM2_ESM.zip › New folder/11R-opt_freq-conf-12.log]

 Entering Gaussian System, Link 0=/gpfs/home/zhengshan/software/Gaussian/g09/g09
 Input=DY-202A-11R_12.gjf
 Output=DY-202A-11R_12.log
 Initial command:
 /gpfs/home/zhengshan/software/Gaussian/g09/l1.exe "/gpfs/home/zhengshan/software/Gaussian/g09/scratch/zhengshan/%J/Gau-12985.inp" -scrdir="/gpfs/home/zhengshan/software/Gaussian/g09/scratch/zhengshan/%J/"
 Entering Link 1 = /gpfs/home/zhengshan/software/Gaussian/g09/l1.exe PID=     12986.
  
 Copyright (c) 1988,1990,1992,1993,1995,1998,2003,2009,2013,
            Gaussian, Inc.  All Rights Reserved.
  
 This is part of the Gaussian(R) 09 program.  It is based on
 the Gaussian(R) 03 system (copyright 2003, Gaussian, Inc.),
 the Gaussian(R) 98 system (copyright 1998, Gaussian, Inc.),
 the Gaussian(R) 94 system (copyright 1995, Gaussian, Inc.),
 the Gaussian 92(TM) system (copyright 1992, Gaussian, Inc.),
 the Gaussian 90(TM) system (copyright 1990, Gaussian, Inc.),
 the Gaussian 88(TM) system (copyright 1988, Gaussian, Inc.),
 the Gaussian 86(TM) system (copyright 1986, Carnegie Mellon
 University), and the Gaussian 82(TM) system (copyright 1983,
 Carnegie Mellon University). Gaussian is a federally registered
 trademark of Gaussian, Inc.
  
 This software contains proprietary and confidential information,
 including trade secrets, belonging to Gaussian, Inc.
  
 This software is provided under written license and may be
 used, copied, transmitted, or stored only in accord with that
 written license.
  
 The following legend is applicable only to US Government
 contracts under FAR:
  
                    RESTRICTED RIGHTS LEGEND
  
 Use, reproduction and disclosure by the US Government is
 subject to restrictions as set forth in subparagraphs (a)
 and (c) of the Commercial Computer Software - Restricted
 Rights clause in FAR 52.227-19.
  
 Gaussian, Inc.
 340 Quinnipiac St., Bldg. 40, Wallingford CT 06492
  
  
 ---------------------------------------------------------------
 Warning -- This program may not be used in any manner that
 competes with the business of Gaussian, Inc. or will provide
 assistance to any competitor of Gaussian, Inc.  The licensee
 of this program is prohibited from giving any competitor of
 Gaussian, Inc. access to this program.  By using this program,
 the user acknowledges that Gaussian, Inc. is engaged in the
 business of creating and licensing software in the field of
 computational chemistry and represents and warrants to the
 licensee that it is not a competitor of Gaussian, Inc. and that
 it will not use this program in any manner prohibited above.
 ---------------------------------------------------------------
  

 Cite this work as:
 Gaussian 09, Revision D.01,
 M. J. Frisch, G. W. Trucks, H. B. Schlegel, G. E. Scuseria, 
 M. A. Robb, J. R. Cheeseman, G. Scalmani, V. Barone, B. Mennucci, 
 G. A. Petersson, H. Nakatsuji, M. Caricato, X. Li, H. P. Hratchian, 
 A. F. Izmaylov, J. Bloino, G. Zheng, J. L. Sonnenberg, M. Hada, 
 M. Ehara, K. Toyota, R. Fukuda, J. Hasegawa, M. Ishida, T. Nakajima, 
 Y. Honda, O. Kitao, H. Nakai, T. Vreven, J. A. Montgomery, Jr., 
 J. E. Peralta, F. Ogliaro, M. Bearpark, J. J. Heyd, E. Brothers, 
 K. N. Kudin, V. N. Staroverov, T. Keith, R. Kobayashi, J. Normand, 
 K. Raghavachari, A. Rendell, J. C. Burant, S. S. Iyengar, J. Tomasi, 
 M. Cossi, N. Rega, J. M. Millam, M. Klene, J. E. Knox, J. B. Cross, 
 V. Bakken, C. Adamo, J. Jaramillo, R. Gomperts, R. E. Stratmann, 
 O. Yazyev, A. J. Austin, R. Cammi, C. Pomelli, J. W. Ochterski, 
 R. L. Martin, K. Morokuma, V. G. Zakrzewski, G. A. Voth, 
 P. Salvador, J. J. Dannenberg, S. Dapprich, A. D. Daniels, 
 O. Farkas, J. B. Foresman, J. V. Ortiz, J. Cioslowski, 
 and D. J. Fox, Gaussian, Inc., Wallingford CT, 2013.
 
 ******************************************
 Gaussian 09:  ES64L-G09RevD.01 24-Apr-2013
                10-Mar-2024 
 ******************************************
 %nprocshared=4
 Will use up to    4 processors via shared memory.
 %mem=12GB
 %chk=DY-202A-11R_12.chk
 ----------------------------------------------------------
 # opt freq b3lyp/6-31g(d) scrf=(smd,solvent=methanol,read)
 ----------------------------------------------------------
 1/14=-1,18=20,19=15,26=3,38=1,40=2/1,3;
 2/9=110,12=2,17=6,18=5,40=1/2;
 3/5=1,6=6,7=1,11=2,16=1,25=1,30=1,70=32203,71=1,72=3,74=-5/1,2,3;
 4//1;
 5/5=2,38=5,53=3/2;
 6/7=2,8=2,9=2,10=2,28=1/1;
 7//1,2,3,16;
 1/14=-1,18=20,19=15,26=3/3(2);
 2/9=110/2;
 99//99;
 2/9=110/2;
 3/5=1,6=6,7=1,11=2,16=1,25=1,30=1,70=32205,71=1,72=3,74=-5/1,2,3;
 4/5=5,16=3,69=1/1;
 5/5=2,38=5,53=3/2;
 7//1,2,3,16;
 1/14=-1,18=20,19=15,26=3/3(-5);
 2/9=110/2;
 6/7=2,8=2,9=2,10=2,19=2,28=1/1;
 99/9=1/99;
 --------
 opt+freq
 --------
 Symbolic Z-matrix:
 Charge =  0 Multiplicity = 1
 C                    -1.6174    0.7263   -0.0789 
 C                    -1.0142   -0.4251   -0.4114 
 C                     0.4067   -0.5861   -0.8864 
 C                     1.4044    0.3678   -0.195 
 C                     1.352     1.8038   -0.7746 
 C                    -0.0229    2.3537   -1.1693 
 C                    -1.1738    2.1514   -0.1698 
 C                    -2.981     0.3589    0.3559 
 C                    -3.2079   -1.1208    0.3291 
 C                    -1.8878   -1.6459   -0.2392 
 O                    -3.8201    1.1806    0.6956 
 C                    -0.8641    2.7451    1.206 
 C                    -2.1039   -2.4077   -1.5451 
 O                    -1.2785   -2.5304    0.6952 
 C                     2.8657   -0.204    -0.1559 
 O                     3.7198    0.7809    0.4633 
 C                     3.4355   -0.5376   -1.5395 
 C                     2.9815   -1.4563    0.7516 
 O                     2.525    -1.1561    2.0709 
 H                     0.4422   -0.4661   -1.9761 
 H                     0.7035   -1.6206   -0.693 
 H                     1.0966    0.4691    0.8544 
 H                     1.9861    1.8732   -1.6654 
 H                     1.7962    2.4895   -0.0413 
 H                    -0.3103    1.9247   -2.1391 
 H                     0.0915    3.4302   -1.3559 
 H                    -2.0187    2.7229   -0.58 
 H                    -3.4047   -1.48      1.3437 
 H                    -4.063    -1.3316   -0.3207 
 H                    -0.547     3.7895    1.1124 
 H                    -0.073     2.1991    1.7281 
 H                    -1.7511    2.7285    1.8489 
 H                    -1.1626   -2.821    -1.9252 
 H                    -2.7708   -3.263    -1.3858 
 H                    -2.5388   -1.7704   -2.3227 
 H                    -0.893    -2.0036    1.4186 
 H                     3.894     1.4847   -0.1858 
 H                     2.863    -1.325    -2.0389 
 H                     3.4606    0.3403   -2.192 
 H                     4.4752   -0.8753   -1.4549 
 H                     2.4119   -2.3092    0.3745 
 H                     4.0284   -1.7676    0.8441 
 H                     2.9924   -0.3302    2.3091 
 

 GradGradGradGradGradGradGradGradGradGradGradGradGradGradGradGradGradGrad
 Berny optimization.
 Initialization pass.
                           ----------------------------
                           !    Initial Parameters    !
                           ! (Angstroms and Degrees)  !
 --------------------------                            --------------------------
 ! Name  Definition              Value          Derivative Info.                !
 --------------------------------------------------------------------------------
 ! R1    R(1,2)                  1.3417         estimate D2E/DX2                !
 ! R2    R(1,7)                  1.4953         estimate D2E/DX2                !
 ! R3    R(1,8)                  1.4776         estimate D2E/DX2                !
 ! R4    R(2,3)                  1.5068         estimate D2E/DX2                !
 ! R5    R(2,10)                 1.511          estimate D2E/DX2                !
 ! R6    R(3,4)                  1.5438         estimate D2E/DX2                !
 ! R7    R(3,20)                 1.0969         estimate D2E/DX2                !
 ! R8    R(3,21)                 1.0935         estimate D2E/DX2                !
 ! R9    R(4,5)                  1.5494         estimate D2E/DX2                !
 ! R10   R(4,15)                 1.5697         estimate D2E/DX2                !
 ! R11   R(4,22)                 1.0983         estimate D2E/DX2                !
 ! R12   R(5,6)                  1.5325         estimate D2E/DX2                !
 ! R13   R(5,23)                 1.0956         estimate D2E/DX2                !
 ! R14   R(5,24)                 1.0978         estimate D2E/DX2                !
 ! R15   R(6,7)                  1.5377         estimate D2E/DX2                !
 ! R16   R(6,25)                 1.0987         estimate D2E/DX2                !
 ! R17   R(6,26)                 1.0985         estimate D2E/DX2                !
 ! R18   R(7,12)                 1.5301         estimate D2E/DX2                !
 ! R19   R(7,27)                 1.0994         estimate D2E/DX2                !
 ! R20   R(8,9)                  1.4972         estimate D2E/DX2                !
 ! R21   R(8,11)                 1.2226         estimate D2E/DX2                !
 ! R22   R(9,10)                 1.5301         estimate D2E/DX2                !
 ! R23   R(9,28)                 1.0942         estimate D2E/DX2                !
 ! R24   R(9,29)                 1.0945         estimate D2E/DX2                !
 ! R25   R(10,13)                1.5272         estimate D2E/DX2                !
 ! R26   R(10,14)                1.4236         estimate D2E/DX2                !
 ! R27   R(12,30)                1.0955         estimate D2E/DX2                !
 ! R28   R(12,31)                1.0939         estimate D2E/DX2                !
 ! R29   R(12,32)                1.0956         estimate D2E/DX2                !
 ! R30   R(13,33)                1.0961         estimate D2E/DX2                !
 ! R31   R(13,34)                1.0962         estimate D2E/DX2                !
 ! R32   R(13,35)                1.0954         estimate D2E/DX2                !
 ! R33   R(14,36)                0.9744         estimate D2E/DX2                !
 ! R34   R(15,16)                1.4432         estimate D2E/DX2                !
 ! R35   R(15,17)                1.5331         estimate D2E/DX2                !
 ! R36   R(15,18)                1.5509         estimate D2E/DX2                !
 ! R37   R(16,37)                0.9731         estimate D2E/DX2                !
 ! R38   R(17,38)                1.0941         estimate D2E/DX2                !
 ! R39   R(17,39)                1.0941         estimate D2E/DX2                !
 ! R40   R(17,40)                1.0964         estimate D2E/DX2                !
 ! R41   R(18,19)                1.428          estimate D2E/DX2                !
 ! R42   R(18,41)                1.0927         estimate D2E/DX2                !
 ! R43   R(18,42)                1.0961         estimate D2E/DX2                !
 ! R44   R(19,43)                0.9784         estimate D2E/DX2                !
 ! A1    A(2,1,7)              132.0238         estimate D2E/DX2                !
 ! A2    A(2,1,8)              105.9281         estimate D2E/DX2                !
 ! A3    A(7,1,8)              121.912          estimate D2E/DX2                !
 ! A4    A(1,2,3)              126.4245         estimate D2E/DX2                !
 ! A5    A(1,2,10)             113.902          estimate D2E/DX2                !
 ! A6    A(3,2,10)             119.6556         estimate D2E/DX2                !
 ! A7    A(2,3,4)              113.7164         estimate D2E/DX2                !
 ! A8    A(2,3,20)             109.3905         estimate D2E/DX2                !
 ! A9    A(2,3,21)             107.5346         estimate D2E/DX2                !
 ! A10   A(4,3,20)             110.8801         estimate D2E/DX2                !
 ! A11   A(4,3,21)             109.265          estimate D2E/DX2                !
 ! A12   A(20,3,21)            105.6899         estimate D2E/DX2                !
 ! A13   A(3,4,5)              112.5359         estimate D2E/DX2                !
 ! A14   A(3,4,15)             112.8121         estimate D2E/DX2                !
 ! A15   A(3,4,22)             107.6854         estimate D2E/DX2                !
 ! A16   A(5,4,15)             112.2352         estimate D2E/DX2                !
 ! A17   A(5,4,22)             105.216          estimate D2E/DX2                !
 ! A18   A(15,4,22)            105.7061         estimate D2E/DX2                !
 ! A19   A(4,5,6)              117.3381         estimate D2E/DX2                !
 ! A20   A(4,5,23)             110.076          estimate D2E/DX2                !
 ! A21   A(4,5,24)             108.3802         estimate D2E/DX2                !
 ! A22   A(6,5,23)             106.6846         estimate D2E/DX2                !
 ! A23   A(6,5,24)             108.1148         estimate D2E/DX2                !
 ! A24   A(23,5,24)            105.625          estimate D2E/DX2                !
 ! A25   A(5,6,7)              117.1856         estimate D2E/DX2                !
 ! A26   A(5,6,25)             108.7785         estimate D2E/DX2                !
 ! A27   A(5,6,26)             107.5749         estimate D2E/DX2                !
 ! A28   A(7,6,25)             109.0618         estimate D2E/DX2                !
 ! A29   A(7,6,26)             108.4984         estimate D2E/DX2                !
 ! A30   A(25,6,26)            105.0663         estimate D2E/DX2                !
 ! A31   A(1,7,6)              112.764          estimate D2E/DX2                !
 ! A32   A(1,7,12)             112.0354         estimate D2E/DX2                !
 ! A33   A(1,7,27)             106.8645         estimate D2E/DX2                !
 ! A34   A(6,7,12)             112.4521         estimate D2E/DX2                !
 ! A35   A(6,7,27)             105.3242         estimate D2E/DX2                !
 ! A36   A(12,7,27)            106.8178         estimate D2E/DX2                !
 ! A37   A(1,8,9)              112.3528         estimate D2E/DX2                !
 ! A38   A(1,8,11)             123.231          estimate D2E/DX2                !
 ! A39   A(9,8,11)             124.4161         estimate D2E/DX2                !
 ! A40   A(8,9,10)             102.4188         estimate D2E/DX2                !
 ! A41   A(8,9,28)             109.579          estimate D2E/DX2                !
 ! A42   A(8,9,29)             108.6252         estimate D2E/DX2                !
 ! A43   A(10,9,28)            112.7626         estimate D2E/DX2                !
 ! A44   A(10,9,29)            112.7951         estimate D2E/DX2                !
 ! A45   A(28,9,29)            110.2909         estimate D2E/DX2                !
 ! A46   A(2,10,9)             105.299          estimate D2E/DX2                !
 ! A47   A(2,10,13)            112.7908         estimate D2E/DX2                !
 ! A48   A(2,10,14)            109.2278         estimate D2E/DX2                !
 ! A49   A(9,10,13)            111.5111         estimate D2E/DX2                !
 ! A50   A(9,10,14)            109.7966         estimate D2E/DX2                !
 ! A51   A(13,10,14)           108.1727         estimate D2E/DX2                !
 ! A52   A(7,12,30)            110.5902         estimate D2E/DX2                !
 ! A53   A(7,12,31)            112.4496         estimate D2E/DX2                !
 ! A54   A(7,12,32)            110.9698         estimate D2E/DX2                !
 ! A55   A(30,12,31)           107.8972         estimate D2E/DX2                !
 ! A56   A(30,12,32)           107.3932         estimate D2E/DX2                !
 ! A57   A(31,12,32)           107.3298         estimate D2E/DX2                !
 ! A58   A(10,13,33)           111.291          estimate D2E/DX2                !
 ! A59   A(10,13,34)           110.5495         estimate D2E/DX2                !
 ! A60   A(10,13,35)           111.8986         estimate D2E/DX2                !
 ! A61   A(33,13,34)           106.1801         estimate D2E/DX2                !
 ! A62   A(33,13,35)           108.3105         estimate D2E/DX2                !
 ! A63   A(34,13,35)           108.3942         estimate D2E/DX2                !
 ! A64   A(10,14,36)           108.7058         estimate D2E/DX2                !
 ! A65   A(4,15,16)            108.2419         estimate D2E/DX2                !
 ! A66   A(4,15,17)            113.7532         estimate D2E/DX2                !
 ! A67   A(4,15,18)            112.2244         estimate D2E/DX2                !
 ! A68   A(16,15,17)           108.4061         estimate D2E/DX2                !
 ! A69   A(16,15,18)           104.8213         estimate D2E/DX2                !
 ! A70   A(17,15,18)           108.9438         estimate D2E/DX2                !
 ! A71   A(15,16,37)           108.2587         estimate D2E/DX2                !
 ! A72   A(15,17,38)           111.9657         estimate D2E/DX2                !
 ! A73   A(15,17,39)           111.8484         estimate D2E/DX2                !
 ! A74   A(15,17,40)           110.4766         estimate D2E/DX2                !
 ! A75   A(38,17,39)           108.4958         estimate D2E/DX2                !
 ! A76   A(38,17,40)           108.043          estimate D2E/DX2                !
 ! A77   A(39,17,40)           105.7472         estimate D2E/DX2                !
 ! A78   A(15,18,19)           110.3039         estimate D2E/DX2                !
 ! A79   A(15,18,41)           112.9167         estimate D2E/DX2                !
 ! A80   A(15,18,42)           110.4887         estimate D2E/DX2                !
 ! A81   A(19,18,41)           108.4383         estimate D2E/DX2                !
 ! A82   A(19,18,42)           106.6828         estimate D2E/DX2                !
 ! A83   A(41,18,42)           107.7767         estimate D2E/DX2                !
 ! A84   A(18,19,43)           104.4579         estimate D2E/DX2                !
 ! D1    D(7,1,2,3)              5.9078         estimate D2E/DX2                !
 ! D2    D(7,1,2,10)          -175.6467         estimate D2E/DX2                !
 ! D3    D(8,1,2,3)           -178.3972         estimate D2E/DX2                !
 ! D4    D(8,1,2,10)             0.0483         estimate D2E/DX2                !
 ! D5    D(2,1,7,6)             19.9964         estimate D2E/DX2                !
 ! D6    D(2,1,7,12)          -108.0757         estimate D2E/DX2                !
 ! D7    D(2,1,7,27)           135.2542         estimate D2E/DX2                !
 ! D8    D(8,1,7,6)           -155.1255         estimate D2E/DX2                !
 ! D9    D(8,1,7,12)            76.8024         estimate D2E/DX2                !
 ! D10   D(8,1,7,27)           -39.8677         estimate D2E/DX2                !
 ! D11   D(2,1,8,9)              2.0293         estimate D2E/DX2                !
 ! D12   D(2,1,8,11)          -177.9129         estimate D2E/DX2                !
 ! D13   D(7,1,8,9)            178.2627         estimate D2E/DX2                !
 ! D14   D(7,1,8,11)            -1.6795         estimate D2E/DX2                !
 ! D15   D(1,2,3,4)             36.849          estimate D2E/DX2                !
 ! D16   D(1,2,3,20)           -87.7148         estimate D2E/DX2                !
 ! D17   D(1,2,3,21)           157.9627         estimate D2E/DX2                !
 ! D18   D(10,2,3,4)          -141.5156         estimate D2E/DX2                !
 ! D19   D(10,2,3,20)           93.9207         estimate D2E/DX2                !
 ! D20   D(10,2,3,21)          -20.4018         estimate D2E/DX2                !
 ! D21   D(1,2,10,9)            -1.9807         estimate D2E/DX2                !
 ! D22   D(1,2,10,13)          119.8415         estimate D2E/DX2                !
 ! D23   D(1,2,10,14)         -119.8385         estimate D2E/DX2                !
 ! D24   D(3,2,10,9)           176.5799         estimate D2E/DX2                !
 ! D25   D(3,2,10,13)          -61.5979         estimate D2E/DX2                !
 ! D26   D(3,2,10,14)           58.7221         estimate D2E/DX2                !
 ! D27   D(2,3,4,5)            -78.5999         estimate D2E/DX2                !
 ! D28   D(2,3,4,15)           153.1577         estimate D2E/DX2                !
 ! D29   D(2,3,4,22)            36.9034         estimate D2E/DX2                !
 ! D30   D(20,3,4,5)            45.159          estimate D2E/DX2                !
 ! D31   D(20,3,4,15)          -83.0834         estimate D2E/DX2                !
 ! D32   D(20,3,4,22)          160.6623         estimate D2E/DX2                !
 ! D33   D(21,3,4,5)           161.2586         estimate D2E/DX2                !
 ! D34   D(21,3,4,15)           33.0162         estimate D2E/DX2                !
 ! D35   D(21,3,4,22)          -83.2381         estimate D2E/DX2                !
 ! D36   D(3,4,5,6)             37.6705         estimate D2E/DX2                !
 ! D37   D(3,4,5,23)           -84.5413         estimate D2E/DX2                !
 ! D38   D(3,4,5,24)           160.3955         estimate D2E/DX2                !
 ! D39   D(15,4,5,6)           166.2149         estimate D2E/DX2                !
 ! D40   D(15,4,5,23)           44.003          estimate D2E/DX2                !
 ! D41   D(15,4,5,24)          -71.0602         estimate D2E/DX2                !
 ! D42   D(22,4,5,6)           -79.3119         estimate D2E/DX2                !
 ! D43   D(22,4,5,23)          158.4762         estimate D2E/DX2                !
 ! D44   D(22,4,5,24)           43.413          estimate D2E/DX2                !
 ! D45   D(3,4,15,16)          177.9446         estimate D2E/DX2                !
 ! D46   D(3,4,15,17)           57.3956         estimate D2E/DX2                !
 ! D47   D(3,4,15,18)          -66.8652         estimate D2E/DX2                !
 ! D48   D(5,4,15,16)           49.5454         estimate D2E/DX2                !
 ! D49   D(5,4,15,17)          -71.0035         estimate D2E/DX2                !
 ! D50   D(5,4,15,18)          164.7357         estimate D2E/DX2                !
 ! D51   D(22,4,15,16)         -64.6279         estimate D2E/DX2                !
 ! D52   D(22,4,15,17)         174.8232         estimate D2E/DX2                !
 ! D53   D(22,4,15,18)          50.5623         estimate D2E/DX2                !
 ! D54   D(4,5,6,7)             45.9323         estimate D2E/DX2                !
 ! D55   D(4,5,6,25)           -78.2911         estimate D2E/DX2                !
 ! D56   D(4,5,6,26)           168.4001         estimate D2E/DX2                !
 ! D57   D(23,5,6,7)           169.8747         estimate D2E/DX2                !
 ! D58   D(23,5,6,25)           45.6513         estimate D2E/DX2                !
 ! D59   D(23,5,6,26)          -67.6576         estimate D2E/DX2                !
 ! D60   D(24,5,6,7)           -76.9285         estimate D2E/DX2                !
 ! D61   D(24,5,6,25)          158.8481         estimate D2E/DX2                !
 ! D62   D(24,5,6,26)           45.5393         estimate D2E/DX2                !
 ! D63   D(5,6,7,1)            -70.91           estimate D2E/DX2                !
 ! D64   D(5,6,7,12)            56.9436         estimate D2E/DX2                !
 ! D65   D(5,6,7,27)           172.9095         estimate D2E/DX2                !
 ! D66   D(25,6,7,1)            53.1703         estimate D2E/DX2                !
 ! D67   D(25,6,7,12)         -178.9761         estimate D2E/DX2                !
 ! D68   D(25,6,7,27)          -63.0102         estimate D2E/DX2                !
 ! D69   D(26,6,7,1)           167.0993         estimate D2E/DX2                !
 ! D70   D(26,6,7,12)          -65.0471         estimate D2E/DX2                !
 ! D71   D(26,6,7,27)           50.9188         estimate D2E/DX2                !
 ! D72   D(1,7,12,30)         -179.7021         estimate D2E/DX2                !
 ! D73   D(1,7,12,31)           59.6058         estimate D2E/DX2                !
 ! D74   D(1,7,12,32)          -60.6268         estimate D2E/DX2                !
 ! D75   D(6,7,12,30)           52.0606         estimate D2E/DX2                !
 ! D76   D(6,7,12,31)          -68.6315         estimate D2E/DX2                !
 ! D77   D(6,7,12,32)          171.1359         estimate D2E/DX2                !
 ! D78   D(27,7,12,30)         -63.0038         estimate D2E/DX2                !
 ! D79   D(27,7,12,31)         176.3041         estimate D2E/DX2                !
 ! D80   D(27,7,12,32)          56.0715         estimate D2E/DX2                !
 ! D81   D(1,8,9,10)            -3.1118         estimate D2E/DX2                !
 ! D82   D(1,8,9,28)           116.81           estimate D2E/DX2                !
 ! D83   D(1,8,9,29)          -122.6407         estimate D2E/DX2                !
 ! D84   D(11,8,9,10)          176.8296         estimate D2E/DX2                !
 ! D85   D(11,8,9,28)          -63.2486         estimate D2E/DX2                !
 ! D86   D(11,8,9,29)           57.3007         estimate D2E/DX2                !
 ! D87   D(8,9,10,2)             2.8974         estimate D2E/DX2                !
 ! D88   D(8,9,10,13)         -119.7509         estimate D2E/DX2                !
 ! D89   D(8,9,10,14)          120.3708         estimate D2E/DX2                !
 ! D90   D(28,9,10,2)         -114.7813         estimate D2E/DX2                !
 ! D91   D(28,9,10,13)         122.5703         estimate D2E/DX2                !
 ! D92   D(28,9,10,14)           2.692          estimate D2E/DX2                !
 ! D93   D(29,9,10,2)          119.4667         estimate D2E/DX2                !
 ! D94   D(29,9,10,13)          -3.1816         estimate D2E/DX2                !
 ! D95   D(29,9,10,14)        -123.06           estimate D2E/DX2                !
 ! D96   D(2,10,13,33)          64.3349         estimate D2E/DX2                !
 ! D97   D(2,10,13,34)        -177.9239         estimate D2E/DX2                !
 ! D98   D(2,10,13,35)         -57.0006         estimate D2E/DX2                !
 ! D99   D(9,10,13,33)        -177.4208         estimate D2E/DX2                !
 ! D100  D(9,10,13,34)         -59.6795         estimate D2E/DX2                !
 ! D101  D(9,10,13,35)          61.2437         estimate D2E/DX2                !
 ! D102  D(14,10,13,33)        -56.5885         estimate D2E/DX2                !
 ! D103  D(14,10,13,34)         61.1527         estimate D2E/DX2                !
 ! D104  D(14,10,13,35)       -177.924          estimate D2E/DX2                !
 ! D105  D(2,10,14,36)          39.8557         estimate D2E/DX2                !
 ! D106  D(9,10,14,36)         -75.1395         estimate D2E/DX2                !
 ! D107  D(13,10,14,36)        162.9678         estimate D2E/DX2                !
 ! D108  D(4,15,16,37)         -76.4382         estimate D2E/DX2                !
 ! D109  D(17,15,16,37)         47.3869         estimate D2E/DX2                !
 ! D110  D(18,15,16,37)        163.6167         estimate D2E/DX2                !
 ! D111  D(4,15,17,38)         -62.8766         estimate D2E/DX2                !
 ! D112  D(4,15,17,39)          59.146          estimate D2E/DX2                !
 ! D113  D(4,15,17,40)         176.6519         estimate D2E/DX2                !
 ! D114  D(16,15,17,38)        176.6668         estimate D2E/DX2                !
 ! D115  D(16,15,17,39)        -61.3106         estimate D2E/DX2                !
 ! D116  D(16,15,17,40)         56.1952         estimate D2E/DX2                !
 ! D117  D(18,15,17,38)         63.1353         estimate D2E/DX2                !
 ! D118  D(18,15,17,39)       -174.8421         estimate D2E/DX2                !
 ! D119  D(18,15,17,40)        -57.3363         estimate D2E/DX2                !
 ! D120  D(4,15,18,19)         -56.2429         estimate D2E/DX2                !
 ! D121  D(4,15,18,41)          65.2608         estimate D2E/DX2                !
 ! D122  D(4,15,18,42)        -173.9538         estimate D2E/DX2                !
 ! D123  D(16,15,18,19)         61.0092         estimate D2E/DX2                !
 ! D124  D(16,15,18,41)       -177.4871         estimate D2E/DX2                !
 ! D125  D(16,15,18,42)        -56.7018         estimate D2E/DX2                !
 ! D126  D(17,15,18,19)        176.8672         estimate D2E/DX2                !
 ! D127  D(17,15,18,41)        -61.6292         estimate D2E/DX2                !
 ! D128  D(17,15,18,42)         59.1562         estimate D2E/DX2                !
 ! D129  D(15,18,19,43)        -49.4746         estimate D2E/DX2                !
 ! D130  D(41,18,19,43)       -173.6004         estimate D2E/DX2                !
 ! D131  D(42,18,19,43)         70.5579         estimate D2E/DX2                !
 --------------------------------------------------------------------------------
 Trust Radius=3.00D-01 FncErr=1.00D-07 GrdErr=1.00D-06
 Number of steps in this run=    258 maximum allowed number of steps=    258.
 GradGradGradGradGradGradGradGradGradGradGradGradGradGradGradGradGradGrad

                          Input orientation:                          
 ---------------------------------------------------------------------
 Center     Atomic      Atomic             Coordinates (Angstroms)
 Number     Number       Type             X           Y           Z
 ---------------------------------------------------------------------
      1          6           0       -1.617400    0.726300   -0.078900
      2          6           0       -1.014200   -0.425100   -0.411400
      3          6           0        0.406700   -0.586100   -0.886400
      4          6           0        1.404400    0.367800   -0.195000
      5          6           0        1.352000    1.803800   -0.774600
      6          6           0       -0.022900    2.353700   -1.169300
      7          6           0       -1.173800    2.151400   -0.169800
      8          6           0       -2.981000    0.358900    0.355900
      9          6           0       -3.207900   -1.120800    0.329100
     10          6           0       -1.887800   -1.645900   -0.239200
     11          8           0       -3.820100    1.180600    0.695600
     12          6           0       -0.864100    2.745100    1.206000
     13          6           0       -2.103900   -2.407700   -1.545100
     14          8           0       -1.278500   -2.530400    0.695200
     15          6           0        2.865700   -0.204000   -0.155900
     16          8           0        3.719800    0.780900    0.463300
     17          6           0        3.435500   -0.537600   -1.539500
     18          6           0        2.981500   -1.456300    0.751600
     19          8           0        2.525000   -1.156100    2.070900
     20          1           0        0.442200   -0.466100   -1.976100
     21          1           0        0.703500   -1.620600   -0.693000
     22          1           0        1.096600    0.469100    0.854400
     23          1           0        1.986100    1.873200   -1.665400
     24          1           0        1.796200    2.489500   -0.041300
     25          1           0       -0.310300    1.924700   -2.139100
     26          1           0        0.091500    3.430200   -1.355900
     27          1           0       -2.018700    2.722900   -0.580000
     28          1           0       -3.404700   -1.480000    1.343700
     29          1           0       -4.063000   -1.331600   -0.320700
     30          1           0       -0.547000    3.789500    1.112400
     31          1           0       -0.073000    2.199100    1.728100
     32          1           0       -1.751100    2.728500    1.848900
     33          1           0       -1.162600   -2.821000   -1.925200
     34          1           0       -2.770800   -3.263000   -1.385800
     35          1           0       -2.538800   -1.770400   -2.322700
     36          1           0       -0.893000   -2.003600    1.418600
     37          1           0        3.894000    1.484700   -0.185800
     38          1           0        2.863000   -1.325000   -2.038900
     39          1           0        3.460600    0.340300   -2.192000
     40          1           0        4.475200   -0.875300   -1.454900
     41          1           0        2.411900   -2.309200    0.374500
     42          1           0        4.028400   -1.767600    0.844100
     43          1           0        2.992400   -0.330200    2.309100
 ---------------------------------------------------------------------
                    Distance matrix (angstroms):
                    1          2          3          4          5
     1  C    0.000000
     2  C    1.341689   0.000000
     3  C    2.543901   1.506819   0.000000
     4  C    3.045206   2.554436   1.543815   0.000000
     5  C    3.234554   3.270904   2.572492   1.549444   0.000000
     6  C    2.525833   3.046115   2.984462   2.632536   1.532491
     7  C    1.495311   2.592720   3.241204   3.135120   2.620358
     8  C    1.477646   2.252045   3.729993   4.419876   4.705386
     9  C    2.471423   2.417573   3.850802   4.874825   5.528483
    10  C    2.392936   1.511020   2.608980   3.859472   4.762708
    11  O    2.378682   3.417133   4.846627   5.361829   5.412992
    12  C    2.508781   3.562117   4.134001   3.572177   3.117679
    13  C    3.494049   2.530499   3.170997   4.672723   5.502149
    14  O    3.364547   2.393054   3.020209   4.048453   5.278743
    15  C    4.579255   3.894585   2.593513   1.569676   2.589467
    16  O    5.364948   4.962892   3.829753   2.442353   2.860978
    17  C    5.409491   4.591851   3.098794   2.598614   3.226174
    18  C    5.157844   4.287372   3.173309   2.590490   3.951305
    19  O    5.032350   4.384303   3.682081   2.951664   4.270106
    20  H    3.043540   2.138006   1.096862   2.189414   2.724662
    21  H    3.357326   2.111637   1.093473   2.166333   3.486219
    22  H    2.881492   2.618648   2.149371   1.098291   2.121390
    23  H    4.100924   3.982022   3.024814   2.183273   1.095639
    24  H    3.842259   4.065737   3.479112   2.163040   1.097828
    25  H    2.718289   3.000330   2.896112   3.023848   2.154001
    26  H    3.444146   4.120436   4.055915   3.528412   2.138211
    27  H    2.097273   3.308678   4.114113   4.172809   3.499176
    28  H    3.175845   3.147647   4.505460   5.376747   6.156032
    29  H    3.205367   3.182004   4.566619   5.726799   6.273674
    30  H    3.456609   4.505896   4.904143   4.150336   3.333163
    31  H    2.796348   3.514220   3.850073   3.038862   2.906956
    32  H    2.782641   3.949325   4.808798   4.439326   4.167380
    33  H    4.024799   2.837948   2.921744   4.444269   5.388494
    34  H    4.353485   3.476892   4.184698   5.659771   6.560755
    35  H    3.480966   2.790574   3.484465   4.964658   5.505438
    36  H    3.196813   2.419763   3.001925   3.674954   4.934212
    37  H    5.564362   5.271495   4.115861   2.728673   2.628740
    38  H    5.303152   4.300146   2.812052   2.897077   3.697427
    39  H    5.513644   4.876496   3.448059   2.866483   2.932072
    40  H    6.448122   5.605808   4.118194   3.544356   4.170703
    41  H    5.065085   3.988187   2.929124   2.916456   4.400067
    42  H    6.240715   5.367160   4.184171   3.539073   4.747442
    43  H    5.298018   4.843859   4.118562   3.046221   4.093174
                    6          7          8          9         10
     6  C    0.000000
     7  C    1.537692   0.000000
     8  C    3.880183   2.599113   0.000000
     9  C    4.945865   3.885068   1.497235   0.000000
    10  C    4.509960   3.864466   2.359757   1.530150   0.000000
    11  O    4.390073   2.948605   1.222569   2.409472   3.549188
    12  C    2.550071   1.530104   3.301195   4.605164   4.734707
    13  C    5.209867   4.852003   3.469464   2.527361   1.527224
    14  O    5.376553   4.762188   3.370710   2.417351   1.423619
    15  C    3.989087   4.676073   5.895990   6.161523   4.968076
    16  O    4.375715   5.121172   6.714934   7.185228   6.150451
    17  C    4.522963   5.509305   6.750387   6.925789   5.590763
    18  C    5.218465   5.579516   6.245233   6.212869   4.972697
    19  O    5.413814   5.444393   5.962591   5.991766   5.004925
    20  H    2.969599   3.567279   4.223405   4.366441   3.136503
    21  H    4.068117   4.245701   4.312094   4.073517   2.630857
    22  H    2.983347   3.005634   4.109436   4.618706   3.817830
    23  H    2.124400   3.507019   5.572328   6.318204   5.424501
    24  H    2.144750   2.991943   5.245843   6.181624   5.541891
    25  H    1.098705   2.162214   3.976103   4.874748   4.341349
    26  H    1.098526   2.154796   4.669411   5.868293   5.561604
    27  H    2.113481   1.099424   2.718534   4.124887   4.384027
    28  H    5.696402   4.522683   2.129982   1.094152   2.198654
    29  H    5.533892   4.527862   2.118089   1.094474   2.199300
    30  H    2.746335   2.172622   4.273835   5.639592   5.759179
    31  H    2.901954   2.194552   3.704826   4.775619   4.684847
    32  H    3.498097   2.177492   3.058874   4.387387   4.849147
    33  H    5.352366   5.273169   4.315294   3.486517   2.179305
    34  H    6.256608   5.774495   4.024408   2.778661   2.170114
    35  H    4.966718   4.677469   3.450269   2.811000   2.186384
    36  H    5.142019   4.457117   3.327233   2.706494   1.966183
    37  H    4.130925   5.111491   6.987595   7.582265   6.575159
    38  H    4.755781   5.645764   6.536277   6.519582   5.090383
    39  H    4.151442   5.370944   6.927218   7.277338   6.030241
    40  H    5.544449   6.536329   7.771561   7.891321   6.523766
    41  H    5.482172   5.748953   6.016849   5.744259   4.393633
    42  H    6.119798   6.591619   7.341119   7.283379   6.015794
    43  H    5.328660   5.446146   6.322290   6.556613   5.660499
                   11         12         13         14         15
    11  O    0.000000
    12  C    3.383209   0.000000
    13  C    4.565301   5.971349   0.000000
    14  O    4.497916   5.316347   2.390666   0.000000
    15  C    6.880559   4.946046   5.610980   4.828136   0.000000
    16  O    7.554060   5.042006   6.936593   6.000124   1.443234
    17  C    7.784062   6.066337   5.846559   5.584526   1.533072
    18  C    7.295076   5.713745   5.660502   4.393685   1.550878
    19  O    6.900138   5.239600   6.005720   4.271752   2.445651
    20  H    5.293090   4.705740   3.230820   3.789193   3.042232
    21  H    5.498899   5.012276   3.037613   2.585181   2.640140
    22  H    4.970452   3.024590   4.927147   3.829288   2.145573
    23  H    6.306027   4.138694   5.921881   5.968395   2.714230
    24  H    5.813696   2.949285   6.438537   5.932589   2.900329
    25  H    4.572516   3.488473   4.726471   5.368294   4.307136
    26  H    4.956810   2.818841   6.239924   6.450788   4.726901
    27  H    2.692747   2.126826   5.221277   5.456298   5.709988
    28  H    2.769726   4.932046   3.301193   2.458581   6.572282
    29  H    2.720848   5.402153   2.548572   3.197282   7.021789
    30  H    4.206336   1.095484   6.920371   6.375758   5.403994
    31  H    4.017979   1.093866   6.005081   4.988816   4.237960
    32  H    2.829639   1.095612   6.166381   5.404665   5.825257
    33  H    5.472084   6.393355   1.096056   2.639011   5.119210
    34  H    5.017852   6.815438   1.096207   2.663498   6.529952
    35  H    4.411379   5.970434   1.095423   3.357630   6.029697
    36  H    4.385177   4.753545   3.226932   0.974390   4.454822
    37  H    7.770243   5.115196   7.278274   6.606962   1.977373
    38  H    7.643255   6.402059   5.107463   5.106889   2.191424
    39  H    7.877368   6.002707   6.239683   6.247873   2.189948
    40  H    8.812683   6.978238   6.755808   6.361395   2.174519
    41  H    7.149800   6.080256   4.907852   3.710907   2.217910
    42  H    8.385278   6.665732   6.612345   5.363508   2.190141
    43  H    7.162126   5.054393   6.718864   5.068150   2.471478
                   16         17         18         19         20
    16  O    0.000000
    17  C    2.414638   0.000000
    18  C    2.373451   2.509834   0.000000
    19  O    2.786376   3.774459   1.427958   0.000000
    20  H    4.271808   3.025818   3.856020   4.603517   0.000000
    21  H    4.025208   3.058312   2.702434   3.342569   1.745707
    22  H    2.670460   3.494947   2.696401   2.482232   3.051978
    23  H    2.954691   2.815771   4.232999   4.840146   2.820015
    24  H    2.621864   3.754363   4.195589   4.275855   3.783165
    25  H    4.931782   4.522550   5.533828   5.937538   2.511722
    26  H    4.846941   5.192252   6.055703   6.220854   3.960908
    27  H    6.147375   6.426492   6.651381   6.535987   4.263197
    28  H    7.526305   7.482600   6.413633   5.982898   5.181477
    29  H    8.102425   7.638286   7.126735   7.010870   4.877117
    30  H    5.261044   6.451099   6.332370   5.900412   5.350465
    31  H    4.242210   5.520535   4.862661   4.257286   4.592365
    32  H    5.970241   7.003534   6.412029   5.781387   5.444875
    33  H    6.520464   5.148320   5.118714   5.686748   2.850180
    34  H    7.867667   6.780088   6.396999   6.665831   4.300520
    35  H    7.310335   6.150241   6.326428   6.732247   3.272261
    36  H    5.472108   5.443843   3.969405   3.581407   3.958618
    37  H    0.973145   2.476373   3.218828   3.733722   4.350370
    38  H    3.380817   1.094146   2.796099   4.127133   2.569421
    39  H    2.704058   1.094118   3.481679   4.613770   3.131714
    40  H    2.644451   1.096437   2.727149   4.038984   4.087075
    41  H    3.356666   2.801735   1.092743   2.054314   3.577996
    42  H    2.595206   2.746995   1.096113   2.034498   4.744287
    43  H    2.273902   3.879571   1.921985   0.978424   4.988480
                   21         22         23         24         25
    21  H    0.000000
    22  H    2.629795   0.000000
    23  H    3.846721   3.018625   0.000000
    24  H    4.302514   2.318132   1.747452   0.000000
    25  H    3.960827   3.613749   2.345314   3.026071   0.000000
    26  H    5.130747   3.829330   2.471750   2.349275   1.743954
    27  H    5.127293   4.103926   4.235387   3.859810   2.446742
    28  H    4.587507   4.929514   7.025622   6.687639   5.770372
    29  H    4.789744   5.589710   6.976430   7.000650   5.290825
    30  H    5.838870   3.713898   4.219594   2.917466   3.755763
    31  H    4.588549   2.263673   3.982706   2.590177   3.884178
    32  H    5.603658   3.768728   5.200818   4.026576   4.315802
    33  H    2.538032   4.863632   5.658385   6.364353   4.826369
    34  H    3.904896   5.822701   7.006199   7.467023   5.790833
    35  H    3.631924   5.322167   5.846587   6.491822   4.318991
    36  H    2.674763   3.223519   5.729734   5.436088   5.331820
    37  H    4.481008   3.152603   2.445451   2.330508   4.656728
    38  H    2.561692   3.835381   3.337205   4.436088   4.543173
    39  H    3.700504   3.858191   2.191173   3.466237   4.090576
    40  H    3.919398   4.307577   3.714052   4.527382   5.586514
    41  H    2.128933   3.111152   4.672790   4.855873   5.626230
    42  H    3.665958   3.687599   4.870729   4.887694   6.430931
    43  H    3.989586   2.519740   4.654488   3.860827   5.981545
                   26         27         28         29         30
    26  H    0.000000
    27  H    2.356955   0.000000
    28  H    6.604644   4.825556   0.000000
    29  H    6.403612   4.548117   1.795998   0.000000
    30  H    2.574740   2.483496   5.998965   6.375084   0.000000
    31  H    3.324714   3.063893   4.978330   5.708198   1.770066
    32  H    3.762752   2.443603   4.549845   5.151355   1.765789
    33  H    6.401123   5.768648   4.184615   3.633876   7.301006
    34  H    7.279600   6.086540   3.321308   2.556272   7.805386
    35  H    5.907573   4.847396   3.778439   2.554160   6.832252
    36  H    6.180071   5.253704   2.566789   3.677723   5.811496
    37  H    4.428669   6.053805   8.024951   8.441777   5.169130
    38  H    5.546136   6.507294   7.123908   7.135946   6.907742
    39  H    4.647298   6.188542   7.933915   7.931051   6.235134
    40  H    6.145239   7.475509   8.383952   8.625281   7.319418
    41  H    6.428005   6.772246   5.954810   6.585084   6.818631
    42  H    6.881592   7.665512   7.455420   8.186428   7.203307
    43  H    5.999004   6.540599   6.570915   7.595875   5.561598
                   31         32         33         34         35
    31  H    0.000000
    32  H    1.763768   0.000000
    33  H    6.303589   6.736996   0.000000
    34  H    6.841713   6.884849   1.752890   0.000000
    35  H    6.184342   6.185695   1.776427   1.777487   0.000000
    36  H    4.293120   4.828485   3.452800   3.602344   4.093943
    37  H    4.462115   6.128148   6.865404   8.270442   7.519504
    38  H    5.935458   7.268822   4.296091   5.993504   5.427556
    39  H    5.595413   7.013857   5.607047   7.243209   6.361206
    40  H    6.345829   7.916393   5.982618   7.629574   7.123937
    41  H    5.322756   6.699466   4.281076   5.555967   5.663446
    42  H    5.773876   7.391019   5.977052   7.310116   7.290867
    43  H    4.016416   5.662881   6.434082   7.447689   7.356760
                   36         37         38         39         40
    36  H    0.000000
    37  H    6.136587   0.000000
    38  H    5.149984   3.520136   0.000000
    39  H    6.122429   2.349963   1.775891   0.000000
    40  H    6.192547   2.741899   1.772703   1.746543   0.000000
    41  H    3.479353   4.111476   2.645116   3.834911   3.108051
    42  H    4.960436   3.414120   3.140978   3.739458   2.506238
    43  H    4.323146   3.214229   4.462228   4.574788   4.082098
                   41         42         43
    41  H    0.000000
    42  H    1.768312   0.000000
    43  H    2.827737   2.299052   0.000000
 Stoichiometry    C15H24O4
 Framework group  C1[X(C15H24O4)]
 Deg. of freedom   123
 Full point group                 C1      NOp   1
 Largest Abelian subgroup         C1      NOp   1
 Largest concise Abelian subgroup C1      NOp   1
                         Standard orientation:                         
 ---------------------------------------------------------------------
 Center     Atomic      Atomic             Coordinates (Angstroms)
 Number     Number       Type             X           Y           Z
 ---------------------------------------------------------------------
      1          6           0       -1.646126    0.734270   -0.077697
      2          6           0       -1.052763   -0.430965   -0.378159
      3          6           0        0.369076   -0.617841   -0.840710
      4          6           0        1.372492    0.342848   -0.167211
      5          6           0        1.337893    1.764533   -0.782347
      6          6           0       -0.029131    2.318212   -1.198539
      7          6           0       -1.187611    2.152186   -0.201115
      8          6           0       -3.015796    0.391367    0.358034
      9          6           0       -3.257518   -1.086203    0.366406
     10          6           0       -1.939636   -1.638349   -0.181025
     11          8           0       -3.848423    1.229553    0.672443
     12          6           0       -0.879638    2.776591    1.161416
     13          6           0       -2.156110   -2.430002   -1.468984
     14          8           0       -1.344579   -2.505522    0.778459
     15          6           0        2.827683   -0.242377   -0.105459
     16          8           0        3.688227    0.748950    0.494257
     17          6           0        3.401829   -0.615752   -1.477048
     18          6           0        2.925698   -1.472955    0.833313
     19          8           0        2.464867   -1.135689    2.142110
     20          1           0        0.411904   -0.525175   -1.932811
     21          1           0        0.654293   -1.650156   -0.620119
     22          1           0        1.059850    0.473127    0.877550
     23          1           0        1.977652    1.805554   -1.670857
     24          1           0        1.784893    2.463680   -0.063591
     25          1           0       -0.315415    1.868261   -2.159131
     26          1           0        0.097213    3.388574   -1.410958
     27          1           0       -2.024364    2.721780   -0.630228
     28          1           0       -3.463636   -1.418229    1.388386
     29          1           0       -4.111049   -1.304451   -0.282996
     30          1           0       -0.551456    3.815139    1.043947
     31          1           0       -0.097051    2.235791    1.701450
     32          1           0       -1.770354    2.784749    1.799321
     33          1           0       -1.216926   -2.861952   -1.833253
     34          1           0       -2.832522   -3.274400   -1.292549
     35          1           0       -2.580162   -1.807808   -2.264600
     36          1           0       -0.957828   -1.964876    1.490893
     37          1           0        3.873186    1.434714   -0.170971
     38          1           0        2.824195   -1.409499   -1.960223
     39          1           0        3.439481    0.245456   -2.150843
     40          1           0        4.437564   -0.961624   -1.378054
     41          1           0        2.349614   -2.329185    0.474031
     42          1           0        3.968856   -1.792313    0.939595
     43          1           0        2.939264   -0.308862    2.362604
 ---------------------------------------------------------------------
 Rotational constants (GHZ):      0.5379552      0.2831964      0.2300342
 Standard basis: 6-31G(d) (6D, 7F)
 There are   333 symmetry adapted cartesian basis functions of A   symmetry.
 There are   333 symmetry adapted basis functions of A   symmetry.
   333 basis functions,   628 primitive gaussians,   333 cartesian basis functions
    73 alpha electrons       73 beta electrons
       nuclear repulsion energy      1620.1847078487 Hartrees.
 NAtoms=   43 NActive=   43 NUniq=   43 SFac= 1.00D+00 NAtFMM=   60 NAOKFM=F Big=F
 Integral buffers will be    131072 words long.
 Raffenetti 2 integral format.
 Two-electron integral symmetry is turned on.
 Using the following non-standard input for PCM:
 --- end of non-standard input.
 ------------------------------------------------------------------------------
 Polarizable Continuum Model (PCM)
 =================================
 Model                : PCM (using non-symmetric T matrix).
 Atomic radii         : SMD-Coulomb.
 Polarization charges : Total charges.
 Charge compensation  : None.
 Solution method      : On-the-fly selection.
 Cavity type          : VdW (van der Waals Surface) (Alpha=1.000).
 Cavity algorithm     : GePol (No added spheres)
                        Default sphere list used, NSphG=   43.
                        Lebedev-Laikov grids with approx.  5.0 points / Ang**2.
                        Smoothing algorithm: Karplus/York (Gamma=1.0000).
                        Polarization charges: spherical gaussians, with
                                              point-specific exponents (IZeta= 3).
                        Self-potential: point-specific (ISelfS= 7).
                        Self-field    : sphere-specific E.n sum rule (ISelfD= 2).
 1st derivatives      : Analytical E(r).r(x)/FMM algorithm (CHGder, D1EAlg=3).
                        Cavity 1st derivative terms included.
 Solvent              : Methanol, Eps=  32.613000 Eps(inf)=   1.765709
 ------------------------------------------------------------------------------
 ------------------------------------------------------------------------------
 Atomic radii for non-electrostatic terms: SMD-CDS.
 ------------------------------------------------------------------------------
 Nuclear repulsion after PCM non-electrostatic terms =     1620.1861690442 Hartrees.
 One-electron integrals computed using PRISM.
 NBasis=   333 RedAO= T EigKep=  8.44D-04  NBF=   333
 NBsUse=   333 1.00D-06 EigRej= -1.00D+00 NBFU=   333
 ExpMin= 1.61D-01 ExpMax= 5.48D+03 ExpMxC= 8.25D+02 IAcc=1 IRadAn=         1 AccDes= 0.00D+00
 Harris functional with IExCor=  402 and IRadAn=       1 diagonalized for initial guess.
 HarFok:  IExCor=  402 AccDes= 0.00D+00 IRadAn=         1 IDoV= 1 UseB2=F ITyADJ=14
 ICtDFT=  3500011 ScaDFX=  1.000000  1.000000  1.000000  1.000000
 FoFCou: FMM=F IPFlag=           0 FMFlag=      100000 FMFlg1=           0
         NFxFlg=           0 DoJE=T BraDBF=F KetDBF=T FulRan=T
         wScrn=  0.000000 ICntrl=     500 IOpCl=  0 I1Cent=   200000004 NGrid=           0
         NMat0=    1 NMatS0=      1 NMatT0=    0 NMatD0=    1 NMtDS0=    0 NMtDT0=    0
 Petite list used in FoFCou.
 Keep R1 ints in memory in canonical form, NReq=1565304907.
 Requested convergence on RMS density matrix=1.00D-08 within 128 cycles.
 Requested convergence on MAX density matrix=1.00D-06.
 Requested convergence on             energy=1.00D-06.
 No special actions if energy rises.
 Inv3:  Mode=1 IEnd=    21692163.
 Iteration    1 A*A^-1 deviation from unit magnitude is 8.44D-15 for   2679.
 Iteration    1 A*A^-1 deviation from orthogonality  is 6.83D-15 for   2685   1752.
 Iteration    1 A^-1*A deviation from unit magnitude is 8.66D-15 for   2679.
 Iteration    1 A^-1*A deviation from orthogonality  is 6.39D-12 for   2195   2190.
 Error on total polarization charges =  0.05215
 SCF Done:  E(RB3LYP) =  -886.944251221     A.U. after   12 cycles
            NFock= 12  Conv=0.70D-08     -V/T= 2.0091
 SMD-CDS (non-electrostatic) energy       (kcal/mol) =       0.92
 (included in total energy above)

 **********************************************************************

            Population analysis using the SCF density.

 **********************************************************************

 Orbital symmetries:
       Occupied  (A) (A) (A) (A) (A) (A) (A) (A) (A) (A) (A) (A)
                 (A) (A) (A) (A) (A) (A) (A) (A) (A) (A) (A) (A)
                 (A) (A) (A) (A) (A) (A) (A) (A) (A) (A) (A) (A)
                 (A) (A) (A) (A) (A) (A) (A) (A) (A) (A) (A) (A)
                 (A) (A) (A) (A) (A) (A) (A) (A) (A) (A) (A) (A)
                 (A) (A) (A) (A) (A) (A) (A) (A) (A) (A) (A) (A)
                 (A)
       Virtual   (A) (A) (A) (A) (A) (A) (A) (A) (A) (A) (A) (A)
                 (A) (A) (A) (A) (A) (A) (A) (A) (A) (A) (A) (A)
                 (A) (A) (A) (A) (A) (A) (A) (A) (A) (A) (A) (A)
                 (A) (A) (A) (A) (A) (A) (A) (A) (A) (A) (A) (A)
                 (A) (A) (A) (A) (A) (A) (A) (A) (A) (A) (A) (A)
                 (A) (A) (A) (A) (A) (A) (A) (A) (A) (A) (A) (A)
                 (A) (A) (A) (A) (A) (A) (A) (A) (A) (A) (A) (A)
                 (A) (A) (A) (A) (A) (A) (A) (A) (A) (A) (A) (A)
                 (A) (A) (A) (A) (A) (A) (A) (A) (A) (A) (A) (A)
                 (A) (A) (A) (A) (A) (A) (A) (A) (A) (A) (A) (A)
                 (A) (A) (A) (A) (A) (A) (A) (A) (A) (A) (A) (A)
                 (A) (A) (A) (A) (A) (A) (A) (A) (A) (A) (A) (A)
                 (A) (A) (A) (A) (A) (A) (A) (A) (A) (A) (A) (A)
                 (A) (A) (A) (A) (A) (A) (A) (A) (A) (A) (A) (A)
                 (A) (A) (A) (A) (A) (A) (A) (A) (A) (A) (A) (A)
                 (A) (A) (A) (A) (A) (A) (A) (A) (A) (A) (A) (A)
                 (A) (A) (A) (A) (A) (A) (A) (A) (A) (A) (A) (A)
                 (A) (A) (A) (A) (A) (A) (A) (A) (A) (A) (A) (A)
                 (A) (A) (A) (A) (A) (A) (A) (A) (A) (A) (A) (A)
                 (A) (A) (A) (A) (A) (A) (A) (A) (A) (A) (A) (A)
                 (A) (A) (A) (A) (A) (A) (A) (A) (A) (A) (A) (A)
                 (A) (A) (A) (A) (A) (A) (A) (A)
 The electronic state is 1-A.
 Alpha  occ. eigenvalues --  -19.14483 -19.14471 -19.14216 -19.12980 -10.26323
 Alpha  occ. eigenvalues --  -10.24387 -10.23931 -10.22162 -10.20183 -10.18722
 Alpha  occ. eigenvalues --  -10.18419 -10.18151 -10.18037 -10.17522 -10.17203
 Alpha  occ. eigenvalues --  -10.17195 -10.16959 -10.16766 -10.16584  -1.03293
 Alpha  occ. eigenvalues --   -1.02629  -1.02271  -1.00190  -0.85737  -0.80887
 Alpha  occ. eigenvalues --   -0.78782  -0.74525  -0.74268  -0.72100  -0.68683
 Alpha  occ. eigenvalues --   -0.67028  -0.65623  -0.63235  -0.60188  -0.57772
 Alpha  occ. eigenvalues --   -0.55143  -0.54160  -0.52185  -0.49830  -0.48815
 Alpha  occ. eigenvalues --   -0.47824  -0.46746  -0.46095  -0.45196  -0.44661
 Alpha  occ. eigenvalues --   -0.43941  -0.42668  -0.42273  -0.41472  -0.41056
 Alpha  occ. eigenvalues --   -0.40099  -0.39939  -0.38903  -0.38448  -0.38231
 Alpha  occ. eigenvalues --   -0.37538  -0.36857  -0.36798  -0.35912  -0.35575
 Alpha  occ. eigenvalues --   -0.34484  -0.33849  -0.33713  -0.32464  -0.31893
 Alpha  occ. eigenvalues --   -0.31211  -0.30554  -0.29587  -0.28163  -0.27166
 Alpha  occ. eigenvalues --   -0.26035  -0.24825  -0.23685
 Alpha virt. eigenvalues --   -0.03809   0.05406   0.07291   0.09294   0.09727
 Alpha virt. eigenvalues --    0.10715   0.12314   0.12535   0.13200   0.13816
 Alpha virt. eigenvalues --    0.13961   0.14605   0.15485   0.16268   0.16707
 Alpha virt. eigenvalues --    0.17197   0.17448   0.18100   0.18478   0.19074
 Alpha virt. eigenvalues --    0.19304   0.19730   0.20318   0.20763   0.21244
 Alpha virt. eigenvalues --    0.22151   0.22432   0.22814   0.23426   0.24437
 Alpha virt. eigenvalues --    0.24736   0.25186   0.25266   0.26524   0.27194
 Alpha virt. eigenvalues --    0.27715   0.29334   0.29955   0.30722   0.31979
 Alpha virt. eigenvalues --    0.34019   0.34193   0.35986   0.37352   0.45936
 Alpha virt. eigenvalues --    0.47527   0.49590   0.52082   0.52672   0.52800
 Alpha virt. eigenvalues --    0.53340   0.54626   0.54873   0.55860   0.57501
 Alpha virt. eigenvalues --    0.58694   0.59135   0.60609   0.61150   0.61376
 Alpha virt. eigenvalues --    0.62583   0.62885   0.64093   0.64752   0.65526
 Alpha virt. eigenvalues --    0.66053   0.67995   0.69375   0.69570   0.69789
 Alpha virt. eigenvalues --    0.72447   0.72973   0.73482   0.74434   0.75189
 Alpha virt. eigenvalues --    0.76413   0.78042   0.78268   0.79550   0.79934
 Alpha virt. eigenvalues --    0.81396   0.81994   0.82363   0.83320   0.84109
 Alpha virt. eigenvalues --    0.84254   0.85138   0.85706   0.86410   0.87433
 Alpha virt. eigenvalues --    0.88025   0.88334   0.88959   0.89965   0.90556
 Alpha virt. eigenvalues --    0.90802   0.91191   0.92431   0.92962   0.93396
 Alpha virt. eigenvalues --    0.94560   0.94957   0.95385   0.95968   0.96529
 Alpha virt. eigenvalues --    0.97612   0.98403   0.99259   1.00027   1.01393
 Alpha virt. eigenvalues --    1.02058   1.02942   1.03774   1.05185   1.05297
 Alpha virt. eigenvalues --    1.06601   1.08958   1.09417   1.09693   1.10411
 Alpha virt. eigenvalues --    1.11582   1.13095   1.14218   1.15586   1.16908
 Alpha virt. eigenvalues --    1.17768   1.18830   1.23463   1.25476   1.26147
 Alpha virt. eigenvalues --    1.29074   1.31075   1.35782   1.37746   1.38439
 Alpha virt. eigenvalues --    1.41462   1.42529   1.43155   1.46097   1.48195
 Alpha virt. eigenvalues --    1.51626   1.53894   1.56131   1.56747   1.60927
 Alpha virt. eigenvalues --    1.62691   1.62821   1.64996   1.65703   1.67191
 Alpha virt. eigenvalues --    1.68091   1.69436   1.71414   1.72173   1.72868
 Alpha virt. eigenvalues --    1.74624   1.76829   1.77579   1.77941   1.79571
 Alpha virt. eigenvalues --    1.81207   1.81773   1.81978   1.83690   1.86472
 Alpha virt. eigenvalues --    1.87164   1.88714   1.89279   1.90450   1.90830
 Alpha virt. eigenvalues --    1.92479   1.92939   1.93568   1.94968   1.96260
 Alpha virt. eigenvalues --    1.97144   1.98919   1.99177   2.00926   2.01741
 Alpha virt. eigenvalues --    2.04309   2.05003   2.06122   2.07377   2.09011
 Alpha virt. eigenvalues --    2.10588   2.11932   2.13369   2.14700   2.15510
 Alpha virt. eigenvalues --    2.16786   2.18542   2.21052   2.23522   2.24678
 Alpha virt. eigenvalues --    2.24776   2.26779   2.27381   2.27976   2.28694
 Alpha virt. eigenvalues --    2.30107   2.31686   2.33106   2.36022   2.36786
 Alpha virt. eigenvalues --    2.37534   2.37809   2.39617   2.40503   2.41344
 Alpha virt. eigenvalues --    2.43146   2.44105   2.46368   2.47610   2.49346
 Alpha virt. eigenvalues --    2.50331   2.53802   2.54711   2.56376   2.59111
 Alpha virt. eigenvalues --    2.59999   2.61729   2.63882   2.67223   2.67479
 Alpha virt. eigenvalues --    2.69050   2.74250   2.75499   2.76739   2.77292
 Alpha virt. eigenvalues --    2.79907   2.82158   2.85658   2.86000   2.90903
 Alpha virt. eigenvalues --    2.92968   2.94876   2.99251   3.03065   3.17923
 Alpha virt. eigenvalues --    3.21366   3.77915   3.83294   3.87893   4.01166
 Alpha virt. eigenvalues --    4.13603   4.21315   4.23770   4.27488   4.29238
 Alpha virt. eigenvalues --    4.32681   4.36486   4.40976   4.46617   4.54132
 Alpha virt. eigenvalues --    4.60998   4.66564   4.74089   4.77409   4.77499
          Condensed to atoms (all electrons):
               1          2          3          4          5          6
     1  C    5.111884   0.524820  -0.051368  -0.004416  -0.004844  -0.027503
     2  C    0.524820   5.000926   0.317219  -0.014288  -0.005383  -0.007758
     3  C   -0.051368   0.317219   5.259993   0.318529  -0.039538   0.000468
     4  C   -0.004416  -0.014288   0.318529   5.118043   0.350312  -0.042191
     5  C   -0.004844  -0.005383  -0.039538   0.350312   5.087969   0.357530
     6  C   -0.027503  -0.007758   0.000468  -0.042191   0.357530   5.071387
     7  C    0.345352  -0.066317  -0.011172   0.000307  -0.041260   0.357810
     8  C    0.346396   0.009470   0.005563  -0.000199  -0.000039   0.004354
     9  C   -0.143231  -0.079711   0.007860  -0.000183  -0.000004  -0.000098
    10  C   -0.011490   0.413312  -0.058635   0.002332  -0.000055  -0.000154
    11  O   -0.086722   0.005197  -0.000112   0.000002  -0.000005   0.000272
    12  C   -0.036499  -0.001999   0.001367  -0.003870  -0.003011  -0.050184
    13  C    0.001377  -0.059622  -0.005605   0.000267  -0.000004   0.000014
    14  O   -0.000085  -0.044168  -0.006525  -0.000367  -0.000003   0.000000
    15  C    0.000269   0.002697  -0.026724   0.336479  -0.022002   0.003474
    16  O   -0.000002  -0.000047   0.002769  -0.062473  -0.000200   0.000476
    17  C   -0.000024   0.000307  -0.003668  -0.058657  -0.009487   0.000105
    18  C    0.000027   0.000022  -0.003336  -0.052410   0.003836  -0.000088
    19  O    0.000000  -0.000119   0.000213  -0.010713   0.000319   0.000001
    20  H   -0.005430  -0.023227   0.350779  -0.026610  -0.006994  -0.000353
    21  H    0.004898  -0.039882   0.360476  -0.044268   0.004695   0.000051
    22  H   -0.002354   0.000561  -0.054472   0.355366  -0.044291  -0.002843
    23  H   -0.000040   0.000009  -0.004108  -0.040042   0.364735  -0.031969
    24  H   -0.000386  -0.000021   0.005780  -0.031910   0.363198  -0.035014
    25  H   -0.004474  -0.000071   0.003884  -0.005293  -0.037198   0.370192
    26  H    0.005283   0.000321  -0.000094   0.004617  -0.033732   0.365900
    27  H   -0.050855   0.004217  -0.000221  -0.000058   0.004895  -0.042212
    28  H    0.003975   0.000837  -0.000104   0.000006   0.000000   0.000001
    29  H    0.004183   0.001646  -0.000149   0.000002   0.000000   0.000003
    30  H    0.004643  -0.000005  -0.000034   0.000225  -0.001054  -0.003355
    31  H   -0.005857   0.001393  -0.000394  -0.000149   0.003320  -0.006405
    32  H   -0.007807  -0.000049  -0.000015   0.000066  -0.000013   0.005267
    33  H   -0.000134  -0.008504   0.003168   0.000019   0.000001   0.000000
    34  H   -0.000102   0.005294  -0.000046  -0.000002   0.000000   0.000000
    35  H    0.000570   0.000885   0.000074  -0.000013   0.000000   0.000000
    36  H    0.002439  -0.000470  -0.000701   0.000039   0.000007   0.000002
    37  H    0.000001  -0.000003  -0.000052  -0.005004   0.006262  -0.000103
    38  H   -0.000001   0.000166   0.001396  -0.002160   0.000248  -0.000025
    39  H    0.000003  -0.000032   0.000118  -0.006066   0.001012  -0.000165
    40  H    0.000000  -0.000002  -0.000084   0.005859   0.000029   0.000000
    41  H   -0.000001   0.000043  -0.000379  -0.004157  -0.000048  -0.000003
    42  H    0.000000   0.000001   0.000012   0.005834  -0.000083   0.000001
    43  H   -0.000002   0.000008   0.000038  -0.000193  -0.000234   0.000001
               7          8          9         10         11         12
     1  C    0.345352   0.346396  -0.143231  -0.011490  -0.086722  -0.036499
     2  C   -0.066317   0.009470  -0.079711   0.413312   0.005197  -0.001999
     3  C   -0.011172   0.005563   0.007860  -0.058635  -0.000112   0.001367
     4  C    0.000307  -0.000199  -0.000183   0.002332   0.000002  -0.003870
     5  C   -0.041260  -0.000039  -0.000004  -0.000055  -0.000005  -0.003011
     6  C    0.357810   0.004354  -0.000098  -0.000154   0.000272  -0.050184
     7  C    5.022600  -0.053381   0.007948   0.005597   0.000825   0.355109
     8  C   -0.053381   4.531990   0.331137  -0.059231   0.525356  -0.001077
     9  C    0.007948   0.331137   5.485641   0.291064  -0.077605  -0.000260
    10  C    0.005597  -0.059231   0.291064   4.721415   0.004185  -0.000145
    11  O    0.000825   0.525356  -0.077605   0.004185   8.202767  -0.003931
    12  C    0.355109  -0.001077  -0.000260  -0.000145  -0.003931   5.151253
    13  C   -0.000158  -0.000197  -0.056407   0.368629  -0.000074  -0.000003
    14  O   -0.000067   0.001535  -0.053156   0.201302  -0.000021   0.000007
    15  C   -0.000055  -0.000001   0.000002  -0.000090   0.000000   0.000016
    16  O    0.000000   0.000000   0.000000   0.000000   0.000000  -0.000006
    17  C    0.000007   0.000000   0.000000   0.000005   0.000000  -0.000002
    18  C   -0.000003   0.000000   0.000000  -0.000017   0.000000   0.000001
    19  O   -0.000001   0.000000   0.000000  -0.000004   0.000000   0.000003
    20  H    0.001106  -0.000109  -0.000161   0.000780   0.000002  -0.000066
    21  H   -0.000067  -0.000111   0.000662  -0.006529   0.000001   0.000004
    22  H    0.003940  -0.000094  -0.000058   0.000317   0.000000  -0.001118
    23  H    0.005175   0.000003   0.000000   0.000001   0.000000  -0.000030
    24  H   -0.005878  -0.000003   0.000000   0.000005   0.000000   0.004557
    25  H   -0.037409   0.000063  -0.000008  -0.000050  -0.000002   0.005743
    26  H   -0.031445  -0.000106   0.000003   0.000003   0.000003  -0.004702
    27  H    0.374930  -0.006649   0.000580  -0.000229   0.009488  -0.043889
    28  H   -0.000081  -0.016750   0.344882  -0.022542  -0.000533   0.000021
    29  H   -0.000075  -0.017145   0.339711  -0.025696  -0.000109  -0.000004
    30  H   -0.031205  -0.000037   0.000004   0.000003   0.000027   0.368246
    31  H   -0.030970  -0.000226   0.000022  -0.000021   0.000057   0.372655
    32  H   -0.027191   0.003154   0.000103  -0.000002   0.007119   0.365242
    33  H   -0.000002  -0.000074   0.005363  -0.023298   0.000001   0.000000
    34  H    0.000004   0.000293  -0.008017  -0.022432  -0.000001   0.000000
    35  H   -0.000033  -0.000071  -0.000935  -0.024844  -0.000014   0.000000
    36  H   -0.000073   0.000029  -0.000469  -0.023387  -0.000027  -0.000005
    37  H    0.000003   0.000000   0.000000   0.000000   0.000000   0.000000
    38  H    0.000000   0.000000   0.000000  -0.000001   0.000000   0.000000
    39  H    0.000000   0.000000   0.000000   0.000000   0.000000   0.000000
    40  H    0.000000   0.000000   0.000000   0.000000   0.000000   0.000000
    41  H    0.000000   0.000000   0.000001  -0.000041   0.000000   0.000000
    42  H    0.000000   0.000000   0.000000   0.000000   0.000000   0.000000
    43  H    0.000000   0.000000   0.000000   0.000000   0.000000  -0.000003
              13         14         15         16         17         18
     1  C    0.001377  -0.000085   0.000269  -0.000002  -0.000024   0.000027
     2  C   -0.059622  -0.044168   0.002697  -0.000047   0.000307   0.000022
     3  C   -0.005605  -0.006525  -0.026724   0.002769  -0.003668  -0.003336
     4  C    0.000267  -0.000367   0.336479  -0.062473  -0.058657  -0.052410
     5  C   -0.000004  -0.000003  -0.022002  -0.000200  -0.009487   0.003836
     6  C    0.000014   0.000000   0.003474   0.000476   0.000105  -0.000088
     7  C   -0.000158  -0.000067  -0.000055   0.000000   0.000007  -0.000003
     8  C   -0.000197   0.001535  -0.000001   0.000000   0.000000   0.000000
     9  C   -0.056407  -0.053156   0.000002   0.000000   0.000000   0.000000
    10  C    0.368629   0.201302  -0.000090   0.000000   0.000005  -0.000017
    11  O   -0.000074  -0.000021   0.000000   0.000000   0.000000   0.000000
    12  C   -0.000003   0.000007   0.000016  -0.000006  -0.000002   0.000001
    13  C    5.202200  -0.055719   0.000005   0.000000  -0.000001   0.000002
    14  O   -0.055719   8.399230  -0.000027   0.000000   0.000001  -0.000033
    15  C    0.000005  -0.000027   4.761192   0.214416   0.353186   0.370119
    16  O    0.000000   0.000000   0.214416   8.391927  -0.047187  -0.052271
    17  C   -0.000001   0.000001   0.353186  -0.047187   5.239643  -0.056370
    18  C    0.000002  -0.000033   0.370119  -0.052271  -0.056370   4.912397
    19  O    0.000000  -0.000038  -0.039148  -0.004816   0.003182   0.246523
    20  H    0.001180   0.000288  -0.003513  -0.000041   0.002173  -0.000139
    21  H   -0.002718   0.014757  -0.004343   0.000070  -0.001414   0.002604
    22  H    0.000008   0.000062  -0.036993   0.000011   0.006775  -0.013429
    23  H    0.000000   0.000000  -0.005533  -0.000647   0.002210   0.000070
    24  H    0.000000   0.000000  -0.005305   0.007965   0.000422  -0.000084
    25  H   -0.000004   0.000001  -0.000103  -0.000003   0.000014  -0.000002
    26  H    0.000000   0.000000  -0.000071   0.000001  -0.000004   0.000001
    27  H    0.000023  -0.000001   0.000002   0.000000   0.000000   0.000000
    28  H    0.001957   0.002770   0.000000   0.000000   0.000000   0.000000
    29  H   -0.001842   0.002669   0.000000   0.000000   0.000000   0.000000
    30  H    0.000000   0.000000  -0.000002   0.000000   0.000000   0.000000
    31  H    0.000001  -0.000001   0.000035  -0.000002   0.000000   0.000005
    32  H    0.000000   0.000000   0.000000   0.000000   0.000000   0.000000
    33  H    0.360798   0.000353  -0.000001   0.000000   0.000001  -0.000006
    34  H    0.361630   0.001046   0.000000   0.000000   0.000000   0.000000
    35  H    0.363609   0.003073   0.000000   0.000000   0.000000   0.000000
    36  H    0.007276   0.235693  -0.000058   0.000000   0.000002   0.000018
    37  H    0.000000   0.000000  -0.020637   0.239556  -0.005009   0.006383
    38  H    0.000000  -0.000002  -0.024719   0.003632   0.353702  -0.001817
    39  H    0.000000   0.000000  -0.021673  -0.002164   0.361500   0.004217
    40  H    0.000000   0.000000  -0.026713   0.000878   0.362685  -0.007259
    41  H   -0.000001   0.000229  -0.027438   0.003069  -0.001213   0.367353
    42  H    0.000000   0.000000  -0.033828  -0.000620  -0.002766   0.356274
    43  H    0.000000   0.000001  -0.010767   0.021107   0.000778  -0.035705
              19         20         21         22         23         24
     1  C    0.000000  -0.005430   0.004898  -0.002354  -0.000040  -0.000386
     2  C   -0.000119  -0.023227  -0.039882   0.000561   0.000009  -0.000021
     3  C    0.000213   0.350779   0.360476  -0.054472  -0.004108   0.005780
     4  C   -0.010713  -0.026610  -0.044268   0.355366  -0.040042  -0.031910
     5  C    0.000319  -0.006994   0.004695  -0.044291   0.364735   0.363198
     6  C    0.000001  -0.000353   0.000051  -0.002843  -0.031969  -0.035014
     7  C   -0.000001   0.001106  -0.000067   0.003940   0.005175  -0.005878
     8  C    0.000000  -0.000109  -0.000111  -0.000094   0.000003  -0.000003
     9  C    0.000000  -0.000161   0.000662  -0.000058   0.000000   0.000000
    10  C   -0.000004   0.000780  -0.006529   0.000317   0.000001   0.000005
    11  O    0.000000   0.000002   0.000001   0.000000   0.000000   0.000000
    12  C    0.000003  -0.000066   0.000004  -0.001118  -0.000030   0.004557
    13  C    0.000000   0.001180  -0.002718   0.000008   0.000000   0.000000
    14  O   -0.000038   0.000288   0.014757   0.000062   0.000000   0.000000
    15  C   -0.039148  -0.003513  -0.004343  -0.036993  -0.005533  -0.005305
    16  O   -0.004816  -0.000041   0.000070   0.000011  -0.000647   0.007965
    17  C    0.003182   0.002173  -0.001414   0.006775   0.002210   0.000422
    18  C    0.246523  -0.000139   0.002604  -0.013429   0.000070  -0.000084
    19  O    8.308351  -0.000007   0.000148   0.021300  -0.000007   0.000000
    20  H   -0.000007   0.548610  -0.031018   0.005218   0.002734   0.000069
    21  H    0.000148  -0.031018   0.564992  -0.000855  -0.000115  -0.000147
    22  H    0.021300   0.005218  -0.000855   0.618304   0.005986  -0.007936
    23  H   -0.000007   0.002734  -0.000115   0.005986   0.596672  -0.038311
    24  H    0.000000   0.000069  -0.000147  -0.007936  -0.038311   0.600023
    25  H    0.000000   0.001113  -0.000006  -0.000170  -0.006957   0.005795
    26  H    0.000000  -0.000087   0.000001  -0.000109  -0.000669  -0.006554
    27  H    0.000000   0.000048   0.000003   0.000030  -0.000160  -0.000075
    28  H    0.000000  -0.000004  -0.000005  -0.000002   0.000000   0.000000
    29  H    0.000000   0.000012  -0.000029   0.000001   0.000000   0.000000
    30  H    0.000000   0.000002   0.000000  -0.000001  -0.000015   0.000553
    31  H   -0.000078   0.000013   0.000003   0.005281  -0.000011  -0.000290
    32  H    0.000000   0.000000   0.000000  -0.000044   0.000000  -0.000057
    33  H    0.000000   0.000184   0.003075   0.000000   0.000000   0.000000
    34  H    0.000000   0.000003  -0.000125   0.000000   0.000000   0.000000
    35  H    0.000000   0.000098   0.000185   0.000000   0.000000   0.000000
    36  H    0.000864   0.000033  -0.000438   0.000631   0.000000   0.000000
    37  H    0.000071   0.000005   0.000001  -0.000427   0.001235   0.000885
    38  H    0.000000   0.000711   0.000971  -0.000049  -0.000061  -0.000043
    39  H   -0.000067   0.000155   0.000125  -0.000071   0.005879  -0.000020
    40  H    0.000004  -0.000012  -0.000091  -0.000120  -0.000217  -0.000019
    41  H   -0.033796   0.000023   0.005043  -0.000487  -0.000001  -0.000004
    42  H   -0.040841  -0.000008  -0.000164   0.000620  -0.000007  -0.000002
    43  H    0.240398   0.000002  -0.000020   0.001019   0.000004   0.000069
              25         26         27         28         29         30
     1  C   -0.004474   0.005283  -0.050855   0.003975   0.004183   0.004643
     2  C   -0.000071   0.000321   0.004217   0.000837   0.001646  -0.000005
     3  C    0.003884  -0.000094  -0.000221  -0.000104  -0.000149  -0.000034
     4  C   -0.005293   0.004617  -0.000058   0.000006   0.000002   0.000225
     5  C   -0.037198  -0.033732   0.004895   0.000000   0.000000  -0.001054
     6  C    0.370192   0.365900  -0.042212   0.000001   0.000003  -0.003355
     7  C   -0.037409  -0.031445   0.374930  -0.000081  -0.000075  -0.031205
     8  C    0.000063  -0.000106  -0.006649  -0.016750  -0.017145  -0.000037
     9  C   -0.000008   0.000003   0.000580   0.344882   0.339711   0.000004
    10  C   -0.000050   0.000003  -0.000229  -0.022542  -0.025696   0.000003
    11  O   -0.000002   0.000003   0.009488  -0.000533  -0.000109   0.000027
    12  C    0.005743  -0.004702  -0.043889   0.000021  -0.000004   0.368246
    13  C   -0.000004   0.000000   0.000023   0.001957  -0.001842   0.000000
    14  O    0.000001   0.000000  -0.000001   0.002770   0.002669   0.000000
    15  C   -0.000103  -0.000071   0.000002   0.000000   0.000000  -0.000002
    16  O   -0.000003   0.000001   0.000000   0.000000   0.000000   0.000000
    17  C    0.000014  -0.000004   0.000000   0.000000   0.000000   0.000000
    18  C   -0.000002   0.000001   0.000000   0.000000   0.000000   0.000000
    19  O    0.000000   0.000000   0.000000   0.000000   0.000000   0.000000
    20  H    0.001113  -0.000087   0.000048  -0.000004   0.000012   0.000002
    21  H   -0.000006   0.000001   0.000003  -0.000005  -0.000029   0.000000
    22  H   -0.000170  -0.000109   0.000030  -0.000002   0.000001  -0.000001
    23  H   -0.006957  -0.000669  -0.000160   0.000000   0.000000  -0.000015
    24  H    0.005795  -0.006554  -0.000075   0.000000   0.000000   0.000553
    25  H    0.601817  -0.036548  -0.002862   0.000000   0.000000  -0.000010
    26  H   -0.036548   0.596322  -0.004797   0.000000   0.000000   0.003943
    27  H   -0.002862  -0.004797   0.611076  -0.000014  -0.000001  -0.002839
    28  H    0.000000   0.000000  -0.000014   0.501776  -0.016757   0.000000
    29  H    0.000000   0.000000  -0.000001  -0.016757   0.515948   0.000000
    30  H   -0.000010   0.003943  -0.002839   0.000000   0.000000   0.564477
    31  H   -0.000055  -0.000155   0.005531  -0.000003   0.000000  -0.028924
    32  H   -0.000163  -0.000028  -0.004328  -0.000003   0.000001  -0.028403
    33  H   -0.000002   0.000000   0.000000  -0.000175   0.000125   0.000000
    34  H    0.000000   0.000000   0.000000   0.000495   0.001671   0.000000
    35  H    0.000014   0.000000  -0.000001   0.000073   0.000869   0.000000
    36  H    0.000000   0.000000   0.000002   0.001167  -0.000082   0.000000
    37  H    0.000007  -0.000001   0.000000   0.000000   0.000000   0.000000
    38  H   -0.000001   0.000000   0.000000   0.000000   0.000000   0.000000
    39  H   -0.000013   0.000009   0.000000   0.000000   0.000000   0.000000
    40  H    0.000000   0.000000   0.000000   0.000000   0.000000   0.000000
    41  H    0.000000   0.000000   0.000000   0.000000   0.000000   0.000000
    42  H    0.000000   0.000000   0.000000   0.000000   0.000000   0.000000
    43  H    0.000000   0.000000   0.000000   0.000000   0.000000   0.000000
              31         32         33         34         35         36
     1  C   -0.005857  -0.007807  -0.000134  -0.000102   0.000570   0.002439
     2  C    0.001393  -0.000049  -0.008504   0.005294   0.000885  -0.000470
     3  C   -0.000394  -0.000015   0.003168  -0.000046   0.000074  -0.000701
     4  C   -0.000149   0.000066   0.000019  -0.000002  -0.000013   0.000039
     5  C    0.003320  -0.000013   0.000001   0.000000   0.000000   0.000007
     6  C   -0.006405   0.005267   0.000000   0.000000   0.000000   0.000002
     7  C   -0.030970  -0.027191  -0.000002   0.000004  -0.000033  -0.000073
     8  C   -0.000226   0.003154  -0.000074   0.000293  -0.000071   0.000029
     9  C    0.000022   0.000103   0.005363  -0.008017  -0.000935  -0.000469
    10  C   -0.000021  -0.000002  -0.023298  -0.022432  -0.024844  -0.023387
    11  O    0.000057   0.007119   0.000001  -0.000001  -0.000014  -0.000027
    12  C    0.372655   0.365242   0.000000   0.000000   0.000000  -0.000005
    13  C    0.000001   0.000000   0.360798   0.361630   0.363609   0.007276
    14  O   -0.000001   0.000000   0.000353   0.001046   0.003073   0.235693
    15  C    0.000035   0.000000  -0.000001   0.000000   0.000000  -0.000058
    16  O   -0.000002   0.000000   0.000000   0.000000   0.000000   0.000000
    17  C    0.000000   0.000000   0.000001   0.000000   0.000000   0.000002
    18  C    0.000005   0.000000  -0.000006   0.000000   0.000000   0.000018
    19  O   -0.000078   0.000000   0.000000   0.000000   0.000000   0.000864
    20  H    0.000013   0.000000   0.000184   0.000003   0.000098   0.000033
    21  H    0.000003   0.000000   0.003075  -0.000125   0.000185  -0.000438
    22  H    0.005281  -0.000044   0.000000   0.000000   0.000000   0.000631
    23  H   -0.000011   0.000000   0.000000   0.000000   0.000000   0.000000
    24  H   -0.000290  -0.000057   0.000000   0.000000   0.000000   0.000000
    25  H   -0.000055  -0.000163  -0.000002   0.000000   0.000014   0.000000
    26  H   -0.000155  -0.000028   0.000000   0.000000   0.000000   0.000000
    27  H    0.005531  -0.004328   0.000000   0.000000  -0.000001   0.000002
    28  H   -0.000003  -0.000003  -0.000175   0.000495   0.000073   0.001167
    29  H    0.000000   0.000001   0.000125   0.001671   0.000869  -0.000082
    30  H   -0.028924  -0.028403   0.000000   0.000000   0.000000   0.000000
    31  H    0.551878  -0.030085   0.000000   0.000000   0.000000   0.000010
    32  H   -0.030085   0.563440   0.000000   0.000000   0.000000  -0.000001
    33  H    0.000000   0.000000   0.550991  -0.030590  -0.025531  -0.000122
    34  H    0.000000   0.000000  -0.030590   0.549324  -0.025708  -0.000215
    35  H    0.000000   0.000000  -0.025531  -0.025708   0.537170  -0.000237
    36  H    0.000010  -0.000001  -0.000122  -0.000215  -0.000237   0.343569
    37  H   -0.000003   0.000000   0.000000   0.000000   0.000000   0.000000
    38  H    0.000000   0.000000   0.000008   0.000000   0.000000   0.000000
    39  H    0.000000   0.000000   0.000000   0.000000   0.000000   0.000000
    40  H    0.000000   0.000000   0.000000   0.000000   0.000000   0.000000
    41  H    0.000001   0.000000   0.000004   0.000000   0.000000  -0.000108
    42  H    0.000000   0.000000   0.000000   0.000000   0.000000   0.000008
    43  H    0.000030   0.000000   0.000000   0.000000   0.000000  -0.000020
              37         38         39         40         41         42
     1  C    0.000001  -0.000001   0.000003   0.000000  -0.000001   0.000000
     2  C   -0.000003   0.000166  -0.000032  -0.000002   0.000043   0.000001
     3  C   -0.000052   0.001396   0.000118  -0.000084  -0.000379   0.000012
     4  C   -0.005004  -0.002160  -0.006066   0.005859  -0.004157   0.005834
     5  C    0.006262   0.000248   0.001012   0.000029  -0.000048  -0.000083
     6  C   -0.000103  -0.000025  -0.000165   0.000000  -0.000003   0.000001
     7  C    0.000003   0.000000   0.000000   0.000000   0.000000   0.000000
     8  C    0.000000   0.000000   0.000000   0.000000   0.000000   0.000000
     9  C    0.000000   0.000000   0.000000   0.000000   0.000001   0.000000
    10  C    0.000000  -0.000001   0.000000   0.000000  -0.000041   0.000000
    11  O    0.000000   0.000000   0.000000   0.000000   0.000000   0.000000
    12  C    0.000000   0.000000   0.000000   0.000000   0.000000   0.000000
    13  C    0.000000   0.000000   0.000000   0.000000  -0.000001   0.000000
    14  O    0.000000  -0.000002   0.000000   0.000000   0.000229   0.000000
    15  C   -0.020637  -0.024719  -0.021673  -0.026713  -0.027438  -0.033828
    16  O    0.239556   0.003632  -0.002164   0.000878   0.003069  -0.000620
    17  C   -0.005009   0.353702   0.361500   0.362685  -0.001213  -0.002766
    18  C    0.006383  -0.001817   0.004217  -0.007259   0.367353   0.356274
    19  O    0.000071   0.000000  -0.000067   0.000004  -0.033796  -0.040841
    20  H    0.000005   0.000711   0.000155  -0.000012   0.000023  -0.000008
    21  H    0.000001   0.000971   0.000125  -0.000091   0.005043  -0.000164
    22  H   -0.000427  -0.000049  -0.000071  -0.000120  -0.000487   0.000620
    23  H    0.001235  -0.000061   0.005879  -0.000217  -0.000001  -0.000007
    24  H    0.000885  -0.000043  -0.000020  -0.000019  -0.000004  -0.000002
    25  H    0.000007  -0.000001  -0.000013   0.000000   0.000000   0.000000
    26  H   -0.000001   0.000000   0.000009   0.000000   0.000000   0.000000
    27  H    0.000000   0.000000   0.000000   0.000000   0.000000   0.000000
    28  H    0.000000   0.000000   0.000000   0.000000   0.000000   0.000000
    29  H    0.000000   0.000000   0.000000   0.000000   0.000000   0.000000
    30  H    0.000000   0.000000   0.000000   0.000000   0.000000   0.000000
    31  H   -0.000003   0.000000   0.000000   0.000000   0.000001   0.000000
    32  H    0.000000   0.000000   0.000000   0.000000   0.000000   0.000000
    33  H    0.000000   0.000008   0.000000   0.000000   0.000004   0.000000
    34  H    0.000000   0.000000   0.000000   0.000000   0.000000   0.000000
    35  H    0.000000   0.000000   0.000000   0.000000   0.000000   0.000000
    36  H    0.000000   0.000000   0.000000   0.000000  -0.000108   0.000008
    37  H    0.331656   0.000000   0.004644  -0.000193  -0.000179  -0.000196
    38  H    0.000000   0.550516  -0.025189  -0.025907   0.001964   0.000097
    39  H    0.004644  -0.025189   0.544947  -0.032534  -0.000125  -0.000203
    40  H   -0.000193  -0.025907  -0.032534   0.558748   0.000081   0.005493
    41  H   -0.000179   0.001964  -0.000125   0.000081   0.548891  -0.039317
    42  H   -0.000196   0.000097  -0.000203   0.005493  -0.039317   0.608052
    43  H   -0.000672  -0.000034  -0.000007   0.000007   0.006066  -0.003090
              43
     1  C   -0.000002
     2  C    0.000008
     3  C    0.000038
     4  C   -0.000193
     5  C   -0.000234
     6  C    0.000001
     7  C    0.000000
     8  C    0.000000
     9  C    0.000000
    10  C    0.000000
    11  O    0.000000
    12  C   -0.000003
    13  C    0.000000
    14  O    0.000001
    15  C   -0.010767
    16  O    0.021107
    17  C    0.000778
    18  C   -0.035705
    19  O    0.240398
    20  H    0.000002
    21  H   -0.000020
    22  H    0.001019
    23  H    0.000004
    24  H    0.000069
    25  H    0.000000
    26  H    0.000000
    27  H    0.000000
    28  H    0.000000
    29  H    0.000000
    30  H    0.000000
    31  H    0.000030
    32  H    0.000000
    33  H    0.000000
    34  H    0.000000
    35  H    0.000000
    36  H   -0.000020
    37  H   -0.000672
    38  H   -0.000034
    39  H   -0.000007
    40  H    0.000007
    41  H    0.006066
    42  H   -0.003090
    43  H    0.350187
 Mulliken charges:
               1
     1  C    0.087505
     2  C    0.062328
     3  C   -0.372173
     4  C   -0.082613
     5  C   -0.298887
     6  C   -0.286883
     7  C   -0.143873
     8  C    0.396156
     9  C   -0.394679
    10  C    0.269941
    11  O   -0.586148
    12  C   -0.473419
    13  C   -0.486621
    14  O   -0.702805
    15  C    0.267854
    16  O   -0.715396
    17  C   -0.500894
    18  C   -0.046883
    19  O   -0.691741
    20  H    0.182438
    21  H    0.169579
    22  H    0.140496
    23  H    0.144186
    24  H    0.142736
    25  H    0.142761
    26  H    0.142692
    27  H    0.148363
    28  H    0.199012
    29  H    0.195049
    30  H    0.153761
    31  H    0.163397
    32  H    0.153799
    33  H    0.164347
    34  H    0.167479
    35  H    0.170767
    36  H    0.434624
    37  H    0.441768
    38  H    0.166598
    39  H    0.165721
    40  H    0.159367
    41  H    0.174529
    42  H    0.144732
    43  H    0.431031
 Sum of Mulliken charges =   0.00000
 Mulliken charges with hydrogens summed into heavy atoms:
               1
     1  C    0.087505
     2  C    0.062328
     3  C   -0.020156
     4  C    0.057883
     5  C   -0.011965
     6  C   -0.001431
     7  C    0.004490
     8  C    0.396156
     9  C   -0.000618
    10  C    0.269941
    11  O   -0.586148
    12  C   -0.002462
    13  C    0.015972
    14  O   -0.268181
    15  C    0.267854
    16  O   -0.273628
    17  C   -0.009207
    18  C    0.272377
    19  O   -0.260709
 Electronic spatial extent (au):  <R**2>=           5204.6778
 Charge=              0.0000 electrons
 Dipole moment (field-independent basis, Debye):
    X=              4.8506    Y=              0.3166    Z=             -4.6885  Tot=              6.7536
 Quadrupole moment (field-independent basis, Debye-Ang):
   XX=           -127.1626   YY=           -119.3124   ZZ=           -113.5708
   XY=             13.3234   XZ=             -1.9826   YZ=              1.9149
 Traceless Quadrupole moment (field-independent basis, Debye-Ang):
   XX=             -7.1473   YY=              0.7029   ZZ=              6.4445
   XY=             13.3234   XZ=             -1.9826   YZ=              1.9149
 Octapole moment (field-independent basis, Debye-Ang**2):
  XXX=            107.3254  YYY=             23.0124  ZZZ=             10.0151  XYY=             31.6798
  XXY=            -41.6168  XXZ=            -40.7856  XZZ=             -2.1619  YZZ=              2.2568
  YYZ=            -14.7878  XYZ=              7.0671
 Hexadecapole moment (field-independent basis, Debye-Ang**3):
 XXXX=          -4200.4884 YYYY=          -1981.8385 ZZZZ=           -823.3376 XXXY=            240.7843
 XXXZ=             45.3494 YYYX=              6.6104 YYYZ=              9.3492 ZZZX=              3.3537
 ZZZY=              4.0574 XXYY=           -985.3266 XXZZ=           -783.3264 YYZZ=           -475.3056
 XXYZ=            -33.9498 YYXZ=              9.8273 ZZXY=             40.6095
 N-N= 1.620186169044D+03 E-N=-5.305816635872D+03  KE= 8.789796293364D+02
 D1PCM: PCM CHGder 1st derivatives, ID1Alg=3 FixD1E=F DoIter=F DoCFld=F I1PDM=0.
 Calling FoFJK, ICntrl=      2127 FMM=F ISym2X=0 I1Cent= 0 IOpClX= 0 NMat=1 NMatS=1 NMatT=0.
 ***** Axes restored to original set *****
 -------------------------------------------------------------------
 Center     Atomic                   Forces (Hartrees/Bohr)
 Number     Number              X              Y              Z
 -------------------------------------------------------------------
      1        6          -0.017367472   -0.011291307    0.000763064
      2        6           0.021596852    0.002412331   -0.010574846
      3        6           0.000812716   -0.005068441    0.002746113
      4        6          -0.000723816    0.003660985    0.001354377
      5        6           0.006952209    0.002566533    0.002545753
      6        6           0.000103473   -0.002516608   -0.005865265
      7        6           0.003970284    0.005185164   -0.004337031
      8        6           0.001506077    0.018518034    0.003298478
      9        6           0.002246400    0.007430718   -0.006841740
     10        6          -0.006700734   -0.006216669    0.002219334
     11        8          -0.015721467    0.011606182    0.005211234
     12        6          -0.001467890    0.003214874    0.006697524
     13        6           0.005495519   -0.008248015   -0.002434651
     14        8           0.011589955   -0.015192793    0.002670260
     15        6          -0.000327150   -0.003009043   -0.010411491
     16        8           0.002412300   -0.001557762    0.005255119
     17        6           0.001607456   -0.001754623   -0.000711211
     18        6           0.002603319    0.011590514    0.006230525
     19        8          -0.003239437    0.002161099    0.004664254
     20        1           0.000585999    0.000821649   -0.001685817
     21        1          -0.000652260   -0.001295247   -0.000942106
     22        1           0.001046934   -0.004736050   -0.000998490
     23        1           0.001089005   -0.000046736   -0.001775362
     24        1           0.000863622   -0.001963406    0.000261061
     25        1          -0.002396770   -0.000849682    0.001043149
     26        1          -0.000379809   -0.000069412    0.001047867
     27        1          -0.002653461   -0.001718311    0.001973605
     28        1          -0.000831397   -0.002712482   -0.001601454
     29        1          -0.002635889   -0.001867562    0.003165500
     30        1           0.000330969    0.001106894   -0.000297358
     31        1           0.001197473   -0.000540899   -0.000199080
     32        1          -0.000532549   -0.000316239    0.000019905
     33        1           0.001190430    0.002227230   -0.000295709
     34        1          -0.001561224    0.001120013    0.001596585
     35        1          -0.000339247    0.000937757    0.002135494
     36        1          -0.002651628   -0.000533966   -0.001027634
     37        1          -0.001309549   -0.001090535    0.001469208
     38        1          -0.000584071   -0.000073928   -0.000868270
     39        1          -0.002877425    0.001298044   -0.001035204
     40        1          -0.000568567   -0.001765039    0.002238798
     41        1          -0.002274066    0.002139541    0.000378184
     42        1           0.003307957    0.000744030   -0.008562429
     43        1          -0.002713074   -0.004306837    0.001479757
 -------------------------------------------------------------------
 Cartesian Forces:  Max     0.021596852 RMS     0.005111698

 GradGradGradGradGradGradGradGradGradGradGradGradGradGradGradGradGradGrad
 Berny optimization.
 FormGI is forming the generalized inverse of G from B-inverse, IUseBI=4.
 Internal  Forces:  Max     0.020038164 RMS     0.003621488
 Search for a local minimum.
 Step number   1 out of a maximum of  258
 All quantities printed in internal units (Hartrees-Bohrs-Radians)
 Mixed Optimization -- RFO/linear search
 Second derivative matrix not updated -- first step.
 ITU=  0
     Eigenvalues ---    0.00230   0.00230   0.00328   0.00332   0.00368
     Eigenvalues ---    0.00406   0.00537   0.00666   0.00778   0.00903
     Eigenvalues ---    0.01105   0.01120   0.01202   0.01322   0.01379
     Eigenvalues ---    0.01391   0.02459   0.02525   0.03088   0.03944
     Eigenvalues ---    0.03955   0.04286   0.04406   0.04604   0.04686
     Eigenvalues ---    0.04817   0.04876   0.04917   0.05080   0.05279
     Eigenvalues ---    0.05360   0.05386   0.05483   0.05485   0.05552
     Eigenvalues ---    0.05562   0.05618   0.05618   0.05830   0.05865
     Eigenvalues ---    0.05946   0.06051   0.06915   0.07751   0.08036
     Eigenvalues ---    0.08440   0.08976   0.09102   0.09107   0.09622
     Eigenvalues ---    0.10289   0.11626   0.12084   0.13576   0.13823
     Eigenvalues ---    0.14656   0.15982   0.16000   0.16000   0.16000
     Eigenvalues ---    0.16000   0.16000   0.16000   0.16000   0.16000
     Eigenvalues ---    0.16000   0.16000   0.16000   0.16000   0.16211
     Eigenvalues ---    0.16632   0.17194   0.18430   0.19546   0.20781
     Eigenvalues ---    0.21982   0.23378   0.24656   0.25000   0.26044
     Eigenvalues ---    0.26919   0.27069   0.27577   0.27862   0.28494
     Eigenvalues ---    0.28761   0.29142   0.29414   0.29681   0.30045
     Eigenvalues ---    0.31091   0.32084   0.32207   0.33746   0.33826
     Eigenvalues ---    0.33846   0.33854   0.33872   0.33923   0.34032
     Eigenvalues ---    0.34079   0.34105   0.34116   0.34122   0.34169
     Eigenvalues ---    0.34172   0.34187   0.34193   0.34301   0.34337
     Eigenvalues ---    0.34338   0.34341   0.34370   0.34414   0.34498
     Eigenvalues ---    0.39145   0.41284   0.41920   0.51495   0.51692
     Eigenvalues ---    0.52490   0.52740   0.94254
 RFO step:  Lambda=-1.47357140D-02 EMin= 2.30000000D-03
 Linear search not attempted -- first point.
 Iteration  1 RMS(Cart)=  0.03153233 RMS(Int)=  0.00061866
 Iteration  2 RMS(Cart)=  0.00070499 RMS(Int)=  0.00029064
 Iteration  3 RMS(Cart)=  0.00000076 RMS(Int)=  0.00029064
 Variable       Old X    -DE/DX   Delta X   Delta X   Delta X     New X
                                 (Linear)    (Quad)   (Total)
    R1        2.53542   0.01570   0.00000   0.03135   0.03138   2.56681
    R2        2.82573   0.00524   0.00000   0.01659   0.01665   2.84238
    R3        2.79235   0.00204   0.00000   0.00550   0.00554   2.79789
    R4        2.84747  -0.00063   0.00000   0.00159   0.00158   2.84905
    R5        2.85541   0.00871   0.00000   0.02937   0.02932   2.88474
    R6        2.91739   0.00121   0.00000   0.00297   0.00291   2.92030
    R7        2.07277   0.00178   0.00000   0.00502   0.00502   2.07779
    R8        2.06637   0.00088   0.00000   0.00246   0.00246   2.06882
    R9        2.92803  -0.00001   0.00000  -0.00156  -0.00161   2.92641
   R10        2.96626  -0.00528   0.00000  -0.01920  -0.01920   2.94706
   R11        2.07547  -0.00169   0.00000  -0.00477  -0.00477   2.07070
   R12        2.89599   0.00620   0.00000   0.01752   0.01752   2.91351
   R13        2.07046   0.00207   0.00000   0.00581   0.00581   2.07627
   R14        2.07459  -0.00070   0.00000  -0.00199  -0.00199   2.07261
   R15        2.90582   0.00439   0.00000   0.01094   0.01095   2.91677
   R16        2.07625   0.00004   0.00000   0.00011   0.00011   2.07636
   R17        2.07591  -0.00029   0.00000  -0.00081  -0.00081   2.07510
   R18        2.89148   0.00684   0.00000   0.02216   0.02216   2.91363
   R19        2.07761   0.00041   0.00000   0.00116   0.00116   2.07877
   R20        2.82936   0.01385   0.00000   0.03686   0.03690   2.86626
   R21        2.31032   0.02004   0.00000   0.02093   0.02093   2.33125
   R22        2.89156   0.01508   0.00000   0.04641   0.04638   2.93795
   R23        2.06765  -0.00044   0.00000  -0.00123  -0.00123   2.06642
   R24        2.06826   0.00054   0.00000   0.00150   0.00150   2.06975
   R25        2.88604   0.00043   0.00000   0.00140   0.00140   2.88743
   R26        2.69025   0.01468   0.00000   0.03383   0.03383   2.72408
   R27        2.07016   0.00118   0.00000   0.00330   0.00330   2.07346
   R28        2.06711   0.00104   0.00000   0.00290   0.00290   2.07001
   R29        2.07041   0.00045   0.00000   0.00126   0.00126   2.07166
   R30        2.07125   0.00028   0.00000   0.00080   0.00080   2.07205
   R31        2.07153   0.00031   0.00000   0.00087   0.00087   2.07240
   R32        2.07005  -0.00084   0.00000  -0.00235  -0.00235   2.06770
   R33        1.84133  -0.00210   0.00000  -0.00389  -0.00389   1.83744
   R34        2.72732   0.00173   0.00000   0.00426   0.00426   2.73157
   R35        2.89709  -0.00005   0.00000  -0.00017  -0.00017   2.89692
   R36        2.93073  -0.00769   0.00000  -0.02648  -0.02648   2.90425
   R37        1.83898  -0.00200   0.00000  -0.00369  -0.00369   1.83529
   R38        2.06764   0.00076   0.00000   0.00211   0.00211   2.06975
   R39        2.06758   0.00160   0.00000   0.00446   0.00446   2.07204
   R40        2.07197   0.00018   0.00000   0.00049   0.00049   2.07246
   R41        2.69845   0.00712   0.00000   0.01666   0.01666   2.71511
   R42        2.06498  -0.00062   0.00000  -0.00172  -0.00172   2.06327
   R43        2.07135   0.00223   0.00000   0.00626   0.00626   2.07761
   R44        1.84895  -0.00457   0.00000  -0.00859  -0.00859   1.84036
    A1        2.30425  -0.00723   0.00000  -0.02737  -0.02733   2.27692
    A2        1.84879   0.01360   0.00000   0.05475   0.05480   1.90359
    A3        2.12777  -0.00635   0.00000  -0.02668  -0.02682   2.10094
    A4        2.20652   0.00473   0.00000   0.01956   0.01961   2.22613
    A5        1.98797  -0.00484   0.00000  -0.01430  -0.01430   1.97367
    A6        2.08838   0.00012   0.00000  -0.00540  -0.00546   2.08293
    A7        1.98472  -0.00025   0.00000  -0.00649  -0.00651   1.97821
    A8        1.90923   0.00016   0.00000   0.00086   0.00079   1.91001
    A9        1.87683  -0.00014   0.00000   0.00128   0.00131   1.87814
   A10        1.93522  -0.00077   0.00000  -0.00688  -0.00688   1.92834
   A11        1.90703   0.00129   0.00000   0.01354   0.01354   1.92058
   A12        1.84464  -0.00025   0.00000  -0.00162  -0.00159   1.84304
   A13        1.96412   0.00134   0.00000   0.00604   0.00599   1.97011
   A14        1.96894  -0.00095   0.00000  -0.00551  -0.00555   1.96339
   A15        1.87946  -0.00045   0.00000  -0.01092  -0.01117   1.86829
   A16        1.95887  -0.00093   0.00000  -0.00534  -0.00526   1.95361
   A17        1.83637   0.00171   0.00000   0.03019   0.03022   1.86658
   A18        1.84492  -0.00063   0.00000  -0.01348  -0.01355   1.83136
   A19        2.04794  -0.00158   0.00000  -0.01649  -0.01652   2.03142
   A20        1.92119  -0.00040   0.00000  -0.00020  -0.00020   1.92099
   A21        1.89159  -0.00003   0.00000  -0.00444  -0.00437   1.88723
   A22        1.86200   0.00117   0.00000   0.00249   0.00241   1.86440
   A23        1.88696   0.00115   0.00000   0.01821   0.01818   1.90514
   A24        1.84350  -0.00015   0.00000   0.00262   0.00255   1.84605
   A25        2.04528   0.00253   0.00000   0.00554   0.00551   2.05079
   A26        1.89854   0.00089   0.00000   0.01425   0.01433   1.91287
   A27        1.87754  -0.00074   0.00000  -0.00233  -0.00235   1.87519
   A28        1.90349  -0.00182   0.00000  -0.01518  -0.01524   1.88824
   A29        1.89366  -0.00195   0.00000  -0.00990  -0.00988   1.88378
   A30        1.83375   0.00096   0.00000   0.00819   0.00807   1.84183
   A31        1.96810   0.00002   0.00000  -0.00431  -0.00435   1.96375
   A32        1.95539   0.00063   0.00000   0.00780   0.00778   1.96317
   A33        1.86514  -0.00171   0.00000  -0.02588  -0.02589   1.83925
   A34        1.96266   0.00024   0.00000   0.01236   0.01225   1.97491
   A35        1.83825   0.00158   0.00000   0.01825   0.01825   1.85650
   A36        1.86432  -0.00089   0.00000  -0.01043  -0.01056   1.85376
   A37        1.96093  -0.01421   0.00000  -0.05932  -0.05922   1.90171
   A38        2.15079   0.01011   0.00000   0.04100   0.04083   2.19162
   A39        2.17147   0.00410   0.00000   0.01829   0.01814   2.18961
   A40        1.78754   0.01156   0.00000   0.04919   0.04894   1.83648
   A41        1.91251  -0.00197   0.00000   0.00435   0.00464   1.91715
   A42        1.89587  -0.00346   0.00000   0.00239   0.00173   1.89760
   A43        1.96808  -0.00448   0.00000  -0.02713  -0.02756   1.94052
   A44        1.96865  -0.00074   0.00000   0.00909   0.00840   1.97704
   A45        1.92494  -0.00030   0.00000  -0.03096  -0.03115   1.89379
   A46        1.83781  -0.00602   0.00000  -0.02889  -0.02908   1.80873
   A47        1.96857   0.00114   0.00000  -0.01120  -0.01124   1.95733
   A48        1.90639   0.00343   0.00000   0.02265   0.02241   1.92879
   A49        1.94624   0.00368   0.00000   0.01670   0.01683   1.96307
   A50        1.91631   0.00594   0.00000   0.05243   0.05266   1.96897
   A51        1.88797  -0.00767   0.00000  -0.04753  -0.04779   1.84018
   A52        1.93016  -0.00010   0.00000  -0.00084  -0.00085   1.92932
   A53        1.96262  -0.00074   0.00000  -0.00469  -0.00470   1.95792
   A54        1.93679  -0.00030   0.00000  -0.00101  -0.00101   1.93578
   A55        1.88316   0.00025   0.00000   0.00010   0.00009   1.88325
   A56        1.87436   0.00034   0.00000   0.00278   0.00279   1.87715
   A57        1.87326   0.00064   0.00000   0.00415   0.00415   1.87740
   A58        1.94239  -0.00046   0.00000   0.00064   0.00062   1.94301
   A59        1.92945  -0.00185   0.00000  -0.00910  -0.00921   1.92024
   A60        1.95300  -0.00278   0.00000  -0.02072  -0.02087   1.93213
   A61        1.85319   0.00261   0.00000   0.02444   0.02445   1.87765
   A62        1.89037   0.00133   0.00000   0.00487   0.00481   1.89519
   A63        1.89184   0.00153   0.00000   0.00249   0.00225   1.89408
   A64        1.89727  -0.00156   0.00000  -0.00892  -0.00892   1.88836
   A65        1.88918   0.00176   0.00000   0.01407   0.01342   1.90260
   A66        1.98537  -0.00169   0.00000   0.00051   0.00024   1.98561
   A67        1.95869  -0.00047   0.00000  -0.01403  -0.01404   1.94464
   A68        1.89204   0.00264   0.00000   0.03095   0.03086   1.92290
   A69        1.82948  -0.00406   0.00000  -0.03838  -0.03833   1.79115
   A70        1.90143   0.00173   0.00000   0.00547   0.00567   1.90710
   A71        1.88947  -0.00051   0.00000  -0.00292  -0.00292   1.88655
   A72        1.95417   0.00066   0.00000  -0.00040  -0.00043   1.95374
   A73        1.95212  -0.00104   0.00000  -0.00465  -0.00465   1.94747
   A74        1.92818  -0.00239   0.00000  -0.01093  -0.01094   1.91724
   A75        1.89361  -0.00052   0.00000  -0.00794  -0.00797   1.88564
   A76        1.88571   0.00053   0.00000   0.00035   0.00032   1.88603
   A77        1.84564   0.00296   0.00000   0.02509   0.02511   1.87075
   A78        1.92517   0.01018   0.00000   0.04857   0.04857   1.97374
   A79        1.97077  -0.00361   0.00000  -0.03477  -0.03519   1.93558
   A80        1.92839  -0.00810   0.00000  -0.04248  -0.04437   1.88402
   A81        1.89261  -0.00518   0.00000  -0.03169  -0.03093   1.86168
   A82        1.86197   0.00407   0.00000   0.06355   0.06389   1.92586
   A83        1.88106   0.00294   0.00000   0.00151   0.00019   1.88125
   A84        1.82313   0.00471   0.00000   0.02695   0.02695   1.85008
    D1        0.10311  -0.00066   0.00000  -0.00851  -0.00849   0.09462
    D2       -3.06561  -0.00081   0.00000  -0.01466  -0.01453  -3.08015
    D3       -3.11362  -0.00046   0.00000   0.00224   0.00232  -3.11130
    D4        0.00084  -0.00061   0.00000  -0.00391  -0.00373  -0.00288
    D5        0.34900   0.00037   0.00000   0.01378   0.01353   0.36253
    D6       -1.88628  -0.00052   0.00000  -0.00620  -0.00636  -1.89264
    D7        2.36063   0.00125   0.00000   0.01782   0.01769   2.37832
    D8       -2.70745  -0.00053   0.00000  -0.00117  -0.00113  -2.70858
    D9        1.34046  -0.00141   0.00000  -0.02115  -0.02102   1.31944
   D10       -0.69582   0.00035   0.00000   0.00288   0.00304  -0.69279
   D11        0.03542  -0.00062   0.00000  -0.01268  -0.01254   0.02288
   D12       -3.10517   0.00002   0.00000   0.00917   0.00939  -3.09578
   D13        3.11127  -0.00061   0.00000  -0.00381  -0.00353   3.10774
   D14       -0.02931   0.00003   0.00000   0.01804   0.01840  -0.01091
   D15        0.64314  -0.00063   0.00000  -0.00169  -0.00162   0.64152
   D16       -1.53091   0.00045   0.00000   0.01141   0.01148  -1.51943
   D17        2.75697   0.00073   0.00000   0.01220   0.01226   2.76923
   D18       -2.46991  -0.00041   0.00000   0.00487   0.00485  -2.46506
   D19        1.63923   0.00067   0.00000   0.01798   0.01795   1.65718
   D20       -0.35608   0.00096   0.00000   0.01876   0.01873  -0.33735
   D21       -0.03457   0.00144   0.00000   0.01771   0.01730  -0.01727
   D22        2.09163   0.00263   0.00000   0.01256   0.01276   2.10439
   D23       -2.09158  -0.00395   0.00000  -0.03917  -0.03950  -2.13107
   D24        3.08190   0.00138   0.00000   0.01246   0.01225   3.09415
   D25       -1.07509   0.00258   0.00000   0.00730   0.00771  -1.06738
   D26        1.02489  -0.00401   0.00000  -0.04442  -0.04455   0.98035
   D27       -1.37183  -0.00051   0.00000  -0.00654  -0.00648  -1.37830
   D28        2.67311   0.00044   0.00000   0.00039   0.00043   2.67353
   D29        0.64409   0.00203   0.00000   0.02680   0.02673   0.67082
   D30        0.78817  -0.00110   0.00000  -0.01566  -0.01558   0.77259
   D31       -1.45008  -0.00015   0.00000  -0.00874  -0.00867  -1.45875
   D32        2.80409   0.00144   0.00000   0.01767   0.01763   2.82172
   D33        2.81449  -0.00108   0.00000  -0.01352  -0.01346   2.80103
   D34        0.57624  -0.00013   0.00000  -0.00660  -0.00656   0.56968
   D35       -1.45278   0.00146   0.00000   0.01982   0.01975  -1.43303
   D36        0.65747   0.00140   0.00000   0.00512   0.00520   0.66267
   D37       -1.47552   0.00136   0.00000   0.01440   0.01444  -1.46108
   D38        2.79943   0.00177   0.00000   0.01387   0.01395   2.81338
   D39        2.90100   0.00044   0.00000  -0.00189  -0.00187   2.89913
   D40        0.76800   0.00039   0.00000   0.00739   0.00738   0.77538
   D41       -1.24023   0.00080   0.00000   0.00685   0.00688  -1.23335
   D42       -1.38425   0.00022   0.00000  -0.00314  -0.00321  -1.38746
   D43        2.76593   0.00018   0.00000   0.00614   0.00604   2.77197
   D44        0.75770   0.00059   0.00000   0.00560   0.00555   0.76325
   D45        3.10572   0.00291   0.00000   0.02847   0.02854   3.13426
   D46        1.00174  -0.00059   0.00000  -0.02101  -0.02100   0.98074
   D47       -1.16702  -0.00121   0.00000  -0.01743  -0.01753  -1.18455
   D48        0.86473   0.00268   0.00000   0.02944   0.02950   0.89423
   D49       -1.23924  -0.00082   0.00000  -0.02005  -0.02004  -1.25928
   D50        2.87518  -0.00145   0.00000  -0.01647  -0.01657   2.85861
   D51       -1.12797   0.00146   0.00000   0.00396   0.00405  -1.12392
   D52        3.05124  -0.00204   0.00000  -0.04552  -0.04549   3.00575
   D53        0.88248  -0.00266   0.00000  -0.04194  -0.04202   0.84046
   D54        0.80167   0.00155   0.00000   0.01746   0.01740   0.81907
   D55       -1.36644   0.00133   0.00000   0.02171   0.02163  -1.34481
   D56        2.93914   0.00015   0.00000   0.00635   0.00626   2.94540
   D57        2.96487   0.00086   0.00000   0.00756   0.00755   2.97242
   D58        0.79677   0.00064   0.00000   0.01181   0.01177   0.80853
   D59       -1.18085  -0.00054   0.00000  -0.00355  -0.00359  -1.18444
   D60       -1.34266   0.00179   0.00000   0.02028   0.02034  -1.32231
   D61        2.77242   0.00157   0.00000   0.02452   0.02457   2.79699
   D62        0.79481   0.00038   0.00000   0.00917   0.00921   0.80402
   D63       -1.23761  -0.00159   0.00000  -0.02664  -0.02671  -1.26433
   D64        0.99385  -0.00049   0.00000  -0.00901  -0.00910   0.98475
   D65        3.01784  -0.00050   0.00000  -0.00439  -0.00434   3.01350
   D66        0.92800   0.00001   0.00000  -0.01599  -0.01610   0.91190
   D67       -3.12372   0.00110   0.00000   0.00164   0.00152  -3.12221
   D68       -1.09974   0.00109   0.00000   0.00626   0.00628  -1.09346
   D69        2.91643  -0.00083   0.00000  -0.01944  -0.01947   2.89697
   D70       -1.13529   0.00026   0.00000  -0.00181  -0.00186  -1.13714
   D71        0.88870   0.00026   0.00000   0.00281   0.00291   0.89161
   D72       -3.13639   0.00102   0.00000   0.02121   0.02126  -3.11513
   D73        1.04032   0.00128   0.00000   0.02488   0.02493   1.06525
   D74       -1.05814   0.00119   0.00000   0.02350   0.02354  -1.03459
   D75        0.90863   0.00026   0.00000   0.01013   0.01005   0.91868
   D76       -1.19785   0.00051   0.00000   0.01380   0.01371  -1.18413
   D77        2.98688   0.00042   0.00000   0.01241   0.01233   2.99921
   D78       -1.09962  -0.00123   0.00000  -0.01211  -0.01207  -1.11169
   D79        3.07709  -0.00098   0.00000  -0.00844  -0.00841   3.06868
   D80        0.97863  -0.00107   0.00000  -0.00983  -0.00979   0.96884
   D81       -0.05431   0.00126   0.00000   0.02182   0.02181  -0.03250
   D82        2.03872   0.00139   0.00000   0.01885   0.01896   2.05768
   D83       -2.14048  -0.00228   0.00000  -0.01484  -0.01513  -2.15561
   D84        3.08626   0.00062   0.00000  -0.00032  -0.00007   3.08619
   D85       -1.10390   0.00075   0.00000  -0.00328  -0.00292  -1.10682
   D86        1.00009  -0.00292   0.00000  -0.03698  -0.03701   0.96308
   D87        0.05057  -0.00117   0.00000  -0.02097  -0.02135   0.02922
   D88       -2.09005  -0.00081   0.00000   0.00164   0.00147  -2.08858
   D89        2.10087   0.00250   0.00000   0.01574   0.01488   2.11575
   D90       -2.00331  -0.00355   0.00000  -0.04237  -0.04208  -2.04539
   D91        2.13926  -0.00319   0.00000  -0.01976  -0.01926   2.11999
   D92        0.04698   0.00012   0.00000  -0.00566  -0.00585   0.04114
   D93        2.08509   0.00113   0.00000   0.01452   0.01470   2.09979
   D94       -0.05553   0.00149   0.00000   0.03714   0.03752  -0.01801
   D95       -2.14780   0.00480   0.00000   0.05123   0.05093  -2.09687
   D96        1.12286   0.00031   0.00000  -0.01939  -0.01904   1.10381
   D97       -3.10536   0.00209   0.00000   0.00561   0.00587  -3.09949
   D98       -0.99485   0.00087   0.00000  -0.01157  -0.01119  -1.00604
   D99       -3.09658  -0.00407   0.00000  -0.05231  -0.05220   3.13441
   D100      -1.04160  -0.00230   0.00000  -0.02731  -0.02728  -1.06889
   D101       1.06890  -0.00351   0.00000  -0.04449  -0.04435   1.02456
   D102      -0.98766   0.00054   0.00000  -0.00812  -0.00852  -0.99617
   D103       1.06732   0.00232   0.00000   0.01688   0.01640   1.08371
   D104      -3.10536   0.00110   0.00000  -0.00030  -0.00067  -3.10603
   D105       0.69561   0.00081   0.00000   0.04887   0.04954   0.74516
   D106      -1.31143   0.00282   0.00000   0.04183   0.04088  -1.27055
   D107       2.84433  -0.00050   0.00000   0.01920   0.01947   2.86380
   D108      -1.33410  -0.00026   0.00000   0.00272   0.00244  -1.33165
   D109       0.82706   0.00041   0.00000   0.03127   0.03170   0.85876
   D110       2.85565   0.00158   0.00000   0.03253   0.03238   2.88803
   D111      -1.09740   0.00132   0.00000   0.02055   0.02058  -1.07683
   D112       1.03229   0.00036   0.00000   0.00657   0.00661   1.03890
   D113       3.08316   0.00185   0.00000   0.02789   0.02790   3.11106
   D114       3.08342  -0.00169   0.00000  -0.01949  -0.01948   3.06394
   D115      -1.07007  -0.00265   0.00000  -0.03347  -0.03345  -1.10352
   D116       0.98079  -0.00116   0.00000  -0.01215  -0.01215   0.96864
   D117       1.10192   0.00082   0.00000   0.00673   0.00670   1.10862
   D118      -3.05157  -0.00014   0.00000  -0.00725  -0.00727  -3.05884
   D119      -1.00071   0.00135   0.00000   0.01407   0.01402  -0.98668
   D120      -0.98162   0.00217   0.00000   0.02146   0.02112  -0.96050
   D121       1.13902   0.00036   0.00000  -0.00836  -0.00916   1.12986
   D122      -3.03607  -0.00414   0.00000  -0.06067  -0.06010  -3.09617
   D123       1.06481   0.00162   0.00000   0.00826   0.00829   1.07310
   D124      -3.09773  -0.00019   0.00000  -0.02156  -0.02199  -3.11972
   D125      -0.98963  -0.00469   0.00000  -0.07387  -0.07293  -1.06256
   D126       3.08691   0.00339   0.00000   0.02691   0.02677   3.11368
   D127      -1.07563   0.00158   0.00000  -0.00291  -0.00351  -1.07914
   D128       1.03247  -0.00292   0.00000  -0.05521  -0.05445   0.97802
   D129      -0.86349  -0.00041   0.00000  -0.03355  -0.03490  -0.89839
   D130      -3.02990   0.00094   0.00000  -0.00048  -0.00074  -3.03064
   D131       1.23147  -0.00202   0.00000  -0.01933  -0.01772   1.21375
         Item               Value     Threshold  Converged?
 Maximum Force            0.020038     0.000450     NO 
 RMS     Force            0.003621     0.000300     NO 
 Maximum Displacement     0.175377     0.001800     NO 
 RMS     Displacement     0.031594     0.001200     NO 
 Predicted change in Energy=-8.196127D-03
 GradGradGradGradGradGradGradGradGradGradGradGradGradGradGradGradGradGrad

                          Input orientation:                          
 ---------------------------------------------------------------------
 Center     Atomic      Atomic             Coordinates (Angstroms)
 Number     Number       Type             X           Y           Z
 ---------------------------------------------------------------------
      1          6           0       -1.631955    0.728102   -0.074010
      2          6           0       -1.000231   -0.424244   -0.417508
      3          6           0        0.419997   -0.585755   -0.896970
      4          6           0        1.413023    0.374717   -0.204500
      5          6           0        1.367300    1.809501   -0.785396
      6          6           0       -0.023756    2.345753   -1.178368
      7          6           0       -1.172591    2.157476   -0.164917
      8          6           0       -3.005772    0.410504    0.377517
      9          6           0       -3.206429   -1.092043    0.326049
     10          6           0       -1.873481   -1.662923   -0.234684
     11          8           0       -3.858628    1.235182    0.715785
     12          6           0       -0.867415    2.767731    1.217722
     13          6           0       -2.069956   -2.427381   -1.542992
     14          8           0       -1.243334   -2.596938    0.664491
     15          6           0        2.865094   -0.192947   -0.167946
     16          8           0        3.729018    0.765325    0.483808
     17          6           0        3.422581   -0.553197   -1.549780
     18          6           0        2.965775   -1.417929    0.754674
     19          8           0        2.497032   -1.159117    2.087945
     20          1           0        0.454972   -0.454406   -1.988056
     21          1           0        0.714583   -1.624490   -0.715918
     22          1           0        1.111187    0.445859    0.846471
     23          1           0        1.997784    1.873048   -1.682962
     24          1           0        1.821256    2.488634   -0.053537
     25          1           0       -0.333483    1.901424   -2.134360
     26          1           0        0.081379    3.421094   -1.374337
     27          1           0       -2.032540    2.715498   -0.563899
     28          1           0       -3.408440   -1.474198    1.330486
     29          1           0       -4.071687   -1.309656   -0.309234
     30          1           0       -0.561639    3.816630    1.116611
     31          1           0       -0.066234    2.232127    1.738439
     32          1           0       -1.754743    2.742565    1.861026
     33          1           0       -1.118158   -2.815157   -1.925062
     34          1           0       -2.735517   -3.283832   -1.381119
     35          1           0       -2.514521   -1.780956   -2.305698
     36          1           0       -0.871518   -2.096406    1.410582
     37          1           0        3.909379    1.484375   -0.143613
     38          1           0        2.832423   -1.336279   -2.037733
     39          1           0        3.446294    0.318241   -2.214833
     40          1           0        4.453352   -0.914920   -1.452748
     41          1           0        2.369063   -2.246641    0.368312
     42          1           0        4.016359   -1.741342    0.774931
     43          1           0        2.961778   -0.356430    2.384830
 ---------------------------------------------------------------------
                    Distance matrix (angstroms):
                    1          2          3          4          5
     1  C    0.000000
     2  C    1.358296   0.000000
     3  C    2.571769   1.507653   0.000000
     4  C    3.068192   2.550981   1.545355   0.000000
     5  C    3.266654   3.275692   2.578194   1.548592   0.000000
     6  C    2.534306   3.034023   2.978228   2.626354   1.541761
     7  C    1.504124   2.599767   3.255389   3.140891   2.637636
     8  C    1.480579   2.313237   3.788501   4.457103   4.736382
     9  C    2.439660   2.422012   3.860449   4.875675   5.529309
    10  C    2.408558   1.526537   2.618960   3.867039   4.781597
    11  O    2.416398   3.494064   4.921730   5.420113   5.467514
    12  C    2.532426   3.588917   4.168360   3.598559   3.150340
    13  C    3.508109   2.534479   3.163669   4.666311   5.508162
    14  O    3.428163   2.439349   3.041330   4.079474   5.322996
    15  C    4.591363   3.880273   2.581525   1.559516   2.575739
    16  O    5.390044   4.959157   3.831655   2.447483   2.877307
    17  C    5.419222   4.567268   3.072903   2.590199   3.223478
    18  C    5.141137   4.253308   3.146653   2.558248   3.917046
    19  O    5.028338   4.364422   3.681376   2.963617   4.283115
    20  H    3.068740   2.141295   1.099520   2.187779   2.721031
    21  H    3.384225   2.114291   1.094773   2.178576   3.496163
    22  H    2.907194   2.610136   2.140457   1.095767   2.141986
    23  H    4.132146   3.983342   3.025377   2.184672   1.098714
    24  H    3.876153   4.071624   3.482352   2.158261   1.096775
    25  H    2.703287   2.966625   2.878355   3.017528   2.172744
    26  H    3.446531   4.107558   4.049369   3.524515   2.144219
    27  H    2.085713   3.308334   4.126033   4.180948   3.525450
    28  H    3.158897   3.155528   4.517501   5.387130   6.169872
    29  H    3.187488   3.198362   4.587449   5.738477   6.287960
    30  H    3.478816   4.531104   4.939546   4.182271   3.371499
    31  H    2.828169   3.546373   3.888735   3.068091   2.933151
    32  H    2.795979   3.973624   4.838776   4.461820   4.197774
    33  H    4.030517   2.828973   2.897089   4.420691   5.372504
    34  H    4.361422   3.480949   4.179867   5.655068   6.567346
    35  H    3.471992   2.774708   3.467625   4.948491   5.501930
    36  H    3.280262   2.480848   3.045467   3.732836   5.009065
    37  H    5.593137   5.274667   4.126593   2.732552   2.641924
    38  H    5.296089   4.259832   2.772079   2.881484   3.689290
    39  H    5.526276   4.853169   3.422345   2.859864   2.930762
    40  H    6.452241   5.572616   4.084751   3.530565   4.170317
    41  H    5.005287   3.910344   2.856280   2.848446   4.334382
    42  H    6.222726   5.321920   4.130914   3.494904   4.696874
    43  H    5.322076   4.853371   4.157337   3.104488   4.157397
                    6          7          8          9         10
     6  C    0.000000
     7  C    1.543487   0.000000
     8  C    3.880513   2.589729   0.000000
     9  C    4.920479   3.864831   1.516760   0.000000
    10  C    4.514587   3.884786   2.440486   1.554695   0.000000
    11  O    4.418985   2.973392   1.233646   2.448108   3.639123
    12  C    2.575087   1.541829   3.291661   4.600426   4.769942
    13  C    5.206025   4.870859   3.552140   2.562814   1.527962
    14  O    5.414212   4.826736   3.497607   2.496597   1.441522
    15  C    3.976355   4.671980   5.926951   6.157581   4.961791
    16  O    4.398169   5.136603   6.744967   7.181582   6.148220
    17  C    4.518750   5.511915   6.779891   6.910345   5.568594
    18  C    5.180661   5.545741   6.256580   6.195646   4.945427
    19  O    5.413620   5.435191   5.972447   5.969778   4.974918
    20  H    2.953924   3.576972   4.280275   4.378073   3.155395
    21  H    4.064705   4.262428   4.379251   4.091886   2.632705
    22  H    2.999610   3.027900   4.143732   4.612786   3.811049
    23  H    2.136513   3.526561   5.605370   6.317572   5.439420
    24  H    2.165578   3.014165   5.273009   6.184088   5.560514
    25  H    1.098764   2.156008   3.958976   4.823720   4.322606
    26  H    1.098097   2.152178   4.654368   5.836900   5.564846
    27  H    2.132955   1.100039   2.673283   4.082571   4.393660
    28  H    5.687043   4.519326   2.149975   1.093501   2.200335
    29  H    5.522966   4.521790   2.136996   1.095267   2.227659
    30  H    2.778440   2.183660   4.256963   5.631605   5.794172
    31  H    2.919328   2.202808   3.716355   4.785998   4.725544
    32  H    3.520184   2.187619   3.033872   4.378101   4.880002
    33  H    5.328251   5.275239   4.389743   3.521008   2.180718
    34  H    6.251958   5.790485   4.100483   2.817822   2.164432
    35  H    4.950203   4.679206   3.499066   2.807032   2.171166
    36  H    5.210963   4.546246   3.450632   2.763470   1.974522
    37  H    4.157191   5.126396   7.017413   7.582429   6.584470
    38  H    4.738525   5.635060   6.555090   6.489596   5.050070
    39  H    4.150459   5.377643   6.953988   7.259732   6.012155
    40  H    5.545427   6.538300   7.793917   7.865605   6.486293
    41  H    5.404432   5.676610   5.995778   5.693944   4.324756
    42  H    6.069781   6.558148   7.355182   7.265794   5.976260
    43  H    5.376949   5.469364   6.342645   6.544195   5.652301
                   11         12         13         14         15
    11  O    0.000000
    12  C    3.398235   0.000000
    13  C    4.660021   6.004735   0.000000
    14  O    4.639778   5.406205   2.363268   0.000000
    15  C    6.930294   4.961584   5.589112   4.832319   0.000000
    16  O    7.605718   5.067095   6.923106   6.005143   1.445487
    17  C    7.832439   6.090296   5.803497   5.554335   1.532983
    18  C    7.322090   5.694516   5.626442   4.372047   1.536863
    19  O    6.928918   5.243751   5.970727   4.252515   2.481532
    20  H    5.364011   4.733698   3.235116   3.809290   3.031476
    21  H    5.580480   5.053048   3.013693   2.585464   2.640887
    22  H    5.033803   3.073074   4.907618   3.851688   2.124454
    23  H    6.360693   4.174182   5.921131   5.999680   2.704780
    24  H    5.867204   2.987130   6.444161   5.980829   2.879855
    25  H    4.581905   3.503146   4.701447   5.375561   4.299310
    26  H    4.966939   2.836524   6.233888   6.490639   4.718659
    27  H    2.676477   2.129417   5.235382   5.509425   5.709872
    28  H    2.814475   4.946057   3.310132   2.528197   6.576027
    29  H    2.751774   5.405926   2.603535   3.256504   7.027512
    30  H    4.206504   1.097229   6.952423   6.465522   5.428563
    31  H    4.052403   1.095404   6.041002   5.085154   4.255346
    32  H    2.830215   1.096277   6.197987   5.495774   5.837538
    33  H    5.557832   6.411599   1.096479   2.601745   5.082297
    34  H    5.106846   6.845816   1.096668   2.623538   6.510929
    35  H    4.475832   5.984814   1.094177   3.332231   6.002668
    36  H    4.528250   4.867960   3.204590   0.972333   4.480757
    37  H    7.819373   5.130107   7.280972   6.622733   1.975988
    38  H    7.678831   6.413243   5.046642   5.050057   2.191889
    39  H    7.924090   6.032456   6.198293   6.227470   2.188345
    40  H    8.855196   7.000279   6.696957   6.305879   2.166685
    41  H    7.143387   6.028285   4.836388   3.641407   2.179743
    42  H    8.418944   6.661761   6.548790   5.329973   2.147547
    43  H    7.199784   5.077917   6.710810   5.065808   2.559832
                   16         17         18         19         20
    16  O    0.000000
    17  C    2.442926   0.000000
    18  C    2.328628   2.503386   0.000000
    19  O    2.791867   3.802213   1.436772   0.000000
    20  H    4.279863   3.001425   3.841233   4.613069   0.000000
    21  H    4.029563   3.029232   2.696882   3.354899   1.747806
    22  H    2.662071   3.476015   2.630899   2.457187   3.045593
    23  H    2.986488   2.816816   4.208279   4.864464   2.808985
    24  H    2.626421   3.749097   4.150225   4.283539   3.777643
    25  H    4.964820   4.524922   5.499975   5.933514   2.488574
    26  H    4.879660   5.195133   6.022340   6.229053   3.941539
    27  H    6.172228   6.435423   6.618686   6.523951   4.273667
    28  H    7.528321   7.470410   6.400417   5.962182   5.194097
    29  H    8.110823   7.633822   7.118251   6.994083   4.903115
    30  H    5.302889   6.486836   6.322520   5.920896   5.377193
    31  H    4.257880   5.544569   4.846007   4.265327   4.623405
    32  H    5.989811   7.021420   6.388820   5.775136   5.469817
    33  H    6.489809   5.086808   5.080526   5.649451   2.837578
    34  H    7.852632   6.738471   6.367726   6.627849   4.307347
    35  H    7.297032   6.109664   6.287393   6.693762   3.267801
    36  H    5.496667   5.439166   3.951628   3.561525   4.000810
    37  H    0.971195   2.523089   3.181301   3.736659   4.369642
    38  H    3.402762   1.095263   2.796781   4.143077   2.536225
    39  H    2.749997   1.096477   3.473206   4.647320   3.097809
    40  H    2.664233   1.096698   2.708988   4.052570   4.060254
    41  H    3.306774   2.767080   1.091835   2.038681   3.525382
    42  H    2.539823   2.677413   1.099424   2.090777   4.687619
    43  H    2.336851   3.966385   1.945303   0.973877   5.041409
                   21         22         23         24         25
    21  H    0.000000
    22  H    2.623871   0.000000
    23  H    3.848967   3.036602   0.000000
    24  H    4.310599   2.342465   1.750752   0.000000
    25  H    3.942396   3.618162   2.374736   3.052465   0.000000
    26  H    5.127609   3.852858   2.482801   2.375114   1.749041
    27  H    5.138607   4.125945   4.266794   3.894056   2.452725
    28  H    4.605396   4.934360   7.036489   6.705913   5.731958
    29  H    4.813823   5.592823   6.989650   7.015637   5.255120
    30  H    5.881555   3.772720   4.262131   2.968334   3.780065
    31  H    4.637568   2.317904   4.011868   2.615261   3.896070
    32  H    5.639981   3.810214   5.234249   4.064209   4.323264
    33  H    2.497730   4.825516   5.634445   6.346098   4.785985
    34  H    3.885756   5.802575   7.006330   7.473153   5.764028
    35  H    3.602637   5.295341   5.839559   6.488497   4.283247
    36  H    2.694518   3.272988   5.793054   5.515185   5.370171
    37  H    4.494362   3.144624   2.484926   2.318817   4.705198
    38  H    2.513067   3.802276   3.335006   4.425998   4.529351
    39  H    3.671947   3.852349   2.190547   3.467356   4.098739
    40  H    3.876183   4.278808   3.722309   4.524368   5.595550
    41  H    2.073628   3.010058   4.617078   4.785487   5.547393
    42  H    3.624639   3.637168   4.814530   4.837100   6.376115
    43  H    4.033919   2.536711   4.737804   3.916735   6.031561
                   26         27         28         29         30
    26  H    0.000000
    27  H    2.371356   0.000000
    28  H    6.592328   4.799515   0.000000
    29  H    6.384544   4.519385   1.776415   0.000000
    30  H    2.602834   2.490011   6.011894   6.374345   0.000000
    31  H    3.335387   3.066067   5.007355   5.725455   1.772779
    32  H    3.781445   2.440936   4.560403   5.147694   1.769538
    33  H    6.374403   5.768622   4.200256   3.687922   7.317246
    34  H    7.272619   6.095407   3.328724   2.613745   7.834600
    35  H    5.887908   4.846057   3.756996   2.575414   6.845358
    36  H    6.253526   5.329255   2.613337   3.717233   5.928443
    37  H    4.463087   6.082656   8.029732   8.457627   5.197844
    38  H    5.535425   6.500534   7.093116   7.117243   6.929792
    39  H    4.653685   6.204034   7.922720   7.924733   6.277004
    40  H    6.158029   7.485772   8.358645   8.610443   7.357942
    41  H    6.355592   6.698205   5.907790   6.543720   6.775856
    42  H    6.837702   7.631845   7.450345   8.171796   7.208735
    43  H    6.057864   6.563151   6.552917   7.591854   5.606895
                   31         32         33         34         35
    31  H    0.000000
    32  H    1.768230   0.000000
    33  H    6.324781   6.754848   0.000000
    34  H    6.876228   6.913095   1.769570   0.000000
    35  H    6.201128   6.196862   1.778844   1.778291   0.000000
    36  H    4.414993   4.939496   3.421104   3.560627   4.075500
    37  H    4.461698   6.138721   6.850961   8.271750   7.523529
    38  H    5.949387   7.271821   4.219818   5.935155   5.372091
    39  H    5.623982   7.038520   5.544039   7.203110   6.320301
    40  H    6.365079   7.930873   5.905565   7.569459   7.073104
    41  H    5.278947   6.642752   4.212302   5.494817   5.587181
    42  H    5.777921   7.388548   5.899687   7.253665   7.221097
    43  H    4.035753   5.667778   6.423892   7.430425   7.349842
                   36         37         38         39         40
    36  H    0.000000
    37  H    6.172073   0.000000
    38  H    5.117407   3.564213   0.000000
    39  H    6.133324   2.421626   1.773595   0.000000
    40  H    6.160260   2.786819   1.774023   1.765114   0.000000
    41  H    3.407384   4.068798   2.613908   3.796273   3.071482
    42  H    4.941808   3.355654   3.078450   3.674989   2.415883
    43  H    4.320976   3.267955   4.531655   4.674060   4.154962
                   41         42         43
    41  H    0.000000
    42  H    1.770381   0.000000
    43  H    2.826757   2.371054   0.000000
 Stoichiometry    C15H24O4
 Framework group  C1[X(C15H24O4)]
 Deg. of freedom   123
 Full point group                 C1      NOp   1
 Largest Abelian subgroup         C1      NOp   1
 Largest concise Abelian subgroup C1      NOp   1
                         Standard orientation:                         
 ---------------------------------------------------------------------
 Center     Atomic      Atomic             Coordinates (Angstroms)
 Number     Number       Type             X           Y           Z
 ---------------------------------------------------------------------
      1          6           0       -1.666664    0.719095   -0.083123
      2          6           0       -1.034059   -0.444658   -0.383888
      3          6           0        0.389800   -0.623607   -0.846077
      4          6           0        1.378690    0.357389   -0.176850
      5          6           0        1.340158    1.772672   -0.804247
      6          6           0       -0.046712    2.297871   -1.225893
      7          6           0       -1.204175    2.144128   -0.216440
      8          6           0       -3.044685    0.418218    0.367040
      9          6           0       -3.247426   -1.084924    0.362575
     10          6           0       -1.910858   -1.675537   -0.168311
     11          8           0       -3.898920    1.254615    0.671352
     12          6           0       -0.909385    2.798408    1.148203
     13          6           0       -2.097822   -2.481686   -1.452771
     14          8           0       -1.289708   -2.580829    0.765823
     15          6           0        2.829459   -0.210834   -0.109900
     16          8           0        3.689583    0.766826    0.517634
     17          6           0        3.397713   -0.616428   -1.474678
     18          6           0        2.920481   -1.405437    0.852694
     19          8           0        2.441198   -1.102925    2.172955
     20          1           0        0.433987   -0.527710   -1.940515
     21          1           0        0.681145   -1.656347   -0.629059
     22          1           0        1.068321    0.462952    0.868728
     23          1           0        1.978125    1.806233   -1.698140
     24          1           0        1.789202    2.474510   -0.091016
     25          1           0       -0.349292    1.823253   -2.169537
     26          1           0        0.061835    3.366154   -1.455691
     27          1           0       -2.059870    2.690145   -0.640395
     28          1           0       -3.458348   -1.434067    1.377147
     29          1           0       -4.107781   -1.321780   -0.272483
     30          1           0       -0.601031    3.843052    1.015730
     31          1           0       -0.113421    2.278822    1.692610
     32          1           0       -1.802026    2.795336    1.784604
     33          1           0       -1.143558   -2.882968   -1.814182
     34          1           0       -2.766127   -3.331509   -1.268783
     35          1           0       -2.535003   -1.859674   -2.239662
     36          1           0       -0.923218   -2.056921    1.498377
     37          1           0        3.876314    1.464926   -0.131217
     38          1           0        2.810288   -1.414070   -1.941903
     39          1           0        3.428365    0.232982   -2.167372
     40          1           0        4.427042   -0.976268   -1.357443
     41          1           0        2.325588   -2.245386    0.488426
     42          1           0        3.970320   -1.729500    0.892120
     43          1           0        2.904824   -0.291699    2.447544
 ---------------------------------------------------------------------
 Rotational constants (GHZ):      0.5306526      0.2827462      0.2290640
 Standard basis: 6-31G(d) (6D, 7F)
 There are   333 symmetry adapted cartesian basis functions of A   symmetry.
 There are   333 symmetry adapted basis functions of A   symmetry.
   333 basis functions,   628 primitive gaussians,   333 cartesian basis functions
    73 alpha electrons       73 beta electrons
       nuclear repulsion energy      1614.4912032106 Hartrees.
 NAtoms=   43 NActive=   43 NUniq=   43 SFac= 1.00D+00 NAtFMM=   60 NAOKFM=F Big=F
 Integral buffers will be    131072 words long.
 Raffenetti 2 integral format.
 Two-electron integral symmetry is turned on.
 ------------------------------------------------------------------------------
 Polarizable Continuum Model (PCM)
 =================================
 Model                : PCM (using non-symmetric T matrix).
 Atomic radii         : SMD-Coulomb.
 Polarization charges : Total charges.
 Charge compensation  : None.
 Solution method      : On-the-fly selection.
 Cavity type          : VdW (van der Waals Surface) (Alpha=1.000).
 Cavity algorithm     : GePol (No added spheres)
                        Default sphere list used, NSphG=   43.
                        Lebedev-Laikov grids with approx.  5.0 points / Ang**2.
                        Smoothing algorithm: Karplus/York (Gamma=1.0000).
                        Polarization charges: spherical gaussians, with
                                              point-specific exponents (IZeta= 3).
                        Self-potential: point-specific (ISelfS= 7).
                        Self-field    : sphere-specific E.n sum rule (ISelfD= 2).
 1st derivatives      : Analytical E(r).r(x)/FMM algorithm (CHGder, D1EAlg=3).
                        Cavity 1st derivative terms included.
 Solvent              : Methanol, Eps=  32.613000 Eps(inf)=   1.765709
 ------------------------------------------------------------------------------
 ------------------------------------------------------------------------------
 Atomic radii for non-electrostatic terms: SMD-CDS.
 ------------------------------------------------------------------------------
 Nuclear repulsion after PCM non-electrostatic terms =     1614.4927741128 Hartrees.
 One-electron integrals computed using PRISM.
 NBasis=   333 RedAO= T EigKep=  9.27D-04  NBF=   333
 NBsUse=   333 1.00D-06 EigRej= -1.00D+00 NBFU=   333
 Initial guess from the checkpoint file:  "DY-202A-11R_12.chk"
 B after Tr=     0.000000    0.000000    0.000000
         Rot=    0.999984    0.003700    0.001465   -0.003987 Ang=   0.65 deg.
 ExpMin= 1.61D-01 ExpMax= 5.48D+03 ExpMxC= 8.25D+02 IAcc=1 IRadAn=         1 AccDes= 0.00D+00
 Harris functional with IExCor=  402 and IRadAn=       1 diagonalized for initial guess.
 HarFok:  IExCor=  402 AccDes= 0.00D+00 IRadAn=         1 IDoV= 1 UseB2=F ITyADJ=14
 ICtDFT=  3500011 ScaDFX=  1.000000  1.000000  1.000000  1.000000
 FoFCou: FMM=F IPFlag=           0 FMFlag=      100000 FMFlg1=           0
         NFxFlg=           0 DoJE=T BraDBF=F KetDBF=T FulRan=T
         wScrn=  0.000000 ICntrl=     500 IOpCl=  0 I1Cent=   200000004 NGrid=           0
         NMat0=    1 NMatS0=      1 NMatT0=    0 NMatD0=    1 NMtDS0=    0 NMtDT0=    0
 Petite list used in FoFCou.
 Keep R1 ints in memory in canonical form, NReq=1565304907.
 Requested convergence on RMS density matrix=1.00D-08 within 128 cycles.
 Requested convergence on MAX density matrix=1.00D-06.
 Requested convergence on             energy=1.00D-06.
 No special actions if energy rises.
 Inv3:  Mode=1 IEnd=    21886203.
 Iteration    1 A*A^-1 deviation from unit magnitude is 5.55D-15 for   2696.
 Iteration    1 A*A^-1 deviation from orthogonality  is 5.72D-15 for   2681   2599.
 Iteration    1 A^-1*A deviation from unit magnitude is 5.77D-15 for   2696.
 Iteration    1 A^-1*A deviation from orthogonality  is 4.42D-13 for   2684   1859.
 Error on total polarization charges =  0.05215
 SCF Done:  E(RB3LYP) =  -886.951241325     A.U. after   10 cycles
            NFock= 10  Conv=0.94D-08     -V/T= 2.0094
 SMD-CDS (non-electrostatic) energy       (kcal/mol) =       0.99
 (included in total energy above)
 D1PCM: PCM CHGder 1st derivatives, ID1Alg=3 FixD1E=F DoIter=F DoCFld=F I1PDM=0.
 Calling FoFJK, ICntrl=      2127 FMM=F ISym2X=0 I1Cent= 0 IOpClX= 0 NMat=1 NMatS=1 NMatT=0.
 ***** Axes restored to original set *****
 -------------------------------------------------------------------
 Center     Atomic                   Forces (Hartrees/Bohr)
 Number     Number              X              Y              Z
 -------------------------------------------------------------------
      1        6          -0.005045564   -0.006460498    0.000454062
      2        6           0.003964774    0.004863035   -0.000048215
      3        6          -0.001159478   -0.000653045    0.000613309
      4        6           0.000254694    0.003027040   -0.000288211
      5        6          -0.000151536    0.000289981    0.000502975
      6        6           0.000133581    0.000544543   -0.000867465
      7        6           0.003541574    0.002570816   -0.001546395
      8        6           0.003156992    0.003072908   -0.001050028
      9        6           0.003216120    0.000713850   -0.001039607
     10        6          -0.004410805    0.001303452    0.001312339
     11        8           0.002079081   -0.002842919   -0.000942982
     12        6          -0.000302168    0.000100700    0.001564317
     13        6          -0.000029768   -0.002127674   -0.001453870
     14        8           0.000499941   -0.000014184   -0.001264912
     15        6          -0.001967243   -0.001149826   -0.000277892
     16        8           0.001542925    0.001029890   -0.001107464
     17        6           0.002488893    0.000212874    0.000960526
     18        6          -0.001018595   -0.000137104    0.003432133
     19        8           0.001704393   -0.000673680   -0.004924596
     20        1          -0.000120725    0.000382595   -0.000157272
     21        1          -0.001048167    0.000369381   -0.000425100
     22        1          -0.000261770   -0.000874369   -0.000106678
     23        1          -0.000414307   -0.000188411   -0.000136936
     24        1          -0.000427172   -0.000387306    0.000106370
     25        1          -0.000025958   -0.000613107    0.000917056
     26        1          -0.000017587    0.000178677   -0.000057952
     27        1          -0.000246453    0.000118755    0.000338970
     28        1          -0.001025943   -0.001625845    0.000545330
     29        1          -0.000759471   -0.002044420    0.001047225
     30        1          -0.000131881   -0.000106271   -0.000496604
     31        1           0.000429713   -0.000170269   -0.000359142
     32        1          -0.000004666   -0.000308473   -0.000464704
     33        1          -0.000237373    0.001504894    0.000633279
     34        1          -0.000177512    0.000510769    0.000350232
     35        1          -0.000749912   -0.000064078   -0.000288581
     36        1          -0.001394806    0.000246822    0.001595060
     37        1          -0.000350544    0.001047070    0.000292189
     38        1          -0.000211223    0.000282163    0.000335757
     39        1          -0.000856779   -0.000202718    0.000279369
     40        1          -0.000339931   -0.000427547    0.000102630
     41        1          -0.000373162   -0.000773205    0.001182108
     42        1           0.000043080    0.000168011    0.000628711
     43        1           0.000204736   -0.000693276    0.000110659
 -------------------------------------------------------------------
 Cartesian Forces:  Max     0.006460498 RMS     0.001544616

 GradGradGradGradGradGradGradGradGradGradGradGradGradGradGradGradGradGrad
 Berny optimization.
 Using GEDIIS/GDIIS optimizer.
 FormGI is forming the generalized inverse of G from B-inverse, IUseBI=4.
 Internal  Forces:  Max     0.005342566 RMS     0.000844188
 Search for a local minimum.
 Step number   2 out of a maximum of  258
 All quantities printed in internal units (Hartrees-Bohrs-Radians)
 Mixed Optimization -- En-DIIS/RFO-DIIS
 Update second derivatives using D2CorX and points    1    2
 DE= -6.99D-03 DEPred=-8.20D-03 R= 8.53D-01
 TightC=F SS=  1.41D+00  RLast= 3.40D-01 DXNew= 5.0454D-01 1.0193D+00
 Trust test= 8.53D-01 RLast= 3.40D-01 DXMaxT set to 5.05D-01
 ITU=  1  0
 Use linear search instead of GDIIS.
     Eigenvalues ---    0.00230   0.00231   0.00328   0.00334   0.00368
     Eigenvalues ---    0.00406   0.00531   0.00668   0.00779   0.00907
     Eigenvalues ---    0.01112   0.01118   0.01225   0.01321   0.01366
     Eigenvalues ---    0.01386   0.02481   0.02555   0.03110   0.03897
     Eigenvalues ---    0.03980   0.04043   0.04406   0.04588   0.04702
     Eigenvalues ---    0.04754   0.04836   0.05017   0.05065   0.05338
     Eigenvalues ---    0.05396   0.05513   0.05534   0.05558   0.05573
     Eigenvalues ---    0.05606   0.05675   0.05716   0.05839   0.05911
     Eigenvalues ---    0.06027   0.06099   0.07172   0.07739   0.08169
     Eigenvalues ---    0.08661   0.08940   0.09136   0.09208   0.09587
     Eigenvalues ---    0.10256   0.11790   0.12079   0.13317   0.13895
     Eigenvalues ---    0.14586   0.15835   0.16000   0.16000   0.16000
     Eigenvalues ---    0.16000   0.16000   0.16000   0.16000   0.16000
     Eigenvalues ---    0.16000   0.16000   0.16015   0.16078   0.16145
     Eigenvalues ---    0.16699   0.17209   0.18403   0.20333   0.20777
     Eigenvalues ---    0.21878   0.23251   0.24695   0.25022   0.26119
     Eigenvalues ---    0.26879   0.27121   0.27694   0.27868   0.28644
     Eigenvalues ---    0.28745   0.29179   0.29354   0.29693   0.30386
     Eigenvalues ---    0.31196   0.31679   0.32168   0.33746   0.33825
     Eigenvalues ---    0.33846   0.33867   0.33922   0.34024   0.34074
     Eigenvalues ---    0.34084   0.34106   0.34111   0.34153   0.34171
     Eigenvalues ---    0.34182   0.34189   0.34255   0.34301   0.34336
     Eigenvalues ---    0.34339   0.34368   0.34397   0.34487   0.34629
     Eigenvalues ---    0.39128   0.41477   0.42532   0.51657   0.52373
     Eigenvalues ---    0.52653   0.52895   0.95011
 RFO step:  Lambda=-1.52660972D-03 EMin= 2.29526015D-03
 Quartic linear search produced a step of -0.04059.
 Iteration  1 RMS(Cart)=  0.06189869 RMS(Int)=  0.00116459
 Iteration  2 RMS(Cart)=  0.00183062 RMS(Int)=  0.00002820
 Iteration  3 RMS(Cart)=  0.00000125 RMS(Int)=  0.00002818
 Iteration  4 RMS(Cart)=  0.00000000 RMS(Int)=  0.00002818
 Variable       Old X    -DE/DX   Delta X   Delta X   Delta X     New X
                                 (Linear)    (Quad)   (Total)
    R1        2.56681  -0.00393  -0.00127  -0.00375  -0.00499   2.56182
    R2        2.84238   0.00325  -0.00068   0.01080   0.01012   2.85251
    R3        2.79789  -0.00321  -0.00022  -0.00800  -0.00817   2.78972
    R4        2.84905  -0.00168  -0.00006  -0.00502  -0.00507   2.84399
    R5        2.88474   0.00277  -0.00119   0.01102   0.00980   2.89454
    R6        2.92030   0.00099  -0.00012   0.00391   0.00379   2.92409
    R7        2.07779   0.00020  -0.00020   0.00110   0.00089   2.07868
    R8        2.06882  -0.00070  -0.00010  -0.00168  -0.00178   2.06704
    R9        2.92641  -0.00056   0.00007  -0.00163  -0.00155   2.92486
   R10        2.94706   0.00131   0.00078   0.00270   0.00348   2.95054
   R11        2.07070  -0.00009   0.00019  -0.00076  -0.00057   2.07013
   R12        2.91351  -0.00086  -0.00071  -0.00067  -0.00138   2.91213
   R13        2.07627  -0.00014  -0.00024   0.00025   0.00001   2.07628
   R14        2.07261  -0.00035   0.00008  -0.00119  -0.00111   2.07150
   R15        2.91677  -0.00085  -0.00044  -0.00158  -0.00205   2.91472
   R16        2.07636  -0.00054   0.00000  -0.00151  -0.00152   2.07484
   R17        2.07510   0.00018   0.00003   0.00043   0.00046   2.07556
   R18        2.91363   0.00003  -0.00090   0.00249   0.00159   2.91522
   R19        2.07877   0.00013  -0.00005   0.00049   0.00044   2.07922
   R20        2.86626   0.00061  -0.00150   0.00637   0.00488   2.87114
   R21        2.33125  -0.00360  -0.00085  -0.00139  -0.00224   2.32901
   R22        2.93795  -0.00410  -0.00188  -0.00805  -0.00997   2.92797
   R23        2.06642   0.00126   0.00005   0.00336   0.00341   2.06983
   R24        2.06975   0.00040  -0.00006   0.00126   0.00120   2.07095
   R25        2.88743   0.00088  -0.00006   0.00298   0.00292   2.89036
   R26        2.72408  -0.00033  -0.00137   0.00288   0.00151   2.72559
   R27        2.07346  -0.00009  -0.00013   0.00010  -0.00003   2.07343
   R28        2.07001   0.00023  -0.00012   0.00094   0.00083   2.07084
   R29        2.07166  -0.00026  -0.00005  -0.00059  -0.00065   2.07102
   R30        2.07205  -0.00096  -0.00003  -0.00259  -0.00262   2.06942
   R31        2.07240  -0.00024  -0.00004  -0.00057  -0.00061   2.07180
   R32        2.06770   0.00047   0.00010   0.00104   0.00114   2.06884
   R33        1.83744   0.00082   0.00016   0.00107   0.00123   1.83867
   R34        2.73157   0.00172  -0.00017   0.00464   0.00446   2.73604
   R35        2.89692  -0.00108   0.00001  -0.00353  -0.00353   2.89339
   R36        2.90425   0.00197   0.00107   0.00392   0.00499   2.90924
   R37        1.83529   0.00052   0.00015   0.00055   0.00070   1.83599
   R38        2.06975  -0.00024  -0.00009  -0.00042  -0.00051   2.06924
   R39        2.07204  -0.00035  -0.00018  -0.00048  -0.00066   2.07138
   R40        2.07246  -0.00017  -0.00002  -0.00042  -0.00044   2.07201
   R41        2.71511  -0.00534  -0.00068  -0.01052  -0.01120   2.70391
   R42        2.06327   0.00037   0.00007   0.00084   0.00091   2.06418
   R43        2.07761   0.00000  -0.00025   0.00069   0.00043   2.07804
   R44        1.84036  -0.00044   0.00035  -0.00173  -0.00138   1.83898
    A1        2.27692  -0.00116   0.00111  -0.01057  -0.00952   2.26740
    A2        1.90359   0.00026  -0.00222   0.00670   0.00444   1.90804
    A3        2.10094   0.00091   0.00109   0.00464   0.00575   2.10669
    A4        2.22613   0.00098  -0.00080   0.00311   0.00233   2.22847
    A5        1.97367  -0.00108   0.00058  -0.00707  -0.00658   1.96709
    A6        2.08293   0.00010   0.00022   0.00392   0.00421   2.08714
    A7        1.97821  -0.00007   0.00026  -0.00383  -0.00362   1.97460
    A8        1.91001   0.00017  -0.00003  -0.00138  -0.00140   1.90861
    A9        1.87814  -0.00074  -0.00005  -0.00375  -0.00378   1.87437
   A10        1.92834  -0.00007   0.00028  -0.00245  -0.00217   1.92617
   A11        1.92058   0.00072  -0.00055   0.01062   0.01009   1.93067
   A12        1.84304  -0.00003   0.00006   0.00112   0.00117   1.84421
   A13        1.97011  -0.00051  -0.00024  -0.00441  -0.00467   1.96544
   A14        1.96339   0.00075   0.00023   0.00541   0.00567   1.96905
   A15        1.86829  -0.00023   0.00045  -0.00508  -0.00462   1.86367
   A16        1.95361  -0.00010   0.00021   0.00249   0.00271   1.95632
   A17        1.86658   0.00043  -0.00123   0.00590   0.00466   1.87124
   A18        1.83136  -0.00035   0.00055  -0.00469  -0.00413   1.82723
   A19        2.03142   0.00031   0.00067  -0.00598  -0.00535   2.02607
   A20        1.92099  -0.00003   0.00001   0.00060   0.00063   1.92163
   A21        1.88723  -0.00023   0.00018  -0.00073  -0.00056   1.88666
   A22        1.86440  -0.00023  -0.00010  -0.00025  -0.00035   1.86405
   A23        1.90514  -0.00010  -0.00074   0.00212   0.00141   1.90655
   A24        1.84605   0.00029  -0.00010   0.00536   0.00525   1.85131
   A25        2.05079  -0.00090  -0.00022  -0.00793  -0.00822   2.04257
   A26        1.91287   0.00046  -0.00058   0.00051  -0.00012   1.91276
   A27        1.87519   0.00010   0.00010   0.00428   0.00439   1.87958
   A28        1.88824  -0.00009   0.00062  -0.00543  -0.00485   1.88339
   A29        1.88378   0.00041   0.00040   0.00352   0.00397   1.88775
   A30        1.84183   0.00011  -0.00033   0.00684   0.00651   1.84834
   A31        1.96375   0.00047   0.00018  -0.00111  -0.00098   1.96277
   A32        1.96317  -0.00031  -0.00032  -0.00235  -0.00264   1.96053
   A33        1.83925  -0.00029   0.00105  -0.00382  -0.00276   1.83649
   A34        1.97491  -0.00005  -0.00050   0.00157   0.00109   1.97600
   A35        1.85650   0.00006  -0.00074   0.00683   0.00611   1.86261
   A36        1.85376   0.00010   0.00043  -0.00092  -0.00051   1.85325
   A37        1.90171   0.00159   0.00240  -0.00164   0.00067   1.90238
   A38        2.19162  -0.00009  -0.00166   0.00486   0.00319   2.19481
   A39        2.18961  -0.00150  -0.00074  -0.00289  -0.00364   2.18597
   A40        1.83648  -0.00185  -0.00199  -0.00092  -0.00303   1.83345
   A41        1.91715   0.00128  -0.00019   0.01150   0.01132   1.92847
   A42        1.89760   0.00140  -0.00007   0.01436   0.01437   1.91197
   A43        1.94052   0.00031   0.00112  -0.00442  -0.00325   1.93726
   A44        1.97704   0.00016  -0.00034  -0.00083  -0.00116   1.97589
   A45        1.89379  -0.00118   0.00126  -0.01778  -0.01662   1.87717
   A46        1.80873   0.00106   0.00118   0.00204   0.00313   1.81186
   A47        1.95733  -0.00024   0.00046   0.00208   0.00256   1.95988
   A48        1.92879  -0.00021  -0.00091   0.00287   0.00201   1.93080
   A49        1.96307  -0.00025  -0.00068   0.00151   0.00085   1.96392
   A50        1.96897  -0.00114  -0.00214  -0.00509  -0.00722   1.96175
   A51        1.84018   0.00071   0.00194  -0.00321  -0.00130   1.83888
   A52        1.92932  -0.00057   0.00003  -0.00387  -0.00384   1.92547
   A53        1.95792  -0.00037   0.00019  -0.00276  -0.00257   1.95534
   A54        1.93578  -0.00043   0.00004  -0.00220  -0.00216   1.93362
   A55        1.88325   0.00041   0.00000   0.00160   0.00159   1.88484
   A56        1.87715   0.00052  -0.00011   0.00346   0.00335   1.88050
   A57        1.87740   0.00052  -0.00017   0.00432   0.00415   1.88155
   A58        1.94301  -0.00130  -0.00002  -0.00704  -0.00707   1.93594
   A59        1.92024  -0.00049   0.00037  -0.00357  -0.00319   1.91705
   A60        1.93213   0.00055   0.00085   0.00005   0.00090   1.93303
   A61        1.87765   0.00113  -0.00099   0.01110   0.01011   1.88775
   A62        1.89519   0.00032  -0.00020   0.00172   0.00153   1.89672
   A63        1.89408  -0.00016  -0.00009  -0.00181  -0.00189   1.89219
   A64        1.88836  -0.00006   0.00036  -0.00130  -0.00094   1.88741
   A65        1.90260  -0.00068  -0.00054  -0.00342  -0.00395   1.89865
   A66        1.98561   0.00068  -0.00001   0.00336   0.00336   1.98897
   A67        1.94464   0.00076   0.00057   0.00739   0.00797   1.95261
   A68        1.92290  -0.00038  -0.00125  -0.00466  -0.00591   1.91699
   A69        1.79115   0.00072   0.00156   0.00135   0.00290   1.79405
   A70        1.90710  -0.00111  -0.00023  -0.00438  -0.00464   1.90246
   A71        1.88655   0.00087   0.00012   0.00484   0.00496   1.89151
   A72        1.95374  -0.00062   0.00002  -0.00589  -0.00589   1.94785
   A73        1.94747  -0.00046   0.00019  -0.00303  -0.00286   1.94461
   A74        1.91724   0.00025   0.00044   0.00220   0.00264   1.91989
   A75        1.88564   0.00020   0.00032  -0.00319  -0.00290   1.88274
   A76        1.88603   0.00012  -0.00001   0.00028   0.00027   1.88630
   A77        1.87075   0.00058  -0.00102   0.01035   0.00932   1.88007
   A78        1.97374   0.00040  -0.00197   0.00610   0.00413   1.97787
   A79        1.93558   0.00112   0.00143   0.00602   0.00747   1.94305
   A80        1.88402   0.00015   0.00180  -0.00298  -0.00110   1.88292
   A81        1.86168  -0.00099   0.00126  -0.01066  -0.00944   1.85223
   A82        1.92586  -0.00062  -0.00259  -0.00016  -0.00277   1.92309
   A83        1.88125  -0.00009  -0.00001   0.00161   0.00164   1.88289
   A84        1.85008   0.00006  -0.00109   0.00326   0.00217   1.85225
    D1        0.09462   0.00028   0.00034  -0.00213  -0.00179   0.09283
    D2       -3.08015   0.00019   0.00059  -0.00355  -0.00296  -3.08311
    D3       -3.11130   0.00044  -0.00009   0.01271   0.01256  -3.09874
    D4       -0.00288   0.00034   0.00015   0.01129   0.01139   0.00851
    D5        0.36253   0.00017  -0.00055   0.01272   0.01216   0.37470
    D6       -1.89264   0.00010   0.00026   0.01356   0.01380  -1.87884
    D7        2.37832   0.00030  -0.00072   0.01807   0.01733   2.39565
    D8       -2.70858   0.00003   0.00005  -0.00352  -0.00347  -2.71204
    D9        1.31944  -0.00004   0.00085  -0.00268  -0.00183   1.31761
   D10       -0.69279   0.00016  -0.00012   0.00183   0.00170  -0.69109
   D11        0.02288  -0.00007   0.00051   0.00699   0.00745   0.03033
   D12       -3.09578  -0.00013  -0.00038  -0.00807  -0.00855  -3.10433
   D13        3.10774  -0.00002   0.00014   0.01941   0.01960   3.12734
   D14       -0.01091  -0.00008  -0.00075   0.00435   0.00360  -0.00732
   D15        0.64152   0.00005   0.00007   0.00118   0.00123   0.64275
   D16       -1.51943   0.00005  -0.00047   0.00813   0.00766  -1.51177
   D17        2.76923   0.00039  -0.00050   0.00951   0.00900   2.77823
   D18       -2.46506   0.00016  -0.00020   0.00286   0.00266  -2.46241
   D19        1.65718   0.00017  -0.00073   0.00981   0.00909   1.66627
   D20       -0.33735   0.00050  -0.00076   0.01119   0.01042  -0.32692
   D21       -0.01727  -0.00049  -0.00070  -0.02419  -0.02490  -0.04216
   D22        2.10439  -0.00025  -0.00052  -0.01998  -0.02051   2.08387
   D23       -2.13107   0.00035   0.00160  -0.02082  -0.01921  -2.15028
   D24        3.09415  -0.00055  -0.00050  -0.02548  -0.02598   3.06817
   D25       -1.06738  -0.00031  -0.00031  -0.02127  -0.02160  -1.08898
   D26        0.98035   0.00029   0.00181  -0.02210  -0.02029   0.96005
   D27       -1.37830  -0.00036   0.00026  -0.01254  -0.01228  -1.39059
   D28        2.67353  -0.00043  -0.00002  -0.01686  -0.01688   2.65665
   D29        0.67082  -0.00027  -0.00109  -0.01104  -0.01212   0.65870
   D30        0.77259  -0.00024   0.00063  -0.01900  -0.01837   0.75422
   D31       -1.45875  -0.00031   0.00035  -0.02332  -0.02297  -1.48173
   D32        2.82172  -0.00015  -0.00072  -0.01750  -0.01821   2.80351
   D33        2.80103   0.00012   0.00055  -0.01275  -0.01220   2.78883
   D34        0.56968   0.00005   0.00027  -0.01707  -0.01680   0.55289
   D35       -1.43303   0.00021  -0.00080  -0.01125  -0.01203  -1.44507
   D36        0.66267  -0.00024  -0.00021   0.00702   0.00677   0.66944
   D37       -1.46108  -0.00014  -0.00059   0.01126   0.01065  -1.45043
   D38        2.81338  -0.00033  -0.00057   0.00497   0.00437   2.81775
   D39        2.89913   0.00028   0.00008   0.01287   0.01292   2.91205
   D40        0.77538   0.00038  -0.00030   0.01711   0.01680   0.79218
   D41       -1.23335   0.00018  -0.00028   0.01081   0.01052  -1.22283
   D42       -1.38746   0.00006   0.00013   0.01197   0.01210  -1.37536
   D43        2.77197   0.00015  -0.00025   0.01622   0.01598   2.78796
   D44        0.76325  -0.00004  -0.00023   0.00992   0.00970   0.77295
   D45        3.13426  -0.00080  -0.00116  -0.08046  -0.08161   3.05265
   D46        0.98074  -0.00027   0.00085  -0.07419  -0.07332   0.90742
   D47       -1.18455   0.00009   0.00071  -0.07682  -0.07611  -1.26066
   D48        0.89423  -0.00064  -0.00120  -0.08109  -0.08229   0.81194
   D49       -1.25928  -0.00012   0.00081  -0.07481  -0.07400  -1.33328
   D50        2.85861   0.00024   0.00067  -0.07744  -0.07679   2.78183
   D51       -1.12392  -0.00090  -0.00016  -0.08659  -0.08675  -1.21067
   D52        3.00575  -0.00037   0.00185  -0.08032  -0.07846   2.92729
   D53        0.84046  -0.00002   0.00171  -0.08294  -0.08125   0.75921
   D54        0.81907  -0.00018  -0.00071   0.00596   0.00522   0.82430
   D55       -1.34481   0.00024  -0.00088   0.01915   0.01826  -1.32655
   D56        2.94540  -0.00018  -0.00025   0.00858   0.00830   2.95370
   D57        2.97242  -0.00019  -0.00031   0.00244   0.00211   2.97453
   D58        0.80853   0.00024  -0.00048   0.01563   0.01515   0.82368
   D59       -1.18444  -0.00019   0.00015   0.00505   0.00519  -1.17925
   D60       -1.32231  -0.00002  -0.00083   0.00958   0.00873  -1.31358
   D61        2.79699   0.00040  -0.00100   0.02277   0.02177   2.81876
   D62        0.80402  -0.00002  -0.00037   0.01220   0.01181   0.81583
   D63       -1.26433  -0.00028   0.00108  -0.02015  -0.01908  -1.28341
   D64        0.98475  -0.00034   0.00037  -0.02304  -0.02268   0.96207
   D65        3.01350  -0.00021   0.00018  -0.01906  -0.01889   2.99461
   D66        0.91190  -0.00042   0.00065  -0.03015  -0.02950   0.88240
   D67       -3.12221  -0.00047  -0.00006  -0.03304  -0.03309   3.12789
   D68       -1.09346  -0.00034  -0.00025  -0.02906  -0.02930  -1.12276
   D69        2.89697  -0.00012   0.00079  -0.02313  -0.02235   2.87461
   D70       -1.13714  -0.00018   0.00008  -0.02602  -0.02595  -1.16309
   D71        0.89161  -0.00005  -0.00012  -0.02204  -0.02216   0.86945
   D72       -3.11513   0.00033  -0.00086   0.02193   0.02105  -3.09408
   D73        1.06525   0.00045  -0.00101   0.02444   0.02340   1.08865
   D74       -1.03459   0.00034  -0.00096   0.02233   0.02136  -1.01324
   D75        0.91868  -0.00001  -0.00041   0.02418   0.02379   0.94247
   D76       -1.18413   0.00011  -0.00056   0.02668   0.02615  -1.15798
   D77        2.99921   0.00000  -0.00050   0.02458   0.02411   3.02332
   D78       -1.11169  -0.00012   0.00049   0.01562   0.01611  -1.09559
   D79        3.06868   0.00000   0.00034   0.01812   0.01846   3.08714
   D80        0.96884  -0.00011   0.00040   0.01602   0.01642   0.98526
   D81       -0.03250  -0.00021  -0.00089  -0.02138  -0.02226  -0.05477
   D82        2.05768  -0.00023  -0.00077  -0.02116  -0.02197   2.03571
   D83       -2.15561  -0.00009   0.00061  -0.02746  -0.02681  -2.18242
   D84        3.08619  -0.00013   0.00000  -0.00621  -0.00625   3.07994
   D85       -1.10682  -0.00016   0.00012  -0.00600  -0.00595  -1.11277
   D86        0.96308  -0.00001   0.00150  -0.01230  -0.01079   0.95228
   D87        0.02922   0.00035   0.00087   0.02619   0.02706   0.05628
   D88       -2.08858   0.00010  -0.00006   0.02158   0.02152  -2.06706
   D89        2.11575   0.00017  -0.00060   0.02827   0.02768   2.14343
   D90       -2.04539  -0.00025   0.00171   0.01533   0.01705  -2.02834
   D91        2.11999  -0.00050   0.00078   0.01072   0.01151   2.13150
   D92        0.04114  -0.00043   0.00024   0.01741   0.01767   0.05881
   D93        2.09979   0.00096  -0.00060   0.04263   0.04199   2.14178
   D94       -0.01801   0.00071  -0.00152   0.03802   0.03645   0.01844
   D95       -2.09687   0.00078  -0.00207   0.04471   0.04261  -2.05426
   D96        1.10381  -0.00069   0.00077  -0.04967  -0.04887   1.05494
   D97       -3.09949  -0.00043  -0.00024  -0.04262  -0.04283   3.14087
   D98       -1.00604  -0.00059   0.00045  -0.04714  -0.04667  -1.05271
   D99        3.13441   0.00033   0.00212  -0.04471  -0.04263   3.09178
   D100      -1.06889   0.00059   0.00111  -0.03766  -0.03658  -1.10547
   D101       1.02456   0.00043   0.00180  -0.04218  -0.04042   0.98414
   D102      -0.99617  -0.00075   0.00035  -0.05228  -0.05192  -1.04810
   D103       1.08371  -0.00049  -0.00067  -0.04523  -0.04588   1.03783
   D104      -3.10603  -0.00066   0.00003  -0.04975  -0.04972   3.12744
   D105       0.74516   0.00130  -0.00201   0.07590   0.07382   0.81898
   D106      -1.27055   0.00081  -0.00166   0.07464   0.07307  -1.19748
   D107       2.86380   0.00133  -0.00079   0.07803   0.07721   2.94101
   D108      -1.33165   0.00079  -0.00010   0.04506   0.04496  -1.28670
   D109       0.85876   0.00092  -0.00129   0.04374   0.04245   0.90121
   D110       2.88803  -0.00015  -0.00131   0.03740   0.03609   2.92411
   D111      -1.07683  -0.00031  -0.00084  -0.00347  -0.00432  -1.08114
   D112       1.03890  -0.00082  -0.00027  -0.01389  -0.01415   1.02475
   D113       3.11106  -0.00022  -0.00113  -0.00147  -0.00261   3.10845
   D114       3.06394   0.00039   0.00079   0.00213   0.00292   3.06686
   D115      -1.10352  -0.00013   0.00136  -0.00829  -0.00692  -1.11044
   D116       0.96864   0.00047   0.00049   0.00412   0.00463   0.97327
   D117       1.10862   0.00033  -0.00027   0.00533   0.00503   1.11365
   D118      -3.05884  -0.00019   0.00030  -0.00509  -0.00480  -3.06364
   D119      -0.98668   0.00041  -0.00057   0.00732   0.00674  -0.97994
   D120      -0.96050   0.00006  -0.00086  -0.02211  -0.02297  -0.98347
   D121       1.12986  -0.00015   0.00037  -0.02735  -0.02696   1.10290
   D122      -3.09617   0.00047   0.00244  -0.02377  -0.02137  -3.11753
   D123       1.07310   0.00000  -0.00034  -0.02204  -0.02237   1.05073
   D124      -3.11972  -0.00020   0.00089  -0.02728  -0.02636   3.13710
   D125      -1.06256   0.00042   0.00296  -0.02371  -0.02077  -1.08333
   D126       3.11368  -0.00055  -0.00109  -0.02856  -0.02965   3.08404
   D127      -1.07914  -0.00075   0.00014  -0.03380  -0.03363  -1.11277
   D128       0.97802  -0.00013   0.00221  -0.03023  -0.02804   0.94998
   D129      -0.89839  -0.00003   0.00142  -0.02339  -0.02193  -0.92032
   D130      -3.03064  -0.00100   0.00003  -0.02736  -0.02729  -3.05794
   D131       1.21375  -0.00001   0.00072  -0.02315  -0.02251   1.19124
         Item               Value     Threshold  Converged?
 Maximum Force            0.005343     0.000450     NO 
 RMS     Force            0.000844     0.000300     NO 
 Maximum Displacement     0.311814     0.001800     NO 
 RMS     Displacement     0.061914     0.001200     NO 
 Predicted change in Energy=-8.877645D-04
 GradGradGradGradGradGradGradGradGradGradGradGradGradGradGradGradGradGrad

                          Input orientation:                          
 ---------------------------------------------------------------------
 Center     Atomic      Atomic             Coordinates (Angstroms)
 Number     Number       Type             X           Y           Z
 ---------------------------------------------------------------------
      1          6           0       -1.633944    0.721814   -0.083285
      2          6           0       -1.000317   -0.420161   -0.446895
      3          6           0        0.417348   -0.572280   -0.928587
      4          6           0        1.407433    0.378595   -0.214520
      5          6           0        1.366526    1.817212   -0.783991
      6          6           0       -0.025048    2.352377   -1.173730
      7          6           0       -1.163538    2.154473   -0.152121
      8          6           0       -2.998124    0.397710    0.378557
      9          6           0       -3.194354   -1.107893    0.323353
     10          6           0       -1.880146   -1.662983   -0.281153
     11          8           0       -3.847503    1.212771    0.743503
     12          6           0       -0.837900    2.732028    1.240798
     13          6           0       -2.107205   -2.393925   -1.605377
     14          8           0       -1.241772   -2.625983    0.582215
     15          6           0        2.860503   -0.190120   -0.159813
     16          8           0        3.732618    0.813307    0.413613
     17          6           0        3.405209   -0.636197   -1.519456
     18          6           0        2.982524   -1.357367    0.836539
     19          8           0        2.566949   -1.016147    2.162507
     20          1           0        0.451692   -0.413829   -2.016565
     21          1           0        0.705382   -1.615957   -0.772879
     22          1           0        1.091690    0.435440    0.832916
     23          1           0        1.996137    1.885981   -1.681791
     24          1           0        1.817802    2.489061   -0.044665
     25          1           0       -0.340841    1.900077   -2.123054
     26          1           0        0.074395    3.428211   -1.371328
     27          1           0       -2.027131    2.724453   -0.526196
     28          1           0       -3.364562   -1.509513    1.328055
     29          1           0       -4.079250   -1.340469   -0.279861
     30          1           0       -0.546499    3.786546    1.157443
     31          1           0       -0.018548    2.191938    1.728478
     32          1           0       -1.712947    2.678283    1.898429
     33          1           0       -1.157438   -2.730875   -2.033900
     34          1           0       -2.739290   -3.274456   -1.440714
     35          1           0       -2.605884   -1.740596   -2.328581
     36          1           0       -0.913272   -2.156786    1.368749
     37          1           0        3.873574    1.510769   -0.247913
     38          1           0        2.808666   -1.449550   -1.945605
     39          1           0        3.410115    0.190323   -2.239411
     40          1           0        4.437006   -0.991256   -1.411939
     41          1           0        2.363705   -2.204880    0.533317
     42          1           0        4.030880   -1.689278    0.841075
     43          1           0        3.062960   -0.214268    2.403282
 ---------------------------------------------------------------------
                    Distance matrix (angstroms):
                    1          2          3          4          5
     1  C    0.000000
     2  C    1.355655   0.000000
     3  C    2.568465   1.504973   0.000000
     4  C    3.063494   2.547404   1.547360   0.000000
     5  C    3.270123   3.274357   2.575173   1.547769   0.000000
     6  C    2.536996   3.027607   2.968067   2.620668   1.541031
     7  C    1.509481   2.596588   3.246118   3.125304   2.629492
     8  C    1.476255   2.311172   3.783511   4.445339   4.734625
     9  C    2.438865   2.424883   3.859874   4.865737   5.530287
    10  C    2.405624   1.531724   2.624364   3.870485   4.785967
    11  O    2.413392   3.491415   4.916426   5.406293   5.466688
    12  C    2.535319   3.579243   4.147328   3.563441   3.129880
    13  C    3.499796   2.542249   3.185876   4.687646   5.520431
    14  O    3.435758   2.446021   3.041858   4.084184   5.330264
    15  C    4.586669   3.878307   2.589607   1.561359   2.578943
    16  O    5.390294   4.966144   3.835670   2.447450   2.835573
    17  C    5.412933   4.539352   3.046395   2.593023   3.273584
    18  C    5.145954   4.288190   3.211255   2.568891   3.913504
    19  O    5.070660   4.459771   3.791130   2.989990   4.260374
    20  H    3.062211   2.138279   1.099992   2.188320   2.708082
    21  H    3.378337   2.108460   1.093833   2.186979   3.496267
    22  H    2.889725   2.597395   2.138488   1.095467   2.144578
    23  H    4.133763   3.977688   3.017108   2.184416   1.098720
    24  H    3.878041   4.070277   3.480574   2.156692   1.096191
    25  H    2.687206   2.937333   2.848535   3.002311   2.171419
    26  H    3.449936   4.101164   4.039500   3.523542   2.147064
    27  H    2.088380   3.308962   4.123814   4.170902   3.522279
    28  H    3.156856   3.150681   4.502631   5.358770   6.157193
    29  H    3.204868   3.217872   4.607641   5.750056   6.315186
    30  H    3.480593   4.525067   4.927463   4.161041   3.362604
    31  H    2.837826   3.538245   3.858873   3.016103   2.893328
    32  H    2.785894   3.950790   4.805865   4.414735   4.173724
    33  H    3.994123   2.807610   2.891574   4.422387   5.349557
    34  H    4.362863   3.486933   4.186692   5.660710   6.573742
    35  H    3.471237   2.803950   3.530563   5.006689   5.551918
    36  H    3.303651   2.513963   3.091758   3.784253   5.062058
    37  H    5.566175   5.246227   4.092421   2.713814   2.581972
    38  H    5.283923   4.220678   2.742686   2.881358   3.755110
    39  H    5.511252   4.799763   3.355068   2.854185   2.990197
    40  H    6.446422   5.551751   4.070236   3.533924   4.208285
    41  H    4.992688   3.932262   2.931016   2.854481   4.348206
    42  H    6.225595   5.346257   4.175763   3.503263   4.694155
    43  H    5.396311   4.967507   4.269519   3.153593   4.142887
                    6          7          8          9         10
     6  C    0.000000
     7  C    1.542404   0.000000
     8  C    3.881945   2.594907   0.000000
     9  C    4.925365   3.872121   1.519340   0.000000
    10  C    4.512338   3.886277   2.435477   1.549417   0.000000
    11  O    4.425567   2.982049   1.232459   2.447164   3.631855
    12  C    2.575812   1.542670   3.295310   4.597779   4.766417
    13  C    5.200873   4.867277   3.538779   2.560424   1.529510
    14  O    5.417363   4.837161   3.502708   2.486802   1.442322
    15  C    3.977275   4.657260   5.912604   6.143049   4.965662
    16  O    4.359868   5.107947   6.743652   7.189026   6.173964
    17  C    4.562648   5.525477   6.758261   6.868237   5.524732
    18  C    5.181589   5.522707   6.249655   6.203178   4.998819
    19  O    5.403321   5.415428   6.012612   6.048431   5.115322
    20  H    2.930793   3.561081   4.277433   4.387550   3.163781
    21  H    4.054859   4.253745   4.369968   4.082622   2.632293
    22  H    2.991383   3.001903   4.115148   4.583852   3.804778
    23  H    2.135612   3.520728   5.603805   6.318630   5.438981
    24  H    2.165541   3.001980   5.267448   6.180229   5.565090
    25  H    1.097960   2.150843   3.946685   4.814076   4.296215
    26  H    1.098341   2.154379   4.656866   5.842337   5.561382
    27  H    2.136838   1.100274   2.678645   4.095244   4.396732
    28  H    5.685549   4.523298   2.161787   1.095306   2.194674
    29  H    5.556318   4.553276   2.150260   1.095902   2.222628
    30  H    2.786238   2.181595   4.254567   5.626933   5.791851
    31  H    2.906647   2.202058   3.730874   4.790513   4.729121
    32  H    3.520423   2.186546   3.026996   4.360110   4.860569
    33  H    5.278413   5.235242   4.358454   3.512796   2.175965
    34  H    6.252970   5.797994   4.106281   2.830726   2.163228
    35  H    4.974618   4.689233   3.472002   2.789151   2.173633
    36  H    5.252208   4.578497   3.442752   2.719626   1.975060
    37  H    4.094471   5.078979   6.989392   7.559057   6.571081
    38  H    4.804203   5.655437   6.521726   6.426597   4.980052
    39  H    4.196487   5.397497   6.925482   7.202232   5.937709
    40  H    5.580909   6.545903   7.772790   7.827036   6.452620
    41  H    5.421138   5.649357   5.962100   5.669170   4.355145
    42  H    6.070005   6.537800   7.346859   7.267052   6.016670
    43  H    5.377590   5.477619   6.419562   6.654221   5.808551
                   11         12         13         14         15
    11  O    0.000000
    12  C    3.407808   0.000000
    13  C    4.642643   5.998937   0.000000
    14  O    4.642400   5.413421   2.363976   0.000000
    15  C    6.912410   4.917198   5.623569   4.828322   0.000000
    16  O    7.597805   5.025471   6.961766   6.049933   1.447849
    17  C    7.819303   6.080124   5.786510   5.474550   1.531117
    18  C    7.298186   5.610901   5.739577   4.418002   1.539504
    19  O    6.937351   5.146976   6.159783   4.426652   2.482270
    20  H    5.361611   4.708490   3.261565   3.809869   3.049582
    21  H    5.570447   5.034043   3.034623   2.578341   2.655825
    22  H    5.000786   3.027210   4.917673   3.857487   2.122625
    23  H    6.362656   4.158015   5.929659   5.997299   2.715463
    24  H    5.860530   2.960439   6.456397   5.993133   2.877237
    25  H    4.581072   3.500673   4.671883   5.349334   4.297888
    26  H    4.976140   2.853095   6.221851   6.496297   4.724667
    27  H    2.685344   2.129928   5.231524   5.520193   5.702450
    28  H    2.825909   4.937844   3.311821   2.511776   6.534981
    29  H    2.760438   5.422545   2.599177   3.232182   7.035473
    30  H    4.206220   1.097210   6.947460   6.475710   5.399694
    31  H    4.073063   1.095841   6.042121   5.101231   4.186738
    32  H    2.835121   1.095935   6.177329   5.485404   5.777589
    33  H    5.522930   6.377230   1.095091   2.619575   5.109940
    34  H    5.112156   6.847163   1.096348   2.599100   6.520085
    35  H    4.438659   5.989207   1.094780   3.334283   6.081851
    36  H    4.511603   4.891069   3.213586   0.972982   4.521687
    37  H    7.790169   5.089766   7.270424   6.630882   1.981690
    38  H    7.656620   6.398140   5.017308   4.917308   2.185842
    39  H    7.913040   6.051260   6.125452   6.126435   2.184386
    40  H    8.839499   6.980293   6.695640   6.236786   2.166795
    41  H    7.092505   5.926539   4.959716   3.630315   2.187806
    42  H    8.396447   6.588835   6.645128   5.361462   2.149194
    43  H    7.248849   5.024813   6.895713   5.259598   2.571192
                   16         17         18         19         20
    16  O    0.000000
    17  C    2.438239   0.000000
    18  C    2.335237   2.499892   0.000000
    19  O    2.786452   3.795246   1.430847   0.000000
    20  H    4.263345   3.003303   3.928814   4.722472   0.000000
    21  H    4.058724   2.967553   2.800440   3.527278   1.748207
    22  H    2.700574   3.469068   2.605652   2.459940   3.041447
    23  H    2.925186   2.893652   4.223062   4.850443   2.790433
    24  H    2.585477   3.802907   4.114378   4.209431   3.765823
    25  H    4.920246   4.563979   5.514969   5.943537   2.448185
    26  H    4.838009   5.256964   6.019438   6.201059   3.914071
    27  H    6.140882   6.464584   6.604161   6.505904   4.267854
    28  H    7.523407   7.395999   6.367906   6.010203   5.191416
    29  H    8.132954   7.619037   7.149495   7.088181   4.940064
    30  H    5.263486   6.507107   6.246345   5.811160   5.358532
    31  H    4.207225   5.501775   4.732816   4.143064   4.586557
    32  H    5.944492   6.990224   6.281840   5.660040   5.438198
    33  H    6.516455   5.046789   5.221612   5.866956   2.821046
    34  H    7.876162   6.687412   6.449826   6.799951   4.324020
    35  H    7.363332   6.165032   6.433906   6.888606   3.347601
    36  H    5.596252   5.413243   4.012424   3.747406   4.044921
    37  H    0.971565   2.538828   3.193150   3.728632   4.305983
    38  H    3.397075   1.094993   2.789095   4.137977   2.575477
    39  H    2.744204   1.096127   3.469820   4.641485   3.027694
    40  H    2.661813   1.096463   2.702815   4.034153   4.072066
    41  H    3.316279   2.785565   1.092318   2.026981   3.655894
    42  H    2.556289   2.659426   1.099653   2.083838   4.754310
    43  H    2.337336   3.960181   1.941090   0.973144   5.137471
                   21         22         23         24         25
    21  H    0.000000
    22  H    2.633636   0.000000
    23  H    3.841320   3.040698   0.000000
    24  H    4.314967   2.348350   1.753764   0.000000
    25  H    3.908970   3.596535   2.378314   3.053906   0.000000
    26  H    5.118585   3.853603   2.483536   2.383591   1.752914
    27  H    5.134846   4.100464   4.269089   3.882112   2.464372
    28  H    4.581452   4.887349   7.023222   6.688038   5.716498
    29  H    4.817849   5.579493   7.020379   7.035328   5.279603
    30  H    5.872001   3.744181   4.258920   2.952703   3.789819
    31  H    4.613125   2.262729   3.972719   2.569922   3.875998
    32  H    5.605774   3.745884   5.215651   4.034552   4.319793
    33  H    2.510641   4.827293   5.602177   6.329047   4.703243
    34  H    3.881029   5.797338   7.008031   7.478915   5.744034
    35  H    3.660632   5.329376   5.894828   6.532631   4.292687
    36  H    2.738451   3.320637   5.840756   5.571392   5.383169
    37  H    4.482125   3.172287   2.391978   2.285730   4.629148
    38  H    2.413872   3.771124   3.443192   4.484199   4.601182
    39  H    3.567765   3.856731   2.277176   3.554795   4.123890
    40  H    3.837142   4.273871   3.782744   4.565334   5.629681
    41  H    2.191578   2.946027   4.666579   4.760794   5.587625
    42  H    3.697182   3.626752   4.825713   4.810485   6.386037
    43  H    4.196535   2.602706   4.715611   3.853681   6.045167
                   26         27         28         29         30
    26  H    0.000000
    27  H    2.371905   0.000000
    28  H    6.595014   4.811802   0.000000
    29  H    6.417505   4.560205   1.767697   0.000000
    30  H    2.628421   2.480917   6.001569   6.390028   0.000000
    31  H    3.338534   3.066192   5.005686   5.744618   1.774145
    32  H    3.801091   2.445332   4.537708   5.147302   1.771414
    33  H    6.315912   5.726268   4.203078   3.680606   7.282492
    34  H    7.269620   6.109863   3.342465   2.623619   7.836868
    35  H    5.900575   4.849764   3.741654   2.555026   6.851476
    36  H    6.298865   5.353317   2.535634   3.661653   5.958387
    37  H    4.401410   6.030654   7.999774   8.448550   5.166356
    38  H    5.621261   6.543848   6.987789   7.087312   6.950018
    39  H    4.729114   6.238635   7.842991   7.891372   6.334528
    40  H    6.210130   7.508402   8.284963   8.598265   7.366440
    41  H    6.371838   6.685831   5.824791   6.551346   6.689994
    42  H    6.836460   7.619051   7.413637   8.194655   7.144028
    43  H    6.037123   6.567111   6.644307   7.712247   5.530536
                   31         32         33         34         35
    31  H    0.000000
    32  H    1.770989   0.000000
    33  H    6.299734   6.710499   0.000000
    34  H    6.879512   6.902055   1.774712   0.000000
    35  H    6.214408   6.179922   1.779181   1.777309   0.000000
    36  H    4.454362   4.929294   3.459366   3.532225   4.087591
    37  H    4.418000   6.097466   6.818532   8.249310   7.542144
    38  H    5.895122   7.229148   4.168881   5.862167   5.435874
    39  H    5.613051   7.039704   5.425696   7.103365   6.318912
    40  H    6.312440   7.889611   5.891597   7.530806   7.141711
    41  H    5.141551   6.505990   4.389274   5.575065   5.753506
    42  H    5.678837   7.292814   6.022379   7.318097   7.354997
    43  H    3.967478   5.606337   6.620699   7.603102   7.540292
                   36         37         38         39         40
    36  H    0.000000
    37  H    6.243273   0.000000
    38  H    5.033682   3.574867   0.000000
    39  H    6.100773   2.434016   1.771227   0.000000
    40  H    6.141349   2.816477   1.773788   1.770690   0.000000
    41  H    3.382136   4.086083   2.629367   3.810511   3.091194
    42  H    4.994161   3.383924   3.052354   3.661645   2.393375
    43  H    4.544674   3.265224   4.528069   4.673202   4.128877
                   41         42         43
    41  H    0.000000
    42  H    1.772013   0.000000
    43  H    2.819267   2.356484   0.000000
 Stoichiometry    C15H24O4
 Framework group  C1[X(C15H24O4)]
 Deg. of freedom   123
 Full point group                 C1      NOp   1
 Largest Abelian subgroup         C1      NOp   1
 Largest concise Abelian subgroup C1      NOp   1
                         Standard orientation:                         
 ---------------------------------------------------------------------
 Center     Atomic      Atomic             Coordinates (Angstroms)
 Number     Number       Type             X           Y           Z
 ---------------------------------------------------------------------
      1          6           0       -1.663053    0.728839   -0.090441
      2          6           0       -1.048256   -0.441958   -0.388870
      3          6           0        0.365877   -0.643834   -0.862598
      4          6           0        1.372260    0.330441   -0.205100
      5          6           0        1.352948    1.734645   -0.855813
      6          6           0       -0.030770    2.268697   -1.274011
      7          6           0       -1.170222    2.147577   -0.241544
      8          6           0       -3.031265    0.453347    0.390629
      9          6           0       -3.251352   -1.049646    0.421770
     10          6           0       -1.947269   -1.659158   -0.151430
     11          8           0       -3.866947    1.301306    0.709305
     12          6           0       -0.832755    2.798518    1.115741
     13          6           0       -2.188456   -2.460857   -1.431472
     14          8           0       -1.322475   -2.581277    0.764879
     15          6           0        2.816274   -0.257217   -0.119535
     16          8           0        3.705256    0.763355    0.394674
     17          6           0        3.351183   -0.788829   -1.452044
     18          6           0        2.921818   -1.367430    0.941766
     19          8           0        2.514303   -0.944466    2.246509
     20          1           0        0.400568   -0.548359   -1.957889
     21          1           0        0.637703   -1.681353   -0.647806
     22          1           0        1.059524    0.452035    0.837712
     23          1           0        1.981792    1.742010   -1.756750
     24          1           0        1.816236    2.440382   -0.156576
     25          1           0       -0.355539    1.767975   -2.195597
     26          1           0        0.085257    3.329771   -1.532877
     27          1           0       -2.025445    2.708895   -0.646658
     28          1           0       -3.425895   -1.390462    1.447965
     29          1           0       -4.141000   -1.302224   -0.166219
     30          1           0       -0.524906    3.841793    0.971945
     31          1           0       -0.021070    2.274229    1.632614
     32          1           0       -1.707240    2.796328    1.776305
     33          1           0       -1.244976   -2.836772   -1.841054
     34          1           0       -2.834039   -3.320396   -1.216080
     35          1           0       -2.678185   -1.842074   -2.190298
     36          1           0       -0.985055   -2.073190    1.522961
     37          1           0        3.855899    1.419562   -0.305781
     38          1           0        2.741031   -1.615624   -1.830376
     39          1           0        3.367717   -0.004969   -2.218064
     40          1           0        4.377455   -1.153503   -1.325515
     41          1           0        2.289098   -2.220950    0.688137
     42          1           0        3.964810   -1.715143    0.964141
     43          1           0        3.023388   -0.138118    2.440533
 ---------------------------------------------------------------------
 Rotational constants (GHZ):      0.5302221      0.2808798      0.2294179
 Standard basis: 6-31G(d) (6D, 7F)
 There are   333 symmetry adapted cartesian basis functions of A   symmetry.
 There are   333 symmetry adapted basis functions of A   symmetry.
   333 basis functions,   628 primitive gaussians,   333 cartesian basis functions
    73 alpha electrons       73 beta electrons
       nuclear repulsion energy      1613.7068931096 Hartrees.
 NAtoms=   43 NActive=   43 NUniq=   43 SFac= 1.00D+00 NAtFMM=   60 NAOKFM=F Big=F
 Integral buffers will be    131072 words long.
 Raffenetti 2 integral format.
 Two-electron integral symmetry is turned on.
 ------------------------------------------------------------------------------
 Polarizable Continuum Model (PCM)
 =================================
 Model                : PCM (using non-symmetric T matrix).
 Atomic radii         : SMD-Coulomb.
 Polarization charges : Total charges.
 Charge compensation  : None.
 Solution method      : On-the-fly selection.
 Cavity type          : VdW (van der Waals Surface) (Alpha=1.000).
 Cavity algorithm     : GePol (No added spheres)
                        Default sphere list used, NSphG=   43.
                        Lebedev-Laikov grids with approx.  5.0 points / Ang**2.
                        Smoothing algorithm: Karplus/York (Gamma=1.0000).
                        Polarization charges: spherical gaussians, with
                                              point-specific exponents (IZeta= 3).
                        Self-potential: point-specific (ISelfS= 7).
                        Self-field    : sphere-specific E.n sum rule (ISelfD= 2).
 1st derivatives      : Analytical E(r).r(x)/FMM algorithm (CHGder, D1EAlg=3).
                        Cavity 1st derivative terms included.
 Solvent              : Methanol, Eps=  32.613000 Eps(inf)=   1.765709
 ------------------------------------------------------------------------------
 ------------------------------------------------------------------------------
 Atomic radii for non-electrostatic terms: SMD-CDS.
 ------------------------------------------------------------------------------
 Nuclear repulsion after PCM non-electrostatic terms =     1613.7084789329 Hartrees.
 One-electron integrals computed using PRISM.
 NBasis=   333 RedAO= T EigKep=  9.22D-04  NBF=   333
 NBsUse=   333 1.00D-06 EigRej= -1.00D+00 NBFU=   333
 Initial guess from the checkpoint file:  "DY-202A-11R_12.chk"
 B after Tr=     0.000000    0.000000    0.000000
         Rot=    0.999893    0.012697   -0.004637    0.005591 Ang=   1.68 deg.
 ExpMin= 1.61D-01 ExpMax= 5.48D+03 ExpMxC= 8.25D+02 IAcc=1 IRadAn=         1 AccDes= 0.00D+00
 Harris functional with IExCor=  402 and IRadAn=       1 diagonalized for initial guess.
 HarFok:  IExCor=  402 AccDes= 0.00D+00 IRadAn=         1 IDoV= 1 UseB2=F ITyADJ=14
 ICtDFT=  3500011 ScaDFX=  1.000000  1.000000  1.000000  1.000000
 FoFCou: FMM=F IPFlag=           0 FMFlag=      100000 FMFlg1=           0
         NFxFlg=           0 DoJE=T BraDBF=F KetDBF=T FulRan=T
         wScrn=  0.000000 ICntrl=     500 IOpCl=  0 I1Cent=   200000004 NGrid=           0
         NMat0=    1 NMatS0=      1 NMatT0=    0 NMatD0=    1 NMtDS0=    0 NMtDT0=    0
 Petite list used in FoFCou.
 Keep R1 ints in memory in canonical form, NReq=1565304907.
 Requested convergence on RMS density matrix=1.00D-08 within 128 cycles.
 Requested convergence on MAX density matrix=1.00D-06.
 Requested convergence on             energy=1.00D-06.
 No special actions if energy rises.
 Inv3:  Mode=1 IEnd=    21983547.
 Iteration    1 A*A^-1 deviation from unit magnitude is 5.00D-15 for   2689.
 Iteration    1 A*A^-1 deviation from orthogonality  is 5.64D-15 for   2706   1492.
 Iteration    1 A^-1*A deviation from unit magnitude is 5.11D-15 for    670.
 Iteration    1 A^-1*A deviation from orthogonality  is 3.82D-12 for   1990   1963.
 Error on total polarization charges =  0.05213
 SCF Done:  E(RB3LYP) =  -886.952039368     A.U. after   10 cycles
            NFock= 10  Conv=0.62D-08     -V/T= 2.0094
 SMD-CDS (non-electrostatic) energy       (kcal/mol) =       1.00
 (included in total energy above)
 D1PCM: PCM CHGder 1st derivatives, ID1Alg=3 FixD1E=F DoIter=F DoCFld=F I1PDM=0.
 Calling FoFJK, ICntrl=      2127 FMM=F ISym2X=0 I1Cent= 0 IOpClX= 0 NMat=1 NMatS=1 NMatT=0.
 ***** Axes restored to original set *****
 -------------------------------------------------------------------
 Center     Atomic                   Forces (Hartrees/Bohr)
 Number     Number              X              Y              Z
 -------------------------------------------------------------------
      1        6          -0.002182613   -0.001403366    0.000068025
      2        6           0.001160704    0.000457797    0.000157366
      3        6          -0.000550821   -0.000203597   -0.000028894
      4        6           0.000251966    0.000098300    0.000382405
      5        6          -0.000299134   -0.000065216    0.000220444
      6        6          -0.000310359   -0.000041174   -0.000232391
      7        6           0.000956254    0.000720856   -0.000014515
      8        6           0.001278096    0.000113980    0.000989075
      9        6           0.001200454    0.000487640   -0.001586538
     10        6          -0.002392187    0.000347525    0.001613499
     11        8           0.000846998   -0.000897610   -0.000996638
     12        6          -0.000044861   -0.000109965    0.000319995
     13        6           0.000176213   -0.000206761   -0.000304059
     14        8           0.001244968    0.000258612   -0.001724338
     15        6          -0.000693214    0.000688300   -0.000409686
     16        8           0.001790432   -0.000874857    0.000244980
     17        6           0.000751278    0.000245246   -0.000453282
     18        6          -0.000950893    0.000119692    0.001994340
     19        8           0.000546888    0.000300783   -0.001954637
     20        1           0.000132038    0.000077319    0.000105984
     21        1           0.000216401   -0.000384026    0.000158310
     22        1          -0.000220827   -0.000072247    0.000148579
     23        1           0.000290079   -0.000420443   -0.000221891
     24        1          -0.000408574   -0.000058648   -0.000215962
     25        1           0.000249223    0.000054402    0.000062627
     26        1           0.000029697   -0.000166034   -0.000061368
     27        1           0.000096573    0.000181004    0.000134932
     28        1          -0.000036325    0.000263653    0.000298550
     29        1          -0.000312987   -0.000512417    0.000608217
     30        1          -0.000134101   -0.000060309   -0.000070678
     31        1          -0.000287297    0.000336662   -0.000121332
     32        1           0.000091803   -0.000084813   -0.000103545
     33        1          -0.000005271    0.000168528   -0.000099675
     34        1           0.000147872    0.000156749    0.000153859
     35        1          -0.000065469    0.000020285    0.000036394
     36        1          -0.001318203    0.000131465    0.000841880
     37        1          -0.000693787    0.000058749    0.000242447
     38        1           0.000216960   -0.000035038   -0.000037478
     39        1          -0.000399385    0.000276819    0.000116411
     40        1          -0.000241517    0.000125248   -0.000037925
     41        1          -0.000420793   -0.000069343   -0.000612117
     42        1           0.000047987   -0.000001944    0.000075946
     43        1           0.000245731   -0.000021804    0.000312685
 -------------------------------------------------------------------
 Cartesian Forces:  Max     0.002392187 RMS     0.000651485

 GradGradGradGradGradGradGradGradGradGradGradGradGradGradGradGradGradGrad
 Berny optimization.
 Using GEDIIS/GDIIS optimizer.
 FormGI is forming the generalized inverse of G from B-inverse, IUseBI=4.
 Internal  Forces:  Max     0.001681146 RMS     0.000364872
 Search for a local minimum.
 Step number   3 out of a maximum of  258
 All quantities printed in internal units (Hartrees-Bohrs-Radians)
 Mixed Optimization -- En-DIIS/RFO-DIIS
 Swapping is turned off.
 Update second derivatives using D2CorX and points    1    2    3
 DE= -7.98D-04 DEPred=-8.88D-04 R= 8.99D-01
 TightC=F SS=  1.41D+00  RLast= 3.70D-01 DXNew= 8.4853D-01 1.1100D+00
 Trust test= 8.99D-01 RLast= 3.70D-01 DXMaxT set to 8.49D-01
 ITU=  1  1  0
     Eigenvalues ---    0.00217   0.00306   0.00319   0.00331   0.00373
     Eigenvalues ---    0.00447   0.00516   0.00694   0.00802   0.00923
     Eigenvalues ---    0.00957   0.01133   0.01188   0.01229   0.01329
     Eigenvalues ---    0.01385   0.02496   0.02594   0.03134   0.03906
     Eigenvalues ---    0.03976   0.04004   0.04412   0.04529   0.04688
     Eigenvalues ---    0.04712   0.04794   0.05042   0.05067   0.05374
     Eigenvalues ---    0.05424   0.05538   0.05559   0.05575   0.05598
     Eigenvalues ---    0.05610   0.05703   0.05707   0.05852   0.05920
     Eigenvalues ---    0.06144   0.06150   0.07144   0.07703   0.08073
     Eigenvalues ---    0.08623   0.08875   0.09059   0.09232   0.09606
     Eigenvalues ---    0.10226   0.11857   0.12083   0.13284   0.14088
     Eigenvalues ---    0.14573   0.15584   0.15996   0.16000   0.16000
     Eigenvalues ---    0.16000   0.16000   0.16000   0.16000   0.16000
     Eigenvalues ---    0.16000   0.16000   0.16023   0.16073   0.16303
     Eigenvalues ---    0.17076   0.17966   0.18484   0.20300   0.20745
     Eigenvalues ---    0.22170   0.23212   0.24643   0.25028   0.26130
     Eigenvalues ---    0.26727   0.27122   0.27794   0.27851   0.28621
     Eigenvalues ---    0.28730   0.29209   0.29280   0.29698   0.30075
     Eigenvalues ---    0.30937   0.31615   0.32182   0.33745   0.33819
     Eigenvalues ---    0.33842   0.33851   0.33918   0.33940   0.34048
     Eigenvalues ---    0.34082   0.34104   0.34126   0.34131   0.34172
     Eigenvalues ---    0.34182   0.34191   0.34213   0.34299   0.34330
     Eigenvalues ---    0.34339   0.34364   0.34387   0.34489   0.34594
     Eigenvalues ---    0.39074   0.41079   0.42258   0.51678   0.52207
     Eigenvalues ---    0.52521   0.52806   0.94787
 En-DIIS/RFO-DIIS IScMMF=        0 using points:     3    2
 RFO step:  Lambda=-1.41935527D-04.
 DidBck=F Rises=F RFO-DIIS coefs:    1.05445   -0.05445
 Iteration  1 RMS(Cart)=  0.08446938 RMS(Int)=  0.00254762
 Iteration  2 RMS(Cart)=  0.00393845 RMS(Int)=  0.00005003
 Iteration  3 RMS(Cart)=  0.00000583 RMS(Int)=  0.00004976
 Iteration  4 RMS(Cart)=  0.00000000 RMS(Int)=  0.00004976
 Variable       Old X    -DE/DX   Delta X   Delta X   Delta X     New X
                                 (Linear)    (Quad)   (Total)
    R1        2.56182  -0.00056  -0.00027  -0.00364  -0.00388   2.55794
    R2        2.85251   0.00098   0.00055   0.01307   0.01362   2.86613
    R3        2.78972  -0.00160  -0.00045  -0.01204  -0.01239   2.77733
    R4        2.84399  -0.00015  -0.00028  -0.00503  -0.00531   2.83868
    R5        2.89454   0.00019   0.00053   0.01220   0.01267   2.90720
    R6        2.92409  -0.00004   0.00021   0.00460   0.00482   2.92891
    R7        2.07868  -0.00009   0.00005   0.00096   0.00101   2.07969
    R8        2.06704   0.00045  -0.00010  -0.00012  -0.00021   2.06683
    R9        2.92486  -0.00038  -0.00008  -0.00203  -0.00213   2.92273
   R10        2.95054  -0.00013   0.00019   0.00127   0.00146   2.95200
   R11        2.07013   0.00020  -0.00003  -0.00029  -0.00032   2.06981
   R12        2.91213  -0.00010  -0.00008  -0.00023  -0.00032   2.91180
   R13        2.07628   0.00033   0.00000   0.00148   0.00148   2.07776
   R14        2.07150  -0.00035  -0.00006  -0.00231  -0.00237   2.06913
   R15        2.91472  -0.00010  -0.00011  -0.00177  -0.00187   2.91285
   R16        2.07484  -0.00014  -0.00008  -0.00187  -0.00196   2.07289
   R17        2.07556  -0.00015   0.00003  -0.00010  -0.00007   2.07549
   R18        2.91522  -0.00004   0.00009   0.00311   0.00319   2.91842
   R19        2.07922  -0.00003   0.00002   0.00043   0.00045   2.07967
   R20        2.87114  -0.00061   0.00027   0.00553   0.00582   2.87696
   R21        2.32901  -0.00147  -0.00012  -0.00212  -0.00224   2.32677
   R22        2.92797  -0.00143  -0.00054  -0.01108  -0.01170   2.91628
   R23        2.06983   0.00019   0.00019   0.00371   0.00390   2.07373
   R24        2.07095   0.00002   0.00007   0.00133   0.00140   2.07235
   R25        2.89036   0.00006   0.00016   0.00311   0.00326   2.89362
   R26        2.72559  -0.00082   0.00008   0.00205   0.00213   2.72773
   R27        2.07343  -0.00008   0.00000  -0.00003  -0.00003   2.07340
   R28        2.07084  -0.00044   0.00005  -0.00033  -0.00029   2.07055
   R29        2.07102  -0.00014  -0.00004  -0.00094  -0.00097   2.07005
   R30        2.06942  -0.00002  -0.00014  -0.00249  -0.00263   2.06679
   R31        2.07180  -0.00018  -0.00003  -0.00107  -0.00111   2.07069
   R32        2.06884   0.00001   0.00006   0.00093   0.00099   2.06983
   R33        1.83867   0.00031   0.00007   0.00147   0.00154   1.84021
   R34        2.73604   0.00028   0.00024   0.00534   0.00558   2.74162
   R35        2.89339   0.00031  -0.00019  -0.00225  -0.00244   2.89095
   R36        2.90924  -0.00041   0.00027   0.00106   0.00133   2.91057
   R37        1.83599  -0.00022   0.00004  -0.00007  -0.00003   1.83596
   R38        2.06924  -0.00007  -0.00003  -0.00054  -0.00057   2.06867
   R39        2.07138   0.00013  -0.00004   0.00011   0.00008   2.07146
   R40        2.07201  -0.00027  -0.00002  -0.00122  -0.00124   2.07077
   R41        2.70391  -0.00168  -0.00061  -0.01361  -0.01422   2.68969
   R42        2.06418   0.00046   0.00005   0.00214   0.00219   2.06637
   R43        2.07804   0.00005   0.00002   0.00105   0.00107   2.07911
   R44        1.83898   0.00019  -0.00008  -0.00161  -0.00168   1.83730
    A1        2.26740  -0.00015  -0.00052  -0.01260  -0.01321   2.25420
    A2        1.90804  -0.00005   0.00024   0.00846   0.00862   1.91666
    A3        2.10669   0.00020   0.00031   0.00466   0.00507   2.11176
    A4        2.22847   0.00028   0.00013   0.00624   0.00634   2.23480
    A5        1.96709  -0.00043  -0.00036  -0.00991  -0.01053   1.95655
    A6        2.08714   0.00015   0.00023   0.00423   0.00460   2.09174
    A7        1.97460  -0.00007  -0.00020  -0.00113  -0.00136   1.97324
    A8        1.90861   0.00000  -0.00008  -0.00100  -0.00111   1.90750
    A9        1.87437   0.00020  -0.00021  -0.00327  -0.00344   1.87093
   A10        1.92617  -0.00008  -0.00012  -0.00390  -0.00402   1.92215
   A11        1.93067  -0.00009   0.00055   0.00832   0.00888   1.93955
   A12        1.84421   0.00005   0.00006   0.00114   0.00120   1.84541
   A13        1.96544  -0.00005  -0.00025  -0.00458  -0.00491   1.96053
   A14        1.96905  -0.00036   0.00031  -0.00387  -0.00358   1.96548
   A15        1.86367  -0.00020  -0.00025  -0.00700  -0.00721   1.85646
   A16        1.95632   0.00006   0.00015  -0.00194  -0.00178   1.95454
   A17        1.87124   0.00025   0.00025   0.01638   0.01662   1.88787
   A18        1.82723   0.00035  -0.00022   0.00261   0.00233   1.82956
   A19        2.02607   0.00017  -0.00029  -0.00172  -0.00221   2.02386
   A20        1.92163  -0.00044   0.00003  -0.00704  -0.00697   1.91465
   A21        1.88666   0.00019  -0.00003   0.00253   0.00256   1.88923
   A22        1.86405   0.00010  -0.00002  -0.00175  -0.00174   1.86231
   A23        1.90655  -0.00015   0.00008   0.00239   0.00251   1.90906
   A24        1.85131   0.00012   0.00029   0.00637   0.00664   1.85795
   A25        2.04257  -0.00004  -0.00045  -0.00674  -0.00732   2.03525
   A26        1.91276  -0.00017  -0.00001  -0.00043  -0.00047   1.91229
   A27        1.87958   0.00002   0.00024   0.00322   0.00352   1.88310
   A28        1.88339   0.00017  -0.00026  -0.00323  -0.00348   1.87991
   A29        1.88775   0.00005   0.00022   0.00249   0.00275   1.89049
   A30        1.84834  -0.00003   0.00035   0.00608   0.00641   1.85475
   A31        1.96277  -0.00026  -0.00005  -0.00214  -0.00223   1.96053
   A32        1.96053   0.00007  -0.00014  -0.00018  -0.00033   1.96019
   A33        1.83649   0.00009  -0.00015  -0.00474  -0.00487   1.83162
   A34        1.97600   0.00034   0.00006   0.00504   0.00512   1.98112
   A35        1.86261   0.00003   0.00033   0.00703   0.00738   1.86999
   A36        1.85325  -0.00031  -0.00003  -0.00559  -0.00566   1.84759
   A37        1.90238   0.00060   0.00004  -0.00207  -0.00217   1.90022
   A38        2.19481  -0.00035   0.00017   0.00492   0.00515   2.19996
   A39        2.18597  -0.00025  -0.00020  -0.00291  -0.00305   2.18291
   A40        1.83345  -0.00036  -0.00017  -0.00112  -0.00161   1.83184
   A41        1.92847  -0.00011   0.00062   0.00640   0.00711   1.93559
   A42        1.91197   0.00030   0.00078   0.01950   0.02035   1.93232
   A43        1.93726   0.00025  -0.00018  -0.00444  -0.00453   1.93273
   A44        1.97589   0.00020  -0.00006   0.00268   0.00257   1.97846
   A45        1.87717  -0.00028  -0.00090  -0.02145  -0.02247   1.85470
   A46        1.81186   0.00025   0.00017   0.00217   0.00213   1.81399
   A47        1.95988  -0.00033   0.00014  -0.00215  -0.00194   1.95795
   A48        1.93080  -0.00009   0.00011   0.00281   0.00298   1.93378
   A49        1.96392   0.00018   0.00005   0.00513   0.00526   1.96918
   A50        1.96175  -0.00006  -0.00039  -0.00222  -0.00255   1.95919
   A51        1.83888   0.00003  -0.00007  -0.00555  -0.00568   1.83319
   A52        1.92547  -0.00017  -0.00021  -0.00501  -0.00523   1.92024
   A53        1.95534   0.00024  -0.00014  -0.00092  -0.00106   1.95428
   A54        1.93362  -0.00011  -0.00012  -0.00299  -0.00311   1.93050
   A55        1.88484  -0.00001   0.00009   0.00171   0.00179   1.88663
   A56        1.88050   0.00008   0.00018   0.00330   0.00348   1.88397
   A57        1.88155  -0.00003   0.00023   0.00438   0.00461   1.88616
   A58        1.93594   0.00007  -0.00038  -0.00603  -0.00642   1.92952
   A59        1.91705  -0.00026  -0.00017  -0.00548  -0.00566   1.91139
   A60        1.93303  -0.00003   0.00005  -0.00119  -0.00116   1.93187
   A61        1.88775   0.00013   0.00055   0.01265   0.01320   1.90095
   A62        1.89672  -0.00002   0.00008   0.00169   0.00176   1.89848
   A63        1.89219   0.00012  -0.00010  -0.00114  -0.00126   1.89093
   A64        1.88741  -0.00051  -0.00005  -0.00495  -0.00500   1.88242
   A65        1.89865   0.00117  -0.00021   0.00778   0.00757   1.90622
   A66        1.98897  -0.00049   0.00018  -0.00052  -0.00033   1.98864
   A67        1.95261  -0.00094   0.00043  -0.00057  -0.00014   1.95248
   A68        1.91699  -0.00063  -0.00032  -0.00662  -0.00694   1.91005
   A69        1.79405  -0.00031   0.00016  -0.00163  -0.00148   1.79257
   A70        1.90246   0.00120  -0.00025   0.00128   0.00103   1.90349
   A71        1.89151  -0.00041   0.00027   0.00174   0.00201   1.89352
   A72        1.94785   0.00031  -0.00032  -0.00356  -0.00391   1.94394
   A73        1.94461  -0.00063  -0.00016  -0.00767  -0.00785   1.93676
   A74        1.91989   0.00008   0.00014   0.00259   0.00274   1.92263
   A75        1.88274   0.00010  -0.00016  -0.00350  -0.00372   1.87902
   A76        1.88630  -0.00013   0.00001   0.00023   0.00025   1.88654
   A77        1.88007   0.00027   0.00051   0.01260   0.01311   1.89319
   A78        1.97787  -0.00074   0.00022   0.00381   0.00403   1.98190
   A79        1.94305  -0.00055   0.00041  -0.00058  -0.00017   1.94288
   A80        1.88292   0.00045  -0.00006  -0.00213  -0.00219   1.88073
   A81        1.85223   0.00076  -0.00051  -0.00636  -0.00687   1.84536
   A82        1.92309   0.00002  -0.00015   0.00166   0.00151   1.92460
   A83        1.88289   0.00010   0.00009   0.00374   0.00383   1.88671
   A84        1.85225   0.00031   0.00012   0.00623   0.00635   1.85860
    D1        0.09283  -0.00008  -0.00010  -0.00947  -0.00956   0.08327
    D2       -3.08311   0.00009  -0.00016   0.01002   0.00981  -3.07330
    D3       -3.09874  -0.00005   0.00068   0.00309   0.00374  -3.09499
    D4        0.00851   0.00012   0.00062   0.02258   0.02312   0.03163
    D5        0.37470   0.00001   0.00066  -0.00021   0.00042   0.37512
    D6       -1.87884  -0.00030   0.00075  -0.00519  -0.00445  -1.88329
    D7        2.39565  -0.00003   0.00094   0.00430   0.00524   2.40088
    D8       -2.71204  -0.00002  -0.00019  -0.01401  -0.01419  -2.72623
    D9        1.31761  -0.00032  -0.00010  -0.01898  -0.01906   1.29855
   D10       -0.69109  -0.00005   0.00009  -0.00949  -0.00938  -0.70046
   D11        0.03033  -0.00013   0.00041   0.00395   0.00421   0.03454
   D12       -3.10433   0.00016  -0.00047   0.01206   0.01149  -3.09284
   D13        3.12734  -0.00012   0.00107   0.01455   0.01562  -3.14022
   D14       -0.00732   0.00017   0.00020   0.02267   0.02291   0.01559
   D15        0.64275   0.00005   0.00007   0.02087   0.02097   0.66371
   D16       -1.51177   0.00021   0.00042   0.02746   0.02793  -1.48384
   D17        2.77823   0.00004   0.00049   0.02834   0.02888   2.80711
   D18       -2.46241  -0.00011   0.00014   0.00043   0.00052  -2.46188
   D19        1.66627   0.00004   0.00050   0.00702   0.00749   1.67375
   D20       -0.32692  -0.00012   0.00057   0.00790   0.00843  -0.31849
   D21       -0.04216  -0.00007  -0.00136  -0.03909  -0.04040  -0.08257
   D22        2.08387   0.00013  -0.00112  -0.03267  -0.03374   2.05013
   D23       -2.15028  -0.00009  -0.00105  -0.03916  -0.04015  -2.19043
   D24        3.06817   0.00009  -0.00141  -0.02128  -0.02274   3.04543
   D25       -1.08898   0.00029  -0.00118  -0.01486  -0.01608  -1.10506
   D26        0.96005   0.00006  -0.00110  -0.02135  -0.02249   0.93757
   D27       -1.39059   0.00005  -0.00067  -0.00274  -0.00333  -1.39392
   D28        2.65665   0.00031  -0.00092   0.00721   0.00632   2.66298
   D29        0.65870   0.00020  -0.00066   0.01029   0.00966   0.66836
   D30        0.75422  -0.00005  -0.00100  -0.00777  -0.00873   0.74549
   D31       -1.48173   0.00021  -0.00125   0.00218   0.00093  -1.48080
   D32        2.80351   0.00010  -0.00099   0.00525   0.00426   2.80777
   D33        2.78883  -0.00010  -0.00066  -0.00372  -0.00434   2.78449
   D34        0.55289   0.00016  -0.00091   0.00623   0.00531   0.55820
   D35       -1.44507   0.00005  -0.00066   0.00931   0.00865  -1.43642
   D36        0.66944  -0.00008   0.00037  -0.02603  -0.02566   0.64379
   D37       -1.45043   0.00002   0.00058  -0.01683  -0.01626  -1.46669
   D38        2.81775   0.00000   0.00024  -0.02208  -0.02186   2.79589
   D39        2.91205  -0.00056   0.00070  -0.03690  -0.03618   2.87587
   D40        0.79218  -0.00046   0.00092  -0.02770  -0.02678   0.76540
   D41       -1.22283  -0.00048   0.00057  -0.03294  -0.03238  -1.25521
   D42       -1.37536   0.00004   0.00066  -0.02519  -0.02449  -1.39984
   D43        2.78796   0.00014   0.00087  -0.01599  -0.01509   2.77287
   D44        0.77295   0.00011   0.00053  -0.02124  -0.02069   0.75226
   D45        3.05265   0.00033  -0.00444   0.10259   0.09813  -3.13241
   D46        0.90742   0.00061  -0.00399   0.10569   0.10168   1.00911
   D47       -1.26066   0.00013  -0.00414   0.10483   0.10067  -1.15999
   D48        0.81194   0.00064  -0.00448   0.11386   0.10938   0.92133
   D49       -1.33328   0.00092  -0.00403   0.11696   0.11294  -1.22034
   D50        2.78183   0.00044  -0.00418   0.11609   0.11192   2.89375
   D51       -1.21067   0.00012  -0.00472   0.09389   0.08917  -1.12150
   D52        2.92729   0.00039  -0.00427   0.09699   0.09272   3.02001
   D53        0.75921  -0.00008  -0.00442   0.09612   0.09171   0.85092
   D54        0.82430   0.00022   0.00028   0.03265   0.03293   0.85723
   D55       -1.32655   0.00016   0.00099   0.04252   0.04352  -1.28302
   D56        2.95370   0.00027   0.00045   0.03383   0.03427   2.98798
   D57        2.97453  -0.00016   0.00011   0.02092   0.02103   2.99555
   D58        0.82368  -0.00022   0.00082   0.03079   0.03162   0.85530
   D59       -1.17925  -0.00011   0.00028   0.02210   0.02237  -1.15688
   D60       -1.31358  -0.00003   0.00048   0.02862   0.02911  -1.28447
   D61        2.81876  -0.00010   0.00119   0.03848   0.03970   2.85846
   D62        0.81583   0.00002   0.00064   0.02980   0.03045   0.84628
   D63       -1.28341   0.00000  -0.00104  -0.01719  -0.01819  -1.30160
   D64        0.96207   0.00017  -0.00124  -0.01492  -0.01615   0.94592
   D65        2.99461   0.00000  -0.00103  -0.01455  -0.01555   2.97907
   D66        0.88240  -0.00011  -0.00161  -0.02542  -0.02700   0.85541
   D67        3.12789   0.00006  -0.00180  -0.02315  -0.02496   3.10293
   D68       -1.12276  -0.00011  -0.00160  -0.02278  -0.02436  -1.14712
   D69        2.87461  -0.00004  -0.00122  -0.01872  -0.01990   2.85471
   D70       -1.16309   0.00013  -0.00141  -0.01645  -0.01787  -1.18096
   D71        0.86945  -0.00003  -0.00121  -0.01608  -0.01726   0.85219
   D72       -3.09408   0.00010   0.00115   0.03847   0.03959  -3.05450
   D73        1.08865   0.00007   0.00127   0.04035   0.04160   1.13024
   D74       -1.01324   0.00002   0.00116   0.03746   0.03860  -0.97464
   D75        0.94247   0.00010   0.00130   0.03722   0.03853   0.98100
   D76       -1.15798   0.00007   0.00142   0.03910   0.04054  -1.11745
   D77        3.02332   0.00002   0.00131   0.03621   0.03754   3.06086
   D78       -1.09559   0.00007   0.00088   0.02945   0.03034  -1.06525
   D79        3.08714   0.00004   0.00101   0.03133   0.03235   3.11949
   D80        0.98526  -0.00001   0.00089   0.02844   0.02935   1.01461
   D81       -0.05477   0.00008  -0.00121  -0.02763  -0.02884  -0.08361
   D82        2.03571   0.00011  -0.00120  -0.03021  -0.03146   2.00426
   D83       -2.18242  -0.00011  -0.00146  -0.04065  -0.04212  -2.22454
   D84        3.07994  -0.00021  -0.00034  -0.03565  -0.03599   3.04394
   D85       -1.11277  -0.00018  -0.00032  -0.03823  -0.03861  -1.15138
   D86        0.95228  -0.00040  -0.00059  -0.04867  -0.04927   0.90301
   D87        0.05628  -0.00003   0.00147   0.03811   0.03960   0.09588
   D88       -2.06706   0.00011   0.00117   0.03654   0.03770  -2.02936
   D89        2.14343  -0.00002   0.00151   0.04166   0.04315   2.18658
   D90       -2.02834   0.00018   0.00093   0.03347   0.03446  -1.99388
   D91        2.13150   0.00032   0.00063   0.03189   0.03256   2.16406
   D92        0.05881   0.00019   0.00096   0.03702   0.03801   0.09681
   D93        2.14178   0.00022   0.00229   0.06266   0.06491   2.20670
   D94        0.01844   0.00036   0.00198   0.06108   0.06301   0.08145
   D95       -2.05426   0.00023   0.00232   0.06621   0.06846  -1.98580
   D96        1.05494  -0.00024  -0.00266  -0.06638  -0.06895   0.98599
   D97        3.14087  -0.00020  -0.00233  -0.05798  -0.06024   3.08063
   D98       -1.05271  -0.00024  -0.00254  -0.06368  -0.06613  -1.11884
   D99        3.09178  -0.00003  -0.00232  -0.06164  -0.06403   3.02776
   D100      -1.10547   0.00001  -0.00199  -0.05324  -0.05531  -1.16078
   D101       0.98414  -0.00003  -0.00220  -0.05894  -0.06121   0.92292
   D102      -1.04810   0.00003  -0.00283  -0.06505  -0.06789  -1.11599
   D103       1.03783   0.00007  -0.00250  -0.05666  -0.05917   0.97866
   D104       3.12744   0.00003  -0.00271  -0.06235  -0.06507   3.06237
   D105       0.81898   0.00110   0.00402   0.14347   0.14740   0.96638
   D106      -1.19748   0.00088   0.00398   0.14035   0.14443  -1.05305
   D107       2.94101   0.00067   0.00420   0.13905   0.14324   3.08425
   D108      -1.28670   0.00023   0.00245   0.07739   0.07984  -1.20686
   D109       0.90121  -0.00001   0.00231   0.07760   0.07990   0.98111
   D110       2.92411   0.00094   0.00197   0.07541   0.07738   3.00149
   D111      -1.08114   0.00042  -0.00023  -0.02629  -0.02654  -1.10768
   D112       1.02475   0.00032  -0.00077  -0.03853  -0.03928   0.98547
   D113       3.10845   0.00032  -0.00014  -0.02599  -0.02614   3.08232
   D114       3.06686  -0.00028   0.00016  -0.03107  -0.03093   3.03592
   D115      -1.11044  -0.00038  -0.00038  -0.04332  -0.04368  -1.15411
   D116       0.97327  -0.00039   0.00025  -0.03078  -0.03053   0.94274
   D117       1.11365  -0.00023   0.00027  -0.02641  -0.02615   1.08750
   D118      -3.06364  -0.00032  -0.00026  -0.03865  -0.03889  -3.10254
   D119      -0.97994  -0.00033   0.00037  -0.02611  -0.02574  -1.00568
   D120      -0.98347  -0.00058  -0.00125  -0.07807  -0.07932  -1.06279
   D121       1.10290  -0.00051  -0.00147  -0.08406  -0.08552   1.01738
   D122      -3.11753  -0.00044  -0.00116  -0.08115  -0.08231   3.08334
   D123       1.05073   0.00019  -0.00122  -0.07014  -0.07136   0.97937
   D124       3.13710   0.00026  -0.00144  -0.07613  -0.07757   3.05953
   D125      -1.08333   0.00034  -0.00113  -0.07322  -0.07435  -1.15769
   D126       3.08404  -0.00017  -0.00161  -0.07795  -0.07957   3.00447
   D127      -1.11277  -0.00010  -0.00183  -0.08395  -0.08578  -1.19855
   D128       0.94998  -0.00003  -0.00153  -0.08104  -0.08257   0.86741
   D129      -0.92032  -0.00041  -0.00119  -0.03967  -0.04087  -0.96119
   D130      -3.05794   0.00021  -0.00149  -0.03687  -0.03835  -3.09629
   D131       1.19124  -0.00034  -0.00123  -0.03859  -0.03981   1.15143
         Item               Value     Threshold  Converged?
 Maximum Force            0.001681     0.000450     NO 
 RMS     Force            0.000365     0.000300     NO 
 Maximum Displacement     0.467150     0.001800     NO 
 RMS     Displacement     0.084719     0.001200     NO 
 Predicted change in Energy=-6.886116D-04
 GradGradGradGradGradGradGradGradGradGradGradGradGradGradGradGradGradGrad

                          Input orientation:                          
 ---------------------------------------------------------------------
 Center     Atomic      Atomic             Coordinates (Angstroms)
 Number     Number       Type             X           Y           Z
 ---------------------------------------------------------------------
      1          6           0       -1.640181    0.724102   -0.100015
      2          6           0       -0.993340   -0.418650   -0.428585
      3          6           0        0.422957   -0.576987   -0.903481
      4          6           0        1.411682    0.383810   -0.195300
      5          6           0        1.370703    1.811431   -0.788868
      6          6           0       -0.016419    2.320722   -1.225630
      7          6           0       -1.162931    2.159690   -0.208018
      8          6           0       -2.995594    0.410762    0.373998
      9          6           0       -3.179813   -1.100472    0.375256
     10          6           0       -1.883508   -1.660244   -0.247476
     11          8           0       -3.855153    1.228544    0.703272
     12          6           0       -0.853443    2.780035    1.171996
     13          6           0       -2.128057   -2.394014   -1.569016
     14          8           0       -1.241633   -2.630916    0.606541
     15          6           0        2.865589   -0.184749   -0.139196
     16          8           0        3.723081    0.763561    0.546550
     17          6           0        3.459176   -0.507901   -1.511635
     18          6           0        2.958685   -1.434593    0.756050
     19          8           0        2.596020   -1.192104    2.110865
     20          1           0        0.460505   -0.423831   -1.992651
     21          1           0        0.703620   -1.621521   -0.741003
     22          1           0        1.092002    0.439614    0.850819
     23          1           0        2.019727    1.863254   -1.674863
     24          1           0        1.795692    2.501231   -0.052359
     25          1           0       -0.318462    1.815638   -2.151322
     26          1           0        0.078049    3.386539   -1.473380
     27          1           0       -2.026502    2.717007   -0.601432
     28          1           0       -3.314428   -1.477601    1.396956
     29          1           0       -4.084297   -1.381429   -0.177548
     30          1           0       -0.598068    3.841009    1.058184
     31          1           0       -0.014353    2.279291    1.667694
     32          1           0       -1.726557    2.711777    1.829995
     33          1           0       -1.178614   -2.673589   -2.034386
     34          1           0       -2.712400   -3.301700   -1.381019
     35          1           0       -2.688902   -1.761010   -2.265045
     36          1           0       -1.018849   -2.189486    1.445460
     37          1           0        3.827780    1.547905   -0.017140
     38          1           0        2.895352   -1.300627   -2.013666
     39          1           0        3.444816    0.373851   -2.162706
     40          1           0        4.496772   -0.843690   -1.404744
     41          1           0        2.288420   -2.224727    0.406589
     42          1           0        3.990643   -1.811861    0.699351
     43          1           0        3.157839   -0.461473    2.420409
 ---------------------------------------------------------------------
                    Distance matrix (angstroms):
                    1          2          3          4          5
     1  C    0.000000
     2  C    1.353604   0.000000
     3  C    2.568060   1.502164   0.000000
     4  C    3.072254   2.546074   1.549912   0.000000
     5  C    3.274481   3.269826   2.572138   1.546643   0.000000
     6  C    2.540238   3.015595   2.948482   2.617763   1.540859
     7  C    1.516690   2.593309   3.238536   3.127706   2.622589
     8  C    1.469699   2.311079   3.780754   4.443974   4.730611
     9  C    2.434219   2.427284   3.858648   4.859059   5.526442
    10  C    2.401262   1.538426   2.631268   3.878035   4.789104
    11  O    2.409529   3.490605   4.913637   5.409302   5.465877
    12  C    2.542407   3.579528   4.148060   3.569620   3.119297
    13  C    3.481182   2.547593   3.201906   4.704588   5.525913
    14  O    3.451696   2.455047   3.044610   4.095314   5.339092
    15  C    4.596685   3.876827   2.589292   1.562131   2.577109
    16  O    5.402239   4.959147   3.845838   2.457055   2.900872
    17  C    5.432674   4.583215   3.097296   2.592319   3.203655
    18  C    5.151930   4.249000   3.149515   2.569995   3.930029
    19  O    5.148324   4.464364   3.766544   3.033901   4.350986
    20  H    3.051672   2.135414   1.100526   2.188034   2.697026
    21  H    3.377309   2.103373   1.093719   2.195563   3.497492
    22  H    2.906862   2.592709   2.135104   1.095296   2.155952
    23  H    4.144001   3.979808   3.016534   2.178895   1.099502
    24  H    3.868551   4.055361   3.476239   2.156703   1.094937
    25  H    2.673247   2.900918   2.798475   2.978179   2.170156
    26  H    3.453552   4.088880   4.019115   3.525400   2.149529
    27  H    2.091013   3.306001   4.116003   4.174908   3.520824
    28  H    3.145079   3.137105   4.480086   5.323180   6.127480
    29  H    3.226914   3.247149   4.635672   5.772535   6.350204
    30  H    3.484615   4.528953   4.940578   4.190769   3.377403
    31  H    2.861246   3.554108   3.867881   3.016151   2.858666
    32  H    2.771868   3.929168   4.786258   4.401112   4.154767
    33  H    3.936894   2.774469   2.870491   4.409032   5.307140
    34  H    4.358635   3.489165   4.181216   5.656586   6.570120
    35  H    3.458750   2.837155   3.597143   5.069407   5.605518
    36  H    3.356120   2.578479   3.193193   3.901464   5.168124
    37  H    5.530291   5.223009   4.110180   2.687822   2.588868
    38  H    5.322842   4.290955   2.805156   2.888782   3.675539
    39  H    5.498596   4.830369   3.409012   2.829208   2.873327
    40  H    6.467031   5.592395   4.113194   3.533737   4.147442
    41  H    4.938233   3.837887   2.812700   2.816985   4.308351
    42  H    6.227060   5.296542   4.101507   3.503200   4.712444
    43  H    5.547894   5.034966   4.305945   3.256609   4.319654
                    6          7          8          9         10
     6  C    0.000000
     7  C    1.541414   0.000000
     8  C    3.883586   2.599259   0.000000
     9  C    4.926913   3.877716   1.522422   0.000000
    10  C    4.504542   3.887504   2.431467   1.543227   0.000000
    11  O    4.432764   2.990910   1.231272   2.447038   3.624418
    12  C    2.580735   1.544361   3.292274   4.594032   4.774099
    13  C    5.177418   4.849743   3.520610   2.561178   1.531238
    14  O    5.420029   4.860001   3.518844   2.480382   1.443452
    15  C    3.970352   4.661557   5.913668   6.135968   4.974207
    16  O    4.421452   5.137282   6.730144   7.152196   6.159476
    17  C    4.490286   5.493572   6.787018   6.927314   5.609836
    18  C    5.184659   5.553019   6.245377   6.159367   4.950234
    19  O    5.504270   5.544498   6.070588   6.031665   5.084004
    20  H    2.889351   3.534833   4.271088   4.395082   3.173129
    21  H    4.036657   4.250370   4.365500   4.074135   2.634065
    22  H    3.013106   3.027296   4.115414   4.565789   3.803855
    23  H    2.134708   3.516934   5.609012   6.326285   5.448643
    24  H    2.166309   2.982336   5.244832   6.157173   5.558098
    25  H    1.096925   2.146609   3.939283   4.803605   4.260956
    26  H    1.098304   2.155535   4.659973   5.845032   5.551628
    27  H    2.141751   1.100514   2.685028   4.105752   4.393866
    28  H    5.672925   4.520483   2.171177   1.097369   2.187476
    29  H    5.599288   4.590734   2.168277   1.096640   2.219482
    30  H    2.804532   2.179259   4.240618   5.616942   5.798353
    31  H    2.893622   2.202687   3.748713   4.807633   4.762515
    32  H    3.523399   2.185399   3.004172   4.331451   4.843045
    33  H    5.191139   5.166861   4.314505   3.505121   2.171817
    34  H    6.237314   5.796858   4.116146   2.854536   2.160175
    35  H    4.988295   4.683144   3.431502   2.765591   2.174717
    36  H    5.336812   4.655113   3.437563   2.645950   1.973262
    37  H    4.103116   5.031691   6.928529   7.501616   6.554699
    38  H    4.713128   5.630615   6.582784   6.531052   5.107470
    39  H    4.080265   5.314260   6.922074   7.245729   6.016367
    40  H    5.514933   6.518028   7.802124   7.884435   6.535595
    41  H    5.351404   5.613616   5.904885   5.582697   4.260449
    42  H    6.069625   6.569313   7.338489   7.212943   5.951900
    43  H    5.577645   5.696330   6.543189   6.690053   5.828365
                   11         12         13         14         15
    11  O    0.000000
    12  C    3.411317   0.000000
    13  C    4.611841   5.992376   0.000000
    14  O    4.662111   5.454248   2.361126   0.000000
    15  C    6.919214   4.933596   5.644620   4.838298   0.000000
    16  O    7.594103   5.040032   6.977228   6.014520   1.450804
    17  C    7.837120   6.050709   5.897278   5.575972   1.529824
    18  C    7.315973   5.698107   5.674625   4.369921   1.540208
    19  O    7.032673   5.343984   6.107620   4.365862   2.479960
    20  H    5.350070   4.691078   3.280509   3.811075   3.045798
    21  H    5.566975   5.045563   3.049712   2.572695   2.664694
    22  H    5.011838   3.060308   4.924818   3.864412   2.124987
    23  H    6.369662   4.147313   5.944716   6.003235   2.695937
    24  H    5.841469   2.931671   6.454415   5.999869   2.892527
    25  H    4.582747   3.501529   4.618970   5.313181   4.264784
    26  H    4.986466   2.869415   6.187960   6.502107   4.722767
    27  H    2.694762   2.127225   5.202794   5.538547   5.706698
    28  H    2.845488   4.922857   3.323294   2.500275   6.497988
    29  H    2.764111   5.438517   2.605453   3.202616   7.052264
    30  H    4.190410   1.097194   6.936754   6.519507   5.444021
    31  H    4.097062   1.095689   6.064966   5.171304   4.198858
    32  H    2.828499   1.095422   6.146835   5.502396   5.775411
    33  H    5.466743   6.334717   1.093697   2.642024   5.112891
    34  H    5.115981   6.852817   1.095762   2.561933   6.509337
    35  H    4.371325   5.983582   1.095307   3.331265   6.152740
    36  H    4.503153   4.979787   3.218577   0.973796   4.649619
    37  H    7.723240   4.984580   7.308833   6.599278   1.985649
    38  H    7.703751   6.391691   5.160218   5.074425   2.181676
    39  H    7.888845   5.948528   6.250636   6.217729   2.177643
    40  H    8.859602   6.956708   6.805796   6.337881   2.167158
    41  H    7.053835   5.958590   4.841172   3.558967   2.189181
    42  H    8.414308   6.691343   6.551555   5.296808   2.148581
    43  H    7.415306   5.306250   6.898617   5.229909   2.591055
                   16         17         18         19         20
    16  O    0.000000
    17  C    2.433595   0.000000
    18  C    2.336679   2.500329   0.000000
    19  O    2.746265   3.786248   1.423324   0.000000
    20  H    4.301377   3.038169   3.849402   4.689297   0.000000
    21  H    4.057531   3.070360   2.713195   3.449454   1.749339
    22  H    2.668351   3.475987   2.646911   2.551919   3.038033
    23  H    3.007560   2.778674   4.203186   4.898884   2.786202
    24  H    2.663272   3.735176   4.182916   4.354399   3.755455
    25  H    4.971866   4.480913   5.454952   5.975529   2.376381
    26  H    4.924062   5.157532   6.042494   6.336479   3.864561
    27  H    6.179929   6.428153   6.628018   6.633658   4.240938
    28  H    7.434550   7.435182   6.305915   5.960250   5.181697
    29  H    8.128988   7.710176   7.104789   7.063945   4.986664
    30  H    5.329614   6.479060   6.369753   6.053310   5.349489
    31  H    4.186026   5.471926   4.843860   4.365894   4.574984
    32  H    5.928012   6.958781   6.348010   5.831281   5.406283
    33  H    6.519344   5.145150   5.141876   5.798773   2.783858
    34  H    7.852215   6.775745   6.341479   6.694996   4.327072
    35  H    7.442584   6.319555   6.413174   6.884958   3.432348
    36  H    5.658128   5.623597   4.106814   3.808518   4.138433
    37  H    0.971548   2.568214   3.201319   3.681479   4.373663
    38  H    3.391270   1.094691   2.773677   4.136802   2.587990
    39  H    2.751249   1.096168   3.467842   4.629911   3.093756
    40  H    2.643748   1.095804   2.717335   4.011703   4.100411
    41  H    3.317786   2.828028   1.093476   2.016304   3.512955
    42  H    2.593788   2.621303   1.100220   2.078808   4.651384
    43  H    2.309016   3.943847   1.938225   0.972255   5.172246
                   21         22         23         24         25
    21  H    0.000000
    22  H    2.633062   0.000000
    23  H    3.840298   3.044092   0.000000
    24  H    4.320178   2.358215   1.757762   0.000000
    25  H    3.853273   3.591058   2.386715   3.057013   0.000000
    26  H    5.099841   3.887721   2.476106   2.398618   1.756291
    27  H    5.127950   4.125605   4.272366   3.867454   2.476292
    28  H    4.553712   4.836384   7.003613   6.636637   5.693111
    29  H    4.826932   5.582814   7.073120   7.047339   5.319636
    30  H    5.896669   3.803791   4.270119   2.959459   3.805422
    31  H    4.640435   2.296893   3.934877   2.506811   3.859059
    32  H    5.594038   3.750438   5.199871   3.999227   4.317022
    33  H    2.514456   4.813745   5.562516   6.289173   4.572384
    34  H    3.860287   5.783771   7.011143   7.467412   5.701881
    35  H    3.721742   5.370902   5.971164   6.570713   4.292357
    36  H    2.840792   3.423661   5.949290   5.671677   5.428480
    37  H    4.508838   3.076710   2.473165   2.244873   4.670946
    38  H    2.554669   3.806020   3.300250   4.417025   4.478689
    39  H    3.676534   3.823792   2.118299   3.420368   4.030030
    40  H    3.928560   4.280993   3.679167   4.507026   5.551206
    41  H    2.047540   2.954229   4.595240   4.773688   5.446401
    42  H    3.593796   3.673446   4.798737   4.897514   6.312960
    43  H    4.166945   2.746498   4.844679   4.092389   6.178238
                   26         27         28         29         30
    26  H    0.000000
    27  H    2.374385   0.000000
    28  H    6.588444   4.821519   0.000000
    29  H    6.460482   4.605581   1.755281   0.000000
    30  H    2.659417   2.461327   5.981721   6.399585   0.000000
    31  H    3.331799   3.064192   5.007797   5.776697   1.775159
    32  H    3.824160   2.449864   4.501082   5.132592   1.773230
    33  H    6.214426   5.641879   4.214997   3.682461   7.234709
    34  H    7.247598   6.107622   3.377413   2.649128   7.838265
    35  H    5.897459   4.822761   3.725836   2.539459   6.840911
    36  H    6.388651   5.410989   2.403917   3.561472   6.057549
    37  H    4.422860   5.998401   7.884446   8.438465   5.099292
    38  H    5.495328   6.508489   7.086962   7.217573   6.933734
    39  H    4.570183   6.153314   7.860435   7.981817   6.224165
    40  H    6.117570   7.475091   8.322633   8.685040   7.346416
    41  H    6.317146   6.637424   5.738548   6.454757   6.749040
    42  H    6.859483   7.642559   7.345914   8.133811   7.289717
    43  H    6.281234   6.790556   6.631004   7.748821   5.871443
                   31         32         33         34         35
    31  H    0.000000
    32  H    1.773422   0.000000
    33  H    6.292211   6.651004   0.000000
    34  H    6.908079   6.887989   1.781548   0.000000
    35  H    6.240487   6.140137   1.779599   1.776451   0.000000
    36  H    4.585669   4.967000   3.516989   3.477660   4.091517
    37  H    4.258588   5.968011   6.852319   8.255470   7.646512
    38  H    5.902085   7.227389   4.299145   5.987605   5.608836
    39  H    5.501682   6.939067   5.538904   7.213322   6.495429
    40  H    6.288334   7.863505   5.996248   7.616728   7.294896
    41  H    5.213379   6.520367   4.263821   5.418821   5.668015
    42  H    5.806479   7.377535   5.910762   7.174841   7.307978
    43  H    4.259245   5.854521   6.598749   7.548341   7.604384
                   36         37         38         39         40
    36  H    0.000000
    37  H    6.292622   0.000000
    38  H    5.298734   3.601343   0.000000
    39  H    6.286004   2.475584   1.768615   0.000000
    40  H    6.352708   2.844772   1.773168   1.778630   0.000000
    41  H    3.466774   4.096575   2.660820   3.832901   3.172540
    42  H    5.078807   3.439173   2.970098   3.642339   2.370810
    43  H    4.623989   3.229252   4.520410   4.667447   4.070704
                   41         42         43
    41  H    0.000000
    42  H    1.775874   0.000000
    43  H    2.814325   2.340759   0.000000
 Stoichiometry    C15H24O4
 Framework group  C1[X(C15H24O4)]
 Deg. of freedom   123
 Full point group                 C1      NOp   1
 Largest Abelian subgroup         C1      NOp   1
 Largest concise Abelian subgroup C1      NOp   1
                         Standard orientation:                         
 ---------------------------------------------------------------------
 Center     Atomic      Atomic             Coordinates (Angstroms)
 Number     Number       Type             X           Y           Z
 ---------------------------------------------------------------------
      1          6           0       -1.678523    0.724092   -0.074996
      2          6           0       -1.039377   -0.427481   -0.387432
      3          6           0        0.374281   -0.601549   -0.864681
      4          6           0        1.370993    0.364788   -0.175488
      5          6           0        1.336003    1.782915   -0.791762
      6          6           0       -0.049760    2.293096   -1.231788
      7          6           0       -1.193506    2.154998   -0.207712
      8          6           0       -3.033984    0.426188    0.408733
      9          6           0       -3.226791   -1.083748    0.434907
     10          6           0       -1.935936   -1.660875   -0.183290
     11          8           0       -3.887688    1.254072    0.727838
     12          6           0       -0.875537    2.795611    1.161069
     13          6           0       -2.189403   -2.414332   -1.492010
     14          8           0       -1.296528   -2.621395    0.683954
     15          6           0        2.821835   -0.211142   -0.115352
     16          8           0        3.687166    0.743104    0.552068
     17          6           0        3.408638   -0.559672   -1.484494
     18          6           0        2.911036   -1.446979    0.799521
     19          8           0        2.554628   -1.180709    2.151528
     20          1           0        0.408785   -0.466102   -1.956294
     21          1           0        0.649579   -1.644938   -0.686431
     22          1           0        1.055397    0.439201    0.870712
     23          1           0        1.982123    1.816791   -1.680742
     24          1           0        1.767552    2.481988   -0.067919
     25          1           0       -0.357996    1.774972   -2.148184
     26          1           0        0.049879    3.354242   -1.496953
     27          1           0       -2.055300    2.710885   -0.607000
     28          1           0       -3.359876   -1.443660    1.462998
     29          1           0       -4.134838   -1.368335   -0.110143
     30          1           0       -0.614541    3.853138    1.029338
     31          1           0       -0.037533    2.298069    1.661804
     32          1           0       -1.746654    2.742933    1.823133
     33          1           0       -1.243244   -2.706786   -1.956152
     34          1           0       -2.778220   -3.315513   -1.287413
     35          1           0       -2.749136   -1.789363   -2.196147
     36          1           0       -1.068224   -2.167852    1.514890
     37          1           0        3.794298    1.517691   -0.024510
     38          1           0        2.838514   -1.357096   -1.971751
     39          1           0        3.396955    0.311591   -2.149588
     40          1           0        4.444686   -0.899659   -1.375858
     41          1           0        2.235037   -2.238753    0.465144
     42          1           0        3.940621   -1.831031    0.745275
     43          1           0        3.121702   -0.448447    2.447329
 ---------------------------------------------------------------------
 Rotational constants (GHZ):      0.5291289      0.2807699      0.2278040
 Standard basis: 6-31G(d) (6D, 7F)
 There are   333 symmetry adapted cartesian basis functions of A   symmetry.
 There are   333 symmetry adapted basis functions of A   symmetry.
   333 basis functions,   628 primitive gaussians,   333 cartesian basis functions
    73 alpha electrons       73 beta electrons
       nuclear repulsion energy      1612.6778374167 Hartrees.
 NAtoms=   43 NActive=   43 NUniq=   43 SFac= 1.00D+00 NAtFMM=   60 NAOKFM=F Big=F
 Integral buffers will be    131072 words long.
 Raffenetti 2 integral format.
 Two-electron integral symmetry is turned on.
 ------------------------------------------------------------------------------
 Polarizable Continuum Model (PCM)
 =================================
 Model                : PCM (using non-symmetric T matrix).
 Atomic radii         : SMD-Coulomb.
 Polarization charges : Total charges.
 Charge compensation  : None.
 Solution method      : On-the-fly selection.
 Cavity type          : VdW (van der Waals Surface) (Alpha=1.000).
 Cavity algorithm     : GePol (No added spheres)
                        Default sphere list used, NSphG=   43.
                        Lebedev-Laikov grids with approx.  5.0 points / Ang**2.
                        Smoothing algorithm: Karplus/York (Gamma=1.0000).
                        Polarization charges: spherical gaussians, with
                                              point-specific exponents (IZeta= 3).
                        Self-potential: point-specific (ISelfS= 7).
                        Self-field    : sphere-specific E.n sum rule (ISelfD= 2).
 1st derivatives      : Analytical E(r).r(x)/FMM algorithm (CHGder, D1EAlg=3).
                        Cavity 1st derivative terms included.
 Solvent              : Methanol, Eps=  32.613000 Eps(inf)=   1.765709
 ------------------------------------------------------------------------------
 ------------------------------------------------------------------------------
 Atomic radii for non-electrostatic terms: SMD-CDS.
 ------------------------------------------------------------------------------
 Nuclear repulsion after PCM non-electrostatic terms =     1612.6795645869 Hartrees.
 One-electron integrals computed using PRISM.
 NBasis=   333 RedAO= T EigKep=  9.21D-04  NBF=   333
 NBsUse=   333 1.00D-06 EigRej= -1.00D+00 NBFU=   333
 Initial guess from the checkpoint file:  "DY-202A-11R_12.chk"
 B after Tr=     0.000000    0.000000    0.000000
         Rot=    0.999764   -0.021446    0.000154   -0.003407 Ang=  -2.49 deg.
 ExpMin= 1.61D-01 ExpMax= 5.48D+03 ExpMxC= 8.25D+02 IAcc=1 IRadAn=         1 AccDes= 0.00D+00
 Harris functional with IExCor=  402 and IRadAn=       1 diagonalized for initial guess.
 HarFok:  IExCor=  402 AccDes= 0.00D+00 IRadAn=         1 IDoV= 1 UseB2=F ITyADJ=14
 ICtDFT=  3500011 ScaDFX=  1.000000  1.000000  1.000000  1.000000
 FoFCou: FMM=F IPFlag=           0 FMFlag=      100000 FMFlg1=           0
         NFxFlg=           0 DoJE=T BraDBF=F KetDBF=T FulRan=T
         wScrn=  0.000000 ICntrl=     500 IOpCl=  0 I1Cent=   200000004 NGrid=           0
         NMat0=    1 NMatS0=      1 NMatT0=    0 NMatD0=    1 NMtDS0=    0 NMtDT0=    0
 Petite list used in FoFCou.
 Keep R1 ints in memory in canonical form, NReq=1565304907.
 Requested convergence on RMS density matrix=1.00D-08 within 128 cycles.
 Requested convergence on MAX density matrix=1.00D-06.
 Requested convergence on             energy=1.00D-06.
 No special actions if energy rises.
 Inv3:  Mode=1 IEnd=    21951075.
 Iteration    1 A*A^-1 deviation from unit magnitude is 8.33D-15 for    666.
 Iteration    1 A*A^-1 deviation from orthogonality  is 4.97D-15 for   2696   2609.
 Iteration    1 A^-1*A deviation from unit magnitude is 5.22D-15 for   2675.
 Iteration    1 A^-1*A deviation from orthogonality  is 5.80D-13 for   2095   2064.
 Error on total polarization charges =  0.05199
 SCF Done:  E(RB3LYP) =  -886.951814588     A.U. after   11 cycles
            NFock= 11  Conv=0.63D-08     -V/T= 2.0094
 SMD-CDS (non-electrostatic) energy       (kcal/mol) =       1.08
 (included in total energy above)
 D1PCM: PCM CHGder 1st derivatives, ID1Alg=3 FixD1E=F DoIter=F DoCFld=F I1PDM=0.
 Calling FoFJK, ICntrl=      2127 FMM=F ISym2X=0 I1Cent= 0 IOpClX= 0 NMat=1 NMatS=1 NMatT=0.
 ***** Axes restored to original set *****
 -------------------------------------------------------------------
 Center     Atomic                   Forces (Hartrees/Bohr)
 Number     Number              X              Y              Z
 -------------------------------------------------------------------
      1        6           0.003777932    0.005264022    0.000497529
      2        6          -0.003417325   -0.003790829   -0.000249772
      3        6           0.000050975    0.000125848   -0.001541834
      4        6           0.001020387   -0.002724333   -0.000119464
      5        6          -0.000819143   -0.000620369   -0.000980753
      6        6          -0.000475953    0.000150481    0.001669624
      7        6          -0.002461077   -0.001575660    0.001701606
      8        6          -0.002083450   -0.003874812   -0.000077877
      9        6          -0.001286795   -0.000572907   -0.000241657
     10        6           0.001464469   -0.001253370    0.001485649
     11        8          -0.000000898    0.000903107    0.000036773
     12        6           0.000312794   -0.000635625   -0.001670600
     13        6          -0.000382811    0.002385971    0.000825380
     14        8           0.001041443    0.001493959   -0.001224218
     15        6           0.000141620    0.000729832    0.001402629
     16        8          -0.000862135   -0.000742948    0.000005476
     17        6          -0.001804441    0.000073663   -0.000687538
     18        6           0.000861155   -0.001419228   -0.000908036
     19        8          -0.001628621    0.001232638    0.001974820
     20        1           0.000175739   -0.000226979    0.000398249
     21        1           0.000576615    0.000455801    0.000008130
     22        1           0.000411281    0.000933747    0.000686000
     23        1          -0.000422313    0.000518463    0.001016591
     24        1           0.000182131    0.001000369    0.000216764
     25        1           0.000537137    0.000657238   -0.000812679
     26        1           0.000147048   -0.000317157   -0.000151508
     27        1           0.000460411    0.000205970   -0.000470935
     28        1           0.001052320    0.001960696    0.000135172
     29        1           0.000330245    0.001398247   -0.000343367
     30        1          -0.000000197   -0.000002590    0.000420393
     31        1          -0.000462858    0.000165651    0.000275292
     32        1           0.000139205    0.000218428    0.000208517
     33        1           0.000104081   -0.001295024   -0.000882883
     34        1           0.000413693   -0.000273449   -0.000176112
     35        1           0.000702476    0.000023278    0.000069415
     36        1          -0.000306694   -0.000065774   -0.000095601
     37        1          -0.000536907   -0.000196734   -0.000298655
     38        1          -0.000234985   -0.000764547   -0.000558580
     39        1           0.001530001   -0.000860631   -0.000397952
     40        1          -0.000139439    0.000688372   -0.000163822
     41        1           0.001623159    0.000216973   -0.001079596
     42        1          -0.000125304   -0.000487869    0.000278341
     43        1           0.000395031    0.000898082   -0.000178913
 -------------------------------------------------------------------
 Cartesian Forces:  Max     0.005264022 RMS     0.001200589

 GradGradGradGradGradGradGradGradGradGradGradGradGradGradGradGradGradGrad
 Berny optimization.
 Using GEDIIS/GDIIS optimizer.
 FormGI is forming the generalized inverse of G from B-inverse, IUseBI=4.
 Internal  Forces:  Max     0.003804420 RMS     0.000686569
 Search for a local minimum.
 Step number   4 out of a maximum of  258
 All quantities printed in internal units (Hartrees-Bohrs-Radians)
 Mixed Optimization -- En-DIIS/RFO-DIIS
 Swapping is turned off.
 Update second derivatives using D2CorX and points    3    4
 DE=  2.25D-04 DEPred=-6.89D-04 R=-3.26D-01
 Trust test=-3.26D-01 RLast= 5.99D-01 DXMaxT set to 4.24D-01
 ITU= -1  1  1  0
     Eigenvalues ---    0.00245   0.00297   0.00330   0.00366   0.00402
     Eigenvalues ---    0.00469   0.00640   0.00700   0.00794   0.00900
     Eigenvalues ---    0.00954   0.01133   0.01193   0.01250   0.01331
     Eigenvalues ---    0.01383   0.02507   0.02689   0.03193   0.03883
     Eigenvalues ---    0.03945   0.04015   0.04424   0.04611   0.04693
     Eigenvalues ---    0.04739   0.04954   0.05031   0.05087   0.05446
     Eigenvalues ---    0.05502   0.05568   0.05581   0.05621   0.05637
     Eigenvalues ---    0.05656   0.05710   0.05750   0.05860   0.05972
     Eigenvalues ---    0.06184   0.06299   0.07275   0.07659   0.08080
     Eigenvalues ---    0.08569   0.08862   0.08984   0.09251   0.09605
     Eigenvalues ---    0.10189   0.11860   0.12065   0.13331   0.14079
     Eigenvalues ---    0.14504   0.15825   0.15951   0.16000   0.16000
     Eigenvalues ---    0.16000   0.16000   0.16000   0.16000   0.16000
     Eigenvalues ---    0.16000   0.16017   0.16046   0.16235   0.16392
     Eigenvalues ---    0.17096   0.17830   0.18436   0.20320   0.20732
     Eigenvalues ---    0.22593   0.23195   0.24785   0.25024   0.26122
     Eigenvalues ---    0.26888   0.27116   0.27782   0.27847   0.28700
     Eigenvalues ---    0.28764   0.29175   0.29377   0.29697   0.30263
     Eigenvalues ---    0.31119   0.31815   0.32133   0.33745   0.33796
     Eigenvalues ---    0.33829   0.33864   0.33879   0.33940   0.34035
     Eigenvalues ---    0.34081   0.34104   0.34117   0.34153   0.34172
     Eigenvalues ---    0.34188   0.34210   0.34213   0.34302   0.34331
     Eigenvalues ---    0.34356   0.34377   0.34421   0.34515   0.34623
     Eigenvalues ---    0.39163   0.41338   0.42134   0.51684   0.52355
     Eigenvalues ---    0.52568   0.52831   0.94779
 En-DIIS/RFO-DIIS IScMMF=        0 using points:     4    3    2
 RFO step:  Lambda=-3.21179179D-04.
 DidBck=T Rises=T RFO-DIIS coefs:    0.44717    0.55319   -0.00036
 Iteration  1 RMS(Cart)=  0.05402755 RMS(Int)=  0.00100053
 Iteration  2 RMS(Cart)=  0.00185439 RMS(Int)=  0.00002510
 Iteration  3 RMS(Cart)=  0.00000198 RMS(Int)=  0.00002505
 Iteration  4 RMS(Cart)=  0.00000000 RMS(Int)=  0.00002505
 Variable       Old X    -DE/DX   Delta X   Delta X   Delta X     New X
                                 (Linear)    (Quad)   (Total)
    R1        2.55794   0.00182   0.00214   0.00002   0.00216   2.56010
    R2        2.86613  -0.00244  -0.00753   0.00154  -0.00598   2.86014
    R3        2.77733   0.00118   0.00685  -0.00414   0.00266   2.77999
    R4        2.83868   0.00073   0.00293  -0.00059   0.00236   2.84104
    R5        2.90720  -0.00283  -0.00700  -0.00032  -0.00728   2.89993
    R6        2.92891  -0.00013  -0.00266   0.00104  -0.00165   2.92726
    R7        2.07969  -0.00042  -0.00056  -0.00045  -0.00100   2.07869
    R8        2.06683  -0.00029   0.00012   0.00033   0.00045   2.06728
    R9        2.92273   0.00110   0.00118   0.00073   0.00192   2.92465
   R10        2.95200  -0.00051  -0.00081  -0.00087  -0.00167   2.95033
   R11        2.06981   0.00058   0.00018   0.00101   0.00119   2.07100
   R12        2.91180  -0.00026   0.00018  -0.00050  -0.00031   2.91149
   R13        2.07776  -0.00104  -0.00082  -0.00044  -0.00125   2.07650
   R14        2.06913   0.00084   0.00131  -0.00007   0.00124   2.07037
   R15        2.91285   0.00002   0.00103  -0.00059   0.00042   2.91327
   R16        2.07289   0.00024   0.00108  -0.00041   0.00068   2.07356
   R17        2.07549  -0.00026   0.00004  -0.00062  -0.00058   2.07491
   R18        2.91842  -0.00078  -0.00177  -0.00042  -0.00218   2.91623
   R19        2.07967  -0.00009  -0.00025  -0.00005  -0.00030   2.07937
   R20        2.87696  -0.00199  -0.00322  -0.00257  -0.00580   2.87116
   R21        2.32677   0.00061   0.00124  -0.00110   0.00014   2.32690
   R22        2.91628   0.00097   0.00646  -0.00414   0.00236   2.91864
   R23        2.07373  -0.00067  -0.00215   0.00038  -0.00177   2.07195
   R24        2.07235  -0.00046  -0.00077  -0.00022  -0.00099   2.07136
   R25        2.89362  -0.00041  -0.00180   0.00030  -0.00151   2.89211
   R26        2.72773  -0.00141  -0.00118  -0.00201  -0.00319   2.72454
   R27        2.07340  -0.00004   0.00002  -0.00019  -0.00018   2.07322
   R28        2.07055  -0.00030   0.00016  -0.00119  -0.00103   2.06952
   R29        2.07005   0.00000   0.00054  -0.00047   0.00007   2.07012
   R30        2.06679   0.00079   0.00145   0.00036   0.00182   2.06861
   R31        2.07069  -0.00002   0.00061  -0.00061   0.00001   2.07070
   R32        2.06983  -0.00039  -0.00055  -0.00025  -0.00080   2.06903
   R33        1.84021  -0.00018  -0.00085   0.00055  -0.00030   1.83990
   R34        2.74162  -0.00159  -0.00309  -0.00003  -0.00311   2.73851
   R35        2.89095   0.00157   0.00135   0.00242   0.00377   2.89472
   R36        2.91057  -0.00024  -0.00073  -0.00102  -0.00175   2.90882
   R37        1.83596  -0.00004   0.00002  -0.00029  -0.00028   1.83568
   R38        2.06867   0.00094   0.00032   0.00097   0.00128   2.06995
   R39        2.07146  -0.00048  -0.00004  -0.00038  -0.00042   2.07104
   R40        2.07077  -0.00036   0.00069  -0.00123  -0.00054   2.07023
   R41        2.68969   0.00238   0.00786  -0.00318   0.00468   2.69437
   R42        2.06637  -0.00080  -0.00121   0.00025  -0.00096   2.06541
   R43        2.07911   0.00004  -0.00059   0.00041  -0.00019   2.07893
   R44        1.83730   0.00085   0.00093   0.00051   0.00144   1.83873
    A1        2.25420   0.00124   0.00730  -0.00012   0.00719   2.26139
    A2        1.91666  -0.00134  -0.00476  -0.00044  -0.00517   1.91148
    A3        2.11176   0.00009  -0.00280   0.00050  -0.00235   2.10941
    A4        2.23480  -0.00051  -0.00350   0.00285  -0.00063   2.23417
    A5        1.95655   0.00097   0.00582  -0.00192   0.00404   1.96059
    A6        2.09174  -0.00046  -0.00254  -0.00081  -0.00341   2.08833
    A7        1.97324  -0.00021   0.00075   0.00133   0.00207   1.97531
    A8        1.90750   0.00005   0.00061   0.00080   0.00143   1.90894
    A9        1.87093   0.00061   0.00190   0.00117   0.00306   1.87399
   A10        1.92215   0.00007   0.00222  -0.00168   0.00053   1.92268
   A11        1.93955  -0.00046  -0.00490  -0.00144  -0.00633   1.93322
   A12        1.84541  -0.00004  -0.00066  -0.00019  -0.00086   1.84455
   A13        1.96053  -0.00030   0.00271  -0.00047   0.00226   1.96279
   A14        1.96548  -0.00006   0.00198  -0.00342  -0.00141   1.96406
   A15        1.85646   0.00090   0.00398   0.00250   0.00646   1.86293
   A16        1.95454   0.00077   0.00098  -0.00079   0.00019   1.95473
   A17        1.88787  -0.00101  -0.00919   0.00105  -0.00813   1.87974
   A18        1.82956  -0.00035  -0.00129   0.00171   0.00044   1.83000
   A19        2.02386   0.00055   0.00122   0.00504   0.00633   2.03019
   A20        1.91465   0.00019   0.00386  -0.00362   0.00023   1.91488
   A21        1.88923   0.00009  -0.00142   0.00212   0.00067   1.88989
   A22        1.86231  -0.00016   0.00096  -0.00086   0.00006   1.86238
   A23        1.90906  -0.00059  -0.00139  -0.00306  -0.00446   1.90461
   A24        1.85795  -0.00014  -0.00367  -0.00007  -0.00374   1.85421
   A25        2.03525   0.00033   0.00405   0.00133   0.00541   2.04065
   A26        1.91229  -0.00053   0.00026  -0.00150  -0.00125   1.91104
   A27        1.88310  -0.00006  -0.00195  -0.00164  -0.00361   1.87949
   A28        1.87991   0.00048   0.00192   0.00369   0.00559   1.88550
   A29        1.89049  -0.00001  -0.00152  -0.00030  -0.00181   1.88868
   A30        1.85475  -0.00026  -0.00354  -0.00191  -0.00545   1.84931
   A31        1.96053  -0.00048   0.00123  -0.00054   0.00068   1.96122
   A32        1.96019  -0.00010   0.00018   0.00062   0.00082   1.96102
   A33        1.83162   0.00055   0.00269   0.00079   0.00347   1.83509
   A34        1.98112   0.00038  -0.00283   0.00273  -0.00011   1.98101
   A35        1.86999  -0.00031  -0.00408  -0.00093  -0.00501   1.86498
   A36        1.84759   0.00000   0.00313  -0.00311   0.00003   1.84762
   A37        1.90022   0.00014   0.00120   0.00086   0.00211   1.90233
   A38        2.19996  -0.00085  -0.00284  -0.00093  -0.00380   2.19616
   A39        2.18291   0.00071   0.00169   0.00004   0.00170   2.18462
   A40        1.83184   0.00054   0.00089  -0.00126  -0.00020   1.83164
   A41        1.93559  -0.00114  -0.00393  -0.00761  -0.01158   1.92400
   A42        1.93232  -0.00078  -0.01125   0.00436  -0.00691   1.92541
   A43        1.93273   0.00022   0.00250   0.00093   0.00336   1.93609
   A44        1.97846   0.00028  -0.00142   0.00502   0.00360   1.98207
   A45        1.85470   0.00080   0.01241  -0.00167   0.01074   1.86544
   A46        1.81399  -0.00029  -0.00118   0.00011  -0.00096   1.81303
   A47        1.95795  -0.00012   0.00107  -0.00542  -0.00438   1.95356
   A48        1.93378  -0.00045  -0.00164  -0.00235  -0.00402   1.92976
   A49        1.96918  -0.00004  -0.00291   0.00343   0.00045   1.96963
   A50        1.95919   0.00077   0.00141   0.00424   0.00563   1.96482
   A51        1.83319   0.00013   0.00314  -0.00012   0.00303   1.83622
   A52        1.92024   0.00048   0.00289  -0.00042   0.00247   1.92271
   A53        1.95428   0.00036   0.00058   0.00184   0.00242   1.95670
   A54        1.93050   0.00025   0.00172  -0.00083   0.00090   1.93140
   A55        1.88663  -0.00032  -0.00099   0.00019  -0.00080   1.88583
   A56        1.88397  -0.00041  -0.00192  -0.00049  -0.00241   1.88157
   A57        1.88616  -0.00042  -0.00255  -0.00034  -0.00289   1.88327
   A58        1.92952   0.00158   0.00354   0.00301   0.00656   1.93608
   A59        1.91139   0.00005   0.00313  -0.00243   0.00070   1.91209
   A60        1.93187  -0.00029   0.00064  -0.00098  -0.00033   1.93153
   A61        1.90095  -0.00105  -0.00729   0.00018  -0.00712   1.89384
   A62        1.89848  -0.00056  -0.00097  -0.00073  -0.00170   1.89678
   A63        1.89093   0.00022   0.00070   0.00094   0.00165   1.89258
   A64        1.88242  -0.00018   0.00276  -0.00358  -0.00082   1.88160
   A65        1.90622  -0.00084  -0.00419   0.00296  -0.00124   1.90498
   A66        1.98864   0.00037   0.00018   0.00085   0.00103   1.98967
   A67        1.95248   0.00015   0.00008  -0.00403  -0.00396   1.94852
   A68        1.91005   0.00072   0.00384  -0.00019   0.00365   1.91370
   A69        1.79257  -0.00034   0.00082  -0.00479  -0.00398   1.78859
   A70        1.90349  -0.00011  -0.00057   0.00467   0.00411   1.90760
   A71        1.89352  -0.00112  -0.00111  -0.00414  -0.00525   1.88827
   A72        1.94394   0.00021   0.00216   0.00171   0.00387   1.94781
   A73        1.93676   0.00196   0.00434   0.00141   0.00575   1.94251
   A74        1.92263  -0.00047  -0.00151  -0.00144  -0.00296   1.91967
   A75        1.87902  -0.00057   0.00205  -0.00022   0.00183   1.88085
   A76        1.88654   0.00000  -0.00014  -0.00058  -0.00072   1.88582
   A77        1.89319  -0.00122  -0.00725  -0.00096  -0.00820   1.88498
   A78        1.98190  -0.00380  -0.00223  -0.00842  -0.01065   1.97125
   A79        1.94288   0.00031   0.00010  -0.00314  -0.00303   1.93985
   A80        1.88073   0.00137   0.00121   0.00353   0.00475   1.88548
   A81        1.84536   0.00198   0.00380   0.00615   0.00994   1.85529
   A82        1.92460   0.00109  -0.00084   0.00257   0.00173   1.92633
   A83        1.88671  -0.00086  -0.00212  -0.00044  -0.00256   1.88415
   A84        1.85860  -0.00070  -0.00351   0.00082  -0.00269   1.85591
    D1        0.08327  -0.00012   0.00529  -0.00484   0.00046   0.08372
    D2       -3.07330  -0.00026  -0.00542   0.00561   0.00022  -3.07308
    D3       -3.09499  -0.00024  -0.00207  -0.00693  -0.00898  -3.10397
    D4        0.03163  -0.00038  -0.01278   0.00351  -0.00922   0.02241
    D5        0.37512   0.00002  -0.00023  -0.00903  -0.00927   0.36585
    D6       -1.88329   0.00000   0.00246  -0.01288  -0.01042  -1.89371
    D7        2.40088  -0.00027  -0.00289  -0.00995  -0.01285   2.38803
    D8       -2.72623   0.00016   0.00784  -0.00671   0.00112  -2.72511
    D9        1.29855   0.00014   0.01054  -0.01056  -0.00004   1.29851
   D10       -0.70046  -0.00012   0.00518  -0.00763  -0.00247  -0.70293
   D11        0.03454   0.00033  -0.00233   0.01224   0.00998   0.04452
   D12       -3.09284   0.00009  -0.00636   0.01486   0.00854  -3.08430
   D13       -3.14022   0.00026  -0.00863   0.01034   0.00175  -3.13847
   D14        0.01559   0.00002  -0.01266   0.01295   0.00031   0.01590
   D15        0.66371  -0.00004  -0.01159   0.01228   0.00066   0.66437
   D16       -1.48384  -0.00003  -0.01544   0.01294  -0.00253  -1.48637
   D17        2.80711  -0.00032  -0.01596   0.01215  -0.00384   2.80326
   D18       -2.46188   0.00010  -0.00029   0.00113   0.00085  -2.46103
   D19        1.67375   0.00011  -0.00414   0.00179  -0.00234   1.67141
   D20       -0.31849  -0.00018  -0.00466   0.00100  -0.00365  -0.32214
   D21       -0.08257   0.00034   0.02233  -0.01732   0.00500  -0.07756
   D22        2.05013   0.00004   0.01865  -0.01608   0.00254   2.05268
   D23       -2.19043  -0.00016   0.02219  -0.02121   0.00096  -2.18946
   D24        3.04543   0.00021   0.01256  -0.00780   0.00481   3.05024
   D25       -1.10506  -0.00009   0.00888  -0.00656   0.00235  -1.10271
   D26        0.93757  -0.00029   0.01242  -0.01169   0.00077   0.93834
   D27       -1.39392   0.00070   0.00184   0.00860   0.01039  -1.38353
   D28        2.66298  -0.00004  -0.00350   0.01295   0.00942   2.67240
   D29        0.66836  -0.00012  -0.00535   0.01117   0.00580   0.67416
   D30        0.74549   0.00068   0.00482   0.00933   0.01412   0.75961
   D31       -1.48080  -0.00006  -0.00052   0.01368   0.01315  -1.46765
   D32        2.80777  -0.00015  -0.00236   0.01190   0.00953   2.81730
   D33        2.78449   0.00039   0.00240   0.00719   0.00957   2.79406
   D34        0.55820  -0.00035  -0.00294   0.01154   0.00860   0.56680
   D35       -1.43642  -0.00044  -0.00479   0.00976   0.00498  -1.43144
   D36        0.64379   0.00021   0.01419  -0.02078  -0.00662   0.63716
   D37       -1.46669  -0.00011   0.00899  -0.02039  -0.01141  -1.47810
   D38        2.79589  -0.00010   0.01209  -0.01953  -0.00745   2.78843
   D39        2.87587   0.00051   0.02001  -0.02650  -0.00652   2.86936
   D40        0.76540   0.00019   0.01481  -0.02611  -0.01130   0.75410
   D41       -1.25521   0.00020   0.01791  -0.02525  -0.00734  -1.26256
   D42       -1.39984  -0.00009   0.01354  -0.02423  -0.01072  -1.41057
   D43        2.77287  -0.00041   0.00835  -0.02384  -0.01551   2.75736
   D44        0.75226  -0.00040   0.01144  -0.02299  -0.01155   0.74070
   D45       -3.13241  -0.00048  -0.05428  -0.01885  -0.07313   3.07765
   D46        1.00911  -0.00104  -0.05624  -0.02142  -0.07766   0.93145
   D47       -1.15999  -0.00130  -0.05568  -0.02513  -0.08080  -1.24079
   D48        0.92133  -0.00065  -0.06050  -0.01470  -0.07520   0.84613
   D49       -1.22034  -0.00121  -0.06246  -0.01727  -0.07973  -1.30007
   D50        2.89375  -0.00147  -0.06190  -0.02097  -0.08287   2.81087
   D51       -1.12150   0.00036  -0.04933  -0.01655  -0.06588  -1.18738
   D52        3.02001  -0.00020  -0.05129  -0.01912  -0.07041   2.94960
   D53        0.85092  -0.00046  -0.05073  -0.02283  -0.07356   0.77736
   D54        0.85723  -0.00014  -0.01820   0.01500  -0.00322   0.85400
   D55       -1.28302  -0.00059  -0.02405   0.01030  -0.01377  -1.29679
   D56        2.98798   0.00003  -0.01894   0.01423  -0.00473   2.98325
   D57        2.99555   0.00035  -0.01162   0.01301   0.00137   2.99693
   D58        0.85530  -0.00010  -0.01747   0.00830  -0.00917   0.84613
   D59       -1.15688   0.00052  -0.01236   0.01223  -0.00013  -1.15702
   D60       -1.28447  -0.00019  -0.01609   0.01097  -0.00514  -1.28961
   D61        2.85846  -0.00064  -0.02194   0.00626  -0.01568   2.84278
   D62        0.84628  -0.00003  -0.01683   0.01020  -0.00664   0.83964
   D63       -1.30160   0.00042   0.01005   0.00551   0.01553  -1.28607
   D64        0.94592   0.00018   0.00892   0.00829   0.01719   0.96311
   D65        2.97907   0.00020   0.00859   0.00540   0.01397   2.99304
   D66        0.85541   0.00034   0.01491   0.00748   0.02238   0.87779
   D67        3.10293   0.00010   0.01379   0.01025   0.02405   3.12697
   D68       -1.14712   0.00012   0.01345   0.00737   0.02082  -1.12629
   D69        2.85471   0.00028   0.01100   0.00698   0.01796   2.87267
   D70       -1.18096   0.00004   0.00987   0.00976   0.01962  -1.16134
   D71        0.85219   0.00006   0.00954   0.00687   0.01640   0.86858
   D72       -3.05450  -0.00035  -0.02188   0.01082  -0.01105  -3.06554
   D73        1.13024  -0.00051  -0.02299   0.00966  -0.01332   1.11692
   D74       -0.97464  -0.00040  -0.02133   0.00943  -0.01190  -0.98654
   D75        0.98100   0.00009  -0.02129   0.00864  -0.01264   0.96836
   D76       -1.11745  -0.00008  -0.02240   0.00748  -0.01491  -1.13236
   D77        3.06086   0.00004  -0.02074   0.00725  -0.01349   3.04736
   D78       -1.06525   0.00025  -0.01677   0.01028  -0.00650  -1.07174
   D79        3.11949   0.00009  -0.01788   0.00912  -0.00877   3.11072
   D80        1.01461   0.00020  -0.01622   0.00888  -0.00735   1.00726
   D81       -0.08361  -0.00010   0.01594  -0.02235  -0.00643  -0.09004
   D82        2.00426  -0.00012   0.01738  -0.02598  -0.00858   1.99568
   D83       -2.22454  -0.00033   0.02327  -0.03008  -0.00679  -2.23133
   D84        3.04394   0.00013   0.01990  -0.02495  -0.00506   3.03889
   D85       -1.15138   0.00011   0.02134  -0.02858  -0.00720  -1.15858
   D86        0.90301  -0.00011   0.02723  -0.03267  -0.00542   0.89759
   D87        0.09588  -0.00009  -0.02188   0.02301   0.00112   0.09700
   D88       -2.02936   0.00027  -0.02084   0.02765   0.00682  -2.02253
   D89        2.18658  -0.00041  -0.02385   0.02246  -0.00138   2.18520
   D90       -1.99388   0.00084  -0.01904   0.03233   0.01327  -1.98061
   D91        2.16406   0.00119  -0.01799   0.03697   0.01897   2.18303
   D92        0.09681   0.00051  -0.02100   0.03178   0.01078   0.10759
   D93        2.20670  -0.00053  -0.03587   0.03041  -0.00547   2.20123
   D94        0.08145  -0.00017  -0.03482   0.03505   0.00024   0.08169
   D95       -1.98580  -0.00085  -0.03783   0.02986  -0.00796  -1.99375
   D96        0.98599   0.00030   0.03810  -0.00896   0.02910   1.01509
   D97        3.08063   0.00003   0.03329  -0.00841   0.02484   3.10547
   D98       -1.11884   0.00015   0.03654  -0.00939   0.02711  -1.09174
   D99        3.02776  -0.00018   0.03538  -0.01021   0.02521   3.05296
   D100      -1.16078  -0.00046   0.03057  -0.00966   0.02095  -1.13984
   D101       0.92292  -0.00033   0.03382  -0.01064   0.02321   0.94614
   D102      -1.11599   0.00083   0.03751  -0.00304   0.03448  -1.08150
   D103       0.97866   0.00055   0.03269  -0.00249   0.03022   1.00888
   D104       3.06237   0.00068   0.03595  -0.00347   0.03249   3.09486
   D105       0.96638   0.00019  -0.08146   0.08103  -0.00039   0.96599
   D106      -1.05305   0.00037  -0.07982   0.07977  -0.00009  -1.05314
   D107       3.08425  -0.00012  -0.07916   0.07316  -0.00600   3.07825
   D108      -1.20686  -0.00013  -0.04412   0.04182  -0.00230  -1.20916
   D109       0.98111   0.00025  -0.04416   0.04478   0.00063   0.98174
   D110       3.00149   0.00025  -0.04276   0.04763   0.00486   3.00635
   D111      -1.10768  -0.00047   0.01467  -0.01580  -0.00113  -1.10882
   D112       0.98547   0.00026   0.02171  -0.01400   0.00772   0.99318
   D113       3.08232  -0.00030   0.01445  -0.01522  -0.00078   3.08154
   D114       3.03592  -0.00018   0.01710  -0.02010  -0.00300   3.03292
   D115      -1.15411   0.00055   0.02414  -0.01830   0.00585  -1.14826
   D116       0.94274  -0.00001   0.01688  -0.01953  -0.00265   0.94010
   D117       1.08750  -0.00009   0.01446  -0.01678  -0.00233   1.08517
   D118      -3.10254   0.00065   0.02150  -0.01498   0.00652  -3.09601
   D119      -1.00568   0.00009   0.01423  -0.01621  -0.00197  -1.00766
   D120      -1.06279   0.00086   0.04384   0.02956   0.07338  -0.98940
   D121       1.01738   0.00101   0.04727   0.02944   0.07671   1.09408
   D122       3.08334   0.00099   0.04550   0.02927   0.07476  -3.12508
   D123       0.97937  -0.00025   0.03944   0.02847   0.06791   1.04728
   D124       3.05953  -0.00009   0.04287   0.02835   0.07124   3.13077
   D125      -1.15769  -0.00012   0.04110   0.02819   0.06929  -1.08840
   D126       3.00447   0.00035   0.04398   0.02785   0.07182   3.07628
   D127      -1.19855   0.00050   0.04741   0.02773   0.07514  -1.12341
   D128       0.86741   0.00048   0.04563   0.02756   0.07320   0.94061
   D129      -0.96119   0.00006   0.02259  -0.01251   0.01006  -0.95113
   D130      -3.09629   0.00061   0.02119  -0.00773   0.01349  -3.08280
   D131       1.15143  -0.00002   0.02200  -0.01191   0.01008   1.16152
         Item               Value     Threshold  Converged?
 Maximum Force            0.003804     0.000450     NO 
 RMS     Force            0.000687     0.000300     NO 
 Maximum Displacement     0.299038     0.001800     NO 
 RMS     Displacement     0.053905     0.001200     NO 
 Predicted change in Energy=-6.769113D-04
 GradGradGradGradGradGradGradGradGradGradGradGradGradGradGradGradGradGrad

                          Input orientation:                          
 ---------------------------------------------------------------------
 Center     Atomic      Atomic             Coordinates (Angstroms)
 Number     Number       Type             X           Y           Z
 ---------------------------------------------------------------------
      1          6           0       -1.635682    0.722579   -0.091457
      2          6           0       -0.991656   -0.419396   -0.432723
      3          6           0        0.425318   -0.575866   -0.910161
      4          6           0        1.418401    0.372592   -0.193409
      5          6           0        1.373915    1.812422   -0.759235
      6          6           0       -0.010615    2.335993   -1.186654
      7          6           0       -1.165111    2.158328   -0.180562
      8          6           0       -2.996017    0.401427    0.367349
      9          6           0       -3.178356   -1.106905    0.356611
     10          6           0       -1.878281   -1.660851   -0.266571
     11          8           0       -3.857816    1.217706    0.694765
     12          6           0       -0.871572    2.767044    1.206802
     13          6           0       -2.115509   -2.376254   -1.598550
     14          8           0       -1.231987   -2.635677    0.576457
     15          6           0        2.871393   -0.197604   -0.159046
     16          8           0        3.751778    0.780893    0.447191
     17          6           0        3.415930   -0.598769   -1.533460
     18          6           0        2.989545   -1.392906    0.803597
     19          8           0        2.581644   -1.078304    2.133088
     20          1           0        0.464005   -0.413887   -1.997477
     21          1           0        0.708126   -1.621428   -0.756660
     22          1           0        1.109433    0.417701    0.857095
     23          1           0        2.024956    1.884255   -1.641522
     24          1           0        1.798011    2.489557   -0.009599
     25          1           0       -0.306428    1.860832   -2.130446
     26          1           0        0.091075    3.406892   -1.406724
     27          1           0       -2.024492    2.718284   -0.578925
     28          1           0       -3.312631   -1.479986    1.378833
     29          1           0       -4.081863   -1.377084   -0.202095
     30          1           0       -0.608874    3.827504    1.106580
     31          1           0       -0.044131    2.258875    1.713209
     32          1           0       -1.753764    2.700076    1.852777
     33          1           0       -1.167183   -2.676710   -2.055367
     34          1           0       -2.720320   -3.274287   -1.429902
     35          1           0       -2.650389   -1.724732   -2.297254
     36          1           0       -1.010238   -2.200606    1.418780
     37          1           0        3.836386    1.531943   -0.163043
     38          1           0        2.835912   -1.416960   -1.973887
     39          1           0        3.389929    0.244120   -2.233432
     40          1           0        4.455878   -0.930854   -1.441890
     41          1           0        2.359816   -2.224884    0.478271
     42          1           0        4.035007   -1.735245    0.794680
     43          1           0        3.104057   -0.303229    2.403464
 ---------------------------------------------------------------------
                    Distance matrix (angstroms):
                    1          2          3          4          5
     1  C    0.000000
     2  C    1.354747   0.000000
     3  C    2.569817   1.503412   0.000000
     4  C    3.075762   2.548116   1.549038   0.000000
     5  C    3.269765   3.268570   2.574205   1.547660   0.000000
     6  C    2.538386   3.020435   2.957264   2.623655   1.540693
     7  C    1.513523   2.595830   3.246166   3.140630   2.627007
     8  C    1.471105   2.308966   3.780564   4.449985   4.728255
     9  C    2.434670   2.424329   3.856576   4.860206   5.521843
    10  C    2.402136   1.534575   2.626399   3.874062   4.783631
    11  O    2.408562   3.488008   4.913036   5.416783   5.462491
    12  C    2.539523   3.585508   4.163953   3.596939   3.133499
    13  C    3.479128   2.539979   3.189213   4.692451   5.515935
    14  O    3.447747   2.447060   3.033070   4.082515   5.325446
    15  C    4.600547   3.879077   2.586607   1.561246   2.577377
    16  O    5.414635   4.971430   3.840382   2.453921   2.858977
    17  C    5.417021   4.546494   3.054960   2.594108   3.253167
    18  C    5.164216   4.280908   3.190577   2.565053   3.914950
    19  O    5.096824   4.448148   3.763449   2.978392   4.263853
    20  H    3.055022   2.137156   1.099995   2.187255   2.705112
    21  H    3.380873   2.106911   1.093957   2.190401   3.497800
    22  H    2.920336   2.603640   2.139716   1.095927   2.151214
    23  H    4.141554   3.983460   3.024223   2.179464   1.098838
    24  H    3.862533   4.052566   3.477372   2.158571   1.095593
    25  H    2.687008   2.924251   2.821709   2.990319   2.169358
    26  H    3.452124   4.094078   4.027487   3.527167   2.146451
    27  H    2.090846   3.306533   4.118581   4.183827   3.521685
    28  H    3.134518   3.129458   4.475399   5.318520   6.113510
    29  H    3.225620   3.243413   4.632277   5.771858   6.344199
    30  H    3.482842   4.533447   4.952421   4.211441   3.387222
    31  H    2.854830   3.560331   3.890785   3.054874   2.884987
    32  H    2.775694   3.941500   4.807704   4.434714   4.170480
    33  H    3.953682   2.785543   2.874213   4.410258   5.318782
    34  H    4.352334   3.483252   4.176918   5.653110   6.564081
    35  H    3.447391   2.816340   3.564252   5.037855   5.574225
    36  H    3.349180   2.569263   3.181912   3.888288   5.150954
    37  H    5.532064   5.214446   4.078778   2.681729   2.549094
    38  H    5.302484   4.245068   2.765848   2.895158   3.747229
    39  H    5.483954   4.783419   3.348483   2.839916   2.949092
    40  H    6.454813   5.563779   4.080951   3.533262   4.182114
    41  H    4.997613   3.914340   2.896426   2.843289   4.336273
    42  H    6.243625   5.339038   4.156982   3.502274   4.699150
    43  H    5.453626   4.983203   4.269670   3.168898   4.179957
                    6          7          8          9         10
     6  C    0.000000
     7  C    1.541638   0.000000
     8  C    3.882022   2.595982   0.000000
     9  C    4.926438   3.873429   1.519352   0.000000
    10  C    4.506605   3.886147   2.429852   1.544476   0.000000
    11  O    4.426201   2.983559   1.231345   2.445369   3.623371
    12  C    2.579861   1.543204   3.288478   4.588198   4.773945
    13  C    5.177404   4.845243   3.515049   2.561941   1.530440
    14  O    5.414592   4.853867   3.518455   2.484719   1.441762
    15  C    3.972538   4.673782   5.921353   6.139396   4.971122
    16  O    4.386729   5.144629   6.758928   7.183227   6.178118
    17  C    4.524855   5.515238   6.762139   6.878602   5.546322
    18  C    5.183315   5.553467   6.263936   6.190686   4.991271
    19  O    5.421985   5.465065   6.034711   6.027793   5.097907
    20  H    2.905949   3.545630   4.269531   4.391901   3.168163
    21  H    4.045079   4.257635   4.367609   4.075395   2.632725
    22  H    3.018487   3.046320   4.134590   4.578214   3.809126
    23  H    2.134133   3.519382   5.607540   6.325664   5.449177
    24  H    2.163370   2.986475   5.242621   6.150844   5.550410
    25  H    1.097282   2.151253   3.950029   4.820880   4.283340
    26  H    1.097997   2.154157   4.659430   5.845759   5.555208
    27  H    2.138032   1.100354   2.684608   4.103499   4.392695
    28  H    5.660983   4.503430   2.159412   1.096430   2.190304
    29  H    5.597442   4.583344   2.160192   1.096117   2.222713
    30  H    2.800258   2.179974   4.240627   5.613652   5.798188
    31  H    2.901081   2.202969   3.738325   4.795018   4.758979
    32  H    3.522678   2.185056   3.005573   4.331406   4.850240
    33  H    5.217232   5.185797   4.323091   3.510946   2.176561
    34  H    6.235135   5.787299   4.100853   2.845868   2.159986
    35  H    4.969037   4.665253   3.426386   2.775510   2.173454
    36  H    5.326186   4.645663   3.437935   2.650494   1.971102
    37  H    4.061243   5.040599   6.945582   7.512667   6.546914
    38  H    4.775679   5.657463   6.542119   6.457459   5.019764
    39  H    4.127394   5.350407   6.897036   7.188599   5.937297
    40  H    5.539584   6.536781   7.783254   7.845197   6.483505
    41  H    5.403010   5.663189   5.966134   5.651197   4.339861
    42  H    6.071880   6.569036   7.360929   7.253918   6.008225
    43  H    5.436508   5.564373   6.469405   6.656141   5.813426
                   11         12         13         14         15
    11  O    0.000000
    12  C    3.402982   0.000000
    13  C    4.605592   5.989232   0.000000
    14  O    4.664497   5.451296   2.361899   0.000000
    15  C    6.929238   4.966333   5.629199   4.829377   0.000000
    16  O    7.626141   5.088927   6.969770   6.043804   1.449157
    17  C    7.821249   6.100853   5.810379   5.495804   1.531818
    18  C    7.328949   5.689990   5.727029   4.406518   1.539282
    19  O    6.986206   5.250658   6.137837   4.403667   2.472543
    20  H    5.346812   4.708450   3.265566   3.799720   3.036795
    21  H    5.569123   5.060565   3.041620   2.563189   2.657845
    22  H    5.033877   3.092909   4.923072   3.857994   2.125005
    23  H    6.364710   4.157180   5.941148   5.996406   2.692271
    24  H    5.839702   2.946745   6.443332   5.982672   2.897467
    25  H    4.583425   3.503974   4.637735   5.329406   4.268738
    26  H    4.980215   2.857729   6.192786   6.495856   4.720091
    27  H    2.689814   2.126129   5.196368   5.534245   5.713877
    28  H    2.835968   4.901595   3.331848   2.511675   6.500133
    29  H    2.754539   5.428145   2.610551   3.211229   7.052715
    30  H    4.187632   1.097101   6.933563   6.514753   5.469512
    31  H    4.082334   1.095145   6.061581   5.163316   4.247341
    32  H    2.822313   1.095459   6.149117   5.511034   5.816876
    33  H    5.474414   6.353235   1.094659   2.632942   5.104125
    34  H    5.097656   6.846003   1.095765   2.578457   6.507557
    35  H    4.366692   5.968137   1.094881   3.331651   6.115073
    36  H    4.507522   4.974104   3.218191   0.973635   4.644201
    37  H    7.748247   5.056364   7.263591   6.603357   1.980546
    38  H    7.672625   6.431805   5.057440   4.953517   2.186718
    39  H    7.877310   6.029988   6.130195   6.127872   2.183364
    40  H    8.848678   7.005123   6.730293   6.271519   2.166550
    41  H    7.110361   5.990991   4.936054   3.616550   2.185806
    42  H    8.427726   6.671954   6.630784   5.347862   2.151263
    43  H    7.328067   5.163739   6.896189   5.251622   2.575218
                   16         17         18         19         20
    16  O    0.000000
    17  C    2.437055   0.000000
    18  C    2.330971   2.504853   0.000000
    19  O    2.769129   3.790720   1.425800   0.000000
    20  H    4.267710   2.993886   3.896517   4.689074   0.000000
    21  H    4.060076   2.996907   2.773355   3.486502   1.748535
    22  H    2.698503   3.473887   2.610744   2.456338   3.042483
    23  H    2.926097   2.848138   4.201050   4.830562   2.800844
    24  H    2.635412   3.804940   4.141806   4.234952   3.763140
    25  H    4.927425   4.501331   5.482596   5.929351   2.405326
    26  H    4.871716   5.207306   6.026999   6.232992   3.884124
    27  H    6.178325   6.442993   6.629768   6.556339   4.244456
    28  H    7.475655   7.384546   6.328974   5.955899   5.176777
    29  H    8.151341   7.654750   7.142581   7.067154   4.981572
    30  H    5.360217   6.539171   6.347685   5.941387   5.364294
    31  H    4.265696   5.538863   4.833849   4.267055   4.601201
    32  H    5.997493   7.005334   6.352343   5.757646   5.425838
    33  H    6.512602   5.059164   5.205786   5.843950   2.790070
    34  H    7.864859   6.694974   6.413320   6.754854   4.317864
    35  H    7.402559   6.217024   6.444706   6.886215   3.392290
    36  H    5.701764   5.556308   4.126632   3.830328   4.127537
    37  H    0.971401   2.568027   3.194727   3.695942   4.303994
    38  H    3.395730   1.095369   2.781834   4.128751   2.575394
    39  H    2.757680   1.095947   3.473285   4.633425   3.008269
    40  H    2.644704   1.095517   2.721366   4.039179   4.063370
    41  H    3.312584   2.794045   1.092969   2.025407   3.605986
    42  H    2.555761   2.663657   1.100121   2.082107   4.721672
    43  H    2.328491   3.960300   1.939094   0.973016   5.133264
                   21         22         23         24         25
    21  H    0.000000
    22  H    2.631217   0.000000
    23  H    3.847965   3.038429   0.000000
    24  H    4.318118   2.349018   1.755297   0.000000
    25  H    3.878497   3.607311   2.382215   3.053188   0.000000
    26  H    5.107576   3.885511   2.472539   2.388952   1.752737
    27  H    5.131461   4.144433   4.268811   3.871431   2.468640
    28  H    4.554868   4.840256   6.995034   6.618435   5.702049
    29  H    4.828171   5.593987   7.071175   7.039949   5.334467
    30  H    5.907369   3.826432   4.273798   2.971373   3.799686
    31  H    4.660782   2.335286   3.959252   2.532740   3.873102
    32  H    5.616534   3.794537   5.210989   4.015951   4.320321
    33  H    2.513373   4.820871   5.582421   6.298242   4.619071
    34  H    3.865157   5.790349   7.012345   7.460192   5.717261
    35  H    3.696447   5.355016   5.942526   6.540784   4.286985
    36  H    2.832094   3.415264   5.938344   5.650146   5.439451
    37  H    4.481311   3.117449   2.364593   2.257331   4.598017
    38  H    2.459863   3.789614   3.415572   4.494056   4.543427
    39  H    3.585135   3.844757   2.214396   3.538591   4.035768
    40  H    3.871960   4.278157   3.724791   4.562337   5.563019
    41  H    2.148789   2.947918   4.635803   4.772797   5.532389
    42  H    3.672568   3.632913   4.803765   4.847676   6.351078
    43  H    4.179057   2.624789   4.723500   3.915134   6.072142
                   26         27         28         29         30
    26  H    0.000000
    27  H    2.373828   0.000000
    28  H    6.574658   4.808076   0.000000
    29  H    6.461499   4.598567   1.761147   0.000000
    30  H    2.642640   2.464807   5.962707   6.392340   0.000000
    31  H    3.327192   3.063783   4.977346   5.761237   1.774128
    32  H    3.811478   2.446794   4.486380   5.125014   1.771631
    33  H    6.246132   5.658694   4.222420   3.690394   7.253580
    34  H    7.248630   6.092556   3.385165   2.638311   7.831180
    35  H    5.885766   4.804664   3.743272   2.561185   6.825042
    36  H    6.374982   5.405091   2.412862   3.569355   6.049518
    37  H    4.369157   5.994185   7.909333   8.435794   5.161578
    38  H    5.579010   6.532204   7.003521   7.141180   6.990010
    39  H    4.644245   6.178579   7.806748   7.910898   6.323508
    40  H    6.153761   7.487063   8.282980   8.638821   7.401918
    41  H    6.357459   6.691392   5.791592   6.532755   6.770472
    42  H    6.844147   7.644491   7.375241   8.185683   7.253075
    43  H    6.112331   6.657792   6.603674   7.718778   5.703571
                   31         32         33         34         35
    31  H    0.000000
    32  H    1.771152   0.000000
    33  H    6.310579   6.672892   0.000000
    34  H    6.903405   6.884999   1.777791   0.000000
    35  H    6.224589   6.132342   1.778952   1.777163   0.000000
    36  H    4.572419   4.975727   3.510128   3.491727   4.089676
    37  H    4.371174   6.056223   6.806567   8.227708   7.565649
    38  H    5.949881   7.256615   4.197425   5.883647   5.504434
    39  H    5.606066   7.013301   5.415739   7.096477   6.353416
    40  H    6.354455   7.911898   5.919728   7.549148   7.201452
    41  H    5.235277   6.562471   4.366141   5.527219   5.749421
    42  H    5.782392   7.368955   6.005989   7.276803   7.365778
    43  H    4.117270   5.737727   6.614989   7.579264   7.565121
                   36         37         38         39         40
    36  H    0.000000
    37  H    6.318532   0.000000
    38  H    5.188175   3.602241   0.000000
    39  H    6.219068   2.478775   1.770165   0.000000
    40  H    6.298740   2.843342   1.773022   1.772949   0.000000
    41  H    3.498915   4.087211   2.625355   3.809258   3.123301
    42  H    5.104954   3.410455   3.033826   3.674707   2.413799
    43  H    4.636493   3.239000   4.524766   4.677833   4.124086
                   41         42         43
    41  H    0.000000
    42  H    1.773733   0.000000
    43  H    2.820110   2.346385   0.000000
 Stoichiometry    C15H24O4
 Framework group  C1[X(C15H24O4)]
 Deg. of freedom   123
 Full point group                 C1      NOp   1
 Largest Abelian subgroup         C1      NOp   1
 Largest concise Abelian subgroup C1      NOp   1
                         Standard orientation:                         
 ---------------------------------------------------------------------
 Center     Atomic      Atomic             Coordinates (Angstroms)
 Number     Number       Type             X           Y           Z
 ---------------------------------------------------------------------
      1          6           0       -1.674537    0.719969   -0.083648
      2          6           0       -1.039430   -0.439925   -0.377968
      3          6           0        0.375221   -0.626466   -0.851477
      4          6           0        1.376740    0.344165   -0.177417
      5          6           0        1.341016    1.759209   -0.803214
      6          6           0       -0.040836    2.274235   -1.249273
      7          6           0       -1.194068    2.147298   -0.234094
      8          6           0       -3.035966    0.428135    0.391214
      9          6           0       -3.228970   -1.077972    0.444333
     10          6           0       -1.934380   -1.666920   -0.157815
     11          8           0       -3.891173    1.263603    0.685871
     12          6           0       -0.892816    2.811701    1.125794
     13          6           0       -2.179939   -2.435987   -1.458000
     14          8           0       -1.292899   -2.610031    0.724072
     15          6           0        2.825752   -0.234461   -0.122252
     16          8           0        3.714515    0.762339    0.440372
     17          6           0        3.364048   -0.696953   -1.479751
     18          6           0        2.937844   -1.389041    0.889564
     19          8           0        2.535458   -1.015900    2.205526
     20          1           0        0.412365   -0.510634   -1.944726
     21          1           0        0.651022   -1.666644   -0.654741
     22          1           0        1.070693    0.435619    0.870928
     23          1           0        1.990368    1.789217   -1.689153
     24          1           0        1.771731    2.464217   -0.083650
     25          1           0       -0.342325    1.761934   -2.171597
     26          1           0        0.067865    3.334177   -1.514420
     27          1           0       -2.050458    2.696141   -0.653795
     28          1           0       -3.363350   -1.406767    1.481635
     29          1           0       -4.135738   -1.364936   -0.100549
     30          1           0       -0.622890    3.865102    0.980479
     31          1           0       -0.067733    2.319369    1.651332
     32          1           0       -1.773859    2.778268    1.775927
     33          1           0       -1.234887   -2.762163   -1.903831
     34          1           0       -2.790653   -3.321783   -1.250411
     35          1           0       -2.711932   -1.810613   -2.182331
     36          1           0       -1.066007   -2.141522    1.546862
     37          1           0        3.802913    1.486440   -0.201098
     38          1           0        2.777186   -1.528770   -1.884110
     39          1           0        3.342267    0.115920   -2.214505
     40          1           0        4.401850   -1.032325   -1.376551
     41          1           0        2.301459   -2.229436    0.600893
     42          1           0        3.980840   -1.738921    0.892787
     43          1           0        3.063993   -0.233898    2.441922
 ---------------------------------------------------------------------
 Rotational constants (GHZ):      0.5309362      0.2804796      0.2283205
 Standard basis: 6-31G(d) (6D, 7F)
 There are   333 symmetry adapted cartesian basis functions of A   symmetry.
 There are   333 symmetry adapted basis functions of A   symmetry.
   333 basis functions,   628 primitive gaussians,   333 cartesian basis functions
    73 alpha electrons       73 beta electrons
       nuclear repulsion energy      1613.3231917969 Hartrees.
 NAtoms=   43 NActive=   43 NUniq=   43 SFac= 1.00D+00 NAtFMM=   60 NAOKFM=F Big=F
 Integral buffers will be    131072 words long.
 Raffenetti 2 integral format.
 Two-electron integral symmetry is turned on.
 ------------------------------------------------------------------------------
 Polarizable Continuum Model (PCM)
 =================================
 Model                : PCM (using non-symmetric T matrix).
 Atomic radii         : SMD-Coulomb.
 Polarization charges : Total charges.
 Charge compensation  : None.
 Solution method      : On-the-fly selection.
 Cavity type          : VdW (van der Waals Surface) (Alpha=1.000).
 Cavity algorithm     : GePol (No added spheres)
                        Default sphere list used, NSphG=   43.
                        Lebedev-Laikov grids with approx.  5.0 points / Ang**2.
                        Smoothing algorithm: Karplus/York (Gamma=1.0000).
                        Polarization charges: spherical gaussians, with
                                              point-specific exponents (IZeta= 3).
                        Self-potential: point-specific (ISelfS= 7).
                        Self-field    : sphere-specific E.n sum rule (ISelfD= 2).
 1st derivatives      : Analytical E(r).r(x)/FMM algorithm (CHGder, D1EAlg=3).
                        Cavity 1st derivative terms included.
 Solvent              : Methanol, Eps=  32.613000 Eps(inf)=   1.765709
 ------------------------------------------------------------------------------
 ------------------------------------------------------------------------------
 Atomic radii for non-electrostatic terms: SMD-CDS.
 ------------------------------------------------------------------------------
 Nuclear repulsion after PCM non-electrostatic terms =     1613.3248009886 Hartrees.
 One-electron integrals computed using PRISM.
 NBasis=   333 RedAO= T EigKep=  9.18D-04  NBF=   333
 NBsUse=   333 1.00D-06 EigRej= -1.00D+00 NBFU=   333
 Initial guess from the checkpoint file:  "DY-202A-11R_12.chk"
 B after Tr=     0.000000    0.000000    0.000000
         Rot=    0.999909    0.013486    0.000053   -0.000201 Ang=   1.55 deg.
 ExpMin= 1.61D-01 ExpMax= 5.48D+03 ExpMxC= 8.25D+02 IAcc=1 IRadAn=         1 AccDes= 0.00D+00
 Harris functional with IExCor=  402 and IRadAn=       1 diagonalized for initial guess.
 HarFok:  IExCor=  402 AccDes= 0.00D+00 IRadAn=         1 IDoV= 1 UseB2=F ITyADJ=14
 ICtDFT=  3500011 ScaDFX=  1.000000  1.000000  1.000000  1.000000
 FoFCou: FMM=F IPFlag=           0 FMFlag=      100000 FMFlg1=           0
         NFxFlg=           0 DoJE=T BraDBF=F KetDBF=T FulRan=T
         wScrn=  0.000000 ICntrl=     500 IOpCl=  0 I1Cent=   200000004 NGrid=           0
         NMat0=    1 NMatS0=      1 NMatT0=    0 NMatD0=    1 NMtDS0=    0 NMtDT0=    0
 Petite list used in FoFCou.
 Keep R1 ints in memory in canonical form, NReq=1565304907.
 Requested convergence on RMS density matrix=1.00D-08 within 128 cycles.
 Requested convergence on MAX density matrix=1.00D-06.
 Requested convergence on             energy=1.00D-06.
 No special actions if energy rises.
 Inv3:  Mode=1 IEnd=    21853803.
 Iteration    1 A*A^-1 deviation from unit magnitude is 6.22D-15 for   2689.
 Iteration    1 A*A^-1 deviation from orthogonality  is 5.47D-15 for   2665   2476.
 Iteration    1 A^-1*A deviation from unit magnitude is 6.44D-15 for   2689.
 Iteration    1 A^-1*A deviation from orthogonality  is 2.18D-11 for   2686   2593.
 Error on total polarization charges =  0.05206
 SCF Done:  E(RB3LYP) =  -886.952573051     A.U. after   10 cycles
            NFock= 10  Conv=0.76D-08     -V/T= 2.0094
 SMD-CDS (non-electrostatic) energy       (kcal/mol) =       1.01
 (included in total energy above)
 D1PCM: PCM CHGder 1st derivatives, ID1Alg=3 FixD1E=F DoIter=F DoCFld=F I1PDM=0.
 Calling FoFJK, ICntrl=      2127 FMM=F ISym2X=0 I1Cent= 0 IOpClX= 0 NMat=1 NMatS=1 NMatT=0.
 ***** Axes restored to original set *****
 -------------------------------------------------------------------
 Center     Atomic                   Forces (Hartrees/Bohr)
 Number     Number              X              Y              Z
 -------------------------------------------------------------------
      1        6           0.002047916    0.002321867    0.000258264
      2        6          -0.001221535   -0.001092974   -0.000398326
      3        6           0.000160266    0.000045921   -0.000217702
      4        6          -0.000103182   -0.000856678    0.000066456
      5        6          -0.000189253   -0.000110534   -0.000330149
      6        6          -0.000069403   -0.000023452    0.000709544
      7        6          -0.001009082   -0.000753595    0.000388149
      8        6          -0.000452474   -0.001474644   -0.000212644
      9        6          -0.000883852   -0.000407289   -0.000648992
     10        6           0.001172844   -0.000693462    0.000855994
     11        8          -0.000539667    0.000537215    0.000136996
     12        6           0.000205727   -0.000301371   -0.000775539
     13        6          -0.000542975    0.000867219    0.000395648
     14        8           0.000289078    0.000628430   -0.000645793
     15        6           0.000274644    0.000014018    0.000133267
     16        8           0.000203875   -0.000210793   -0.000362703
     17        6          -0.000929298    0.000210647    0.000111970
     18        6          -0.000569470   -0.000356849   -0.000565404
     19        8          -0.000020325   -0.000201159    0.001248404
     20        1          -0.000014550   -0.000004380    0.000154093
     21        1           0.000330864    0.000010244    0.000230085
     22        1          -0.000104654    0.000479741   -0.000141235
     23        1           0.000036904    0.000243932   -0.000053645
     24        1           0.000114767    0.000259229    0.000119778
     25        1          -0.000025104    0.000114420   -0.000232294
     26        1           0.000106106    0.000032487   -0.000071777
     27        1           0.000130635    0.000035168   -0.000292932
     28        1           0.000572989    0.000657848    0.000249462
     29        1           0.000155979    0.000325440    0.000045645
     30        1           0.000027531    0.000013952    0.000136023
     31        1           0.000164144   -0.000243172    0.000118942
     32        1          -0.000026388    0.000076884    0.000102589
     33        1          -0.000014135   -0.000382928   -0.000143458
     34        1           0.000089686   -0.000225734   -0.000165894
     35        1           0.000256215    0.000016882   -0.000033346
     36        1          -0.000301710   -0.000190534    0.000124527
     37        1          -0.000146137    0.000297810   -0.000007352
     38        1           0.000038289   -0.000002334    0.000089629
     39        1           0.000438368    0.000000715   -0.000045020
     40        1           0.000190950    0.000129721   -0.000036086
     41        1           0.000155131    0.000003768   -0.000169539
     42        1          -0.000140408   -0.000003186    0.000031443
     43        1           0.000140694    0.000211512   -0.000157079
 -------------------------------------------------------------------
 Cartesian Forces:  Max     0.002321867 RMS     0.000498236

 GradGradGradGradGradGradGradGradGradGradGradGradGradGradGradGradGradGrad
 Berny optimization.
 Using GEDIIS/GDIIS optimizer.
 FormGI is forming the generalized inverse of G from B-inverse, IUseBI=4.
 Internal  Forces:  Max     0.001112807 RMS     0.000226331
 Search for a local minimum.
 Step number   5 out of a maximum of  258
 All quantities printed in internal units (Hartrees-Bohrs-Radians)
 Mixed Optimization -- En-DIIS/RFO-DIIS
 Swapping is turned off.
 Update second derivatives using D2CorX and points    3    4    5
 DE= -7.58D-04 DEPred=-6.77D-04 R= 1.12D+00
 TightC=F SS=  1.41D+00  RLast= 3.42D-01 DXNew= 7.1352D-01 1.0266D+00
 Trust test= 1.12D+00 RLast= 3.42D-01 DXMaxT set to 7.14D-01
 ITU=  1 -1  1  1  0
     Eigenvalues ---    0.00251   0.00317   0.00333   0.00366   0.00390
     Eigenvalues ---    0.00415   0.00649   0.00719   0.00783   0.00874
     Eigenvalues ---    0.00952   0.01135   0.01191   0.01245   0.01322
     Eigenvalues ---    0.01384   0.02509   0.02668   0.03171   0.03880
     Eigenvalues ---    0.03967   0.04016   0.04419   0.04592   0.04705
     Eigenvalues ---    0.04740   0.04883   0.05053   0.05090   0.05357
     Eigenvalues ---    0.05424   0.05524   0.05555   0.05587   0.05601
     Eigenvalues ---    0.05632   0.05732   0.05754   0.05832   0.05959
     Eigenvalues ---    0.06118   0.06226   0.07329   0.07720   0.08121
     Eigenvalues ---    0.08603   0.08908   0.09024   0.09251   0.09567
     Eigenvalues ---    0.10255   0.11808   0.12089   0.13303   0.13974
     Eigenvalues ---    0.14592   0.15702   0.15935   0.15994   0.16000
     Eigenvalues ---    0.16000   0.16000   0.16000   0.16000   0.16000
     Eigenvalues ---    0.16000   0.16022   0.16048   0.16335   0.16386
     Eigenvalues ---    0.17117   0.17709   0.18552   0.20265   0.20739
     Eigenvalues ---    0.23125   0.23417   0.24585   0.25079   0.26117
     Eigenvalues ---    0.26826   0.27120   0.27810   0.27931   0.28508
     Eigenvalues ---    0.28726   0.29295   0.29439   0.29702   0.30237
     Eigenvalues ---    0.31027   0.31555   0.32243   0.33745   0.33825
     Eigenvalues ---    0.33850   0.33870   0.33927   0.34008   0.34047
     Eigenvalues ---    0.34089   0.34105   0.34124   0.34148   0.34172
     Eigenvalues ---    0.34188   0.34206   0.34246   0.34298   0.34330
     Eigenvalues ---    0.34361   0.34381   0.34490   0.34584   0.34707
     Eigenvalues ---    0.39185   0.41209   0.42122   0.51659   0.52277
     Eigenvalues ---    0.52554   0.52834   0.94996
 En-DIIS/RFO-DIIS IScMMF=        0 using points:     5    4    3    2
 RFO step:  Lambda=-4.06815162D-05.
 DidBck=F Rises=F RFO-DIIS coefs:    0.97375   -0.03039    0.02829    0.02835
 Iteration  1 RMS(Cart)=  0.02078471 RMS(Int)=  0.00023364
 Iteration  2 RMS(Cart)=  0.00030020 RMS(Int)=  0.00000969
 Iteration  3 RMS(Cart)=  0.00000006 RMS(Int)=  0.00000969
 Variable       Old X    -DE/DX   Delta X   Delta X   Delta X     New X
                                 (Linear)    (Quad)   (Total)
    R1        2.56010   0.00050   0.00030   0.00071   0.00101   2.56111
    R2        2.86014  -0.00111  -0.00090  -0.00246  -0.00337   2.85678
    R3        2.77999   0.00089   0.00086   0.00053   0.00139   2.78138
    R4        2.84104   0.00001   0.00038  -0.00051  -0.00013   2.84090
    R5        2.89993  -0.00055  -0.00080  -0.00161  -0.00240   2.89753
    R6        2.92726  -0.00027  -0.00034  -0.00054  -0.00087   2.92638
    R7        2.07869  -0.00015  -0.00006  -0.00065  -0.00071   2.07798
    R8        2.06728   0.00011   0.00005   0.00044   0.00050   2.06777
    R9        2.92465   0.00033   0.00011   0.00121   0.00133   2.92598
   R10        2.95033  -0.00037  -0.00014  -0.00171  -0.00185   2.94847
   R11        2.07100  -0.00009   0.00000   0.00015   0.00015   2.07115
   R12        2.91149  -0.00024   0.00007  -0.00120  -0.00113   2.91036
   R13        2.07650   0.00008  -0.00005   0.00009   0.00003   2.07654
   R14        2.07037   0.00029   0.00013   0.00081   0.00094   2.07131
   R15        2.91327  -0.00032   0.00015  -0.00124  -0.00109   2.91219
   R16        2.07356   0.00016   0.00014   0.00027   0.00041   2.07397
   R17        2.07491   0.00006   0.00001  -0.00007  -0.00007   2.07485
   R18        2.91623  -0.00048  -0.00017  -0.00190  -0.00206   2.91417
   R19        2.07937   0.00002  -0.00003   0.00005   0.00002   2.07939
   R20        2.87116  -0.00039  -0.00032  -0.00244  -0.00277   2.86839
   R21        2.32690   0.00077   0.00019   0.00025   0.00044   2.32734
   R22        2.91864   0.00018   0.00088  -0.00146  -0.00057   2.91806
   R23        2.07195  -0.00006  -0.00027   0.00009  -0.00018   2.07177
   R24        2.07136  -0.00023  -0.00009  -0.00078  -0.00087   2.07049
   R25        2.89211  -0.00015  -0.00023  -0.00033  -0.00056   2.89155
   R26        2.72454  -0.00060  -0.00008  -0.00243  -0.00251   2.72202
   R27        2.07322   0.00001   0.00001  -0.00007  -0.00006   2.07316
   R28        2.06952   0.00029   0.00002   0.00041   0.00043   2.06995
   R29        2.07012   0.00008   0.00007   0.00002   0.00009   2.07021
   R30        2.06861   0.00015   0.00018   0.00054   0.00071   2.06932
   R31        2.07070   0.00011   0.00008   0.00007   0.00015   2.07084
   R32        2.06903  -0.00009  -0.00007  -0.00036  -0.00043   2.06860
   R33        1.83990  -0.00004  -0.00011   0.00019   0.00008   1.83998
   R34        2.73851  -0.00006  -0.00036  -0.00005  -0.00041   2.73810
   R35        2.89472  -0.00028   0.00014  -0.00010   0.00004   2.89476
   R36        2.90882   0.00046  -0.00017   0.00153   0.00136   2.91018
   R37        1.83568   0.00023  -0.00001   0.00035   0.00034   1.83602
   R38        2.06995  -0.00005   0.00001   0.00020   0.00022   2.07016
   R39        2.07104   0.00002   0.00003  -0.00010  -0.00008   2.07096
   R40        2.07023   0.00014   0.00010  -0.00011  -0.00001   2.07022
   R41        2.69437   0.00098   0.00100   0.00075   0.00175   2.69612
   R42        2.06541  -0.00004  -0.00012   0.00004  -0.00009   2.06533
   R43        2.07893  -0.00013  -0.00007  -0.00024  -0.00031   2.07862
   R44        1.83873   0.00020   0.00010   0.00061   0.00071   1.83944
    A1        2.26139   0.00046   0.00083   0.00220   0.00303   2.26442
    A2        1.91148  -0.00067  -0.00048  -0.00326  -0.00378   1.90771
    A3        2.10941   0.00021  -0.00039   0.00101   0.00066   2.11007
    A4        2.23417  -0.00045  -0.00041  -0.00077  -0.00119   2.23298
    A5        1.96059   0.00050   0.00068   0.00145   0.00210   1.96269
    A6        2.08833  -0.00006  -0.00029  -0.00075  -0.00101   2.08732
    A7        1.97531  -0.00013   0.00013   0.00037   0.00049   1.97580
    A8        1.90894   0.00009   0.00006   0.00066   0.00072   1.90966
    A9        1.87399   0.00018   0.00022   0.00208   0.00231   1.87630
   A10        1.92268   0.00002   0.00028  -0.00074  -0.00046   1.92222
   A11        1.93322  -0.00022  -0.00062  -0.00333  -0.00395   1.92927
   A12        1.84455   0.00007  -0.00008   0.00109   0.00100   1.84555
   A13        1.96279   0.00032   0.00035   0.00064   0.00098   1.96378
   A14        1.96406  -0.00054   0.00008  -0.00495  -0.00487   1.95920
   A15        1.86293   0.00014   0.00037   0.00343   0.00380   1.86673
   A16        1.95473   0.00019   0.00002   0.00074   0.00076   1.95549
   A17        1.87974  -0.00034  -0.00086  -0.00305  -0.00391   1.87582
   A18        1.83000   0.00023  -0.00003   0.00363   0.00361   1.83361
   A19        2.03019  -0.00014   0.00011   0.00089   0.00099   2.03118
   A20        1.91488   0.00029   0.00037   0.00241   0.00278   1.91766
   A21        1.88989   0.00000  -0.00015  -0.00003  -0.00017   1.88972
   A22        1.86238  -0.00009   0.00011   0.00069   0.00079   1.86317
   A23        1.90461   0.00003  -0.00007  -0.00329  -0.00335   1.90125
   A24        1.85421  -0.00008  -0.00043  -0.00083  -0.00126   1.85296
   A25        2.04065  -0.00006   0.00051  -0.00035   0.00015   2.04081
   A26        1.91104   0.00008   0.00006   0.00052   0.00057   1.91162
   A27        1.87949  -0.00009  -0.00023  -0.00178  -0.00200   1.87749
   A28        1.88550  -0.00002   0.00019   0.00216   0.00236   1.88785
   A29        1.88868   0.00017  -0.00022   0.00105   0.00083   1.88951
   A30        1.84931  -0.00007  -0.00040  -0.00181  -0.00221   1.84709
   A31        1.96122   0.00023   0.00014  -0.00021  -0.00009   1.96113
   A32        1.96102  -0.00026   0.00007  -0.00307  -0.00300   1.95801
   A33        1.83509   0.00011   0.00026   0.00378   0.00405   1.83914
   A34        1.98101  -0.00021  -0.00032  -0.00238  -0.00270   1.97831
   A35        1.86498  -0.00019  -0.00046  -0.00135  -0.00181   1.86318
   A36        1.84762   0.00036   0.00033   0.00418   0.00452   1.85213
   A37        1.90233   0.00012   0.00005   0.00099   0.00094   1.90327
   A38        2.19616  -0.00009  -0.00028  -0.00069  -0.00097   2.19519
   A39        2.18462  -0.00002   0.00023  -0.00013   0.00010   2.18472
   A40        1.83164   0.00017   0.00018  -0.00091  -0.00080   1.83084
   A41        1.92400  -0.00040  -0.00042  -0.00944  -0.00985   1.91415
   A42        1.92541  -0.00016  -0.00138   0.00145   0.00009   1.92550
   A43        1.93609  -0.00005   0.00026  -0.00021   0.00004   1.93614
   A44        1.98207   0.00011  -0.00021   0.00476   0.00456   1.98663
   A45        1.86544   0.00030   0.00146   0.00372   0.00516   1.87059
   A46        1.81303  -0.00010  -0.00018  -0.00103  -0.00124   1.81179
   A47        1.95356   0.00005   0.00015  -0.00367  -0.00351   1.95005
   A48        1.92976  -0.00002  -0.00012  -0.00010  -0.00021   1.92955
   A49        1.96963  -0.00020  -0.00033  -0.00077  -0.00112   1.96851
   A50        1.96482   0.00023   0.00020   0.00423   0.00444   1.96926
   A51        1.83622   0.00004   0.00028   0.00126   0.00153   1.83776
   A52        1.92271   0.00022   0.00034   0.00138   0.00172   1.92443
   A53        1.95670  -0.00017   0.00007  -0.00059  -0.00052   1.95618
   A54        1.93140   0.00012   0.00021   0.00031   0.00053   1.93193
   A55        1.88583  -0.00001  -0.00013   0.00019   0.00006   1.88589
   A56        1.88157  -0.00014  -0.00023  -0.00066  -0.00089   1.88067
   A57        1.88327  -0.00003  -0.00030  -0.00068  -0.00098   1.88229
   A58        1.93608   0.00030   0.00039   0.00252   0.00291   1.93899
   A59        1.91209   0.00024   0.00039   0.00052   0.00092   1.91300
   A60        1.93153  -0.00004   0.00005  -0.00020  -0.00015   1.93139
   A61        1.89384  -0.00037  -0.00085  -0.00299  -0.00383   1.89000
   A62        1.89678  -0.00014  -0.00010  -0.00124  -0.00134   1.89544
   A63        1.89258   0.00000   0.00008   0.00130   0.00138   1.89396
   A64        1.88160   0.00016   0.00033  -0.00049  -0.00016   1.88144
   A65        1.90498   0.00020  -0.00028   0.00336   0.00308   1.90806
   A66        1.98967  -0.00026  -0.00010  -0.00306  -0.00316   1.98651
   A67        1.94852  -0.00006  -0.00011  -0.00190  -0.00201   1.94650
   A68        1.91370  -0.00014   0.00046  -0.00166  -0.00119   1.91250
   A69        1.78859   0.00011   0.00011   0.00137   0.00148   1.79006
   A70        1.90760   0.00018  -0.00003   0.00235   0.00231   1.90991
   A71        1.88827   0.00007  -0.00012  -0.00112  -0.00124   1.88703
   A72        1.94781  -0.00005   0.00029   0.00103   0.00131   1.94912
   A73        1.94251   0.00030   0.00037   0.00243   0.00280   1.94531
   A74        1.91967  -0.00006  -0.00015  -0.00177  -0.00192   1.91776
   A75        1.88085   0.00003   0.00024   0.00166   0.00189   1.88275
   A76        1.88582   0.00005   0.00000   0.00000   0.00000   1.88582
   A77        1.88498  -0.00028  -0.00079  -0.00350  -0.00429   1.88069
   A78        1.97125   0.00048  -0.00007  -0.00073  -0.00080   1.97046
   A79        1.93985  -0.00016  -0.00012  -0.00085  -0.00098   1.93887
   A80        1.88548  -0.00013   0.00003  -0.00056  -0.00054   1.88495
   A81        1.85529   0.00011   0.00040   0.00620   0.00659   1.86189
   A82        1.92633  -0.00032  -0.00005  -0.00252  -0.00257   1.92376
   A83        1.88415   0.00000  -0.00020  -0.00160  -0.00179   1.88236
   A84        1.85591  -0.00039  -0.00035  -0.00215  -0.00250   1.85341
    D1        0.08372  -0.00002   0.00058   0.00028   0.00087   0.08459
    D2       -3.07308  -0.00019  -0.00048  -0.00523  -0.00570  -3.07877
    D3       -3.10397  -0.00002  -0.00033  -0.00095  -0.00126  -3.10524
    D4        0.02241  -0.00019  -0.00139  -0.00645  -0.00782   0.01458
    D5        0.36585   0.00003  -0.00013   0.00728   0.00715   0.37301
    D6       -1.89371   0.00036   0.00013   0.01343   0.01357  -1.88014
    D7        2.38803  -0.00001  -0.00045   0.00779   0.00734   2.39538
    D8       -2.72511   0.00005   0.00087   0.00871   0.00958  -2.71553
    D9        1.29851   0.00037   0.00113   0.01487   0.01600   1.31451
   D10       -0.70293   0.00001   0.00055   0.00922   0.00977  -0.69316
   D11        0.04452   0.00013  -0.00071   0.02174   0.02103   0.06555
   D12       -3.08430   0.00003  -0.00063   0.00768   0.00704  -3.07725
   D13       -3.13847   0.00014  -0.00149   0.02069   0.01921  -3.11926
   D14        0.01590   0.00004  -0.00141   0.00662   0.00523   0.02112
   D15        0.66437  -0.00011  -0.00124  -0.00801  -0.00926   0.65511
   D16       -1.48637  -0.00012  -0.00173  -0.00781  -0.00954  -1.49591
   D17        2.80326  -0.00034  -0.00179  -0.01051  -0.01230   2.79096
   D18       -2.46103   0.00006  -0.00013  -0.00217  -0.00231  -2.46334
   D19        1.67141   0.00006  -0.00062  -0.00197  -0.00259   1.66883
   D20       -0.32214  -0.00017  -0.00068  -0.00467  -0.00535  -0.32749
   D21       -0.07756   0.00019   0.00286  -0.01074  -0.00787  -0.08543
   D22        2.05268  -0.00009   0.00243  -0.01432  -0.01189   2.04079
   D23       -2.18946  -0.00001   0.00279  -0.01510  -0.01230  -2.20177
   D24        3.05024   0.00003   0.00190  -0.01573  -0.01382   3.03642
   D25       -1.10271  -0.00024   0.00146  -0.01931  -0.01784  -1.12055
   D26        0.93834  -0.00017   0.00183  -0.02009  -0.01826   0.92008
   D27       -1.38353   0.00000   0.00026   0.00157   0.00184  -1.38169
   D28        2.67240  -0.00008  -0.00013   0.00418   0.00406   2.67646
   D29        0.67416  -0.00015  -0.00036   0.00036   0.00001   0.67417
   D30        0.75961   0.00004   0.00064   0.00214   0.00278   0.76239
   D31       -1.46765  -0.00003   0.00025   0.00475   0.00500  -1.46265
   D32        2.81730  -0.00010   0.00002   0.00093   0.00095   2.81825
   D33        2.79406   0.00001   0.00034   0.00102   0.00137   2.79543
   D34        0.56680  -0.00007  -0.00005   0.00364   0.00359   0.57039
   D35       -1.43144  -0.00014  -0.00028  -0.00018  -0.00046  -1.43190
   D36        0.63716   0.00015   0.00144   0.00892   0.01036   0.64752
   D37       -1.47810   0.00014   0.00092   0.00545   0.00637  -1.47172
   D38        2.78843   0.00008   0.00131   0.00516   0.00648   2.79491
   D39        2.86936  -0.00017   0.00185   0.00331   0.00517   2.87452
   D40        0.75410  -0.00018   0.00134  -0.00016   0.00118   0.75528
   D41       -1.26256  -0.00023   0.00173  -0.00045   0.00128  -1.26127
   D42       -1.41057   0.00001   0.00133   0.00628   0.00761  -1.40296
   D43        2.75736   0.00000   0.00081   0.00282   0.00363   2.76099
   D44        0.74070  -0.00005   0.00120   0.00253   0.00373   0.74443
   D45        3.07765  -0.00011  -0.00133  -0.01408  -0.01540   3.06225
   D46        0.93145   0.00010  -0.00164  -0.01231  -0.01395   0.91750
   D47       -1.24079   0.00011  -0.00142  -0.01153  -0.01295  -1.25374
   D48        0.84613  -0.00025  -0.00189  -0.01144  -0.01333   0.83280
   D49       -1.30007  -0.00004  -0.00221  -0.00968  -0.01188  -1.31195
   D50        2.81087  -0.00003  -0.00199  -0.00889  -0.01088   2.79999
   D51       -1.18738  -0.00008  -0.00086  -0.01031  -0.01117  -1.19856
   D52        2.94960   0.00013  -0.00118  -0.00854  -0.00972   2.93988
   D53        0.77736   0.00014  -0.00096  -0.00776  -0.00872   0.76864
   D54        0.85400  -0.00021  -0.00193  -0.00925  -0.01117   0.84283
   D55       -1.29679  -0.00020  -0.00262  -0.01234  -0.01496  -1.31175
   D56        2.98325  -0.00010  -0.00205  -0.00952  -0.01157   2.97168
   D57        2.99693   0.00000  -0.00129  -0.00497  -0.00626   2.99067
   D58        0.84613   0.00001  -0.00198  -0.00807  -0.01004   0.83608
   D59       -1.15702   0.00011  -0.00141  -0.00524  -0.00665  -1.16367
   D60       -1.28961  -0.00012  -0.00176  -0.00718  -0.00894  -1.29855
   D61        2.84278  -0.00011  -0.00245  -0.01028  -0.01273   2.83005
   D62        0.83964  -0.00002  -0.00189  -0.00745  -0.00934   0.83030
   D63       -1.28607   0.00014   0.00116  -0.00063   0.00054  -1.28553
   D64        0.96311  -0.00021   0.00111  -0.00720  -0.00609   0.95702
   D65        2.99304   0.00000   0.00105  -0.00426  -0.00321   2.98982
   D66        0.87779   0.00018   0.00178   0.00161   0.00339   0.88118
   D67        3.12697  -0.00016   0.00172  -0.00497  -0.00324   3.12373
   D68       -1.12629   0.00004   0.00166  -0.00203  -0.00036  -1.12665
   D69        2.87267   0.00017   0.00129   0.00112   0.00242   2.87509
   D70       -1.16134  -0.00018   0.00123  -0.00545  -0.00421  -1.16555
   D71        0.86858   0.00003   0.00118  -0.00251  -0.00133   0.86725
   D72       -3.06554  -0.00014  -0.00255  -0.00703  -0.00958  -3.07512
   D73        1.11692  -0.00016  -0.00267  -0.00783  -0.01049   1.10643
   D74       -0.98654  -0.00010  -0.00248  -0.00678  -0.00926  -0.99580
   D75        0.96836  -0.00005  -0.00252  -0.00192  -0.00445   0.96391
   D76       -1.13236  -0.00007  -0.00265  -0.00271  -0.00536  -1.13772
   D77        3.04736   0.00000  -0.00246  -0.00167  -0.00412   3.04324
   D78       -1.07174   0.00007  -0.00200  -0.00163  -0.00364  -1.07538
   D79        3.11072   0.00005  -0.00213  -0.00243  -0.00455   3.10617
   D80        1.00726   0.00011  -0.00193  -0.00138  -0.00332   1.00395
   D81       -0.09004  -0.00001   0.00243  -0.02741  -0.02500  -0.11504
   D82        1.99568  -0.00017   0.00263  -0.03305  -0.03043   1.96526
   D83       -2.23133  -0.00015   0.00332  -0.03338  -0.03006  -2.26139
   D84        3.03889   0.00009   0.00235  -0.01348  -0.01114   3.02775
   D85       -1.15858  -0.00008   0.00254  -0.01911  -0.01656  -1.17514
   D86        0.89759  -0.00006   0.00324  -0.01944  -0.01619   0.88140
   D87        0.09700  -0.00010  -0.00304   0.02242   0.01937   0.11638
   D88       -2.02253   0.00002  -0.00292   0.02796   0.02504  -1.99750
   D89        2.18520  -0.00006  -0.00319   0.02387   0.02067   2.20588
   D90       -1.98061   0.00031  -0.00278   0.03429   0.03151  -1.94910
   D91        2.18303   0.00042  -0.00267   0.03983   0.03717   2.22021
   D92        0.10759   0.00034  -0.00294   0.03574   0.03281   0.14040
   D93        2.20123  -0.00012  -0.00472   0.02629   0.02155   2.22278
   D94        0.08169  -0.00001  -0.00461   0.03183   0.02722   0.10891
   D95       -1.99375  -0.00009  -0.00488   0.02774   0.02285  -1.97090
   D96        1.01509   0.00019   0.00453   0.01398   0.01851   1.03360
   D97        3.10547   0.00007   0.00397   0.01219   0.01617   3.12164
   D98       -1.09174   0.00020   0.00436   0.01400   0.01837  -1.07337
   D99        3.05296  -0.00003   0.00417   0.00968   0.01385   3.06681
   D100      -1.13984  -0.00015   0.00362   0.00789   0.01151  -1.12833
   D101       0.94614  -0.00002   0.00400   0.00971   0.01370   0.95984
   D102      -1.08150   0.00016   0.00441   0.01532   0.01973  -1.06177
   D103       1.00888   0.00004   0.00386   0.01353   0.01739   1.02627
   D104       3.09486   0.00017   0.00424   0.01534   0.01959   3.11445
   D105       0.96599   0.00019  -0.01043   0.05413   0.04369   1.00968
   D106      -1.05314   0.00019  -0.01025   0.05287   0.04262  -1.01051
   D107       3.07825   0.00026  -0.01014   0.05044   0.04030   3.11855
   D108      -1.20916   0.00026  -0.00574   0.03496   0.02923  -1.17993
   D109       0.98174  -0.00002  -0.00575   0.03228   0.02653   1.00828
   D110       3.00635   0.00018  -0.00553   0.03496   0.02942   3.03577
   D111      -1.10882  -0.00001   0.00166   0.00152   0.00318  -1.10564
   D112       0.99318   0.00020   0.00242   0.00601   0.00844   1.00162
   D113       3.08154   0.00000   0.00157   0.00203   0.00361   3.08515
   D114       3.03292   0.00002   0.00175   0.00056   0.00231   3.03523
   D115      -1.14826   0.00023   0.00252   0.00505   0.00757  -1.14069
   D116       0.94010   0.00003   0.00167   0.00108   0.00274   0.94284
   D117       1.08517  -0.00014   0.00140  -0.00142  -0.00002   1.08515
   D118      -3.09601   0.00007   0.00217   0.00307   0.00524  -3.09078
   D119      -1.00766  -0.00013   0.00132  -0.00091   0.00041  -1.00725
   D120      -0.98940  -0.00043   0.00322  -0.03647  -0.03325  -1.02266
   D121       1.09408  -0.00007   0.00359  -0.02962  -0.02602   1.06806
   D122      -3.12508  -0.00025   0.00331  -0.03240  -0.02910   3.12901
   D123       1.04728  -0.00016   0.00289  -0.03264  -0.02975   1.01753
   D124       3.13077   0.00020   0.00327  -0.02579  -0.02252   3.10825
   D125      -1.08840   0.00002   0.00298  -0.02857  -0.02559  -1.11399
   D126       3.07628  -0.00019   0.00346  -0.03286  -0.02940   3.04689
   D127      -1.12341   0.00017   0.00384  -0.02601  -0.02217  -1.14558
   D128       0.94061  -0.00001   0.00355  -0.02880  -0.02524   0.91536
   D129      -0.95113   0.00013   0.00267   0.00010   0.00277  -0.94836
   D130      -3.08280  -0.00004   0.00259  -0.00263  -0.00004  -3.08284
   D131       1.16152   0.00006   0.00263  -0.00294  -0.00030   1.16121
         Item               Value     Threshold  Converged?
 Maximum Force            0.001113     0.000450     NO 
 RMS     Force            0.000226     0.000300     YES
 Maximum Displacement     0.124484     0.001800     NO 
 RMS     Displacement     0.020767     0.001200     NO 
 Predicted change in Energy=-1.149220D-04
 GradGradGradGradGradGradGradGradGradGradGradGradGradGradGradGradGradGrad

                          Input orientation:                          
 ---------------------------------------------------------------------
 Center     Atomic      Atomic             Coordinates (Angstroms)
 Number     Number       Type             X           Y           Z
 ---------------------------------------------------------------------
      1          6           0       -1.635601    0.721121   -0.098395
      2          6           0       -0.991592   -0.421504   -0.439646
      3          6           0        0.428304   -0.577615   -0.908219
      4          6           0        1.415807    0.375565   -0.191022
      5          6           0        1.371380    1.814255   -0.761655
      6          6           0       -0.013080    2.340427   -1.183925
      7          6           0       -1.166277    2.155934   -0.178453
      8          6           0       -2.999879    0.395948    0.348066
      9          6           0       -3.172065   -1.112118    0.356767
     10          6           0       -1.875889   -1.663392   -0.276078
     11          8           0       -3.866757    1.210867    0.666205
     12          6           0       -0.864640    2.748451    1.212967
     13          6           0       -2.121172   -2.364381   -1.613909
     14          8           0       -1.222531   -2.643909    0.552508
     15          6           0        2.867378   -0.195458   -0.154929
     16          8           0        3.755203    0.788392    0.430934
     17          6           0        3.401200   -0.615562   -1.527911
     18          6           0        2.985154   -1.378180    0.824309
     19          8           0        2.622521   -1.031347    2.159882
     20          1           0        0.473623   -0.421268   -1.995725
     21          1           0        0.715559   -1.620930   -0.746061
     22          1           0        1.104256    0.427961    0.858464
     23          1           0        2.020451    1.885791   -1.645439
     24          1           0        1.797310    2.493669   -0.014395
     25          1           0       -0.308684    1.874882   -2.132813
     26          1           0        0.090357    3.412766   -1.395836
     27          1           0       -2.023903    2.721888   -0.572131
     28          1           0       -3.284852   -1.464771    1.388689
     29          1           0       -4.082858   -1.394252   -0.182973
     30          1           0       -0.592666    3.807546    1.124074
     31          1           0       -0.040976    2.227245    1.712725
     32          1           0       -1.745633    2.683021    1.860813
     33          1           0       -1.177877   -2.677175   -2.073757
     34          1           0       -2.738166   -3.255843   -1.454272
     35          1           0       -2.644418   -1.699247   -2.308230
     36          1           0       -1.029462   -2.227028    1.410984
     37          1           0        3.817187    1.541270   -0.180051
     38          1           0        2.815523   -1.436472   -1.955896
     39          1           0        3.380485    0.218519   -2.238468
     40          1           0        4.440051   -0.951203   -1.436921
     41          1           0        2.332209   -2.202274    0.525955
     42          1           0        4.022690   -1.742222    0.794372
     43          1           0        3.169931   -0.262773    2.398898
 ---------------------------------------------------------------------
                    Distance matrix (angstroms):
                    1          2          3          4          5
     1  C    0.000000
     2  C    1.355283   0.000000
     3  C    2.569482   1.503341   0.000000
     4  C    3.072309   2.548078   1.548576   0.000000
     5  C    3.267536   3.268936   2.575251   1.548362   0.000000
     6  C    2.536356   3.023193   2.964085   2.624548   1.540096
     7  C    1.511742   2.596521   3.247698   3.136404   2.626132
     8  C    1.471842   2.306932   3.778692   4.448519   4.727682
     9  C    2.434883   2.421918   3.853380   4.854054   5.518824
    10  C    2.403168   1.533305   2.624466   3.872964   4.782737
    11  O    2.408842   3.486275   4.911724   5.416461   5.462686
    12  C    2.534584   3.577130   4.151368   3.578018   3.125962
    13  C    3.471727   2.535669   3.192234   4.694906   5.512282
    14  O    3.452206   2.444747   3.021349   4.078099   5.322652
    15  C    4.595665   3.876056   2.581196   1.560266   2.577805
    16  O    5.417147   4.975320   3.837650   2.455611   2.856094
    17  C    5.403666   4.529746   3.037034   2.590635   3.257504
    18  C    5.158471   4.281041   3.190617   2.563078   3.912951
    19  O    5.128603   4.493470   3.799172   2.993712   4.265933
    20  H    3.058388   2.137343   1.099621   2.186231   2.706743
    21  H    3.381217   2.108762   1.094219   2.187329   3.497262
    22  H    2.916906   2.607539   2.142257   1.096007   2.148942
    23  H    4.137211   3.981199   3.024367   2.182133   1.098856
    24  H    3.864436   4.056728   3.479352   2.159422   1.096091
    25  H    2.689002   2.933695   2.838578   2.998728   2.169416
    26  H    3.450687   4.097138   4.034244   3.526044   2.144398
    27  H    2.092432   3.311212   4.124681   4.181157   3.519610
    28  H    3.116019   3.112918   4.455374   5.289473   6.087404
    29  H    3.235896   3.250854   4.641494   5.776473   6.354377
    30  H    3.479679   4.526503   4.939862   4.188309   3.374412
    31  H    2.844537   3.542914   3.867404   3.029057   2.878865
    32  H    2.774825   3.936847   4.798468   4.419173   4.165076
    33  H    3.957269   2.791608   2.889022   4.426185   5.328533
    34  H    4.343995   3.480441   4.183014   5.660250   6.563077
    35  H    3.429178   2.802868   3.558048   5.027210   5.555468
    36  H    3.367078   2.585766   3.197553   3.913983   5.178453
    37  H    5.514727   5.200406   4.062565   2.669384   2.528785
    38  H    5.283751   4.221765   2.744828   2.890928   3.752198
    39  H    5.476645   4.770791   3.334481   2.841946   2.960381
    40  H    6.442194   5.547781   4.063644   3.529677   4.185748
    41  H    4.967853   3.892451   2.884653   2.828268   4.325926
    42  H    6.235491   5.330114   4.144241   3.500266   4.700978
    43  H    5.504331   5.039921   4.307281   3.192509   4.187831
                    6          7          8          9         10
     6  C    0.000000
     7  C    1.541063   0.000000
     8  C    3.879299   2.595548   0.000000
     9  C    4.926762   3.871667   1.517888   0.000000
    10  C    4.508305   3.885915   2.427713   1.544172   0.000000
    11  O    4.421506   2.983151   1.231577   2.444301   3.621163
    12  C    2.576185   1.542112   3.292654   4.578349   4.764897
    13  C    5.173408   4.837934   3.498698   2.560489   1.530144
    14  O    5.414939   4.855508   3.527249   2.487042   1.440432
    15  C    3.973234   4.669045   5.918401   6.130005   4.966698
    16  O    4.383667   5.144170   6.766979   7.183625   6.182257
    17  C    4.529183   5.510361   6.746574   6.856121   5.523831
    18  C    5.181741   5.543453   6.260587   6.180673   4.992187
    19  O    5.431049   5.475543   6.077107   6.069182   5.154521
    20  H    2.919393   3.554394   4.269240   4.393464   3.165480
    21  H    4.051541   4.257721   4.366851   4.072927   2.634064
    22  H    3.012859   3.035854   4.135874   4.572796   3.813425
    23  H    2.134229   3.518559   5.603339   6.321274   5.445486
    24  H    2.160739   2.987278   5.248318   6.150947   5.553560
    25  H    1.097498   2.152668   3.947726   4.828988   4.292200
    26  H    1.097961   2.154247   4.657461   5.847186   5.557641
    27  H    2.136168   1.100367   2.685012   4.108616   4.397753
    28  H    5.639359   4.478147   2.150902   1.096334   2.189995
    29  H    5.613629   4.594593   2.158625   1.095658   2.225268
    30  H    2.795571   2.180236   4.246866   5.607598   5.791223
    31  H    2.898994   2.201804   3.737787   4.774273   4.739125
    32  H    3.519878   2.184509   3.015334   4.324343   4.845058
    33  H    5.227320   5.191460   4.316133   3.511928   2.178675
    34  H    6.230362   5.778052   4.080747   2.839664   2.160454
    35  H    4.950451   4.645780   3.401780   2.779450   2.172916
    36  H    5.350535   4.664267   3.448527   2.635364   1.969848
    37  H    4.039475   5.021228   6.932753   7.495217   6.533774
    38  H    4.781412   5.649728   6.518045   6.426883   4.988250
    39  H    4.138941   5.354464   6.886994   7.172290   5.917942
    40  H    5.543392   6.532148   7.768754   7.822245   6.461104
    41  H    5.390751   5.632901   5.934101   5.613741   4.317608
    42  H    6.071994   6.562575   7.354416   7.235539   5.995441
    43  H    5.453881   5.594245   6.535012   6.716591   5.880266
                   11         12         13         14         15
    11  O    0.000000
    12  C    3.416990   0.000000
    13  C    4.585672   5.975881   0.000000
    14  O    4.675912   5.444432   2.362002   0.000000
    15  C    6.928246   4.946282   5.631916   4.818997   0.000000
    16  O    7.637284   5.079011   6.975180   6.047586   1.448940
    17  C    7.808533   6.084932   5.793303   5.460882   1.531840
    18  C    7.326448   5.656947   5.743872   4.402335   1.540002
    19  O    7.026331   5.229132   6.206538   4.468606   2.473260
    20  H    5.346834   4.704654   3.264113   3.782930   3.028132
    21  H    5.568769   5.042451   3.058255   2.547344   2.647967
    22  H    5.035958   3.063805   4.930841   3.865738   2.127020
    23  H    6.360694   4.151917   5.934475   5.988830   2.696388
    24  H    5.847261   2.942331   6.443105   5.986278   2.897620
    25  H    4.575511   3.502350   4.639582   5.335310   4.276179
    26  H    4.975854   2.856429   6.189818   6.496386   4.719215
    27  H    2.685661   2.128654   5.192773   5.540648   5.710481
    28  H    2.831896   4.862051   3.343508   2.518478   6.468682
    29  H    2.748536   5.428404   2.614755   3.206875   7.052920
    30  H    4.203815   1.097066   6.922830   6.507280   5.443510
    31  H    4.094487   1.095371   6.039598   5.144931   4.220917
    32  H    2.844906   1.095506   6.139299   5.510125   5.799029
    33  H    5.463912   6.351227   1.095036   2.626855   5.119073
    34  H    5.071650   6.831970   1.095842   2.588200   6.517390
    35  H    4.337066   5.945457   1.094656   3.331361   6.105570
    36  H    4.519298   4.982145   3.218800   0.973676   4.665268
    37  H    7.737461   5.031629   7.250805   6.591747   1.979645
    38  H    7.650928   6.410841   5.034772   4.904679   2.187759
    39  H    7.870476   6.027773   6.109801   6.096786   2.185359
    40  H    8.837462   6.989212   6.714018   6.236017   2.165168
    41  H    7.077879   5.933086   4.943470   3.582167   2.185707
    42  H    8.424994   6.650366   6.628268   5.327653   2.151370
    43  H    7.395188   5.172201   6.965282   5.326602   2.572567
                   16         17         18         19         20
    16  O    0.000000
    17  C    2.435873   0.000000
    18  C    2.332756   2.507513   0.000000
    19  O    2.753848   3.791971   1.426728   0.000000
    20  H    4.256843   2.971079   3.895646   4.717948   0.000000
    21  H    4.053342   2.972327   2.770568   3.525425   1.749109
    22  H    2.709282   3.472705   2.607889   2.475560   3.043893
    23  H    2.919756   2.859554   4.205213   4.832458   2.799625
    24  H    2.634318   3.811891   4.135893   4.223055   3.764927
    25  H    4.926300   4.509042   5.493300   5.955280   2.429630
    26  H    4.863695   5.215990   6.021799   6.229377   3.899561
    27  H    6.175970   6.440794   6.622027   6.568099   4.259539
    28  H    7.453617   7.343774   6.295950   5.973245   5.164231
    29  H    8.159413   7.643713   7.139445   7.112158   4.999428
    30  H    5.338511   6.522873   6.307330   5.901289   5.362181
    31  H    4.257259   5.516507   4.790181   4.232327   4.586069
    32  H    5.991108   6.989564   6.320446   5.741668   5.425365
    33  H    6.528315   5.051351   5.236124   5.922456   2.796901
    34  H    7.878685   6.683437   6.440026   6.837212   4.317821
    35  H    7.392327   6.191346   6.450423   6.939075   3.384238
    36  H    5.739884   5.555601   4.145102   3.915033   4.138320
    37  H    0.971582   2.577149   3.197532   3.677074   4.281080
    38  H    3.395581   1.095483   2.785985   4.140170   2.552788
    39  H    2.755154   1.095906   3.476541   4.634885   2.986319
    40  H    2.642742   1.095511   2.722534   4.030735   4.040501
    41  H    3.313309   2.806914   1.092924   2.031027   3.603497
    42  H    2.570533   2.654922   1.099957   2.080970   4.703768
    43  H    2.306593   3.949402   1.938455   0.973392   5.158285
                   21         22         23         24         25
    21  H    0.000000
    22  H    2.631262   0.000000
    23  H    3.848209   3.038785   0.000000
    24  H    4.316879   2.347202   1.754882   0.000000
    25  H    3.897801   3.610778   2.379605   3.050541   0.000000
    26  H    5.113823   3.875426   2.473705   2.380506   1.751416
    27  H    5.137603   4.134499   4.267064   3.868439   2.468830
    28  H    4.537051   4.809142   6.969823   6.592895   5.693140
    29  H    4.836658   5.595642   7.081516   7.051293   5.360364
    30  H    5.888736   3.791001   4.265175   2.955397   3.797782
    31  H    4.628868   2.297551   3.955165   2.536380   3.870916
    32  H    5.601540   3.769864   5.206992   4.013067   4.320528
    33  H    2.542348   4.842305   5.588686   6.311128   4.634674
    34  H    3.886222   5.803738   7.008379   7.463289   5.717267
    35  H    3.706204   5.348413   5.920539   6.524659   4.273268
    36  H    2.839946   3.450652   5.963134   5.683954   5.468426
    37  H    4.465420   3.110943   2.343996   2.239287   4.576831
    38  H    2.430551   3.784861   3.430154   4.500244   4.555989
    39  H    3.565485   3.849165   2.231854   3.553765   4.045326
    40  H    3.846773   4.277664   3.734499   4.568894   5.569695
    41  H    2.137648   2.921740   4.639442   4.757097   5.537739
    42  H    3.650309   3.637452   4.808754   4.852751   6.357094
    43  H    4.214178   2.667782   4.721683   3.912294   6.099732
                   26         27         28         29         30
    26  H    0.000000
    27  H    2.371897   0.000000
    28  H    6.552556   4.791964   0.000000
    29  H    6.480292   4.618804   1.764061   0.000000
    30  H    2.640515   2.470669   5.925809   6.399103   0.000000
    31  H    3.329544   3.065491   4.925313   5.748541   1.774324
    32  H    3.809088   2.449114   4.449301   5.124826   1.771066
    33  H    6.257426   5.667496   4.230579   3.695926   7.253978
    34  H    7.243915   6.084538   3.404297   2.624865   7.819368
    35  H    5.868913   4.790147   3.759302   2.584347   6.805525
    36  H    6.398399   5.423414   2.380822   3.543648   6.057161
    37  H    4.343949   5.972094   7.869954   8.427812   5.126748
    38  H    5.590645   6.528921   6.957128   7.122690   6.971492
    39  H    4.662423   6.184734   7.772802   7.907438   6.322478
    40  H    6.161635   7.484794   8.241477   8.626045   7.384620
    41  H    6.344120   6.665498   5.730584   6.504503   6.710482
    42  H    6.843549   7.639168   7.336917   8.171671   7.225658
    43  H    6.115012   6.686637   6.643007   7.781340   5.687689
                   31         32         33         34         35
    31  H    0.000000
    32  H    1.770740   0.000000
    33  H    6.299470   6.673447   0.000000
    34  H    6.882511   6.873501   1.775703   0.000000
    35  H    6.193813   6.114982   1.778219   1.777927   0.000000
    36  H    4.572603   4.982352   3.516828   3.491106   4.088910
    37  H    4.351848   6.034376   6.806766   8.222444   7.535412
    38  H    5.919560   7.234753   4.183358   5.865595   5.477604
    39  H    5.599402   7.011060   5.402855   7.079834   6.323144
    40  H    6.332645   7.895905   5.911485   7.539129   7.176938
    41  H    5.163435   6.502057   4.393715   5.544367   5.749126
    42  H    5.754426   7.348036   6.012171   7.283998   7.353796
    43  H    4.120794   5.755867   6.688603   7.662311   7.617556
                   36         37         38         39         40
    36  H    0.000000
    37  H    6.342040   0.000000
    38  H    5.171535   3.608865   0.000000
    39  H    6.224695   2.485450   1.771447   0.000000
    40  H    6.297131   2.860088   1.773108   1.770143   0.000000
    41  H    3.476308   4.088732   2.641899   3.821146   3.140232
    42  H    5.112679   3.431188   3.019058   3.668113   2.403865
    43  H    4.740166   3.213175   4.524092   4.667027   4.098859
                   41         42         43
    41  H    0.000000
    42  H    1.772406   0.000000
    43  H    2.823359   2.343176   0.000000
 Stoichiometry    C15H24O4
 Framework group  C1[X(C15H24O4)]
 Deg. of freedom   123
 Full point group                 C1      NOp   1
 Largest Abelian subgroup         C1      NOp   1
 Largest concise Abelian subgroup C1      NOp   1
                         Standard orientation:                         
 ---------------------------------------------------------------------
 Center     Atomic      Atomic             Coordinates (Angstroms)
 Number     Number       Type             X           Y           Z
 ---------------------------------------------------------------------
      1          6           0       -1.673903    0.722370   -0.081649
      2          6           0       -1.044343   -0.441486   -0.374710
      3          6           0        0.370042   -0.633975   -0.846407
      4          6           0        1.372980    0.340775   -0.181526
      5          6           0        1.338565    1.752037   -0.817593
      6          6           0       -0.043849    2.272756   -1.253113
      7          6           0       -1.190668    2.146946   -0.231422
      8          6           0       -3.037751    0.432507    0.389748
      9          6           0       -3.225197   -1.071658    0.469354
     10          6           0       -1.939876   -1.665132   -0.147253
     11          8           0       -3.893683    1.270308    0.676548
     12          6           0       -0.871738    2.799725    1.128826
     13          6           0       -2.203125   -2.424387   -1.449395
     14          8           0       -1.289828   -2.613265    0.720690
     15          6           0        2.818910   -0.243246   -0.130202
     16          8           0        3.721424    0.757139    0.402834
     17          6           0        3.337273   -0.731759   -1.486369
     18          6           0        2.932586   -1.380773    0.901649
     19          8           0        2.584349   -0.968976    2.222522
     20          1           0        0.408124   -0.528381   -1.940283
     21          1           0        0.647972   -1.671680   -0.638468
     22          1           0        1.070503    0.444746    0.866772
     23          1           0        1.981139    1.775936   -1.708667
     24          1           0        1.777436    2.460629   -0.105760
     25          1           0       -0.351864    1.767132   -2.177220
     26          1           0        0.068771    3.333045   -1.515073
     27          1           0       -2.045656    2.703168   -0.644241
     28          1           0       -3.333191   -1.375188    1.517284
     29          1           0       -4.143164   -1.368744   -0.049820
     30          1           0       -0.589731    3.850675    0.989074
     31          1           0       -0.049392    2.293444    1.645802
     32          1           0       -1.748066    2.773499    1.785709
     33          1           0       -1.266824   -2.767957   -1.901506
     34          1           0       -2.827843   -3.300995   -1.244079
     35          1           0       -2.725192   -1.786469   -2.169657
     36          1           0       -1.085568   -2.159335    1.557511
     37          1           0        3.786106    1.480375   -0.242703
     38          1           0        2.739820   -1.565297   -1.871527
     39          1           0        3.319281    0.068873   -2.234484
     40          1           0        4.373358   -1.073781   -1.387920
     41          1           0        2.268890   -2.210810    0.646641
     42          1           0        3.966087   -1.756722    0.880624
     43          1           0        3.141472   -0.196018    2.421625
 ---------------------------------------------------------------------
 Rotational constants (GHZ):      0.5318093      0.2799234      0.2283931
 Standard basis: 6-31G(d) (6D, 7F)
 There are   333 symmetry adapted cartesian basis functions of A   symmetry.
 There are   333 symmetry adapted basis functions of A   symmetry.
   333 basis functions,   628 primitive gaussians,   333 cartesian basis functions
    73 alpha electrons       73 beta electrons
       nuclear repulsion energy      1613.5500290344 Hartrees.
 NAtoms=   43 NActive=   43 NUniq=   43 SFac= 1.00D+00 NAtFMM=   60 NAOKFM=F Big=F
 Integral buffers will be    131072 words long.
 Raffenetti 2 integral format.
 Two-electron integral symmetry is turned on.
 ------------------------------------------------------------------------------
 Polarizable Continuum Model (PCM)
 =================================
 Model                : PCM (using non-symmetric T matrix).
 Atomic radii         : SMD-Coulomb.
 Polarization charges : Total charges.
 Charge compensation  : None.
 Solution method      : On-the-fly selection.
 Cavity type          : VdW (van der Waals Surface) (Alpha=1.000).
 Cavity algorithm     : GePol (No added spheres)
                        Default sphere list used, NSphG=   43.
                        Lebedev-Laikov grids with approx.  5.0 points / Ang**2.
                        Smoothing algorithm: Karplus/York (Gamma=1.0000).
                        Polarization charges: spherical gaussians, with
                                              point-specific exponents (IZeta= 3).
                        Self-potential: point-specific (ISelfS= 7).
                        Self-field    : sphere-specific E.n sum rule (ISelfD= 2).
 1st derivatives      : Analytical E(r).r(x)/FMM algorithm (CHGder, D1EAlg=3).
                        Cavity 1st derivative terms included.
 Solvent              : Methanol, Eps=  32.613000 Eps(inf)=   1.765709
 ------------------------------------------------------------------------------
 ------------------------------------------------------------------------------
 Atomic radii for non-electrostatic terms: SMD-CDS.
 ------------------------------------------------------------------------------
 Nuclear repulsion after PCM non-electrostatic terms =     1613.5516186116 Hartrees.
 One-electron integrals computed using PRISM.
 NBasis=   333 RedAO= T EigKep=  9.18D-04  NBF=   333
 NBsUse=   333 1.00D-06 EigRej= -1.00D+00 NBFU=   333
 Initial guess from the checkpoint file:  "DY-202A-11R_12.chk"
 B after Tr=     0.000000    0.000000    0.000000
         Rot=    0.999994    0.002500   -0.002153    0.000885 Ang=   0.39 deg.
 ExpMin= 1.61D-01 ExpMax= 5.48D+03 ExpMxC= 8.25D+02 IAcc=1 IRadAn=         1 AccDes= 0.00D+00
 Harris functional with IExCor=  402 and IRadAn=       1 diagonalized for initial guess.
 HarFok:  IExCor=  402 AccDes= 0.00D+00 IRadAn=         1 IDoV= 1 UseB2=F ITyADJ=14
 ICtDFT=  3500011 ScaDFX=  1.000000  1.000000  1.000000  1.000000
 FoFCou: FMM=F IPFlag=           0 FMFlag=      100000 FMFlg1=           0
         NFxFlg=           0 DoJE=T BraDBF=F KetDBF=T FulRan=T
         wScrn=  0.000000 ICntrl=     500 IOpCl=  0 I1Cent=   200000004 NGrid=           0
         NMat0=    1 NMatS0=      1 NMatT0=    0 NMatD0=    1 NMtDS0=    0 NMtDT0=    0
 Petite list used in FoFCou.
 Keep R1 ints in memory in canonical form, NReq=1565304907.
 Requested convergence on RMS density matrix=1.00D-08 within 128 cycles.
 Requested convergence on MAX density matrix=1.00D-06.
 Requested convergence on             energy=1.00D-06.
 No special actions if energy rises.
 Inv3:  Mode=1 IEnd=    21870000.
 Iteration    1 A*A^-1 deviation from unit magnitude is 6.55D-15 for   2690.
 Iteration    1 A*A^-1 deviation from orthogonality  is 6.44D-15 for   2680   2597.
 Iteration    1 A^-1*A deviation from unit magnitude is 6.66D-15 for   2690.
 Iteration    1 A^-1*A deviation from orthogonality  is 2.72D-13 for   2162   1359.
 Error on total polarization charges =  0.05204
 SCF Done:  E(RB3LYP) =  -886.952666158     A.U. after    9 cycles
            NFock=  9  Conv=0.74D-08     -V/T= 2.0094
 SMD-CDS (non-electrostatic) energy       (kcal/mol) =       1.00
 (included in total energy above)
 D1PCM: PCM CHGder 1st derivatives, ID1Alg=3 FixD1E=F DoIter=F DoCFld=F I1PDM=0.
 Calling FoFJK, ICntrl=      2127 FMM=F ISym2X=0 I1Cent= 0 IOpClX= 0 NMat=1 NMatS=1 NMatT=0.
 ***** Axes restored to original set *****
 -------------------------------------------------------------------
 Center     Atomic                   Forces (Hartrees/Bohr)
 Number     Number              X              Y              Z
 -------------------------------------------------------------------
      1        6           0.000654511    0.000517001   -0.000564160
      2        6          -0.000081953   -0.000053857    0.000361705
      3        6           0.000037363    0.000231585    0.000180868
      4        6          -0.000173421    0.000042304   -0.000273920
      5        6           0.000206289   -0.000010889    0.000170787
      6        6           0.000144048    0.000102089   -0.000198849
      7        6          -0.000311075   -0.000450099   -0.000164764
      8        6           0.000540956   -0.000008235    0.001254047
      9        6          -0.001016027   -0.000198382   -0.001006938
     10        6           0.001116359   -0.000492730    0.000061035
     11        8          -0.000657810    0.000320621   -0.000323282
     12        6          -0.000010533    0.000107181   -0.000124168
     13        6          -0.000558680   -0.000047838    0.000066657
     14        8          -0.000385455    0.000337976   -0.000073620
     15        6           0.000119013    0.000324952    0.000199782
     16        8           0.000093738   -0.000374486   -0.000346283
     17        6          -0.000120461   -0.000183750    0.000053542
     18        6           0.000779897    0.000294972   -0.000555509
     19        8          -0.000248152   -0.000340392    0.000296205
     20        1          -0.000063130    0.000056322   -0.000045826
     21        1          -0.000308889    0.000143812   -0.000022450
     22        1          -0.000062837   -0.000073894   -0.000096421
     23        1           0.000041334   -0.000031905   -0.000155879
     24        1           0.000110612   -0.000061446    0.000068211
     25        1          -0.000160279   -0.000116165    0.000000847
     26        1          -0.000029479    0.000136097    0.000004002
     27        1          -0.000011422   -0.000121476    0.000093957
     28        1           0.000333608    0.000122755    0.000218958
     29        1           0.000082308   -0.000268933    0.000122420
     30        1           0.000030276    0.000045201    0.000068948
     31        1          -0.000029813    0.000023982    0.000051801
     32        1          -0.000098204    0.000035507    0.000127127
     33        1           0.000079092    0.000067152    0.000139238
     34        1          -0.000031046   -0.000122262   -0.000145349
     35        1           0.000012742    0.000014103   -0.000047703
     36        1          -0.000054470   -0.000222018    0.000023708
     37        1           0.000048366    0.000078916    0.000208472
     38        1           0.000204529    0.000142976    0.000068905
     39        1          -0.000108265    0.000157018    0.000116933
     40        1           0.000209141   -0.000091056    0.000009716
     41        1          -0.000181230    0.000065896    0.000501008
     42        1           0.000029332   -0.000103739    0.000084695
     43        1          -0.000170881    0.000005136   -0.000408457
 -------------------------------------------------------------------
 Cartesian Forces:  Max     0.001254047 RMS     0.000301077

 GradGradGradGradGradGradGradGradGradGradGradGradGradGradGradGradGradGrad
 Berny optimization.
 Using GEDIIS/GDIIS optimizer.
 FormGI is forming the generalized inverse of G from B-inverse, IUseBI=4.
 Internal  Forces:  Max     0.000627770 RMS     0.000155218
 Search for a local minimum.
 Step number   6 out of a maximum of  258
 All quantities printed in internal units (Hartrees-Bohrs-Radians)
 Mixed Optimization -- En-DIIS/RFO-DIIS
 Swapping is turned off.
 Update second derivatives using D2CorX and points    3    4    5    6
 DE= -9.31D-05 DEPred=-1.15D-04 R= 8.10D-01
 TightC=F SS=  1.41D+00  RLast= 1.84D-01 DXNew= 1.2000D+00 5.5310D-01
 Trust test= 8.10D-01 RLast= 1.84D-01 DXMaxT set to 7.14D-01
 ITU=  1  1 -1  1  1  0
     Eigenvalues ---    0.00230   0.00276   0.00331   0.00365   0.00367
     Eigenvalues ---    0.00408   0.00635   0.00719   0.00771   0.00870
     Eigenvalues ---    0.00996   0.01143   0.01198   0.01290   0.01333
     Eigenvalues ---    0.01431   0.02575   0.02703   0.03177   0.03831
     Eigenvalues ---    0.03977   0.04089   0.04415   0.04601   0.04680
     Eigenvalues ---    0.04833   0.04847   0.05065   0.05130   0.05295
     Eigenvalues ---    0.05422   0.05475   0.05559   0.05577   0.05603
     Eigenvalues ---    0.05622   0.05719   0.05794   0.05936   0.06093
     Eigenvalues ---    0.06169   0.06240   0.07366   0.07721   0.08123
     Eigenvalues ---    0.08676   0.08948   0.09081   0.09251   0.09664
     Eigenvalues ---    0.10363   0.11874   0.12127   0.13237   0.14170
     Eigenvalues ---    0.14623   0.15495   0.15955   0.15990   0.16000
     Eigenvalues ---    0.16000   0.16000   0.16000   0.16000   0.16000
     Eigenvalues ---    0.16016   0.16040   0.16198   0.16392   0.16668
     Eigenvalues ---    0.17292   0.18042   0.18533   0.20218   0.20972
     Eigenvalues ---    0.22932   0.23489   0.24746   0.25090   0.26382
     Eigenvalues ---    0.26973   0.27129   0.27862   0.28024   0.28569
     Eigenvalues ---    0.28867   0.29386   0.29479   0.29710   0.30248
     Eigenvalues ---    0.30936   0.31645   0.32401   0.33752   0.33824
     Eigenvalues ---    0.33856   0.33867   0.33929   0.34009   0.34064
     Eigenvalues ---    0.34097   0.34105   0.34145   0.34156   0.34180
     Eigenvalues ---    0.34195   0.34203   0.34290   0.34310   0.34330
     Eigenvalues ---    0.34374   0.34459   0.34490   0.34632   0.35287
     Eigenvalues ---    0.39166   0.41172   0.42151   0.51731   0.52271
     Eigenvalues ---    0.52549   0.52832   0.95131
 En-DIIS/RFO-DIIS IScMMF=        0 using points:     6    5    4    3    2
 RFO step:  Lambda=-1.71479031D-05.
 DidBck=F Rises=F RFO-DIIS coefs:    0.92760    0.25295   -0.05812   -0.14911    0.02669
 Iteration  1 RMS(Cart)=  0.00858968 RMS(Int)=  0.00007419
 Iteration  2 RMS(Cart)=  0.00007543 RMS(Int)=  0.00000871
 Iteration  3 RMS(Cart)=  0.00000001 RMS(Int)=  0.00000871
 Variable       Old X    -DE/DX   Delta X   Delta X   Delta X     New X
                                 (Linear)    (Quad)   (Total)
    R1        2.56111   0.00005  -0.00002   0.00036   0.00034   2.56146
    R2        2.85678  -0.00032   0.00056  -0.00200  -0.00144   2.85534
    R3        2.78138   0.00054  -0.00092   0.00210   0.00120   2.78258
    R4        2.84090   0.00009  -0.00008  -0.00012  -0.00020   2.84070
    R5        2.89753   0.00040   0.00015   0.00054   0.00067   2.89820
    R6        2.92638   0.00011   0.00025  -0.00005   0.00021   2.92659
    R7        2.07798   0.00005  -0.00003  -0.00008  -0.00011   2.07787
    R8        2.06777  -0.00022   0.00007  -0.00054  -0.00047   2.06730
    R9        2.92598  -0.00003   0.00003   0.00050   0.00053   2.92651
   R10        2.94847   0.00063  -0.00008   0.00149   0.00141   2.94989
   R11        2.07115  -0.00008   0.00018  -0.00026  -0.00009   2.07107
   R12        2.91036   0.00036   0.00002   0.00074   0.00077   2.91113
   R13        2.07654   0.00015  -0.00005   0.00036   0.00031   2.07684
   R14        2.07131   0.00005  -0.00010   0.00056   0.00046   2.07177
   R15        2.91219   0.00029  -0.00002   0.00041   0.00038   2.91257
   R16        2.07397   0.00009  -0.00011   0.00038   0.00027   2.07425
   R17        2.07485   0.00013  -0.00012   0.00039   0.00027   2.07511
   R18        2.91417   0.00018   0.00010  -0.00021  -0.00010   2.91407
   R19        2.07939  -0.00009  -0.00001  -0.00018  -0.00020   2.07919
   R20        2.86839   0.00040  -0.00026   0.00050   0.00024   2.86863
   R21        2.32734   0.00059  -0.00022   0.00083   0.00061   2.32795
   R22        2.91806   0.00019  -0.00070   0.00042  -0.00030   2.91777
   R23        2.07177   0.00014   0.00008   0.00038   0.00046   2.07223
   R24        2.07049  -0.00006   0.00002  -0.00047  -0.00045   2.07005
   R25        2.89155   0.00010   0.00009   0.00018   0.00027   2.89183
   R26        2.72202  -0.00031  -0.00017  -0.00136  -0.00154   2.72048
   R27        2.07316   0.00005  -0.00003   0.00012   0.00009   2.07324
   R28        2.06995  -0.00001  -0.00027   0.00037   0.00009   2.07004
   R29        2.07021   0.00015  -0.00010   0.00044   0.00035   2.07056
   R30        2.06932  -0.00001   0.00002   0.00013   0.00016   2.06948
   R31        2.07084   0.00010  -0.00013   0.00035   0.00022   2.07106
   R32        2.06860   0.00003  -0.00002  -0.00004  -0.00006   2.06854
   R33        1.83998  -0.00008   0.00010  -0.00012  -0.00002   1.83996
   R34        2.73810  -0.00017   0.00003  -0.00037  -0.00034   2.73776
   R35        2.89476  -0.00015   0.00047  -0.00081  -0.00033   2.89442
   R36        2.91018   0.00002  -0.00038   0.00102   0.00064   2.91082
   R37        1.83602  -0.00007  -0.00010   0.00011   0.00002   1.83604
   R38        2.07016  -0.00024   0.00016  -0.00056  -0.00040   2.06976
   R39        2.07096   0.00005  -0.00004   0.00005   0.00001   2.07097
   R40        2.07022   0.00023  -0.00024   0.00066   0.00042   2.07064
   R41        2.69612  -0.00009  -0.00072   0.00047  -0.00025   2.69587
   R42        2.06533  -0.00008   0.00008  -0.00029  -0.00022   2.06511
   R43        2.07862   0.00006   0.00011   0.00003   0.00013   2.07875
   R44        1.83944  -0.00019   0.00004  -0.00015  -0.00011   1.83933
    A1        2.26442   0.00012  -0.00028   0.00124   0.00095   2.26537
    A2        1.90771  -0.00005   0.00028  -0.00144  -0.00117   1.90654
    A3        2.11007  -0.00007   0.00000   0.00013   0.00013   2.11021
    A4        2.23298  -0.00022   0.00069  -0.00143  -0.00074   2.23223
    A5        1.96269   0.00010  -0.00054   0.00122   0.00063   1.96333
    A6        2.08732   0.00012  -0.00009   0.00032   0.00024   2.08756
    A7        1.97580   0.00038   0.00027   0.00077   0.00104   1.97684
    A8        1.90966  -0.00017   0.00011  -0.00055  -0.00044   1.90922
    A9        1.87630  -0.00027   0.00006  -0.00112  -0.00106   1.87524
   A10        1.92222  -0.00007  -0.00031  -0.00029  -0.00060   1.92162
   A11        1.92927   0.00006  -0.00004   0.00038   0.00035   1.92962
   A12        1.84555   0.00006  -0.00011   0.00078   0.00067   1.84622
   A13        1.96378  -0.00013  -0.00014  -0.00023  -0.00038   1.96340
   A14        1.95920   0.00043  -0.00049   0.00173   0.00124   1.96044
   A15        1.86673  -0.00017   0.00013  -0.00063  -0.00049   1.86624
   A16        1.95549  -0.00023  -0.00031   0.00015  -0.00017   1.95532
   A17        1.87582   0.00014   0.00073  -0.00177  -0.00104   1.87479
   A18        1.83361  -0.00004   0.00021   0.00057   0.00078   1.83440
   A19        2.03118  -0.00010   0.00094  -0.00028   0.00067   2.03184
   A20        1.91766   0.00002  -0.00103   0.00102  -0.00001   1.91765
   A21        1.88972  -0.00005   0.00046  -0.00044   0.00002   1.88974
   A22        1.86317   0.00000  -0.00025  -0.00051  -0.00076   1.86241
   A23        1.90125   0.00014  -0.00029   0.00039   0.00010   1.90135
   A24        1.85296   0.00000   0.00009  -0.00018  -0.00009   1.85287
   A25        2.04081   0.00017   0.00029   0.00086   0.00114   2.04195
   A26        1.91162   0.00001  -0.00032   0.00031  -0.00001   1.91160
   A27        1.87749  -0.00001  -0.00019  -0.00009  -0.00028   1.87720
   A28        1.88785  -0.00017   0.00054  -0.00127  -0.00073   1.88712
   A29        1.88951  -0.00007  -0.00016   0.00026   0.00010   1.88962
   A30        1.84709   0.00006  -0.00021  -0.00014  -0.00035   1.84674
   A31        1.96113  -0.00004  -0.00012   0.00061   0.00050   1.96162
   A32        1.95801   0.00009   0.00040  -0.00080  -0.00040   1.95761
   A33        1.83914  -0.00006  -0.00019   0.00026   0.00007   1.83922
   A34        1.97831   0.00002   0.00077  -0.00084  -0.00007   1.97824
   A35        1.86318   0.00006  -0.00003  -0.00025  -0.00028   1.86289
   A36        1.85213  -0.00008  -0.00100   0.00118   0.00018   1.85231
   A37        1.90327  -0.00004   0.00003   0.00017   0.00014   1.90341
   A38        2.19519   0.00016  -0.00007   0.00040   0.00028   2.19547
   A39        2.18472  -0.00011   0.00002  -0.00055  -0.00057   2.18415
   A40        1.83084   0.00003  -0.00010   0.00003  -0.00013   1.83072
   A41        1.91415  -0.00014  -0.00081  -0.00585  -0.00665   1.90750
   A42        1.92550   0.00021   0.00085   0.00373   0.00460   1.93009
   A43        1.93614  -0.00011   0.00014  -0.00241  -0.00228   1.93385
   A44        1.98663  -0.00008   0.00067   0.00167   0.00234   1.98897
   A45        1.87059   0.00009  -0.00074   0.00242   0.00168   1.87228
   A46        1.81179  -0.00001   0.00009  -0.00077  -0.00071   1.81108
   A47        1.95005   0.00010  -0.00084  -0.00046  -0.00129   1.94876
   A48        1.92955   0.00014  -0.00040   0.00311   0.00272   1.93227
   A49        1.96851  -0.00020   0.00078  -0.00304  -0.00225   1.96627
   A50        1.96926  -0.00005   0.00057   0.00056   0.00115   1.97041
   A51        1.83776   0.00003  -0.00023   0.00070   0.00045   1.83821
   A52        1.92443   0.00009  -0.00022   0.00116   0.00094   1.92537
   A53        1.95618   0.00005   0.00041  -0.00032   0.00010   1.95628
   A54        1.93193   0.00006  -0.00020   0.00051   0.00031   1.93224
   A55        1.88589  -0.00007   0.00003  -0.00024  -0.00021   1.88568
   A56        1.88067  -0.00007  -0.00003  -0.00058  -0.00061   1.88006
   A57        1.88229  -0.00007   0.00000  -0.00060  -0.00060   1.88169
   A58        1.93899  -0.00032   0.00038  -0.00130  -0.00093   1.93806
   A59        1.91300   0.00029  -0.00055   0.00231   0.00176   1.91476
   A60        1.93139   0.00004  -0.00021   0.00025   0.00003   1.93142
   A61        1.89000   0.00000   0.00034  -0.00130  -0.00096   1.88905
   A62        1.89544   0.00008  -0.00003  -0.00056  -0.00060   1.89484
   A63        1.89396  -0.00009   0.00009   0.00059   0.00068   1.89463
   A64        1.88144   0.00032  -0.00072   0.00200   0.00128   1.88272
   A65        1.90806   0.00013   0.00058   0.00120   0.00178   1.90984
   A66        1.98651   0.00000   0.00029  -0.00012   0.00016   1.98667
   A67        1.94650   0.00009  -0.00080   0.00158   0.00079   1.94729
   A68        1.91250  -0.00012   0.00005  -0.00234  -0.00228   1.91022
   A69        1.79006  -0.00015  -0.00108  -0.00089  -0.00197   1.78810
   A70        1.90991   0.00003   0.00082   0.00042   0.00125   1.91116
   A71        1.88703   0.00036  -0.00074   0.00203   0.00129   1.88832
   A72        1.94912   0.00015   0.00028   0.00094   0.00122   1.95035
   A73        1.94531  -0.00034  -0.00005  -0.00065  -0.00070   1.94461
   A74        1.91776   0.00006  -0.00013  -0.00034  -0.00047   1.91728
   A75        1.88275   0.00009  -0.00018   0.00106   0.00087   1.88362
   A76        1.88582  -0.00007  -0.00011  -0.00008  -0.00018   1.88564
   A77        1.88069   0.00012   0.00019  -0.00097  -0.00078   1.87991
   A78        1.97046  -0.00013  -0.00148  -0.00028  -0.00176   1.96870
   A79        1.93887   0.00041  -0.00070   0.00241   0.00172   1.94059
   A80        1.88495   0.00007   0.00066   0.00085   0.00151   1.88645
   A81        1.86189  -0.00042   0.00073  -0.00288  -0.00215   1.85974
   A82        1.92376   0.00010   0.00076  -0.00026   0.00050   1.92426
   A83        1.88236  -0.00002   0.00009   0.00016   0.00025   1.88260
   A84        1.85341  -0.00055   0.00042  -0.00412  -0.00370   1.84971
    D1        0.08459   0.00000  -0.00110  -0.00145  -0.00255   0.08204
    D2       -3.07877   0.00013   0.00173   0.00493   0.00666  -3.07211
    D3       -3.10524  -0.00005  -0.00141  -0.00316  -0.00457  -3.10981
    D4        0.01458   0.00008   0.00143   0.00321   0.00464   0.01923
    D5        0.37301  -0.00005  -0.00246   0.00121  -0.00125   0.37175
    D6       -1.88014  -0.00012  -0.00378   0.00253  -0.00124  -1.88139
    D7        2.39538  -0.00003  -0.00267   0.00137  -0.00130   2.39408
    D8       -2.71553   0.00001  -0.00214   0.00313   0.00099  -2.71454
    D9        1.31451  -0.00006  -0.00345   0.00445   0.00100   1.31551
   D10       -0.69316   0.00002  -0.00235   0.00330   0.00095  -0.69221
   D11        0.06555  -0.00018   0.00060   0.00088   0.00147   0.06702
   D12       -3.07725   0.00017   0.00267   0.01779   0.02046  -3.05679
   D13       -3.11926  -0.00022   0.00031  -0.00062  -0.00031  -3.11957
   D14        0.02112   0.00013   0.00239   0.01629   0.01868   0.03980
   D15        0.65511   0.00010   0.00332   0.00057   0.00389   0.65900
   D16       -1.49591   0.00006   0.00345   0.00081   0.00426  -1.49165
   D17        2.79096   0.00022   0.00349   0.00076   0.00425   2.79521
   D18       -2.46334  -0.00004   0.00031  -0.00621  -0.00590  -2.46924
   D19        1.66883  -0.00009   0.00044  -0.00597  -0.00554   1.66329
   D20       -0.32749   0.00008   0.00048  -0.00602  -0.00554  -0.33303
   D21       -0.08543   0.00004  -0.00281  -0.00583  -0.00864  -0.09407
   D22        2.04079  -0.00016  -0.00226  -0.01021  -0.01247   2.02832
   D23       -2.20177   0.00003  -0.00334  -0.00765  -0.01098  -2.21275
   D24        3.03642   0.00015  -0.00022  -0.00007  -0.00029   3.03612
   D25       -1.12055  -0.00004   0.00032  -0.00445  -0.00413  -1.12468
   D26        0.92008   0.00015  -0.00075  -0.00189  -0.00264   0.91744
   D27       -1.38169   0.00000   0.00166  -0.00122   0.00044  -1.38124
   D28        2.67646   0.00006   0.00263  -0.00268  -0.00005   2.67641
   D29        0.67417  -0.00002   0.00255  -0.00390  -0.00135   0.67282
   D30        0.76239  -0.00002   0.00177  -0.00160   0.00017   0.76256
   D31       -1.46265   0.00005   0.00274  -0.00306  -0.00032  -1.46297
   D32        2.81825  -0.00003   0.00266  -0.00428  -0.00162   2.81663
   D33        2.79543   0.00005   0.00142  -0.00059   0.00084   2.79627
   D34        0.57039   0.00011   0.00239  -0.00204   0.00035   0.57073
   D35       -1.43190   0.00004   0.00231  -0.00327  -0.00095  -1.43285
   D36        0.64752  -0.00019  -0.00527   0.00238  -0.00289   0.64463
   D37       -1.47172  -0.00014  -0.00480   0.00244  -0.00235  -1.47408
   D38        2.79491  -0.00012  -0.00461   0.00235  -0.00226   2.79265
   D39        2.87452   0.00010  -0.00632   0.00468  -0.00165   2.87287
   D40        0.75528   0.00016  -0.00585   0.00474  -0.00112   0.75417
   D41       -1.26127   0.00017  -0.00566   0.00465  -0.00102  -1.26229
   D42       -1.40296   0.00000  -0.00581   0.00440  -0.00141  -1.40437
   D43        2.76099   0.00006  -0.00534   0.00446  -0.00088   2.76011
   D44        0.74443   0.00008  -0.00515   0.00436  -0.00078   0.74365
   D45        3.06225   0.00006   0.00210  -0.00054   0.00157   3.06382
   D46        0.91750   0.00011   0.00139   0.00169   0.00308   0.92058
   D47       -1.25374   0.00000   0.00070  -0.00006   0.00065  -1.25310
   D48        0.83280   0.00007   0.00298  -0.00178   0.00120   0.83400
   D49       -1.31195   0.00012   0.00227   0.00045   0.00271  -1.30924
   D50        2.79999   0.00001   0.00158  -0.00130   0.00028   2.80027
   D51       -1.19856   0.00005   0.00215  -0.00008   0.00206  -1.19649
   D52        2.93988   0.00010   0.00144   0.00214   0.00358   2.94346
   D53        0.76864  -0.00001   0.00075   0.00040   0.00114   0.76978
   D54        0.84283  -0.00003   0.00412  -0.00372   0.00040   0.84323
   D55       -1.31175   0.00007   0.00344  -0.00291   0.00053  -1.31123
   D56        2.97168   0.00000   0.00396  -0.00286   0.00110   2.97278
   D57        2.99067  -0.00007   0.00322  -0.00297   0.00025   2.99092
   D58        0.83608   0.00003   0.00254  -0.00216   0.00038   0.83646
   D59       -1.16367  -0.00004   0.00306  -0.00211   0.00095  -1.16272
   D60       -1.29855   0.00000   0.00305  -0.00325  -0.00019  -1.29874
   D61        2.83005   0.00009   0.00237  -0.00244  -0.00007   2.82998
   D62        0.83030   0.00002   0.00289  -0.00239   0.00050   0.83080
   D63       -1.28553  -0.00002   0.00105   0.00138   0.00243  -1.28310
   D64        0.95702   0.00008   0.00217   0.00007   0.00225   0.95927
   D65        2.98982   0.00003   0.00136   0.00089   0.00225   2.99207
   D66        0.88118  -0.00003   0.00128   0.00137   0.00265   0.88383
   D67        3.12373   0.00008   0.00240   0.00007   0.00247   3.12620
   D68       -1.12665   0.00003   0.00159   0.00088   0.00247  -1.12418
   D69        2.87509  -0.00008   0.00123   0.00069   0.00192   2.87701
   D70       -1.16555   0.00003   0.00235  -0.00061   0.00174  -1.16381
   D71        0.86725  -0.00002   0.00153   0.00021   0.00174   0.86899
   D72       -3.07512   0.00003   0.00298  -0.00625  -0.00327  -3.07839
   D73        1.10643   0.00002   0.00282  -0.00653  -0.00371   1.10272
   D74       -0.99580   0.00003   0.00268  -0.00590  -0.00322  -0.99902
   D75        0.96391  -0.00001   0.00212  -0.00567  -0.00355   0.96036
   D76       -1.13772  -0.00002   0.00196  -0.00595  -0.00399  -1.14171
   D77        3.04324  -0.00001   0.00182  -0.00532  -0.00351   3.03973
   D78       -1.07538  -0.00004   0.00238  -0.00565  -0.00328  -1.07866
   D79        3.10617  -0.00005   0.00221  -0.00593  -0.00372   3.10245
   D80        1.00395  -0.00004   0.00207  -0.00531  -0.00324   1.00071
   D81       -0.11504   0.00019  -0.00229  -0.00443  -0.00673  -0.12177
   D82        1.96526   0.00000  -0.00261  -0.01020  -0.01280   1.95245
   D83       -2.26139   0.00016  -0.00349  -0.00855  -0.01205  -2.27344
   D84        3.02775  -0.00015  -0.00435  -0.02122  -0.02556   3.00219
   D85       -1.17514  -0.00034  -0.00467  -0.02698  -0.03164  -1.20678
   D86        0.88140  -0.00019  -0.00555  -0.02534  -0.03089   0.85052
   D87        0.11638  -0.00014   0.00293   0.00582   0.00874   0.12512
   D88       -1.99750  -0.00014   0.00346   0.00852   0.01197  -1.98552
   D89        2.20588   0.00000   0.00280   0.00938   0.01218   2.21805
   D90       -1.94910   0.00007   0.00388   0.01396   0.01784  -1.93126
   D91        2.22021   0.00006   0.00441   0.01665   0.02107   2.24128
   D92        0.14040   0.00020   0.00375   0.01752   0.02127   0.16167
   D93        2.22278   0.00009   0.00428   0.01140   0.01568   2.23847
   D94        0.10891   0.00009   0.00481   0.01410   0.01891   0.12782
   D95       -1.97090   0.00023   0.00415   0.01497   0.01912  -1.95179
   D96        1.03360   0.00009  -0.00322   0.00913   0.00592   1.03952
   D97        3.12164   0.00007  -0.00292   0.00819   0.00528   3.12692
   D98       -1.07337   0.00017  -0.00329   0.01054   0.00726  -1.06611
   D99        3.06681   0.00001  -0.00315   0.00585   0.00269   3.06950
   D100      -1.12833  -0.00001  -0.00285   0.00491   0.00205  -1.12628
   D101       0.95984   0.00009  -0.00322   0.00726   0.00403   0.96388
   D102      -1.06177  -0.00016  -0.00213   0.00519   0.00306  -1.05871
   D103       1.02627  -0.00017  -0.00182   0.00425   0.00242   1.02869
   D104       3.11445  -0.00007  -0.00219   0.00660   0.00441   3.11885
   D105       1.00968   0.00002   0.01284   0.01904   0.03187   1.04155
   D106      -1.01051  -0.00003   0.01263   0.01764   0.03028  -0.98023
   D107       3.11855   0.00023   0.01148   0.02059   0.03207  -3.13257
   D108      -1.17993   0.00008   0.00604   0.01522   0.02126  -1.15867
   D109       1.00828   0.00009   0.00684   0.01429   0.02113   1.02940
   D110       3.03577  -0.00001   0.00726   0.01333   0.02060   3.05636
   D111      -1.10564  -0.00001  -0.00357  -0.00056  -0.00413  -1.10977
   D112       1.00162  -0.00003  -0.00365   0.00100  -0.00265   0.99897
   D113       3.08515  -0.00006  -0.00353  -0.00084  -0.00438   3.08077
   D114       3.03523  -0.00010  -0.00457  -0.00027  -0.00484   3.03039
   D115      -1.14069  -0.00011  -0.00465   0.00129  -0.00336  -1.14405
   D116       0.94284  -0.00014  -0.00454  -0.00055  -0.00509   0.93775
   D117       1.08515   0.00013  -0.00375   0.00178  -0.00197   1.08317
   D118      -3.09078   0.00011  -0.00384   0.00334  -0.00050  -3.09127
   D119      -1.00725   0.00009  -0.00372   0.00149  -0.00222  -1.00947
   D120      -1.02266   0.00017   0.00656   0.00015   0.00671  -1.01595
   D121       1.06806  -0.00018   0.00598  -0.00203   0.00395   1.07201
   D122       3.12901   0.00007   0.00610   0.00006   0.00616   3.13517
   D123       1.01753   0.00028   0.00628   0.00176   0.00804   1.02557
   D124       3.10825  -0.00007   0.00570  -0.00042   0.00528   3.11353
   D125      -1.11399   0.00018   0.00581   0.00167   0.00749  -1.10650
   D126       3.04689   0.00008   0.00614  -0.00118   0.00497   3.05185
   D127      -1.14558  -0.00027   0.00557  -0.00336   0.00221  -1.14337
   D128       0.91536  -0.00002   0.00568  -0.00126   0.00442   0.91979
   D129      -0.94836   0.00018  -0.00280   0.01085   0.00804  -0.94032
   D130      -3.08284   0.00004  -0.00153   0.00999   0.00847  -3.07437
   D131       1.16121   0.00025  -0.00243   0.01156   0.00913   1.17034
         Item               Value     Threshold  Converged?
 Maximum Force            0.000628     0.000450     NO 
 RMS     Force            0.000155     0.000300     YES
 Maximum Displacement     0.052299     0.001800     NO 
 RMS     Displacement     0.008598     0.001200     NO 
 Predicted change in Energy=-4.327218D-05
 GradGradGradGradGradGradGradGradGradGradGradGradGradGradGradGradGradGrad

                          Input orientation:                          
 ---------------------------------------------------------------------
 Center     Atomic      Atomic             Coordinates (Angstroms)
 Number     Number       Type             X           Y           Z
 ---------------------------------------------------------------------
      1          6           0       -1.633970    0.719936   -0.095262
      2          6           0       -0.989653   -0.423849   -0.432747
      3          6           0        0.429376   -0.579788   -0.903656
      4          6           0        1.419086    0.373691   -0.189666
      5          6           0        1.372937    1.812154   -0.761493
      6          6           0       -0.012121    2.337464   -1.184354
      7          6           0       -1.166457    2.154291   -0.179635
      8          6           0       -2.999347    0.394427    0.349691
      9          6           0       -3.169876   -1.113917    0.363236
     10          6           0       -1.876115   -1.665270   -0.274084
     11          8           0       -3.874301    1.209648    0.645411
     12          6           0       -0.867298    2.751353    1.210315
     13          6           0       -2.127851   -2.354784   -1.616835
     14          8           0       -1.225473   -2.654130    0.545257
     15          6           0        2.871801   -0.196591   -0.155637
     16          8           0        3.761570    0.785961    0.429008
     17          6           0        3.405055   -0.613939   -1.529483
     18          6           0        2.993196   -1.379076    0.823976
     19          8           0        2.624183   -1.032174    2.157639
     20          1           0        0.472323   -0.423742   -1.991240
     21          1           0        0.716034   -1.622961   -0.741222
     22          1           0        1.108913    0.427866    0.860091
     23          1           0        2.021469    1.883613   -1.645882
     24          1           0        1.798895    2.492704   -0.014928
     25          1           0       -0.307661    1.870656   -2.132809
     26          1           0        0.091340    3.409595   -1.398028
     27          1           0       -2.024137    2.717901   -0.576253
     28          1           0       -3.270672   -1.457823    1.399602
     29          1           0       -4.084521   -1.402897   -0.165785
     30          1           0       -0.593047    3.809725    1.119249
     31          1           0       -0.046121    2.230260    1.714375
     32          1           0       -1.750015    2.689996    1.856523
     33          1           0       -1.186721   -2.670610   -2.079238
     34          1           0       -2.750519   -3.243767   -1.464797
     35          1           0       -2.645820   -1.680468   -2.306187
     36          1           0       -1.054564   -2.254703    1.416619
     37          1           0        3.808574    1.548124   -0.171730
     38          1           0        2.823209   -1.437190   -1.957652
     39          1           0        3.380482    0.221064   -2.238840
     40          1           0        4.445827   -0.944693   -1.439886
     41          1           0        2.344290   -2.206550    0.526586
     42          1           0        4.032374   -1.738917    0.797801
     43          1           0        3.162925   -0.255988    2.391449
 ---------------------------------------------------------------------
                    Distance matrix (angstroms):
                    1          2          3          4          5
     1  C    0.000000
     2  C    1.355465   0.000000
     3  C    2.569081   1.503235   0.000000
     4  C    3.074077   2.548957   1.548686   0.000000
     5  C    3.267766   3.269498   2.575248   1.548642   0.000000
     6  C    2.536318   3.024125   2.963793   2.625673   1.540502
     7  C    1.510980   2.596562   3.247472   3.139374   2.627573
     8  C    1.472479   2.306655   3.778375   4.451279   4.728800
     9  C    2.435620   2.421395   3.852911   4.855641   5.519426
    10  C    2.404125   1.533660   2.624866   3.875931   4.783972
    11  O    2.409875   3.485962   4.911550   5.423663   5.465885
    12  C    2.533569   3.577224   4.152919   3.583403   3.128703
    13  C    3.465979   2.534969   3.193532   4.697037   5.509129
    14  O    3.458534   2.446683   3.023371   4.086747   5.329824
    15  C    4.598439   3.878049   2.582986   1.561013   2.578509
    16  O    5.421353   4.977989   3.839893   2.457632   2.859358
    17  C    5.406291   4.533478   3.040968   2.591253   3.256568
    18  C    5.163479   4.284262   3.193234   2.564660   3.914447
    19  O    5.126141   4.487758   3.793858   2.989742   4.263467
    20  H    3.056010   2.136884   1.099560   2.185847   2.706033
    21  H    3.380673   2.107699   1.093969   2.187491   3.497420
    22  H    2.919146   2.607840   2.141948   1.095962   2.148371
    23  H    4.137729   3.982830   3.025558   2.182497   1.099019
    24  H    3.864418   4.056705   3.479314   2.159862   1.096334
    25  H    2.689768   2.935997   2.838788   2.999728   2.169871
    26  H    3.450820   4.098244   4.034086   3.527004   2.144641
    27  H    2.091757   3.310792   4.123308   4.183366   3.520625
    28  H    3.107418   3.103168   4.445931   5.279588   6.076693
    29  H    3.242930   3.256994   4.647282   5.783297   6.362018
    30  H    3.479275   4.526493   4.940174   4.191452   3.375289
    31  H    2.842029   3.541847   3.869955   3.036290   2.884175
    32  H    2.775621   3.938901   4.802064   4.426665   4.168627
    33  H    3.953731   2.792436   2.892282   4.430404   5.327614
    34  H    4.339729   3.481050   4.186096   5.665471   6.562002
    35  H    3.416719   2.798528   3.554634   5.022220   5.543906
    36  H    3.386735   2.603151   3.223523   3.950640   5.213086
    37  H    5.505726   5.194207   4.059889   2.662567   2.519892
    38  H    5.290380   4.229670   2.752540   2.894239   3.753973
    39  H    5.476178   4.772417   3.336631   2.840684   2.957086
    40  H    6.445381   5.552482   4.068486   3.530205   4.183668
    41  H    4.977707   3.900451   2.891167   2.833137   4.330434
    42  H    6.241071   5.335205   4.149715   3.502496   4.702564
    43  H    5.490570   5.024755   4.293582   3.177990   4.174004
                    6          7          8          9         10
     6  C    0.000000
     7  C    1.541267   0.000000
     8  C    3.879717   2.595534   0.000000
     9  C    4.927320   3.871638   1.518014   0.000000
    10  C    4.508319   3.886075   2.427570   1.544015   0.000000
    11  O    4.420005   2.984204   1.231900   2.444338   3.619857
    12  C    2.576252   1.542057   3.292629   4.578178   4.767358
    13  C    5.165322   4.829243   3.490687   2.558564   1.530288
    14  O    5.420312   4.863113   3.532503   2.487186   1.439619
    15  C    3.974506   4.672767   5.922419   6.132910   4.971294
    16  O    4.387577   5.150555   6.772709   7.187406   6.187597
    17  C    4.528463   5.512160   6.750145   6.860181   5.529202
    18  C    5.184398   5.549290   6.267442   6.185956   4.999784
    19  O    5.428947   5.475889   6.076838   6.066110   5.154297
    20  H    2.917192   3.551586   4.266363   4.391527   3.163096
    21  H    4.051116   4.257556   4.366234   4.071762   2.634245
    22  H    3.013807   3.039553   4.139979   4.575150   3.818110
    23  H    2.134122   3.519377   5.604336   6.322326   5.446793
    24  H    2.161350   2.989141   5.249652   6.151375   5.555323
    25  H    1.097643   2.152410   3.948067   4.830134   4.291583
    26  H    1.098101   2.154605   4.658122   5.848054   5.557731
    27  H    2.136054   1.100263   2.684574   4.108307   4.396066
    28  H    5.630203   4.468678   2.146337   1.096579   2.188389
    29  H    5.622475   4.600965   2.161872   1.095422   2.226572
    30  H    2.794926   2.180908   4.248148   5.608373   5.793376
    31  H    2.900909   2.201862   3.735530   4.771471   4.741097
    32  H    3.520155   2.184825   3.016788   4.326161   4.850127
    33  H    5.221236   5.185419   4.310425   3.510253   2.178200
    34  H    6.223151   5.770609   4.073173   2.837926   2.161951
    35  H    4.933422   4.627755   3.388785   2.778747   2.173044
    36  H    5.379567   4.690392   3.455200   2.624034   1.969989
    37  H    4.030653   5.011829   6.924643   7.488084   6.530855
    38  H    4.783836   5.654866   6.525397   6.434912   4.997006
    39  H    4.135316   5.352788   6.887145   7.173574   5.920333
    40  H    5.541764   6.533733   7.773445   7.828079   6.468793
    41  H    5.397041   5.642785   5.945657   5.623750   4.329651
    42  H    6.074846   6.568127   7.361865   7.242367   6.005382
    43  H    5.439969   5.582424   6.524217   6.704778   5.872228
                   11         12         13         14         15
    11  O    0.000000
    12  C    3.426081   0.000000
    13  C    4.568700   5.971131   0.000000
    14  O    4.685627   5.458007   2.361893   0.000000
    15  C    6.937512   4.953490   5.638211   4.828913   0.000000
    16  O    7.650677   5.089168   6.981048   6.059565   1.448759
    17  C    7.813107   6.089720   5.800967   5.468886   1.531663
    18  C    7.341382   5.666844   5.756274   4.415950   1.540340
    19  O    7.038671   5.234782   6.211101   4.477763   2.471994
    20  H    5.339759   4.703804   3.260369   3.780338   3.029609
    21  H    5.569344   5.044805   3.064302   2.547113   2.650429
    22  H    5.048732   3.070287   4.935074   3.879069   2.128244
    23  H    6.361159   4.154011   5.931417   5.994567   2.696506
    24  H    5.853839   2.945625   6.440775   5.995874   2.898833
    25  H    4.569065   3.502185   4.629651   5.337426   4.276880
    26  H    4.974104   2.855822   6.180676   6.502239   4.720072
    27  H    2.681491   2.128667   5.179353   5.545662   5.713264
    28  H    2.837001   4.850691   3.348055   2.518709   6.460608
    29  H    2.743651   5.431571   2.615377   3.200832   7.060149
    30  H    4.213259   1.097114   6.916860   6.520034   5.448034
    31  H    4.103570   1.095420   6.037648   5.158970   4.230936
    32  H    2.858463   1.095691   6.136513   5.527590   5.808817
    33  H    5.450064   6.349872   1.095120   2.624833   5.127632
    34  H    5.054579   6.829656   1.095957   2.591092   6.527608
    35  H    4.309741   5.930427   1.094624   3.331087   6.104990
    36  H    4.532925   5.013804   3.219287   0.973665   4.703633
    37  H    7.733618   5.022110   7.249976   6.596562   1.980361
    38  H    7.657566   6.418703   5.046893   4.912974   2.188311
    39  H    7.869439   6.028489   6.112579   6.101865   2.184703
    40  H    8.843878   6.993828   6.725542   6.247128   2.164835
    41  H    7.096154   5.946645   4.961479   3.597761   2.187152
    42  H    8.439950   6.658790   6.645159   5.342878   2.152846
    43  H    7.397248   5.165450   6.961580   5.330810   2.564356
                   16         17         18         19         20
    16  O    0.000000
    17  C    2.433620   0.000000
    18  C    2.331047   2.508750   0.000000
    19  O    2.754528   3.792037   1.426593   0.000000
    20  H    4.259122   2.974947   3.897807   4.713161   0.000000
    21  H    4.055568   2.978307   2.773949   3.520434   1.749304
    22  H    2.711208   3.473858   2.610913   2.472123   3.043119
    23  H    2.921978   2.857556   4.205899   4.830305   2.800538
    24  H    2.638587   3.811149   4.137728   4.222074   3.764474
    25  H    4.929311   4.507935   5.495361   5.952317   2.427485
    26  H    4.867453   5.214098   6.024071   6.227951   3.897631
    27  H    6.182018   6.440957   6.627178   6.568417   4.254929
    28  H    7.445069   7.338733   6.290755   5.958617   5.155302
    29  H    8.167375   7.653488   7.146627   7.109321   5.005583
    30  H    5.346239   6.524523   6.314426   5.905320   5.360261
    31  H    4.270443   5.524735   4.801830   4.239161   4.587384
    32  H    6.003392   6.996840   6.334158   5.751420   5.425812
    33  H    6.536417   5.061277   5.250563   5.929467   2.794384
    34  H    7.888758   6.694122   6.458004   6.848402   4.314672
    35  H    7.390481   6.193048   6.456567   6.936783   3.376591
    36  H    5.780671   5.591048   4.183576   3.946754   4.159003
    37  H    0.971591   2.584732   3.197619   3.672421   4.281289
    38  H    3.393974   1.095269   2.787422   4.139959   2.560247
    39  H    2.753498   1.095912   3.477252   4.633748   2.989058
    40  H    2.637448   1.095734   2.724682   4.033388   4.045258
    41  H    3.312601   2.808745   1.092810   2.029244   3.608617
    42  H    2.565999   2.659954   1.100028   2.081260   4.709819
    43  H    2.301132   3.944675   1.935744   0.973332   5.145429
                   21         22         23         24         25
    21  H    0.000000
    22  H    2.631435   0.000000
    23  H    3.849497   3.038397   0.000000
    24  H    4.317267   2.346335   1.755147   0.000000
    25  H    3.897413   3.611894   2.379519   3.051220   0.000000
    26  H    5.113537   3.876243   2.472944   2.381050   1.751410
    27  H    5.136033   4.138037   4.266974   3.870578   2.467180
    28  H    4.528159   4.798715   6.960382   6.580887   5.686488
    29  H    4.839926   5.601417   7.090483   7.057836   5.371220
    30  H    5.889747   3.794838   4.265155   2.956736   3.797014
    31  H    4.632294   2.304893   3.960608   2.542332   3.872795
    32  H    5.606360   3.779362   5.209720   4.016966   4.320472
    33  H    2.551143   4.848726   5.587595   6.311505   4.625875
    34  H    3.894555   5.812161   7.006760   7.463671   5.707112
    35  H    3.708704   5.344943   5.909506   6.513120   4.255294
    36  H    2.861886   3.490922   5.997212   5.720964   5.493169
    37  H    4.465860   3.099645   2.340816   2.226123   4.570913
    38  H    2.440163   3.789052   3.430411   4.501939   4.557946
    39  H    3.569674   3.847878   2.227686   3.550711   4.041633
    40  H    3.854807   4.278879   3.730853   4.566449   5.567943
    41  H    2.144559   2.928742   4.642549   4.761689   5.543360
    42  H    3.657889   3.639430   4.810203   4.853408   6.360299
    43  H    4.203512   2.651730   4.709655   3.899555   6.085761
                   26         27         28         29         30
    26  H    0.000000
    27  H    2.372551   0.000000
    28  H    6.543823   4.784822   0.000000
    29  H    6.489708   4.625434   1.765163   0.000000
    30  H    2.639161   2.472818   5.915686   6.404149   0.000000
    31  H    3.331182   3.065504   4.909050   5.748348   1.774263
    32  H    3.807954   2.448331   4.441349   5.127516   1.770859
    33  H    6.250310   5.656525   4.232733   3.696707   7.251035
    34  H    7.235181   6.071130   3.415396   2.618358   7.815608
    35  H    5.850260   4.767054   3.764689   2.593883   6.788940
    36  H    6.428033   5.444116   2.355089   3.522814   6.089230
    37  H    4.334363   5.962594   7.849874   8.426714   5.114267
    38  H    5.591745   6.532212   6.957511   7.136434   6.976262
    39  H    4.657484   6.181286   7.764971   7.915875   6.320141
    40  H    6.158176   7.484710   8.238347   8.637136   7.385385
    41  H    6.349883   6.674551   5.731540   6.515739   6.721217
    42  H    6.845480   7.644120   7.333189   8.180794   7.230856
    43  H    6.101742   6.675094   6.619618   7.770477   5.679422
                   31         32         33         34         35
    31  H    0.000000
    32  H    1.770542   0.000000
    33  H    6.301666   6.674100   0.000000
    34  H    6.883740   6.873261   1.775250   0.000000
    35  H    6.182002   6.101769   1.777880   1.778427   0.000000
    36  H    4.606573   5.012706   3.522990   3.486699   4.089148
    37  H    4.345270   6.026242   6.810967   8.225323   7.525882
    38  H    5.930179   7.245410   4.197099   5.879887   5.485520
    39  H    5.604140   7.013532   5.408012   7.084728   6.319547
    40  H    6.340922   7.903527   5.925635   7.554718   7.182152
    41  H    5.177856   6.519834   4.412903   5.567630   5.762167
    42  H    5.764425   7.360176   6.031944   7.306953   7.364539
    43  H    4.115560   5.753429   6.688561   7.665916   7.605159
                   36         37         38         39         40
    36  H    0.000000
    37  H    6.374516   0.000000
    38  H    5.204916   3.615599   0.000000
    39  H    6.257910   2.493450   1.771843   0.000000
    40  H    6.334828   2.868527   1.772999   1.769824   0.000000
    41  H    3.513785   4.090153   2.644375   3.822903   3.142571
    42  H    5.150331   3.434344   3.024176   3.672558   2.410182
    43  H    4.767847   3.200245   4.519438   4.659880   4.098692
                   41         42         43
    41  H    0.000000
    42  H    1.772530   0.000000
    43  H    2.820029   2.344085   0.000000
 Stoichiometry    C15H24O4
 Framework group  C1[X(C15H24O4)]
 Deg. of freedom   123
 Full point group                 C1      NOp   1
 Largest Abelian subgroup         C1      NOp   1
 Largest concise Abelian subgroup C1      NOp   1
                         Standard orientation:                         
 ---------------------------------------------------------------------
 Center     Atomic      Atomic             Coordinates (Angstroms)
 Number     Number       Type             X           Y           Z
 ---------------------------------------------------------------------
      1          6           0       -1.672781    0.722576   -0.075529
      2          6           0       -1.043127   -0.441842   -0.366996
      3          6           0        0.370126   -0.633586   -0.842037
      4          6           0        1.375648    0.340127   -0.179286
      5          6           0        1.339297    1.752171   -0.814189
      6          6           0       -0.043903    2.272830   -1.248722
      7          6           0       -1.191362    2.146728   -0.227477
      8          6           0       -3.037536    0.431654    0.394580
      9          6           0       -3.223363   -1.072706    0.476648
     10          6           0       -1.940845   -1.665517   -0.146011
     11          8           0       -3.901526    1.268439    0.660830
     12          6           0       -0.874158    2.801751    1.132033
     13          6           0       -2.211169   -2.411303   -1.454640
     14          8           0       -1.293324   -2.623841    0.711215
     15          6           0        2.822692   -0.243451   -0.131735
     16          8           0        3.727465    0.754617    0.401323
     17          6           0        3.339803   -0.727059   -1.489936
     18          6           0        2.940411   -1.382464    0.898527
     19          8           0        2.586460   -0.972756    2.218385
     20          1           0        0.405304   -0.526481   -1.935803
     21          1           0        0.647485   -1.671493   -0.635664
     22          1           0        1.075093    0.444176    0.869510
     23          1           0        1.980889    1.777385   -1.706134
     24          1           0        1.778605    2.460665   -0.102154
     25          1           0       -0.352357    1.767503   -2.173017
     26          1           0        0.068677    3.333251   -1.510749
     27          1           0       -2.046613    2.701221   -0.641795
     28          1           0       -3.318748   -1.369139    1.528083
     29          1           0       -4.145437   -1.375191   -0.031517
     30          1           0       -0.589887    3.852065    0.991709
     31          1           0       -0.054046    2.294892    1.652086
     32          1           0       -1.751861    2.778530    1.787499
     33          1           0       -1.277335   -2.757322   -1.910173
     34          1           0       -2.841568   -3.286000   -1.258110
     35          1           0       -2.728127   -1.762827   -2.169086
     36          1           0       -1.110844   -2.187928    1.562510
     37          1           0        3.777091    1.488795   -0.233112
     38          1           0        2.745901   -1.562305   -1.876278
     39          1           0        3.317669    0.075816   -2.235540
     40          1           0        4.377870   -1.064522   -1.394183
     41          1           0        2.280538   -2.215407    0.643565
     42          1           0        3.975589   -1.754111    0.879936
     43          1           0        3.135106   -0.192704    2.413014
 ---------------------------------------------------------------------
 Rotational constants (GHZ):      0.5321211      0.2794694      0.2279979
 Standard basis: 6-31G(d) (6D, 7F)
 There are   333 symmetry adapted cartesian basis functions of A   symmetry.
 There are   333 symmetry adapted basis functions of A   symmetry.
   333 basis functions,   628 primitive gaussians,   333 cartesian basis functions
    73 alpha electrons       73 beta electrons
       nuclear repulsion energy      1613.0774863430 Hartrees.
 NAtoms=   43 NActive=   43 NUniq=   43 SFac= 1.00D+00 NAtFMM=   60 NAOKFM=F Big=F
 Integral buffers will be    131072 words long.
 Raffenetti 2 integral format.
 Two-electron integral symmetry is turned on.
 ------------------------------------------------------------------------------
 Polarizable Continuum Model (PCM)
 =================================
 Model                : PCM (using non-symmetric T matrix).
 Atomic radii         : SMD-Coulomb.
 Polarization charges : Total charges.
 Charge compensation  : None.
 Solution method      : On-the-fly selection.
 Cavity type          : VdW (van der Waals Surface) (Alpha=1.000).
 Cavity algorithm     : GePol (No added spheres)
                        Default sphere list used, NSphG=   43.
                        Lebedev-Laikov grids with approx.  5.0 points / Ang**2.
                        Smoothing algorithm: Karplus/York (Gamma=1.0000).
                        Polarization charges: spherical gaussians, with
                                              point-specific exponents (IZeta= 3).
                        Self-potential: point-specific (ISelfS= 7).
                        Self-field    : sphere-specific E.n sum rule (ISelfD= 2).
 1st derivatives      : Analytical E(r).r(x)/FMM algorithm (CHGder, D1EAlg=3).
                        Cavity 1st derivative terms included.
 Solvent              : Methanol, Eps=  32.613000 Eps(inf)=   1.765709
 ------------------------------------------------------------------------------
 ------------------------------------------------------------------------------
 Atomic radii for non-electrostatic terms: SMD-CDS.
 ------------------------------------------------------------------------------
 Nuclear repulsion after PCM non-electrostatic terms =     1613.0790772968 Hartrees.
 One-electron integrals computed using PRISM.
 NBasis=   333 RedAO= T EigKep=  9.20D-04  NBF=   333
 NBsUse=   333 1.00D-06 EigRej= -1.00D+00 NBFU=   333
 Initial guess from the checkpoint file:  "DY-202A-11R_12.chk"
 B after Tr=     0.000000    0.000000    0.000000
         Rot=    1.000000   -0.000813   -0.000075    0.000034 Ang=  -0.09 deg.
 ExpMin= 1.61D-01 ExpMax= 5.48D+03 ExpMxC= 8.25D+02 IAcc=1 IRadAn=         1 AccDes= 0.00D+00
 Harris functional with IExCor=  402 and IRadAn=       1 diagonalized for initial guess.
 HarFok:  IExCor=  402 AccDes= 0.00D+00 IRadAn=         1 IDoV= 1 UseB2=F ITyADJ=14
 ICtDFT=  3500011 ScaDFX=  1.000000  1.000000  1.000000  1.000000
 FoFCou: FMM=F IPFlag=           0 FMFlag=      100000 FMFlg1=           0
         NFxFlg=           0 DoJE=T BraDBF=F KetDBF=T FulRan=T
         wScrn=  0.000000 ICntrl=     500 IOpCl=  0 I1Cent=   200000004 NGrid=           0
         NMat0=    1 NMatS0=      1 NMatT0=    0 NMatD0=    1 NMtDS0=    0 NMtDT0=    0
 Petite list used in FoFCou.
 Keep R1 ints in memory in canonical form, NReq=1565304907.
 Requested convergence on RMS density matrix=1.00D-08 within 128 cycles.
 Requested convergence on MAX density matrix=1.00D-06.
 Requested convergence on             energy=1.00D-06.
 No special actions if energy rises.
 Inv3:  Mode=1 IEnd=    21983547.
 Iteration    1 A*A^-1 deviation from unit magnitude is 5.33D-15 for   2666.
 Iteration    1 A*A^-1 deviation from orthogonality  is 5.93D-15 for   2003   1207.
 Iteration    1 A^-1*A deviation from unit magnitude is 4.88D-15 for    662.
 Iteration    1 A^-1*A deviation from orthogonality  is 3.13D-10 for   1591   1589.
 Iteration    2 A*A^-1 deviation from unit magnitude is 7.22D-15 for    662.
 Iteration    2 A*A^-1 deviation from orthogonality  is 3.46D-15 for   1774    662.
 Iteration    2 A^-1*A deviation from unit magnitude is 1.22D-15 for    453.
 Iteration    2 A^-1*A deviation from orthogonality  is 7.00D-16 for   2703   1766.
 Error on total polarization charges =  0.05205
 SCF Done:  E(RB3LYP) =  -886.952695132     A.U. after    9 cycles
            NFock=  9  Conv=0.67D-08     -V/T= 2.0094
 SMD-CDS (non-electrostatic) energy       (kcal/mol) =       1.00
 (included in total energy above)
 D1PCM: PCM CHGder 1st derivatives, ID1Alg=3 FixD1E=F DoIter=F DoCFld=F I1PDM=0.
 Calling FoFJK, ICntrl=      2127 FMM=F ISym2X=0 I1Cent= 0 IOpClX= 0 NMat=1 NMatS=1 NMatT=0.
 ***** Axes restored to original set *****
 -------------------------------------------------------------------
 Center     Atomic                   Forces (Hartrees/Bohr)
 Number     Number              X              Y              Z
 -------------------------------------------------------------------
      1        6           0.000377219   -0.000273705    0.000339041
      2        6          -0.000084009    0.000251238    0.000048364
      3        6           0.000243232    0.000183745    0.000187872
      4        6          -0.000172299    0.000205495   -0.000090452
      5        6           0.000242269    0.000049433    0.000086118
      6        6           0.000138165    0.000038813   -0.000261247
      7        6           0.000034103   -0.000154334   -0.000076725
      8        6          -0.000540900    0.000441009   -0.001466128
      9        6          -0.000452486    0.000062854    0.000328562
     10        6           0.000764112   -0.000300088    0.000156258
     11        8           0.000074600    0.000038136    0.000530194
     12        6          -0.000048168    0.000150916    0.000077642
     13        6          -0.000216457   -0.000168907   -0.000179572
     14        8          -0.000429960    0.000164159    0.000066043
     15        6           0.000187978    0.000040364    0.000080359
     16        8          -0.000130169    0.000037439   -0.000065355
     17        6           0.000063921   -0.000207593    0.000052373
     18        6           0.000098175    0.000100006   -0.000631585
     19        8           0.000130380   -0.000150491    0.000369176
     20        1          -0.000035949   -0.000033043   -0.000102817
     21        1          -0.000112015   -0.000061672   -0.000019379
     22        1           0.000022771   -0.000146990   -0.000048434
     23        1          -0.000017681   -0.000032131   -0.000063751
     24        1          -0.000008909   -0.000086014    0.000008274
     25        1          -0.000067700   -0.000104841    0.000070031
     26        1          -0.000052972    0.000045919    0.000060545
     27        1          -0.000052905   -0.000081839    0.000059694
     28        1           0.000137825   -0.000272222    0.000110916
     29        1           0.000080941   -0.000054472    0.000106865
     30        1           0.000015626    0.000012323   -0.000005020
     31        1           0.000009495    0.000002248   -0.000006508
     32        1          -0.000072625   -0.000005068    0.000043037
     33        1           0.000078882    0.000095213    0.000092735
     34        1          -0.000007678    0.000031415    0.000017845
     35        1          -0.000036645   -0.000003786   -0.000025677
     36        1           0.000129672   -0.000054832   -0.000155798
     37        1           0.000088797   -0.000022558    0.000107369
     38        1           0.000023566    0.000073228    0.000008415
     39        1          -0.000128216    0.000089536    0.000065019
     40        1           0.000054740   -0.000093455    0.000026091
     41        1          -0.000154010    0.000033411    0.000131558
     42        1           0.000012742    0.000026130   -0.000015248
     43        1          -0.000187459    0.000135011   -0.000016700
 -------------------------------------------------------------------
 Cartesian Forces:  Max     0.001466128 RMS     0.000220725

 GradGradGradGradGradGradGradGradGradGradGradGradGradGradGradGradGradGrad
 Berny optimization.
 Using GEDIIS/GDIIS optimizer.
 FormGI is forming the generalized inverse of G from B-inverse, IUseBI=4.
 Internal  Forces:  Max     0.000328106 RMS     0.000090508
 Search for a local minimum.
 Step number   7 out of a maximum of  258
 All quantities printed in internal units (Hartrees-Bohrs-Radians)
 Mixed Optimization -- En-DIIS/RFO-DIIS
 Swapping is turned off.
 Update second derivatives using D2CorX and points    4    5    6    7
 DE= -2.90D-05 DEPred=-4.33D-05 R= 6.70D-01
 TightC=F SS=  1.41D+00  RLast= 1.11D-01 DXNew= 1.2000D+00 3.3418D-01
 Trust test= 6.70D-01 RLast= 1.11D-01 DXMaxT set to 7.14D-01
 ITU=  1  1  1 -1  1  1  0
     Eigenvalues ---    0.00169   0.00268   0.00330   0.00362   0.00368
     Eigenvalues ---    0.00408   0.00679   0.00728   0.00850   0.00882
     Eigenvalues ---    0.01089   0.01123   0.01199   0.01274   0.01377
     Eigenvalues ---    0.01858   0.02580   0.02699   0.03177   0.03931
     Eigenvalues ---    0.03990   0.04114   0.04453   0.04606   0.04740
     Eigenvalues ---    0.04840   0.04913   0.05103   0.05233   0.05339
     Eigenvalues ---    0.05419   0.05470   0.05563   0.05583   0.05614
     Eigenvalues ---    0.05616   0.05712   0.05783   0.05941   0.06105
     Eigenvalues ---    0.06176   0.06239   0.07359   0.07719   0.08094
     Eigenvalues ---    0.08697   0.08952   0.09088   0.09329   0.09684
     Eigenvalues ---    0.10375   0.11852   0.12170   0.13254   0.14147
     Eigenvalues ---    0.14627   0.15619   0.15959   0.15995   0.16000
     Eigenvalues ---    0.16000   0.16000   0.16000   0.16000   0.16014
     Eigenvalues ---    0.16026   0.16113   0.16224   0.16404   0.16567
     Eigenvalues ---    0.17274   0.18006   0.18516   0.20248   0.20885
     Eigenvalues ---    0.22868   0.23540   0.24743   0.25077   0.26326
     Eigenvalues ---    0.26959   0.27126   0.27894   0.28035   0.28733
     Eigenvalues ---    0.28861   0.29360   0.29474   0.29712   0.30268
     Eigenvalues ---    0.30805   0.31705   0.32344   0.33749   0.33819
     Eigenvalues ---    0.33845   0.33856   0.33931   0.33977   0.34060
     Eigenvalues ---    0.34094   0.34106   0.34142   0.34150   0.34178
     Eigenvalues ---    0.34194   0.34199   0.34261   0.34297   0.34345
     Eigenvalues ---    0.34388   0.34447   0.34485   0.34665   0.34795
     Eigenvalues ---    0.39151   0.41124   0.42173   0.51718   0.52382
     Eigenvalues ---    0.52526   0.52831   0.94935
 En-DIIS/RFO-DIIS IScMMF=        0 using points:     7    6    5    4    3
 RFO step:  Lambda=-7.18474789D-06.
 DidBck=T Rises=F RFO-DIIS coefs:    0.77333    0.28148   -0.00493   -0.01348   -0.03640
 Iteration  1 RMS(Cart)=  0.00681184 RMS(Int)=  0.00003213
 Iteration  2 RMS(Cart)=  0.00004101 RMS(Int)=  0.00000996
 Iteration  3 RMS(Cart)=  0.00000000 RMS(Int)=  0.00000996
 Variable       Old X    -DE/DX   Delta X   Delta X   Delta X     New X
                                 (Linear)    (Quad)   (Total)
    R1        2.56146  -0.00018  -0.00006   0.00014   0.00009   2.56155
    R2        2.85534  -0.00006   0.00034  -0.00141  -0.00107   2.85427
    R3        2.78258   0.00017  -0.00051   0.00153   0.00104   2.78362
    R4        2.84070   0.00010  -0.00004   0.00025   0.00021   2.84091
    R5        2.89820   0.00018  -0.00019   0.00054   0.00035   2.89854
    R6        2.92659  -0.00003   0.00000  -0.00008  -0.00008   2.92652
    R7        2.07787   0.00010  -0.00003   0.00012   0.00010   2.07797
    R8        2.06730   0.00003   0.00015  -0.00026  -0.00011   2.06719
    R9        2.92651  -0.00009  -0.00003   0.00018   0.00015   2.92666
   R10        2.94989   0.00004  -0.00045   0.00097   0.00052   2.95041
   R11        2.07107  -0.00006   0.00008  -0.00020  -0.00012   2.07094
   R12        2.91113   0.00010  -0.00026   0.00081   0.00055   2.91168
   R13        2.07684   0.00004  -0.00008   0.00022   0.00014   2.07699
   R14        2.07177  -0.00005  -0.00008   0.00024   0.00017   2.07194
   R15        2.91257   0.00015  -0.00019   0.00071   0.00052   2.91309
   R16        2.07425   0.00000  -0.00008   0.00023   0.00015   2.07439
   R17        2.07511   0.00003  -0.00010   0.00024   0.00014   2.07525
   R18        2.91407   0.00016  -0.00008   0.00029   0.00021   2.91428
   R19        2.07919  -0.00002   0.00005  -0.00018  -0.00013   2.07906
   R20        2.86863   0.00030  -0.00028   0.00072   0.00043   2.86906
   R21        2.32795   0.00010  -0.00019   0.00057   0.00038   2.32833
   R22        2.91777   0.00032  -0.00027   0.00110   0.00081   2.91858
   R23        2.07223   0.00018  -0.00006   0.00050   0.00044   2.07268
   R24        2.07005  -0.00011   0.00005  -0.00050  -0.00044   2.06960
   R25        2.89183   0.00013  -0.00005   0.00037   0.00033   2.89215
   R26        2.72048  -0.00026   0.00013  -0.00127  -0.00114   2.71935
   R27        2.07324   0.00001  -0.00003   0.00010   0.00006   2.07331
   R28        2.07004   0.00001  -0.00006   0.00011   0.00005   2.07010
   R29        2.07056   0.00009  -0.00011   0.00042   0.00032   2.07087
   R30        2.06948   0.00000   0.00000   0.00015   0.00015   2.06963
   R31        2.07106  -0.00002  -0.00008   0.00014   0.00006   2.07112
   R32        2.06854   0.00004  -0.00001   0.00001   0.00000   2.06854
   R33        1.83996  -0.00014   0.00005  -0.00027  -0.00022   1.83974
   R34        2.73776   0.00000   0.00010  -0.00038  -0.00027   2.73748
   R35        2.89442  -0.00008   0.00018  -0.00037  -0.00019   2.89423
   R36        2.91082  -0.00023  -0.00011  -0.00022  -0.00033   2.91049
   R37        1.83604  -0.00008   0.00000  -0.00009  -0.00009   1.83595
   R38        2.06976  -0.00007   0.00015  -0.00038  -0.00024   2.06952
   R39        2.07097   0.00003  -0.00002   0.00008   0.00005   2.07103
   R40        2.07064   0.00008  -0.00017   0.00049   0.00032   2.07096
   R41        2.69587   0.00033  -0.00013   0.00090   0.00077   2.69664
   R42        2.06511   0.00003   0.00008  -0.00015  -0.00008   2.06503
[truncated: 1,015,295 more chars]
