# Supplementary material for: New patchoulol- and guaiane-type sesquiterpenoids from Sanguisorba officinalis with anti-melanogenic activity
Source: Nat Prod Bioprospect. 2026 May 12;16(1):63. doi: 10.1007/s13659-026-00616-0 (PMC13161421; doi:10.1007/s13659-026-00616-0)
Supplement: Supplementary file 2 — Additional file 2. It includes the calculated NMR data of compound 11. [file 13659_2026_616_MOESM2_ESM.zip › New folder/11R-opt_freq-conf-13.log]

 Entering Gaussian System, Link 0=/gpfs/home/zhengshan/software/Gaussian/g09/g09
 Input=DY-202A-11R_13.gjf
 Output=DY-202A-11R_13.log
 Initial command:
 /gpfs/home/zhengshan/software/Gaussian/g09/l1.exe "/gpfs/home/zhengshan/software/Gaussian/g09/scratch/zhengshan/%J/Gau-16777.inp" -scrdir="/gpfs/home/zhengshan/software/Gaussian/g09/scratch/zhengshan/%J/"
 Entering Link 1 = /gpfs/home/zhengshan/software/Gaussian/g09/l1.exe PID=     16778.
  
 Copyright (c) 1988,1990,1992,1993,1995,1998,2003,2009,2013,
            Gaussian, Inc.  All Rights Reserved.
  
 This is part of the Gaussian(R) 09 program.  It is based on
 the Gaussian(R) 03 system (copyright 2003, Gaussian, Inc.),
 the Gaussian(R) 98 system (copyright 1998, Gaussian, Inc.),
 the Gaussian(R) 94 system (copyright 1995, Gaussian, Inc.),
 the Gaussian 92(TM) system (copyright 1992, Gaussian, Inc.),
 the Gaussian 90(TM) system (copyright 1990, Gaussian, Inc.),
 the Gaussian 88(TM) system (copyright 1988, Gaussian, Inc.),
 the Gaussian 86(TM) system (copyright 1986, Carnegie Mellon
 University), and the Gaussian 82(TM) system (copyright 1983,
 Carnegie Mellon University). Gaussian is a federally registered
 trademark of Gaussian, Inc.
  
 This software contains proprietary and confidential information,
 including trade secrets, belonging to Gaussian, Inc.
  
 This software is provided under written license and may be
 used, copied, transmitted, or stored only in accord with that
 written license.
  
 The following legend is applicable only to US Government
 contracts under FAR:
  
                    RESTRICTED RIGHTS LEGEND
  
 Use, reproduction and disclosure by the US Government is
 subject to restrictions as set forth in subparagraphs (a)
 and (c) of the Commercial Computer Software - Restricted
 Rights clause in FAR 52.227-19.
  
 Gaussian, Inc.
 340 Quinnipiac St., Bldg. 40, Wallingford CT 06492
  
  
 ---------------------------------------------------------------
 Warning -- This program may not be used in any manner that
 competes with the business of Gaussian, Inc. or will provide
 assistance to any competitor of Gaussian, Inc.  The licensee
 of this program is prohibited from giving any competitor of
 Gaussian, Inc. access to this program.  By using this program,
 the user acknowledges that Gaussian, Inc. is engaged in the
 business of creating and licensing software in the field of
 computational chemistry and represents and warrants to the
 licensee that it is not a competitor of Gaussian, Inc. and that
 it will not use this program in any manner prohibited above.
 ---------------------------------------------------------------
  

 Cite this work as:
 Gaussian 09, Revision D.01,
 M. J. Frisch, G. W. Trucks, H. B. Schlegel, G. E. Scuseria, 
 M. A. Robb, J. R. Cheeseman, G. Scalmani, V. Barone, B. Mennucci, 
 G. A. Petersson, H. Nakatsuji, M. Caricato, X. Li, H. P. Hratchian, 
 A. F. Izmaylov, J. Bloino, G. Zheng, J. L. Sonnenberg, M. Hada, 
 M. Ehara, K. Toyota, R. Fukuda, J. Hasegawa, M. Ishida, T. Nakajima, 
 Y. Honda, O. Kitao, H. Nakai, T. Vreven, J. A. Montgomery, Jr., 
 J. E. Peralta, F. Ogliaro, M. Bearpark, J. J. Heyd, E. Brothers, 
 K. N. Kudin, V. N. Staroverov, T. Keith, R. Kobayashi, J. Normand, 
 K. Raghavachari, A. Rendell, J. C. Burant, S. S. Iyengar, J. Tomasi, 
 M. Cossi, N. Rega, J. M. Millam, M. Klene, J. E. Knox, J. B. Cross, 
 V. Bakken, C. Adamo, J. Jaramillo, R. Gomperts, R. E. Stratmann, 
 O. Yazyev, A. J. Austin, R. Cammi, C. Pomelli, J. W. Ochterski, 
 R. L. Martin, K. Morokuma, V. G. Zakrzewski, G. A. Voth, 
 P. Salvador, J. J. Dannenberg, S. Dapprich, A. D. Daniels, 
 O. Farkas, J. B. Foresman, J. V. Ortiz, J. Cioslowski, 
 and D. J. Fox, Gaussian, Inc., Wallingford CT, 2013.
 
 ******************************************
 Gaussian 09:  ES64L-G09RevD.01 24-Apr-2013
                10-Mar-2024 
 ******************************************
 %nprocshared=4
 Will use up to    4 processors via shared memory.
 %mem=12GB
 %chk=DY-202A-11R_13.chk
 ----------------------------------------------------------
 # opt freq b3lyp/6-31g(d) scrf=(smd,solvent=methanol,read)
 ----------------------------------------------------------
 1/14=-1,18=20,19=15,26=3,38=1,40=2/1,3;
 2/9=110,12=2,17=6,18=5,40=1/2;
 3/5=1,6=6,7=1,11=2,16=1,25=1,30=1,70=32203,71=1,72=3,74=-5/1,2,3;
 4//1;
 5/5=2,38=5,53=3/2;
 6/7=2,8=2,9=2,10=2,28=1/1;
 7//1,2,3,16;
 1/14=-1,18=20,19=15,26=3/3(2);
 2/9=110/2;
 99//99;
 2/9=110/2;
 3/5=1,6=6,7=1,11=2,16=1,25=1,30=1,70=32205,71=1,72=3,74=-5/1,2,3;
 4/5=5,16=3,69=1/1;
 5/5=2,38=5,53=3/2;
 7//1,2,3,16;
 1/14=-1,18=20,19=15,26=3/3(-5);
 2/9=110/2;
 6/7=2,8=2,9=2,10=2,19=2,28=1/1;
 99/9=1/99;
 --------
 opt+freq
 --------
 Symbolic Z-matrix:
 Charge =  0 Multiplicity = 1
 C                     1.7504    0.7431    0.092 
 C                     1.1931   -0.4629    0.277 
 C                    -0.2424   -0.7381    0.6529 
 C                    -1.2669    0.2228    0.0021 
 C                    -1.2973    1.5928    0.7285 
 C                     0.0244    2.1634    1.2505 
 C                     1.2258    2.1264    0.2942 
 C                     3.1529    0.4869   -0.2898 
 C                     3.4692   -0.9748   -0.3489 
 C                     2.135    -1.6178    0.0345 
 O                     3.9632    1.3753   -0.513 
 C                     0.9416    2.8308   -1.0337 
 C                     2.2767   -2.5387    1.2458 
 O                     1.6275   -2.3613   -1.0699 
 C                    -2.7018   -0.4074   -0.0887 
 O                    -3.1134   -0.8189    1.2246 
 C                    -2.7239   -1.6601   -0.9862 
 C                    -3.7584    0.6018   -0.6102 
 O                    -5.0558   -0.0056   -0.5899 
 H                    -0.3404   -0.7305    1.7456 
 H                    -0.4614   -1.7635    0.3473 
 H                    -0.9497    0.4073   -1.0336 
 H                    -1.9783    1.5367    1.5876 
 H                    -1.7328    2.3344    0.0466 
 H                     0.2896    1.6496    2.1847 
 H                    -0.1571    3.2072    1.5411 
 H                     2.0173    2.6999    0.7971 
 H                     3.7935   -1.2398   -1.3597 
 H                     4.2634   -1.1858    0.3742 
 H                     0.5574    3.8416   -0.8593 
 H                     0.2094    2.2925   -1.6428 
 H                     1.8557    2.9257   -1.6302 
 H                     1.3321   -3.0448    1.4748 
 H                     3.0066   -3.3312    1.0438 
 H                     2.6007   -1.9917    2.1377 
 H                     2.2067   -3.1307   -1.2046 
 H                    -4.0697   -1.0112    1.1405 
 H                    -2.3306   -1.4412   -1.984 
 H                    -2.1555   -2.4891   -0.5553 
 H                    -3.7408   -2.0524   -1.1004 
 H                    -3.8324    1.4783    0.0389 
 H                    -3.5324    0.921    -1.6327 
 H                    -5.6801    0.6566   -0.9357 
 

 GradGradGradGradGradGradGradGradGradGradGradGradGradGradGradGradGradGrad
 Berny optimization.
 Initialization pass.
                           ----------------------------
                           !    Initial Parameters    !
                           ! (Angstroms and Degrees)  !
 --------------------------                            --------------------------
 ! Name  Definition              Value          Derivative Info.                !
 --------------------------------------------------------------------------------
 ! R1    R(1,2)                  1.3414         estimate D2E/DX2                !
 ! R2    R(1,7)                  1.4932         estimate D2E/DX2                !
 ! R3    R(1,8)                  1.4759         estimate D2E/DX2                !
 ! R4    R(2,3)                  1.5092         estimate D2E/DX2                !
 ! R5    R(2,10)                 1.5099         estimate D2E/DX2                !
 ! R6    R(3,4)                  1.5481         estimate D2E/DX2                !
 ! R7    R(3,20)                 1.0971         estimate D2E/DX2                !
 ! R8    R(3,21)                 1.0922         estimate D2E/DX2                !
 ! R9    R(4,5)                  1.551          estimate D2E/DX2                !
 ! R10   R(4,15)                 1.5698         estimate D2E/DX2                !
 ! R11   R(4,22)                 1.0988         estimate D2E/DX2                !
 ! R12   R(5,6)                  1.5313         estimate D2E/DX2                !
 ! R13   R(5,23)                 1.0977         estimate D2E/DX2                !
 ! R14   R(5,24)                 1.0976         estimate D2E/DX2                !
 ! R15   R(6,7)                  1.536          estimate D2E/DX2                !
 ! R16   R(6,25)                 1.0987         estimate D2E/DX2                !
 ! R17   R(6,26)                 1.0986         estimate D2E/DX2                !
 ! R18   R(7,12)                 1.5298         estimate D2E/DX2                !
 ! R19   R(7,27)                 1.0992         estimate D2E/DX2                !
 ! R20   R(8,9)                  1.4967         estimate D2E/DX2                !
 ! R21   R(8,11)                 1.223          estimate D2E/DX2                !
 ! R22   R(9,10)                 1.5299         estimate D2E/DX2                !
 ! R23   R(9,28)                 1.0941         estimate D2E/DX2                !
 ! R24   R(9,29)                 1.0946         estimate D2E/DX2                !
 ! R25   R(10,13)                1.5282         estimate D2E/DX2                !
 ! R26   R(10,14)                1.4248         estimate D2E/DX2                !
 ! R27   R(12,30)                1.0953         estimate D2E/DX2                !
 ! R28   R(12,31)                1.094          estimate D2E/DX2                !
 ! R29   R(12,32)                1.0956         estimate D2E/DX2                !
 ! R30   R(13,33)                1.0958         estimate D2E/DX2                !
 ! R31   R(13,34)                1.0962         estimate D2E/DX2                !
 ! R32   R(13,35)                1.0953         estimate D2E/DX2                !
 ! R33   R(14,36)                0.9724         estimate D2E/DX2                !
 ! R34   R(15,16)                1.4365         estimate D2E/DX2                !
 ! R35   R(15,17)                1.5412         estimate D2E/DX2                !
 ! R36   R(15,18)                1.5514         estimate D2E/DX2                !
 ! R37   R(16,37)                0.9791         estimate D2E/DX2                !
 ! R38   R(17,38)                1.0946         estimate D2E/DX2                !
 ! R39   R(17,39)                1.0936         estimate D2E/DX2                !
 ! R40   R(17,40)                1.0959         estimate D2E/DX2                !
 ! R41   R(18,19)                1.4327         estimate D2E/DX2                !
 ! R42   R(18,41)                1.0932         estimate D2E/DX2                !
 ! R43   R(18,42)                1.0947         estimate D2E/DX2                !
 ! R44   R(19,43)                0.9736         estimate D2E/DX2                !
 ! A1    A(2,1,7)              131.9343         estimate D2E/DX2                !
 ! A2    A(2,1,8)              105.9268         estimate D2E/DX2                !
 ! A3    A(7,1,8)              121.9842         estimate D2E/DX2                !
 ! A4    A(1,2,3)              126.4045         estimate D2E/DX2                !
 ! A5    A(1,2,10)             113.9771         estimate D2E/DX2                !
 ! A6    A(3,2,10)             119.596          estimate D2E/DX2                !
 ! A7    A(2,3,4)              114.3044         estimate D2E/DX2                !
 ! A8    A(2,3,20)             109.3762         estimate D2E/DX2                !
 ! A9    A(2,3,21)             106.992          estimate D2E/DX2                !
 ! A10   A(4,3,20)             110.8114         estimate D2E/DX2                !
 ! A11   A(4,3,21)             109.4168         estimate D2E/DX2                !
 ! A12   A(20,3,21)            105.5026         estimate D2E/DX2                !
 ! A13   A(3,4,5)              111.3687         estimate D2E/DX2                !
 ! A14   A(3,4,15)             112.3369         estimate D2E/DX2                !
 ! A15   A(3,4,22)             108.0254         estimate D2E/DX2                !
 ! A16   A(5,4,15)             111.3326         estimate D2E/DX2                !
 ! A17   A(5,4,22)             107.3856         estimate D2E/DX2                !
 ! A18   A(15,4,22)            106.0669         estimate D2E/DX2                !
 ! A19   A(4,5,6)              118.1563         estimate D2E/DX2                !
 ! A20   A(4,5,23)             109.4853         estimate D2E/DX2                !
 ! A21   A(4,5,24)             108.2788         estimate D2E/DX2                !
 ! A22   A(6,5,23)             106.7214         estimate D2E/DX2                !
 ! A23   A(6,5,24)             107.6071         estimate D2E/DX2                !
 ! A24   A(23,5,24)            105.9388         estimate D2E/DX2                !
 ! A25   A(5,6,7)              116.9935         estimate D2E/DX2                !
 ! A26   A(5,6,25)             108.9012         estimate D2E/DX2                !
 ! A27   A(5,6,26)             107.5542         estimate D2E/DX2                !
 ! A28   A(7,6,25)             109.2282         estimate D2E/DX2                !
 ! A29   A(7,6,26)             108.4695         estimate D2E/DX2                !
 ! A30   A(25,6,26)            105.028          estimate D2E/DX2                !
 ! A31   A(1,7,6)              112.4219         estimate D2E/DX2                !
 ! A32   A(1,7,12)             111.9806         estimate D2E/DX2                !
 ! A33   A(1,7,27)             106.9966         estimate D2E/DX2                !
 ! A34   A(6,7,12)             112.5836         estimate D2E/DX2                !
 ! A35   A(6,7,27)             105.4143         estimate D2E/DX2                !
 ! A36   A(12,7,27)            106.8976         estimate D2E/DX2                !
 ! A37   A(1,8,9)              112.368          estimate D2E/DX2                !
 ! A38   A(1,8,11)             123.4158         estimate D2E/DX2                !
 ! A39   A(9,8,11)             124.209          estimate D2E/DX2                !
 ! A40   A(8,9,10)             102.49           estimate D2E/DX2                !
 ! A41   A(8,9,28)             109.6125         estimate D2E/DX2                !
 ! A42   A(8,9,29)             108.3914         estimate D2E/DX2                !
 ! A43   A(10,9,28)            112.8435         estimate D2E/DX2                !
 ! A44   A(10,9,29)            112.7175         estimate D2E/DX2                !
 ! A45   A(28,9,29)            110.3987         estimate D2E/DX2                !
 ! A46   A(2,10,9)             105.2363         estimate D2E/DX2                !
 ! A47   A(2,10,13)            113.0458         estimate D2E/DX2                !
 ! A48   A(2,10,14)            107.5437         estimate D2E/DX2                !
 ! A49   A(9,10,13)            111.7803         estimate D2E/DX2                !
 ! A50   A(9,10,14)            109.6151         estimate D2E/DX2                !
 ! A51   A(13,10,14)           109.4487         estimate D2E/DX2                !
 ! A52   A(7,12,30)            110.6021         estimate D2E/DX2                !
 ! A53   A(7,12,31)            112.3987         estimate D2E/DX2                !
 ! A54   A(7,12,32)            110.945          estimate D2E/DX2                !
 ! A55   A(30,12,31)           107.9362         estimate D2E/DX2                !
 ! A56   A(30,12,32)           107.4216         estimate D2E/DX2                !
 ! A57   A(31,12,32)           107.3308         estimate D2E/DX2                !
 ! A58   A(10,13,33)           111.3473         estimate D2E/DX2                !
 ! A59   A(10,13,34)           110.5693         estimate D2E/DX2                !
 ! A60   A(10,13,35)           111.8344         estimate D2E/DX2                !
 ! A61   A(33,13,34)           106.1754         estimate D2E/DX2                !
 ! A62   A(33,13,35)           108.389          estimate D2E/DX2                !
 ! A63   A(34,13,35)           108.3091         estimate D2E/DX2                !
 ! A64   A(10,14,36)           107.9446         estimate D2E/DX2                !
 ! A65   A(4,15,16)            108.9065         estimate D2E/DX2                !
 ! A66   A(4,15,17)            111.9065         estimate D2E/DX2                !
 ! A67   A(4,15,18)            112.3848         estimate D2E/DX2                !
 ! A68   A(16,15,17)           107.1848         estimate D2E/DX2                !
 ! A69   A(16,15,18)           107.3688         estimate D2E/DX2                !
 ! A70   A(17,15,18)           108.858          estimate D2E/DX2                !
 ! A71   A(15,16,37)           104.9279         estimate D2E/DX2                !
 ! A72   A(15,17,38)           111.2929         estimate D2E/DX2                !
 ! A73   A(15,17,39)           112.2866         estimate D2E/DX2                !
 ! A74   A(15,17,40)           111.4045         estimate D2E/DX2                !
 ! A75   A(38,17,39)           108.9054         estimate D2E/DX2                !
 ! A76   A(38,17,40)           108.0588         estimate D2E/DX2                !
 ! A77   A(39,17,40)           104.5946         estimate D2E/DX2                !
 ! A78   A(15,18,19)           109.6454         estimate D2E/DX2                !
 ! A79   A(15,18,41)           111.597          estimate D2E/DX2                !
 ! A80   A(15,18,42)           111.2868         estimate D2E/DX2                !
 ! A81   A(19,18,41)           105.6768         estimate D2E/DX2                !
 ! A82   A(19,18,42)           108.8926         estimate D2E/DX2                !
 ! A83   A(41,18,42)           109.559          estimate D2E/DX2                !
 ! A84   A(18,19,43)           106.6962         estimate D2E/DX2                !
 ! D1    D(7,1,2,3)              5.8829         estimate D2E/DX2                !
 ! D2    D(7,1,2,10)          -175.8596         estimate D2E/DX2                !
 ! D3    D(8,1,2,3)           -178.7018         estimate D2E/DX2                !
 ! D4    D(8,1,2,10)            -0.4443         estimate D2E/DX2                !
 ! D5    D(2,1,7,6)             20.5105         estimate D2E/DX2                !
 ! D6    D(2,1,7,12)          -107.4087         estimate D2E/DX2                !
 ! D7    D(2,1,7,27)           135.7744         estimate D2E/DX2                !
 ! D8    D(8,1,7,6)           -154.2901         estimate D2E/DX2                !
 ! D9    D(8,1,7,12)            77.7907         estimate D2E/DX2                !
 ! D10   D(8,1,7,27)           -39.0261         estimate D2E/DX2                !
 ! D11   D(2,1,8,9)              0.3481         estimate D2E/DX2                !
 ! D12   D(2,1,8,11)          -178.7147         estimate D2E/DX2                !
 ! D13   D(7,1,8,9)            176.328          estimate D2E/DX2                !
 ! D14   D(7,1,8,11)            -2.7348         estimate D2E/DX2                !
 ! D15   D(1,2,3,4)             37.0577         estimate D2E/DX2                !
 ! D16   D(1,2,3,20)           -87.8375         estimate D2E/DX2                !
 ! D17   D(1,2,3,21)           158.351          estimate D2E/DX2                !
 ! D18   D(10,2,3,4)          -141.1113         estimate D2E/DX2                !
 ! D19   D(10,2,3,20)           93.9936         estimate D2E/DX2                !
 ! D20   D(10,2,3,21)          -19.818          estimate D2E/DX2                !
 ! D21   D(1,2,10,9)             0.38           estimate D2E/DX2                !
 ! D22   D(1,2,10,13)          122.642          estimate D2E/DX2                !
 ! D23   D(1,2,10,14)         -116.4285         estimate D2E/DX2                !
 ! D24   D(3,2,10,9)           178.7672         estimate D2E/DX2                !
 ! D25   D(3,2,10,13)          -58.9708         estimate D2E/DX2                !
 ! D26   D(3,2,10,14)           61.9587         estimate D2E/DX2                !
 ! D27   D(2,3,4,5)            -78.0494         estimate D2E/DX2                !
 ! D28   D(2,3,4,15)           156.2825         estimate D2E/DX2                !
 ! D29   D(2,3,4,22)            39.6441         estimate D2E/DX2                !
 ! D30   D(20,3,4,5)            46.0822         estimate D2E/DX2                !
 ! D31   D(20,3,4,15)          -79.5859         estimate D2E/DX2                !
 ! D32   D(20,3,4,22)          163.7757         estimate D2E/DX2                !
 ! D33   D(21,3,4,5)           162.0048         estimate D2E/DX2                !
 ! D34   D(21,3,4,15)           36.3367         estimate D2E/DX2                !
 ! D35   D(21,3,4,22)          -80.3017         estimate D2E/DX2                !
 ! D36   D(3,4,5,6)             37.0655         estimate D2E/DX2                !
 ! D37   D(3,4,5,23)           -85.3147         estimate D2E/DX2                !
 ! D38   D(3,4,5,24)           159.6203         estimate D2E/DX2                !
 ! D39   D(15,4,5,6)           163.2886         estimate D2E/DX2                !
 ! D40   D(15,4,5,23)           40.9084         estimate D2E/DX2                !
 ! D41   D(15,4,5,24)          -74.1567         estimate D2E/DX2                !
 ! D42   D(22,4,5,6)           -81.0139         estimate D2E/DX2                !
 ! D43   D(22,4,5,23)          156.6059         estimate D2E/DX2                !
 ! D44   D(22,4,5,24)           41.5408         estimate D2E/DX2                !
 ! D45   D(3,4,15,16)           55.4971         estimate D2E/DX2                !
 ! D46   D(3,4,15,17)          -62.8192         estimate D2E/DX2                !
 ! D47   D(3,4,15,18)          174.3343         estimate D2E/DX2                !
 ! D48   D(5,4,15,16)          -70.1906         estimate D2E/DX2                !
 ! D49   D(5,4,15,17)          171.4931         estimate D2E/DX2                !
 ! D50   D(5,4,15,18)           48.6466         estimate D2E/DX2                !
 ! D51   D(22,4,15,16)         173.3029         estimate D2E/DX2                !
 ! D52   D(22,4,15,17)          54.9866         estimate D2E/DX2                !
 ! D53   D(22,4,15,18)         -67.8599         estimate D2E/DX2                !
 ! D54   D(4,5,6,7)             46.3383         estimate D2E/DX2                !
 ! D55   D(4,5,6,25)           -78.0691         estimate D2E/DX2                !
 ! D56   D(4,5,6,26)           168.6168         estimate D2E/DX2                !
 ! D57   D(23,5,6,7)           170.1062         estimate D2E/DX2                !
 ! D58   D(23,5,6,25)           45.6987         estimate D2E/DX2                !
 ! D59   D(23,5,6,26)          -67.6153         estimate D2E/DX2                !
 ! D60   D(24,5,6,7)           -76.555          estimate D2E/DX2                !
 ! D61   D(24,5,6,25)          159.0376         estimate D2E/DX2                !
 ! D62   D(24,5,6,26)           45.7236         estimate D2E/DX2                !
 ! D63   D(5,6,7,1)            -71.5085         estimate D2E/DX2                !
 ! D64   D(5,6,7,12)            56.0918         estimate D2E/DX2                !
 ! D65   D(5,6,7,27)           172.2737         estimate D2E/DX2                !
 ! D66   D(25,6,7,1)            52.7334         estimate D2E/DX2                !
 ! D67   D(25,6,7,12)         -179.6664         estimate D2E/DX2                !
 ! D68   D(25,6,7,27)          -63.4844         estimate D2E/DX2                !
 ! D69   D(26,6,7,1)           166.6885         estimate D2E/DX2                !
 ! D70   D(26,6,7,12)          -65.7113         estimate D2E/DX2                !
 ! D71   D(26,6,7,27)           50.4707         estimate D2E/DX2                !
 ! D72   D(1,7,12,30)          179.9382         estimate D2E/DX2                !
 ! D73   D(1,7,12,31)           59.2226         estimate D2E/DX2                !
 ! D74   D(1,7,12,32)          -60.9593         estimate D2E/DX2                !
 ! D75   D(6,7,12,30)           52.1051         estimate D2E/DX2                !
 ! D76   D(6,7,12,31)          -68.6105         estimate D2E/DX2                !
 ! D77   D(6,7,12,32)          171.2076         estimate D2E/DX2                !
 ! D78   D(27,7,12,30)         -63.1854         estimate D2E/DX2                !
 ! D79   D(27,7,12,31)         176.099          estimate D2E/DX2                !
 ! D80   D(27,7,12,32)          55.9171         estimate D2E/DX2                !
 ! D81   D(1,8,9,10)            -0.116          estimate D2E/DX2                !
 ! D82   D(1,8,9,28)           119.9533         estimate D2E/DX2                !
 ! D83   D(1,8,9,29)          -119.4887         estimate D2E/DX2                !
 ! D84   D(11,8,9,10)          178.9381         estimate D2E/DX2                !
 ! D85   D(11,8,9,28)          -60.9926         estimate D2E/DX2                !
 ! D86   D(11,8,9,29)           59.5654         estimate D2E/DX2                !
 ! D87   D(8,9,10,2)            -0.1334         estimate D2E/DX2                !
 ! D88   D(8,9,10,13)         -123.2094         estimate D2E/DX2                !
 ! D89   D(8,9,10,14)          115.2536         estimate D2E/DX2                !
 ! D90   D(28,9,10,2)         -117.932          estimate D2E/DX2                !
 ! D91   D(28,9,10,13)         118.992          estimate D2E/DX2                !
 ! D92   D(28,9,10,14)          -2.545          estimate D2E/DX2                !
 ! D93   D(29,9,10,2)          116.1667         estimate D2E/DX2                !
 ! D94   D(29,9,10,13)          -6.9093         estimate D2E/DX2                !
 ! D95   D(29,9,10,14)        -128.4463         estimate D2E/DX2                !
 ! D96   D(2,10,13,33)          65.1233         estimate D2E/DX2                !
 ! D97   D(2,10,13,34)        -177.0931         estimate D2E/DX2                !
 ! D98   D(2,10,13,35)         -56.3079         estimate D2E/DX2                !
 ! D99   D(9,10,13,33)        -176.3523         estimate D2E/DX2                !
 ! D100  D(9,10,13,34)         -58.5687         estimate D2E/DX2                !
 ! D101  D(9,10,13,35)          62.2164         estimate D2E/DX2                !
 ! D102  D(14,10,13,33)        -54.7193         estimate D2E/DX2                !
 ! D103  D(14,10,13,34)         63.0643         estimate D2E/DX2                !
 ! D104  D(14,10,13,35)       -176.1505         estimate D2E/DX2                !
 ! D105  D(2,10,14,36)        -177.3589         estimate D2E/DX2                !
 ! D106  D(9,10,14,36)          68.7333         estimate D2E/DX2                !
 ! D107  D(13,10,14,36)        -54.1948         estimate D2E/DX2                !
 ! D108  D(4,15,16,37)         167.7042         estimate D2E/DX2                !
 ! D109  D(17,15,16,37)        -71.0493         estimate D2E/DX2                !
 ! D110  D(18,15,16,37)         45.7729         estimate D2E/DX2                !
 ! D111  D(4,15,17,38)         -55.3532         estimate D2E/DX2                !
 ! D112  D(4,15,17,39)          67.0285         estimate D2E/DX2                !
 ! D113  D(4,15,17,40)        -176.0253         estimate D2E/DX2                !
 ! D114  D(16,15,17,38)       -174.6888         estimate D2E/DX2                !
 ! D115  D(16,15,17,39)        -52.3071         estimate D2E/DX2                !
 ! D116  D(16,15,17,40)         64.6391         estimate D2E/DX2                !
 ! D117  D(18,15,17,38)         69.4735         estimate D2E/DX2                !
 ! D118  D(18,15,17,39)       -168.1448         estimate D2E/DX2                !
 ! D119  D(18,15,17,40)        -51.1987         estimate D2E/DX2                !
 ! D120  D(4,15,18,19)        -176.3781         estimate D2E/DX2                !
 ! D121  D(4,15,18,41)         -59.6415         estimate D2E/DX2                !
 ! D122  D(4,15,18,42)          63.0867         estimate D2E/DX2                !
 ! D123  D(16,15,18,19)        -56.6428         estimate D2E/DX2                !
 ! D124  D(16,15,18,41)         60.0938         estimate D2E/DX2                !
 ! D125  D(16,15,18,42)       -177.1779         estimate D2E/DX2                !
 ! D126  D(17,15,18,19)         59.0765         estimate D2E/DX2                !
 ! D127  D(17,15,18,41)        175.8131         estimate D2E/DX2                !
 ! D128  D(17,15,18,42)        -61.4587         estimate D2E/DX2                !
 ! D129  D(15,18,19,43)       -179.1931         estimate D2E/DX2                !
 ! D130  D(41,18,19,43)         60.4018         estimate D2E/DX2                !
 ! D131  D(42,18,19,43)        -57.2152         estimate D2E/DX2                !
 --------------------------------------------------------------------------------
 Trust Radius=3.00D-01 FncErr=1.00D-07 GrdErr=1.00D-06
 Number of steps in this run=    258 maximum allowed number of steps=    258.
 GradGradGradGradGradGradGradGradGradGradGradGradGradGradGradGradGradGrad

                          Input orientation:                          
 ---------------------------------------------------------------------
 Center     Atomic      Atomic             Coordinates (Angstroms)
 Number     Number       Type             X           Y           Z
 ---------------------------------------------------------------------
      1          6           0        1.750400    0.743100    0.092000
      2          6           0        1.193100   -0.462900    0.277000
      3          6           0       -0.242400   -0.738100    0.652900
      4          6           0       -1.266900    0.222800    0.002100
      5          6           0       -1.297300    1.592800    0.728500
      6          6           0        0.024400    2.163400    1.250500
      7          6           0        1.225800    2.126400    0.294200
      8          6           0        3.152900    0.486900   -0.289800
      9          6           0        3.469200   -0.974800   -0.348900
     10          6           0        2.135000   -1.617800    0.034500
     11          8           0        3.963200    1.375300   -0.513000
     12          6           0        0.941600    2.830800   -1.033700
     13          6           0        2.276700   -2.538700    1.245800
     14          8           0        1.627500   -2.361300   -1.069900
     15          6           0       -2.701800   -0.407400   -0.088700
     16          8           0       -3.113400   -0.818900    1.224600
     17          6           0       -2.723900   -1.660100   -0.986200
     18          6           0       -3.758400    0.601800   -0.610200
     19          8           0       -5.055800   -0.005600   -0.589900
     20          1           0       -0.340400   -0.730500    1.745600
     21          1           0       -0.461400   -1.763500    0.347300
     22          1           0       -0.949700    0.407300   -1.033600
     23          1           0       -1.978300    1.536700    1.587600
     24          1           0       -1.732800    2.334400    0.046600
     25          1           0        0.289600    1.649600    2.184700
     26          1           0       -0.157100    3.207200    1.541100
     27          1           0        2.017300    2.699900    0.797100
     28          1           0        3.793500   -1.239800   -1.359700
     29          1           0        4.263400   -1.185800    0.374200
     30          1           0        0.557400    3.841600   -0.859300
     31          1           0        0.209400    2.292500   -1.642800
     32          1           0        1.855700    2.925700   -1.630200
     33          1           0        1.332100   -3.044800    1.474800
     34          1           0        3.006600   -3.331200    1.043800
     35          1           0        2.600700   -1.991700    2.137700
     36          1           0        2.206700   -3.130700   -1.204600
     37          1           0       -4.069700   -1.011200    1.140500
     38          1           0       -2.330600   -1.441200   -1.984000
     39          1           0       -2.155500   -2.489100   -0.555300
     40          1           0       -3.740800   -2.052400   -1.100400
     41          1           0       -3.832400    1.478300    0.038900
     42          1           0       -3.532400    0.921000   -1.632700
     43          1           0       -5.680100    0.656600   -0.935700
 ---------------------------------------------------------------------
                    Distance matrix (angstroms):
                    1          2          3          4          5
     1  C    0.000000
     2  C    1.341359   0.000000
     3  C    2.545548   1.509204   0.000000
     4  C    3.063151   2.568532   1.548054   0.000000
     5  C    3.227321   3.260651   2.559614   1.550961   0.000000
     6  C    2.517628   3.034965   2.974392   2.644218   1.531326
     7  C    1.493187   2.589564   3.238771   3.150011   2.615221
     8  C    1.475946   2.250377   3.730599   4.437295   4.697258
     9  C    2.469787   2.415455   3.851702   4.897764   5.520225
    10  C    2.392712   1.509893   2.609276   3.868046   4.750818
    11  O    2.379535   3.417094   4.849005   5.380291   5.409389
    12  C    2.505963   3.553821   4.121107   3.570997   3.106552
    13  C    3.518303   2.534109   3.152706   4.661520   5.487291
    14  O    3.316989   2.367861   3.016512   4.025458   5.236755
    15  C    4.601998   3.912424   2.589977   1.569820   2.577060
    16  O    5.232512   4.423870   2.928483   2.447286   3.059515
    17  C    5.192037   4.286240   3.113611   2.577770   3.944204
    18  C    5.555171   5.141796   3.969006   2.593477   2.971736
    19  O    6.881126   6.325298   5.024931   3.841665   4.291781
    20  H    3.045872   2.140098   1.097112   2.192482   2.710696
    21  H    3.352653   2.105676   1.092153   2.171032   3.479769
    22  H    2.944533   2.658291   2.157892   1.098786   2.152030
    23  H    4.095098   3.971631   3.010270   2.178585   1.097707
    24  H    3.829749   4.054487   3.468306   2.162845   1.097551
    25  H    2.708334   2.986350   2.886269   3.036806   2.154529
    26  H    3.436602   4.109820   4.044943   3.536498   2.136975
    27  H    2.097014   3.309549   4.116659   4.189752   3.495275
    28  H    3.195870   3.169297   4.537703   5.440712   6.188735
    29  H    3.180481   3.155753   4.536556   5.718989   6.226358
    30  H    3.453827   4.497112   4.888771   4.143162   3.319356
    31  H    2.790135   3.499361   3.828694   3.028005   2.895305
    32  H    2.782230   3.944498   4.799792   4.440800   4.157102
    33  H    4.054047   2.849606   2.911260   4.427285   5.383126
    34  H    4.368510   3.479067   4.175281   5.654985   6.547423
    35  H    3.519521   2.789403   3.443742   4.941976   5.479862
    36  H    4.110439   3.215537   3.895245   4.976744   6.190827
    37  H    6.168507   5.361281   3.867889   3.267170   3.825802
    38  H    5.073017   4.299495   3.436302   2.800883   4.198871
    39  H    5.110985   4.001416   2.861066   2.907698   4.364236
    40  H    6.276139   5.363498   4.127984   3.537262   4.754267
    41  H    5.631252   5.392643   4.263511   2.856471   2.629713
    42  H    5.560055   5.281334   4.335975   2.879678   3.319978
    43  H    7.501732   7.068578   5.834160   4.532547   4.780687
                    6          7          8          9         10
     6  C    0.000000
     7  C    1.535982   0.000000
     8  C    3.869197   2.596677   0.000000
     9  C    4.926766   3.881219   1.496698   0.000000
    10  C    4.497862   3.861751   2.360308   1.529880   0.000000
    11  O    4.386933   2.951115   1.222971   2.407059   3.549749
    12  C    2.550343   1.529793   3.307129   4.619557   4.728139
    13  C    5.213696   4.875766   3.504290   2.531977   1.528196
    14  O    5.331707   4.707609   3.323800   2.415384   1.424797
    15  C    3.979276   4.689648   5.926021   6.202490   4.987472
    16  O    4.329038   5.326264   6.577616   6.769847   5.440614
    17  C    5.212977   5.619354   6.295344   6.263408   4.965131
    18  C    4.495595   5.290047   6.919677   7.402172   6.330436
    19  O    5.822376   6.692201   8.228935   8.583301   7.395720
    20  H    2.958523   3.566710   4.222329   4.354270   3.137319
    21  H    4.058610   4.240376   4.305039   4.068951   2.619230
    22  H    3.041360   3.074274   4.170240   4.680352   3.841516
    23  H    2.125370   3.505266   5.563805   6.303405   5.411305
    24  H    2.136906   2.976220   5.234165   6.178028   5.529910
    25  H    1.098659   2.162822   3.958978   4.839056   4.324900
    26  H    1.098594   2.152975   4.659220   5.849041   5.550152
    27  H    2.113067   1.099219   2.714463   4.113970   4.386108
    28  H    5.709731   4.545302   2.129917   1.094126   2.199386
    29  H    5.473040   4.494895   2.114718   1.094600   2.198205
    30  H    2.748036   2.172379   4.279598   5.651265   5.752630
    31  H    2.902081   2.193770   3.708772   4.793300   4.670302
    32  H    3.497598   2.176918   3.070366   4.411237   4.846919
    33  H    5.374545   5.305320   4.347647   3.489696   2.180697
    34  H    6.255148   5.789520   4.046947   2.776010   2.171201
    35  H    4.968833   4.716735   3.512996   2.823395   2.186350
    36  H    6.230365   5.553888   3.849569   2.640840   1.956879
    37  H    5.181876   6.213138   7.513722   7.684702   6.331627
    38  H    5.385272   5.528648   6.054474   6.043903   4.903786
    39  H    5.445974   5.784261   6.091484   5.828632   4.417626
    40  H    6.121800   6.638855   7.391090   7.328716   6.000158
    41  H    4.100274   5.105938   7.062955   7.712422   6.722776
    42  H    4.744178   5.273177   6.832647   7.366451   6.429968
    43  H    6.292157   7.166898   8.858209   9.312115   8.196949
                   11         12         13         14         15
    11  O    0.000000
    12  C    3.394065   0.000000
    13  C    4.610537   5.984158   0.000000
    14  O    4.441600   5.237334   2.411514   0.000000
    15  C    6.912328   4.965212   5.577526   4.850084   0.000000
    16  O    7.609996   5.904511   5.657856   5.488156   1.436490
    17  C    7.359000   5.797097   5.546148   4.408330   1.541185
    18  C    7.760854   5.218984   7.051944   6.164349   1.551403
    19  O    9.124427   6.649130   7.971947   7.102550   2.440074
    20  H    5.296852   4.695838   3.220031   3.802523   3.007534
    21  H    5.492656   4.998316   2.984197   2.594094   2.654900
    22  H    5.034346   3.074145   4.927904   3.782648   2.150913
    23  H    6.303966   4.131794   5.901757   5.937887   2.667013
    24  H    5.803227   2.926752   6.423494   5.881138   2.911140
    25  H    4.565979   3.489762   4.729900   5.335702   4.283465
    26  H    4.955003   2.824609   6.247075   6.403929   4.711378
    27  H    2.693966   2.127462   5.264176   5.408639   5.719253
    28  H    2.753987   4.980903   3.282751   2.456278   6.670626
    29  H    2.726990   5.399038   2.556756   3.227258   7.023830
    30  H    4.219246   1.095327   6.935104   6.298050   5.410195
    31  H    4.026005   1.094023   5.996518   4.898681   4.263774
    32  H    2.844896   1.095626   6.189369   5.321502   5.852912
    33  H    5.514646   6.400604   1.095832   2.651402   5.066829
    34  H    5.048748   6.822791   1.096182   2.703766   6.512833
    35  H    4.496588   6.005572   1.095295   3.372302   5.965180
    36  H    4.885452   6.096652   2.521869   0.972416   5.723196
    37  H    8.541483   6.678416   6.528487   6.258333   1.935628
    38  H    7.050421   5.464462   5.732654   4.165179   2.190592
    39  H    7.236979   6.174320   4.784435   3.819978   2.202188
    40  H    8.452561   6.765720   6.476994   5.377266   2.192962
    41  H    7.815791   5.076495   7.410398   6.766275   2.202363
    42  H    7.592374   4.901307   7.348532   6.141238   2.199654
    43  H    9.679279   6.970198   8.847573   7.907386   3.274107
                   16         17         18         19         20
    16  O    0.000000
    17  C    2.397283   0.000000
    18  C    2.408507   2.515504   0.000000
    19  O    2.779709   2.886552   1.432688   0.000000
    20  H    2.822904   3.742721   4.359764   5.311783   0.000000
    21  H    2.948733   2.628273   4.169132   5.007701   1.742691
    22  H    3.359261   2.724734   2.847085   4.150592   3.064276
    23  H    2.639900   4.171318   2.978778   4.073230   2.801406
    24  H    3.638274   4.243228   2.745240   4.113765   3.770808
    25  H    4.312272   5.485426   5.029479   6.245910   2.500917
    26  H    5.004934   6.055272   4.938174   6.233820   3.947265
    27  H    6.236088   6.683467   6.304064   7.698847   4.269197
    28  H    7.386544   6.541610   7.809253   8.968052   5.195325
    29  H    7.434714   7.134284   8.277308   9.442979   4.825247
    30  H    6.287899   6.407163   5.402267   6.810399   5.338131
    31  H    5.379944   4.965724   4.434881   5.840564   4.574064
    32  H    6.845719   6.512836   6.161090   7.579154   5.439364
    33  H    4.977921   4.942171   6.599857   7.369192   2.868200
    34  H    6.618062   6.304927   7.998089   8.873043   4.296344
    35  H    5.904248   6.182239   7.396982   8.366982   3.224040
    36  H    6.288791   5.149872   7.061677   7.930196   4.577375
    37  H    0.979062   2.599058   2.400756   2.231123   3.788485
    38  H    3.360825   1.094626   2.846013   3.381002   4.286713
    39  H    2.622057   1.093615   3.482236   3.818470   3.417807
    40  H    2.705694   1.095914   2.699145   2.485805   4.627079
    41  H    2.683277   3.482694   1.093188   2.023377   4.470535
    42  H    3.371495   2.780955   1.094747   2.065615   4.932467
    43  H    3.664962   3.756164   1.949842   0.973569   6.133988
                   21         22         23         24         25
    21  H    0.000000
    22  H    2.618720   0.000000
    23  H    3.838053   3.033851   0.000000
    24  H    4.301123   2.343884   1.752506   0.000000
    25  H    3.948328   3.665601   2.347902   3.021676   0.000000
    26  H    5.121095   3.885452   2.471741   2.340543   1.743525
    27  H    5.125253   4.172597   4.235888   3.841886   2.452246
    28  H    4.614356   5.031623   7.050476   6.729976   5.760965
    29  H    4.760063   5.629945   6.916875   6.960858   5.206581
    30  H    5.823314   3.754484   4.210660   2.887442   3.760654
    31  H    4.567451   2.295347   3.974009   2.574484   3.881947
    32  H    5.591785   3.816876   5.194527   4.004825   4.316777
    33  H    2.475809   4.838975   5.653460   6.353673   4.860880
    34  H    3.869085   5.826172   6.988662   7.453546   5.787237
    35  H    3.554443   5.330824   5.806846   6.470476   4.313057
    36  H    3.375854   4.744423   6.862596   6.852188   6.165541
    37  H    3.770272   4.058726   3.326507   4.225016   5.212841
    38  H    3.005453   2.495415   4.663511   4.328494   5.813480
    39  H    2.052110   3.173619   4.564043   4.879253   5.533078
    40  H    3.596354   3.720864   4.818028   4.959001   6.382853
    41  H    4.687005   3.256878   2.416520   2.267441   4.650235
    42  H    4.534091   2.700583   3.628312   2.838364   5.450788
    43  H    5.893878   4.737976   4.565626   4.400125   6.808837
                   26         27         28         29         30
    26  H    0.000000
    27  H    2.353488   0.000000
    28  H    6.617982   4.829897   0.000000
    29  H    6.340420   4.508045   1.797257   0.000000
    30  H    2.583582   2.485648   6.045111   6.366373   0.000000
    31  H    3.332899   3.063917   5.040145   5.709796   1.770505
    32  H    3.766663   2.443130   4.602133   5.169049   1.765996
    33  H    6.427256   5.824977   4.165442   3.641390   7.312365
    34  H    7.280589   6.116677   3.281764   2.575005   7.814693
    35  H    5.915231   4.914130   3.770933   2.554208   6.869095
    36  H    7.300370   6.167542   2.473357   3.241182   7.173032
    37  H    5.767479   7.137349   8.254282   8.370081   6.997065
    38  H    6.225597   6.617209   6.159133   7.007651   6.124824
    39  H    6.390331   6.794628   6.131754   6.615500   6.894201
    40  H    6.890850   7.703284   7.582429   8.184904   7.298759
    41  H    4.330535   6.023800   8.215747   8.529468   5.065796
    42  H    5.166466   6.314078   7.642800   8.321103   5.084734
    43  H    6.568381   8.150315   9.670843  10.197228   7.004032
                   31         32         33         34         35
    31  H    0.000000
    32  H    1.763917   0.000000
    33  H    6.282249   6.749967   0.000000
    34  H    6.831409   6.900989   1.752637   0.000000
    35  H    6.193938   6.239625   1.777021   1.776410   0.000000
    36  H    5.795889   6.081473   2.819838   2.394858   3.552960
    37  H    6.080451   7.634548   5.781585   7.447535   6.815425
    38  H    4.528635   6.059711   5.286795   6.420699   6.450518
    39  H    5.444181   6.823869   4.073507   5.469326   5.488269
    40  H    5.897155   7.508860   5.775018   7.194465   7.120646
    41  H    4.452773   6.102077   7.013722   8.420988   7.604646
    42  H    3.985245   5.748952   7.003391   8.246416   7.766251
    43  H    6.153241   7.900597   8.287450   9.761133   9.221222
                   36         37         38         39         40
    36  H    0.000000
    37  H    7.027444   0.000000
    38  H    4.903975   3.601648   0.000000
    39  H    4.456684   2.953657   1.780432   0.000000
    40  H    6.045357   2.492771   1.772845   1.732344   0.000000
    41  H    7.698045   2.732662   3.856295   4.348026   3.711097
    42  H    7.038239   3.422386   2.673523   3.832157   3.027851
    43  H    8.753146   3.112162   4.088869   4.739508   3.335670
                   41         42         43
    41  H    0.000000
    42  H    1.787409   0.000000
    43  H    2.244779   2.273397   0.000000
 Stoichiometry    C15H24O4
 Framework group  C1[X(C15H24O4)]
 Deg. of freedom   123
 Full point group                 C1      NOp   1
 Largest Abelian subgroup         C1      NOp   1
 Largest concise Abelian subgroup C1      NOp   1
                         Standard orientation:                         
 ---------------------------------------------------------------------
 Center     Atomic      Atomic             Coordinates (Angstroms)
 Number     Number       Type             X           Y           Z
 ---------------------------------------------------------------------
      1          6           0        1.768808    0.769642    0.081282
      2          6           0        1.232898   -0.446805    0.261006
      3          6           0       -0.194623   -0.748571    0.646773
      4          6           0       -1.240252    0.200659    0.012666
      5          6           0       -1.286770    1.564015    0.750620
      6          6           0        0.029880    2.151953    1.266101
      7          6           0        1.223441    2.142457    0.299374
      8          6           0        3.171965    0.539604   -0.314507
      9          6           0        3.511580   -0.916180   -0.388392
     10          6           0        2.191415   -1.584083    0.000970
     11          8           0        3.965691    1.442967   -0.537204
     12          6           0        0.916343    2.852889   -1.020189
     13          6           0        2.358569   -2.512368    1.203355
     14          8           0        1.686633   -2.326792   -1.105207
     15          6           0       -2.665395   -0.452237   -0.071180
     16          8           0       -3.058889   -0.881115    1.242110
     17          6           0       -2.674758   -1.697782   -0.978805
     18          6           0       -3.742794    0.543705   -0.575324
     19          8           0       -5.029875   -0.085044   -0.549054
     20          1           0       -0.283318   -0.751478    1.740290
     21          1           0       -0.399468   -1.774903    0.334559
     22          1           0       -0.935043    0.398766   -1.024123
     23          1           0       -1.959337    1.489757    1.614970
     24          1           0       -1.740185    2.303899    0.078603
     25          1           0        0.311476    1.634984    2.193731
     26          1           0       -0.166137    3.190234    1.566865
     27          1           0        2.009770    2.724751    0.800276
     28          1           0        3.831446   -1.167584   -1.404066
     29          1           0        4.315321   -1.120003    0.326175
     30          1           0        0.517199    3.855796   -0.834171
     31          1           0        0.187815    2.307627   -1.627495
     32          1           0        1.823599    2.967627   -1.623612
     33          1           0        1.424371   -3.035745    1.436158
     34          1           0        3.099551   -3.291115    0.988616
     35          1           0        2.681262   -1.967406    2.096976
     36          1           0        2.277143   -3.085464   -1.251182
     37          1           0       -4.012609   -1.088387    1.164533
     38          1           0       -2.293697   -1.464341   -1.978057
     39          1           0       -2.089201   -2.520826   -0.559622
     40          1           0       -3.686060   -2.105770   -1.087623
     41          1           0       -3.825508    1.413558    0.081618
     42          1           0       -3.530855    0.874885   -1.597025
     43          1           0       -5.667865    0.569618   -0.884051
 ---------------------------------------------------------------------
 Rotational constants (GHZ):      0.6027550      0.2457409      0.1989030
 Standard basis: 6-31G(d) (6D, 7F)
 There are   333 symmetry adapted cartesian basis functions of A   symmetry.
 There are   333 symmetry adapted basis functions of A   symmetry.
   333 basis functions,   628 primitive gaussians,   333 cartesian basis functions
    73 alpha electrons       73 beta electrons
       nuclear repulsion energy      1597.5526580988 Hartrees.
 NAtoms=   43 NActive=   43 NUniq=   43 SFac= 1.00D+00 NAtFMM=   60 NAOKFM=F Big=F
 Integral buffers will be    131072 words long.
 Raffenetti 2 integral format.
 Two-electron integral symmetry is turned on.
 Using the following non-standard input for PCM:
 --- end of non-standard input.
 ------------------------------------------------------------------------------
 Polarizable Continuum Model (PCM)
 =================================
 Model                : PCM (using non-symmetric T matrix).
 Atomic radii         : SMD-Coulomb.
 Polarization charges : Total charges.
 Charge compensation  : None.
 Solution method      : On-the-fly selection.
 Cavity type          : VdW (van der Waals Surface) (Alpha=1.000).
 Cavity algorithm     : GePol (No added spheres)
                        Default sphere list used, NSphG=   43.
                        Lebedev-Laikov grids with approx.  5.0 points / Ang**2.
                        Smoothing algorithm: Karplus/York (Gamma=1.0000).
                        Polarization charges: spherical gaussians, with
                                              point-specific exponents (IZeta= 3).
                        Self-potential: point-specific (ISelfS= 7).
                        Self-field    : sphere-specific E.n sum rule (ISelfD= 2).
 1st derivatives      : Analytical E(r).r(x)/FMM algorithm (CHGder, D1EAlg=3).
                        Cavity 1st derivative terms included.
 Solvent              : Methanol, Eps=  32.613000 Eps(inf)=   1.765709
 ------------------------------------------------------------------------------
 ------------------------------------------------------------------------------
 Atomic radii for non-electrostatic terms: SMD-CDS.
 ------------------------------------------------------------------------------
 Nuclear repulsion after PCM non-electrostatic terms =     1597.5535747533 Hartrees.
 One-electron integrals computed using PRISM.
 NBasis=   333 RedAO= T EigKep=  8.72D-04  NBF=   333
 NBsUse=   333 1.00D-06 EigRej= -1.00D+00 NBFU=   333
 ExpMin= 1.61D-01 ExpMax= 5.48D+03 ExpMxC= 8.25D+02 IAcc=1 IRadAn=         1 AccDes= 0.00D+00
 Harris functional with IExCor=  402 and IRadAn=       1 diagonalized for initial guess.
 HarFok:  IExCor=  402 AccDes= 0.00D+00 IRadAn=         1 IDoV= 1 UseB2=F ITyADJ=14
 ICtDFT=  3500011 ScaDFX=  1.000000  1.000000  1.000000  1.000000
 FoFCou: FMM=F IPFlag=           0 FMFlag=      100000 FMFlg1=           0
         NFxFlg=           0 DoJE=T BraDBF=F KetDBF=T FulRan=T
         wScrn=  0.000000 ICntrl=     500 IOpCl=  0 I1Cent=   200000004 NGrid=           0
         NMat0=    1 NMatS0=      1 NMatT0=    0 NMatD0=    1 NMtDS0=    0 NMtDT0=    0
 Petite list used in FoFCou.
 Keep R1 ints in memory in canonical form, NReq=1565304907.
 Requested convergence on RMS density matrix=1.00D-08 within 128 cycles.
 Requested convergence on MAX density matrix=1.00D-06.
 Requested convergence on             energy=1.00D-06.
 No special actions if energy rises.
 Inv3:  Mode=1 IEnd=    21999792.
 Iteration    1 A*A^-1 deviation from unit magnitude is 5.55D-15 for   2706.
 Iteration    1 A*A^-1 deviation from orthogonality  is 3.29D-15 for   2706   1729.
 Iteration    1 A^-1*A deviation from unit magnitude is 5.66D-15 for    669.
 Iteration    1 A^-1*A deviation from orthogonality  is 7.68D-12 for   2220   2161.
 Error on total polarization charges =  0.05147
 SCF Done:  E(RB3LYP) =  -886.941391205     A.U. after   12 cycles
            NFock= 12  Conv=0.62D-08     -V/T= 2.0091
 SMD-CDS (non-electrostatic) energy       (kcal/mol) =       0.58
 (included in total energy above)

 **********************************************************************

            Population analysis using the SCF density.

 **********************************************************************

 Orbital symmetries:
       Occupied  (A) (A) (A) (A) (A) (A) (A) (A) (A) (A) (A) (A)
                 (A) (A) (A) (A) (A) (A) (A) (A) (A) (A) (A) (A)
                 (A) (A) (A) (A) (A) (A) (A) (A) (A) (A) (A) (A)
                 (A) (A) (A) (A) (A) (A) (A) (A) (A) (A) (A) (A)
                 (A) (A) (A) (A) (A) (A) (A) (A) (A) (A) (A) (A)
                 (A) (A) (A) (A) (A) (A) (A) (A) (A) (A) (A) (A)
                 (A)
       Virtual   (A) (A) (A) (A) (A) (A) (A) (A) (A) (A) (A) (A)
                 (A) (A) (A) (A) (A) (A) (A) (A) (A) (A) (A) (A)
                 (A) (A) (A) (A) (A) (A) (A) (A) (A) (A) (A) (A)
                 (A) (A) (A) (A) (A) (A) (A) (A) (A) (A) (A) (A)
                 (A) (A) (A) (A) (A) (A) (A) (A) (A) (A) (A) (A)
                 (A) (A) (A) (A) (A) (A) (A) (A) (A) (A) (A) (A)
                 (A) (A) (A) (A) (A) (A) (A) (A) (A) (A) (A) (A)
                 (A) (A) (A) (A) (A) (A) (A) (A) (A) (A) (A) (A)
                 (A) (A) (A) (A) (A) (A) (A) (A) (A) (A) (A) (A)
                 (A) (A) (A) (A) (A) (A) (A) (A) (A) (A) (A) (A)
                 (A) (A) (A) (A) (A) (A) (A) (A) (A) (A) (A) (A)
                 (A) (A) (A) (A) (A) (A) (A) (A) (A) (A) (A) (A)
                 (A) (A) (A) (A) (A) (A) (A) (A) (A) (A) (A) (A)
                 (A) (A) (A) (A) (A) (A) (A) (A) (A) (A) (A) (A)
                 (A) (A) (A) (A) (A) (A) (A) (A) (A) (A) (A) (A)
                 (A) (A) (A) (A) (A) (A) (A) (A) (A) (A) (A) (A)
                 (A) (A) (A) (A) (A) (A) (A) (A) (A) (A) (A) (A)
                 (A) (A) (A) (A) (A) (A) (A) (A) (A) (A) (A) (A)
                 (A) (A) (A) (A) (A) (A) (A) (A) (A) (A) (A) (A)
                 (A) (A) (A) (A) (A) (A) (A) (A) (A) (A) (A) (A)
                 (A) (A) (A) (A) (A) (A) (A) (A) (A) (A) (A) (A)
                 (A) (A) (A) (A) (A) (A) (A) (A)
 The electronic state is 1-A.
 Alpha  occ. eigenvalues --  -19.14512 -19.14309 -19.13941 -19.12995 -10.26345
 Alpha  occ. eigenvalues --  -10.24352 -10.23991 -10.22088 -10.20340 -10.18786
 Alpha  occ. eigenvalues --  -10.18674 -10.18436 -10.18003 -10.17573 -10.17097
 Alpha  occ. eigenvalues --  -10.17017 -10.16878 -10.16601 -10.16213  -1.03277
 Alpha  occ. eigenvalues --   -1.02552  -1.02170  -1.00100  -0.85876  -0.80974
 Alpha  occ. eigenvalues --   -0.78784  -0.74450  -0.73800  -0.71891  -0.68682
 Alpha  occ. eigenvalues --   -0.67531  -0.65148  -0.63582  -0.60091  -0.56831
 Alpha  occ. eigenvalues --   -0.55305  -0.53923  -0.51321  -0.50387  -0.49629
 Alpha  occ. eigenvalues --   -0.47704  -0.46386  -0.45779  -0.44984  -0.44673
 Alpha  occ. eigenvalues --   -0.43801  -0.43400  -0.42594  -0.41816  -0.41452
 Alpha  occ. eigenvalues --   -0.40579  -0.39591  -0.38946  -0.38498  -0.37531
 Alpha  occ. eigenvalues --   -0.37395  -0.36890  -0.36102  -0.35565  -0.34708
 Alpha  occ. eigenvalues --   -0.34559  -0.34121  -0.33804  -0.32598  -0.32006
 Alpha  occ. eigenvalues --   -0.30875  -0.30436  -0.29446  -0.27643  -0.26895
 Alpha  occ. eigenvalues --   -0.26105  -0.25173  -0.23775
 Alpha virt. eigenvalues --   -0.03848   0.05549   0.07245   0.08729   0.09739
 Alpha virt. eigenvalues --    0.11010   0.12193   0.12827   0.13916   0.14162
 Alpha virt. eigenvalues --    0.14793   0.15381   0.15660   0.15953   0.16271
 Alpha virt. eigenvalues --    0.16984   0.17574   0.18065   0.18262   0.18487
 Alpha virt. eigenvalues --    0.18701   0.19762   0.20191   0.20636   0.21120
 Alpha virt. eigenvalues --    0.22142   0.22492   0.22846   0.23017   0.23432
 Alpha virt. eigenvalues --    0.24655   0.25409   0.25563   0.26439   0.27166
 Alpha virt. eigenvalues --    0.28580   0.29011   0.29464   0.30161   0.32242
 Alpha virt. eigenvalues --    0.33465   0.34076   0.36312   0.36682   0.45186
 Alpha virt. eigenvalues --    0.47281   0.50407   0.51560   0.52107   0.52996
 Alpha virt. eigenvalues --    0.53395   0.54164   0.55902   0.56195   0.57452
 Alpha virt. eigenvalues --    0.58037   0.59121   0.60352   0.60483   0.60849
 Alpha virt. eigenvalues --    0.62263   0.62338   0.63430   0.64801   0.65196
 Alpha virt. eigenvalues --    0.66276   0.67021   0.69010   0.69921   0.70418
 Alpha virt. eigenvalues --    0.71724   0.74097   0.74197   0.74703   0.76124
 Alpha virt. eigenvalues --    0.77744   0.78456   0.78770   0.79683   0.80665
 Alpha virt. eigenvalues --    0.81513   0.81758   0.82328   0.83353   0.83709
 Alpha virt. eigenvalues --    0.84219   0.85466   0.86307   0.86503   0.87464
 Alpha virt. eigenvalues --    0.88115   0.88647   0.89378   0.89706   0.90588
 Alpha virt. eigenvalues --    0.91003   0.91681   0.91806   0.92711   0.93334
 Alpha virt. eigenvalues --    0.94195   0.94936   0.95899   0.95978   0.96946
 Alpha virt. eigenvalues --    0.97933   0.98322   0.98454   0.99145   1.00224
 Alpha virt. eigenvalues --    1.02845   1.03035   1.04114   1.04409   1.05204
 Alpha virt. eigenvalues --    1.06284   1.06751   1.07802   1.08964   1.10561
 Alpha virt. eigenvalues --    1.10794   1.11870   1.13146   1.16277   1.17721
 Alpha virt. eigenvalues --    1.19236   1.20944   1.23897   1.26942   1.27909
 Alpha virt. eigenvalues --    1.29783   1.33261   1.34867   1.37271   1.38532
 Alpha virt. eigenvalues --    1.41066   1.41366   1.43130   1.46565   1.47474
 Alpha virt. eigenvalues --    1.51998   1.53391   1.56722   1.58623   1.60273
 Alpha virt. eigenvalues --    1.60901   1.62850   1.65474   1.66136   1.67979
 Alpha virt. eigenvalues --    1.69353   1.69735   1.71709   1.73537   1.74608
 Alpha virt. eigenvalues --    1.75998   1.76211   1.76589   1.79495   1.79900
 Alpha virt. eigenvalues --    1.80488   1.81617   1.83401   1.84293   1.85286
 Alpha virt. eigenvalues --    1.86317   1.86669   1.88600   1.90120   1.90622
 Alpha virt. eigenvalues --    1.91236   1.91932   1.93841   1.94932   1.95626
 Alpha virt. eigenvalues --    1.96819   1.97981   1.99920   2.00952   2.02233
 Alpha virt. eigenvalues --    2.04274   2.05865   2.06589   2.06791   2.07877
 Alpha virt. eigenvalues --    2.09311   2.10020   2.13210   2.15048   2.15895
 Alpha virt. eigenvalues --    2.18801   2.20702   2.21466   2.22947   2.23941
 Alpha virt. eigenvalues --    2.25190   2.26193   2.26970   2.27396   2.29115
 Alpha virt. eigenvalues --    2.30431   2.31757   2.33504   2.35036   2.35941
 Alpha virt. eigenvalues --    2.36671   2.38245   2.39858   2.41305   2.42143
 Alpha virt. eigenvalues --    2.44249   2.44901   2.46209   2.47650   2.48727
 Alpha virt. eigenvalues --    2.50275   2.52632   2.53235   2.55870   2.58095
 Alpha virt. eigenvalues --    2.60685   2.63217   2.65266   2.66407   2.68317
 Alpha virt. eigenvalues --    2.69247   2.73318   2.75361   2.76191   2.78408
 Alpha virt. eigenvalues --    2.80732   2.82529   2.84536   2.86538   2.89017
 Alpha virt. eigenvalues --    2.95474   2.96184   2.99430   3.01738   3.18077
 Alpha virt. eigenvalues --    3.21180   3.78813   3.82697   3.86860   4.01133
 Alpha virt. eigenvalues --    4.13635   4.21733   4.23664   4.27144   4.29851
 Alpha virt. eigenvalues --    4.32595   4.37110   4.40524   4.45251   4.54947
 Alpha virt. eigenvalues --    4.60983   4.66612   4.73678   4.76983   4.78470
          Condensed to atoms (all electrons):
               1          2          3          4          5          6
     1  C    5.094046   0.545359  -0.053867  -0.003007  -0.005103  -0.027704
     2  C    0.545359   4.952097   0.316605  -0.019396  -0.005693  -0.007456
     3  C   -0.053867   0.316605   5.242643   0.341995  -0.043781  -0.001007
     4  C   -0.003007  -0.019396   0.341995   5.014489   0.358501  -0.040002
     5  C   -0.005103  -0.005693  -0.043781   0.358501   5.068612   0.359530
     6  C   -0.027704  -0.007456  -0.001007  -0.040002   0.359530   5.080018
     7  C    0.345580  -0.070270  -0.011392  -0.000631  -0.039332   0.355317
     8  C    0.339876   0.017668   0.005407  -0.000103  -0.000065   0.004422
     9  C   -0.141468  -0.082231   0.007706  -0.000167  -0.000005  -0.000104
    10  C   -0.002610   0.407058  -0.060209   0.002236  -0.000034  -0.000206
    11  O   -0.085959   0.004889  -0.000113   0.000002  -0.000005   0.000272
    12  C   -0.036228  -0.002073   0.001401  -0.003243  -0.003841  -0.049564
    13  C    0.001801  -0.058846  -0.006768   0.000231  -0.000005   0.000016
    14  O   -0.000348  -0.051043  -0.003130  -0.000297  -0.000002   0.000000
    15  C    0.000323   0.002737  -0.028172   0.367285  -0.022723   0.003455
    16  O   -0.000004   0.000409   0.004068  -0.051924  -0.005435  -0.000042
    17  C    0.000029   0.000003  -0.011359  -0.054539   0.004728  -0.000094
    18  C   -0.000014  -0.000007   0.004218  -0.049050  -0.008463   0.000307
    19  O    0.000000   0.000000  -0.000024   0.001796  -0.000004  -0.000001
    20  H   -0.005448  -0.021683   0.351354  -0.028546  -0.006427  -0.000413
    21  H    0.004490  -0.040717   0.361063  -0.040486   0.004787   0.000027
    22  H   -0.001794   0.001231  -0.052584   0.372048  -0.042149  -0.002659
    23  H    0.000022  -0.000050  -0.004059  -0.040843   0.364956  -0.034662
    24  H   -0.000374   0.000034   0.005106  -0.031796   0.370072  -0.038101
    25  H   -0.004582  -0.000252   0.004032  -0.005029  -0.037678   0.370600
    26  H    0.005348   0.000342  -0.000123   0.004587  -0.032819   0.365156
    27  H   -0.051020   0.004310  -0.000207  -0.000063   0.004876  -0.042218
    28  H    0.004527   0.000119  -0.000100   0.000004   0.000000   0.000001
    29  H    0.004001   0.001111  -0.000151   0.000001   0.000000   0.000003
    30  H    0.004563  -0.000007  -0.000035   0.000203  -0.001144  -0.003291
    31  H   -0.005766   0.001457  -0.000377  -0.000662   0.003514  -0.006460
    32  H   -0.007772  -0.000056  -0.000013   0.000046   0.000002   0.005265
    33  H   -0.000096  -0.008862   0.003071   0.000021   0.000002   0.000000
    34  H   -0.000058   0.004918  -0.000025  -0.000003   0.000000   0.000000
    35  H    0.000272   0.001217   0.000251  -0.000010   0.000000  -0.000001
    36  H   -0.000122   0.006238  -0.000095   0.000014   0.000000   0.000000
    37  H    0.000000  -0.000005  -0.000246   0.007308  -0.000061   0.000006
    38  H   -0.000006  -0.000012   0.000271  -0.001776  -0.000088   0.000000
    39  H   -0.000003   0.000109  -0.000826  -0.005734  -0.000016   0.000000
    40  H    0.000000  -0.000001   0.000189   0.004351  -0.000102   0.000001
    41  H    0.000001  -0.000004  -0.000060  -0.007439   0.005176   0.000037
    42  H   -0.000001  -0.000005  -0.000099   0.001689  -0.001135  -0.000044
    43  H    0.000000   0.000000   0.000002  -0.000140   0.000010   0.000000
               7          8          9         10         11         12
     1  C    0.345580   0.339876  -0.141468  -0.002610  -0.085959  -0.036228
     2  C   -0.070270   0.017668  -0.082231   0.407058   0.004889  -0.002073
     3  C   -0.011392   0.005407   0.007706  -0.060209  -0.000113   0.001401
     4  C   -0.000631  -0.000103  -0.000167   0.002236   0.000002  -0.003243
     5  C   -0.039332  -0.000065  -0.000005  -0.000034  -0.000005  -0.003841
     6  C    0.355317   0.004422  -0.000104  -0.000206   0.000272  -0.049564
     7  C    5.029248  -0.054783   0.008167   0.006733   0.000866   0.354425
     8  C   -0.054783   4.535623   0.328980  -0.062416   0.526551  -0.001096
     9  C    0.008167   0.328980   5.488369   0.289629  -0.078716  -0.000247
    10  C    0.006733  -0.062416   0.289629   4.752482   0.004378  -0.000195
    11  O    0.000866   0.526551  -0.078716   0.004378   8.202247  -0.003793
    12  C    0.354425  -0.001096  -0.000247  -0.000195  -0.003793   5.150234
    13  C   -0.000158  -0.000543  -0.054402   0.353668  -0.000081  -0.000003
    14  O   -0.000053   0.001190  -0.050625   0.200575  -0.000022   0.000006
    15  C   -0.000108   0.000001   0.000002  -0.000099   0.000000   0.000033
    16  O   -0.000001   0.000000   0.000000   0.000002   0.000000   0.000000
    17  C   -0.000003   0.000000   0.000000  -0.000036   0.000000   0.000000
    18  C   -0.000008   0.000000   0.000000   0.000001   0.000000   0.000001
    19  O    0.000000   0.000000   0.000000   0.000000   0.000000   0.000000
    20  H    0.001161  -0.000120  -0.000196   0.001168   0.000002  -0.000068
    21  H   -0.000037  -0.000161   0.000642  -0.005789   0.000001   0.000002
    22  H    0.003385  -0.000079  -0.000041   0.000304   0.000000  -0.001149
    23  H    0.005000   0.000004   0.000000   0.000000   0.000000  -0.000022
    24  H   -0.006220  -0.000002   0.000000   0.000005   0.000000   0.004894
    25  H   -0.037241   0.000073  -0.000010  -0.000061  -0.000002   0.005741
    26  H   -0.031628  -0.000111   0.000004   0.000003   0.000003  -0.004688
    27  H    0.375001  -0.006576   0.000578  -0.000221   0.009374  -0.044110
    28  H   -0.000102  -0.016016   0.343280  -0.024041  -0.000544   0.000021
    29  H   -0.000079  -0.017442   0.339697  -0.025248  -0.000319  -0.000004
    30  H   -0.031121  -0.000038   0.000004   0.000004   0.000026   0.368268
    31  H   -0.030867  -0.000199   0.000020  -0.000024   0.000052   0.373056
    32  H   -0.027106   0.003118   0.000109  -0.000006   0.006937   0.365471
    33  H   -0.000001  -0.000099   0.005417  -0.023705   0.000001   0.000000
    34  H    0.000003   0.000247  -0.008116  -0.021854   0.000000   0.000000
    35  H   -0.000032   0.000221  -0.000895  -0.022002  -0.000006   0.000000
    36  H    0.000006   0.000082  -0.003761  -0.017094   0.000001   0.000000
    37  H    0.000000   0.000000   0.000000   0.000000   0.000000   0.000000
    38  H    0.000001   0.000000   0.000000  -0.000001   0.000000  -0.000001
    39  H    0.000000   0.000000   0.000000  -0.000025   0.000000   0.000000
    40  H    0.000000   0.000000   0.000000   0.000000   0.000000   0.000000
    41  H    0.000005   0.000000   0.000000   0.000000   0.000000  -0.000005
    42  H    0.000004   0.000000   0.000000   0.000000   0.000000  -0.000007
    43  H    0.000000   0.000000   0.000000   0.000000   0.000000   0.000000
              13         14         15         16         17         18
     1  C    0.001801  -0.000348   0.000323  -0.000004   0.000029  -0.000014
     2  C   -0.058846  -0.051043   0.002737   0.000409   0.000003  -0.000007
     3  C   -0.006768  -0.003130  -0.028172   0.004068  -0.011359   0.004218
     4  C    0.000231  -0.000297   0.367285  -0.051924  -0.054539  -0.049050
     5  C   -0.000005  -0.000002  -0.022723  -0.005435   0.004728  -0.008463
     6  C    0.000016   0.000000   0.003455  -0.000042  -0.000094   0.000307
     7  C   -0.000158  -0.000053  -0.000108  -0.000001  -0.000003  -0.000008
     8  C   -0.000543   0.001190   0.000001   0.000000   0.000000   0.000000
     9  C   -0.054402  -0.050625   0.000002   0.000000   0.000000   0.000000
    10  C    0.353668   0.200575  -0.000099   0.000002  -0.000036   0.000001
    11  O   -0.000081  -0.000022   0.000000   0.000000   0.000000   0.000000
    12  C   -0.000003   0.000006   0.000033   0.000000   0.000000   0.000001
    13  C    5.244834  -0.054517   0.000003   0.000000   0.000002   0.000000
    14  O   -0.054517   8.404203  -0.000024   0.000000  -0.000016   0.000000
    15  C    0.000003  -0.000024   4.717518   0.199109   0.359399   0.370698
    16  O    0.000000   0.000000   0.199109   8.414156  -0.060009  -0.037676
    17  C    0.000002  -0.000016   0.359399  -0.060009   5.249949  -0.062291
    18  C    0.000000   0.000000   0.370698  -0.037676  -0.062291   4.938086
    19  O    0.000000   0.000000  -0.041085  -0.004987  -0.006331   0.218944
    20  H    0.001461   0.000194  -0.004745   0.004088   0.000232   0.000040
    21  H   -0.001896   0.011512  -0.004740  -0.000456   0.003444   0.000121
    22  H    0.000016   0.000233  -0.036293   0.003023  -0.003563  -0.002789
    23  H    0.000000   0.000000  -0.008810   0.012395   0.000567  -0.003321
    24  H    0.000000   0.000000  -0.005365   0.000227  -0.000052   0.002201
    25  H   -0.000006   0.000000  -0.000112   0.000017  -0.000003   0.000007
    26  H    0.000000   0.000000  -0.000072  -0.000002   0.000002  -0.000005
    27  H    0.000023  -0.000001   0.000002   0.000000   0.000000   0.000000
    28  H    0.002974   0.003789   0.000000   0.000000   0.000000   0.000000
    29  H   -0.001457   0.002425   0.000000   0.000000   0.000000   0.000000
    30  H    0.000000   0.000000  -0.000001   0.000000   0.000000  -0.000001
    31  H    0.000001  -0.000001   0.000020   0.000000  -0.000004   0.000001
    32  H    0.000000   0.000000   0.000000   0.000000   0.000000   0.000000
    33  H    0.362232   0.000259  -0.000001   0.000000  -0.000010   0.000000
    34  H    0.362431  -0.001534   0.000000   0.000000   0.000000   0.000000
    35  H    0.347412   0.003882   0.000000   0.000000   0.000000   0.000000
    36  H   -0.004321   0.237741   0.000000   0.000000   0.000001   0.000000
    37  H    0.000000   0.000000  -0.029820   0.234832  -0.001803  -0.013359
    38  H    0.000000   0.000031  -0.024472   0.004094   0.346955   0.000467
    39  H    0.000002   0.000022  -0.024728   0.000708   0.365297   0.005114
    40  H    0.000000   0.000000  -0.024895  -0.000803   0.358900  -0.010656
    41  H    0.000000   0.000000  -0.029555  -0.002232   0.006336   0.367168
    42  H    0.000000   0.000000  -0.033146   0.003743  -0.004678   0.353980
    43  H    0.000000   0.000000   0.004929   0.000145   0.000187  -0.019141
              19         20         21         22         23         24
     1  C    0.000000  -0.005448   0.004490  -0.001794   0.000022  -0.000374
     2  C    0.000000  -0.021683  -0.040717   0.001231  -0.000050   0.000034
     3  C   -0.000024   0.351354   0.361063  -0.052584  -0.004059   0.005106
     4  C    0.001796  -0.028546  -0.040486   0.372048  -0.040843  -0.031796
     5  C   -0.000004  -0.006427   0.004787  -0.042149   0.364956   0.370072
     6  C   -0.000001  -0.000413   0.000027  -0.002659  -0.034662  -0.038101
     7  C    0.000000   0.001161  -0.000037   0.003385   0.005000  -0.006220
     8  C    0.000000  -0.000120  -0.000161  -0.000079   0.000004  -0.000002
     9  C    0.000000  -0.000196   0.000642  -0.000041   0.000000   0.000000
    10  C    0.000000   0.001168  -0.005789   0.000304   0.000000   0.000005
    11  O    0.000000   0.000002   0.000001   0.000000   0.000000   0.000000
    12  C    0.000000  -0.000068   0.000002  -0.001149  -0.000022   0.004894
    13  C    0.000000   0.001461  -0.001896   0.000016   0.000000   0.000000
    14  O    0.000000   0.000194   0.011512   0.000233   0.000000   0.000000
    15  C   -0.041085  -0.004745  -0.004740  -0.036293  -0.008810  -0.005365
    16  O   -0.004987   0.004088  -0.000456   0.003023   0.012395   0.000227
    17  C   -0.006331   0.000232   0.003444  -0.003563   0.000567  -0.000052
    18  C    0.218944   0.000040   0.000121  -0.002789  -0.003321   0.002201
    19  O    8.326481   0.000000  -0.000002  -0.000030  -0.000027   0.000017
    20  H    0.000000   0.547002  -0.031048   0.005183   0.003066   0.000115
    21  H   -0.000002  -0.031048   0.560170  -0.001053  -0.000108  -0.000156
    22  H   -0.000030   0.005183  -0.001053   0.595439   0.005952  -0.008016
    23  H   -0.000027   0.003066  -0.000108   0.005952   0.599657  -0.037373
    24  H    0.000017   0.000115  -0.000156  -0.008016  -0.037373   0.596554
    25  H    0.000000   0.001063  -0.000012  -0.000157  -0.006880   0.005930
    26  H    0.000000  -0.000082   0.000001  -0.000091  -0.000529  -0.006862
    27  H    0.000000   0.000047   0.000003   0.000025  -0.000163  -0.000080
    28  H    0.000000  -0.000003   0.000003   0.000000   0.000000   0.000000
    29  H    0.000000   0.000014  -0.000029   0.000001   0.000000   0.000000
    30  H    0.000000   0.000003   0.000000   0.000010  -0.000014   0.000636
    31  H    0.000000   0.000012   0.000004   0.005253  -0.000024  -0.000281
    32  H    0.000000   0.000000   0.000000  -0.000031   0.000000  -0.000055
    33  H    0.000000   0.000082   0.003304   0.000000   0.000000   0.000000
    34  H    0.000000   0.000006  -0.000116   0.000000   0.000000   0.000000
    35  H    0.000000   0.000087   0.000161  -0.000001   0.000000   0.000000
    36  H    0.000000  -0.000004  -0.000461  -0.000001   0.000000   0.000000
    37  H    0.024216  -0.000086  -0.000098  -0.000186  -0.000434  -0.000010
    38  H    0.000035   0.000001   0.000036   0.003164  -0.000021  -0.000032
    39  H    0.000139   0.000208   0.006085   0.000125  -0.000001  -0.000002
    40  H    0.012690  -0.000013  -0.000227  -0.000029  -0.000006   0.000001
    41  H   -0.041890  -0.000003   0.000000  -0.000112   0.003194   0.000915
    42  H   -0.038565   0.000001  -0.000008   0.003076   0.000281   0.000695
    43  H    0.244159   0.000000   0.000000   0.000000   0.000000  -0.000001
              25         26         27         28         29         30
     1  C   -0.004582   0.005348  -0.051020   0.004527   0.004001   0.004563
     2  C   -0.000252   0.000342   0.004310   0.000119   0.001111  -0.000007
     3  C    0.004032  -0.000123  -0.000207  -0.000100  -0.000151  -0.000035
     4  C   -0.005029   0.004587  -0.000063   0.000004   0.000001   0.000203
     5  C   -0.037678  -0.032819   0.004876   0.000000   0.000000  -0.001144
     6  C    0.370600   0.365156  -0.042218   0.000001   0.000003  -0.003291
     7  C   -0.037241  -0.031628   0.375001  -0.000102  -0.000079  -0.031121
     8  C    0.000073  -0.000111  -0.006576  -0.016016  -0.017442  -0.000038
     9  C   -0.000010   0.000004   0.000578   0.343280   0.339697   0.000004
    10  C   -0.000061   0.000003  -0.000221  -0.024041  -0.025248   0.000004
    11  O   -0.000002   0.000003   0.009374  -0.000544  -0.000319   0.000026
    12  C    0.005741  -0.004688  -0.044110   0.000021  -0.000004   0.368268
    13  C   -0.000006   0.000000   0.000023   0.002974  -0.001457   0.000000
    14  O    0.000000   0.000000  -0.000001   0.003789   0.002425   0.000000
    15  C   -0.000112  -0.000072   0.000002   0.000000   0.000000  -0.000001
    16  O    0.000017  -0.000002   0.000000   0.000000   0.000000   0.000000
    17  C   -0.000003   0.000002   0.000000   0.000000   0.000000   0.000000
    18  C    0.000007  -0.000005   0.000000   0.000000   0.000000  -0.000001
    19  O    0.000000   0.000000   0.000000   0.000000   0.000000   0.000000
    20  H    0.001063  -0.000082   0.000047  -0.000003   0.000014   0.000003
    21  H   -0.000012   0.000001   0.000003   0.000003  -0.000029   0.000000
    22  H   -0.000157  -0.000091   0.000025   0.000000   0.000001   0.000010
    23  H   -0.006880  -0.000529  -0.000163   0.000000   0.000000  -0.000014
    24  H    0.005930  -0.006862  -0.000080   0.000000   0.000000   0.000636
    25  H    0.600819  -0.036625  -0.002820   0.000000   0.000000  -0.000014
    26  H   -0.036625   0.596961  -0.004904   0.000000   0.000000   0.003929
    27  H   -0.002820  -0.004904   0.611676  -0.000014  -0.000003  -0.002785
    28  H    0.000000   0.000000  -0.000014   0.505477  -0.017247   0.000000
    29  H    0.000000   0.000000  -0.000003  -0.017247   0.516638   0.000000
    30  H   -0.000014   0.003929  -0.002785   0.000000   0.000000   0.564223
    31  H   -0.000056  -0.000150   0.005531  -0.000002   0.000000  -0.029038
    32  H   -0.000161  -0.000032  -0.004323  -0.000002   0.000001  -0.028427
    33  H   -0.000002   0.000000   0.000000  -0.000177   0.000116   0.000000
    34  H    0.000000   0.000000   0.000000   0.000360   0.001559   0.000000
    35  H    0.000016   0.000000  -0.000002  -0.000054   0.000449   0.000000
    36  H    0.000000   0.000000   0.000000   0.000899   0.000213   0.000000
    37  H   -0.000001   0.000000   0.000000   0.000000   0.000000   0.000000
    38  H    0.000000   0.000000   0.000000   0.000000   0.000000   0.000000
    39  H    0.000000   0.000000   0.000000   0.000000   0.000000   0.000000
    40  H    0.000000   0.000000   0.000000   0.000000   0.000000   0.000000
    41  H   -0.000002   0.000013   0.000000   0.000000   0.000000  -0.000001
    42  H    0.000000   0.000000   0.000000   0.000000   0.000000   0.000000
    43  H    0.000000   0.000000   0.000000   0.000000   0.000000   0.000000
              31         32         33         34         35         36
     1  C   -0.005766  -0.007772  -0.000096  -0.000058   0.000272  -0.000122
     2  C    0.001457  -0.000056  -0.008862   0.004918   0.001217   0.006238
     3  C   -0.000377  -0.000013   0.003071  -0.000025   0.000251  -0.000095
     4  C   -0.000662   0.000046   0.000021  -0.000003  -0.000010   0.000014
     5  C    0.003514   0.000002   0.000002   0.000000   0.000000   0.000000
     6  C   -0.006460   0.005265   0.000000   0.000000  -0.000001   0.000000
     7  C   -0.030867  -0.027106  -0.000001   0.000003  -0.000032   0.000006
     8  C   -0.000199   0.003118  -0.000099   0.000247   0.000221   0.000082
     9  C    0.000020   0.000109   0.005417  -0.008116  -0.000895  -0.003761
    10  C   -0.000024  -0.000006  -0.023705  -0.021854  -0.022002  -0.017094
    11  O    0.000052   0.006937   0.000001   0.000000  -0.000006   0.000001
    12  C    0.373056   0.365471   0.000000   0.000000   0.000000   0.000000
    13  C    0.000001   0.000000   0.362232   0.362431   0.347412  -0.004321
    14  O   -0.000001   0.000000   0.000259  -0.001534   0.003882   0.237741
    15  C    0.000020   0.000000  -0.000001   0.000000   0.000000   0.000000
    16  O    0.000000   0.000000   0.000000   0.000000   0.000000   0.000000
    17  C   -0.000004   0.000000  -0.000010   0.000000   0.000000   0.000001
    18  C    0.000001   0.000000   0.000000   0.000000   0.000000   0.000000
    19  O    0.000000   0.000000   0.000000   0.000000   0.000000   0.000000
    20  H    0.000012   0.000000   0.000082   0.000006   0.000087  -0.000004
    21  H    0.000004   0.000000   0.003304  -0.000116   0.000161  -0.000461
    22  H    0.005253  -0.000031   0.000000   0.000000  -0.000001  -0.000001
    23  H   -0.000024   0.000000   0.000000   0.000000   0.000000   0.000000
    24  H   -0.000281  -0.000055   0.000000   0.000000   0.000000   0.000000
    25  H   -0.000056  -0.000161  -0.000002   0.000000   0.000016   0.000000
    26  H   -0.000150  -0.000032   0.000000   0.000000   0.000000   0.000000
    27  H    0.005531  -0.004323   0.000000   0.000000  -0.000002   0.000000
    28  H   -0.000002  -0.000002  -0.000177   0.000360  -0.000054   0.000899
    29  H    0.000000   0.000001   0.000116   0.001559   0.000449   0.000213
    30  H   -0.029038  -0.028427   0.000000   0.000000   0.000000   0.000000
    31  H    0.552297  -0.030160   0.000000   0.000000   0.000000   0.000000
    32  H   -0.030160   0.562957   0.000000   0.000000   0.000000   0.000000
    33  H    0.000000   0.000000   0.549736  -0.031419  -0.025133  -0.000239
    34  H    0.000000   0.000000  -0.031419   0.548781  -0.025326   0.004399
    35  H    0.000000   0.000000  -0.025133  -0.025326   0.555019  -0.000088
    36  H    0.000000   0.000000  -0.000239   0.004399  -0.000088   0.340359
    37  H    0.000000   0.000000   0.000000   0.000000   0.000000   0.000000
    38  H   -0.000006   0.000000   0.000000   0.000000   0.000000   0.000000
    39  H    0.000000   0.000000   0.000003   0.000000   0.000000   0.000003
    40  H    0.000000   0.000000   0.000000   0.000000   0.000000   0.000000
    41  H   -0.000005   0.000000   0.000000   0.000000   0.000000   0.000000
    42  H    0.000038   0.000000   0.000000   0.000000   0.000000   0.000000
    43  H    0.000000   0.000000   0.000000   0.000000   0.000000   0.000000
              37         38         39         40         41         42
     1  C    0.000000  -0.000006  -0.000003   0.000000   0.000001  -0.000001
     2  C   -0.000005  -0.000012   0.000109  -0.000001  -0.000004  -0.000005
     3  C   -0.000246   0.000271  -0.000826   0.000189  -0.000060  -0.000099
     4  C    0.007308  -0.001776  -0.005734   0.004351  -0.007439   0.001689
     5  C   -0.000061  -0.000088  -0.000016  -0.000102   0.005176  -0.001135
     6  C    0.000006   0.000000   0.000000   0.000001   0.000037  -0.000044
     7  C    0.000000   0.000001   0.000000   0.000000   0.000005   0.000004
     8  C    0.000000   0.000000   0.000000   0.000000   0.000000   0.000000
     9  C    0.000000   0.000000   0.000000   0.000000   0.000000   0.000000
    10  C    0.000000  -0.000001  -0.000025   0.000000   0.000000   0.000000
    11  O    0.000000   0.000000   0.000000   0.000000   0.000000   0.000000
    12  C    0.000000  -0.000001   0.000000   0.000000  -0.000005  -0.000007
    13  C    0.000000   0.000000   0.000002   0.000000   0.000000   0.000000
    14  O    0.000000   0.000031   0.000022   0.000000   0.000000   0.000000
    15  C   -0.029820  -0.024472  -0.024728  -0.024895  -0.029555  -0.033146
    16  O    0.234832   0.004094   0.000708  -0.000803  -0.002232   0.003743
    17  C   -0.001803   0.346955   0.365297   0.358900   0.006336  -0.004678
    18  C   -0.013359   0.000467   0.005114  -0.010656   0.367168   0.353980
    19  O    0.024216   0.000035   0.000139   0.012690  -0.041890  -0.038565
    20  H   -0.000086   0.000001   0.000208  -0.000013  -0.000003   0.000001
    21  H   -0.000098   0.000036   0.006085  -0.000227   0.000000  -0.000008
    22  H   -0.000186   0.003164   0.000125  -0.000029  -0.000112   0.003076
    23  H   -0.000434  -0.000021  -0.000001  -0.000006   0.003194   0.000281
    24  H   -0.000010  -0.000032  -0.000002   0.000001   0.000915   0.000695
    25  H   -0.000001   0.000000   0.000000   0.000000  -0.000002   0.000000
    26  H    0.000000   0.000000   0.000000   0.000000   0.000013   0.000000
    27  H    0.000000   0.000000   0.000000   0.000000   0.000000   0.000000
    28  H    0.000000   0.000000   0.000000   0.000000   0.000000   0.000000
    29  H    0.000000   0.000000   0.000000   0.000000   0.000000   0.000000
    30  H    0.000000   0.000000   0.000000   0.000000  -0.000001   0.000000
    31  H    0.000000  -0.000006   0.000000   0.000000  -0.000005   0.000038
    32  H    0.000000   0.000000   0.000000   0.000000   0.000000   0.000000
    33  H    0.000000   0.000000   0.000003   0.000000   0.000000   0.000000
    34  H    0.000000   0.000000   0.000000   0.000000   0.000000   0.000000
    35  H    0.000000   0.000000   0.000000   0.000000   0.000000   0.000000
    36  H    0.000000   0.000000   0.000003   0.000000   0.000000   0.000000
    37  H    0.348038  -0.000168  -0.000552   0.003432  -0.000410   0.000925
    38  H   -0.000168   0.570710  -0.025308  -0.026190  -0.000126   0.000854
    39  H   -0.000552  -0.025308   0.547533  -0.032378  -0.000133  -0.000111
    40  H    0.003432  -0.026190  -0.032378   0.561462   0.000368   0.000158
    41  H   -0.000410  -0.000126  -0.000133   0.000368   0.590697  -0.042639
    42  H    0.000925   0.000854  -0.000111   0.000158  -0.042639   0.611319
    43  H   -0.000747  -0.000020   0.000002  -0.000312  -0.002946  -0.003695
              43
     1  C    0.000000
     2  C    0.000000
     3  C    0.000002
     4  C   -0.000140
     5  C    0.000010
     6  C    0.000000
     7  C    0.000000
     8  C    0.000000
     9  C    0.000000
    10  C    0.000000
    11  O    0.000000
    12  C    0.000000
    13  C    0.000000
    14  O    0.000000
    15  C    0.004929
    16  O    0.000145
    17  C    0.000187
    18  C   -0.019141
    19  O    0.244159
    20  H    0.000000
    21  H    0.000000
    22  H    0.000000
    23  H    0.000000
    24  H   -0.000001
    25  H    0.000000
    26  H    0.000000
    27  H    0.000000
    28  H    0.000000
    29  H    0.000000
    30  H    0.000000
    31  H    0.000000
    32  H    0.000000
    33  H    0.000000
    34  H    0.000000
    35  H    0.000000
    36  H    0.000000
    37  H   -0.000747
    38  H   -0.000020
    39  H    0.000002
    40  H   -0.000312
    41  H   -0.002946
    42  H   -0.003695
    43  H    0.333387
 Mulliken charges:
               1
     1  C    0.083115
     2  C    0.100756
     3  C   -0.370558
     4  C   -0.091923
     5  C   -0.288658
     6  C   -0.290406
     7  C   -0.143729
     8  C    0.396384
     9  C   -0.391620
    10  C    0.247629
    11  O   -0.586042
    12  C   -0.473219
    13  C   -0.494107
    14  O   -0.704453
    15  C    0.293452
    16  O   -0.717447
    17  C   -0.491240
    18  C   -0.054573
    19  O   -0.695533
    20  H    0.182294
    21  H    0.171744
    22  H    0.154337
    23  H    0.142254
    24  H    0.147375
    25  H    0.143406
    26  H    0.142376
    27  H    0.148065
    28  H    0.196848
    29  H    0.195749
    30  H    0.154050
    31  H    0.162827
    32  H    0.154237
    33  H    0.165500
    34  H    0.165744
    35  H    0.164563
    36  H    0.436230
    37  H    0.429229
    38  H    0.151610
    39  H    0.164464
    40  H    0.154058
    41  H    0.153652
    42  H    0.147373
    43  H    0.444183
 Sum of Mulliken charges =   0.00000
 Mulliken charges with hydrogens summed into heavy atoms:
               1
     1  C    0.083115
     2  C    0.100756
     3  C   -0.016520
     4  C    0.062415
     5  C    0.000971
     6  C   -0.004623
     7  C    0.004336
     8  C    0.396384
     9  C    0.000977
    10  C    0.247629
    11  O   -0.586042
    12  C   -0.002105
    13  C    0.001700
    14  O   -0.268223
    15  C    0.293452
    16  O   -0.288218
    17  C   -0.021107
    18  C    0.246452
    19  O   -0.251350
 Electronic spatial extent (au):  <R**2>=           5684.2436
 Charge=              0.0000 electrons
 Dipole moment (field-independent basis, Debye):
    X=             -3.2359    Y=             -1.7231    Z=             -0.1594  Tot=              3.6695
 Quadrupole moment (field-independent basis, Debye-Ang):
   XX=           -113.6482   YY=           -107.8117   ZZ=           -115.0852
   XY=            -29.5640   XZ=             10.8298   YZ=              0.8876
 Traceless Quadrupole moment (field-independent basis, Debye-Ang):
   XX=             -1.4665   YY=              4.3700   ZZ=             -2.9035
   XY=            -29.5640   XZ=             10.8298   YZ=              0.8876
 Octapole moment (field-independent basis, Debye-Ang**2):
  XXX=           -168.4796  YYY=            -39.1361  ZZZ=             -7.7336  XYY=             -3.8513
  XXY=            -40.4601  XXZ=            -14.1335  XZZ=             -2.9733  YZZ=             -1.7826
  YYZ=             -2.0360  XYZ=             20.6129
 Hexadecapole moment (field-independent basis, Debye-Ang**3):
 XXXX=          -4404.6574 YYYY=          -1795.5178 ZZZZ=           -608.2361 XXXY=           -540.3316
 XXXZ=            163.5344 YYYX=           -122.2038 YYYZ=             44.1939 ZZZX=             -3.0946
 ZZZY=              7.5837 XXYY=          -1050.9540 XXZZ=           -844.3094 YYZZ=           -418.1803
 XXYZ=             -1.7398 YYXZ=            -14.7295 ZZXY=            -25.3219
 N-N= 1.597553574753D+03 E-N=-5.261909872161D+03  KE= 8.789729336024D+02
 D1PCM: PCM CHGder 1st derivatives, ID1Alg=3 FixD1E=F DoIter=F DoCFld=F I1PDM=0.
 Calling FoFJK, ICntrl=      2127 FMM=F ISym2X=0 I1Cent= 0 IOpClX= 0 NMat=1 NMatS=1 NMatT=0.
 ***** Axes restored to original set *****
 -------------------------------------------------------------------
 Center     Atomic                   Forces (Hartrees/Bohr)
 Number     Number              X              Y              Z
 -------------------------------------------------------------------
      1        6           0.018754208   -0.011876137   -0.000839041
      2        6          -0.026213353   -0.000532116    0.004570812
      3        6          -0.000225263   -0.007389004   -0.004623014
      4        6          -0.004700231    0.005534211    0.005262572
      5        6          -0.006729376    0.004614412   -0.002982967
      6        6          -0.000091676   -0.003132552    0.005336664
      7        6          -0.004069132    0.004880084    0.005378266
      8        6          -0.000484100    0.018706189   -0.001315659
      9        6          -0.003716259    0.005645275    0.006569388
     10        6           0.012157420   -0.015271249    0.000456586
     11        8           0.014221617    0.012520017   -0.003716028
     12        6           0.001456548    0.003724967   -0.006426311
     13        6          -0.004156961   -0.004241871    0.005823532
     14        8          -0.012396163   -0.005629061   -0.009428033
     15        6          -0.005243793   -0.005545555   -0.006441422
     16        8          -0.003385286    0.002593041    0.005716081
     17        6          -0.000069203   -0.002454474   -0.003025471
     18        6          -0.000811180    0.004503483    0.000989825
     19        8          -0.002141551   -0.008384395   -0.001364164
     20        1          -0.001193199    0.001134239    0.001034550
     21        1          -0.000249409   -0.001315689    0.000768563
     22        1          -0.000675093   -0.003042682    0.001053011
     23        1          -0.000725031   -0.001435913   -0.000555131
     24        1          -0.001244697   -0.001132157   -0.000117068
     25        1           0.002555057   -0.000602070   -0.001013821
     26        1           0.000181668    0.000007669   -0.001047223
     27        1           0.002923775   -0.001194726   -0.002037243
     28        1           0.000885354   -0.002614161    0.001433085
     29        1           0.002856014   -0.001445272   -0.002666566
     30        1          -0.000341666    0.001136758    0.000477063
     31        1          -0.001056342   -0.000515452    0.000013104
     32        1           0.000487216   -0.000329145    0.000033416
     33        1          -0.001437230    0.002280608    0.000436230
     34        1           0.002234364    0.001290611   -0.001340673
     35        1           0.000874446    0.000199425    0.000017831
     36        1           0.000068977    0.000041946    0.001135778
     37        1           0.004315005    0.000657171    0.002469164
     38        1           0.000536027   -0.000725883   -0.001414753
     39        1           0.003906841    0.002557144    0.000644025
     40        1          -0.001439550    0.004566695   -0.000459983
     41        1           0.008133112    0.002626673   -0.000012486
     42        1           0.005049645    0.001650810   -0.001067661
     43        1           0.001198452   -0.002061864    0.002275173
 -------------------------------------------------------------------
 Cartesian Forces:  Max     0.026213353 RMS     0.005342620

 GradGradGradGradGradGradGradGradGradGradGradGradGradGradGradGradGradGrad
 Berny optimization.
 FormGI is forming the generalized inverse of G from B-inverse, IUseBI=4.
 Internal  Forces:  Max     0.019192861 RMS     0.003635498
 Search for a local minimum.
 Step number   1 out of a maximum of  258
 All quantities printed in internal units (Hartrees-Bohrs-Radians)
 Mixed Optimization -- RFO/linear search
 Second derivative matrix not updated -- first step.
 ITU=  0
     Eigenvalues ---    0.00230   0.00230   0.00230   0.00338   0.00372
     Eigenvalues ---    0.00393   0.00542   0.00685   0.00776   0.00917
     Eigenvalues ---    0.01108   0.01209   0.01216   0.01259   0.01364
     Eigenvalues ---    0.01406   0.02441   0.02610   0.03197   0.03908
     Eigenvalues ---    0.04151   0.04285   0.04425   0.04605   0.04682
     Eigenvalues ---    0.04797   0.04881   0.05053   0.05059   0.05211
     Eigenvalues ---    0.05370   0.05381   0.05403   0.05460   0.05482
     Eigenvalues ---    0.05566   0.05606   0.05610   0.05776   0.05840
     Eigenvalues ---    0.05870   0.06038   0.06617   0.07761   0.08125
     Eigenvalues ---    0.08474   0.09084   0.09105   0.09228   0.09710
     Eigenvalues ---    0.10319   0.11528   0.12090   0.13581   0.13733
     Eigenvalues ---    0.14545   0.15833   0.16000   0.16000   0.16000
     Eigenvalues ---    0.16000   0.16000   0.16000   0.16000   0.16000
     Eigenvalues ---    0.16000   0.16000   0.16000   0.16000   0.16149
     Eigenvalues ---    0.16484   0.17024   0.18204   0.19566   0.20743
     Eigenvalues ---    0.22041   0.23346   0.24660   0.24994   0.26032
     Eigenvalues ---    0.26809   0.26842   0.27532   0.27914   0.28414
     Eigenvalues ---    0.28525   0.28813   0.29443   0.29591   0.30129
     Eigenvalues ---    0.30899   0.32170   0.32384   0.33769   0.33817
     Eigenvalues ---    0.33831   0.33838   0.33937   0.33954   0.34004
     Eigenvalues ---    0.34032   0.34108   0.34138   0.34147   0.34170
     Eigenvalues ---    0.34204   0.34208   0.34270   0.34283   0.34286
     Eigenvalues ---    0.34340   0.34352   0.34398   0.34447   0.34565
     Eigenvalues ---    0.40071   0.40606   0.41746   0.51558   0.51567
     Eigenvalues ---    0.52654   0.52886   0.94079
 RFO step:  Lambda=-1.46736427D-02 EMin= 2.30000000D-03
 Linear search not attempted -- first point.
 Iteration  1 RMS(Cart)=  0.03683415 RMS(Int)=  0.00051481
 Iteration  2 RMS(Cart)=  0.00066641 RMS(Int)=  0.00028209
 Iteration  3 RMS(Cart)=  0.00000026 RMS(Int)=  0.00028209
 Variable       Old X    -DE/DX   Delta X   Delta X   Delta X     New X
                                 (Linear)    (Quad)   (Total)
    R1        2.53480   0.01539   0.00000   0.03057   0.03064   2.56545
    R2        2.82172   0.00590   0.00000   0.01883   0.01891   2.84062
    R3        2.78913   0.00318   0.00000   0.00718   0.00741   2.79654
    R4        2.85198  -0.00106   0.00000  -0.00006  -0.00010   2.85189
    R5        2.85328   0.00640   0.00000   0.02347   0.02327   2.87655
    R6        2.92540  -0.00074   0.00000  -0.00347  -0.00354   2.92186
    R7        2.07324   0.00114   0.00000   0.00322   0.00322   2.07647
    R8        2.06387   0.00107   0.00000   0.00297   0.00297   2.06684
    R9        2.93089   0.00040   0.00000  -0.00100  -0.00107   2.92982
   R10        2.96653  -0.00910   0.00000  -0.03309  -0.03309   2.93344
   R11        2.07640  -0.00170   0.00000  -0.00481  -0.00481   2.07159
   R12        2.89379   0.00672   0.00000   0.01884   0.01884   2.91263
   R13        2.07437   0.00009   0.00000   0.00025   0.00025   2.07462
   R14        2.07407  -0.00020   0.00000  -0.00057  -0.00057   2.07351
   R15        2.90259   0.00471   0.00000   0.01275   0.01280   2.91538
   R16        2.07616   0.00004   0.00000   0.00012   0.00012   2.07628
   R17        2.07604  -0.00030   0.00000  -0.00085  -0.00085   2.07519
   R18        2.89089   0.00685   0.00000   0.02217   0.02217   2.91306
   R19        2.07722   0.00055   0.00000   0.00157   0.00157   2.07879
   R20        2.82835   0.01381   0.00000   0.03610   0.03621   2.86456
   R21        2.31108   0.01919   0.00000   0.02009   0.02009   2.33117
   R22        2.89106   0.01396   0.00000   0.04414   0.04397   2.93503
   R23        2.06760  -0.00043   0.00000  -0.00119  -0.00119   2.06641
   R24        2.06849   0.00059   0.00000   0.00165   0.00165   2.07014
   R25        2.88787   0.00397   0.00000   0.01277   0.01277   2.90065
   R26        2.69248   0.01374   0.00000   0.03180   0.03180   2.72428
   R27        2.06987   0.00124   0.00000   0.00349   0.00349   2.07336
   R28        2.06740   0.00095   0.00000   0.00265   0.00265   2.07005
   R29        2.07043   0.00036   0.00000   0.00101   0.00101   2.07145
   R30        2.07082   0.00028   0.00000   0.00079   0.00079   2.07161
   R31        2.07148   0.00080   0.00000   0.00226   0.00226   2.07374
   R32        2.06981   0.00037   0.00000   0.00103   0.00103   2.07083
   R33        1.83760  -0.00015   0.00000  -0.00028  -0.00028   1.83732
   R34        2.71457   0.00628   0.00000   0.01512   0.01512   2.72969
   R35        2.91242  -0.00078   0.00000  -0.00260  -0.00260   2.90981
   R36        2.93173  -0.00912   0.00000  -0.03146  -0.03146   2.90027
   R37        1.85016  -0.00455   0.00000  -0.00859  -0.00859   1.84157
   R38        2.06854   0.00134   0.00000   0.00375   0.00375   2.07229
   R39        2.06663   0.00034   0.00000   0.00095   0.00095   2.06758
   R40        2.07098  -0.00025   0.00000  -0.00070  -0.00070   2.07027
   R41        2.70739   0.00529   0.00000   0.01257   0.01257   2.71995
   R42        2.06583   0.00155   0.00000   0.00432   0.00432   2.07015
   R43        2.06877   0.00252   0.00000   0.00706   0.00706   2.07583
   R44        1.83978  -0.00297   0.00000  -0.00549  -0.00549   1.83429
    A1        2.30269  -0.00806   0.00000  -0.02851  -0.02852   2.27417
    A2        1.84877   0.01418   0.00000   0.05608   0.05619   1.90496
    A3        2.12903  -0.00610   0.00000  -0.02656  -0.02675   2.10228
    A4        2.20618   0.00660   0.00000   0.02601   0.02613   2.23231
    A5        1.98927  -0.00642   0.00000  -0.01752  -0.01773   1.97154
    A6        2.08734  -0.00018   0.00000  -0.00839  -0.00830   2.07904
    A7        1.99499  -0.00137   0.00000  -0.00986  -0.00993   1.98506
    A8        1.90898   0.00112   0.00000   0.00396   0.00376   1.91273
    A9        1.86736   0.00062   0.00000   0.00914   0.00920   1.87656
   A10        1.93402  -0.00139   0.00000  -0.01317  -0.01316   1.92087
   A11        1.90968   0.00140   0.00000   0.01140   0.01141   1.92109
   A12        1.84137  -0.00020   0.00000   0.00021   0.00023   1.84159
   A13        1.94375   0.00267   0.00000   0.01677   0.01681   1.96056
   A14        1.96065  -0.00341   0.00000  -0.01699  -0.01716   1.94348
   A15        1.88540  -0.00008   0.00000  -0.01109  -0.01143   1.87397
   A16        1.94312   0.00062   0.00000   0.00618   0.00634   1.94946
   A17        1.87423   0.00019   0.00000   0.01541   0.01544   1.88967
   A18        1.85122   0.00001   0.00000  -0.01079  -0.01105   1.84017
   A19        2.06222  -0.00229   0.00000  -0.01906  -0.01913   2.04309
   A20        1.91088  -0.00160   0.00000  -0.01299  -0.01298   1.89790
   A21        1.88982   0.00093   0.00000   0.00411   0.00424   1.89406
   A22        1.86264   0.00238   0.00000   0.00980   0.00955   1.87219
   A23        1.87810   0.00117   0.00000   0.02003   0.02002   1.89812
   A24        1.84898  -0.00040   0.00000   0.00028   0.00014   1.84912
   A25        2.04192   0.00285   0.00000   0.00677   0.00673   2.04866
   A26        1.90068   0.00074   0.00000   0.01367   0.01377   1.91446
   A27        1.87718  -0.00091   0.00000  -0.00358  -0.00359   1.87358
   A28        1.90639  -0.00205   0.00000  -0.01647  -0.01653   1.88986
   A29        1.89315  -0.00179   0.00000  -0.00823  -0.00820   1.88495
   A30        1.83308   0.00102   0.00000   0.00828   0.00818   1.84127
   A31        1.96213  -0.00013   0.00000  -0.00331  -0.00332   1.95881
   A32        1.95443   0.00058   0.00000   0.00666   0.00663   1.96106
   A33        1.86744  -0.00151   0.00000  -0.02467  -0.02471   1.84273
   A34        1.96495   0.00028   0.00000   0.01148   0.01137   1.97632
   A35        1.83983   0.00174   0.00000   0.01981   0.01984   1.85966
   A36        1.86572  -0.00106   0.00000  -0.01196  -0.01210   1.85361
   A37        1.96119  -0.01449   0.00000  -0.06057  -0.06029   1.90090
   A38        2.15401   0.00966   0.00000   0.03934   0.03920   2.19321
   A39        2.16786   0.00484   0.00000   0.02116   0.02102   2.18888
   A40        1.78879   0.01015   0.00000   0.04623   0.04580   1.83459
   A41        1.91310  -0.00220   0.00000   0.00485   0.00522   1.91832
   A42        1.89179  -0.00240   0.00000   0.00207   0.00157   1.89336
   A43        1.96949  -0.00365   0.00000  -0.02372  -0.02404   1.94545
   A44        1.96729  -0.00092   0.00000   0.00636   0.00578   1.97307
   A45        1.92682  -0.00039   0.00000  -0.02914  -0.02936   1.89746
   A46        1.83672  -0.00342   0.00000  -0.02414  -0.02395   1.81277
   A47        1.97302   0.00039   0.00000  -0.01469  -0.01462   1.95840
   A48        1.87699  -0.00169   0.00000  -0.02775  -0.02733   1.84966
   A49        1.95093   0.00129   0.00000   0.01358   0.01284   1.96377
   A50        1.91315   0.00470   0.00000   0.04853   0.04820   1.96134
   A51        1.91024  -0.00121   0.00000   0.00435   0.00309   1.91333
   A52        1.93037  -0.00025   0.00000  -0.00173  -0.00174   1.92863
   A53        1.96173  -0.00049   0.00000  -0.00300  -0.00301   1.95872
   A54        1.93636  -0.00040   0.00000  -0.00178  -0.00178   1.93457
   A55        1.88384   0.00027   0.00000   0.00065   0.00065   1.88449
   A56        1.87486   0.00039   0.00000   0.00260   0.00260   1.87746
   A57        1.87328   0.00056   0.00000   0.00371   0.00371   1.87699
   A58        1.94338  -0.00113   0.00000  -0.00347  -0.00346   1.93991
   A59        1.92980  -0.00248   0.00000  -0.01350  -0.01354   1.91626
   A60        1.95188   0.00008   0.00000  -0.00329  -0.00335   1.94853
   A61        1.85311   0.00295   0.00000   0.02423   0.02425   1.87736
   A62        1.89175   0.00036   0.00000   0.00069   0.00068   1.89243
   A63        1.89035   0.00045   0.00000  -0.00309  -0.00319   1.88716
   A64        1.88399  -0.00169   0.00000  -0.00967  -0.00967   1.87432
   A65        1.90078  -0.00314   0.00000  -0.02751  -0.02755   1.87323
   A66        1.95314   0.00038   0.00000  -0.00189  -0.00178   1.95135
   A67        1.96148  -0.00107   0.00000  -0.02350  -0.02358   1.93790
   A68        1.87073   0.00370   0.00000   0.04463   0.04457   1.91529
   A69        1.87394   0.00113   0.00000   0.01064   0.00986   1.88380
   A70        1.89993  -0.00073   0.00000   0.00144   0.00101   1.90094
   A71        1.83134   0.00384   0.00000   0.02196   0.02196   1.85329
   A72        1.94243   0.00222   0.00000   0.00770   0.00769   1.95011
   A73        1.95977  -0.00324   0.00000  -0.01629  -0.01630   1.94347
   A74        1.94438  -0.00436   0.00000  -0.02227  -0.02228   1.92209
   A75        1.90076  -0.00015   0.00000  -0.00567  -0.00569   1.89507
   A76        1.88598   0.00051   0.00000  -0.00138  -0.00139   1.88459
   A77        1.82552   0.00532   0.00000   0.04005   0.04004   1.86556
   A78        1.91367  -0.01384   0.00000  -0.05443  -0.05419   1.85948
   A79        1.94773  -0.00237   0.00000  -0.02655  -0.02603   1.92171
   A80        1.94232   0.00055   0.00000  -0.01557  -0.01549   1.92683
   A81        1.84441   0.01043   0.00000   0.07378   0.07301   1.91742
   A82        1.90054   0.00702   0.00000   0.03914   0.03807   1.93860
   A83        1.91217  -0.00114   0.00000  -0.01054  -0.01242   1.89975
   A84        1.86220   0.00129   0.00000   0.00737   0.00737   1.86957
    D1        0.10268  -0.00083   0.00000  -0.00852  -0.00849   0.09418
    D2       -3.06933  -0.00054   0.00000  -0.00477  -0.00466  -3.07398
    D3       -3.11894  -0.00049   0.00000   0.00614   0.00636  -3.11258
    D4       -0.00775  -0.00020   0.00000   0.00989   0.01019   0.00244
    D5        0.35798   0.00021   0.00000   0.00904   0.00882   0.36679
    D6       -1.87464  -0.00055   0.00000  -0.00945  -0.00960  -1.88424
    D7        2.36971   0.00133   0.00000   0.01635   0.01620   2.38591
    D8       -2.69287  -0.00089   0.00000  -0.01056  -0.01050  -2.70337
    D9        1.35770  -0.00165   0.00000  -0.02905  -0.02892   1.32879
   D10       -0.68113   0.00023   0.00000  -0.00325  -0.00312  -0.68425
   D11        0.00608  -0.00012   0.00000  -0.01114  -0.01117  -0.00509
   D12       -3.11916  -0.00032   0.00000  -0.00685  -0.00691  -3.12607
   D13        3.07750  -0.00006   0.00000   0.00108   0.00135   3.07885
   D14       -0.04773  -0.00026   0.00000   0.00537   0.00561  -0.04212
   D15        0.64678  -0.00111   0.00000  -0.00529  -0.00519   0.64159
   D16       -1.53305   0.00086   0.00000   0.01636   0.01648  -1.51657
   D17        2.76375   0.00023   0.00000   0.00944   0.00951   2.77325
   D18       -2.46286  -0.00133   0.00000  -0.00913  -0.00913  -2.47199
   D19        1.64050   0.00064   0.00000   0.01251   0.01253   1.65303
   D20       -0.34589   0.00001   0.00000   0.00559   0.00556  -0.34033
   D21        0.00663   0.00032   0.00000  -0.00571  -0.00556   0.00108
   D22        2.14051  -0.00017   0.00000  -0.01389  -0.01381   2.12670
   D23       -2.03206  -0.00260   0.00000  -0.03661  -0.03665  -2.06871
   D24        3.12008   0.00073   0.00000  -0.00157  -0.00141   3.11866
   D25       -1.02923   0.00025   0.00000  -0.00974  -0.00966  -1.03890
   D26        1.08138  -0.00219   0.00000  -0.03247  -0.03251   1.04887
   D27       -1.36222   0.00008   0.00000   0.00193   0.00197  -1.36025
   D28        2.72764  -0.00019   0.00000  -0.00629  -0.00621   2.72144
   D29        0.69192   0.00179   0.00000   0.02349   0.02340   0.71532
   D30        0.80429  -0.00058   0.00000  -0.01091  -0.01080   0.79349
   D31       -1.38904  -0.00086   0.00000  -0.01913  -0.01897  -1.40801
   D32        2.85842   0.00112   0.00000   0.01066   0.01064   2.86906
   D33        2.82752  -0.00080   0.00000  -0.01148  -0.01144   2.81608
   D34        0.63420  -0.00108   0.00000  -0.01970  -0.01961   0.61458
   D35       -1.40153   0.00090   0.00000   0.01008   0.01000  -1.39153
   D36        0.64692   0.00158   0.00000  -0.00275  -0.00263   0.64429
   D37       -1.48902   0.00144   0.00000   0.00948   0.00941  -1.47961
   D38        2.78590   0.00227   0.00000   0.01379   0.01382   2.79972
   D39        2.84992  -0.00039   0.00000  -0.00752  -0.00738   2.84255
   D40        0.71399  -0.00053   0.00000   0.00471   0.00466   0.71865
   D41       -1.29428   0.00030   0.00000   0.00902   0.00907  -1.28521
   D42       -1.41396   0.00006   0.00000  -0.00816  -0.00809  -1.42205
   D43        2.73329  -0.00007   0.00000   0.00407   0.00395   2.73723
   D44        0.72502   0.00075   0.00000   0.00838   0.00835   0.73338
   D45        0.96861   0.00252   0.00000   0.03538   0.03513   1.00374
   D46       -1.09640  -0.00027   0.00000  -0.00102  -0.00104  -1.09744
   D47        3.04271   0.00120   0.00000   0.01600   0.01609   3.05880
   D48       -1.22506   0.00113   0.00000   0.02139   0.02119  -1.20386
   D49        2.99312  -0.00166   0.00000  -0.01501  -0.01497   2.97814
   D50        0.84904  -0.00019   0.00000   0.00201   0.00215   0.85119
   D51        3.02471   0.00058   0.00000   0.00610   0.00597   3.03068
   D52        0.95970  -0.00221   0.00000  -0.03030  -0.03019   0.92950
   D53       -1.18438  -0.00074   0.00000  -0.01328  -0.01307  -1.19745
   D54        0.80876   0.00197   0.00000   0.02344   0.02340   0.83216
   D55       -1.36256   0.00195   0.00000   0.02898   0.02891  -1.33365
   D56        2.94292   0.00086   0.00000   0.01442   0.01435   2.95727
   D57        2.96891   0.00019   0.00000   0.00056   0.00049   2.96940
   D58        0.79759   0.00016   0.00000   0.00610   0.00599   0.80359
   D59       -1.18011  -0.00093   0.00000  -0.00846  -0.00856  -1.18867
   D60       -1.33614   0.00140   0.00000   0.01484   0.01494  -1.32120
   D61        2.77573   0.00137   0.00000   0.02038   0.02044   2.79617
   D62        0.79803   0.00028   0.00000   0.00582   0.00589   0.80392
   D63       -1.24806  -0.00124   0.00000  -0.02203  -0.02213  -1.27018
   D64        0.97899  -0.00032   0.00000  -0.00604  -0.00614   0.97285
   D65        3.00674  -0.00040   0.00000  -0.00263  -0.00259   3.00415
   D66        0.92037   0.00021   0.00000  -0.01229  -0.01241   0.90797
   D67       -3.13577   0.00113   0.00000   0.00370   0.00358  -3.13219
   D68       -1.10801   0.00105   0.00000   0.00711   0.00713  -1.10088
   D69        2.90926  -0.00060   0.00000  -0.01545  -0.01549   2.89378
   D70       -1.14688   0.00031   0.00000   0.00054   0.00050  -1.14638
   D71        0.88088   0.00023   0.00000   0.00395   0.00405   0.88493
   D72        3.14051   0.00099   0.00000   0.02271   0.02276  -3.11992
   D73        1.03363   0.00116   0.00000   0.02514   0.02518   1.05881
   D74       -1.06394   0.00106   0.00000   0.02369   0.02373  -1.04021
   D75        0.90941   0.00045   0.00000   0.01207   0.01199   0.92139
   D76       -1.19748   0.00062   0.00000   0.01450   0.01442  -1.18306
   D77        2.98814   0.00052   0.00000   0.01305   0.01296   3.00110
   D78       -1.10279  -0.00117   0.00000  -0.01073  -0.01068  -1.11348
   D79        3.07351  -0.00100   0.00000  -0.00830  -0.00826   3.06525
   D80        0.97594  -0.00110   0.00000  -0.00975  -0.00971   0.96623
   D81       -0.00202   0.00034   0.00000   0.00763   0.00757   0.00555
   D82        2.09358   0.00058   0.00000   0.00738   0.00752   2.10110
   D83       -2.08547  -0.00268   0.00000  -0.02395  -0.02413  -2.10960
   D84        3.12306   0.00059   0.00000   0.00349   0.00352   3.12658
   D85       -1.06452   0.00083   0.00000   0.00324   0.00347  -1.06105
   D86        1.03961  -0.00243   0.00000  -0.02809  -0.02817   1.01144
   D87       -0.00233  -0.00040   0.00000  -0.00153  -0.00165  -0.00398
   D88       -2.15041   0.00061   0.00000   0.02432   0.02439  -2.12602
   D89        2.01156  -0.00194   0.00000  -0.02356  -0.02423   1.98732
   D90       -2.05830  -0.00209   0.00000  -0.02347  -0.02314  -2.08144
   D91        2.07680  -0.00108   0.00000   0.00238   0.00290   2.07970
   D92       -0.04442  -0.00363   0.00000  -0.04551  -0.04573  -0.09015
   D93        2.02749   0.00221   0.00000   0.03044   0.03061   2.05810
   D94       -0.12059   0.00321   0.00000   0.05629   0.05665  -0.06394
   D95       -2.24181   0.00066   0.00000   0.00841   0.00802  -2.23379
   D96        1.13662  -0.00065   0.00000  -0.02535  -0.02520   1.11141
   D97       -3.09086   0.00072   0.00000  -0.00600  -0.00590  -3.09676
   D98       -0.98276  -0.00037   0.00000  -0.02147  -0.02131  -1.00407
   D99       -3.07793  -0.00388   0.00000  -0.05692  -0.05694  -3.13487
   D100      -1.02222  -0.00251   0.00000  -0.03758  -0.03764  -1.05986
   D101       1.08588  -0.00360   0.00000  -0.05304  -0.05305   1.03284
   D102      -0.95503   0.00208   0.00000   0.01636   0.01626  -0.93877
   D103       1.10068   0.00345   0.00000   0.03570   0.03556   1.13624
   D104      -3.07441   0.00236   0.00000   0.02024   0.02016  -3.05425
   D105      -3.09550  -0.00003   0.00000   0.01801   0.01767  -3.07782
   D106       1.19962   0.00252   0.00000   0.03664   0.03711   1.23673
   D107      -0.94588  -0.00136   0.00000  -0.01474  -0.01488  -0.96076
   D108       2.92699  -0.00127   0.00000  -0.02183  -0.02169   2.90530
   D109      -1.24004  -0.00043   0.00000  -0.01350  -0.01393  -1.25398
   D110       0.79889   0.00118   0.00000   0.01617   0.01645   0.81534
   D111      -0.96610   0.00009   0.00000   0.00518   0.00526  -0.96084
   D112       1.16987  -0.00081   0.00000  -0.00831  -0.00823   1.16163
   D113      -3.07222   0.00091   0.00000   0.01692   0.01699  -3.05523
   D114      -3.04889   0.00137   0.00000   0.01161   0.01162  -3.03727
   D115      -0.91293   0.00046   0.00000  -0.00188  -0.00186  -0.91479
   D116       1.12816   0.00219   0.00000   0.02335   0.02336   1.15152
   D117       1.21254  -0.00155   0.00000  -0.02523  -0.02532   1.18722
   D118      -2.93468  -0.00246   0.00000  -0.03872  -0.03881  -2.97349
   D119      -0.89359  -0.00073   0.00000  -0.01349  -0.01358  -0.90717
   D120      -3.07838   0.00004   0.00000  -0.00576  -0.00562  -3.08400
   D121      -1.04094   0.00284   0.00000   0.03525   0.03536  -1.00558
   D122       1.10107   0.00007   0.00000  -0.00864  -0.00860   1.09247
   D123      -0.98860  -0.00374   0.00000  -0.04676  -0.04677  -1.03537
   D124       1.04883  -0.00094   0.00000  -0.00575  -0.00579   1.04304
   D125      -3.09234  -0.00371   0.00000  -0.04965  -0.04975   3.14110
   D126       1.03108   0.00084   0.00000   0.01202   0.01201   1.04309
   D127       3.06852   0.00363   0.00000   0.05303   0.05299   3.12151
   D128      -1.07266   0.00086   0.00000   0.00913   0.00903  -1.06362
   D129      -3.12751  -0.00094   0.00000  -0.02287  -0.02318   3.13249
   D130       1.05421   0.00325   0.00000  -0.00488  -0.00292   1.05129
   D131      -0.99859  -0.00447   0.00000  -0.05131  -0.05295  -1.05154
         Item               Value     Threshold  Converged?
 Maximum Force            0.019193     0.000450     NO 
 RMS     Force            0.003635     0.000300     NO 
 Maximum Displacement     0.204510     0.001800     NO 
 RMS     Displacement     0.036819     0.001200     NO 
 Predicted change in Energy=-8.154363D-03
 GradGradGradGradGradGradGradGradGradGradGradGradGradGradGradGradGradGrad

                          Input orientation:                          
 ---------------------------------------------------------------------
 Center     Atomic      Atomic             Coordinates (Angstroms)
 Number     Number       Type             X           Y           Z
 ---------------------------------------------------------------------
      1          6           0        1.758896    0.740648    0.087528
      2          6           0        1.167922   -0.467076    0.275053
      3          6           0       -0.266084   -0.749055    0.651426
      4          6           0       -1.281194    0.223790    0.008149
      5          6           0       -1.322060    1.595044    0.730451
      6          6           0        0.015676    2.149817    1.257980
      7          6           0        1.221292    2.128909    0.295616
      8          6           0        3.169311    0.534336   -0.310175
      9          6           0        3.453311   -0.953872   -0.359315
     10          6           0        2.112565   -1.635045    0.028856
     11          8           0        3.989189    1.426555   -0.541515
     12          6           0        0.949944    2.858280   -1.035054
     13          6           0        2.248465   -2.540888    1.260549
     14          8           0        1.541418   -2.384125   -1.062455
     15          6           0       -2.692404   -0.415349   -0.090091
     16          8           0       -3.088311   -0.791659    1.247146
     17          6           0       -2.696142   -1.656026   -1.002073
     18          6           0       -3.718970    0.594909   -0.620202
     19          8           0       -4.996077   -0.068558   -0.597821
     20          1           0       -0.369900   -0.733083    1.745212
     21          1           0       -0.489229   -1.776864    0.351337
     22          1           0       -0.963608    0.390357   -1.027774
     23          1           0       -2.005131    1.522412    1.586834
     24          1           0       -1.767053    2.333421    0.051671
     25          1           0        0.299466    1.619630    2.177519
     26          1           0       -0.158368    3.190784    1.561314
     27          1           0        2.028604    2.686990    0.792509
     28          1           0        3.770476   -1.239430   -1.366089
     29          1           0        4.265689   -1.175691    0.341324
     30          1           0        0.580148    3.874176   -0.847987
     31          1           0        0.208496    2.336535   -1.649862
     32          1           0        1.868482    2.944268   -1.627054
     33          1           0        1.292081   -3.014900    1.510365
     34          1           0        2.971045   -3.340939    1.055528
     35          1           0        2.597536   -1.982438    2.136416
     36          1           0        2.098478   -3.169206   -1.198989
     37          1           0       -4.042726   -0.983779    1.203953
     38          1           0       -2.299783   -1.428446   -1.998899
     39          1           0       -2.106345   -2.469922   -0.569868
     40          1           0       -3.717930   -2.032467   -1.122291
     41          1           0       -3.747053    1.478164    0.027207
     42          1           0       -3.455314    0.909908   -1.638988
     43          1           0       -5.653710    0.566489   -0.924041
 ---------------------------------------------------------------------
                    Distance matrix (angstroms):
                    1          2          3          4          5
     1  C    0.000000
     2  C    1.357576   0.000000
     3  C    2.576381   1.509153   0.000000
     4  C    3.084735   2.558652   1.546183   0.000000
     5  C    3.261231   3.264925   2.572184   1.550396   0.000000
     6  C    2.528740   3.023565   2.975022   2.636955   1.541298
     7  C    1.503192   2.596615   3.259075   3.158252   2.634907
     8  C    1.479867   2.313196   3.791268   4.472669   4.730795
     9  C    2.437644   2.421239   3.859722   4.892592   5.521660
    10  C    2.402590   1.522207   2.613531   3.869534   4.766797
    11  O    2.416686   3.494591   4.925823   5.433756   5.464032
    12  C    2.529616   3.580766   4.163629   3.606492   3.142415
    13  C    3.519110   2.537611   3.147166   4.655152   5.489589
    14  O    3.336760   2.367173   2.979582   3.989305   5.219943
    15  C    4.602385   3.877902   2.558952   1.552309   2.567647
    16  O    5.214220   4.377881   2.884729   2.414938   3.013796
    17  C    5.174808   4.239770   3.076010   2.560534   3.931819
    18  C    5.525318   5.080454   3.917358   2.544662   2.927407
    19  O    6.837703   6.238238   4.939284   3.775318   4.246208
    20  H    3.074340   2.144067   1.098818   2.182533   2.712291
    21  H    3.385488   2.113650   1.093727   2.178899   3.493866
    22  H    2.962875   2.641206   2.145812   1.096239   2.161276
    23  H    4.126375   3.968261   3.009790   2.168583   1.097840
    24  H    3.869176   4.062851   3.480556   2.165294   1.097252
    25  H    2.696406   2.954307   2.873930   3.025396   2.173467
    26  H    3.442545   4.097982   4.044977   3.532155   2.142638
    27  H    2.087579   3.310085   4.134235   4.199683   3.524648
    28  H    3.174928   3.172250   4.539235   5.435891   6.193840
    29  H    3.165562   3.178473   4.562363   5.730398   6.249106
    30  H    3.476152   4.522518   4.933418   4.186034   3.362187
    31  H    2.822963   3.533558   3.878404   3.071135   2.925458
    32  H    2.794234   3.968131   4.836164   4.471616   4.190202
    33  H    4.043083   2.834223   2.880922   4.400854   5.356639
    34  H    4.366427   3.481305   4.166553   5.646754   6.549836
    35  H    3.509481   2.793706   3.453513   4.943836   5.489841
    36  H    4.130061   3.215625   3.856465   4.938804   6.174212
    37  H    6.154581   5.317960   3.824056   3.242566   3.778433
    38  H    5.052823   4.256767   3.409065   2.792069   4.188888
    39  H    5.067545   3.930154   2.799911   2.875945   4.339341
    40  H    6.256952   5.317384   4.087598   3.508030   4.725641
    41  H    5.555451   5.291727   4.179390   2.766637   2.527609
    42  H    5.495224   5.189793   4.262551   2.812581   3.261047
    43  H    7.483337   7.002910   5.765350   4.483895   4.749575
                    6          7          8          9         10
     6  C    0.000000
     7  C    1.542754   0.000000
     8  C    3.874829   2.589290   0.000000
     9  C    4.905697   3.861914   1.515860   0.000000
    10  C    4.498096   3.877225   2.436773   1.553150   0.000000
    11  O    4.421549   2.975793   1.233601   2.446792   3.635991
    12  C    2.575418   1.541524   3.294201   4.610420   4.761676
    13  C    5.195003   4.877826   3.573812   2.567924   1.534956
    14  O    5.316854   4.723804   3.425402   2.489050   1.441628
    15  C    3.966241   4.683913   5.942226   6.175136   4.958784
    16  O    4.276346   5.292240   6.583415   6.737942   5.407832
    17  C    5.190977   5.599645   6.299203   6.222696   4.918020
    18  C    4.460145   5.253387   6.895521   7.342234   6.277003
    19  O    5.786437   6.654531   8.192667   8.498990   7.306121
    20  H    2.949097   3.581092   4.284505   4.369752   3.149928
    21  H    4.061496   4.264277   4.377689   4.089740   2.625537
    22  H    3.046205   3.089937   4.197225   4.665079   3.831652
    23  H    2.141365   3.527731   5.599088   6.301910   5.417772
    24  H    2.160327   3.005252   5.266434   6.182831   5.549835
    25  H    1.098720   2.156545   3.949999   4.796371   4.300812
    26  H    1.098142   2.152448   4.651090   5.823334   5.549251
    27  H    2.134735   1.100049   2.674144   4.075827   4.389783
    28  H    5.698356   4.539308   2.150023   1.093495   2.202510
    29  H    5.473743   4.493420   2.133234   1.095471   2.223642
    30  H    2.779773   2.182854   4.259993   5.639496   5.785211
    31  H    2.920204   2.203123   3.716061   4.798032   4.713493
    32  H    3.519583   2.186395   3.038766   4.394808   4.875625
    33  H    5.326088   5.285773   4.408564   3.523416   2.184506
    34  H    6.238877   5.792956   4.113661   2.816461   2.168207
    35  H    4.951079   4.710177   3.556246   2.831779   2.190363
    36  H    6.218260   5.574345   3.956374   2.729163   1.965058
    37  H    5.127667   6.182540   7.524011   7.657368   6.300207
    38  H    5.364008   5.506137   6.051057   6.000962   4.860379
    39  H    5.402406   5.742080   6.076640   5.766500   4.342199
    40  H    6.090731   6.612370   7.394735   7.291928   5.956321
    41  H    4.015477   5.017965   6.988615   7.609826   6.635300
    42  H    4.688024   5.205699   6.767012   7.269136   6.345058
    43  H    6.277745   7.155025   8.844409   9.250311   8.128333
                   11         12         13         14         15
    11  O    0.000000
    12  C    3.395648   0.000000
    13  C    4.692351   6.008907   0.000000
    14  O    4.558974   5.275737   2.433278   0.000000
    15  C    6.945508   4.987614   5.545659   4.769363   0.000000
    16  O    7.629599   5.902371   5.616152   5.413373   1.444491
    17  C    7.376183   5.802929   5.509227   4.300081   1.539807
    18  C    7.753292   5.205162   6.998623   6.061511   1.534756
    19  O    9.108981   6.641741   7.877141   6.951013   2.384316
    20  H    5.375389   4.729667   3.218524   3.776517   2.977132
    21  H    5.578110   5.047560   2.984187   2.547765   2.627273
    22  H    5.083340   3.122879   4.913861   3.738196   2.125358
    23  H    6.361676   4.170288   5.891515   5.904048   2.653176
    24  H    5.857354   2.972964   6.429981   5.868773   2.903809
    25  H    4.587426   3.503997   4.685012   5.298106   4.270185
    26  H    4.973593   2.842541   6.223775   6.391640   4.706663
    27  H    2.685556   2.129045   5.253390   5.421665   5.717639
    28  H    2.799149   4.985601   3.302959   2.524128   6.638984
    29  H    2.761800   5.400139   2.603446   3.294323   7.012795
    30  H    4.207890   1.097173   6.955735   6.335327   5.448305
    31  H    4.043530   1.095423   6.035000   4.940279   4.291966
    32  H    2.824755   1.096162   6.210441   5.368195   5.869495
    33  H    5.586692   6.410184   1.096251   2.660724   5.019487
    34  H    5.129928   6.847313   1.097377   2.728585   6.476586
    35  H    4.552938   6.017087   1.095837   3.392568   5.949502
    36  H    5.012791   6.138126   2.542953   0.972270   5.636128
    37  H    8.565514   6.685905   6.481271   6.187103   1.954746
    38  H    7.058765   5.464956   5.705093   4.067564   2.196375
    39  H    7.234560   6.160116   4.724387   3.681871   2.189731
    40  H    8.467692   6.761365   6.444710   5.271431   2.175365
    41  H    7.757290   5.009480   7.322578   6.638718   2.170584
    42  H    7.542678   4.854604   7.269691   6.012518   2.176561
    43  H    9.688732   6.990913   8.767702   7.777863   3.229367
                   16         17         18         19         20
    16  O    0.000000
    17  C    2.441294   0.000000
    18  C    2.409832   2.501741   0.000000
    19  O    2.750700   2.823681   1.439337   0.000000
    20  H    2.764283   3.716289   4.309874   5.228089   0.000000
    21  H    2.920331   2.591676   4.123156   4.912320   1.745454
    22  H    3.329683   2.681422   2.792844   4.081210   3.050255
    23  H    2.577516   4.157212   2.944235   4.031088   2.790397
    24  H    3.597361   4.229571   2.698856   4.076511   3.771414
    25  H    4.261096   5.460165   5.002512   6.212509   2.483988
    26  H    4.954101   6.041757   4.916856   6.220017   3.933865
    27  H    6.204072   6.663748   6.277512   7.672822   4.284549
    28  H    7.353398   6.490240   7.746803   8.877705   5.203778
    29  H    7.419523   7.106514   8.234946   9.374863   4.863691
    30  H    6.294218   6.429693   5.411829   6.833887   5.371601
    31  H    5.389545   4.979669   4.417970   5.829138   4.613418
    32  H    6.840174   6.510692   6.144336   7.566943   5.468587
    33  H    4.919342   4.905590   6.533044   7.257156   2.832671
    34  H    6.576575   6.260165   7.940735   8.770238   4.294006
    35  H    5.876872   6.162767   7.357983   8.294695   3.243395
    36  H    6.207986   5.031588   6.953147   7.765831   4.549276
    37  H    0.974517   2.670535   2.434053   2.234480   3.720949
    38  H    3.400600   1.096611   2.829993   3.329012   4.269232
    39  H    2.661272   1.094116   3.463565   3.757378   3.375122
    40  H    2.747773   1.095541   2.674920   2.401181   4.595681
    41  H    2.659754   3.462222   1.095476   2.084004   4.387063
    42  H    3.370429   2.750640   1.098483   2.101280   4.865389
    43  H    3.624899   3.700388   1.958659   0.970662   6.060730
                   21         22         23         24         25
    21  H    0.000000
    22  H    2.612246   0.000000
    23  H    3.835314   3.033561   0.000000
    24  H    4.314751   2.363519   1.752468   0.000000
    25  H    3.936134   3.657918   2.381077   3.049463   0.000000
    26  H    5.123577   3.897971   2.488905   2.366846   1.748670
    27  H    5.143939   4.188231   4.272962   3.883408   2.459151
    28  H    4.624228   5.018189   7.050189   6.740885   5.725320
    29  H    4.792782   5.627831   6.939325   6.985108   5.188097
    30  H    5.875049   3.814774   4.259438   2.948331   3.783576
    31  H    4.627275   2.355511   4.004891   2.607301   3.895006
    32  H    5.635772   3.860354   5.230261   4.050724   4.323338
    33  H    2.459501   4.808956   5.609337   6.331716   4.786361
    34  H    3.862086   5.808976   6.978309   7.460272   5.744862
    35  H    3.571679   5.322030   5.811244   6.482472   4.272904
    36  H    3.322402   4.698529   6.827276   6.839984   6.129453
    37  H    3.739422   4.043492   3.252597   4.184527   5.155599
    38  H    2.987157   2.456928   4.653157   4.317440   5.786996
    39  H    1.985953   3.113956   4.538760   4.855259   5.482745
    40  H    3.558289   3.669510   4.786461   4.923930   6.353427
    41  H    4.616675   3.169208   2.338523   2.156957   4.584558
    42  H    4.469653   2.617654   3.589446   2.781177   5.400722
    43  H    5.812896   4.694555   4.531050   4.379517   6.794784
                   26         27         28         29         30
    26  H    0.000000
    27  H    2.372281   0.000000
    28  H    6.605476   4.807332   0.000000
    29  H    6.334569   4.486471   1.778921   0.000000
    30  H    2.610969   2.489711   6.049430   6.363869   0.000000
    31  H    3.343050   3.066071   5.055270   5.723755   1.773547
    32  H    3.786104   2.438466   4.603153   5.157051   1.769599
    33  H    6.373141   5.793905   4.191506   3.686691   7.316286
    34  H    7.260334   6.106824   3.304491   2.621925   7.835665
    35  H    5.889651   4.892170   3.767677   2.579909   6.875787
    36  H    7.291235   6.185950   2.558815   3.323172   7.213720
    37  H    5.713399   7.106678   8.229010   8.355281   7.012927
    38  H    6.212734   6.592701   6.106081   6.974665   6.142996
    39  H    6.354537   6.748897   6.056823   6.565678   6.895083
    40  H    6.866919   7.678697   7.534227   8.161765   7.310072
    41  H    4.262067   5.950223   8.114176   8.446636   5.023097
    42  H    5.129735   6.256480   7.543618   8.239250   5.069272
    43  H    6.577438   8.152362   9.605834  10.150410   7.057447
                   31         32         33         34         35
    31  H    0.000000
    32  H    1.767884   0.000000
    33  H    6.308649   6.759240   0.000000
    34  H    6.869099   6.922118   1.769773   0.000000
    35  H    6.220687   6.242408   1.778239   1.775768   0.000000
    36  H    5.838536   6.132756   2.831022   2.423574   3.575249
    37  H    6.102593   7.641109   5.716599   7.400757   6.779373
    38  H    4.537442   6.052548   5.266237   6.385043   6.433621
    39  H    5.443061   6.799290   4.021650   5.401894   5.448680
    40  H    5.897740   7.498712   5.744238   7.155234   7.106813
    41  H    4.381293   6.034921   6.912327   8.331509   7.528503
    42  H    3.931779   5.699260   6.918114   8.162610   7.697814
    43  H    6.166469   7.920318   8.185151   9.673318   9.162232
                   36         37         38         39         40
    36  H    0.000000
    37  H    6.947274   0.000000
    38  H    4.797374   3.673396   0.000000
    39  H    4.308750   3.017389   1.778825   0.000000
    40  H    5.926944   2.572285   1.773252   1.758905   0.000000
    41  H    7.567816   2.744690   3.827281   4.316921   3.694148
    42  H    6.904880   3.466038   2.633000   3.792887   2.998919
    43  H    8.609729   3.086578   4.047705   4.682845   3.246709
                   41         42         43
    41  H    0.000000
    42  H    1.784442   0.000000
    43  H    2.317620   2.337099   0.000000
 Stoichiometry    C15H24O4
 Framework group  C1[X(C15H24O4)]
 Deg. of freedom   123
 Full point group                 C1      NOp   1
 Largest Abelian subgroup         C1      NOp   1
 Largest concise Abelian subgroup C1      NOp   1
                         Standard orientation:                         
 ---------------------------------------------------------------------
 Center     Atomic      Atomic             Coordinates (Angstroms)
 Number     Number       Type             X           Y           Z
 ---------------------------------------------------------------------
      1          6           0        1.787384    0.743958    0.083429
      2          6           0        1.202372   -0.467977    0.262274
      3          6           0       -0.228013   -0.759524    0.645083
      4          6           0       -1.251124    0.215896    0.018600
      5          6           0       -1.292575    1.579425    0.755349
      6          6           0        0.046436    2.134007    1.279837
      7          6           0        1.245756    2.127847    0.309433
      8          6           0        3.195942    0.547371   -0.325622
      9          6           0        3.485411   -0.939110   -0.392066
     10          6           0        2.149918   -1.629578   -0.002215
     11          8           0        4.010793    1.445182   -0.553053
     12          6           0        0.962803    2.869875   -1.011789
     13          6           0        2.297461   -2.547580    1.219093
     14          8           0        1.574516   -2.369578   -1.097479
     15          6           0       -2.660449   -0.427784   -0.077024
     16          8           0       -3.046066   -0.819487    1.258799
     17          6           0       -2.665361   -1.658957   -1.001792
     18          6           0       -3.694417    0.583829   -0.589886
     19          8           0       -4.968753   -0.084894   -0.566030
     20          1           0       -0.324681   -0.755289    1.739632
     21          1           0       -0.449123   -1.785047    0.335809
     22          1           0       -0.941023    0.394439   -1.017595
     23          1           0       -1.969699    1.495221    1.615388
     24          1           0       -1.744906    2.323020    0.087199
     25          1           0        0.338344    1.595457    2.191944
     26          1           0       -0.129663    3.171080    1.595093
     27          1           0        2.054143    2.683951    0.806794
     28          1           0        3.797046   -1.212969   -1.403806
     29          1           0        4.303247   -1.164948    0.300898
     30          1           0        0.590291    3.882305   -0.811769
     31          1           0        0.219360    2.351587   -1.627112
     32          1           0        1.877079    2.965631   -1.608867
     33          1           0        1.344599   -3.027943    1.470233
     34          1           0        3.021787   -3.342593    1.001051
     35          1           0        2.650117   -1.996849    2.098405
     36          1           0        2.133720   -3.150987   -1.245800
     37          1           0       -3.999988   -1.014934    1.219865
     38          1           0       -2.276469   -1.419497   -1.998776
     39          1           0       -2.069559   -2.474939   -0.581930
     40          1           0       -3.686443   -2.038182   -1.119217
     41          1           0       -3.721676    1.460216    0.066826
     42          1           0       -3.438709    0.910403   -1.607053
     43          1           0       -5.630991    0.550884   -0.881327
 ---------------------------------------------------------------------
 Rotational constants (GHZ):      0.5966484      0.2481872      0.2003144
 Standard basis: 6-31G(d) (6D, 7F)
 There are   333 symmetry adapted cartesian basis functions of A   symmetry.
 There are   333 symmetry adapted basis functions of A   symmetry.
   333 basis functions,   628 primitive gaussians,   333 cartesian basis functions
    73 alpha electrons       73 beta electrons
       nuclear repulsion energy      1596.6372518694 Hartrees.
 NAtoms=   43 NActive=   43 NUniq=   43 SFac= 1.00D+00 NAtFMM=   60 NAOKFM=F Big=F
 Integral buffers will be    131072 words long.
 Raffenetti 2 integral format.
 Two-electron integral symmetry is turned on.
 ------------------------------------------------------------------------------
 Polarizable Continuum Model (PCM)
 =================================
 Model                : PCM (using non-symmetric T matrix).
 Atomic radii         : SMD-Coulomb.
 Polarization charges : Total charges.
 Charge compensation  : None.
 Solution method      : On-the-fly selection.
 Cavity type          : VdW (van der Waals Surface) (Alpha=1.000).
 Cavity algorithm     : GePol (No added spheres)
                        Default sphere list used, NSphG=   43.
                        Lebedev-Laikov grids with approx.  5.0 points / Ang**2.
                        Smoothing algorithm: Karplus/York (Gamma=1.0000).
                        Polarization charges: spherical gaussians, with
                                              point-specific exponents (IZeta= 3).
                        Self-potential: point-specific (ISelfS= 7).
                        Self-field    : sphere-specific E.n sum rule (ISelfD= 2).
 1st derivatives      : Analytical E(r).r(x)/FMM algorithm (CHGder, D1EAlg=3).
                        Cavity 1st derivative terms included.
 Solvent              : Methanol, Eps=  32.613000 Eps(inf)=   1.765709
 ------------------------------------------------------------------------------
 ------------------------------------------------------------------------------
 Atomic radii for non-electrostatic terms: SMD-CDS.
 ------------------------------------------------------------------------------
 Nuclear repulsion after PCM non-electrostatic terms =     1596.6383472848 Hartrees.
 One-electron integrals computed using PRISM.
 NBasis=   333 RedAO= T EigKep=  9.54D-04  NBF=   333
 NBsUse=   333 1.00D-06 EigRej= -1.00D+00 NBFU=   333
 Initial guess from the checkpoint file:  "DY-202A-11R_13.chk"
 B after Tr=     0.000000    0.000000    0.000000
         Rot=    0.999984   -0.000490    0.000623    0.005521 Ang=  -0.64 deg.
 ExpMin= 1.61D-01 ExpMax= 5.48D+03 ExpMxC= 8.25D+02 IAcc=1 IRadAn=         1 AccDes= 0.00D+00
 Harris functional with IExCor=  402 and IRadAn=       1 diagonalized for initial guess.
 HarFok:  IExCor=  402 AccDes= 0.00D+00 IRadAn=         1 IDoV= 1 UseB2=F ITyADJ=14
 ICtDFT=  3500011 ScaDFX=  1.000000  1.000000  1.000000  1.000000
 FoFCou: FMM=F IPFlag=           0 FMFlag=      100000 FMFlg1=           0
         NFxFlg=           0 DoJE=T BraDBF=F KetDBF=T FulRan=T
         wScrn=  0.000000 ICntrl=     500 IOpCl=  0 I1Cent=   200000004 NGrid=           0
         NMat0=    1 NMatS0=      1 NMatT0=    0 NMatD0=    1 NMtDS0=    0 NMtDT0=    0
 Petite list used in FoFCou.
 Keep R1 ints in memory in canonical form, NReq=1565304907.
 Requested convergence on RMS density matrix=1.00D-08 within 128 cycles.
 Requested convergence on MAX density matrix=1.00D-06.
 Requested convergence on             energy=1.00D-06.
 No special actions if energy rises.
 Inv3:  Mode=1 IEnd=    21934848.
 Iteration    1 A*A^-1 deviation from unit magnitude is 6.22D-15 for   2700.
 Iteration    1 A*A^-1 deviation from orthogonality  is 4.10D-15 for   1528     49.
 Iteration    1 A^-1*A deviation from unit magnitude is 6.22D-15 for   2700.
 Iteration    1 A^-1*A deviation from orthogonality  is 5.29D-12 for   2276   2253.
 Error on total polarization charges =  0.05133
 SCF Done:  E(RB3LYP) =  -886.947924140     A.U. after   11 cycles
            NFock= 11  Conv=0.43D-08     -V/T= 2.0094
 SMD-CDS (non-electrostatic) energy       (kcal/mol) =       0.69
 (included in total energy above)
 D1PCM: PCM CHGder 1st derivatives, ID1Alg=3 FixD1E=F DoIter=F DoCFld=F I1PDM=0.
 Calling FoFJK, ICntrl=      2127 FMM=F ISym2X=0 I1Cent= 0 IOpClX= 0 NMat=1 NMatS=1 NMatT=0.
 ***** Axes restored to original set *****
 -------------------------------------------------------------------
 Center     Atomic                   Forces (Hartrees/Bohr)
 Number     Number              X              Y              Z
 -------------------------------------------------------------------
      1        6           0.005636596   -0.006171381   -0.000262470
      2        6          -0.005294852    0.005572480    0.000719899
      3        6           0.002897913   -0.000724095   -0.001293987
      4        6          -0.000400977    0.002200600    0.002124905
      5        6           0.000861461    0.001220177   -0.000406985
      6        6          -0.000210658   -0.000001199    0.000637752
      7        6          -0.003814383    0.002224899    0.001327122
      8        6          -0.003679313    0.003336338    0.000325737
      9        6          -0.003098538   -0.000311787    0.001196034
     10        6           0.005325715   -0.000672280    0.000567908
     11        8          -0.001976849   -0.002961407    0.000858450
     12        6           0.000360554    0.000464909   -0.001421921
     13        6          -0.000411532   -0.001465123   -0.000047600
     14        8           0.000815492    0.001218626   -0.000715792
     15        6           0.000017315   -0.001093928   -0.001563609
     16        8           0.000119791   -0.000619653   -0.000853723
     17        6          -0.001635459   -0.003319691    0.001848356
     18        6          -0.002522872   -0.002956008    0.001375815
     19        8           0.001370473    0.003749723   -0.001875579
     20        1           0.000117633    0.000509777    0.000211878
     21        1           0.001081411    0.001112796    0.000578869
     22        1           0.000714566   -0.000167041   -0.000356970
     23        1           0.000588199   -0.000225254    0.000034333
     24        1           0.001170851   -0.000188504    0.000209440
     25        1           0.000103411   -0.000452405   -0.000888651
     26        1          -0.000032123    0.000133470    0.000024596
     27        1           0.000193854    0.000189654   -0.000235441
     28        1           0.001087060   -0.001484320   -0.000517383
     29        1           0.001021655   -0.001820850   -0.001144983
     30        1           0.000108114   -0.000050850    0.000378363
     31        1          -0.000407105   -0.000233145    0.000413810
     32        1          -0.000024710   -0.000339091    0.000385415
     33        1           0.000157352    0.001304463   -0.000317616
     34        1           0.000335246    0.000235196    0.000004541
     35        1           0.000559897    0.000284394   -0.000567836
     36        1           0.000469864   -0.000701144    0.000439690
     37        1           0.000576888    0.000262907   -0.000471297
     38        1           0.000139108    0.000634476    0.000630216
     39        1           0.000399680    0.000561185   -0.000815065
     40        1           0.000736449    0.000778763   -0.000244124
     41        1          -0.001955940   -0.000400230   -0.001184521
     42        1          -0.000341407    0.000068576   -0.000210214
     43        1          -0.001159831    0.000295976    0.001102637
 -------------------------------------------------------------------
 Cartesian Forces:  Max     0.006171381 RMS     0.001648041

 GradGradGradGradGradGradGradGradGradGradGradGradGradGradGradGradGradGrad
 Berny optimization.
 Using GEDIIS/GDIIS optimizer.
 FormGI is forming the generalized inverse of G from B-inverse, IUseBI=4.
 Internal  Forces:  Max     0.004958742 RMS     0.000993508
 Search for a local minimum.
 Step number   2 out of a maximum of  258
 All quantities printed in internal units (Hartrees-Bohrs-Radians)
 Mixed Optimization -- En-DIIS/RFO-DIIS
 Update second derivatives using D2CorX and points    1    2
 DE= -6.53D-03 DEPred=-8.15D-03 R= 8.01D-01
 TightC=F SS=  1.41D+00  RLast= 3.28D-01 DXNew= 5.0454D-01 9.8494D-01
 Trust test= 8.01D-01 RLast= 3.28D-01 DXMaxT set to 5.05D-01
 ITU=  1  0
 Use linear search instead of GDIIS.
     Eigenvalues ---    0.00230   0.00230   0.00230   0.00339   0.00372
     Eigenvalues ---    0.00393   0.00536   0.00686   0.00774   0.00919
     Eigenvalues ---    0.01115   0.01209   0.01240   0.01254   0.01363
     Eigenvalues ---    0.01397   0.02473   0.02617   0.03187   0.03876
     Eigenvalues ---    0.04055   0.04351   0.04433   0.04586   0.04722
     Eigenvalues ---    0.04818   0.05001   0.05067   0.05290   0.05386
     Eigenvalues ---    0.05397   0.05450   0.05481   0.05523   0.05561
     Eigenvalues ---    0.05585   0.05648   0.05696   0.05814   0.05913
     Eigenvalues ---    0.05964   0.06069   0.06492   0.07768   0.08471
     Eigenvalues ---    0.08697   0.09063   0.09128   0.09346   0.09639
     Eigenvalues ---    0.10278   0.11270   0.12051   0.13410   0.13530
     Eigenvalues ---    0.14570   0.15769   0.15925   0.15985   0.16000
     Eigenvalues ---    0.16000   0.16000   0.16000   0.16000   0.16000
     Eigenvalues ---    0.16000   0.16000   0.16000   0.16000   0.16150
     Eigenvalues ---    0.16473   0.17181   0.18177   0.19775   0.20696
     Eigenvalues ---    0.22580   0.23245   0.24507   0.24997   0.26470
     Eigenvalues ---    0.26834   0.26940   0.27774   0.28036   0.28414
     Eigenvalues ---    0.28737   0.28790   0.29367   0.29600   0.30574
     Eigenvalues ---    0.31605   0.31631   0.32326   0.33768   0.33820
     Eigenvalues ---    0.33832   0.33838   0.33937   0.33953   0.34001
     Eigenvalues ---    0.34107   0.34129   0.34145   0.34170   0.34200
     Eigenvalues ---    0.34207   0.34254   0.34274   0.34285   0.34311
     Eigenvalues ---    0.34350   0.34389   0.34418   0.34519   0.35049
     Eigenvalues ---    0.40158   0.40803   0.41851   0.51520   0.52392
     Eigenvalues ---    0.52725   0.52948   0.94675
 RFO step:  Lambda=-1.28367136D-03 EMin= 2.29987879D-03
 Quartic linear search produced a step of -0.09000.
 Iteration  1 RMS(Cart)=  0.02921352 RMS(Int)=  0.00042768
 Iteration  2 RMS(Cart)=  0.00053252 RMS(Int)=  0.00003205
 Iteration  3 RMS(Cart)=  0.00000019 RMS(Int)=  0.00003205
 Variable       Old X    -DE/DX   Delta X   Delta X   Delta X     New X
                                 (Linear)    (Quad)   (Total)
    R1        2.56545  -0.00384  -0.00276  -0.00222  -0.00497   2.56048
    R2        2.84062   0.00332  -0.00170   0.01126   0.00954   2.85016
    R3        2.79654  -0.00326  -0.00067  -0.00733  -0.00797   2.78857
    R4        2.85189  -0.00204   0.00001  -0.00624  -0.00621   2.84567
    R5        2.87655   0.00456  -0.00209   0.01643   0.01432   2.89088
    R6        2.92186   0.00185   0.00032   0.00636   0.00668   2.92854
    R7        2.07647   0.00021  -0.00029   0.00106   0.00077   2.07723
    R8        2.06684  -0.00142  -0.00027  -0.00325  -0.00352   2.06332
    R9        2.92982   0.00022   0.00010   0.00131   0.00142   2.93124
   R10        2.93344   0.00484   0.00298   0.01151   0.01449   2.94793
   R11        2.07159   0.00052   0.00043   0.00062   0.00106   2.07265
   R12        2.91263  -0.00103  -0.00170   0.00010  -0.00160   2.91103
   R13        2.07462  -0.00032  -0.00002  -0.00082  -0.00084   2.07377
   R14        2.07351  -0.00073   0.00005  -0.00204  -0.00199   2.07151
   R15        2.91538  -0.00107  -0.00115  -0.00095  -0.00212   2.91326
   R16        2.07628  -0.00049  -0.00001  -0.00130  -0.00131   2.07497
   R17        2.07519   0.00014   0.00008   0.00023   0.00031   2.07549
   R18        2.91306   0.00012  -0.00199   0.00387   0.00187   2.91493
   R19        2.07879   0.00013  -0.00014   0.00061   0.00047   2.07926
   R20        2.86456   0.00123  -0.00326   0.00972   0.00647   2.87103
   R21        2.33117  -0.00362  -0.00181  -0.00033  -0.00214   2.32903
   R22        2.93503  -0.00415  -0.00396  -0.00528  -0.00926   2.92577
   R23        2.06641   0.00118   0.00011   0.00293   0.00304   2.06944
   R24        2.07014   0.00039  -0.00015   0.00129   0.00114   2.07128
   R25        2.90065  -0.00091  -0.00115  -0.00075  -0.00190   2.89875
   R26        2.72428  -0.00055  -0.00286   0.00382   0.00095   2.72524
   R27        2.07336  -0.00002  -0.00031   0.00050   0.00019   2.07354
   R28        2.07005   0.00015  -0.00024   0.00081   0.00058   2.07063
   R29        2.07145  -0.00025  -0.00009  -0.00051  -0.00060   2.07084
   R30        2.07161  -0.00077  -0.00007  -0.00191  -0.00199   2.06963
   R31        2.07374   0.00005  -0.00020   0.00049   0.00029   2.07403
   R32        2.07083  -0.00014  -0.00009  -0.00021  -0.00030   2.07054
   R33        1.83732   0.00077   0.00002   0.00128   0.00130   1.83863
   R34        2.72969  -0.00132  -0.00136  -0.00060  -0.00196   2.72773
   R35        2.90981   0.00023   0.00023   0.00031   0.00055   2.91036
   R36        2.90027   0.00387   0.00283   0.00770   0.01054   2.91080
   R37        1.84157  -0.00060   0.00077  -0.00240  -0.00163   1.83994
   R38        2.07229  -0.00039  -0.00034  -0.00044  -0.00077   2.07152
   R39        2.06758  -0.00053  -0.00009  -0.00124  -0.00133   2.06625
   R40        2.07027  -0.00093   0.00006  -0.00256  -0.00250   2.06777
   R41        2.71995  -0.00207  -0.00113  -0.00263  -0.00376   2.71619
   R42        2.07015  -0.00097  -0.00039  -0.00185  -0.00224   2.06791
   R43        2.07583   0.00013  -0.00064   0.00146   0.00083   2.07666
   R44        1.83429   0.00061   0.00049   0.00019   0.00068   1.83497
    A1        2.27417  -0.00116   0.00257  -0.01281  -0.01032   2.26385
    A2        1.90496   0.00038  -0.00506   0.01031   0.00519   1.91015
    A3        2.10228   0.00080   0.00241   0.00347   0.00591   2.10819
    A4        2.23231   0.00090  -0.00235   0.00382   0.00149   2.23380
    A5        1.97154  -0.00124   0.00160  -0.00805  -0.00654   1.96500
    A6        2.07904   0.00034   0.00075   0.00432   0.00513   2.08417
    A7        1.98506   0.00082   0.00089   0.00136   0.00225   1.98731
    A8        1.91273  -0.00003  -0.00034  -0.00206  -0.00239   1.91034
    A9        1.87656  -0.00107  -0.00083  -0.00350  -0.00434   1.87222
   A10        1.92087  -0.00034   0.00118  -0.00500  -0.00380   1.91706
   A11        1.92109   0.00038  -0.00103   0.00781   0.00678   1.92787
   A12        1.84159   0.00018  -0.00002   0.00148   0.00146   1.84305
   A13        1.96056  -0.00140  -0.00151  -0.00526  -0.00687   1.95369
   A14        1.94348   0.00038   0.00154   0.00257   0.00412   1.94761
   A15        1.87397  -0.00009   0.00103  -0.01056  -0.00954   1.86443
   A16        1.94946   0.00156  -0.00057   0.01665   0.01607   1.96553
   A17        1.88967   0.00009  -0.00139  -0.00045  -0.00192   1.88775
   A18        1.84017  -0.00056   0.00099  -0.00418  -0.00315   1.83703
   A19        2.04309   0.00054   0.00172  -0.00678  -0.00509   2.03800
   A20        1.89790  -0.00007   0.00117  -0.00223  -0.00104   1.89686
   A21        1.89406   0.00004  -0.00038   0.00423   0.00381   1.89787
   A22        1.87219  -0.00043  -0.00086   0.00031  -0.00053   1.87166
   A23        1.89812  -0.00050  -0.00180  -0.00100  -0.00278   1.89533
   A24        1.84912   0.00042  -0.00001   0.00678   0.00677   1.85590
   A25        2.04866  -0.00033  -0.00061  -0.00590  -0.00659   2.04207
   A26        1.91446   0.00040  -0.00124   0.00239   0.00115   1.91561
   A27        1.87358  -0.00019   0.00032   0.00186   0.00219   1.87578
   A28        1.88986  -0.00032   0.00149  -0.00463  -0.00315   1.88672
   A29        1.88495   0.00032   0.00074   0.00116   0.00195   1.88689
   A30        1.84127   0.00018  -0.00074   0.00658   0.00584   1.84710
   A31        1.95881   0.00015   0.00030  -0.00226  -0.00203   1.95679
   A32        1.96106   0.00009  -0.00060  -0.00022  -0.00077   1.96029
   A33        1.84273  -0.00035   0.00222  -0.00503  -0.00279   1.83994
   A34        1.97632  -0.00004  -0.00102   0.00195   0.00095   1.97727
   A35        1.85966   0.00009  -0.00179   0.00751   0.00574   1.86541
   A36        1.85361   0.00003   0.00109  -0.00198  -0.00090   1.85271
   A37        1.90090   0.00176   0.00543  -0.00473   0.00062   1.90152
   A38        2.19321  -0.00028  -0.00353   0.00599   0.00250   2.19570
   A39        2.18888  -0.00148  -0.00189  -0.00120  -0.00306   2.18582
   A40        1.83459  -0.00173  -0.00412   0.00249  -0.00171   1.83288
   A41        1.91832   0.00124  -0.00047   0.01057   0.01010   1.92841
   A42        1.89336   0.00131  -0.00014   0.01353   0.01347   1.90683
   A43        1.94545   0.00023   0.00216  -0.00595  -0.00372   1.94173
   A44        1.97307   0.00022  -0.00052   0.00001  -0.00049   1.97258
   A45        1.89746  -0.00116   0.00264  -0.01858  -0.01601   1.88145
   A46        1.81277   0.00084   0.00216   0.00005   0.00210   1.81487
   A47        1.95840  -0.00017   0.00132   0.00042   0.00176   1.96016
   A48        1.84966  -0.00010   0.00246  -0.00301  -0.00055   1.84911
   A49        1.96377  -0.00022  -0.00116   0.00110   0.00004   1.96382
   A50        1.96134  -0.00101  -0.00434  -0.00154  -0.00583   1.95552
   A51        1.91333   0.00064  -0.00028   0.00255   0.00235   1.91568
   A52        1.92863  -0.00038   0.00016  -0.00271  -0.00255   1.92608
   A53        1.95872  -0.00052   0.00027  -0.00357  -0.00330   1.95542
   A54        1.93457  -0.00038   0.00016  -0.00197  -0.00181   1.93276
   A55        1.88449   0.00039  -0.00006   0.00151   0.00144   1.88593
   A56        1.87746   0.00043  -0.00023   0.00310   0.00287   1.88033
   A57        1.87699   0.00054  -0.00033   0.00415   0.00382   1.88080
   A58        1.93991  -0.00086   0.00031  -0.00449  -0.00419   1.93572
   A59        1.91626   0.00016   0.00122  -0.00045   0.00077   1.91702
   A60        1.94853  -0.00075   0.00030  -0.00655  -0.00626   1.94227
   A61        1.87736   0.00078  -0.00218   0.01175   0.00956   1.88692
   A62        1.89243   0.00069  -0.00006   0.00249   0.00241   1.89484
   A63        1.88716   0.00007   0.00029  -0.00199  -0.00170   1.88546
   A64        1.87432  -0.00073   0.00087  -0.00564  -0.00477   1.86955
   A65        1.87323  -0.00014   0.00248  -0.00761  -0.00513   1.86810
   A66        1.95135  -0.00009   0.00016   0.00058   0.00069   1.95204
   A67        1.93790   0.00072   0.00212   0.00547   0.00759   1.94549
   A68        1.91529  -0.00041  -0.00401  -0.00148  -0.00549   1.90980
   A69        1.88380  -0.00011  -0.00089  -0.00001  -0.00081   1.88299
   A70        1.90094   0.00001  -0.00009   0.00282   0.00275   1.90369
   A71        1.85329  -0.00095  -0.00198  -0.00183  -0.00380   1.84949
   A72        1.95011  -0.00143  -0.00069  -0.00985  -0.01056   1.93955
   A73        1.94347   0.00068   0.00147   0.00242   0.00387   1.94733
   A74        1.92209   0.00003   0.00201  -0.00164   0.00034   1.92243
   A75        1.89507   0.00002   0.00051  -0.00404  -0.00354   1.89153
   A76        1.88459   0.00042   0.00013  -0.00030  -0.00019   1.88440
   A77        1.86556   0.00035  -0.00360   0.01437   0.01073   1.87629
   A78        1.85948   0.00496   0.00488   0.01277   0.01760   1.87709
   A79        1.92171   0.00039   0.00234   0.00150   0.00383   1.92554
   A80        1.92683  -0.00070   0.00139  -0.00065   0.00071   1.92755
   A81        1.91742  -0.00300  -0.00657  -0.00757  -0.01412   1.90330
   A82        1.93860  -0.00165  -0.00343   0.00106  -0.00236   1.93624
   A83        1.89975   0.00005   0.00112  -0.00680  -0.00556   1.89419
   A84        1.86957   0.00139  -0.00066   0.00901   0.00835   1.87791
    D1        0.09418   0.00035   0.00076  -0.00374  -0.00295   0.09123
    D2       -3.07398   0.00024   0.00042   0.00044   0.00087  -3.07311
    D3       -3.11258   0.00053  -0.00057   0.01433   0.01370  -3.09888
    D4        0.00244   0.00042  -0.00092   0.01851   0.01752   0.01996
    D5        0.36679   0.00023  -0.00079   0.00775   0.00694   0.37374
    D6       -1.88424   0.00008   0.00086   0.00719   0.00803  -1.87620
    D7        2.38591   0.00021  -0.00146   0.01261   0.01113   2.39704
    D8       -2.70337   0.00005   0.00095  -0.01216  -0.01122  -2.71459
    D9        1.32879  -0.00009   0.00260  -0.01273  -0.01013   1.31865
   D10       -0.68425   0.00003   0.00028  -0.00730  -0.00704  -0.69129
   D11       -0.00509  -0.00021   0.00101  -0.00108  -0.00014  -0.00524
   D12       -3.12607  -0.00008   0.00062  -0.00412  -0.00358  -3.12965
   D13        3.07885  -0.00014  -0.00012   0.01415   0.01406   3.09291
   D14       -0.04212  -0.00001  -0.00050   0.01111   0.01062  -0.03151
   D15        0.64159   0.00010   0.00047   0.00801   0.00849   0.65008
   D16       -1.51657  -0.00002  -0.00148   0.01514   0.01367  -1.50290
   D17        2.77325   0.00035  -0.00086   0.01630   0.01545   2.78871
   D18       -2.47199   0.00024   0.00082   0.00376   0.00459  -2.46739
   D19        1.65303   0.00012  -0.00113   0.01090   0.00977   1.66280
   D20       -0.34033   0.00049  -0.00050   0.01206   0.01155  -0.32877
   D21        0.00108  -0.00045   0.00050  -0.02758  -0.02709  -0.02602
   D22        2.12670  -0.00027   0.00124  -0.02599  -0.02475   2.10195
   D23       -2.06871   0.00035   0.00330  -0.02455  -0.02124  -2.08996
   D24        3.11866  -0.00054   0.00013  -0.02379  -0.02367   3.09499
   D25       -1.03890  -0.00036   0.00087  -0.02220  -0.02133  -1.06023
   D26        1.04887   0.00026   0.00293  -0.02076  -0.01782   1.03105
   D27       -1.36025   0.00016  -0.00018  -0.00642  -0.00661  -1.36686
   D28        2.72144  -0.00112   0.00056  -0.02657  -0.02600   2.69544
   D29        0.71532  -0.00061  -0.00211  -0.01684  -0.01890   0.69642
   D30        0.79349   0.00046   0.00097  -0.01197  -0.01103   0.78246
   D31       -1.40801  -0.00083   0.00171  -0.03212  -0.03041  -1.43842
   D32        2.86906  -0.00031  -0.00096  -0.02238  -0.02331   2.84575
   D33        2.81608   0.00071   0.00103  -0.00853  -0.00753   2.80855
   D34        0.61458  -0.00058   0.00177  -0.02868  -0.02691   0.58767
   D35       -1.39153  -0.00006  -0.00090  -0.01894  -0.01981  -1.41135
   D36        0.64429  -0.00068   0.00024  -0.01112  -0.01088   0.63341
   D37       -1.47961  -0.00044  -0.00085  -0.00489  -0.00573  -1.48534
   D38        2.79972  -0.00092  -0.00124  -0.01395  -0.01521   2.78451
   D39        2.84255  -0.00004   0.00066   0.00142   0.00207   2.84462
   D40        0.71865   0.00020  -0.00042   0.00765   0.00722   0.72587
   D41       -1.28521  -0.00028  -0.00082  -0.00141  -0.00226  -1.28747
   D42       -1.42205   0.00021   0.00073   0.00537   0.00610  -1.41595
   D43        2.73723   0.00045  -0.00036   0.01160   0.01125   2.74849
   D44        0.73338  -0.00003  -0.00075   0.00253   0.00178   0.73515
   D45        1.00374  -0.00036  -0.00316  -0.00225  -0.00534   0.99839
   D46       -1.09744   0.00030   0.00009   0.00414   0.00428  -1.09316
   D47        3.05880  -0.00017  -0.00145  -0.00378  -0.00520   3.05360
   D48       -1.20386   0.00000  -0.00191  -0.01027  -0.01220  -1.21607
   D49        2.97814   0.00065   0.00135  -0.00387  -0.00258   2.97557
   D50        0.85119   0.00018  -0.00019  -0.01180  -0.01206   0.83914
   D51        3.03068  -0.00059  -0.00054  -0.01587  -0.01639   3.01429
   D52        0.92950   0.00007   0.00272  -0.00947  -0.00676   0.92274
   D53       -1.19745  -0.00040   0.00118  -0.01739  -0.01624  -1.21369
   D54        0.83216  -0.00016  -0.00211   0.02143   0.01928   0.85144
   D55       -1.33365   0.00020  -0.00260   0.03032   0.02771  -1.30595
   D56        2.95727  -0.00011  -0.00129   0.02040   0.01908   2.97635
   D57        2.96940  -0.00022  -0.00004   0.01404   0.01398   2.98338
   D58        0.80359   0.00014  -0.00054   0.02293   0.02241   0.82599
   D59       -1.18867  -0.00018   0.00077   0.01301   0.01378  -1.17490
   D60       -1.32120  -0.00019  -0.00134   0.02161   0.02023  -1.30097
   D61        2.79617   0.00017  -0.00184   0.03050   0.02865   2.82483
   D62        0.80392  -0.00015  -0.00053   0.02058   0.02003   0.82394
   D63       -1.27018  -0.00058   0.00199  -0.02392  -0.02194  -1.29212
   D64        0.97285  -0.00036   0.00055  -0.02451  -0.02396   0.94889
   D65        3.00415  -0.00029   0.00023  -0.02115  -0.02092   2.98323
   D66        0.90797  -0.00057   0.00112  -0.02914  -0.02803   0.87994
   D67       -3.13219  -0.00035  -0.00032  -0.02973  -0.03005   3.12095
   D68       -1.10088  -0.00028  -0.00064  -0.02637  -0.02701  -1.12789
   D69        2.89378  -0.00035   0.00139  -0.02320  -0.02182   2.87196
   D70       -1.14638  -0.00013  -0.00005  -0.02379  -0.02384  -1.17022
   D71        0.88493  -0.00006  -0.00036  -0.02043  -0.02080   0.86413
   D72       -3.11992   0.00027  -0.00205   0.02583   0.02376  -3.09616
   D73        1.05881   0.00039  -0.00227   0.02820   0.02591   1.08472
   D74       -1.04021   0.00032  -0.00214   0.02670   0.02453  -1.01568
   D75        0.92139   0.00002  -0.00108   0.02747   0.02643   0.94782
   D76       -1.18306   0.00014  -0.00130   0.02984   0.02858  -1.15449
   D77        3.00110   0.00006  -0.00117   0.02834   0.02720   3.02830
   D78       -1.11348  -0.00009   0.00096   0.01854   0.01949  -1.09398
   D79        3.06525   0.00003   0.00074   0.02091   0.02164   3.08689
   D80        0.96623  -0.00004   0.00087   0.01940   0.02027   0.98650
   D81        0.00555  -0.00007  -0.00068  -0.01564  -0.01634  -0.01079
   D82        2.10110  -0.00015  -0.00068  -0.01573  -0.01646   2.08463
   D83       -2.10960  -0.00004   0.00217  -0.02404  -0.02185  -2.13145
   D84        3.12658  -0.00019  -0.00032  -0.01250  -0.01284   3.11374
   D85       -1.06105  -0.00026  -0.00031  -0.01259  -0.01296  -1.07402
   D86        1.01144  -0.00016   0.00254  -0.02090  -0.01836   0.99308
   D87       -0.00398   0.00030   0.00015   0.02460   0.02475   0.02077
   D88       -2.12602   0.00008  -0.00220   0.02346   0.02125  -2.10476
   D89        1.98732   0.00019   0.00218   0.02040   0.02263   2.00995
   D90       -2.08144  -0.00028   0.00208   0.01358   0.01566  -2.06579
   D91        2.07970  -0.00049  -0.00026   0.01244   0.01216   2.09186
   D92       -0.09015  -0.00038   0.00412   0.00939   0.01354  -0.07661
   D93        2.05810   0.00091  -0.00275   0.04255   0.03975   2.09785
   D94       -0.06394   0.00070  -0.00510   0.04141   0.03625  -0.02769
   D95       -2.23379   0.00081  -0.00072   0.03835   0.03763  -2.19616
   D96        1.11141  -0.00068   0.00227  -0.04823  -0.04593   1.06548
   D97       -3.09676  -0.00015   0.00053  -0.03675  -0.03620  -3.13296
   D98       -1.00407  -0.00044   0.00192  -0.04375  -0.04182  -1.04588
   D99       -3.13487   0.00013   0.00512  -0.04715  -0.04206   3.10626
   D100      -1.05986   0.00066   0.00339  -0.03567  -0.03232  -1.09218
   D101       1.03284   0.00037   0.00477  -0.04268  -0.03794   0.99490
   D102      -0.93877  -0.00087  -0.00146  -0.04640  -0.04785  -0.98662
   D103       1.13624  -0.00034  -0.00320  -0.03492  -0.03812   1.09813
   D104      -3.05425  -0.00063  -0.00181  -0.04192  -0.04374  -3.09798
   D105      -3.07782   0.00034  -0.00159   0.01531   0.01371  -3.06411
   D106       1.23673  -0.00011  -0.00334   0.01769   0.01435   1.25108
   D107      -0.96076   0.00043   0.00134   0.01544   0.01679  -0.94397
   D108       2.90530   0.00036   0.00195  -0.00057   0.00136   2.90666
   D109      -1.25398  -0.00008   0.00125  -0.00541  -0.00411  -1.25809
   D110       0.81534  -0.00036  -0.00148  -0.00285  -0.00436   0.81099
   D111      -0.96084  -0.00045  -0.00047  -0.01509  -0.01557  -0.97641
   D112       1.16163  -0.00095   0.00074  -0.02552  -0.02479   1.13685
   D113      -3.05523  -0.00007  -0.00153  -0.00718  -0.00871  -3.06395
   D114      -3.03727   0.00005  -0.00105  -0.00500  -0.00604  -3.04331
   D115      -0.91479  -0.00044   0.00017  -0.01542  -0.01526  -0.93006
   D116       1.15152   0.00044  -0.00210   0.00291   0.00081   1.15234
   D117       1.18722   0.00041   0.00228  -0.00579  -0.00350   1.18372
   D118      -2.97349  -0.00008   0.00349  -0.01622  -0.01273  -2.98621
   D119      -0.90717   0.00080   0.00122   0.00212   0.00335  -0.90382
   D120      -3.08400   0.00046   0.00051   0.01330   0.01380  -3.07019
   D121      -1.00558  -0.00002  -0.00318   0.01253   0.00937  -0.99622
   D122       1.09247  -0.00016   0.00077   0.00462   0.00537   1.09785
   D123      -1.03537   0.00063   0.00421   0.00717   0.01138  -1.02399
   D124       1.04304   0.00015   0.00052   0.00640   0.00695   1.04999
   D125       3.14110   0.00001   0.00448  -0.00151   0.00296  -3.13913
   D126       1.04309   0.00009  -0.00108   0.00698   0.00589   1.04899
   D127       3.12151  -0.00040  -0.00477   0.00621   0.00146   3.12296
   D128      -1.06362  -0.00054  -0.00081  -0.00170  -0.00253  -1.06616
   D129       3.13249  -0.00062   0.00209  -0.05634  -0.05427   3.07822
   D130       1.05129  -0.00233   0.00026  -0.06143  -0.06126   0.99003
   D131      -1.05154   0.00066   0.00477  -0.04861  -0.04374  -1.09528
         Item               Value     Threshold  Converged?
 Maximum Force            0.004959     0.000450     NO 
 RMS     Force            0.000994     0.000300     NO 
 Maximum Displacement     0.160616     0.001800     NO 
 RMS     Displacement     0.029173     0.001200     NO 
 Predicted change in Energy=-7.599248D-04
 GradGradGradGradGradGradGradGradGradGradGradGradGradGradGradGradGradGrad

                          Input orientation:                          
 ---------------------------------------------------------------------
 Center     Atomic      Atomic             Coordinates (Angstroms)
 Number     Number       Type             X           Y           Z
 ---------------------------------------------------------------------
      1          6           0        1.762650    0.736044    0.095818
      2          6           0        1.164994   -0.464910    0.286611
      3          6           0       -0.266166   -0.737900    0.667251
      4          6           0       -1.284007    0.233141    0.017096
      5          6           0       -1.319627    1.604912    0.740310
      6          6           0        0.021129    2.141710    1.276224
      7          6           0        1.218999    2.127122    0.305905
      8          6           0        3.161882    0.527250   -0.323817
      9          6           0        3.440701   -0.964908   -0.386587
     10          6           0        2.114099   -1.639198    0.040664
     11          8           0        3.981974    1.414723   -0.566343
     12          6           0        0.934161    2.851941   -1.025582
     13          6           0        2.278526   -2.524900    1.282237
     14          8           0        1.526923   -2.405538   -1.030641
     15          6           0       -2.697037   -0.415835   -0.108234
     16          8           0       -3.100550   -0.810273    1.220357
     17          6           0       -2.680456   -1.652018   -1.026642
     18          6           0       -3.734920    0.591275   -0.638470
     19          8           0       -5.015782   -0.060851   -0.628949
     20          1           0       -0.366485   -0.705849    1.761419
     21          1           0       -0.486421   -1.768651    0.382283
     22          1           0       -0.950160    0.399081   -1.014397
     23          1           0       -2.006206    1.534739    1.593514
     24          1           0       -1.747969    2.350487    0.060391
     25          1           0        0.307703    1.588419    2.180330
     26          1           0       -0.144081    3.178393    1.599128
     27          1           0        2.030968    2.688213    0.792252
     28          1           0        3.726492   -1.259093   -1.401982
     29          1           0        4.277365   -1.204594    0.279690
     30          1           0        0.584665    3.874688   -0.836252
     31          1           0        0.170778    2.336586   -1.619109
     32          1           0        1.843168    2.917094   -1.634130
     33          1           0        1.319052   -2.959579    1.582118
     34          1           0        2.972241   -3.346941    1.064101
     35          1           0        2.682531   -1.955237    2.126499
     36          1           0        2.080077   -3.196466   -1.153540
     37          1           0       -4.052177   -1.008233    1.163574
     38          1           0       -2.282504   -1.403003   -2.017238
     39          1           0       -2.074589   -2.458412   -0.604496
     40          1           0       -3.696032   -2.037581   -1.158015
     41          1           0       -3.777168    1.471007    0.010961
     42          1           0       -3.468451    0.918672   -1.653078
     43          1           0       -5.679187    0.591075   -0.907827
 ---------------------------------------------------------------------
                    Distance matrix (angstroms):
                    1          2          3          4          5
     1  C    0.000000
     2  C    1.354948   0.000000
     3  C    2.571991   1.505865   0.000000
     4  C    3.088888   2.560766   1.549718   0.000000
     5  C    3.266608   3.265478   2.569802   1.551148   0.000000
     6  C    2.530247   3.013673   2.957286   2.632759   1.540449
     7  C    1.508241   2.592666   3.247251   3.152081   2.627933
     8  C    1.475649   2.311832   3.786071   4.468630   4.730502
     9  C    2.437583   2.425291   3.860436   4.890925   5.525811
    10  C    2.401736   1.529786   2.621185   3.879863   4.775377
    11  O    2.413392   3.492266   4.919576   5.428360   5.463560
    12  C    2.533959   3.574441   4.146495   3.586859   3.122981
    13  C    3.508201   2.544560   3.169705   4.679639   5.504156
    14  O    3.345746   2.373223   2.979769   3.995211   5.227124
    15  C    4.610561   3.882473   2.571817   1.559978   2.588572
    16  O    5.225552   4.380185   2.888754   2.415860   3.038955
    17  C    5.167585   4.233361   3.087666   2.567739   3.947349
    18  C    5.548279   5.097103   3.937495   2.562225   2.960090
    19  O    6.863488   6.261270   4.969646   3.798677   4.279158
    20  H    3.063739   2.139752   1.099225   2.183166   2.700140
    21  H    3.378442   2.106197   1.091863   2.185561   3.493327
    22  H    2.950501   2.629254   2.142081   1.096798   2.160909
    23  H    4.133435   3.970278   3.008421   2.168138   1.097394
    24  H    3.864211   4.057461   3.478815   2.168014   1.096197
    25  H    2.681157   2.921862   2.833813   3.008305   2.173047
    26  H    3.443927   4.087791   4.027487   3.532246   2.143670
    27  H    2.089971   3.308741   4.126827   4.197297   3.521751
    28  H    3.175004   3.169124   4.527106   5.417163   6.185083
    29  H    3.181773   3.199067   4.583849   5.750209   6.279475
    30  H    3.479582   4.519923   4.925485   4.181028   3.356152
    31  H    2.834919   3.531092   3.856270   3.036123   2.885049
    32  H    2.784993   3.948052   4.806727   4.439524   4.166900
    33  H    4.007929   2.815217   2.878499   4.406663   5.339086
    34  H    4.367087   3.489518   4.177543   5.659405   6.560931
    35  H    3.494687   2.812326   3.508009   4.997200   5.532942
    36  H    4.138393   3.220685   3.855474   4.944660   6.180444
    37  H    6.163993   5.318190   3.827963   3.243176   3.804538
    38  H    5.040218   4.251233   3.422640   2.795082   4.192703
    39  H    5.041764   3.906792   2.801410   2.873301   4.346156
    40  H    6.249984   5.309408   4.096920   3.514958   4.745386
    41  H    5.589002   5.314952   4.199657   2.783558   2.566980
    42  H    5.518732   5.210135   4.287515   2.833942   3.288871
    43  H    7.510610   7.027418   5.792051   4.505686   4.769695
                    6          7          8          9         10
     6  C    0.000000
     7  C    1.541631   0.000000
     8  C    3.876976   2.594405   0.000000
     9  C    4.910142   3.869904   1.519282   0.000000
    10  C    4.494708   3.880300   2.433967   1.548252   0.000000
    11  O    4.428528   2.983682   1.232467   2.447025   3.630957
    12  C    2.576115   1.542514   3.295361   4.610791   4.764395
    13  C    5.183930   4.870024   3.560246   2.563045   1.533952
    14  O    5.316626   4.735629   3.431318   2.480477   1.442133
    15  C    3.980728   4.687588   5.938251   6.168532   4.966469
    16  O    4.296766   5.303113   6.587222   6.737517   5.410301
    17  C    5.195587   5.591362   6.275037   6.192766   4.911930
    18  C    4.491971   5.271810   6.904273   7.346746   6.296606
    19  O    5.818199   6.673355   8.204460   8.508123   7.333128
    20  H    2.914490   3.557809   4.279968   4.379008   3.159974
    21  H    4.043224   4.253391   4.368049   4.081599   2.626055
    22  H    3.037615   3.071575   4.171596   4.640503   3.828500
    23  H    2.139901   3.522897   5.603600   6.311722   5.427904
    24  H    2.156744   2.985476   5.251519   6.173648   5.552796
    25  H    1.098026   2.152703   3.942483   4.787925   4.273027
    26  H    1.098304   2.153041   4.653565   5.827578   5.544130
    27  H    2.138305   1.100296   2.682226   4.089291   4.392981
    28  H    5.698067   4.546521   2.161538   1.095102   2.196707
    29  H    5.505123   4.522679   2.146581   1.096075   2.219399
    30  H    2.789864   2.181946   4.255582   5.637449   5.788876
    31  H    2.905740   2.201890   3.728026   4.807428   4.726330
    32  H    3.520115   2.185722   3.027752   4.379317   4.861907
    33  H    5.272696   5.245309   4.380251   3.515097   2.179814
    34  H    6.235331   5.797765   4.119665   2.828079   2.167998
    35  H    4.958931   4.703418   3.520876   2.805561   2.184881
    36  H    6.216040   5.586773   3.965452   2.723851   1.962744
    37  H    5.150403   6.192846   7.524141   7.651673   6.299365
    38  H    5.358975   5.488105   6.019543   5.967078   4.860130
    39  H    5.393539   5.718713   6.034368   5.718082   4.316532
    40  H    6.099941   6.606462   7.369209   7.258008   5.945852
    41  H    4.059284   5.047688   7.010932   7.628195   6.661928
    42  H    4.717394   5.222083   6.773586   7.272431   6.369954
    43  H    6.298266   7.170604   8.860567   9.266344   8.161438
                   11         12         13         14         15
    11  O    0.000000
    12  C    3.400832   0.000000
    13  C    4.673287   6.003646   0.000000
    14  O    4.564783   5.290792   2.434863   0.000000
    15  C    6.940461   4.970461   5.580125   4.759369   0.000000
    16  O    7.635774   5.893635   5.646081   5.387520   1.443454
    17  C    7.348792   5.775041   5.539345   4.274324   1.540096
    18  C    7.761038   5.201997   7.039971   6.068087   1.540331
    19  O    9.118160   6.636527   7.932912   6.961746   2.402860
    20  H    5.368836   4.702863   3.245712   3.777504   3.001863
    21  H    5.567792   5.034878   3.004456   2.540774   2.637715
    22  H    5.055514   3.093107   4.924287   3.741937   2.129977
    23  H    6.366921   4.152161   5.910710   5.907198   2.679167
    24  H    5.839580   2.936769   6.440106   5.876653   2.929455
    25  H    4.590714   3.502400   4.648668   5.267688   4.275865
    26  H    4.982382   2.856270   6.204595   6.394391   4.727700
    27  H    2.697032   2.129392   5.241939   5.433535   5.727131
    28  H    2.812979   4.983913   3.302107   2.508054   6.606557
    29  H    2.768366   5.416292   2.596857   3.274777   7.029574
    30  H    4.203092   1.097271   6.950675   6.353493   5.450520
    31  H    4.059971   1.095728   6.041064   4.967209   4.252402
    32  H    2.823434   1.095842   6.189510   5.366062   5.835258
    33  H    5.553518   6.381379   1.095201   2.678933   5.045483
    34  H    5.133356   6.851764   1.097531   2.713509   6.488950
    35  H    4.505172   6.008441   1.095680   3.392010   6.025242
    36  H    5.022458   6.157331   2.534441   0.972960   5.625424
    37  H    8.568017   6.675096   6.510926   6.155762   1.950599
    38  H    7.020567   5.425390   5.740050   4.060810   2.188752
    39  H    7.189199   6.117984   4.744870   3.627021   2.192222
    40  H    8.439209   6.735254   6.472067   5.237450   2.174877
    41  H    7.780792   5.017770   7.365789   6.651761   2.177398
    42  H    7.545587   4.849151   7.314506   6.032542   2.182322
    43  H    9.702218   6.990118   8.822181   7.805306   3.247528
                   16         17         18         19         20
    16  O    0.000000
    17  C    2.435984   0.000000
    18  C    2.412882   2.508971   0.000000
    19  O    2.765806   2.853721   1.437347   0.000000
    20  H    2.789043   3.744727   4.334553   5.267432   0.000000
    21  H    2.907667   2.610069   4.142937   4.945127   1.745264
    22  H    3.328789   2.683483   2.816585   4.109671   3.044125
    23  H    2.614558   4.180341   2.976630   4.067284   2.781567
    24  H    3.628416   4.251026   2.744304   4.119265   3.760742
    25  H    4.276851   5.451073   5.028193   6.241124   2.427691
    26  H    4.979320   6.054811   4.959249   6.260232   3.893987
    27  H    6.225364   6.659091   6.299966   7.696353   4.266934
    28  H    7.327114   6.429950   7.725250   8.857806   5.202466
    29  H    7.448085   7.093515   8.262255   9.407250   4.899960
    30  H    6.305498   6.421973   5.429431   6.848098   5.351065
    31  H    5.354145   4.938573   4.388876   5.799010   4.579632
    32  H    6.817749   6.458250   6.125017   7.544782   5.434891
    33  H    4.927805   4.950899   6.563704   7.309006   2.820015
    34  H    6.583152   6.260747   7.962054   8.801893   4.313782
    35  H    5.964566   6.228632   7.437301   8.393164   3.315230
    36  H    6.178042   5.006405   6.958913   7.775506   4.548167
    37  H    0.973657   2.663292   2.430317   2.244818   3.746088
    38  H    3.391542   1.096201   2.826245   3.346570   4.293647
    39  H    2.664404   1.093413   3.472527   3.794669   3.403917
    40  H    2.741813   1.094218   2.679986   2.434976   4.624120
    41  H    2.669211   3.468816   1.094292   2.071290   4.408578
    42  H    3.373608   2.760762   1.098920   2.098223   4.890813
    43  H    3.625234   3.746729   1.962837   0.971024   6.085367
                   21         22         23         24         25
    21  H    0.000000
    22  H    2.620081   0.000000
    23  H    3.832651   3.034164   0.000000
    24  H    4.320001   2.366359   1.755732   0.000000
    25  H    3.890183   3.633596   2.387762   3.049700   0.000000
    26  H    5.105991   3.899340   2.483775   2.371834   1.752118
    27  H    5.135071   4.170279   4.274494   3.863942   2.471022
    28  H    4.603465   4.977031   7.045731   6.718432   5.712216
    29  H    4.798160   5.619025   6.979495   6.999381   5.212636
    30  H    5.871909   3.803586   4.253438   2.927172   3.795194
    31  H    4.614157   2.318642   3.962722   2.550000   3.874821
    32  H    5.607950   3.811448   5.210209   4.011073   4.321243
    33  H    2.473388   4.813710   5.590740   6.318154   4.697337
    34  H    3.862411   5.808447   6.992569   7.466492   5.718699
    35  H    3.622065   5.348315   5.869264   6.514398   4.266170
    36  H    3.314260   4.704216   6.828493   6.848084   6.095173
    37  H    3.728709   4.043093   3.292044   4.219880   5.175418
    38  H    3.019489   2.455268   4.663068   4.323305   5.768653
    39  H    1.992933   3.098003   4.558638   4.865621   5.459617
    40  H    3.570217   3.673930   4.815381   4.953242   6.349986
    41  H    4.632740   3.192548   2.375887   2.212143   4.626674
    42  H    4.500767   2.649468   3.613594   2.818888   5.422445
    43  H    5.847864   4.734123   4.542907   4.414460   6.809865
                   26         27         28         29         30
    26  H    0.000000
    27  H    2.371111   0.000000
    28  H    6.609030   4.823970   0.000000
    29  H    6.364014   4.523601   1.770438   0.000000
    30  H    2.635712   2.480230   6.045397   6.378124   0.000000
    31  H    3.341381   3.065715   5.061537   5.745385   1.774803
    32  H    3.804129   2.444379   4.587084   5.155224   1.771278
    33  H    6.309972   5.747023   4.194315   3.678030   7.286634
    34  H    7.251048   6.114162   3.318067   2.628363   7.839884
    35  H    5.884047   4.875077   3.744950   2.552971   6.867820
    36  H    7.291289   6.198223   2.554569   3.293900   7.234511
    37  H    5.743758   7.127850   8.194676   8.378608   7.024423
    38  H    6.216120   6.575509   6.042126   6.953209   6.121226
    39  H    6.352668   6.730101   5.977198   6.534612   6.872663
    40  H    6.886550   7.676926   7.467224   8.144686   7.306354
    41  H    4.317031   5.985520   8.108931   8.491558   5.051835
    42  H    5.170553   6.273318   7.521497   8.260842   5.082615
    43  H    6.604275   8.169134   9.598652  10.186636   7.072699
                   31         32         33         34         35
    31  H    0.000000
    32  H    1.770340   0.000000
    33  H    6.294104   6.719690   0.000000
    34  H    6.881154   6.913276   1.775226   0.000000
    35  H    6.225610   6.211801   1.778800   1.774672   0.000000
    36  H    5.871698   6.136996   2.849403   2.395106   3.558406
    37  H    6.063372   7.615145   5.730012   7.404182   6.868794
    38  H    4.490169   5.985915   5.324425   6.394207   6.490538
    39  H    5.391021   6.730901   4.068077   5.389267   5.508331
    40  H    5.856463   7.447028   5.788737   7.149692   7.175017
    41  H    4.358053   6.032053   6.933259   8.359201   7.611987
    42  H    3.905844   5.675151   6.958987   8.189080   7.770401
    43  H    6.146122   7.907193   8.233002   9.707919   9.252522
                   36         37         38         39         40
    36  H    0.000000
    37  H    6.911000   0.000000
    38  H    4.795268   3.661306   0.000000
    39  H    4.255282   3.023235   1.775656   0.000000
    40  H    5.891220   2.564405   1.771727   1.764245   0.000000
    41  H    7.579491   2.747868   3.821983   4.326419   3.699091
    42  H    6.926042   3.462258   2.632348   3.800930   3.006045
    43  H    8.637825   3.081502   4.092017   4.731227   3.302322
                   41         42         43
    41  H    0.000000
    42  H    1.780283   0.000000
    43  H    2.288260   2.355860   0.000000
 Stoichiometry    C15H24O4
 Framework group  C1[X(C15H24O4)]
 Deg. of freedom   123
 Full point group                 C1      NOp   1
 Largest Abelian subgroup         C1      NOp   1
 Largest concise Abelian subgroup C1      NOp   1
                         Standard orientation:                         
 ---------------------------------------------------------------------
 Center     Atomic      Atomic             Coordinates (Angstroms)
 Number     Number       Type             X           Y           Z
 ---------------------------------------------------------------------
      1          6           0        1.791645    0.747713    0.085934
      2          6           0        1.204959   -0.459475    0.271356
      3          6           0       -0.220102   -0.746860    0.664087
      4          6           0       -1.251836    0.222612    0.033790
      5          6           0       -1.290162    1.587137    0.770446
      6          6           0        0.052048    2.128916    1.297639
      7          6           0        1.239862    2.132590    0.314933
      8          6           0        3.187965    0.553480   -0.350078
      9          6           0        3.477219   -0.935869   -0.430015
     10          6           0        2.160178   -1.624179    0.004400
     11          8           0        3.998866    1.449379   -0.592523
     12          6           0        0.935836    2.867864   -1.006540
     13          6           0        2.344066   -2.520378    1.235667
     14          8           0        1.567641   -2.384708   -1.068094
     15          6           0       -2.661219   -0.435785   -0.083189
     16          8           0       -3.047978   -0.845868    1.245649
     17          6           0       -2.644963   -1.663021   -1.013524
     18          6           0       -3.712016    0.568462   -0.593026
     19          8           0       -4.987820   -0.093369   -0.576559
     20          1           0       -0.309301   -0.725970    1.759488
     21          1           0       -0.435622   -1.776487    0.371538
     22          1           0       -0.929952    0.400863   -0.999450
     23          1           0       -1.967312    1.503680    1.629967
     24          1           0       -1.731074    2.335890    0.102154
     25          1           0        0.352097    1.569233    2.193399
     26          1           0       -0.117517    3.161207    1.632148
     27          1           0        2.052633    2.695142    0.798244
     28          1           0        3.754643   -1.218223   -1.451073
     29          1           0        4.322511   -1.175560    0.225279
     30          1           0        0.580719    3.886099   -0.803827
     31          1           0        0.170195    2.352431   -1.597082
     32          1           0        1.837971    2.945655   -1.623770
     33          1           0        1.391018   -2.965114    1.541239
     34          1           0        3.041583   -3.335051    1.002527
     35          1           0        2.752556   -1.955735    2.081143
     36          1           0        2.125363   -3.170236   -1.204260
     37          1           0       -3.998643   -1.050453    1.196779
     38          1           0       -2.259175   -1.401605   -2.005736
     39          1           0       -2.028763   -2.468798   -0.605391
     40          1           0       -3.658949   -2.054968   -1.138115
     41          1           0       -3.754073    1.441637    0.065208
     42          1           0       -3.458533    0.907490   -1.607142
     43          1           0       -5.658918    0.556156   -0.842327
 ---------------------------------------------------------------------
 Rotational constants (GHZ):      0.5954384      0.2475020      0.2000737
 Standard basis: 6-31G(d) (6D, 7F)
 There are   333 symmetry adapted cartesian basis functions of A   symmetry.
 There are   333 symmetry adapted basis functions of A   symmetry.
   333 basis functions,   628 primitive gaussians,   333 cartesian basis functions
    73 alpha electrons       73 beta electrons
       nuclear repulsion energy      1595.4670012064 Hartrees.
 NAtoms=   43 NActive=   43 NUniq=   43 SFac= 1.00D+00 NAtFMM=   60 NAOKFM=F Big=F
 Integral buffers will be    131072 words long.
 Raffenetti 2 integral format.
 Two-electron integral symmetry is turned on.
 ------------------------------------------------------------------------------
 Polarizable Continuum Model (PCM)
 =================================
 Model                : PCM (using non-symmetric T matrix).
 Atomic radii         : SMD-Coulomb.
 Polarization charges : Total charges.
 Charge compensation  : None.
 Solution method      : On-the-fly selection.
 Cavity type          : VdW (van der Waals Surface) (Alpha=1.000).
 Cavity algorithm     : GePol (No added spheres)
                        Default sphere list used, NSphG=   43.
                        Lebedev-Laikov grids with approx.  5.0 points / Ang**2.
                        Smoothing algorithm: Karplus/York (Gamma=1.0000).
                        Polarization charges: spherical gaussians, with
                                              point-specific exponents (IZeta= 3).
                        Self-potential: point-specific (ISelfS= 7).
                        Self-field    : sphere-specific E.n sum rule (ISelfD= 2).
 1st derivatives      : Analytical E(r).r(x)/FMM algorithm (CHGder, D1EAlg=3).
                        Cavity 1st derivative terms included.
 Solvent              : Methanol, Eps=  32.613000 Eps(inf)=   1.765709
 ------------------------------------------------------------------------------
 ------------------------------------------------------------------------------
 Atomic radii for non-electrostatic terms: SMD-CDS.
 ------------------------------------------------------------------------------
 Nuclear repulsion after PCM non-electrostatic terms =     1595.4681442446 Hartrees.
 One-electron integrals computed using PRISM.
 NBasis=   333 RedAO= T EigKep=  9.53D-04  NBF=   333
 NBsUse=   333 1.00D-06 EigRej= -1.00D+00 NBFU=   333
 Initial guess from the checkpoint file:  "DY-202A-11R_13.chk"
 B after Tr=     0.000000    0.000000    0.000000
         Rot=    0.999998    0.000818   -0.001170   -0.001657 Ang=   0.25 deg.
 ExpMin= 1.61D-01 ExpMax= 5.48D+03 ExpMxC= 8.25D+02 IAcc=1 IRadAn=         1 AccDes= 0.00D+00
 Harris functional with IExCor=  402 and IRadAn=       1 diagonalized for initial guess.
 HarFok:  IExCor=  402 AccDes= 0.00D+00 IRadAn=         1 IDoV= 1 UseB2=F ITyADJ=14
 ICtDFT=  3500011 ScaDFX=  1.000000  1.000000  1.000000  1.000000
 FoFCou: FMM=F IPFlag=           0 FMFlag=      100000 FMFlg1=           0
         NFxFlg=           0 DoJE=T BraDBF=F KetDBF=T FulRan=T
         wScrn=  0.000000 ICntrl=     500 IOpCl=  0 I1Cent=   200000004 NGrid=           0
         NMat0=    1 NMatS0=      1 NMatT0=    0 NMatD0=    1 NMtDS0=    0 NMtDT0=    0
 Petite list used in FoFCou.
 Keep R1 ints in memory in canonical form, NReq=1565304907.
 Requested convergence on RMS density matrix=1.00D-08 within 128 cycles.
 Requested convergence on MAX density matrix=1.00D-06.
 Requested convergence on             energy=1.00D-06.
 No special actions if energy rises.
 Inv3:  Mode=1 IEnd=    21918627.
 Iteration    1 A*A^-1 deviation from unit magnitude is 5.55D-15 for   2699.
 Iteration    1 A*A^-1 deviation from orthogonality  is 4.32D-15 for   1971    960.
 Iteration    1 A^-1*A deviation from unit magnitude is 6.22D-15 for   2699.
 Iteration    1 A^-1*A deviation from orthogonality  is 6.95D-13 for   2214   2158.
 Error on total polarization charges =  0.05136
 SCF Done:  E(RB3LYP) =  -886.948746713     A.U. after   10 cycles
            NFock= 10  Conv=0.61D-08     -V/T= 2.0094
 SMD-CDS (non-electrostatic) energy       (kcal/mol) =       0.72
 (included in total energy above)
 D1PCM: PCM CHGder 1st derivatives, ID1Alg=3 FixD1E=F DoIter=F DoCFld=F I1PDM=0.
 Calling FoFJK, ICntrl=      2127 FMM=F ISym2X=0 I1Cent= 0 IOpClX= 0 NMat=1 NMatS=1 NMatT=0.
 ***** Axes restored to original set *****
 -------------------------------------------------------------------
 Center     Atomic                   Forces (Hartrees/Bohr)
 Number     Number              X              Y              Z
 -------------------------------------------------------------------
      1        6           0.002374327   -0.001423299   -0.000567669
      2        6          -0.001512444    0.001447548    0.000240038
      3        6           0.000785570   -0.000576587    0.000216871
      4        6          -0.000309809    0.000901644   -0.000948065
      5        6          -0.000272061   -0.000541546   -0.000082840
      6        6           0.000264839   -0.000143005    0.000086306
      7        6          -0.001077883    0.000800682   -0.000109599
      8        6          -0.000991768    0.000390898    0.000106539
      9        6          -0.001245878   -0.000064055    0.001113969
     10        6           0.001923710    0.000293002   -0.000594175
     11        8          -0.001117368   -0.001240641    0.000559318
     12        6           0.000097619   -0.000085387   -0.000354339
     13        6          -0.000562559   -0.000022234   -0.000135842
     14        8           0.000622096    0.000141668    0.000086406
     15        6           0.000111350   -0.000153488    0.000336539
     16        8           0.000037585    0.000065483    0.000024943
     17        6          -0.000070472   -0.000114370    0.000426737
     18        6          -0.000792675   -0.000265104    0.000836950
     19        8           0.001846339   -0.000509330   -0.001267350
     20        1          -0.000030299    0.000112982    0.000023810
     21        1           0.000024011    0.000040836    0.000256357
     22        1           0.000061827    0.000092840   -0.000228331
     23        1          -0.000095357    0.000111192    0.000128472
     24        1          -0.000048651   -0.000121890   -0.000072873
     25        1          -0.000207688    0.000071658   -0.000136042
     26        1          -0.000111269   -0.000161506    0.000114172
     27        1          -0.000136913    0.000145342    0.000026996
     28        1          -0.000082249    0.000126335   -0.000265728
     29        1           0.000493326   -0.000266193   -0.000669348
     30        1           0.000118327   -0.000086099    0.000062084
     31        1           0.000031815    0.000159419    0.000155821
     32        1          -0.000052544   -0.000101234    0.000160722
     33        1           0.000114905    0.000122245    0.000067407
     34        1          -0.000110429    0.000092252   -0.000028527
     35        1           0.000118676    0.000115224   -0.000150368
     36        1          -0.000115943   -0.000253161    0.000208474
     37        1          -0.000382377   -0.000031982    0.000011165
     38        1           0.000011149    0.000116981   -0.000125480
     39        1          -0.000117299    0.000208790   -0.000243941
     40        1          -0.000076139    0.000082369    0.000008814
     41        1           0.000203355    0.000432375   -0.000090507
     42        1           0.000141140   -0.000363455   -0.000205169
     43        1           0.000138110    0.000452802    0.001017282
 -------------------------------------------------------------------
 Cartesian Forces:  Max     0.002374327 RMS     0.000558111

 GradGradGradGradGradGradGradGradGradGradGradGradGradGradGradGradGradGrad
 Berny optimization.
 Using GEDIIS/GDIIS optimizer.
 FormGI is forming the generalized inverse of G from B-inverse, IUseBI=4.
 Internal  Forces:  Max     0.001757815 RMS     0.000337909
 Search for a local minimum.
 Step number   3 out of a maximum of  258
 All quantities printed in internal units (Hartrees-Bohrs-Radians)
 Mixed Optimization -- En-DIIS/RFO-DIIS
 Swapping is turned off.
 Update second derivatives using D2CorX and points    1    2    3
 DE= -8.23D-04 DEPred=-7.60D-04 R= 1.08D+00
 TightC=F SS=  1.41D+00  RLast= 2.52D-01 DXNew= 8.4853D-01 7.5740D-01
 Trust test= 1.08D+00 RLast= 2.52D-01 DXMaxT set to 7.57D-01
 ITU=  1  1  0
     Eigenvalues ---    0.00224   0.00230   0.00231   0.00340   0.00365
     Eigenvalues ---    0.00388   0.00492   0.00697   0.00768   0.00915
     Eigenvalues ---    0.01093   0.01126   0.01209   0.01248   0.01358
     Eigenvalues ---    0.01396   0.02487   0.02622   0.03235   0.03871
     Eigenvalues ---    0.03997   0.04335   0.04426   0.04590   0.04725
     Eigenvalues ---    0.04815   0.05024   0.05069   0.05281   0.05353
     Eigenvalues ---    0.05422   0.05451   0.05514   0.05548   0.05569
     Eigenvalues ---    0.05608   0.05646   0.05715   0.05783   0.05929
     Eigenvalues ---    0.06123   0.06190   0.06495   0.07793   0.08445
     Eigenvalues ---    0.08672   0.09004   0.09073   0.09355   0.09667
     Eigenvalues ---    0.10253   0.11433   0.12181   0.13380   0.13648
     Eigenvalues ---    0.14567   0.15697   0.15915   0.16000   0.16000
     Eigenvalues ---    0.16000   0.16000   0.16000   0.16000   0.16000
     Eigenvalues ---    0.16000   0.16000   0.16005   0.16090   0.16325
     Eigenvalues ---    0.16566   0.17223   0.18480   0.19661   0.20740
     Eigenvalues ---    0.23053   0.23359   0.24642   0.24986   0.26576
     Eigenvalues ---    0.26767   0.26940   0.27787   0.28396   0.28484
     Eigenvalues ---    0.28644   0.28848   0.29503   0.29609   0.30578
     Eigenvalues ---    0.31513   0.32187   0.32585   0.33767   0.33820
     Eigenvalues ---    0.33826   0.33844   0.33935   0.33949   0.33990
     Eigenvalues ---    0.34023   0.34111   0.34145   0.34169   0.34182
     Eigenvalues ---    0.34208   0.34210   0.34272   0.34285   0.34302
     Eigenvalues ---    0.34346   0.34366   0.34398   0.34527   0.35183
     Eigenvalues ---    0.40267   0.40698   0.41796   0.51605   0.52013
     Eigenvalues ---    0.52707   0.52899   0.94302
 En-DIIS/RFO-DIIS IScMMF=        0 using points:     3    2
 RFO step:  Lambda=-8.03761136D-05.
 DidBck=F Rises=F RFO-DIIS coefs:    1.17211   -0.17211
 Iteration  1 RMS(Cart)=  0.04436537 RMS(Int)=  0.00096878
 Iteration  2 RMS(Cart)=  0.00127585 RMS(Int)=  0.00003736
 Iteration  3 RMS(Cart)=  0.00000273 RMS(Int)=  0.00003733
 Iteration  4 RMS(Cart)=  0.00000000 RMS(Int)=  0.00003733
 Variable       Old X    -DE/DX   Delta X   Delta X   Delta X     New X
                                 (Linear)    (Quad)   (Total)
    R1        2.56048  -0.00093  -0.00085  -0.00188  -0.00270   2.55778
    R2        2.85016   0.00100   0.00164   0.00584   0.00747   2.85764
    R3        2.78857  -0.00172  -0.00137  -0.00688  -0.00818   2.78040
    R4        2.84567  -0.00086  -0.00107  -0.00439  -0.00546   2.84021
    R5        2.89088   0.00073   0.00246   0.00556   0.00798   2.89885
    R6        2.92854   0.00033   0.00115   0.00223   0.00338   2.93192
    R7        2.07723   0.00003   0.00013   0.00032   0.00045   2.07768
    R8        2.06332  -0.00011  -0.00061  -0.00082  -0.00143   2.06189
    R9        2.93124  -0.00069   0.00024  -0.00299  -0.00273   2.92851
   R10        2.94793  -0.00101   0.00249  -0.00342  -0.00093   2.94701
   R11        2.07265   0.00025   0.00018   0.00089   0.00107   2.07372
   R12        2.91103  -0.00032  -0.00028  -0.00090  -0.00117   2.90986
   R13        2.07377   0.00015  -0.00015   0.00041   0.00027   2.07404
   R14        2.07151  -0.00002  -0.00034  -0.00040  -0.00074   2.07077
   R15        2.91326  -0.00006  -0.00037   0.00008  -0.00029   2.91297
   R16        2.07497  -0.00020  -0.00023  -0.00089  -0.00112   2.07385
   R17        2.07549  -0.00010   0.00005  -0.00035  -0.00030   2.07520
   R18        2.91493  -0.00013   0.00032   0.00042   0.00074   2.91567
   R19        2.07926  -0.00001   0.00008   0.00008   0.00016   2.07942
   R20        2.87103  -0.00045   0.00111   0.00063   0.00175   2.87278
   R21        2.32903  -0.00175  -0.00037  -0.00193  -0.00230   2.32673
   R22        2.92577  -0.00149  -0.00159  -0.00595  -0.00762   2.91815
   R23        2.06944   0.00019   0.00052   0.00110   0.00163   2.07107
   R24        2.07128   0.00003   0.00020   0.00032   0.00051   2.07180
   R25        2.89875  -0.00042  -0.00033  -0.00161  -0.00194   2.89681
   R26        2.72524  -0.00035   0.00016   0.00013   0.00029   2.72553
   R27        2.07354  -0.00011   0.00003  -0.00025  -0.00021   2.07333
   R28        2.07063  -0.00019   0.00010  -0.00049  -0.00039   2.07024
   R29        2.07084  -0.00014  -0.00010  -0.00054  -0.00064   2.07020
   R30        2.06963  -0.00012  -0.00034  -0.00071  -0.00105   2.06858
   R31        2.07403  -0.00013   0.00005  -0.00034  -0.00029   2.07374
   R32        2.07054  -0.00002  -0.00005  -0.00009  -0.00014   2.07039
   R33        1.83863   0.00011   0.00022   0.00045   0.00067   1.83930
   R34        2.72773   0.00012  -0.00034   0.00051   0.00017   2.72791
   R35        2.91036  -0.00030   0.00009  -0.00124  -0.00115   2.90921
   R36        2.91080  -0.00127   0.00181  -0.00487  -0.00306   2.90774
   R37        1.83994   0.00038  -0.00028   0.00037   0.00009   1.84003
   R38        2.07152   0.00015  -0.00013   0.00051   0.00038   2.07190
   R39        2.06625  -0.00032  -0.00023  -0.00129  -0.00152   2.06473
   R40        2.06777   0.00004  -0.00043  -0.00026  -0.00069   2.06708
   R41        2.71619  -0.00176  -0.00065  -0.00536  -0.00601   2.71018
   R42        2.06791   0.00029  -0.00039   0.00081   0.00043   2.06834
   R43        2.07666   0.00012   0.00014   0.00075   0.00090   2.07755
   R44        1.83497  -0.00007   0.00012  -0.00023  -0.00012   1.83485
    A1        2.26385  -0.00031  -0.00178  -0.00470  -0.00652   2.25733
    A2        1.91015  -0.00010   0.00089   0.00169   0.00250   1.91266
    A3        2.10819   0.00041   0.00102   0.00323   0.00432   2.11251
    A4        2.23380   0.00039   0.00026   0.00170   0.00198   2.23578
    A5        1.96500  -0.00030  -0.00113  -0.00323  -0.00454   1.96046
    A6        2.08417  -0.00009   0.00088   0.00164   0.00267   2.08684
    A7        1.98731  -0.00033   0.00039  -0.00448  -0.00414   1.98316
    A8        1.91034   0.00015  -0.00041  -0.00010  -0.00052   1.90982
    A9        1.87222   0.00009  -0.00075   0.00207   0.00135   1.87357
   A10        1.91706   0.00000  -0.00065  -0.00165  -0.00230   1.91476
   A11        1.92787   0.00020   0.00117   0.00433   0.00552   1.93339
   A12        1.84305  -0.00008   0.00025   0.00025   0.00050   1.84356
   A13        1.95369   0.00019  -0.00118  -0.00256  -0.00377   1.94992
   A14        1.94761   0.00025   0.00071   0.00074   0.00145   1.94905
   A15        1.86443   0.00001  -0.00164   0.00316   0.00151   1.86595
   A16        1.96553  -0.00069   0.00277  -0.00445  -0.00167   1.96386
   A17        1.88775   0.00013  -0.00033   0.00165   0.00131   1.88906
   A18        1.83703   0.00015  -0.00054   0.00228   0.00174   1.83876
   A19        2.03800  -0.00007  -0.00088  -0.00326  -0.00416   2.03383
   A20        1.89686   0.00009  -0.00018   0.00123   0.00106   1.89792
   A21        1.89787  -0.00008   0.00066  -0.00039   0.00026   1.89814
   A22        1.87166   0.00000  -0.00009   0.00046   0.00037   1.87202
   A23        1.89533   0.00008  -0.00048   0.00133   0.00086   1.89619
   A24        1.85590  -0.00002   0.00117   0.00101   0.00217   1.85807
   A25        2.04207  -0.00028  -0.00113  -0.00166  -0.00283   2.03924
   A26        1.91561   0.00001   0.00020  -0.00104  -0.00084   1.91477
   A27        1.87578  -0.00002   0.00038  -0.00003   0.00036   1.87614
   A28        1.88672   0.00021  -0.00054   0.00020  -0.00035   1.88637
   A29        1.88689   0.00017   0.00034   0.00235   0.00271   1.88960
   A30        1.84710  -0.00007   0.00100   0.00043   0.00143   1.84853
   A31        1.95679   0.00000  -0.00035  -0.00044  -0.00082   1.95597
   A32        1.96029  -0.00014  -0.00013  -0.00016  -0.00027   1.96001
   A33        1.83994   0.00005  -0.00048  -0.00083  -0.00131   1.83863
   A34        1.97727   0.00022   0.00016   0.00302   0.00319   1.98046
   A35        1.86541  -0.00006   0.00099   0.00029   0.00129   1.86670
   A36        1.85271  -0.00009  -0.00016  -0.00229  -0.00246   1.85025
   A37        1.90152   0.00073   0.00011   0.00127   0.00121   1.90274
   A38        2.19570  -0.00038   0.00043   0.00010   0.00056   2.19626
   A39        2.18582  -0.00035  -0.00053  -0.00114  -0.00164   2.18418
   A40        1.83288  -0.00041  -0.00029  -0.00087  -0.00146   1.83142
   A41        1.92841   0.00012   0.00174  -0.00113   0.00067   1.92908
   A42        1.90683   0.00012   0.00232   0.00620   0.00861   1.91544
   A43        1.94173   0.00008  -0.00064  -0.00230  -0.00284   1.93889
   A44        1.97258   0.00038  -0.00008   0.00519   0.00512   1.97771
   A45        1.88145  -0.00028  -0.00276  -0.00669  -0.00949   1.87195
   A46        1.81487   0.00008   0.00036   0.00035   0.00054   1.81540
   A47        1.96016  -0.00027   0.00030  -0.00311  -0.00276   1.95740
   A48        1.84911   0.00016  -0.00010   0.00134   0.00131   1.85041
   A49        1.96382   0.00028   0.00001   0.00347   0.00356   1.96738
   A50        1.95552  -0.00016  -0.00100  -0.00119  -0.00216   1.95336
   A51        1.91568  -0.00009   0.00040  -0.00101  -0.00066   1.91502
   A52        1.92608  -0.00012  -0.00044  -0.00154  -0.00198   1.92410
   A53        1.95542   0.00008  -0.00057   0.00025  -0.00032   1.95510
   A54        1.93276  -0.00019  -0.00031  -0.00179  -0.00210   1.93066
   A55        1.88593   0.00003   0.00025   0.00059   0.00083   1.88676
   A56        1.88033   0.00011   0.00049   0.00077   0.00126   1.88158
   A57        1.88080   0.00010   0.00066   0.00188   0.00254   1.88334
   A58        1.93572   0.00013  -0.00072   0.00057  -0.00016   1.93557
   A59        1.91702  -0.00004   0.00013  -0.00061  -0.00048   1.91654
   A60        1.94227  -0.00027  -0.00108  -0.00342  -0.00450   1.93777
   A61        1.88692   0.00001   0.00165   0.00289   0.00453   1.89146
   A62        1.89484   0.00008   0.00041   0.00097   0.00138   1.89622
   A63        1.88546   0.00010  -0.00029  -0.00023  -0.00053   1.88493
   A64        1.86955   0.00001  -0.00082  -0.00097  -0.00179   1.86776
   A65        1.86810   0.00025  -0.00088   0.00230   0.00139   1.86950
   A66        1.95204   0.00047   0.00012   0.00458   0.00468   1.95672
   A67        1.94549  -0.00075   0.00131  -0.00798  -0.00668   1.93881
   A68        1.90980  -0.00013  -0.00094   0.00313   0.00217   1.91198
   A69        1.88299   0.00005  -0.00014  -0.00133  -0.00147   1.88152
   A70        1.90369   0.00010   0.00047  -0.00065  -0.00017   1.90352
   A71        1.84949   0.00004  -0.00065   0.00035  -0.00031   1.84918
   A72        1.93955  -0.00015  -0.00182  -0.00287  -0.00470   1.93486
   A73        1.94733   0.00022   0.00067   0.00218   0.00284   1.95018
   A74        1.92243  -0.00015   0.00006  -0.00186  -0.00181   1.92062
   A75        1.89153  -0.00002  -0.00061  -0.00066  -0.00127   1.89026
   A76        1.88440   0.00007  -0.00003  -0.00052  -0.00057   1.88383
   A77        1.87629   0.00004   0.00185   0.00388   0.00572   1.88201
   A78        1.87709  -0.00100   0.00303  -0.00481  -0.00179   1.87530
   A79        1.92554   0.00004   0.00066   0.00006   0.00072   1.92626
   A80        1.92755   0.00022   0.00012  -0.00056  -0.00044   1.92711
   A81        1.90330   0.00061  -0.00243   0.00567   0.00324   1.90653
   A82        1.93624   0.00020  -0.00041  -0.00025  -0.00067   1.93557
   A83        1.89419  -0.00005  -0.00096  -0.00003  -0.00099   1.89320
   A84        1.87791  -0.00059   0.00144  -0.00293  -0.00149   1.87642
    D1        0.09123  -0.00004  -0.00051  -0.00312  -0.00364   0.08759
    D2       -3.07311  -0.00004   0.00015   0.00266   0.00280  -3.07031
    D3       -3.09888   0.00005   0.00236   0.00243   0.00476  -3.09412
    D4        0.01996   0.00005   0.00302   0.00822   0.01120   0.03116
    D5        0.37374   0.00001   0.00120  -0.00135  -0.00017   0.37357
    D6       -1.87620  -0.00017   0.00138  -0.00500  -0.00363  -1.87983
    D7        2.39704  -0.00002   0.00192  -0.00171   0.00019   2.39723
    D8       -2.71459  -0.00007  -0.00193  -0.00737  -0.00931  -2.72390
    D9        1.31865  -0.00026  -0.00174  -0.01103  -0.01277   1.30588
   D10       -0.69129  -0.00011  -0.00121  -0.00774  -0.00896  -0.70024
   D11       -0.00524  -0.00002  -0.00002   0.01454   0.01447   0.00923
   D12       -3.12965  -0.00003  -0.00062   0.00040  -0.00029  -3.12994
   D13        3.09291   0.00004   0.00242   0.01926   0.02170   3.11461
   D14       -0.03151   0.00002   0.00183   0.00512   0.00694  -0.02457
   D15        0.65008  -0.00004   0.00146   0.00933   0.01079   0.66088
   D16       -1.50290   0.00009   0.00235   0.01476   0.01712  -1.48578
   D17        2.78871   0.00006   0.00266   0.01342   0.01609   2.80479
   D18       -2.46739  -0.00004   0.00079   0.00325   0.00403  -2.46337
   D19        1.66280   0.00009   0.00168   0.00868   0.01036   1.67316
   D20       -0.32877   0.00006   0.00199   0.00734   0.00932  -0.31945
   D21       -0.02602  -0.00008  -0.00466  -0.02673  -0.03141  -0.05743
   D22        2.10195   0.00016  -0.00426  -0.02400  -0.02826   2.07369
   D23       -2.08996   0.00000  -0.00366  -0.02614  -0.02979  -2.11975
   D24        3.09499  -0.00007  -0.00407  -0.02149  -0.02558   3.06941
   D25       -1.06023   0.00017  -0.00367  -0.01876  -0.02244  -1.08266
   D26        1.03105   0.00000  -0.00307  -0.02089  -0.02396   1.00709
   D27       -1.36686  -0.00031  -0.00114  -0.01080  -0.01192  -1.37879
   D28        2.69544   0.00028  -0.00447  -0.00336  -0.00782   2.68762
   D29        0.69642  -0.00003  -0.00325  -0.00827  -0.01151   0.68491
   D30        0.78246  -0.00035  -0.00190  -0.01541  -0.01731   0.76516
   D31       -1.43842   0.00023  -0.00523  -0.00797  -0.01320  -1.45162
   D32        2.84575  -0.00008  -0.00401  -0.01288  -0.01689   2.82886
   D33        2.80855  -0.00034  -0.00130  -0.01355  -0.01484   2.79372
   D34        0.58767   0.00025  -0.00463  -0.00611  -0.01074   0.57694
   D35       -1.41135  -0.00006  -0.00341  -0.01102  -0.01442  -1.42577
   D36        0.63341   0.00014  -0.00187   0.00188   0.00000   0.63341
   D37       -1.48534   0.00012  -0.00099   0.00259   0.00160  -1.48374
   D38        2.78451   0.00014  -0.00262   0.00094  -0.00169   2.78282
   D39        2.84462   0.00007   0.00036  -0.00283  -0.00247   2.84215
   D40        0.72587   0.00004   0.00124  -0.00212  -0.00087   0.72499
   D41       -1.28747   0.00006  -0.00039  -0.00377  -0.00416  -1.29162
   D42       -1.41595  -0.00006   0.00105  -0.00153  -0.00048  -1.41643
   D43        2.74849  -0.00009   0.00194  -0.00083   0.00111   2.74960
   D44        0.73515  -0.00007   0.00031  -0.00248  -0.00217   0.73298
   D45        0.99839  -0.00005  -0.00092  -0.05449  -0.05540   0.94299
   D46       -1.09316  -0.00033   0.00074  -0.06245  -0.06172  -1.15488
   D47        3.05360  -0.00026  -0.00090  -0.05913  -0.06002   2.99358
   D48       -1.21607   0.00005  -0.00210  -0.04804  -0.05015  -1.26621
   D49        2.97557  -0.00022  -0.00044  -0.05601  -0.05646   2.91911
   D50        0.83914  -0.00015  -0.00208  -0.05268  -0.05476   0.78438
   D51        3.01429   0.00016  -0.00282  -0.04909  -0.05191   2.96239
   D52        0.92274  -0.00011  -0.00116  -0.05706  -0.05822   0.86452
   D53       -1.21369  -0.00004  -0.00280  -0.05373  -0.05652  -1.27021
   D54        0.85144   0.00000   0.00332   0.00443   0.00773   0.85917
   D55       -1.30595  -0.00008   0.00477   0.00632   0.01108  -1.29486
   D56        2.97635   0.00002   0.00328   0.00636   0.00964   2.98599
   D57        2.98338   0.00008   0.00241   0.00418   0.00658   2.98996
   D58        0.82599   0.00000   0.00386   0.00607   0.00993   0.83592
   D59       -1.17490   0.00010   0.00237   0.00611   0.00848  -1.16641
   D60       -1.30097   0.00009   0.00348   0.00625   0.00972  -1.29125
   D61        2.82483   0.00001   0.00493   0.00814   0.01307   2.83790
   D62        0.82394   0.00011   0.00345   0.00818   0.01163   0.83557
   D63       -1.29212  -0.00005  -0.00378  -0.00397  -0.00775  -1.29987
   D64        0.94889  -0.00005  -0.00412  -0.00197  -0.00610   0.94279
   D65        2.98323  -0.00008  -0.00360  -0.00291  -0.00651   2.97672
   D66        0.87994  -0.00007  -0.00482  -0.00645  -0.01127   0.86867
   D67        3.12095  -0.00007  -0.00517  -0.00445  -0.00962   3.11133
   D68       -1.12789  -0.00010  -0.00465  -0.00539  -0.01003  -1.13793
   D69        2.87196   0.00004  -0.00376  -0.00466  -0.00842   2.86354
   D70       -1.17022   0.00004  -0.00410  -0.00266  -0.00676  -1.17698
   D71        0.86413   0.00001  -0.00358  -0.00360  -0.00717   0.85695
   D72       -3.09616   0.00012   0.00409   0.02108   0.02516  -3.07100
   D73        1.08472   0.00011   0.00446   0.02123   0.02568   1.11040
   D74       -1.01568   0.00006   0.00422   0.01991   0.02412  -0.99156
   D75        0.94782   0.00005   0.00455   0.01922   0.02378   0.97160
   D76       -1.15449   0.00004   0.00492   0.01937   0.02430  -1.13019
   D77        3.02830  -0.00001   0.00468   0.01804   0.02274   3.05104
   D78       -1.09398   0.00006   0.00335   0.01867   0.02203  -1.07196
   D79        3.08689   0.00005   0.00373   0.01882   0.02255   3.10944
   D80        0.98650   0.00000   0.00349   0.01750   0.02099   1.00748
   D81       -0.01079  -0.00004  -0.00281  -0.03023  -0.03307  -0.04387
   D82        2.08463  -0.00012  -0.00283  -0.03408  -0.03696   2.04767
   D83       -2.13145  -0.00032  -0.00376  -0.03915  -0.04291  -2.17436
   D84        3.11374  -0.00002  -0.00221  -0.01617  -0.01841   3.09533
   D85       -1.07402  -0.00011  -0.00223  -0.02002  -0.02230  -1.09632
   D86        0.99308  -0.00030  -0.00316  -0.02509  -0.02825   0.96483
   D87        0.02077   0.00006   0.00426   0.03299   0.03723   0.05800
   D88       -2.10476   0.00019   0.00366   0.03463   0.03827  -2.06650
   D89        2.00995   0.00022   0.00389   0.03421   0.03807   2.04803
   D90       -2.06579   0.00012   0.00269   0.03609   0.03880  -2.02699
   D91        2.09186   0.00025   0.00209   0.03773   0.03984   2.13170
   D92       -0.07661   0.00029   0.00233   0.03731   0.03965  -0.03696
   D93        2.09785   0.00016   0.00684   0.04278   0.04958   2.14743
   D94       -0.02769   0.00029   0.00624   0.04442   0.05062   0.02293
   D95       -2.19616   0.00032   0.00648   0.04400   0.05043  -2.14573
   D96        1.06548  -0.00013  -0.00791  -0.02435  -0.03218   1.03330
   D97       -3.13296  -0.00005  -0.00623  -0.02079  -0.02695   3.12328
   D98       -1.04588  -0.00013  -0.00720  -0.02365  -0.03078  -1.07666
   D99        3.10626  -0.00003  -0.00724  -0.02366  -0.03097   3.07529
   D100      -1.09218   0.00005  -0.00556  -0.02011  -0.02574  -1.11792
   D101       0.99490  -0.00003  -0.00653  -0.02297  -0.02956   0.96533
   D102      -0.98662  -0.00010  -0.00824  -0.02343  -0.03167  -1.01829
   D103       1.09813  -0.00003  -0.00656  -0.01988  -0.02645   1.07168
   D104      -3.09798  -0.00010  -0.00753  -0.02274  -0.03027  -3.12825
   D105      -3.06411   0.00032   0.00236   0.02059   0.02288  -3.04124
   D106       1.25108   0.00022   0.00247   0.02000   0.02255   1.27363
   D107      -0.94397   0.00004   0.00289   0.01710   0.01998  -0.92398
   D108       2.90666  -0.00049   0.00023  -0.00975  -0.00952   2.89714
   D109      -1.25809   0.00015  -0.00071  -0.00106  -0.00177  -1.25986
   D110       0.81099   0.00023  -0.00075  -0.00086  -0.00161   0.80938
   D111      -0.97641   0.00030  -0.00268  -0.00647  -0.00915  -0.98555
   D112       1.13685   0.00031  -0.00427  -0.00781  -0.01208   1.12477
   D113      -3.06395   0.00040  -0.00150  -0.00277  -0.00427  -3.06821
   D114      -3.04331  -0.00022  -0.00104  -0.01418  -0.01521  -3.05853
   D115      -0.93006  -0.00020  -0.00263  -0.01551  -0.01815  -0.94820
   D116       1.15234  -0.00011   0.00014  -0.01047  -0.01034   1.14200
   D117       1.18372  -0.00026  -0.00060  -0.01400  -0.01459   1.16912
   D118      -2.98621  -0.00025  -0.00219  -0.01533  -0.01753  -3.00374
   D119      -0.90382  -0.00015   0.00058  -0.01029  -0.00972  -0.91354
   D120      -3.07019  -0.00007   0.00238  -0.00912  -0.00674  -3.07694
   D121      -0.99622   0.00009   0.00161  -0.00511  -0.00349  -0.99971
   D122       1.09785   0.00019   0.00092  -0.00546  -0.00454   1.09331
   D123      -1.02399  -0.00016   0.00196  -0.01166  -0.00969  -1.03368
   D124       1.04999   0.00000   0.00120  -0.00765  -0.00644   1.04354
   D125      -3.13913   0.00010   0.00051  -0.00800  -0.00749   3.13656
   D126       1.04899  -0.00023   0.00101  -0.00904  -0.00803   1.04096
   D127       3.12296  -0.00007   0.00025  -0.00503  -0.00478   3.11818
   D128      -1.06616   0.00002  -0.00044  -0.00538  -0.00583  -1.07198
   D129       3.07822  -0.00061  -0.00934  -0.06583  -0.07519   3.00304
   D130       0.99003  -0.00042  -0.01054  -0.06631  -0.07683   0.91319
   D131      -1.09528  -0.00086  -0.00753  -0.06972  -0.07725  -1.17253
         Item               Value     Threshold  Converged?
 Maximum Force            0.001758     0.000450     NO 
 RMS     Force            0.000338     0.000300     NO 
 Maximum Displacement     0.254426     0.001800     NO 
 RMS     Displacement     0.044317     0.001200     NO 
 Predicted change in Energy=-2.513274D-04
 GradGradGradGradGradGradGradGradGradGradGradGradGradGradGradGradGradGrad

                          Input orientation:                          
 ---------------------------------------------------------------------
 Center     Atomic      Atomic             Coordinates (Angstroms)
 Number     Number       Type             X           Y           Z
 ---------------------------------------------------------------------
      1          6           0        1.762360    0.729132    0.101422
      2          6           0        1.162451   -0.468374    0.296613
      3          6           0       -0.266626   -0.738940    0.675371
      4          6           0       -1.280895    0.224173    0.003926
      5          6           0       -1.328159    1.597646    0.720104
      6          6           0        0.007283    2.134086    1.267743
      7          6           0        1.209939    2.122224    0.303567
      8          6           0        3.156319    0.519595   -0.320196
      9          6           0        3.430211   -0.973531   -0.401411
     10          6           0        2.119623   -1.644402    0.064325
     11          8           0        3.975735    1.404920   -0.566645
     12          6           0        0.933314    2.841983   -1.032843
     13          6           0        2.305904   -2.495791    1.325396
     14          8           0        1.523448   -2.442899   -0.978348
     15          6           0       -2.691127   -0.427662   -0.131575
     16          8           0       -3.078571   -0.879164    1.183665
     17          6           0       -2.687193   -1.620197   -1.105160
     18          6           0       -3.733836    0.601564   -0.601770
     19          8           0       -5.009341   -0.053981   -0.615297
     20          1           0       -0.371716   -0.684825    1.768461
     21          1           0       -0.482898   -1.775009    0.410225
     22          1           0       -0.935140    0.385160   -1.025029
     23          1           0       -2.023653    1.530297    1.566471
     24          1           0       -1.747853    2.339726    0.031653
     25          1           0        0.288377    1.575778    2.169764
     26          1           0       -0.161698    3.168782    1.594515
     27          1           0        2.017905    2.687931    0.791421
     28          1           0        3.678177   -1.263449   -1.428832
     29          1           0        4.293574   -1.226377    0.225208
     30          1           0        0.602838    3.871745   -0.848099
     31          1           0        0.158629    2.335874   -1.619261
     32          1           0        1.842365    2.886174   -1.642597
     33          1           0        1.348621   -2.901969    1.667259
     34          1           0        2.980865   -3.334242    1.111702
     35          1           0        2.745731   -1.905457    2.136818
     36          1           0        2.071161   -3.241816   -1.073652
     37          1           0       -4.031551   -1.071779    1.130494
     38          1           0       -2.314814   -1.318011   -2.091116
     39          1           0       -2.063630   -2.439333   -0.739133
     40          1           0       -3.703647   -2.003902   -1.232083
     41          1           0       -3.771282    1.449067    0.089826
     42          1           0       -3.476254    0.979040   -1.601685
     43          1           0       -5.683845    0.622813   -0.787818
 ---------------------------------------------------------------------
                    Distance matrix (angstroms):
                    1          2          3          4          5
     1  C    0.000000
     2  C    1.353518   0.000000
     3  C    2.569327   1.502973   0.000000
     4  C    3.086404   2.556409   1.551504   0.000000
     5  C    3.269311   3.263575   2.566804   1.549701   0.000000
     6  C    2.532686   3.008373   2.946220   2.627624   1.539832
     7  C    1.512196   2.591043   3.241102   3.145892   2.625000
     8  C    1.471322   2.309121   3.780426   4.458833   4.728103
     9  C    2.435904   2.425934   3.857603   4.877839   5.523661
    10  C    2.400558   1.534007   2.624391   3.880560   4.777879
    11  O    2.408740   3.488410   4.912878   5.417737   5.461150
    12  C    2.537324   3.574691   4.144980   3.581974   3.120169
    13  C    3.491945   2.544858   3.182291   4.691441   5.507179
    14  O    3.359280   2.377939   2.973656   3.992803   5.228996
    15  C    4.607169   3.877508   2.574152   1.559488   2.585520
    16  O    5.214642   4.352228   2.860954   2.416770   3.068130
    17  C    5.174333   4.255753   3.131462   2.570885   3.941203
    18  C    5.542466   5.091708   3.930596   2.554645   2.920071
    19  O    6.854407   6.252546   4.962694   3.789739   4.249973
    20  H    3.054926   2.137021   1.099462   2.183224   2.687658
    21  H    3.377465   2.104134   1.091107   2.190572   3.490743
    22  H    2.943419   2.622050   2.145197   1.097365   2.161035
    23  H    4.137890   3.969697   3.005102   2.167764   1.097536
    24  H    3.862703   4.052839   3.476577   2.166653   1.095806
    25  H    2.677214   2.907105   2.810544   2.996716   2.171447
    26  H    3.447205   4.082502   4.015735   3.528923   2.143290
    27  H    2.092438   3.307401   4.120194   4.191937   3.519937
    28  H    3.159496   3.152488   4.501584   5.371984   6.153632
    29  H    3.200997   3.222359   4.608218   5.764353   6.310619
    30  H    3.481681   4.523292   4.933087   4.192753   3.370391
    31  H    2.848565   3.541474   3.860137   3.027581   2.868474
    32  H    2.775037   3.933930   4.791896   4.421769   4.158711
    33  H    3.975918   2.799235   2.876032   4.410645   5.320600
    34  H    4.360783   3.490587   4.179974   5.661456   6.560835
    35  H    3.471443   2.821053   3.545545   5.029738   5.556563
    36  H    4.152660   3.224183   3.845611   4.940701   6.180075
    37  H    6.153997   5.295009   3.806912   3.242646   3.821332
    38  H    5.061756   4.302849   3.490537   2.799379   4.168633
    39  H    5.038245   3.919828   2.849804   2.873861   4.355168
    40  H    6.254994   5.326694   4.129361   3.515930   4.735517
    41  H    5.580290   5.297270   4.172870   2.776648   2.527484
    42  H    5.514173   5.216908   4.293967   2.822661   3.222994
    43  H    7.499868   7.017012   5.774214   4.491296   4.711277
                    6          7          8          9         10
     6  C    0.000000
     7  C    1.541479   0.000000
     8  C    3.878732   2.597286   0.000000
     9  C    4.915261   3.874313   1.520209   0.000000
    10  C    4.493014   3.882298   2.430118   1.544221   0.000000
    11  O    4.432299   2.986874   1.231251   2.445797   3.625139
    12  C    2.579020   1.542908   3.292887   4.603405   4.768517
    13  C    5.169405   4.855032   3.538888   2.561875   1.532927
    14  O    5.319067   4.752046   3.446128   2.475408   1.442286
    15  C    3.975181   4.680767   5.926676   6.151549   4.966100
    16  O    4.313844   5.307940   6.564448   6.699673   5.372127
    17  C    5.194759   5.583715   6.272281   6.191614   4.947097
    18  C    4.454176   5.250996   6.896393   7.337891   6.304842
    19  O    5.787918   6.652791   8.191097   8.492194   7.335766
    20  H    2.888013   3.539360   4.273189   4.387066   3.167277
    21  H    4.031952   4.250353   4.363785   4.075972   2.628655
    22  H    3.033762   3.063319   4.153902   4.614242   3.825885
    23  H    2.139744   3.521566   5.604743   6.315564   5.431566
    24  H    2.156551   2.978217   5.242859   6.162593   5.552632
    25  H    1.097435   2.151877   3.942146   4.793854   4.260974
    26  H    1.098148   2.154813   4.657633   5.834748   5.541900
    27  H    2.139212   1.100380   2.689491   4.101677   4.394102
    28  H    5.682449   4.533893   2.163482   1.095962   2.191742
    29  H    5.545438   4.552809   2.153887   1.096348   2.219614
    30  H    2.801952   2.180764   4.246865   5.627634   5.793189
    31  H    2.898002   2.201855   3.737992   4.810256   4.745794
    32  H    3.521823   2.184292   3.012627   4.354207   4.849389
    33  H    5.226916   5.207822   4.350270   3.511594   2.178375
    34  H    6.226488   5.793296   4.114993   2.839785   2.166632
    35  H    4.957045   4.684195   3.476546   2.789195   2.180686
    36  H    6.216273   5.604584   3.986662   2.728377   1.961905
    37  H    5.158352   6.193439   7.503495   7.618023   6.269096
    38  H    5.347060   5.476642   6.037073   5.998257   4.941325
    39  H    5.406700   5.710629   6.014868   5.696045   4.333252
    40  H    6.094512   6.597459   7.366051   7.255592   5.976654
    41  H    4.016752   5.031042   7.001692   7.613921   6.653794
    42  H    4.658625   5.186257   6.770844   7.276843   6.400928
    43  H    6.236844   7.138880   8.853125   9.260866   8.170712
                   11         12         13         14         15
    11  O    0.000000
    12  C    3.396883   0.000000
    13  C    4.645826   5.994758   0.000000
    14  O    4.581366   5.318007   2.433572   0.000000
    15  C    6.927819   4.963812   5.600914   4.747720   0.000000
    16  O    7.618652   5.903818   5.623713   5.319601   1.443546
    17  C    7.337298   5.746682   5.621859   4.292135   1.539488
    18  C    7.751393   5.194958   7.055922   6.086838   1.538711
    19  O    9.102876   6.623904   7.952455   6.965348   2.397445
    20  H    5.359112   4.689219   3.262753   3.771927   3.009308
    21  H    5.562879   5.040309   3.022331   2.529751   2.642946
    22  H    5.036538   3.086610   4.932418   3.747633   2.131297
    23  H    6.368561   4.149772   5.917143   5.902908   2.676283
    24  H    5.830204   2.928151   6.441191   5.881753   2.928284
    25  H    4.594968   3.503700   4.621802   5.252217   4.264667
    26  H    4.990008   2.865111   6.184568   6.399243   4.723537
    27  H    2.706207   2.127912   5.219104   5.449953   5.721348
    28  H    2.819947   4.954357   3.314750   2.497378   6.553583
    29  H    2.766184   5.424536   2.602432   3.256082   7.039267
    30  H    4.188184   1.097158   6.940464   6.382728   5.463379
    31  H    4.067551   1.095522   6.052006   5.011005   4.239274
    32  H    2.811237   1.095503   6.163554   5.379773   5.815259
    33  H    5.517368   6.360504   1.094643   2.690827   5.067302
    34  H    5.125062   6.851079   1.097377   2.699420   6.493492
    35  H    4.447495   5.989139   1.095604   3.389260   6.073624
    36  H    5.047436   6.189423   2.523309   0.973314   5.611270
    37  H    8.551663   6.681874   6.498395   6.097967   1.950498
    38  H    7.022063   5.382919   5.866069   4.151612   2.184979
    39  H    7.161143   6.079493   4.833043   3.595048   2.193102
    40  H    8.428273   6.709970   6.549608   5.251631   2.172751
    41  H    7.774906   5.033271   7.349880   6.657519   2.176664
    42  H    7.535570   4.820625   7.353612   6.090586   2.180931
    43  H    9.693714   6.983662   8.833315   7.834537   3.238907
                   16         17         18         19         20
    16  O    0.000000
    17  C    2.437423   0.000000
    18  C    2.410333   2.507007   0.000000
    19  O    2.764971   2.843479   1.434167   0.000000
    20  H    2.776116   3.807106   4.310063   5.252412   0.000000
    21  H    2.852765   2.679417   4.152208   4.949982   1.745184
    22  H    3.327332   2.664126   2.838781   4.118232   3.043994
    23  H    2.657987   4.183720   2.913510   4.022981   2.770643
    24  H    3.668678   4.225600   2.714141   4.097033   3.749422
    25  H    4.281994   5.458334   4.980833   6.203104   2.388952
    26  H    5.006277   6.049851   4.916752   6.226484   3.863243
    27  H    6.233145   6.655445   6.275065   7.673274   4.247397
    28  H    7.254410   6.383571   7.687668   8.808952   5.192217
    29  H    7.442293   7.117309   8.274332   9.414095   4.943666
    30  H    6.344445   6.407169   5.437049   6.852888   5.344013
    31  H    5.354654   4.900357   4.381142   5.781631   4.569742
    32  H    6.810370   6.411951   6.115291   7.526336   5.411977
    33  H    4.891384   5.061328   6.576823   7.331083   2.808118
    34  H    6.538300   6.322920   7.969553   8.808294   4.323256
    35  H    5.990349   6.333125   7.467919   8.434646   3.368101
    36  H    6.098963   5.027184   6.977982   7.778553   4.536899
    37  H    0.973703   2.665748   2.426819   2.244944   3.735121
    38  H    3.391181   1.096400   2.813635   3.322092   4.367252
    39  H    2.676077   1.092607   3.472105   3.792421   3.496985
    40  H    2.737077   1.093854   2.680794   2.426407   4.673863
    41  H    2.664018   3.467509   1.094518   2.071024   4.350673
    42  H    3.371832   2.761374   1.099394   2.095340   4.874883
    43  H    3.595849   3.756557   1.958979   0.970963   6.038476
                   21         22         23         24         25
    21  H    0.000000
    22  H    2.632642   0.000000
    23  H    3.825687   3.035140   0.000000
    24  H    4.321397   2.365884   1.756960   0.000000
    25  H    3.862463   3.622329   2.389878   3.049815   0.000000
    26  H    5.093798   3.899843   2.480382   2.376081   1.752467
    27  H    5.130026   4.162058   4.274929   3.857386   2.475476
    28  H    4.578031   4.915655   7.020522   6.675155   5.701040
    29  H    4.811436   5.612450   7.021795   7.018076   5.260701
    30  H    5.886258   3.814834   4.267433   2.940543   3.804977
    31  H    4.629225   2.314028   3.944641   2.521944   3.866690
    32  H    5.598888   3.788271   5.204096   3.998922   4.320430
    33  H    2.490910   4.823815   5.570222   6.303866   4.628914
    34  H    3.862763   5.808155   6.993981   7.464663   5.698884
    35  H    3.663631   5.365912   5.905653   6.530360   4.261299
    36  H    3.297974   4.711174   6.819884   6.852749   6.075136
    37  H    3.688666   4.044343   3.315499   4.249835   5.172178
    38  H    3.133923   2.437382   4.644952   4.266923   5.771111
    39  H    2.064235   3.054994   4.590793   4.851106   5.487690
    40  H    3.622539   3.662665   4.810909   4.928414   6.350034
    41  H    4.616361   3.227770   2.289385   2.211543   4.563226
    42  H    4.537923   2.672543   3.528618   2.739823   5.362124
    43  H    5.851043   4.760561   4.445583   4.371654   6.732227
                   26         27         28         29         30
    26  H    0.000000
    27  H    2.372098   0.000000
    28  H    6.597723   4.826949   0.000000
    29  H    6.406393   4.563011   1.765201   0.000000
    30  H    2.654249   2.468169   6.013750   6.384698   0.000000
    31  H    3.335371   3.064676   5.037719   5.761030   1.775081
    32  H    3.817726   2.448378   4.542607   5.139085   1.771724
    33  H    6.256226   5.697545   4.206823   3.682373   7.264050
    34  H    7.238655   6.107081   3.350931   2.636696   7.837224
    35  H    5.873256   4.841388   3.741055   2.551709   6.846736
    36  H    7.293870   6.216368   2.573439   3.269274   7.267021
    37  H    5.759638   7.130660   8.125687   8.375628   7.059095
    38  H    6.192826   6.567271   6.029721   7.003181   6.082051
    39  H    6.365078   6.729812   5.901418   6.543337   6.852126
    40  H    6.876897   7.670986   7.421476   8.166014   7.294963
    41  H    4.272072   5.961687   8.072082   8.498131   5.087435
    42  H    5.098720   6.231617   7.499635   8.280799   5.057136
    43  H    6.530817   8.128694   9.571643  10.197775   7.076833
                   31         32         33         34         35
    31  H    0.000000
    32  H    1.771537   0.000000
    33  H    6.297006   6.685920   0.000000
    34  H    6.897346   6.897530   1.777562   0.000000
    35  H    6.228171   6.169260   1.779169   1.774141   0.000000
    36  H    5.921663   6.158596   2.854847   2.368941   3.542318
    37  H    6.060599   7.606465   5.708236   7.368383   6.902120
    38  H    4.437504   5.929458   5.482250   6.509029   6.620396
    39  H    5.340006   6.665889   4.200977   5.447329   5.629039
    40  H    5.822434   7.405377   5.893905   7.207347   7.276927
    41  H    4.376254   6.048106   6.901682   8.337612   7.610156
    42  H    3.879907   5.650358   7.001974   8.225647   7.810879
    43  H    6.144947   7.905522   8.240574   9.713067   9.273802
                   36         37         38         39         40
    36  H    0.000000
    37  H    6.841813   0.000000
    38  H    4.896226   3.658769   0.000000
    39  H    4.225208   3.039477   1.774350   0.000000
    40  H    5.908125   2.560887   1.771226   1.766991   0.000000
    41  H    7.582361   2.739598   3.812417   4.326997   3.697974
    42  H    6.990583   3.461072   2.620101   3.797997   3.014342
    43  H    8.669324   3.046578   4.100701   4.741842   3.319365
                   41         42         43
    41  H    0.000000
    42  H    1.780218   0.000000
    43  H    2.260719   2.379650   0.000000
 Stoichiometry    C15H24O4
 Framework group  C1[X(C15H24O4)]
 Deg. of freedom   123
 Full point group                 C1      NOp   1
 Largest Abelian subgroup         C1      NOp   1
 Largest concise Abelian subgroup C1      NOp   1
                         Standard orientation:                         
 ---------------------------------------------------------------------
 Center     Atomic      Atomic             Coordinates (Angstroms)
 Number     Number       Type             X           Y           Z
 ---------------------------------------------------------------------
      1          6           0        1.789475    0.750450    0.089094
      2          6           0        1.204317   -0.455910    0.274287
      3          6           0       -0.216525   -0.746691    0.668727
      4          6           0       -1.249677    0.216126    0.026273
      5          6           0       -1.300517    1.578041    0.763955
      6          6           0        0.037099    2.119668    1.301083
      7          6           0        1.226122    2.134634    0.320186
      8          6           0        3.179376    0.561499   -0.355047
      9          6           0        3.466939   -0.927364   -0.462887
     10          6           0        2.169777   -1.618497    0.010741
     11          8           0        3.986392    1.458737   -0.599318
     12          6           0        0.923564    2.871706   -1.001082
     13          6           0        2.382253   -2.486954    1.255932
     14          8           0        1.566956   -2.407125   -1.035616
     15          6           0       -2.655122   -0.447879   -0.099528
     16          8           0       -3.019502   -0.923166    1.213923
     17          6           0       -2.653030   -1.625428   -1.091193
     18          6           0       -3.714535    0.577702   -0.539369
     19          8           0       -4.983519   -0.090490   -0.545154
     20          1           0       -0.306750   -0.710210    1.763874
     21          1           0       -0.426190   -1.780768    0.390809
     22          1           0       -0.920060    0.396186   -1.004815
     23          1           0       -1.983323    1.490816    1.618795
     24          1           0       -1.737223    2.326162    0.092840
     25          1           0        0.336404    1.550645    2.190462
     26          1           0       -0.137551    3.147524    1.645958
     27          1           0        2.035207    2.701068    0.805334
     28          1           0        3.703289   -1.199151   -1.497974
     29          1           0        4.341510   -1.180887    0.147710
     30          1           0        0.585492    3.895140   -0.796033
     31          1           0        0.145773    2.366692   -1.584325
     32          1           0        1.823456    2.934364   -1.622688
     33          1           0        1.433965   -2.907971    1.604841
     34          1           0        3.062447   -3.315169    1.020067
     35          1           0        2.827564   -1.904540    2.070082
     36          1           0        2.121194   -3.198899   -1.150740
     37          1           0       -3.971172   -1.124628    1.171087
     38          1           0       -2.297592   -1.304572   -2.077503
     39          1           0       -2.016257   -2.443635   -0.746450
     40          1           0       -3.667302   -2.017475   -1.209801
     41          1           0       -3.750671    1.414208    0.165558
     42          1           0       -3.474823    0.972880   -1.536885
     43          1           0       -5.667084    0.581950   -0.697900
 ---------------------------------------------------------------------
 Rotational constants (GHZ):      0.5960294      0.2479623      0.2004151
 Standard basis: 6-31G(d) (6D, 7F)
 There are   333 symmetry adapted cartesian basis functions of A   symmetry.
 There are   333 symmetry adapted basis functions of A   symmetry.
   333 basis functions,   628 primitive gaussians,   333 cartesian basis functions
    73 alpha electrons       73 beta electrons
       nuclear repulsion energy      1596.3981959430 Hartrees.
 NAtoms=   43 NActive=   43 NUniq=   43 SFac= 1.00D+00 NAtFMM=   60 NAOKFM=F Big=F
 Integral buffers will be    131072 words long.
 Raffenetti 2 integral format.
 Two-electron integral symmetry is turned on.
 ------------------------------------------------------------------------------
 Polarizable Continuum Model (PCM)
 =================================
 Model                : PCM (using non-symmetric T matrix).
 Atomic radii         : SMD-Coulomb.
 Polarization charges : Total charges.
 Charge compensation  : None.
 Solution method      : On-the-fly selection.
 Cavity type          : VdW (van der Waals Surface) (Alpha=1.000).
 Cavity algorithm     : GePol (No added spheres)
                        Default sphere list used, NSphG=   43.
                        Lebedev-Laikov grids with approx.  5.0 points / Ang**2.
                        Smoothing algorithm: Karplus/York (Gamma=1.0000).
                        Polarization charges: spherical gaussians, with
                                              point-specific exponents (IZeta= 3).
                        Self-potential: point-specific (ISelfS= 7).
                        Self-field    : sphere-specific E.n sum rule (ISelfD= 2).
 1st derivatives      : Analytical E(r).r(x)/FMM algorithm (CHGder, D1EAlg=3).
                        Cavity 1st derivative terms included.
 Solvent              : Methanol, Eps=  32.613000 Eps(inf)=   1.765709
 ------------------------------------------------------------------------------
 ------------------------------------------------------------------------------
 Atomic radii for non-electrostatic terms: SMD-CDS.
 ------------------------------------------------------------------------------
 Nuclear repulsion after PCM non-electrostatic terms =     1596.3993579139 Hartrees.
 One-electron integrals computed using PRISM.
 NBasis=   333 RedAO= T EigKep=  9.50D-04  NBF=   333
 NBsUse=   333 1.00D-06 EigRej= -1.00D+00 NBFU=   333
 Initial guess from the checkpoint file:  "DY-202A-11R_13.chk"
 B after Tr=     0.000000    0.000000    0.000000
         Rot=    0.999996   -0.002233   -0.000917   -0.001555 Ang=  -0.33 deg.
 ExpMin= 1.61D-01 ExpMax= 5.48D+03 ExpMxC= 8.25D+02 IAcc=1 IRadAn=         1 AccDes= 0.00D+00
 Harris functional with IExCor=  402 and IRadAn=       1 diagonalized for initial guess.
 HarFok:  IExCor=  402 AccDes= 0.00D+00 IRadAn=         1 IDoV= 1 UseB2=F ITyADJ=14
 ICtDFT=  3500011 ScaDFX=  1.000000  1.000000  1.000000  1.000000
 FoFCou: FMM=F IPFlag=           0 FMFlag=      100000 FMFlg1=           0
         NFxFlg=           0 DoJE=T BraDBF=F KetDBF=T FulRan=T
         wScrn=  0.000000 ICntrl=     500 IOpCl=  0 I1Cent=   200000004 NGrid=           0
         NMat0=    1 NMatS0=      1 NMatT0=    0 NMatD0=    1 NMtDS0=    0 NMtDT0=    0
 Petite list used in FoFCou.
 Keep R1 ints in memory in canonical form, NReq=1565304907.
 Requested convergence on RMS density matrix=1.00D-08 within 128 cycles.
 Requested convergence on MAX density matrix=1.00D-06.
 Requested convergence on             energy=1.00D-06.
 No special actions if energy rises.
 Inv3:  Mode=1 IEnd=    21772908.
 Iteration    1 A*A^-1 deviation from unit magnitude is 5.88D-15 for   2682.
 Iteration    1 A*A^-1 deviation from orthogonality  is 3.46D-15 for   2241    126.
 Iteration    1 A^-1*A deviation from unit magnitude is 5.77D-15 for   2682.
 Iteration    1 A^-1*A deviation from orthogonality  is 4.21D-10 for   1673   1659.
 Iteration    2 A*A^-1 deviation from unit magnitude is 2.55D-15 for    921.
 Iteration    2 A*A^-1 deviation from orthogonality  is 3.01D-15 for   1513     48.
 Iteration    2 A^-1*A deviation from unit magnitude is 1.11D-15 for    744.
 Iteration    2 A^-1*A deviation from orthogonality  is 4.11D-16 for   1369    871.
 Error on total polarization charges =  0.05140
 SCF Done:  E(RB3LYP) =  -886.948951948     A.U. after   10 cycles
            NFock= 10  Conv=0.69D-08     -V/T= 2.0094
 SMD-CDS (non-electrostatic) energy       (kcal/mol) =       0.73
 (included in total energy above)
 D1PCM: PCM CHGder 1st derivatives, ID1Alg=3 FixD1E=F DoIter=F DoCFld=F I1PDM=0.
 Calling FoFJK, ICntrl=      2127 FMM=F ISym2X=0 I1Cent= 0 IOpClX= 0 NMat=1 NMatS=1 NMatT=0.
 ***** Axes restored to original set *****
 -------------------------------------------------------------------
 Center     Atomic                   Forces (Hartrees/Bohr)
 Number     Number              X              Y              Z
 -------------------------------------------------------------------
      1        6          -0.000772147    0.001745915    0.000078208
      2        6           0.001184996   -0.001376070    0.000015532
      3        6          -0.000428122   -0.000085567    0.000190745
      4        6           0.000033040   -0.000450042   -0.000721613
      5        6           0.000559272   -0.000416732    0.000402266
      6        6           0.000214964    0.000075300   -0.000418720
      7        6           0.000704718   -0.000309488   -0.000430408
      8        6           0.000048954   -0.001303588   -0.001481185
      9        6           0.000770590    0.000081729    0.001377463
     10        6          -0.001052076    0.000374754   -0.001393131
     11        8           0.000493825    0.000482900    0.000590193
     12        6          -0.000090076   -0.000359919    0.000482869
     13        6           0.000004748    0.000840828    0.000102314
     14        8           0.000463769   -0.000475638    0.000387711
     15        6           0.000361598    0.000795645    0.000618582
     16        8           0.000353878    0.000012913    0.000241000
     17        6           0.000606524    0.001425752    0.000148497
     18        6          -0.000391208    0.000138869    0.000098675
     19        8          -0.000282519   -0.000411972   -0.000996566
     20        1          -0.000157999   -0.000056609   -0.000216865
     21        1          -0.000867981   -0.000671856   -0.000230799
     22        1          -0.000118727    0.000078280    0.000282053
     23        1           0.000112331    0.000089318    0.000153082
     24        1          -0.000177311    0.000135269    0.000024188
     25        1          -0.000120169    0.000192764    0.000248349
     26        1           0.000035171   -0.000045728    0.000080294
     27        1          -0.000154531    0.000029978    0.000170933
     28        1          -0.000832317    0.000846694   -0.000166953
     29        1           0.000092532    0.000283626   -0.000259170
     30        1          -0.000002705   -0.000022058   -0.000107623
     31        1           0.000134582    0.000124619   -0.000080835
     32        1          -0.000037984    0.000080626   -0.000076484
     33        1          -0.000026415   -0.000358554    0.000147393
     34        1          -0.000151409   -0.000125589    0.000063394
     35        1          -0.000083627   -0.000076709    0.000175727
     36        1          -0.000359937    0.000064782    0.000110716
     37        1          -0.000495647    0.000046059   -0.000162932
     38        1          -0.000100674   -0.000150822   -0.000162566
     39        1           0.000593255   -0.000298499    0.000359650
     40        1           0.000018303   -0.000582999    0.000101589
     41        1          -0.000144477   -0.000216667   -0.000245843
     42        1           0.000146231   -0.000258605   -0.000188206
     43        1          -0.000085222    0.000107091    0.000688477
 -------------------------------------------------------------------
 Cartesian Forces:  Max     0.001745915 RMS     0.000502430

 GradGradGradGradGradGradGradGradGradGradGradGradGradGradGradGradGradGrad
 Berny optimization.
 Using GEDIIS/GDIIS optimizer.
 FormGI is forming the generalized inverse of G from B-inverse, IUseBI=4.
 Internal  Forces:  Max     0.001882954 RMS     0.000385021
 Search for a local minimum.
 Step number   4 out of a maximum of  258
 All quantities printed in internal units (Hartrees-Bohrs-Radians)
 Mixed Optimization -- En-DIIS/RFO-DIIS
 Swapping is turned off.
 Update second derivatives using D2CorX and points    2    3    4
 DE= -2.05D-04 DEPred=-2.51D-04 R= 8.17D-01
 TightC=F SS=  1.41D+00  RLast= 3.09D-01 DXNew= 1.2738D+00 9.2707D-01
 Trust test= 8.17D-01 RLast= 3.09D-01 DXMaxT set to 9.27D-01
 ITU=  1  1  1  0
     Eigenvalues ---    0.00152   0.00231   0.00263   0.00332   0.00377
     Eigenvalues ---    0.00397   0.00449   0.00699   0.00742   0.00913
     Eigenvalues ---    0.01016   0.01117   0.01210   0.01246   0.01357
     Eigenvalues ---    0.01400   0.02495   0.02635   0.03250   0.03870
     Eigenvalues ---    0.03939   0.04349   0.04438   0.04604   0.04732
     Eigenvalues ---    0.04818   0.05027   0.05092   0.05283   0.05366
     Eigenvalues ---    0.05436   0.05538   0.05541   0.05565   0.05583
     Eigenvalues ---    0.05629   0.05693   0.05776   0.05865   0.05985
     Eigenvalues ---    0.06156   0.06358   0.06789   0.07854   0.08444
     Eigenvalues ---    0.08642   0.08967   0.09040   0.09359   0.09713
     Eigenvalues ---    0.10410   0.11420   0.12189   0.13368   0.13642
     Eigenvalues ---    0.14535   0.15755   0.15938   0.16000   0.16000
     Eigenvalues ---    0.16000   0.16000   0.16000   0.16000   0.16000
     Eigenvalues ---    0.16000   0.16001   0.16041   0.16210   0.16546
     Eigenvalues ---    0.16859   0.18101   0.19049   0.20405   0.20933
     Eigenvalues ---    0.22997   0.23386   0.24688   0.25004   0.26684
     Eigenvalues ---    0.26883   0.27172   0.27892   0.28342   0.28570
     Eigenvalues ---    0.28792   0.29439   0.29589   0.30132   0.30720
     Eigenvalues ---    0.31495   0.32261   0.33153   0.33767   0.33802
     Eigenvalues ---    0.33837   0.33844   0.33944   0.33953   0.33986
     Eigenvalues ---    0.34016   0.34111   0.34148   0.34170   0.34183
     Eigenvalues ---    0.34206   0.34209   0.34273   0.34286   0.34303
     Eigenvalues ---    0.34346   0.34376   0.34457   0.34885   0.36808
     Eigenvalues ---    0.40366   0.41033   0.41851   0.51573   0.52647
     Eigenvalues ---    0.52795   0.53707   0.94787
 En-DIIS/RFO-DIIS IScMMF=        0 using points:     4    3    2
 RFO step:  Lambda=-9.98383199D-05.
 DidBck=T Rises=F RFO-DIIS coefs:    0.72826    0.65230   -0.38056
 Iteration  1 RMS(Cart)=  0.03755713 RMS(Int)=  0.00054656
 Iteration  2 RMS(Cart)=  0.00083546 RMS(Int)=  0.00005410
 Iteration  3 RMS(Cart)=  0.00000049 RMS(Int)=  0.00005410
 Variable       Old X    -DE/DX   Delta X   Delta X   Delta X     New X
                                 (Linear)    (Quad)   (Total)
    R1        2.55778   0.00101  -0.00116  -0.00090  -0.00201   2.55577
    R2        2.85764  -0.00076   0.00160   0.00469   0.00629   2.86392
    R3        2.78040   0.00028  -0.00081  -0.00619  -0.00688   2.77351
    R4        2.84021   0.00053  -0.00088  -0.00373  -0.00461   2.83560
    R5        2.89885  -0.00105   0.00328   0.00310   0.00630   2.90516
    R6        2.93192  -0.00070   0.00162   0.00028   0.00189   2.93380
    R7        2.07768  -0.00020   0.00017  -0.00006   0.00012   2.07780
    R8        2.06189   0.00087  -0.00095   0.00062  -0.00033   2.06156
    R9        2.92851   0.00036   0.00128  -0.00286  -0.00156   2.92695
   R10        2.94701  -0.00086   0.00577  -0.00542   0.00035   2.94735
   R11        2.07372  -0.00029   0.00011   0.00043   0.00054   2.07426
   R12        2.90986   0.00019  -0.00029  -0.00048  -0.00075   2.90911
   R13        2.07404   0.00004  -0.00039   0.00050   0.00011   2.07415
   R14        2.07077   0.00014  -0.00056  -0.00011  -0.00066   2.07011
   R15        2.91297  -0.00013  -0.00073   0.00039  -0.00035   2.91262
   R16        2.07385   0.00008  -0.00020  -0.00072  -0.00092   2.07293
   R17        2.07520  -0.00003   0.00020  -0.00040  -0.00020   2.07500
   R18        2.91567  -0.00030   0.00051  -0.00035   0.00016   2.91583
   R19        2.07942  -0.00002   0.00013   0.00003   0.00016   2.07958
   R20        2.87278  -0.00077   0.00198  -0.00111   0.00090   2.87368
   R21        2.32673   0.00055  -0.00019  -0.00169  -0.00189   2.32484
   R22        2.91815   0.00043  -0.00145  -0.00531  -0.00686   2.91130
   R23        2.07107  -0.00025   0.00071   0.00062   0.00134   2.07241
   R24        2.07180  -0.00014   0.00029   0.00005   0.00035   2.07214
   R25        2.89681   0.00022  -0.00020  -0.00124  -0.00144   2.89537
   R26        2.72553  -0.00016   0.00028  -0.00033  -0.00005   2.72548
   R27        2.07333  -0.00004   0.00013  -0.00034  -0.00021   2.07312
   R28        2.07024  -0.00012   0.00032  -0.00071  -0.00039   2.06985
   R29        2.07020   0.00002  -0.00006  -0.00050  -0.00055   2.06965
   R30        2.06858   0.00021  -0.00047  -0.00032  -0.00079   2.06778
   R31        2.07374  -0.00001   0.00019  -0.00038  -0.00019   2.07356
   R32        2.07039   0.00004  -0.00007  -0.00002  -0.00010   2.07030
   R33        1.83930  -0.00027   0.00031   0.00014   0.00045   1.83975
   R34        2.72791   0.00008  -0.00079   0.00057  -0.00022   2.72769
   R35        2.90921  -0.00061   0.00052  -0.00240  -0.00188   2.90733
   R36        2.90774   0.00032   0.00484  -0.00434   0.00051   2.90825
   R37        1.84003   0.00049  -0.00064   0.00099   0.00035   1.84038
   R38        2.07190   0.00008  -0.00040   0.00063   0.00023   2.07212
   R39        2.06473   0.00067  -0.00009  -0.00020  -0.00030   2.06443
   R40        2.06708   0.00018  -0.00076   0.00010  -0.00066   2.06642
   R41        2.71018   0.00045   0.00020  -0.00475  -0.00455   2.70563
   R42        2.06834  -0.00031  -0.00097   0.00036  -0.00061   2.06773
   R43        2.07755   0.00012   0.00007   0.00087   0.00095   2.07850
   R44        1.83485   0.00002   0.00029  -0.00019   0.00010   1.83495
    A1        2.25733   0.00031  -0.00216  -0.00295  -0.00517   2.25216
    A2        1.91266  -0.00033   0.00129   0.00010   0.00126   1.91392
    A3        2.11251   0.00002   0.00108   0.00300   0.00417   2.11668
    A4        2.23578  -0.00001   0.00003   0.00088   0.00097   2.23674
    A5        1.96046   0.00022  -0.00125  -0.00230  -0.00385   1.95661
    A6        2.08684  -0.00022   0.00123   0.00153   0.00297   2.08980
    A7        1.98316  -0.00040   0.00198  -0.00689  -0.00499   1.97818
    A8        1.90982   0.00037  -0.00077   0.00145   0.00069   1.91051
    A9        1.87357   0.00047  -0.00202   0.00535   0.00336   1.87693
   A10        1.91476  -0.00004  -0.00082  -0.00143  -0.00225   1.91251
   A11        1.93339  -0.00032   0.00108   0.00197   0.00309   1.93648
   A12        1.84356  -0.00004   0.00042   0.00018   0.00059   1.84415
   A13        1.94992   0.00021  -0.00159  -0.00253  -0.00416   1.94576
   A14        1.94905  -0.00181   0.00117  -0.00535  -0.00413   1.94493
   A15        1.86595   0.00034  -0.00404   0.00215  -0.00191   1.86403
   A16        1.96386   0.00158   0.00657   0.00158   0.00817   1.97203
   A17        1.88906  -0.00032  -0.00109   0.00275   0.00161   1.89067
   A18        1.83876  -0.00003  -0.00167   0.00205   0.00036   1.83912
   A19        2.03383   0.00005  -0.00081  -0.00349  -0.00434   2.02949
   A20        1.89792   0.00012  -0.00069   0.00233   0.00166   1.89958
   A21        1.89814   0.00001   0.00138  -0.00027   0.00109   1.89923
   A22        1.87202  -0.00019  -0.00030  -0.00025  -0.00055   1.87147
   A23        1.89619   0.00003  -0.00129   0.00138   0.00011   1.89630
   A24        1.85807  -0.00002   0.00199   0.00064   0.00261   1.86068
   A25        2.03924   0.00009  -0.00174  -0.00028  -0.00207   2.03717
   A26        1.91477  -0.00016   0.00067  -0.00159  -0.00093   1.91384
   A27        1.87614   0.00008   0.00074  -0.00010   0.00065   1.87679
   A28        1.88637   0.00010  -0.00110   0.00073  -0.00038   1.88599
   A29        1.88960  -0.00004   0.00001   0.00234   0.00238   1.89198
   A30        1.84853  -0.00010   0.00183  -0.00117   0.00065   1.84918
   A31        1.95597  -0.00015  -0.00055   0.00025  -0.00036   1.95561
   A32        1.96001  -0.00009  -0.00022  -0.00041  -0.00060   1.95941
   A33        1.83863   0.00019  -0.00071  -0.00001  -0.00070   1.83792
   A34        1.98046   0.00015  -0.00051   0.00297   0.00248   1.98294
   A35        1.86670  -0.00009   0.00184  -0.00124   0.00062   1.86731
   A36        1.85025  -0.00001   0.00032  -0.00201  -0.00172   1.84854
   A37        1.90274  -0.00009  -0.00009   0.00128   0.00102   1.90376
   A38        2.19626  -0.00008   0.00080  -0.00043   0.00045   2.19672
   A39        2.18418   0.00017  -0.00072  -0.00084  -0.00148   2.18270
   A40        1.83142   0.00039  -0.00025  -0.00109  -0.00175   1.82966
   A41        1.92908  -0.00050   0.00366  -0.00620  -0.00246   1.92662
   A42        1.91544  -0.00029   0.00279   0.00605   0.00897   1.92441
   A43        1.93889  -0.00016  -0.00064  -0.00284  -0.00335   1.93553
   A44        1.97771   0.00022  -0.00158   0.00769   0.00612   1.98383
   A45        1.87195   0.00030  -0.00351  -0.00366  -0.00725   1.86470
   A46        1.81540  -0.00017   0.00065  -0.00071  -0.00031   1.81510
   A47        1.95740  -0.00025   0.00142  -0.00569  -0.00420   1.95320
   A48        1.85041   0.00025  -0.00057   0.00343   0.00296   1.85337
   A49        1.96738   0.00017  -0.00095   0.00382   0.00298   1.97036
   A50        1.95336   0.00027  -0.00163   0.00081  -0.00077   1.95259
   A51        1.91502  -0.00026   0.00107  -0.00173  -0.00074   1.91428
   A52        1.92410   0.00008  -0.00043  -0.00118  -0.00162   1.92248
   A53        1.95510   0.00019  -0.00117   0.00107  -0.00010   1.95500
   A54        1.93066   0.00008  -0.00012  -0.00154  -0.00166   1.92900
   A55        1.88676  -0.00011   0.00032   0.00030   0.00062   1.88738
   A56        1.88158  -0.00011   0.00075   0.00016   0.00091   1.88249
   A57        1.88334  -0.00014   0.00076   0.00124   0.00200   1.88535
   A58        1.93557   0.00027  -0.00155   0.00145  -0.00012   1.93545
   A59        1.91654   0.00005   0.00042  -0.00053  -0.00012   1.91643
   A60        1.93777   0.00023  -0.00116  -0.00211  -0.00328   1.93449
   A61        1.89146  -0.00030   0.00241   0.00075   0.00316   1.89461
   A62        1.89622  -0.00021   0.00054   0.00049   0.00101   1.89723
   A63        1.88493  -0.00006  -0.00050  -0.00001  -0.00052   1.88441
   A64        1.86776   0.00023  -0.00133   0.00003  -0.00130   1.86646
   A65        1.86950   0.00020  -0.00233   0.00326   0.00094   1.87043
   A66        1.95672  -0.00188  -0.00101  -0.00378  -0.00479   1.95194
   A67        1.93881   0.00161   0.00470  -0.00090   0.00379   1.94260
   A68        1.91198   0.00047  -0.00268   0.00212  -0.00056   1.91142
   A69        1.88152  -0.00057   0.00009  -0.00049  -0.00040   1.88112
   A70        1.90352   0.00022   0.00109   0.00001   0.00110   1.90462
   A71        1.84918  -0.00032  -0.00136  -0.00080  -0.00216   1.84702
   A72        1.93486   0.00032  -0.00274  -0.00122  -0.00397   1.93088
   A73        1.95018  -0.00059   0.00070  -0.00043   0.00025   1.95043
   A74        1.92062   0.00054   0.00062   0.00042   0.00102   1.92164
   A75        1.89026   0.00003  -0.00100  -0.00099  -0.00201   1.88825
   A76        1.88383  -0.00021   0.00008   0.00001   0.00007   1.88390
   A77        1.88201  -0.00011   0.00253   0.00230   0.00481   1.88682
   A78        1.87530   0.00003   0.00718  -0.00501   0.00216   1.87746
   A79        1.92626   0.00000   0.00126   0.00037   0.00164   1.92791
   A80        1.92711  -0.00008   0.00039  -0.00094  -0.00055   1.92656
   A81        1.90653   0.00001  -0.00625   0.00581  -0.00047   1.90606
   A82        1.93557  -0.00006  -0.00071  -0.00111  -0.00185   1.93372
   A83        1.89320   0.00010  -0.00185   0.00095  -0.00091   1.89230
   A84        1.87642   0.00000   0.00358  -0.00322   0.00036   1.87679
    D1        0.08759  -0.00003  -0.00013  -0.00141  -0.00155   0.08605
    D2       -3.07031  -0.00008  -0.00043   0.00673   0.00628  -3.06403
    D3       -3.09412   0.00003   0.00392   0.00309   0.00695  -3.08717
    D4        0.03116  -0.00002   0.00363   0.01123   0.01478   0.04594
    D5        0.37357   0.00000   0.00269  -0.00280  -0.00014   0.37343
    D6       -1.87983   0.00000   0.00404  -0.00676  -0.00274  -1.88257
    D7        2.39723  -0.00006   0.00418  -0.00416   0.00000   2.39723
    D8       -2.72390  -0.00005  -0.00174  -0.00767  -0.00942  -2.73332
    D9        1.30588  -0.00006  -0.00039  -0.01163  -0.01201   1.29387
   D10       -0.70024  -0.00012  -0.00024  -0.00902  -0.00928  -0.70952
   D11        0.00923  -0.00011  -0.00399   0.01594   0.01186   0.02110
   D12       -3.12994   0.00020  -0.00128   0.01323   0.01183  -3.11811
   D13        3.11461  -0.00005  -0.00055   0.01984   0.01934   3.13395
   D14       -0.02457   0.00026   0.00216   0.01714   0.01931  -0.00526
   D15        0.66088  -0.00010   0.00030   0.00785   0.00814   0.66902
   D16       -1.48578  -0.00004   0.00055   0.01348   0.01404  -1.47174
   D17        2.80479  -0.00042   0.00151   0.00972   0.01122   2.81601
   D18       -2.46337  -0.00005   0.00065  -0.00078  -0.00016  -2.46353
   D19        1.67316   0.00001   0.00091   0.00485   0.00574   1.67890
   D20       -0.31945  -0.00037   0.00186   0.00109   0.00293  -0.31653
   D21       -0.05743   0.00016  -0.00178  -0.03287  -0.03465  -0.09208
   D22        2.07369   0.00012  -0.00174  -0.03181  -0.03355   2.04014
   D23       -2.11975  -0.00018   0.00001  -0.03496  -0.03494  -2.15469
   D24        3.06941   0.00011  -0.00206  -0.02550  -0.02758   3.04183
   D25       -1.08266   0.00007  -0.00202  -0.02445  -0.02647  -1.10913
   D26        1.00709  -0.00023  -0.00027  -0.02759  -0.02786   0.97922
   D27       -1.37879   0.00013   0.00072  -0.01505  -0.01431  -1.39310
   D28        2.68762  -0.00071  -0.00777  -0.01088  -0.01864   2.66898
   D29        0.68491   0.00007  -0.00406  -0.01180  -0.01585   0.66907
   D30        0.76516   0.00029   0.00051  -0.01912  -0.01861   0.74655
   D31       -1.45162  -0.00054  -0.00799  -0.01495  -0.02294  -1.47456
   D32        2.82886   0.00023  -0.00428  -0.01587  -0.02014   2.80871
   D33        2.79372   0.00003   0.00117  -0.01860  -0.01743   2.77629
   D34        0.57694  -0.00080  -0.00732  -0.01443  -0.02176   0.55518
   D35       -1.42577  -0.00003  -0.00362  -0.01535  -0.01896  -1.44473
   D36        0.63341   0.00039  -0.00414   0.01120   0.00705   0.64046
   D37       -1.48374   0.00052  -0.00261   0.01213   0.00950  -1.47424
   D38        2.78282   0.00047  -0.00533   0.01026   0.00491   2.78774
   D39        2.84215  -0.00061   0.00146   0.00321   0.00464   2.84679
   D40        0.72499  -0.00049   0.00299   0.00413   0.00710   0.73210
   D41       -1.29162  -0.00053   0.00027   0.00227   0.00251  -1.28911
   D42       -1.41643   0.00006   0.00245   0.00833   0.01079  -1.40564
   D43        2.74960   0.00018   0.00398   0.00925   0.01324   2.76285
   D44        0.73298   0.00013   0.00127   0.00739   0.00865   0.74164
   D45        0.94299   0.00028   0.01302   0.01896   0.03198   0.97497
   D46       -1.15488   0.00069   0.01840   0.01648   0.03489  -1.11999
   D47        2.99358   0.00059   0.01433   0.01981   0.03414   3.02772
   D48       -1.26621   0.00020   0.00898   0.02543   0.03441  -1.23180
   D49        2.91911   0.00061   0.01436   0.02295   0.03732   2.95642
   D50        0.78438   0.00051   0.01029   0.02628   0.03657   0.82095
   D51        2.96239  -0.00023   0.00787   0.02002   0.02789   2.99027
   D52        0.86452   0.00018   0.01325   0.01754   0.03079   0.89531
   D53       -1.27021   0.00007   0.00918   0.02087   0.03005  -1.24016
   D54        0.85917  -0.00002   0.00524  -0.00418   0.00103   0.86020
   D55       -1.29486  -0.00009   0.00753  -0.00362   0.00390  -1.29097
   D56        2.98599   0.00005   0.00464  -0.00137   0.00325   2.98924
   D57        2.98996   0.00002   0.00353  -0.00369  -0.00018   2.98978
   D58        0.83592  -0.00005   0.00583  -0.00314   0.00269   0.83862
   D59       -1.16641   0.00009   0.00294  -0.00089   0.00205  -1.16437
   D60       -1.29125  -0.00009   0.00506  -0.00239   0.00264  -1.28860
   D61        2.83790  -0.00016   0.00735  -0.00184   0.00551   2.84342
   D62        0.83557  -0.00001   0.00446   0.00041   0.00487   0.84043
   D63       -1.29987   0.00023  -0.00624   0.00103  -0.00521  -1.30509
   D64        0.94279   0.00010  -0.00746   0.00324  -0.00422   0.93857
   D65        2.97672   0.00012  -0.00619   0.00164  -0.00454   2.97218
   D66        0.86867   0.00017  -0.00760  -0.00069  -0.00830   0.86036
   D67        3.11133   0.00005  -0.00882   0.00152  -0.00731   3.10402
   D68       -1.13793   0.00007  -0.00755  -0.00008  -0.00763  -1.14556
   D69        2.86354   0.00008  -0.00602  -0.00050  -0.00652   2.85702
   D70       -1.17698  -0.00004  -0.00723   0.00171  -0.00553  -1.18251
   D71        0.85695  -0.00002  -0.00597   0.00011  -0.00585   0.85110
   D72       -3.07100  -0.00011   0.00220   0.01769   0.01987  -3.05113
   D73        1.11040  -0.00015   0.00288   0.01741   0.02026   1.13066
   D74       -0.99156  -0.00014   0.00278   0.01617   0.01893  -0.97263
   D75        0.97160   0.00005   0.00360   0.01513   0.01875   0.99035
   D76       -1.13019   0.00001   0.00427   0.01484   0.01914  -1.11105
   D77        3.05104   0.00001   0.00417   0.01361   0.01780   3.06885
   D78       -1.07196   0.00007   0.00143   0.01630   0.01774  -1.05422
   D79        3.10944   0.00004   0.00211   0.01602   0.01813   3.12757
   D80        1.00748   0.00004   0.00201   0.01478   0.01679   1.02428
   D81       -0.04387   0.00020   0.00277  -0.03538  -0.03266  -0.07652
   D82        2.04767  -0.00002   0.00378  -0.04263  -0.03893   2.00874
   D83       -2.17436  -0.00013   0.00334  -0.04716  -0.04382  -2.21818
   D84        3.09533  -0.00011   0.00012  -0.03270  -0.03262   3.06271
   D85       -1.09632  -0.00033   0.00113  -0.03995  -0.03889  -1.13521
   D86        0.96483  -0.00044   0.00069  -0.04448  -0.04379   0.92105
   D87        0.05800  -0.00019  -0.00070   0.03938   0.03865   0.09665
   D88       -2.06650   0.00013  -0.00231   0.04465   0.04231  -2.02419
   D89        2.04803   0.00014  -0.00173   0.04337   0.04159   2.08961
   D90       -2.02699   0.00026  -0.00459   0.04892   0.04435  -1.98263
   D91        2.13170   0.00058  -0.00620   0.05418   0.04802   2.17972
   D92       -0.03696   0.00058  -0.00562   0.05290   0.04730   0.01033
   D93        2.14743  -0.00017   0.00165   0.05032   0.05192   2.19934
   D94        0.02293   0.00015   0.00004   0.05559   0.05558   0.07851
   D95       -2.14573   0.00015   0.00062   0.05431   0.05486  -2.09088
   D96        1.03330   0.00020  -0.00874  -0.01701  -0.02563   1.00767
   D97        3.12328   0.00003  -0.00645  -0.01551  -0.02185   3.10142
   D98       -1.07666   0.00013  -0.00755  -0.01718  -0.02463  -1.10129
   D99        3.07529  -0.00008  -0.00759  -0.01920  -0.02688   3.04842
   D100      -1.11792  -0.00025  -0.00530  -0.01770  -0.02310  -1.14102
   D101       0.96533  -0.00015  -0.00640  -0.01937  -0.02587   0.93946
   D102      -1.01829   0.00021  -0.00960  -0.01664  -0.02625  -1.04455
   D103       1.07168   0.00004  -0.00732  -0.01514  -0.02247   1.04921
   D104      -3.12825   0.00013  -0.00842  -0.01682  -0.02525   3.12968
   D105      -3.04124   0.00027  -0.00100   0.02703   0.02592  -3.01532
   D106       1.27363   0.00020  -0.00067   0.02556   0.02500   1.29863
   D107      -0.92398  -0.00002   0.00096   0.02129   0.02224  -0.90174
   D108       2.89714   0.00113   0.00310  -0.00614  -0.00303   2.89410
   D109      -1.25986  -0.00076  -0.00108  -0.00750  -0.00858  -1.26844
   D110       0.80938  -0.00057  -0.00122  -0.00658  -0.00780   0.80158
   D111      -0.98555  -0.00053  -0.00344  -0.04437  -0.04781  -1.03337
   D112       1.12477  -0.00067  -0.00615  -0.04678  -0.05293   1.07183
   D113      -3.06821  -0.00082  -0.00216  -0.04388  -0.04604  -3.11425
   D114      -3.05853   0.00010   0.00184  -0.04746  -0.04562  -3.10415
   D115      -0.94820  -0.00004  -0.00088  -0.04986  -0.05074  -0.99895
   D116       1.14200  -0.00020   0.00312  -0.04697  -0.04385   1.09815
   D117       1.16912   0.00040   0.00263  -0.04810  -0.04546   1.12367
   D118      -3.00374   0.00025  -0.00008  -0.05050  -0.05058  -3.05432
   D119      -0.91354   0.00010   0.00392  -0.04760  -0.04368  -0.95722
   D120      -3.07694  -0.00076   0.00708  -0.02904  -0.02195  -3.09889
   D121      -0.99971  -0.00072   0.00451  -0.02482  -0.02029  -1.02000
   D122       1.09331  -0.00065   0.00328  -0.02400  -0.02072   1.07258
   D123      -1.03368   0.00003   0.00697  -0.02590  -0.01894  -1.05262
   D124       1.04354   0.00007   0.00439  -0.02168  -0.01728   1.02626
   D125       3.13656   0.00014   0.00316  -0.02086  -0.01771   3.11885
   D126       1.04096   0.00039   0.00442  -0.02364  -0.01922   1.02174
   D127       3.11818   0.00042   0.00185  -0.01942  -0.01756   3.10062
   D128      -1.07198   0.00049   0.00062  -0.01860  -0.01799  -1.08997
   D129       3.00304  -0.00036  -0.00022  -0.08146  -0.08169   2.92134
   D130       0.91319  -0.00039  -0.00243  -0.08225  -0.08466   0.82853
   D131      -1.17253  -0.00048   0.00435  -0.08644  -0.08210  -1.25464
         Item               Value     Threshold  Converged?
 Maximum Force            0.001883     0.000450     NO 
 RMS     Force            0.000385     0.000300     NO 
 Maximum Displacement     0.201474     0.001800     NO 
 RMS     Displacement     0.037558     0.001200     NO 
 Predicted change in Energy=-3.052302D-04
 GradGradGradGradGradGradGradGradGradGradGradGradGradGradGradGradGradGrad

                          Input orientation:                          
 ---------------------------------------------------------------------
 Center     Atomic      Atomic             Coordinates (Angstroms)
 Number     Number       Type             X           Y           Z
 ---------------------------------------------------------------------
      1          6           0        1.758238    0.724005    0.105135
      2          6           0        1.151977   -0.469600    0.297208
      3          6           0       -0.273406   -0.733666    0.684706
      4          6           0       -1.282932    0.236942    0.014602
      5          6           0       -1.327622    1.602057    0.745004
      6          6           0        0.012091    2.125979    1.293213
      7          6           0        1.208527    2.119635    0.321570
      8          6           0        3.141308    0.509866   -0.336846
      9          6           0        3.400228   -0.984083   -0.453294
     10          6           0        2.108488   -1.649304    0.058871
     11          8           0        3.966522    1.390765   -0.574676
     12          6           0        0.928705    2.850522   -1.008217
     13          6           0        2.327005   -2.474274    1.331352
     14          8           0        1.489723   -2.470774   -0.952283
     15          6           0       -2.689747   -0.419170   -0.136934
     16          8           0       -3.104630   -0.846096    1.178016
     17          6           0       -2.657010   -1.630985   -1.084240
     18          6           0       -3.727134    0.594792   -0.650905
     19          8           0       -4.993099   -0.071800   -0.704970
     20          1           0       -0.373294   -0.672134    1.777953
     21          1           0       -0.497868   -1.769513    0.426299
     22          1           0       -0.928462    0.405401   -1.010489
     23          1           0       -2.019302    1.527304    1.593947
     24          1           0       -1.745743    2.352797    0.065603
     25          1           0        0.295156    1.553240    2.184919
     26          1           0       -0.150922    3.156453    1.635630
     27          1           0        2.021145    2.679636    0.808470
     28          1           0        3.593867   -1.258014   -1.497397
     29          1           0        4.294127   -1.260254    0.118592
     30          1           0        0.620907    3.885288   -0.813209
     31          1           0        0.136692    2.362341   -1.586244
     32          1           0        1.831424    2.879695   -1.627676
     33          1           0        1.376417   -2.853250    1.718763
     34          1           0        2.980427   -3.328327    1.113060
     35          1           0        2.807870   -1.870953    2.109175
     36          1           0        2.026756   -3.279199   -1.028755
     37          1           0       -4.056876   -1.037506    1.106979
     38          1           0       -2.307134   -1.333642   -2.079997
     39          1           0       -1.997285   -2.418150   -0.711973
     40          1           0       -3.660769   -2.051341   -1.191559
     41          1           0       -3.798298    1.447941    0.030520
     42          1           0       -3.439083    0.967058   -1.644993
     43          1           0       -5.675886    0.606917   -0.831530
 ---------------------------------------------------------------------
                    Distance matrix (angstroms):
                    1          2          3          4          5
     1  C    0.000000
     2  C    1.352455   0.000000
     3  C    2.566766   1.500535   0.000000
     4  C    3.081257   2.551049   1.552503   0.000000
     5  C    3.271535   3.262007   2.563320   1.548878   0.000000
     6  C    2.534973   3.004729   2.937578   2.623051   1.539435
     7  C    1.515523   2.589967   3.235633   3.137854   2.622829
     8  C    1.467680   2.306256   3.774946   4.446561   4.725951
     9  C    2.434243   2.425403   3.854004   4.862286   5.520562
    10  C    2.399461   1.537342   2.627448   3.880930   4.780061
    11  O    2.404835   3.484652   4.906755   5.406970   5.460234
    12  C    2.539637   3.574520   4.142157   3.573275   3.118246
    13  C    3.472188   2.543396   3.195309   4.702783   5.506049
    14  O    3.375922   2.383275   2.967474   3.994272   5.235090
    15  C    4.598914   3.866506   2.571518   1.559671   2.592017
    16  O    5.221472   4.363058   2.876077   2.417661   3.055930
    17  C    5.143442   4.214925   3.100954   2.566065   3.945372
    18  C    5.538736   5.083067   3.934068   2.558335   2.953100
    19  O    6.846175   6.238955   4.964349   3.791891   4.282515
    20  H    3.048106   2.135434   1.099523   2.182491   2.673886
    21  H    3.377986   2.104383   1.090933   2.193555   3.486767
    22  H    2.926513   2.608433   2.144821   1.097651   2.161728
    23  H    4.139040   3.965623   2.997809   2.168318   1.097594
    24  H    3.864248   4.051709   3.475244   2.166481   1.095455
    25  H    2.674647   2.896459   2.793535   2.988859   2.170057
    26  H    3.450233   4.078869   4.006531   3.526007   2.143359
    27  H    2.094825   3.306739   4.114719   4.184962   3.518443
    28  H    3.141026   3.131299   4.471278   5.320170   6.117959
    29  H    3.219968   3.245018   4.632509   5.775465   6.339501
    30  H    3.482900   4.525496   4.937438   4.197655   3.382003
    31  H    2.859077   3.549378   3.861432   3.015852   2.856040
    32  H    2.766765   3.922321   4.778473   4.402322   4.152294
    33  H    3.942884   2.784418   2.878164   4.418778   5.301867
    34  H    4.350983   3.490153   4.183681   5.665156   6.557701
    35  H    3.442631   2.826481   3.580055   5.056197   5.570014
    36  H    4.169346   3.227579   3.834897   4.940230   6.182615
    37  H    6.158097   5.301924   3.819067   3.242263   3.814072
    38  H    5.053312   4.285221   3.484193   2.811239   4.190274
    39  H    4.964348   3.838378   2.785670   2.843892   4.328197
    40  H    6.224918   5.280233   4.090338   3.513570   4.747754
    41  H    5.603994   5.315385   4.196694   2.791745   2.576525
    42  H    5.489459   5.187867   4.282694   2.817145   3.251703
    43  H    7.493814   7.003760   5.769135   4.488971   4.731085
                    6          7          8          9         10
     6  C    0.000000
     7  C    1.541294   0.000000
     8  C    3.880839   2.600098   0.000000
     9  C    4.919578   3.877762   1.520686   0.000000
    10  C    4.491241   3.883793   2.425969   1.540592   0.000000
    11  O    4.434757   2.990158   1.230254   2.444448   3.618797
    12  C    2.581031   1.542993   3.290140   4.595712   4.772735
    13  C    5.150011   4.834734   3.514408   2.560749   1.532165
    14  O    5.325016   4.772173   3.462761   2.471694   1.442261
    15  C    3.977818   4.674644   5.907984   6.124297   4.957281
    16  O    4.308184   5.303996   6.568499   6.707711   5.392052
    17  C    5.185669   5.566491   6.225940   6.124272   4.900715
    18  C    4.483964   5.256576   6.876143   7.302820   6.292395
    19  O    5.820214   6.657051   8.163481   8.446510   7.314678
    20  H    2.865822   3.523802   4.268715   4.394911   3.173224
    21  H    4.023240   4.248320   4.361372   4.072559   2.634871
    22  H    3.025239   3.046259   4.126467   4.580250   3.819478
    23  H    2.139021   3.519755   5.603127   6.314235   5.430097
    24  H    2.156027   2.974490   5.238476   6.155083   5.556254
    25  H    1.096948   2.151074   3.943159   4.799963   4.250240
    26  H    1.098043   2.156350   4.661958   5.841088   5.539531
    27  H    2.139581   1.100464   2.697112   4.112998   4.394229
    28  H    5.662865   4.517412   2.162659   1.096671   2.186648
    29  H    5.584097   4.581024   2.160958   1.096530   2.220798
    30  H    2.811199   2.179576   4.239436   5.618269   5.796994
    31  H    2.891827   2.201701   3.744379   4.809657   4.763159
    32  H    3.522733   2.182945   2.999687   4.332332   4.840769
    33  H    5.180271   5.168164   4.318671   3.508194   2.177304
    34  H    6.212321   5.783285   4.106073   2.850469   2.165805
    35  H    4.945467   4.655988   3.429650   2.775548   2.177615
    36  H    6.218228   5.624970   4.009736   2.735898   1.961165
    37  H    5.157404   6.189416   7.502855   7.618773   6.283672
    38  H    5.359695   5.482017   6.010209   5.944942   4.916515
    39  H    5.357936   5.651277   5.926140   5.590761   4.247670
    40  H    6.092126   6.587613   7.318373   7.179259   5.916886
    41  H    4.071019   5.060057   7.012352   7.613646   6.669622
    42  H    4.678328   5.176493   6.724717   7.211330   6.365850
    43  H    6.259007   7.142345   8.831593   9.222266   8.153516
                   11         12         13         14         15
    11  O    0.000000
    12  C    3.398114   0.000000
    13  C    4.610801   5.981829   0.000000
    14  O    4.603109   5.351081   2.432291   0.000000
    15  C    6.911830   4.954111   5.616682   4.726716   0.000000
    16  O    7.620805   5.891722   5.672488   5.318442   1.443429
    17  C    7.298068   5.739951   5.602376   4.232972   1.538491
    18  C    7.735097   5.185829   7.071145   6.058392   1.538979
    19  O    9.079145   6.610573   7.968839   6.916879   2.397657
    20  H    5.350179   4.676221   3.277007   3.762994   3.016079
    21  H    5.560583   5.043577   3.048887   2.518486   2.635335
    22  H    5.012159   3.070454   4.937085   3.758110   2.131934
    23  H    6.368018   4.148843   5.913710   5.897556   2.689648
    24  H    5.827987   2.924635   6.441274   5.896709   2.935296
    25  H    4.595725   3.504346   4.591062   5.240392   4.265096
    26  H    4.995643   2.872127   6.159366   6.407394   4.729978
    27  H    2.712706   2.126730   5.189387   5.468947   5.717419
    28  H    2.829544   4.921632   3.329572   2.489048   6.483697
    29  H    2.759682   5.430860   2.610403   3.236791   7.038978
    30  H    4.180034   1.097045   6.924879   6.416675   5.472307
    31  H    4.078581   1.095317   6.058274   5.058815   4.222092
    32  H    2.807911   1.095209   6.137298   5.403743   5.791874
    33  H    5.475415   6.337971   1.094224   2.700669   5.089406
    34  H    5.107902   6.847449   1.097278   2.687608   6.494348
    35  H    4.379992   5.961687   1.095553   3.386712   6.113630
    36  H    5.077149   6.227328   2.511604   0.973552   5.587532
    37  H    8.549817   6.666845   6.547410   6.087657   1.949025
    38  H    7.003366   5.396906   5.866309   4.120792   2.181318
    39  H    7.077688   6.033911   4.783075   3.495674   2.192281
    40  H    8.390722   6.717526   6.511328   5.173079   2.172350
    41  H    7.788579   5.038925   7.388861   6.654728   2.177850
    42  H    7.494537   4.799009   7.345009   6.049104   2.181140
    43  H    9.677625   6.977507   8.844097   7.799533   3.233008
                   16         17         18         19         20
    16  O    0.000000
    17  C    2.436024   0.000000
    18  C    2.410108   2.507394   0.000000
    19  O    2.776956   2.834116   1.431759   0.000000
    20  H    2.801853   3.785089   4.330438   5.279005   0.000000
    21  H    2.865830   2.638714   4.144691   4.936506   1.745487
    22  H    3.330391   2.672113   2.828027   4.103942   3.040509
    23  H    2.642719   4.189766   2.970796   4.084803   2.753312
    24  H    3.649240   4.245358   2.744062   4.125260   3.737106
    25  H    4.281263   5.435252   5.013914   6.241622   2.358969
    26  H    4.995418   6.049606   4.957786   6.272695   3.837680
    27  H    6.232248   6.636937   6.286418   7.685083   4.231736
    28  H    7.224775   6.275609   7.599112   8.704656   5.177793
    29  H    7.485687   7.064174   8.268854   9.399108   4.988405
    30  H    6.342760   6.422419   5.455197   6.869303   5.335978
    31  H    5.333045   4.899330   4.350660   5.745993   4.559161
    32  H    6.791028   6.386517   6.088713   7.492451   5.392085
    33  H    4.939722   5.061550   6.599285   7.360821   2.796831
    34  H    6.572185   6.284091   7.968301   8.802688   4.329537
    35  H    6.072482   6.334066   7.510274   8.485958   3.415653
    36  H    6.092696   4.965617   6.946785   7.724675   4.520468
    37  H    0.973887   2.667073   2.421422   2.256604   3.761978
    38  H    3.389447   1.096521   2.788828   3.270681   4.365902
    39  H    2.696224   1.092451   3.474756   3.805300   3.447556
    40  H    2.716025   1.093504   2.701617   2.435252   4.639796
    41  H    2.657166   3.467710   1.094197   2.068359   4.390774
    42  H    3.371760   2.770543   1.099894   2.092327   4.878787
    43  H    3.572238   3.766388   1.957143   0.971016   6.046722
                   21         22         23         24         25
    21  H    0.000000
    22  H    2.641973   0.000000
    23  H    3.814074   3.038368   0.000000
    24  H    4.322121   2.370290   1.758439   0.000000
    25  H    3.842176   3.609072   2.388857   3.048944   0.000000
    26  H    5.084092   3.895485   2.479256   2.377878   1.752426
    27  H    5.127027   4.144989   4.274348   3.853325   2.478389
    28  H    4.550224   4.843087   6.987279   6.632674   5.687187
    29  H    4.828794   5.596844   7.057374   7.038251   5.308222
    30  H    5.896170   3.814325   4.280793   2.953282   3.812261
    31  H    4.639527   2.301230   3.931820   2.504447   3.860236
    32  H    5.591024   3.757661   5.199606   3.992611   4.319199
    33  H    2.521487   4.835296   5.543983   6.291562   4.561094
    34  H    3.872994   5.807719   6.986108   7.463848   5.673558
    35  H    3.710831   5.373478   5.925808   6.538474   4.247889
    36  H    3.281777   4.723338   6.808202   6.866495   6.056286
    37  H    3.696714   4.043838   3.311661   4.233197   5.178233
    38  H    3.121689   2.463505   4.665375   4.302162   5.770226
    39  H    1.991141   3.033799   4.569941   4.840437   5.423947
    40  H    3.563823   3.678842   4.822879   4.964295   6.327950
    41  H    4.626175   3.225919   2.369690   2.243430   4.626974
    42  H    4.519935   2.649768   3.580556   2.777375   5.381113
    43  H    5.834503   4.755068   4.483376   4.393059   6.756318
                   26         27         28         29         30
    26  H    0.000000
    27  H    2.372640   0.000000
    28  H    6.582312   4.826549   0.000000
    29  H    6.447260   4.600555   1.761190   0.000000
    30  H    2.669033   2.458477   5.979981   6.390415   0.000000
    31  H    3.330737   3.063738   5.006689   5.771822   1.775223
    32  H    3.828245   2.451699   4.499313   5.123820   1.771984
    33  H    6.201307   5.644212   4.219662   3.689338   7.238065
    34  H    7.220166   6.091684   3.387770   2.644183   7.830332
    35  H    5.852649   4.797773   3.741770   2.558189   6.815970
    36  H    7.297866   6.235635   2.600125   3.245538   7.304297
    37  H    5.755453   7.130819   8.084879   8.412239   7.057102
    38  H    6.214185   6.571426   5.930173   6.958148   6.116814
    39  H    6.324278   6.666854   5.764008   6.450769   6.826310
    40  H    6.887173   7.659400   7.304291   8.100784   7.329357
    41  H    4.335752   5.999016   8.018781   8.534016   5.116827
    42  H    5.134973   6.226274   7.378016   8.238549   5.068674
    43  H    6.565992   8.138184   9.478907  10.187748   7.099131
                   31         32         33         34         35
    31  H    0.000000
    32  H    1.772424   0.000000
    33  H    6.297808   6.653747   0.000000
    34  H    6.910628   6.882687   1.779163   0.000000
    35  H    6.221904   6.122594   1.779434   1.773686   0.000000
    36  H    5.975794   6.191029   2.855386   2.345053   3.527024
    37  H    6.033111   7.582538   5.761240   7.400779   6.987401
    38  H    4.458292   5.923214   5.505301   6.490969   6.633335
    39  H    5.307665   6.600355   4.180868   5.379292   5.598912
    40  H    5.835845   7.393883   5.872502   7.144750   7.264343
    41  H    4.351345   6.040969   6.937442   8.362760   7.679670
    42  H    3.838806   5.606846   7.007043   8.201665   7.821285
    43  H    6.118592   7.884103   8.259040   9.705634   9.314596
                   36         37         38         39         40
    36  H    0.000000
    37  H    6.826208   0.000000
    38  H    4.865480   3.647754   0.000000
    39  H    4.127307   3.075171   1.773035   0.000000
    40  H    5.820832   2.543234   1.771086   1.769670   0.000000
    41  H    7.576224   2.720859   3.796717   4.329158   3.709093
    42  H    6.948801   3.460245   2.600723   3.795911   3.060308
    43  H    8.629686   3.013825   4.083250   4.764182   3.355093
                   41         42         43
    41  H    0.000000
    42  H    1.779783   0.000000
    43  H    2.230647   2.407221   0.000000
 Stoichiometry    C15H24O4
 Framework group  C1[X(C15H24O4)]
 Deg. of freedom   123
 Full point group                 C1      NOp   1
 Largest Abelian subgroup         C1      NOp   1
 Largest concise Abelian subgroup C1      NOp   1
                         Standard orientation:                         
 ---------------------------------------------------------------------
 Center     Atomic      Atomic             Coordinates (Angstroms)
 Number     Number       Type             X           Y           Z
 ---------------------------------------------------------------------
      1          6           0        1.788181    0.749209    0.083950
      2          6           0        1.198736   -0.452673    0.276743
      3          6           0       -0.216468   -0.735923    0.687316
      4          6           0       -1.248530    0.228738    0.043468
      5          6           0       -1.295290    1.587224    0.785999
      6          6           0        0.048120    2.121662    1.314661
      7          6           0        1.226977    2.136746    0.321858
      8          6           0        3.165413    0.554271   -0.384362
      9          6           0        3.438771   -0.935666   -0.517954
     10          6           0        2.163862   -1.619552    0.011511
     11          8           0        3.976414    1.446316   -0.629430
     12          6           0        0.915315    2.875329   -0.996546
     13          6           0        2.414251   -2.452427    1.272921
     14          8           0        1.536259   -2.439602   -0.995339
     15          6           0       -2.650463   -0.441886   -0.088514
     16          8           0       -3.036990   -0.884228    1.229977
     17          6           0       -2.621235   -1.645441   -1.046405
     18          6           0       -3.708068    0.564530   -0.575398
     19          8           0       -4.967322   -0.115790   -0.612523
     20          1           0       -0.297457   -0.684492    1.782645
     21          1           0       -0.434009   -1.772073    0.424247
     22          1           0       -0.914348    0.409580   -0.986317
     23          1           0       -1.970798    1.497734    1.646460
     24          1           0       -1.733805    2.338765    0.120483
     25          1           0        0.353432    1.544843    2.196341
     26          1           0       -0.120165    3.147393    1.668576
     27          1           0        2.041912    2.701835    0.798908
     28          1           0        3.616726   -1.198825   -1.567604
     29          1           0        4.345768   -1.206451    0.035589
     30          1           0        0.599592    3.904934   -0.787400
     31          1           0        0.118553    2.383033   -1.564469
     32          1           0        1.806427    2.919734   -1.631708
     33          1           0        1.475012   -2.845235    1.673991
     34          1           0        3.073101   -3.297258    1.035862
     35          1           0        2.902232   -1.850140    2.047106
     36          1           0        2.080776   -3.241282   -1.088151
     37          1           0       -3.988172   -1.085744    1.174293
     38          1           0       -2.292551   -1.336021   -2.045698
     39          1           0       -1.946260   -2.428167   -0.692570
     40          1           0       -3.622027   -2.076164   -1.139372
     41          1           0       -3.776492    1.411204    0.114333
     42          1           0       -3.441997    0.948157   -1.571291
     43          1           0       -5.659754    0.556222   -0.721201
 ---------------------------------------------------------------------
 Rotational constants (GHZ):      0.5938695      0.2487815      0.2012043
 Standard basis: 6-31G(d) (6D, 7F)
 There are   333 symmetry adapted cartesian basis functions of A   symmetry.
 There are   333 symmetry adapted basis functions of A   symmetry.
   333 basis functions,   628 primitive gaussians,   333 cartesian basis functions
    73 alpha electrons       73 beta electrons
       nuclear repulsion energy      1597.3178046156 Hartrees.
 NAtoms=   43 NActive=   43 NUniq=   43 SFac= 1.00D+00 NAtFMM=   60 NAOKFM=F Big=F
 Integral buffers will be    131072 words long.
 Raffenetti 2 integral format.
 Two-electron integral symmetry is turned on.
 ------------------------------------------------------------------------------
 Polarizable Continuum Model (PCM)
 =================================
 Model                : PCM (using non-symmetric T matrix).
 Atomic radii         : SMD-Coulomb.
 Polarization charges : Total charges.
 Charge compensation  : None.
 Solution method      : On-the-fly selection.
 Cavity type          : VdW (van der Waals Surface) (Alpha=1.000).
 Cavity algorithm     : GePol (No added spheres)
                        Default sphere list used, NSphG=   43.
                        Lebedev-Laikov grids with approx.  5.0 points / Ang**2.
                        Smoothing algorithm: Karplus/York (Gamma=1.0000).
                        Polarization charges: spherical gaussians, with
                                              point-specific exponents (IZeta= 3).
                        Self-potential: point-specific (ISelfS= 7).
                        Self-field    : sphere-specific E.n sum rule (ISelfD= 2).
 1st derivatives      : Analytical E(r).r(x)/FMM algorithm (CHGder, D1EAlg=3).
                        Cavity 1st derivative terms included.
 Solvent              : Methanol, Eps=  32.613000 Eps(inf)=   1.765709
 ------------------------------------------------------------------------------
 ------------------------------------------------------------------------------
 Atomic radii for non-electrostatic terms: SMD-CDS.
 ------------------------------------------------------------------------------
 Nuclear repulsion after PCM non-electrostatic terms =     1597.3189605852 Hartrees.
 One-electron integrals computed using PRISM.
 NBasis=   333 RedAO= T EigKep=  9.49D-04  NBF=   333
 NBsUse=   333 1.00D-06 EigRej= -1.00D+00 NBFU=   333
 Initial guess from the checkpoint file:  "DY-202A-11R_13.chk"
 B after Tr=     0.000000    0.000000    0.000000
         Rot=    0.999993    0.003813   -0.000632   -0.000134 Ang=   0.44 deg.
 ExpMin= 1.61D-01 ExpMax= 5.48D+03 ExpMxC= 8.25D+02 IAcc=1 IRadAn=         1 AccDes= 0.00D+00
 Harris functional with IExCor=  402 and IRadAn=       1 diagonalized for initial guess.
 HarFok:  IExCor=  402 AccDes= 0.00D+00 IRadAn=         1 IDoV= 1 UseB2=F ITyADJ=14
 ICtDFT=  3500011 ScaDFX=  1.000000  1.000000  1.000000  1.000000
 FoFCou: FMM=F IPFlag=           0 FMFlag=      100000 FMFlg1=           0
         NFxFlg=           0 DoJE=T BraDBF=F KetDBF=T FulRan=T
         wScrn=  0.000000 ICntrl=     500 IOpCl=  0 I1Cent=   200000004 NGrid=           0
         NMat0=    1 NMatS0=      1 NMatT0=    0 NMatD0=    1 NMtDS0=    0 NMtDT0=    0
 Petite list used in FoFCou.
 Keep R1 ints in memory in canonical form, NReq=1565304907.
 Requested convergence on RMS density matrix=1.00D-08 within 128 cycles.
 Requested convergence on MAX density matrix=1.00D-06.
 Requested convergence on             energy=1.00D-06.
 No special actions if energy rises.
 Inv3:  Mode=1 IEnd=    22178883.
 Iteration    1 A*A^-1 deviation from unit magnitude is 6.99D-15 for   2705.
 Iteration    1 A*A^-1 deviation from orthogonality  is 5.80D-15 for   1788    640.
 Iteration    1 A^-1*A deviation from unit magnitude is 7.22D-15 for   2705.
 Iteration    1 A^-1*A deviation from orthogonality  is 1.62D-09 for   1848   1720.
 Iteration    2 A*A^-1 deviation from unit magnitude is 2.66D-15 for     86.
 Iteration    2 A*A^-1 deviation from orthogonality  is 2.48D-15 for   2717   1733.
 Iteration    2 A^-1*A deviation from unit magnitude is 8.88D-16 for    254.
 Iteration    2 A^-1*A deviation from orthogonality  is 6.46D-16 for   2702    989.
 Error on total polarization charges =  0.05134
 SCF Done:  E(RB3LYP) =  -886.949106281     A.U. after   10 cycles
            NFock= 10  Conv=0.81D-08     -V/T= 2.0094
 SMD-CDS (non-electrostatic) energy       (kcal/mol) =       0.73
 (included in total energy above)
 D1PCM: PCM CHGder 1st derivatives, ID1Alg=3 FixD1E=F DoIter=F DoCFld=F I1PDM=0.
 Calling FoFJK, ICntrl=      2127 FMM=F ISym2X=0 I1Cent= 0 IOpClX= 0 NMat=1 NMatS=1 NMatT=0.
 ***** Axes restored to original set *****
 -------------------------------------------------------------------
 Center     Atomic                   Forces (Hartrees/Bohr)
 Number     Number              X              Y              Z
 -------------------------------------------------------------------
      1        6          -0.003621848    0.004226018    0.000131156
      2        6           0.003294371   -0.003849893    0.000017346
      3        6          -0.000969896    0.000390855    0.000963070
      4        6           0.000032272   -0.001733350   -0.000765253
      5        6          -0.000199474   -0.000604204    0.000181979
      6        6           0.000220683    0.000163856   -0.000723418
      7        6           0.002162244   -0.001230971   -0.000713696
      8        6           0.001485190   -0.002433982   -0.001077232
      9        6           0.002372556    0.000216712    0.000917467
     10        6          -0.003721957    0.000346338   -0.002100246
     11        8           0.001719996    0.001960925   -0.000027073
     12        6          -0.000228343   -0.000439316    0.001083129
     13        6           0.000565364    0.001421607    0.000292457
     14        8           0.000274442   -0.000869897    0.000655916
     15        6           0.000392569    0.001294611    0.001135928
     16        8           0.000432829   -0.000096385    0.000306229
     17        6           0.000530236    0.001661881   -0.000682761
     18        6           0.001281842    0.000849288   -0.000434218
     19        8          -0.001601265   -0.001102767   -0.000390814
     20        1          -0.000129431   -0.000189197   -0.000201756
     21        1          -0.000214269   -0.000327536    0.000054803
     22        1          -0.000499972    0.000090736    0.000367037
     23        1          -0.000286781    0.000080407   -0.000156780
     24        1          -0.000603835    0.000284702   -0.000092019
     25        1          -0.000020612    0.000266080    0.000536865
     26        1           0.000132066    0.000034944   -0.000003799
     27        1          -0.000139727   -0.000123004    0.000254081
     28        1          -0.001277370    0.001196240    0.000011419
     29        1          -0.000272516    0.000773911    0.000193293
     30        1          -0.000106371    0.000051551   -0.000241280
     31        1           0.000225261    0.000114497   -0.000273381
     32        1           0.000004947    0.000214675   -0.000298381
     33        1          -0.000166434   -0.000710800    0.000219685
     34        1          -0.000163708   -0.000252060    0.000139042
     35        1          -0.000251167   -0.000198294    0.000444989
     36        1          -0.000596348    0.000279296   -0.000060700
     37        1          -0.000348452   -0.000041535   -0.000158778
     38        1          -0.000029711   -0.000372688   -0.000270690
     39        1          -0.000404024   -0.000576083    0.000061196
     40        1          -0.000189297   -0.000642276    0.000033197
     41        1           0.000661463    0.000160764    0.000200783
     42        1           0.000288011   -0.000208171    0.000004716
     43        1          -0.000033532   -0.000077485    0.000466493
 -------------------------------------------------------------------
 Cartesian Forces:  Max     0.004226018 RMS     0.001037762

 GradGradGradGradGradGradGradGradGradGradGradGradGradGradGradGradGradGrad
 Berny optimization.
 Using GEDIIS/GDIIS optimizer.
 FormGI is forming the generalized inverse of G from B-inverse, IUseBI=4.
 Internal  Forces:  Max     0.002580567 RMS     0.000503663
 Search for a local minimum.
 Step number   5 out of a maximum of  258
 All quantities printed in internal units (Hartrees-Bohrs-Radians)
 Mixed Optimization -- En-DIIS/RFO-DIIS
 Swapping is turned off.
 Update second derivatives using D2CorX and points    3    4    5
 DE= -1.54D-04 DEPred=-3.05D-04 R= 5.06D-01
 TightC=F SS=  1.41D+00  RLast= 3.27D-01 DXNew= 1.5591D+00 9.8163D-01
 Trust test= 5.06D-01 RLast= 3.27D-01 DXMaxT set to 9.82D-01
 ITU=  1  1  1  1  0
     Eigenvalues ---    0.00138   0.00238   0.00266   0.00341   0.00377
     Eigenvalues ---    0.00430   0.00495   0.00699   0.00775   0.00899
     Eigenvalues ---    0.01009   0.01117   0.01211   0.01260   0.01356
     Eigenvalues ---    0.01403   0.02504   0.02640   0.03255   0.03871
     Eigenvalues ---    0.03921   0.04342   0.04442   0.04623   0.04742
     Eigenvalues ---    0.04885   0.05042   0.05130   0.05327   0.05397
     Eigenvalues ---    0.05443   0.05554   0.05561   0.05572   0.05602
     Eigenvalues ---    0.05647   0.05710   0.05768   0.05931   0.06175
     Eigenvalues ---    0.06363   0.06392   0.06790   0.07851   0.08453
     Eigenvalues ---    0.08616   0.08930   0.09023   0.09376   0.09664
     Eigenvalues ---    0.10430   0.11443   0.12174   0.13377   0.13646
     Eigenvalues ---    0.14716   0.15913   0.15977   0.16000   0.16000
     Eigenvalues ---    0.16000   0.16000   0.16000   0.16000   0.16000
     Eigenvalues ---    0.16001   0.16026   0.16204   0.16311   0.16550
     Eigenvalues ---    0.16872   0.18140   0.19953   0.20604   0.22167
     Eigenvalues ---    0.23344   0.23493   0.24713   0.25005   0.26649
     Eigenvalues ---    0.26942   0.27430   0.27897   0.28529   0.28686
     Eigenvalues ---    0.29027   0.29439   0.29574   0.29917   0.30644
     Eigenvalues ---    0.31601   0.32254   0.33241   0.33769   0.33818
     Eigenvalues ---    0.33836   0.33843   0.33944   0.33973   0.34005
     Eigenvalues ---    0.34107   0.34143   0.34164   0.34172   0.34204
     Eigenvalues ---    0.34208   0.34247   0.34283   0.34290   0.34340
     Eigenvalues ---    0.34357   0.34434   0.34683   0.34999   0.37801
     Eigenvalues ---    0.40331   0.41523   0.42856   0.51580   0.52666
     Eigenvalues ---    0.52828   0.56454   0.96981
 En-DIIS/RFO-DIIS IScMMF=        0 using points:     5    4    3    2
 RFO step:  Lambda=-1.08685549D-04.
 DidBck=T Rises=F RFO-DIIS coefs:    0.76102    0.35762   -0.16124    0.04260
 Iteration  1 RMS(Cart)=  0.02628564 RMS(Int)=  0.00031635
 Iteration  2 RMS(Cart)=  0.00046380 RMS(Int)=  0.00000804
 Iteration  3 RMS(Cart)=  0.00000004 RMS(Int)=  0.00000804
 Variable       Old X    -DE/DX   Delta X   Delta X   Delta X     New X
                                 (Linear)    (Quad)   (Total)
    R1        2.55577   0.00245   0.00037   0.00158   0.00196   2.55773
    R2        2.86392  -0.00207  -0.00102  -0.00011  -0.00114   2.86279
    R3        2.77351   0.00210   0.00101  -0.00003   0.00099   2.77450
    R4        2.83560   0.00132   0.00072   0.00013   0.00084   2.83644
    R5        2.90516  -0.00258  -0.00117  -0.00108  -0.00225   2.90291
    R6        2.93380  -0.00004  -0.00033   0.00079   0.00046   2.93426
    R7        2.07780  -0.00020  -0.00001  -0.00033  -0.00034   2.07746
    R8        2.06156   0.00035   0.00006   0.00027   0.00033   2.06189
    R9        2.92695   0.00021  -0.00001   0.00000  -0.00001   2.92694
   R10        2.94735  -0.00130  -0.00081  -0.00100  -0.00181   2.94555
   R11        2.07426  -0.00049  -0.00005  -0.00063  -0.00067   2.07359
   R12        2.90911   0.00071   0.00011   0.00107   0.00119   2.91030
   R13        2.07415   0.00006   0.00004   0.00003   0.00008   2.07423
   R14        2.07011   0.00048   0.00016   0.00040   0.00056   2.07067
   R15        2.91262   0.00031   0.00014  -0.00006   0.00008   2.91270
   R16        2.07293   0.00030   0.00014   0.00003   0.00018   2.07311
   R17        2.07500   0.00001   0.00000  -0.00002  -0.00002   2.07498
   R18        2.91583  -0.00028  -0.00003  -0.00063  -0.00066   2.91517
   R19        2.07958  -0.00005  -0.00004   0.00002  -0.00002   2.07956
   R20        2.87368  -0.00076  -0.00028  -0.00116  -0.00145   2.87223
   R21        2.32484   0.00256   0.00027   0.00055   0.00082   2.32567
   R22        2.91130   0.00217   0.00113   0.00005   0.00117   2.91247
   R23        2.07241  -0.00053  -0.00026  -0.00008  -0.00034   2.07207
   R24        2.07214  -0.00032  -0.00007  -0.00036  -0.00043   2.07171
   R25        2.89537   0.00076   0.00019   0.00077   0.00096   2.89634
   R26        2.72548   0.00008   0.00001  -0.00012  -0.00012   2.72536
   R27        2.07312   0.00004   0.00002  -0.00004  -0.00002   2.07309
   R28        2.06985  -0.00008   0.00002  -0.00030  -0.00028   2.06957
   R29        2.06965   0.00018   0.00008   0.00002   0.00010   2.06975
   R30        2.06778   0.00048   0.00015   0.00035   0.00050   2.06829
   R31        2.07356   0.00008   0.00000   0.00009   0.00009   2.07364
   R32        2.07030   0.00008   0.00002   0.00008   0.00010   2.07039
   R33        1.83975  -0.00056  -0.00008  -0.00037  -0.00045   1.83929
   R34        2.72769   0.00014   0.00016  -0.00029  -0.00013   2.72755
   R35        2.90733   0.00046   0.00029   0.00011   0.00040   2.90773
   R36        2.90825  -0.00056  -0.00093   0.00096   0.00003   2.90828
   R37        1.84038   0.00036   0.00000   0.00056   0.00056   1.84094
   R38        2.07212   0.00014   0.00002   0.00024   0.00026   2.07239
   R39        2.06443   0.00018  -0.00005   0.00026   0.00021   2.06464
   R40        2.06642   0.00042   0.00018   0.00022   0.00040   2.06682
   R41        2.70563   0.00198   0.00053   0.00076   0.00129   2.70692
   R42        2.06773   0.00022   0.00029  -0.00034  -0.00005   2.06768
   R43        2.07850   0.00000  -0.00015   0.00050   0.00034   2.07884
   R44        1.83495  -0.00008  -0.00007   0.00011   0.00004   1.83500
    A1        2.25216   0.00078   0.00090   0.00065   0.00156   2.25371
    A2        1.91392  -0.00045  -0.00022  -0.00072  -0.00097   1.91295
    A3        2.11668  -0.00034  -0.00074  -0.00003  -0.00074   2.11594
    A4        2.23674  -0.00072  -0.00006  -0.00022  -0.00028   2.23646
    A5        1.95661   0.00073   0.00066  -0.00001   0.00063   1.95724
    A6        2.08980  -0.00001  -0.00061   0.00027  -0.00032   2.08948
    A7        1.97818  -0.00017   0.00061  -0.00278  -0.00218   1.97599
    A8        1.91051  -0.00009  -0.00012   0.00102   0.00089   1.91140
    A9        1.87693   0.00038  -0.00046   0.00252   0.00207   1.87900
   A10        1.91251   0.00011   0.00043  -0.00142  -0.00099   1.91152
   A11        1.93648  -0.00010  -0.00037   0.00153   0.00116   1.93765
   A12        1.84415  -0.00012  -0.00014  -0.00066  -0.00080   1.84334
   A13        1.94576   0.00016   0.00084  -0.00208  -0.00124   1.94452
   A14        1.94493   0.00072   0.00098   0.00127   0.00225   1.94717
   A15        1.86403   0.00007   0.00104   0.00119   0.00223   1.86627
   A16        1.97203  -0.00094  -0.00283   0.00149  -0.00134   1.97069
   A17        1.89067  -0.00001  -0.00015  -0.00084  -0.00098   1.88969
   A18        1.83912   0.00002   0.00025  -0.00103  -0.00077   1.83834
   A19        2.02949   0.00006   0.00076   0.00046   0.00123   2.03072
   A20        1.89958  -0.00012  -0.00023   0.00000  -0.00022   1.89936
   A21        1.89923  -0.00001  -0.00039   0.00034  -0.00005   1.89918
   A22        1.87147   0.00026   0.00020  -0.00022  -0.00002   1.87145
   A23        1.89630  -0.00002   0.00019   0.00021   0.00040   1.89670
   A24        1.86068  -0.00019  -0.00066  -0.00094  -0.00159   1.85909
   A25        2.03717   0.00027   0.00044   0.00198   0.00241   2.03958
   A26        1.91384  -0.00019   0.00007  -0.00034  -0.00027   1.91357
   A27        1.87679   0.00015  -0.00021   0.00003  -0.00018   1.87662
   A28        1.88599   0.00013   0.00018   0.00035   0.00053   1.88652
   A29        1.89198  -0.00028  -0.00033  -0.00065  -0.00099   1.89100
   A30        1.84918  -0.00011  -0.00024  -0.00173  -0.00197   1.84721
   A31        1.95561  -0.00008   0.00007   0.00070   0.00077   1.95638
   A32        1.95941   0.00002   0.00014  -0.00014   0.00000   1.95942
   A33        1.83792   0.00016   0.00013   0.00029   0.00042   1.83835
   A34        1.98294  -0.00006  -0.00025   0.00034   0.00009   1.98303
   A35        1.86731  -0.00009  -0.00024  -0.00142  -0.00166   1.86566
   A36        1.84854   0.00007   0.00016   0.00010   0.00026   1.84879
   A37        1.90376  -0.00088  -0.00013  -0.00082  -0.00101   1.90276
   A38        2.19672   0.00022  -0.00015   0.00050   0.00037   2.19708
   A39        2.18270   0.00066   0.00029   0.00031   0.00061   2.18331
   A40        1.82966   0.00099   0.00032   0.00022   0.00046   1.83012
   A41        1.92662  -0.00081   0.00024  -0.00813  -0.00788   1.91874
   A42        1.92441  -0.00069  -0.00170   0.00350   0.00181   1.92623
   A43        1.93553  -0.00039   0.00062  -0.00359  -0.00297   1.93257
   A44        1.98383   0.00008  -0.00083   0.00571   0.00489   1.98872
   A45        1.86470   0.00074   0.00129   0.00181   0.00310   1.86780
   A46        1.81510  -0.00036   0.00005  -0.00155  -0.00154   1.81356
   A47        1.95320  -0.00013   0.00060  -0.00604  -0.00543   1.94778
   A48        1.85337   0.00019  -0.00053   0.00387   0.00334   1.85671
   A49        1.97036  -0.00007  -0.00029   0.00011  -0.00019   1.97017
   A50        1.95259   0.00071   0.00018   0.00425   0.00444   1.95703
   A51        1.91428  -0.00032   0.00000  -0.00054  -0.00055   1.91374
   A52        1.92248   0.00023   0.00026   0.00007   0.00033   1.92281
   A53        1.95500   0.00030   0.00013   0.00089   0.00101   1.95601
   A54        1.92900   0.00030   0.00022   0.00019   0.00041   1.92941
   A55        1.88738  -0.00024  -0.00011  -0.00032  -0.00043   1.88695
   A56        1.88249  -0.00028  -0.00019  -0.00050  -0.00069   1.88181
   A57        1.88535  -0.00035  -0.00034  -0.00040  -0.00074   1.88461
   A58        1.93545   0.00034   0.00019   0.00039   0.00058   1.93603
   A59        1.91643   0.00009  -0.00006   0.00025   0.00019   1.91662
   A60        1.93449   0.00061   0.00052   0.00134   0.00186   1.93635
   A61        1.89461  -0.00050  -0.00062  -0.00160  -0.00222   1.89239
   A62        1.89723  -0.00041  -0.00018  -0.00039  -0.00057   1.89666
   A63        1.88441  -0.00017   0.00013  -0.00007   0.00006   1.88447
   A64        1.86646   0.00060   0.00030   0.00150   0.00180   1.86826
   A65        1.87043  -0.00002   0.00016   0.00067   0.00083   1.87126
   A66        1.95194   0.00042   0.00167  -0.00198  -0.00031   1.95163
   A67        1.94260  -0.00042  -0.00202   0.00174  -0.00028   1.94232
   A68        1.91142   0.00000   0.00062  -0.00025   0.00038   1.91180
   A69        1.88112   0.00018  -0.00004   0.00018   0.00013   1.88125
   A70        1.90462  -0.00016  -0.00040  -0.00030  -0.00070   1.90393
   A71        1.84702  -0.00026   0.00064  -0.00305  -0.00241   1.84461
   A72        1.93088   0.00059   0.00084   0.00050   0.00135   1.93223
   A73        1.95043   0.00030   0.00011   0.00114   0.00126   1.95169
   A74        1.92164   0.00024  -0.00047   0.00147   0.00099   1.92263
   A75        1.88825  -0.00026   0.00048  -0.00114  -0.00066   1.88760
   A76        1.88390  -0.00031  -0.00008  -0.00045  -0.00053   1.88337
   A77        1.88682  -0.00062  -0.00093  -0.00167  -0.00259   1.88423
   A78        1.87746  -0.00033  -0.00148   0.00336   0.00188   1.87934
   A79        1.92791  -0.00060  -0.00047  -0.00230  -0.00278   1.92513
   A80        1.92656  -0.00003   0.00005  -0.00052  -0.00047   1.92609
   A81        1.90606   0.00050   0.00110  -0.00071   0.00039   1.90645
   A82        1.93372   0.00032   0.00046   0.00088   0.00135   1.93507
   A83        1.89230   0.00013   0.00034  -0.00073  -0.00039   1.89191
   A84        1.87679   0.00012  -0.00062   0.00187   0.00125   1.87804
    D1        0.08605  -0.00007   0.00006   0.00050   0.00057   0.08661
    D2       -3.06403  -0.00001  -0.00121   0.00727   0.00607  -3.05796
    D3       -3.08717  -0.00030  -0.00168  -0.00291  -0.00459  -3.09176
    D4        0.04594  -0.00024  -0.00295   0.00386   0.00092   0.04686
    D5        0.37343  -0.00020  -0.00028  -0.00550  -0.00578   0.36764
    D6       -1.88257  -0.00007  -0.00012  -0.00646  -0.00658  -1.88915
    D7        2.39723  -0.00026  -0.00045  -0.00667  -0.00713   2.39011
    D8       -2.73332   0.00005   0.00162  -0.00173  -0.00011  -2.73343
    D9        1.29387   0.00018   0.00179  -0.00268  -0.00090   1.29297
   D10       -0.70952  -0.00001   0.00145  -0.00290  -0.00145  -0.71097
   D11        0.02110   0.00006  -0.00111   0.01355   0.01244   0.03353
   D12       -3.11811   0.00025  -0.00271   0.02097   0.01826  -3.09985
   D13        3.13395  -0.00012  -0.00265   0.01046   0.00781  -3.14142
   D14       -0.00526   0.00006  -0.00424   0.01788   0.01363   0.00838
   D15        0.66902   0.00009  -0.00103   0.00486   0.00383   0.67284
   D16       -1.47174   0.00014  -0.00191   0.00787   0.00597  -1.46577
   D17        2.81601   0.00013  -0.00143   0.00679   0.00536   2.82137
   D18       -2.46353   0.00002   0.00032  -0.00237  -0.00205  -2.46557
   D19        1.67890   0.00007  -0.00056   0.00065   0.00009   1.67900
   D20       -0.31653   0.00006  -0.00009  -0.00043  -0.00052  -0.31704
   D21       -0.09208   0.00041   0.00571  -0.01900  -0.01328  -0.10536
   D22        2.04014   0.00003   0.00572  -0.02315  -0.01742   2.02272
   D23       -2.15469  -0.00031   0.00572  -0.02478  -0.01905  -2.17374
   D24        3.04183   0.00046   0.00456  -0.01287  -0.00830   3.03353
   D25       -1.10913   0.00009   0.00457  -0.01702  -0.01244  -1.12157
   D26        0.97922  -0.00026   0.00457  -0.01865  -0.01407   0.96516
   D27       -1.39310   0.00012   0.00229  -0.00541  -0.00311  -1.39621
   D28        2.66898   0.00067   0.00463  -0.00676  -0.00212   2.66685
   D29        0.66907   0.00024   0.00323  -0.00686  -0.00363   0.66544
   D30        0.74655  -0.00004   0.00286  -0.00708  -0.00421   0.74233
   D31       -1.47456   0.00051   0.00521  -0.00843  -0.00322  -1.47778
   D32        2.80871   0.00008   0.00380  -0.00853  -0.00473   2.80398
   D33        2.77629  -0.00018   0.00273  -0.00784  -0.00511   2.77118
   D34        0.55518   0.00037   0.00507  -0.00919  -0.00412   0.55106
   D35       -1.44473  -0.00006   0.00366  -0.00929  -0.00563  -1.45036
   D36        0.64046   0.00016  -0.00122   0.00451   0.00329   0.64375
   D37       -1.47424  -0.00012  -0.00184   0.00447   0.00263  -1.47161
   D38        2.78774   0.00017  -0.00073   0.00540   0.00467   2.79241
   D39        2.84679   0.00052  -0.00149   0.00572   0.00424   2.85103
   D40        0.73210   0.00024  -0.00211   0.00568   0.00358   0.73567
   D41       -1.28911   0.00053  -0.00100   0.00661   0.00562  -1.28349
   D42       -1.40564  -0.00001  -0.00289   0.00478   0.00188  -1.40376
   D43        2.76285  -0.00029  -0.00351   0.00474   0.00122   2.76407
   D44        0.74164   0.00000  -0.00240   0.00567   0.00327   0.74490
   D45        0.97497  -0.00019  -0.01399  -0.01552  -0.02951   0.94546
   D46       -1.11999  -0.00043  -0.01584  -0.01449  -0.03033  -1.15032
   D47        3.02772  -0.00022  -0.01506  -0.01395  -0.02901   2.99871
   D48       -1.23180  -0.00025  -0.01365  -0.01495  -0.02860  -1.26041
   D49        2.95642  -0.00049  -0.01551  -0.01391  -0.02942   2.92700
   D50        0.82095  -0.00028  -0.01472  -0.01338  -0.02810   0.79285
   D51        2.99027   0.00025  -0.01212  -0.01408  -0.02621   2.96407
   D52        0.89531   0.00002  -0.01398  -0.01305  -0.02702   0.86829
   D53       -1.24016   0.00023  -0.01319  -0.01251  -0.02570  -1.26586
   D54        0.86020   0.00008  -0.00015  -0.00390  -0.00405   0.85615
   D55       -1.29097  -0.00013  -0.00080  -0.00558  -0.00638  -1.29734
   D56        2.98924   0.00001  -0.00045  -0.00338  -0.00382   2.98541
   D57        2.98978   0.00015   0.00023  -0.00375  -0.00352   2.98626
   D58        0.83862  -0.00005  -0.00042  -0.00543  -0.00585   0.83276
   D59       -1.16437   0.00009  -0.00007  -0.00323  -0.00330  -1.16767
   D60       -1.28860   0.00006  -0.00034  -0.00485  -0.00519  -1.29379
   D61        2.84342  -0.00015  -0.00099  -0.00653  -0.00752   2.83590
   D62        0.84043   0.00000  -0.00064  -0.00433  -0.00497   0.83547
   D63       -1.30509   0.00026   0.00126   0.00593   0.00719  -1.29790
   D64        0.93857   0.00016   0.00131   0.00665   0.00795   0.94652
   D65        2.97218   0.00016   0.00120   0.00605   0.00726   2.97943
   D66        0.86036   0.00030   0.00184   0.00721   0.00905   0.86941
   D67        3.10402   0.00020   0.00188   0.00793   0.00981   3.11383
   D68       -1.14556   0.00020   0.00178   0.00733   0.00912  -1.13644
   D69        2.85702   0.00010   0.00149   0.00503   0.00652   2.86354
   D70       -1.18251   0.00000   0.00153   0.00575   0.00728  -1.17523
   D71        0.85110   0.00000   0.00143   0.00515   0.00659   0.85768
   D72       -3.05113  -0.00019  -0.00278  -0.00045  -0.00323  -3.05436
   D73        1.13066  -0.00024  -0.00290  -0.00068  -0.00359   1.12708
   D74       -0.97263  -0.00019  -0.00271  -0.00090  -0.00361  -0.97624
   D75        0.99035  -0.00004  -0.00278  -0.00161  -0.00439   0.98596
   D76       -1.11105  -0.00009  -0.00291  -0.00184  -0.00474  -1.11579
   D77        3.06885  -0.00005  -0.00272  -0.00205  -0.00477   3.06408
   D78       -1.05422   0.00006  -0.00246  -0.00012  -0.00258  -1.05680
   D79        3.12757   0.00001  -0.00258  -0.00035  -0.00293   3.12463
   D80        1.02428   0.00005  -0.00239  -0.00057  -0.00296   1.02132
   D81       -0.07652   0.00021   0.00458  -0.02462  -0.02004  -0.09657
   D82        2.00874  -0.00010   0.00562  -0.03292  -0.02730   1.98144
   D83       -2.21818  -0.00010   0.00631  -0.03354  -0.02721  -2.24540
   D84        3.06271   0.00003   0.00616  -0.03196  -0.02581   3.03690
   D85       -1.13521  -0.00028   0.00720  -0.04027  -0.03307  -1.16828
   D86        0.92105  -0.00029   0.00790  -0.04088  -0.03298   0.88807
   D87        0.09665  -0.00027  -0.00587   0.02531   0.01945   0.11609
   D88       -2.02419   0.00016  -0.00648   0.03361   0.02714  -1.99705
   D89        2.08961   0.00008  -0.00639   0.03091   0.02452   2.11414
   D90       -1.98263   0.00032  -0.00666   0.03670   0.03005  -1.95259
   D91        2.17972   0.00074  -0.00727   0.04500   0.03774   2.21745
   D92        0.01033   0.00066  -0.00718   0.04230   0.03512   0.04546
   D93        2.19934  -0.00041  -0.00822   0.03299   0.02477   2.22411
   D94        0.07851   0.00001  -0.00882   0.04128   0.03246   0.11097
   D95       -2.09088  -0.00006  -0.00873   0.03858   0.02985  -2.06103
   D96        1.00767   0.00045   0.00426   0.00383   0.00810   1.01577
   D97        3.10142   0.00010   0.00357   0.00225   0.00582   3.10725
   D98       -1.10129   0.00032   0.00402   0.00316   0.00718  -1.09410
   D99        3.04842  -0.00014   0.00454  -0.00217   0.00236   3.05078
   D100      -1.14102  -0.00048   0.00384  -0.00375   0.00009  -1.14093
   D101       0.93946  -0.00026   0.00429  -0.00284   0.00145   0.94090
   D102      -1.04455   0.00050   0.00455   0.00308   0.00763  -1.03692
   D103       1.04921   0.00015   0.00386   0.00150   0.00535   1.05456
   D104       3.12968   0.00037   0.00431   0.00241   0.00671   3.13640
   D105      -3.01532   0.00018  -0.00406   0.02109   0.01702  -2.99830
   D106       1.29863   0.00015  -0.00391   0.01871   0.01480   1.31343
   D107      -0.90174  -0.00004  -0.00366   0.01585   0.01219  -0.88955
   D108       2.89410  -0.00030  -0.00046  -0.00212  -0.00258   2.89152
   D109      -1.26844   0.00020   0.00202  -0.00425  -0.00223  -1.27066
   D110       0.80158   0.00011   0.00186  -0.00464  -0.00278   0.79880
   D111      -1.03337   0.00019   0.01100  -0.02076  -0.00976  -1.04312
   D112       1.07183   0.00047   0.01227  -0.02109  -0.00882   1.06302
   D113      -3.11425   0.00004   0.01087  -0.02145  -0.01059  -3.12484
   D114      -3.10415  -0.00005   0.00936  -0.02020  -0.01084  -3.11499
   D115      -0.99895   0.00023   0.01062  -0.02053  -0.00990  -1.00885
   D116       1.09815  -0.00019   0.00922  -0.02089  -0.01167   1.08648
   D117       1.12367  -0.00017   0.00928  -0.02010  -0.01082   1.11285
   D118      -3.05432   0.00010   0.01055  -0.02043  -0.00987  -3.06419
   D119      -0.95722  -0.00032   0.00914  -0.02079  -0.01165  -0.96886
   D120      -3.09889   0.00024   0.00386   0.02053   0.02438  -3.07451
   D121      -1.02000   0.00031   0.00404   0.02038   0.02441  -0.99560
   D122       1.07258   0.00006   0.00418   0.01766   0.02184   1.09443
   D123      -1.05262   0.00008   0.00289   0.02242   0.02531  -1.02731
   D124       1.02626   0.00015   0.00307   0.02227   0.02533   1.05160
   D125       3.11885  -0.00009   0.00322   0.01955   0.02277  -3.14157
   D126       1.02174   0.00010   0.00339   0.02206   0.02545   1.04719
   D127       3.10062   0.00017   0.00357   0.02191   0.02547   3.12610
   D128      -1.08997  -0.00007   0.00372   0.01919   0.02291  -1.06707
   D129       2.92134  -0.00046   0.01292  -0.06225  -0.04933   2.87201
   D130       0.82853   0.00017   0.01373  -0.06104  -0.04732   0.78122
   D131      -1.25464  -0.00051   0.01232  -0.06024  -0.04791  -1.30255
         Item               Value     Threshold  Converged?
 Maximum Force            0.002581     0.000450     NO 
 RMS     Force            0.000504     0.000300     NO 
 Maximum Displacement     0.202283     0.001800     NO 
 RMS     Displacement     0.026267     0.001200     NO 
 Predicted change in Energy=-1.433765D-04
 GradGradGradGradGradGradGradGradGradGradGradGradGradGradGradGradGradGrad

                          Input orientation:                          
 ---------------------------------------------------------------------
 Center     Atomic      Atomic             Coordinates (Angstroms)
 Number     Number       Type             X           Y           Z
 ---------------------------------------------------------------------
      1          6           0        1.757072    0.720497    0.103202
      2          6           0        1.151346   -0.474469    0.295791
      3          6           0       -0.274570   -0.739295    0.682532
      4          6           0       -1.282354    0.228379    0.005039
      5          6           0       -1.331026    1.594680    0.732950
      6          6           0        0.006441    2.124213    1.283013
      7          6           0        1.208360    2.116105    0.318107
      8          6           0        3.142884    0.505904   -0.331646
      9          6           0        3.396521   -0.987289   -0.458885
     10          6           0        2.109764   -1.652954    0.066926
     11          8           0        3.974599    1.386093   -0.550988
     12          6           0        0.938067    2.849160   -1.012050
     13          6           0        2.336246   -2.454110    1.353763
     14          8           0        1.489092   -2.495141   -0.925759
     15          6           0       -2.688274   -0.426180   -0.151597
     16          8           0       -3.093543   -0.885691    1.155266
     17          6           0       -2.660339   -1.614238   -1.129016
     18          6           0       -3.730789    0.597993   -0.634028
     19          8           0       -5.003724   -0.058227   -0.664062
     20          1           0       -0.377512   -0.671179    1.774922
     21          1           0       -0.498594   -1.777000    0.430546
     22          1           0       -0.924971    0.396533   -1.018708
     23          1           0       -2.024338    1.519900    1.580610
     24          1           0       -1.751230    2.343171    0.051877
     25          1           0        0.286085    1.558261    2.180230
     26          1           0       -0.159791    3.156161    1.619358
     27          1           0        2.018278    2.674372    0.811433
     28          1           0        3.567424   -1.249259   -1.509818
     29          1           0        4.300808   -1.269060    0.093157
     30          1           0        0.627422    3.883192   -0.817735
     31          1           0        0.151673    2.361789   -1.598101
     32          1           0        1.845477    2.881274   -1.624565
     33          1           0        1.389368   -2.835513    1.748559
     34          1           0        2.995653   -3.307131    1.149653
     35          1           0        2.812509   -1.834877    2.121925
     36          1           0        2.020707   -3.308463   -0.982580
     37          1           0       -4.046697   -1.074120    1.084370
     38          1           0       -2.328292   -1.290966   -2.122949
     39          1           0       -1.989634   -2.405949   -0.786911
     40          1           0       -3.661865   -2.041619   -1.231518
     41          1           0       -3.778344    1.445360    0.056564
     42          1           0       -3.461751    0.977267   -1.630992
     43          1           0       -5.687058    0.629027   -0.724486
 ---------------------------------------------------------------------
                    Distance matrix (angstroms):
                    1          2          3          4          5
     1  C    0.000000
     2  C    1.353491   0.000000
     3  C    2.567915   1.500979   0.000000
     4  C    3.080573   2.549790   1.552746   0.000000
     5  C    3.270646   3.261082   2.562436   1.548871   0.000000
     6  C    2.535169   3.006420   2.939256   2.624576   1.540063
     7  C    1.514922   2.591297   3.238085   3.140888   2.625349
     8  C    1.468202   2.306736   3.775985   4.446696   4.725956
     9  C    2.433160   2.423495   3.852433   4.856433   5.516949
    10  C    2.399787   1.536154   2.626554   3.879395   4.778048
    11  O    2.405911   3.485611   4.908593   5.411564   5.462752
    12  C    2.538850   3.578050   4.149590   3.582350   3.125304
    13  C    3.460849   2.538163   3.194918   4.702028   5.497908
    14  O    3.386873   2.385241   2.963123   3.995605   5.237463
    15  C    4.597923   3.865899   2.572894   1.558715   2.590062
    16  O    5.216814   4.350504   2.862083   2.417557   3.071980
    17  C    5.146151   4.225884   3.120757   2.565182   3.940957
    18  C    5.538514   5.084288   3.932826   2.557314   2.936133
    19  O    6.848611   6.243354   4.964078   3.791890   4.262916
    20  H    3.047599   2.136336   1.099342   2.181841   2.670020
    21  H    3.381224   2.106430   1.091107   2.194739   3.486060
    22  H    2.925234   2.607230   2.146473   1.097294   2.160726
    23  H    4.137734   3.963993   2.995362   2.168177   1.097635
    24  H    3.865733   4.052597   3.475607   2.166653   1.095751
    25  H    2.679495   2.903752   2.799321   2.993334   2.170483
    26  H    3.450442   4.080733   4.008165   3.526766   2.143766
    27  H    2.094623   3.306457   4.114230   4.186565   3.519905
    28  H    3.123964   3.114154   4.452794   5.291366   6.092028
    29  H    3.229400   3.254465   4.643500   5.781157   6.350424
    30  H    3.482366   4.528095   4.942851   4.204980   3.387836
    31  H    2.857547   3.553946   3.872943   3.029510   2.867168
    32  H    2.768023   3.928180   4.788091   4.413252   4.159732
    33  H    3.935431   2.782394   2.880839   4.423279   5.297038
    34  H    4.341766   3.486333   4.184058   5.666684   6.551453
    35  H    3.423321   2.818676   3.578017   5.050360   5.555176
    36  H    4.181023   3.228242   3.826424   4.939115   6.182068
    37  H    6.153623   5.291606   3.808218   3.240841   3.823723
    38  H    5.068721   4.315653   3.520347   2.816154   4.180628
    39  H    4.960320   3.842996   2.806857   2.840266   4.329985
    40  H    6.227010   5.287309   4.102853   3.513408   4.744957
    41  H    5.582870   5.295736   4.176241   2.777348   2.543455
    42  H    5.505405   5.205834   4.296173   2.826164   3.241822
    43  H    7.490562   7.001603   5.757346   4.482649   4.693786
                    6          7          8          9         10
     6  C    0.000000
     7  C    1.541337   0.000000
     8  C    3.881150   2.599482   0.000000
     9  C    4.920193   3.875928   1.519916   0.000000
    10  C    4.491083   3.883480   2.426286   1.541211   0.000000
    11  O    4.433358   2.990037   1.230689   2.444504   3.618734
    12  C    2.580850   1.542643   3.288619   4.590024   4.775572
    13  C    5.137513   4.819914   3.500422   2.561531   1.532676
    14  O    5.330607   4.784308   3.477682   2.475858   1.442199
    15  C    3.977952   4.676280   5.907927   6.118333   4.957206
    16  O    4.322701   5.312060   6.560523   6.688552   5.370994
    17  C    5.187063   5.565650   6.229623   6.125985   4.917891
    18  C    4.468924   5.254181   6.880937   7.303584   6.298424
    19  O    5.801370   6.654499   8.172880   8.453955   7.326609
    20  H    2.864195   3.522250   4.268060   4.396947   3.172959
    21  H    4.025075   4.252364   4.364968   4.072671   2.636501
    22  H    3.024951   3.048787   4.126919   4.572052   3.819504
    23  H    2.139585   3.521323   5.602240   6.311200   5.426697
    24  H    2.157092   2.980204   5.241659   6.152412   5.556664
    25  H    1.097043   2.151577   3.946932   4.808280   4.254851
    26  H    1.098033   2.155645   4.662396   5.842484   5.539720
    27  H    2.138352   1.100454   2.696965   4.113517   4.391857
    28  H    5.644539   4.498018   2.156136   1.096493   2.184917
    29  H    5.601040   4.590552   2.161421   1.096303   2.224576
    30  H    2.809407   2.179501   4.239093   5.614113   5.799040
    31  H    2.894539   2.202000   3.741064   4.800330   4.767031
    32  H    3.522670   2.182975   2.999548   4.327855   4.846670
    33  H    5.169923   5.157274   4.308960   3.509616   2.178373
    34  H    6.201022   5.770387   4.093306   2.851273   2.166426
    35  H    4.924651   4.630044   3.407112   2.778499   2.179442
    36  H    6.221267   5.637165   4.028945   2.748631   1.962169
    37  H    5.166888   6.195185   7.496109   7.602017   6.266757
    38  H    5.358638   5.484049   6.030860   5.969490   4.962149
    39  H    5.365750   5.647761   5.918521   5.579503   4.254539
    40  H    6.093726   6.588407   7.321493   7.178397   5.928635
    41  H    4.036040   5.038405   6.995476   7.593560   6.653530
    42  H    4.672822   5.187088   6.747717   7.229745   6.390834
    43  H    6.219451   7.130582   8.839534   9.230082   8.162365
                   11         12         13         14         15
    11  O    0.000000
    12  C    3.402010   0.000000
    13  C    4.589057   5.972993   0.000000
    14  O    4.624087   5.373326   2.432195   0.000000
    15  C    6.916483   4.961711   5.623559   4.725497   0.000000
    16  O    7.617805   5.907643   5.655258   5.284084   1.443359
    17  C    7.304691   5.734468   5.642289   4.246773   1.538705
    18  C    7.746032   5.197005   7.076408   6.074516   1.538995
    19  O    9.094456   6.624112   7.980415   6.940007   2.399857
    20  H    5.346316   4.678754   3.274248   3.755626   3.018464
    21  H    5.565791   5.054347   3.057306   2.511212   2.637860
    22  H    5.020337   3.079989   4.938656   3.768040   2.130252
    23  H    6.367799   4.155076   5.904143   5.894628   2.688601
    24  H    5.836486   2.936032   6.435548   5.904636   2.930658
    25  H    4.592857   3.504590   4.580975   5.246376   4.268751
    26  H    4.993668   2.867725   6.146209   6.413552   4.728919
    27  H    2.709806   2.126616   5.166871   5.479210   5.717734
    28  H    2.833766   4.894725   3.341790   2.492551   6.454145
    29  H    2.751576   5.430399   2.617819   3.232214   7.043977
    30  H    4.184525   1.097033   6.913529   6.437180   5.477980
    31  H    4.082057   1.095172   6.056298   5.082372   4.234436
    32  H    2.814480   1.095263   6.130059   5.433340   5.802051
    33  H    5.458324   6.335625   1.094490   2.697736   5.103200
    34  H    5.086931   6.841530   1.097325   2.690053   6.503857
    35  H    4.343912   5.939321   1.095604   3.387589   6.116530
    36  H    5.103218   6.252144   2.507585   0.973312   5.583243
    37  H    8.547997   6.680941   6.535970   6.058455   1.947499
    38  H    7.025963   5.389233   5.932819   4.178005   2.182584
    39  H    7.071585   6.019824   4.826804   3.482638   2.193447
    40  H    8.398091   6.717682   6.544552   5.179916   2.173420
    41  H    7.776938   5.035585   7.367279   6.651195   2.175832
    42  H    7.525481   4.821355   7.368845   6.088171   2.180949
    43  H    9.692826   6.993137   8.842978   7.829308   3.230227
                   16         17         18         19         20
    16  O    0.000000
    17  C    2.436471   0.000000
    18  C    2.410181   2.506959   0.000000
    19  O    2.764677   2.851106   1.432442   0.000000
    20  H    2.794068   3.812285   4.319526   5.265566   0.000000
    21  H    2.837853   2.670556   4.149819   4.944547   1.744949
    22  H    3.327606   2.658359   2.839221   4.119320   3.040409
    23  H    2.666643   4.191586   2.943893   4.050404   2.747839
    24  H    3.666718   4.228720   2.726676   4.105849   3.733937
    25  H    4.294804   5.449521   4.997744   6.219736   2.361151
    26  H    5.015860   6.046735   4.937003   6.245797   3.836682
    27  H    6.238829   6.636790   6.281121   7.678066   4.226208
    28  H    7.183546   6.250060   7.579133   8.694736   5.165870
    29  H    7.480072   7.076045   8.277755   9.413490   5.007242
    30  H    6.362434   6.413112   5.460795   6.875187   5.336109
    31  H    5.353372   4.892468   4.371948   5.771224   4.566861
    32  H    6.805249   6.384167   6.106495   7.514971   5.396121
    33  H    4.924459   5.115865   6.609213   7.376021   2.794083
    34  H    6.552992   6.328385   7.979757   8.822413   4.326366
    35  H    6.059441   6.369408   7.505256   8.485970   3.413332
    36  H    6.049443   4.980365   6.961436   7.746491   4.506722
    37  H    0.974184   2.666982   2.418398   2.237175   3.755282
    38  H    3.390656   1.096660   2.784250   3.287238   4.402622
    39  H    2.702194   1.092559   3.475437   3.822516   3.488747
    40  H    2.712176   1.093717   2.707268   2.460983   4.658730
    41  H    2.666440   3.466508   1.094170   2.069210   4.358687
    42  H    3.371858   2.758649   1.100076   2.094011   4.881614
    43  H    3.543185   3.789052   1.958606   0.971038   6.010729
                   21         22         23         24         25
    21  H    0.000000
    22  H    2.646957   0.000000
    23  H    3.810524   3.037600   0.000000
    24  H    4.322996   2.370286   1.757665   0.000000
    25  H    3.847217   3.612406   2.387273   3.049037   0.000000
    26  H    5.085679   3.893640   2.481005   2.377105   1.751190
    27  H    5.127810   4.147371   4.274013   3.859509   2.473823
    28  H    4.536080   4.809515   6.963246   6.605492   5.680300
    29  H    4.837984   5.596357   7.070946   7.048197   5.335505
    30  H    5.904565   3.821924   4.285912   2.964098   3.809149
    31  H    4.654872   2.314539   3.943096   2.518694   3.865167
    32  H    5.605147   3.770462   5.205954   4.004537   4.319553
    33  H    2.534168   4.843559   5.536354   6.289742   4.550695
    34  H    3.881775   5.812935   6.977554   7.460826   5.663557
    35  H    3.718536   5.367637   5.911230   6.524484   4.230792
    36  H    3.269432   4.733427   6.800399   6.873033   6.057829
    37  H    3.675672   4.041154   3.326429   4.244183   5.186843
    38  H    3.178736   2.456891   4.659367   4.274321   5.785362
    39  H    2.025088   3.006849   4.584610   4.828513   5.449567
    40  H    3.583122   3.671575   4.824311   4.952173   6.339201
    41  H    4.613050   3.224590   2.324825   2.217042   4.587188
    42  H    4.540510   2.673461   3.560196   2.761091   5.376732
    43  H    5.834657   4.776828   4.418443   4.362542   6.706661
                   26         27         28         29         30
    26  H    0.000000
    27  H    2.372519   0.000000
    28  H    6.564419   4.814867   0.000000
    29  H    6.465973   4.612647   1.762887   0.000000
    30  H    2.662274   2.459658   5.955220   6.392901   0.000000
    31  H    3.328675   3.063948   4.971399   5.767038   1.774817
    32  H    3.823572   2.450869   4.476558   5.119032   1.771573
    33  H    6.190052   5.624284   4.228138   3.697379   7.232387
    34  H    7.207745   6.070258   3.410945   2.640710   7.821756
    35  H    5.830746   4.762512   3.755316   2.578969   6.790620
    36  H    7.301782   6.246024   2.628808   3.242721   7.327232
    37  H    5.769708   7.135097   8.045826   8.408409   7.073919
    38  H    6.203563   6.574738   5.927658   6.989747   6.100142
    39  H    6.330523   6.665412   5.722011   6.452650   6.811991
    40  H    6.885414   7.660173   7.277905   8.108993   7.326158
    41  H    4.296870   5.973368   7.979651   8.523034   5.110596
    42  H    5.120087   6.235088   7.374375   8.262929   5.082039
    43  H    6.513885   8.118786   9.475766  10.199448   7.104291
                   31         32         33         34         35
    31  H    0.000000
    32  H    1.771874   0.000000
    33  H    6.304282   6.653395   0.000000
    34  H    6.911948   6.878630   1.777994   0.000000
    35  H    6.207305   6.100280   1.779326   1.773805   0.000000
    36  H    6.001992   6.225408   2.842779   2.344556   3.526522
    37  H    6.052060   7.596130   5.752778   7.388186   6.978823
    38  H    4.446157   5.922527   5.585266   6.566524   6.688993
    39  H    5.289097   6.585170   4.246268   5.423605   5.643405
    40  H    5.836734   7.397309   5.918284   7.182899   7.294233
    41  H    4.361513   6.042798   6.920547   8.346739   7.646241
    42  H    3.869731   5.638436   7.035057   8.233233   7.833191
    43  H    6.152760   7.913397   8.258014   9.715719   9.295994
                   36         37         38         39         40
    36  H    0.000000
    37  H    6.788075   0.000000
    38  H    4.927934   3.645110   0.000000
    39  H    4.115295   3.083337   1.772815   0.000000
    40  H    5.827391   2.539190   1.771030   1.768267   0.000000
    41  H    7.570182   2.734260   3.786873   4.329378   3.719106
    42  H    6.988939   3.453048   2.582950   3.784938   3.051770
    43  H    8.659104   2.977155   4.113803   4.783923   3.389814
                   41         42         43
    41  H    0.000000
    42  H    1.779659   0.000000
    43  H    2.218024   2.427965   0.000000
 Stoichiometry    C15H24O4
 Framework group  C1[X(C15H24O4)]
 Deg. of freedom   123
 Full point group                 C1      NOp   1
 Largest Abelian subgroup         C1      NOp   1
 Largest concise Abelian subgroup C1      NOp   1
                         Standard orientation:                         
 ---------------------------------------------------------------------
 Center     Atomic      Atomic             Coordinates (Angstroms)
 Number     Number       Type             X           Y           Z
 ---------------------------------------------------------------------
      1          6           0        1.786476    0.749114    0.080056
      2          6           0        1.198148   -0.454708    0.271422
      3          6           0       -0.216984   -0.739994    0.682458
      4          6           0       -1.248500    0.223005    0.034672
      5          6           0       -1.298672    1.580980    0.777902
      6          6           0        0.043022    2.120141    1.307955
      7          6           0        1.226204    2.135977    0.320257
      8          6           0        3.166026    0.555079   -0.383420
      9          6           0        3.434085   -0.933678   -0.531385
     10          6           0        2.165293   -1.619600    0.011760
     11          8           0        3.983342    1.447050   -0.609200
     12          6           0        0.922123    2.879711   -0.996611
     13          6           0        2.425514   -2.431481    1.285428
     14          8           0        1.535262   -2.458485   -0.977821
     15          6           0       -2.649657   -0.446063   -0.102074
     16          8           0       -3.024519   -0.923839    1.207313
     17          6           0       -2.627028   -1.623451   -1.092456
     18          6           0       -3.712789    0.570992   -0.553579
     19          8           0       -4.978544   -0.099525   -0.566309
     20          1           0       -0.299695   -0.684479    1.777277
     21          1           0       -0.434026   -1.777528    0.423746
     22          1           0       -0.912772    0.405952   -0.993857
     23          1           0       -1.974686    1.489359    1.637792
     24          1           0       -1.740337    2.331641    0.112989
     25          1           0        0.346243    1.548117    2.193589
     26          1           0       -0.128410    3.146533    1.658391
     27          1           0        2.039065    2.698373    0.803960
     28          1           0        3.587734   -1.182673   -1.588121
     29          1           0        4.351943   -1.210742    0.000265
     30          1           0        0.603563    3.908004   -0.785393
     31          1           0        0.130196    2.389442   -1.572710
     32          1           0        1.817181    2.928688   -1.625954
     33          1           0        1.490778   -2.827886    1.694134
     34          1           0        3.090509   -3.274658    1.059691
     35          1           0        2.909389   -1.814847    2.050918
     36          1           0        2.074874   -3.264981   -1.053442
     37          1           0       -3.976661   -1.122504    1.152614
     38          1           0       -2.317817   -1.286009   -2.089042
     39          1           0       -1.940944   -2.410897   -0.771671
     40          1           0       -3.625428   -2.061268   -1.180377
     41          1           0       -3.756677    1.410498    0.146787
     42          1           0       -3.467264    0.963733   -1.551396
     43          1           0       -5.670661    0.580391   -0.606354
 ---------------------------------------------------------------------
 Rotational constants (GHZ):      0.5947638      0.2486132      0.2009476
 Standard basis: 6-31G(d) (6D, 7F)
 There are   333 symmetry adapted cartesian basis functions of A   symmetry.
 There are   333 symmetry adapted basis functions of A   symmetry.
   333 basis functions,   628 primitive gaussians,   333 cartesian basis functions
    73 alpha electrons       73 beta electrons
       nuclear repulsion energy      1597.1115756486 Hartrees.
 NAtoms=   43 NActive=   43 NUniq=   43 SFac= 1.00D+00 NAtFMM=   60 NAOKFM=F Big=F
 Integral buffers will be    131072 words long.
 Raffenetti 2 integral format.
 Two-electron integral symmetry is turned on.
 ------------------------------------------------------------------------------
 Polarizable Continuum Model (PCM)
 =================================
 Model                : PCM (using non-symmetric T matrix).
 Atomic radii         : SMD-Coulomb.
 Polarization charges : Total charges.
 Charge compensation  : None.
 Solution method      : On-the-fly selection.
 Cavity type          : VdW (van der Waals Surface) (Alpha=1.000).
 Cavity algorithm     : GePol (No added spheres)
                        Default sphere list used, NSphG=   43.
                        Lebedev-Laikov grids with approx.  5.0 points / Ang**2.
                        Smoothing algorithm: Karplus/York (Gamma=1.0000).
                        Polarization charges: spherical gaussians, with
                                              point-specific exponents (IZeta= 3).
                        Self-potential: point-specific (ISelfS= 7).
                        Self-field    : sphere-specific E.n sum rule (ISelfD= 2).
 1st derivatives      : Analytical E(r).r(x)/FMM algorithm (CHGder, D1EAlg=3).
                        Cavity 1st derivative terms included.
 Solvent              : Methanol, Eps=  32.613000 Eps(inf)=   1.765709
 ------------------------------------------------------------------------------
 ------------------------------------------------------------------------------
 Atomic radii for non-electrostatic terms: SMD-CDS.
 ------------------------------------------------------------------------------
 Nuclear repulsion after PCM non-electrostatic terms =     1597.1127346124 Hartrees.
 One-electron integrals computed using PRISM.
 NBasis=   333 RedAO= T EigKep=  9.52D-04  NBF=   333
 NBsUse=   333 1.00D-06 EigRej= -1.00D+00 NBFU=   333
 Initial guess from the checkpoint file:  "DY-202A-11R_13.chk"
 B after Tr=     0.000000    0.000000    0.000000
         Rot=    0.999999   -0.001084   -0.000305   -0.000094 Ang=  -0.13 deg.
 ExpMin= 1.61D-01 ExpMax= 5.48D+03 ExpMxC= 8.25D+02 IAcc=1 IRadAn=         1 AccDes= 0.00D+00
 Harris functional with IExCor=  402 and IRadAn=       1 diagonalized for initial guess.
 HarFok:  IExCor=  402 AccDes= 0.00D+00 IRadAn=         1 IDoV= 1 UseB2=F ITyADJ=14
 ICtDFT=  3500011 ScaDFX=  1.000000  1.000000  1.000000  1.000000
 FoFCou: FMM=F IPFlag=           0 FMFlag=      100000 FMFlg1=           0
         NFxFlg=           0 DoJE=T BraDBF=F KetDBF=T FulRan=T
         wScrn=  0.000000 ICntrl=     500 IOpCl=  0 I1Cent=   200000004 NGrid=           0
         NMat0=    1 NMatS0=      1 NMatT0=    0 NMatD0=    1 NMtDS0=    0 NMtDT0=    0
 Petite list used in FoFCou.
 Keep R1 ints in memory in canonical form, NReq=1565304907.
 Requested convergence on RMS density matrix=1.00D-08 within 128 cycles.
 Requested convergence on MAX density matrix=1.00D-06.
 Requested convergence on             energy=1.00D-06.
 No special actions if energy rises.
 Inv3:  Mode=1 IEnd=    21902412.
 Iteration    1 A*A^-1 deviation from unit magnitude is 5.33D-15 for   2694.
 Iteration    1 A*A^-1 deviation from orthogonality  is 3.31D-15 for   2035   1851.
 Iteration    1 A^-1*A deviation from unit magnitude is 5.33D-15 for   2694.
 Iteration    1 A^-1*A deviation from orthogonality  is 1.58D-10 for   1994   1968.
 Iteration    2 A*A^-1 deviation from unit magnitude is 2.44D-15 for    846.
 Iteration    2 A*A^-1 deviation from orthogonality  is 3.69D-15 for   2479   1248.
 Iteration    2 A^-1*A deviation from unit magnitude is 1.11D-15 for    721.
 Iteration    2 A^-1*A deviation from orthogonality  is 4.01D-16 for   2187    787.
 Error on total polarization charges =  0.05132
 SCF Done:  E(RB3LYP) =  -886.949289527     A.U. after    9 cycles
            NFock=  9  Conv=0.66D-08     -V/T= 2.0094
 SMD-CDS (non-electrostatic) energy       (kcal/mol) =       0.73
 (included in total energy above)
 D1PCM: PCM CHGder 1st derivatives, ID1Alg=3 FixD1E=F DoIter=F DoCFld=F I1PDM=0.
 Calling FoFJK, ICntrl=      2127 FMM=F ISym2X=0 I1Cent= 0 IOpClX= 0 NMat=1 NMatS=1 NMatT=0.
 ***** Axes restored to original set *****
 -------------------------------------------------------------------
 Center     Atomic                   Forces (Hartrees/Bohr)
 Number     Number              X              Y              Z
 -------------------------------------------------------------------
      1        6          -0.003536036    0.003256100   -0.000002336
      2        6           0.002966800   -0.002841286   -0.000123903
      3        6          -0.001177075    0.000511423    0.000435325
      4        6           0.000160377   -0.001129702   -0.000556975
      5        6           0.000197410   -0.000215798    0.000190354
      6        6           0.000006831    0.000150597   -0.000523564
      7        6           0.001729138   -0.001220137   -0.000450608
      8        6           0.001369793   -0.001858364   -0.000037240
      9        6           0.002243221    0.000094432    0.000353874
     10        6          -0.003641926    0.000226425   -0.001640175
     11        8           0.001229875    0.001481791   -0.000237488
     12        6          -0.000185829   -0.000270925    0.000887957
     13        6           0.000776743    0.000882981    0.000291269
     14        8           0.000528989   -0.000275709    0.000710523
     15        6           0.000129007    0.000633011    0.000744925
     16        8           0.000320557    0.000071982    0.000205847
     17        6           0.000537499    0.001492313   -0.000527450
     18        6           0.000966780    0.001329098    0.000208874
     19        8          -0.001029660   -0.001357877   -0.000602095
     20        1          -0.000074862   -0.000133182   -0.000136715
     21        1          -0.000348639   -0.000376576   -0.000163952
     22        1          -0.000166623    0.000128898    0.000241198
     23        1          -0.000138571    0.000015878   -0.000007956
     24        1          -0.000274155    0.000189596   -0.000002607
     25        1           0.000038985    0.000101028    0.000375423
     26        1           0.000063870    0.000082099   -0.000062613
     27        1          -0.000066313   -0.000119135    0.000168503
     28        1          -0.001015184    0.000671473   -0.000063585
     29        1          -0.000340925    0.000496006    0.000192281
     30        1          -0.000103102    0.000064361   -0.000184039
     31        1           0.000064205   -0.000062365   -0.000226376
     32        1           0.000032045    0.000176891   -0.000271285
     33        1          -0.000137566   -0.000444897    0.000088683
     34        1          -0.000093774   -0.000193453    0.000099782
     35        1          -0.000204308   -0.000143282    0.000254431
     36        1          -0.000404359    0.000228736   -0.000051575
     37        1          -0.000325026    0.000133153   -0.000086659
     38        1          -0.000059234   -0.000276303   -0.000090156
     39        1           0.000048030   -0.000499405    0.000264730
     40        1          -0.000334852   -0.000498117    0.000008303
     41        1           0.000051280   -0.000145250   -0.000073782
     42        1           0.000070752   -0.000248478    0.000088205
     43        1           0.000125835   -0.000108030    0.000312646
 -------------------------------------------------------------------
 Cartesian Forces:  Max     0.003641926 RMS     0.000865353

 GradGradGradGradGradGradGradGradGradGradGradGradGradGradGradGradGradGrad
 Berny optimization.
 Using GEDIIS/GDIIS optimizer.
 FormGI is forming the generalized inverse of G from B-inverse, IUseBI=4.
 Internal  Forces:  Max     0.001966617 RMS     0.000391652
 Search for a local minimum.
 Step number   6 out of a maximum of  258
 All quantities printed in internal units (Hartrees-Bohrs-Radians)
 Mixed Optimization -- En-DIIS/RFO-DIIS
 Swapping is turned off.
 Update second derivatives using D2CorX and points    4    5    6
 DE= -1.83D-04 DEPred=-1.43D-04 R= 1.28D+00
 TightC=F SS=  1.41D+00  RLast= 1.94D-01 DXNew= 1.6509D+00 5.8279D-01
 Trust test= 1.28D+00 RLast= 1.94D-01 DXMaxT set to 9.82D-01
 ITU=  1  1  1  1  1  0
     Eigenvalues ---    0.00098   0.00251   0.00333   0.00343   0.00373
     Eigenvalues ---    0.00398   0.00508   0.00698   0.00782   0.00852
     Eigenvalues ---    0.01020   0.01110   0.01219   0.01298   0.01357
     Eigenvalues ---    0.01454   0.02503   0.02639   0.03249   0.03855
     Eigenvalues ---    0.03935   0.04359   0.04419   0.04574   0.04724
     Eigenvalues ---    0.04853   0.05035   0.05082   0.05306   0.05430
     Eigenvalues ---    0.05438   0.05470   0.05544   0.05555   0.05584
     Eigenvalues ---    0.05626   0.05649   0.05717   0.05885   0.05951
     Eigenvalues ---    0.06182   0.06486   0.06778   0.07949   0.08472
     Eigenvalues ---    0.08748   0.08951   0.09051   0.09309   0.09639
     Eigenvalues ---    0.10438   0.11442   0.12165   0.13424   0.13667
     Eigenvalues ---    0.14679   0.15622   0.15922   0.15979   0.16000
     Eigenvalues ---    0.16000   0.16000   0.16000   0.16000   0.16000
     Eigenvalues ---    0.16001   0.16045   0.16077   0.16206   0.16717
     Eigenvalues ---    0.16982   0.18122   0.19702   0.20827   0.22593
     Eigenvalues ---    0.23409   0.24425   0.24984   0.25034   0.26551
     Eigenvalues ---    0.26945   0.27492   0.27977   0.28455   0.28658
     Eigenvalues ---    0.28922   0.29469   0.29506   0.29615   0.30590
     Eigenvalues ---    0.31572   0.31943   0.32388   0.33768   0.33830
     Eigenvalues ---    0.33834   0.33844   0.33949   0.33963   0.33999
     Eigenvalues ---    0.34103   0.34147   0.34160   0.34174   0.34200
     Eigenvalues ---    0.34210   0.34266   0.34283   0.34289   0.34302
     Eigenvalues ---    0.34355   0.34432   0.34491   0.34925   0.35188
     Eigenvalues ---    0.40259   0.40779   0.42013   0.51560   0.52159
     Eigenvalues ---    0.52703   0.52882   0.94529
 En-DIIS/RFO-DIIS IScMMF=        0 using points:     6    5    4    3    2
 RFO step:  Lambda=-9.10376050D-05.
 DidBck=F Rises=F RFO-DIIS coefs:    1.61832   -0.23428   -0.48669   -0.20613    0.30879
 Iteration  1 RMS(Cart)=  0.04721899 RMS(Int)=  0.00196995
 Iteration  2 RMS(Cart)=  0.00212732 RMS(Int)=  0.00008998
 Iteration  3 RMS(Cart)=  0.00001848 RMS(Int)=  0.00008912
 Iteration  4 RMS(Cart)=  0.00000000 RMS(Int)=  0.00008912
 Variable       Old X    -DE/DX   Delta X   Delta X   Delta X     New X
                                 (Linear)    (Quad)   (Total)
    R1        2.55773   0.00146   0.00225   0.00236   0.00466   2.56239
    R2        2.86279  -0.00179  -0.00200  -0.00329  -0.00532   2.85747
    R3        2.77450   0.00188   0.00127   0.00397   0.00520   2.77969
    R4        2.83644   0.00108   0.00123   0.00159   0.00279   2.83923
    R5        2.90291  -0.00197  -0.00421  -0.00350  -0.00759   2.89532
    R6        2.93426  -0.00055  -0.00140   0.00120  -0.00018   2.93408
    R7        2.07746  -0.00014  -0.00045  -0.00047  -0.00092   2.07654
    R8        2.06189   0.00047   0.00131  -0.00008   0.00123   2.06312
    R9        2.92694   0.00029  -0.00076   0.00133   0.00060   2.92754
   R10        2.94555  -0.00075  -0.00536   0.00187  -0.00349   2.94205
   R11        2.07359  -0.00026  -0.00065  -0.00089  -0.00153   2.07206
   R12        2.91030   0.00034   0.00106   0.00180   0.00289   2.91318
   R13        2.07423   0.00008   0.00032   0.00006   0.00038   2.07461
   R14        2.07067   0.00024   0.00078   0.00049   0.00127   2.07194
   R15        2.91270   0.00007   0.00060  -0.00052   0.00010   2.91280
   R16        2.07311   0.00027   0.00028   0.00054   0.00082   2.07393
   R17        2.07498   0.00005  -0.00015   0.00032   0.00017   2.07515
   R18        2.91517  -0.00020  -0.00100  -0.00098  -0.00199   2.91319
   R19        2.07956  -0.00003  -0.00011   0.00006  -0.00005   2.07951
   R20        2.87223  -0.00041  -0.00273  -0.00060  -0.00345   2.86878
   R21        2.32567   0.00193   0.00068   0.00203   0.00271   2.32837
   R22        2.91247   0.00159   0.00173   0.00219   0.00386   2.91633
   R23        2.07207  -0.00025  -0.00080   0.00042  -0.00038   2.07170
   R24        2.07171  -0.00031  -0.00054  -0.00117  -0.00171   2.07001
   R25        2.89634   0.00062   0.00083   0.00252   0.00335   2.89969
   R26        2.72536  -0.00046  -0.00042  -0.00197  -0.00239   2.72297
   R27        2.07309   0.00005  -0.00013   0.00022   0.00009   2.07318
   R28        2.06957   0.00010  -0.00046   0.00039  -0.00007   2.06951
   R29        2.06975   0.00019   0.00010   0.00052   0.00063   2.07037
   R30        2.06829   0.00031   0.00073   0.00065   0.00138   2.06967
   R31        2.07364   0.00008  -0.00008   0.00049   0.00041   2.07405
   R32        2.07039   0.00000   0.00013  -0.00012   0.00001   2.07040
   R33        1.83929  -0.00041  -0.00058  -0.00081  -0.00139   1.83791
   R34        2.72755   0.00004   0.00042  -0.00125  -0.00083   2.72673
   R35        2.90773   0.00003  -0.00052   0.00114   0.00062   2.90835
   R36        2.90828  -0.00043  -0.00273   0.00249  -0.00023   2.90805
   R37        1.84094   0.00030   0.00097   0.00070   0.00167   1.84261
   R38        2.07239  -0.00002   0.00045  -0.00025   0.00021   2.07259
   R39        2.06464   0.00047   0.00058   0.00098   0.00156   2.06620
   R40        2.06682   0.00050   0.00084   0.00129   0.00213   2.06895
   R41        2.70692   0.00147   0.00083   0.00355   0.00438   2.71131
   R42        2.06768  -0.00015   0.00038  -0.00163  -0.00125   2.06644
   R43        2.07884  -0.00015   0.00023  -0.00001   0.00022   2.07907
   R44        1.83500  -0.00018  -0.00014  -0.00006  -0.00020   1.83480
    A1        2.25371   0.00070   0.00283   0.00225   0.00512   2.25883
    A2        1.91295  -0.00046  -0.00197  -0.00222  -0.00457   1.90838
    A3        2.11594  -0.00025  -0.00112  -0.00045  -0.00132   2.11462
    A4        2.23646  -0.00065  -0.00047  -0.00253  -0.00301   2.23345
    A5        1.95724   0.00068   0.00140   0.00136   0.00255   1.95979
    A6        2.08948  -0.00003  -0.00092   0.00118   0.00045   2.08993
    A7        1.97599  -0.00006  -0.00353  -0.00065  -0.00421   1.97179
    A8        1.91140   0.00004   0.00160   0.00088   0.00247   1.91387
    A9        1.87900   0.00021   0.00377   0.00094   0.00473   1.88372
   A10        1.91152   0.00004  -0.00007  -0.00221  -0.00228   1.90924
   A11        1.93765  -0.00021  -0.00076   0.00208   0.00135   1.93900
   A12        1.84334  -0.00002  -0.00077  -0.00099  -0.00178   1.84156
   A13        1.94452   0.00024   0.00014  -0.00335  -0.00319   1.94133
   A14        1.94717  -0.00065  -0.00162   0.00047  -0.00117   1.94601
   A15        1.86627   0.00016   0.00344   0.00077   0.00424   1.87051
   A16        1.97069   0.00039  -0.00248   0.00617   0.00370   1.97439
   A17        1.88969  -0.00024   0.00047  -0.00337  -0.00286   1.88683
   A18        1.83834   0.00009   0.00045  -0.00100  -0.00055   1.83779
   A19        2.03072  -0.00009   0.00109   0.00117   0.00225   2.03297
   A20        1.89936   0.00004   0.00071  -0.00084  -0.00012   1.89924
   A21        1.89918   0.00002  -0.00082   0.00127   0.00048   1.89965
   A22        1.87145   0.00006  -0.00010   0.00037   0.00030   1.87175
   A23        1.89670   0.00007   0.00106  -0.00122  -0.00017   1.89653
   A24        1.85909  -0.00010  -0.00229  -0.00097  -0.00327   1.85582
   A25        2.03958   0.00027   0.00302   0.00311   0.00610   2.04569
   A26        1.91357  -0.00013  -0.00079   0.00065  -0.00015   1.91342
   A27        1.87662   0.00005  -0.00057  -0.00016  -0.00071   1.87591
   A28        1.88652  -0.00005   0.00119  -0.00029   0.00092   1.88743
   A29        1.89100  -0.00015  -0.00057  -0.00252  -0.00310   1.88789
   A30        1.84721  -0.00002  -0.00292  -0.00124  -0.00416   1.84305
   A31        1.95638  -0.00002   0.00105   0.00157   0.00260   1.95897
   A32        1.95942  -0.00002   0.00004  -0.00127  -0.00124   1.95818
   A33        1.83835   0.00010   0.00099   0.00064   0.00165   1.83999
   A34        1.98303  -0.00011   0.00039  -0.00225  -0.00186   1.98117
   A35        1.86566  -0.00007  -0.00269  -0.00127  -0.00396   1.86170
   A36        1.84879   0.00014   0.00003   0.00292   0.00295   1.85174
   A37        1.90276  -0.00057  -0.00055  -0.00218  -0.00340   1.89936
   A38        2.19708   0.00013  -0.00043   0.00149   0.00134   2.19842
   A39        2.18331   0.00045   0.00092   0.00087   0.00207   2.18538
   A40        1.83012   0.00052   0.00029  -0.00114  -0.00166   1.82846
   A41        1.91874  -0.00042  -0.00901  -0.01095  -0.01984   1.89890
   A42        1.92623  -0.00036  -0.00048   0.00688   0.00656   1.93278
   A43        1.93257  -0.00037  -0.00168  -0.00916  -0.01090   1.92167
   A44        1.98872   0.00002   0.00500   0.00785   0.01310   2.00182
   A45        1.86780   0.00057   0.00505   0.00561   0.01067   1.87847
   A46        1.81356  -0.00013  -0.00177  -0.00211  -0.00422   1.80934
   A47        1.94778   0.00003  -0.00523  -0.00724  -0.01237   1.93541
   A48        1.85671   0.00007   0.00324   0.00682   0.01007   1.86679
   A49        1.97017  -0.00027   0.00065  -0.00429  -0.00372   1.96645
   A50        1.95703   0.00043   0.00447   0.00636   0.01094   1.96797
   A51        1.91374  -0.00010  -0.00128   0.00081  -0.00050   1.91324
   A52        1.92281   0.00022   0.00058   0.00119   0.00177   1.92458
   A53        1.95601   0.00006   0.00164  -0.00045   0.00119   1.95720
   A54        1.92941   0.00029   0.00039   0.00181   0.00221   1.93162
   A55        1.88695  -0.00013  -0.00056  -0.00055  -0.00111   1.88584
   A56        1.88181  -0.00023  -0.00109  -0.00074  -0.00183   1.87998
   A57        1.88461  -0.00024  -0.00113  -0.00136  -0.00249   1.88212
   A58        1.93603   0.00011   0.00162  -0.00159   0.00004   1.93608
   A59        1.91662   0.00010  -0.00012   0.00140   0.00129   1.91790
   A60        1.93635   0.00040   0.00228   0.00300   0.00528   1.94163
   A61        1.89239  -0.00030  -0.00358  -0.00243  -0.00601   1.88638
   A62        1.89666  -0.00022  -0.00085  -0.00056  -0.00140   1.89526
   A63        1.88447  -0.00011   0.00042   0.00008   0.00049   1.88496
   A64        1.86826   0.00039   0.00227   0.00295   0.00521   1.87347
   A65        1.87126  -0.00006   0.00231   0.00029   0.00259   1.87384
   A66        1.95163  -0.00060  -0.00272  -0.00257  -0.00527   1.94637
   A67        1.94232   0.00091  -0.00037   0.01034   0.00996   1.95228
   A68        1.91180   0.00040   0.00149  -0.00102   0.00046   1.91226
   A69        1.88125  -0.00030   0.00033  -0.00281  -0.00251   1.87874
   A70        1.90393  -0.00034  -0.00084  -0.00428  -0.00510   1.89883
   A71        1.84461  -0.00021  -0.00111  -0.00640  -0.00752   1.83709
   A72        1.93223   0.00045   0.00305   0.00086   0.00391   1.93614
   A73        1.95169  -0.00009  -0.00061   0.00320   0.00260   1.95429
   A74        1.92263   0.00018   0.00109   0.00132   0.00243   1.92506
   A75        1.88760  -0.00009   0.00005  -0.00152  -0.00147   1.88612
   A76        1.88337  -0.00020  -0.00018  -0.00116  -0.00133   1.88204
   A77        1.88423  -0.00027  -0.00366  -0.00300  -0.00663   1.87760
   A78        1.87934  -0.00133  -0.00326   0.00061  -0.00265   1.87670
   A79        1.92513   0.00023  -0.00234   0.00233  -0.00002   1.92511
   A80        1.92609   0.00020  -0.00068  -0.00064  -0.00132   1.92477
   A81        1.90645   0.00065   0.00409  -0.00025   0.00386   1.91031
   A82        1.93507   0.00030   0.00092  -0.00220  -0.00127   1.93381
   A83        1.89191  -0.00003   0.00123   0.00018   0.00142   1.89333
   A84        1.87804  -0.00005  -0.00151   0.00432   0.00281   1.88084
    D1        0.08661  -0.00008   0.00104  -0.00072   0.00035   0.08696
    D2       -3.05796  -0.00013   0.00561   0.00267   0.00831  -3.04964
    D3       -3.09176  -0.00023  -0.00488  -0.01441  -0.01919  -3.11095
    D4        0.04686  -0.00029  -0.00032  -0.01103  -0.01123   0.03563
    D5        0.36764  -0.00008  -0.00576  -0.00508  -0.01084   0.35680
    D6       -1.88915   0.00011  -0.00722  -0.00223  -0.00945  -1.89859
    D7        2.39011  -0.00011  -0.00786  -0.00544  -0.01329   2.37682
    D8       -2.73343   0.00009   0.00074   0.01003   0.01074  -2.72269
    D9        1.29297   0.00028  -0.00073   0.01288   0.01214   1.30511
   D10       -0.71097   0.00006  -0.00137   0.00968   0.00830  -0.70267
   D11        0.03353   0.00018   0.01080   0.04282   0.05367   0.08720
   D12       -3.09985   0.00010   0.01697   0.02048   0.03752  -3.06233
   D13       -3.14142   0.00007   0.00569   0.03047   0.03620  -3.10522
   D14        0.00838  -0.00002   0.01185   0.00812   0.02005   0.02843
   D15        0.67284   0.00000   0.00176   0.00631   0.00802   0.68086
   D16       -1.46577  -0.00004   0.00310   0.00897   0.01206  -1.45371
   D17        2.82137  -0.00014   0.00120   0.00919   0.01036   2.83173
   D18       -2.46557   0.00006  -0.00316   0.00270  -0.00047  -2.46604
   D19        1.67900   0.00002  -0.00182   0.00536   0.00357   1.68257
   D20       -0.31704  -0.00009  -0.00372   0.00558   0.00187  -0.31518
   D21       -0.10536   0.00034  -0.00993  -0.02384  -0.03370  -0.13906
   D22        2.02272  -0.00006  -0.01311  -0.03421  -0.04722   1.97550
   D23       -2.17374  -0.00012  -0.01558  -0.03305  -0.04859  -2.22233
   D24        3.03353   0.00029  -0.00579  -0.02078  -0.02647   3.00706
   D25       -1.12157  -0.00010  -0.00897  -0.03115  -0.03999  -1.16156
   D26        0.96516  -0.00016  -0.01143  -0.02999  -0.04137   0.92379
   D27       -1.39621   0.00012  -0.00416  -0.00511  -0.00922  -1.40544
   D28        2.66685  -0.00008   0.00036  -0.01108  -0.01071   2.65615
   D29        0.66544   0.00006  -0.00131  -0.01057  -0.01188   0.65356
   D30        0.74233   0.00017  -0.00457  -0.00606  -0.01060   0.73173
   D31       -1.47778  -0.00004  -0.00005  -0.01203  -0.01209  -1.48987
   D32        2.80398   0.00010  -0.00173  -0.01152  -0.01326   2.79072
   D33        2.77118   0.00004  -0.00601  -0.00739  -0.01336   2.75781
   D34        0.55106  -0.00016  -0.00149  -0.01336  -0.01485   0.53621
   D35       -1.45036  -0.00002  -0.00316  -0.01285  -0.01602  -1.46638
   D36        0.64375   0.00018   0.00810   0.00425   0.01236   0.65611
   D37       -1.47161   0.00014   0.00688   0.00360   0.01049  -1.46112
   D38        2.79241   0.00022   0.00965   0.00452   0.01417   2.80658
   D39        2.85103  -0.00018   0.00402   0.00710   0.01114   2.86217
   D40        0.73567  -0.00023   0.00280   0.00645   0.00927   0.74494
   D41       -1.28349  -0.00014   0.00556   0.00737   0.01295  -1.27054
   D42       -1.40376  -0.00001   0.00347   0.00729   0.01077  -1.39299
   D43        2.76407  -0.00005   0.00225   0.00664   0.00890   2.77297
   D44        0.74490   0.00004   0.00502   0.00756   0.01258   0.75748
   D45        0.94546   0.00011   0.00137  -0.04043  -0.03909   0.90637
   D46       -1.15032   0.00001  -0.00034  -0.03784  -0.03821  -1.18853
   D47        2.99871   0.00022   0.00294  -0.03792  -0.03499   2.96372
   D48       -1.26041   0.00001   0.00444  -0.04125  -0.03680  -1.29720
   D49        2.92700  -0.00010   0.00273  -0.03867  -0.03592   2.89109
   D50        0.79285   0.00011   0.00602  -0.03875  -0.03269   0.76015
   D51        2.96407   0.00004   0.00489  -0.03985  -0.03497   2.92910
   D52        0.86829  -0.00007   0.00318  -0.03727  -0.03409   0.83420
   D53       -1.26586   0.00014   0.00646  -0.03735  -0.03086  -1.29673
   D54        0.85615  -0.00006  -0.00886  -0.00622  -0.01506   0.84109
   D55       -1.29734  -0.00009  -0.01214  -0.00874  -0.02086  -1.31820
   D56        2.98541  -0.00003  -0.00800  -0.00752  -0.01550   2.96991
   D57        2.98626  -0.00002  -0.00724  -0.00623  -0.01346   2.97280
   D58        0.83276  -0.00006  -0.01052  -0.00874  -0.01926   0.81350
   D59       -1.16767   0.00000  -0.00638  -0.00753  -0.01391  -1.18157
   D60       -1.29379  -0.00008  -0.00944  -0.00778  -0.01720  -1.31100
   D61        2.83590  -0.00011  -0.01272  -0.01029  -0.02300   2.81289
   D62        0.83547  -0.00005  -0.00858  -0.00908  -0.01765   0.81782
   D63       -1.29790   0.00022   0.01001   0.00738   0.01742  -1.28048
   D64        0.94652   0.00008   0.01132   0.00503   0.01637   0.96289
   D65        2.97943   0.00015   0.00987   0.00654   0.01642   2.99586
   D66        0.86941   0.00021   0.01222   0.01030   0.02254   0.89195
   D67        3.11383   0.00007   0.01353   0.00796   0.02149   3.13532
   D68       -1.13644   0.00014   0.01208   0.00946   0.02154  -1.11490
   D69        2.86354   0.00008   0.00913   0.00742   0.01657   2.88011
   D70       -1.17523  -0.00005   0.01043   0.00508   0.01552  -1.15971
   D71        0.85768   0.00001   0.00898   0.00658   0.01557   0.87326
   D72       -3.05436  -0.00018  -0.00429  -0.01185  -0.01615  -3.07051
   D73        1.12708  -0.00020  -0.00507  -0.01166  -0.01674   1.11033
   D74       -0.97624  -0.00014  -0.00502  -0.01087  -0.01590  -0.99214
   D75        0.98596  -0.00004  -0.00612  -0.01095  -0.01706   0.96890
   D76       -1.11579  -0.00007  -0.00690  -0.01076  -0.01765  -1.13344
   D77        3.06408   0.00000  -0.00685  -0.00998  -0.01681   3.04727
   D78       -1.05680   0.00002  -0.00306  -0.01003  -0.01310  -1.06990
   D79        3.12463   0.00000  -0.00385  -0.00984  -0.01369   3.11094
   D80        1.02132   0.00006  -0.00379  -0.00906  -0.01285   1.00846
   D81       -0.09657   0.00007  -0.01649  -0.05551  -0.07200  -0.16856
   D82        1.98144  -0.00029  -0.02295  -0.07246  -0.09536   1.88608
   D83       -2.24540  -0.00008  -0.02250  -0.06811  -0.09052  -2.33592
   D84        3.03690   0.00015  -0.02263  -0.03338  -0.05600   2.98090
   D85       -1.16828  -0.00021  -0.02909  -0.05033  -0.07936  -1.24764
   D86        0.88807   0.00000  -0.02864  -0.04597  -0.07452   0.81354
   D87        0.11609  -0.00016   0.01540   0.04671   0.06220   0.17830
   D88       -1.99705   0.00004   0.02254   0.05919   0.08179  -1.91526
   D89        2.11414   0.00005   0.02024   0.05643   0.07671   2.19085
   D90       -1.95259   0.00023   0.02679   0.06497   0.09184  -1.86075
   D91        2.21745   0.00043   0.03393   0.07745   0.11143   2.32888
   D92        0.04546   0.00044   0.03163   0.07470   0.10635   0.15180
   D93        2.22411  -0.00024   0.01789   0.05894   0.07684   2.30096
   D94        0.11097  -0.00005   0.02503   0.07142   0.09643   0.20740
   D95       -2.06103  -0.00004   0.02273   0.06866   0.09135  -1.96968
   D96        1.01577   0.00030   0.01265   0.01162   0.02434   1.04011
   D97        3.10725   0.00006   0.00915   0.00850   0.01772   3.12497
   D98       -1.09410   0.00024   0.01106   0.01137   0.02251  -1.07160
   D99        3.05078  -0.00002   0.00730   0.00128   0.00851   3.05929
   D100      -1.14093  -0.00026   0.00380  -0.00184   0.00189  -1.13904
   D101       0.94090  -0.00008   0.00571   0.00104   0.00667   0.94758
   D102      -1.03692   0.00026   0.01266   0.00709   0.01975  -1.01717
   D103       1.05456   0.00002   0.00916   0.00396   0.01313   1.06769
   D104       3.13640   0.00020   0.01107   0.00684   0.01791  -3.12888
   D105      -2.99830   0.00008   0.01390   0.03303   0.04686  -2.95144
   D106       1.31343  -0.00001   0.01201   0.02854   0.04059   1.35402
   D107      -0.88955   0.00010   0.00885   0.02883   0.03770  -0.85185
   D108       2.89152   0.00036  -0.00220  -0.01196  -0.01417   2.87735
   D109      -1.27066  -0.00016  -0.00322  -0.01548  -0.01871  -1.28937
   D110       0.79880  -0.00052  -0.00320  -0.02281  -0.02601   0.77279
   D111      -1.04312  -0.00022  -0.01865  -0.00376  -0.02242  -1.06555
   D112       1.06302  -0.00008  -0.01689  -0.00293  -0.01981   1.04321
   D113      -3.12484  -0.00037  -0.02110  -0.00372  -0.02482   3.13352
   D114      -3.11499  -0.00004  -0.02080  -0.00185  -0.02266  -3.13765
   D115      -1.00885   0.00010  -0.01903  -0.00102  -0.02005  -1.02890
   D116       1.08648  -0.00019  -0.02325  -0.00181  -0.02506   1.06142
   D117       1.11285   0.00029  -0.02157   0.00463  -0.01693   1.09592
   D118      -3.06419   0.00043  -0.01980   0.00546  -0.01432  -3.07851
   D119      -0.96886   0.00014  -0.02401   0.00467  -0.01933  -0.98820
   D120      -3.07451  -0.00049   0.00308  -0.05363  -0.05056  -3.12506
   D121      -0.99560  -0.00038   0.00477  -0.05225  -0.04749  -1.04309
   D122       1.09443  -0.00014   0.00435  -0.05094  -0.04658   1.04784
   D123      -1.02731  -0.00023   0.00586  -0.04917  -0.04332  -1.07063
   D124       1.05160  -0.00012   0.00754  -0.04779  -0.04026   1.01134
   D125      -3.14157   0.00012   0.00713  -0.04648  -0.03934   3.10228
   D126       1.04719  -0.00011   0.00736  -0.05438  -0.04701   1.00018
   D127       3.12610   0.00000   0.00905  -0.05300  -0.04395   3.08215
   D128      -1.06707   0.00024   0.00864  -0.05169  -0.04304  -1.11010
   D129       2.87201  -0.00008  -0.03740  -0.10126  -0.13865   2.73336
   D130       0.78122   0.00006  -0.03497  -0.10427  -0.13926   0.64195
   D131      -1.30255  -0.00051  -0.03972  -0.10298  -0.14269  -1.44524
         Item               Value     Threshold  Converged?
 Maximum Force            0.001967     0.000450     NO 
 RMS     Force            0.000392     0.000300     NO 
 Maximum Displacement     0.207400     0.001800     NO 
 RMS     Displacement     0.047293     0.001200     NO 
 Predicted change in Energy=-2.524875D-04
 GradGradGradGradGradGradGradGradGradGradGradGradGradGradGradGradGradGrad

                          Input orientation:                          
 ---------------------------------------------------------------------
 Center     Atomic      Atomic             Coordinates (Angstroms)
 Number     Number       Type             X           Y           Z
 ---------------------------------------------------------------------
      1          6           0        1.755350    0.712724    0.100921
      2          6           0        1.146393   -0.483385    0.293587
      3          6           0       -0.281257   -0.741487    0.684204
      4          6           0       -1.281912    0.227506   -0.001699
      5          6           0       -1.329463    1.593486    0.727557
      6          6           0        0.009413    2.128275    1.273371
      7          6           0        1.218201    2.109571    0.317148
      8          6           0        3.148984    0.488826   -0.313025
      9          6           0        3.372047   -1.001522   -0.496633
     10          6           0        2.099131   -1.662757    0.072654
     11          8           0        3.999626    1.361941   -0.492475
     12          6           0        0.962411    2.847375   -1.012033
     13          6           0        2.358462   -2.410375    1.387322
     14          8           0        1.461598   -2.547327   -0.869355
     15          6           0       -2.685250   -0.425647   -0.168626
     16          8           0       -3.080616   -0.932723    1.123110
     17          6           0       -2.653628   -1.578840   -1.187334
     18          6           0       -3.744810    0.598546   -0.611894
     19          8           0       -4.997746   -0.092923   -0.714669
     20          1           0       -0.386115   -0.662134    1.775163
     21          1           0       -0.512939   -1.780849    0.443409
     22          1           0       -0.919153    0.398464   -1.022217
     23          1           0       -2.020220    1.517337    1.577438
     24          1           0       -1.756120    2.342158    0.049623
     25          1           0        0.283782    1.577034    2.181835
     26          1           0       -0.156212    3.164890    1.595666
     27          1           0        2.027452    2.659643    0.820614
     28          1           0        3.461165   -1.216041   -1.568034
     29          1           0        4.305036   -1.316160   -0.016595
     30          1           0        0.643278    3.879066   -0.818768
     31          1           0        0.187455    2.359295   -1.612487
     32          1           0        1.877015    2.888525   -1.613808
     33          1           0        1.424227   -2.796822    1.808475
     34          1           0        3.028448   -3.260849    1.207295
     35          1           0        2.832011   -1.757330    2.128701
     36          1           0        1.972915   -3.374552   -0.882062
     37          1           0       -4.037088   -1.106979    1.048588
     38          1           0       -2.351301   -1.218316   -2.178052
     39          1           0       -1.960613   -2.369933   -0.888348
     40          1           0       -3.647295   -2.028458   -1.282998
     41          1           0       -3.830600    1.399767    0.127328
     42          1           0       -3.464013    1.043940   -1.577919
     43          1           0       -5.706948    0.563641   -0.621578
 ---------------------------------------------------------------------
                    Distance matrix (angstroms):
                    1          2          3          4          5
     1  C    0.000000
     2  C    1.355959   0.000000
     3  C    2.569575   1.502458   0.000000
     4  C    3.077487   2.547395   1.552650   0.000000
     5  C    3.268713   3.260611   2.559827   1.549186   0.000000
     6  C    2.535098   3.012219   2.944001   2.627975   1.541591
     7  C    1.512106   2.594057   3.242165   3.145536   2.631610
     8  C    1.470951   2.307281   3.778185   4.449500   4.728591
     9  C    2.430930   2.417944   3.848198   4.838885   5.507895
    10  C    2.400394   1.532136   2.624686   3.874283   4.773601
    11  O    2.410472   3.487702   4.912732   5.424246   5.471862
    12  C    2.534592   3.582241   4.159790   3.594645   3.138646
    13  C    3.431081   2.525601   3.201200   4.705329   5.483337
    14  O    3.414039   2.389906   2.951635   3.997421   5.242756
    15  C    4.592110   3.859853   2.570264   1.556866   2.591950
    16  O    5.209504   4.331006   2.840004   2.417988   3.099150
    17  C    5.133221   4.222950   3.135596   2.559340   3.934956
    18  C    5.547333   5.090612   3.933416   2.564347   2.935633
    19  O    6.849713   6.238548   4.962132   3.797160   4.287225
    20  H    3.046177   2.139064   1.098855   2.179713   2.659926
    21  H    3.388265   2.111692   1.091757   2.196118   3.483331
    22  H    2.917733   2.602975   2.149017   1.096484   2.158274
    23  H    4.133090   3.959620   2.987331   2.168510   1.097835
    24  H    3.871449   4.058053   3.476605   2.167778   1.096422
    25  H    2.691236   2.924877   2.817393   3.006733   2.172038
    26  H    3.449848   4.086819   4.013250   3.528031   2.144630
    27  H    2.093440   3.306455   4.112959   4.188482   3.523383
    28  H    3.068445   3.059509   4.393575   5.199424   6.009434
    29  H    3.260533   3.281274   4.674981   5.796302   6.384934
    30  H    3.479692   4.530059   4.946028   4.208069   3.392153
    31  H    2.846973   3.554364   3.887071   3.049295   2.891939
    32  H    2.772942   3.942301   4.807908   4.433817   4.176197
    33  H    3.916924   2.779221   2.897768   4.443701   5.293958
    34  H    4.316726   3.477255   4.192249   5.675340   6.541108
    35  H    3.372277   2.798551   3.579238   5.040093   5.523499
    36  H    4.209444   3.228644   3.803619   4.933940   6.178833
    37  H    6.145057   5.275165   3.791125   3.236502   3.837552
    38  H    5.078111   4.345456   3.564401   2.823208   4.170485
    39  H    4.928469   3.822240   2.818687   2.827273   4.326453
    40  H    6.214329   5.277529   4.105654   3.510860   4.746910
    41  H    5.628105   5.323942   4.182454   2.808319   2.579436
    42  H    5.492719   5.204911   4.293587   2.812934   3.189597
    43  H    7.498675   6.993001   5.731191   4.480868   4.695011
                    6          7          8          9         10
     6  C    0.000000
     7  C    1.541390   0.000000
     8  C    3.880896   2.598433   0.000000
     9  C    4.922993   3.870426   1.518093   0.000000
    10  C    4.492278   3.881530   2.424922   1.543255   0.000000
    11  O    4.430268   2.991783   1.232122   2.445370   3.616636
    12  C    2.578446   1.541592   3.291271   4.570120   4.775978
    13  C    5.111786   4.782821   3.452748   2.561544   1.534450
    14  O    5.344285   4.811833   3.517812   2.485608   1.440935
    15  C    3.982849   4.679769   5.907233   6.093445   4.947621
    16  O    4.352076   5.327754   6.549137   6.653207   5.335371
    17  C    5.185515   5.555079   6.221733   6.092547   4.917654
    18  C    4.470849   5.270465   6.901142   7.295421   6.303471
    19  O    5.827321   6.674850   8.177344   8.421789   7.310945
    20  H    2.862625   3.518805   4.264055   4.404546   3.174307
    21  H    4.030254   4.260066   4.374163   4.072364   2.640893
    22  H    3.020631   3.047962   4.130479   4.544293   3.815418
    23  H    2.141288   3.525116   5.599317   6.302616   5.417234
    24  H    2.158799   2.995372   5.256083   6.146276   5.559032
    25  H    1.097475   2.152625   3.951950   4.833274   4.270876
    26  H    1.098124   2.153443   4.661409   5.846821   5.541868
    27  H    2.135374   1.100429   2.693589   4.116699   4.387223
    28  H    5.583246   4.432211   2.139878   1.096294   2.178658
    29  H    5.655132   4.623372   2.163862   1.095400   2.234752
    30  H    2.800732   2.179897   4.245947   5.600901   5.798788
    31  H    2.900560   2.201883   3.736028   4.762546   4.761418
    32  H    3.521608   2.183895   3.011395   4.314588   4.858771
    33  H    5.152146   5.132172   4.274462   3.511499   2.180521
    34  H    6.177507   5.736791   4.047958   2.850612   2.169087
    35  H    4.878173   4.564979   3.332823   2.784827   2.184808
    36  H    6.227547   5.664213   4.078313   2.781618   1.964092
    37  H    5.185708   6.204777   7.486001   7.569288   6.238150
    38  H    5.355835   5.481076   6.053577   5.969161   5.006950
    39  H    5.365437   5.623526   5.883152   5.519353   4.231447
    40  H    6.097948   6.584588   7.312111   7.137516   5.915483
    41  H    4.073063   5.101985   7.052540   7.617982   6.674111
    42  H    4.622806   5.162362   6.755726   7.216981   6.403060
    43  H    6.222194   7.157430   8.861621   9.213767   8.147004
                   11         12         13         14         15
    11  O    0.000000
    12  C    3.420691   0.000000
    13  C    4.522989   5.945570   0.000000
    14  O    4.676110   5.419627   2.432224   0.000000
    15  C    6.927331   4.972870   5.639074   4.710510   0.000000
    16  O    7.616129   5.932457   5.642414   5.216184   1.442921
    17  C    7.307312   5.718203   5.695731   4.239595   1.539032
    18  C    7.782887   5.232138   7.092278   6.088472   1.538872
    19  O    9.116946   6.652612   7.993920   6.911668   2.399272
    20  H    5.336084   4.680132   3.277113   3.736505   3.019977
    21  H    5.578195   5.071038   3.087429   2.491914   2.632507
    22  H    5.040169   3.088292   4.943503   3.790650   2.127646
    23  H    6.367671   4.167787   5.885229   5.884841   2.695587
    24  H    5.863728   2.961886   6.426959   5.924973   2.927740
    25  H    4.583197   3.503583   4.564535   5.263779   4.283754
    26  H    4.988180   2.855210   6.119687   6.428302   4.732940
    27  H    2.701426   2.127945   5.112320   5.503520   5.719019
    28  H    2.844778   4.802527   3.372909   2.501748   6.353069
    29  H    2.737145   5.431304   2.637696   3.213738   7.048420
    30  H    4.208023   1.097079   6.882278   6.478482   5.480177
    31  H    4.096558   1.095136   6.038367   5.123536   4.253595
    32  H    2.844877   1.095595   6.108757   5.502297   5.821216
    33  H    5.405771   6.326570   1.095220   2.689687   5.139961
    34  H    5.020219   6.819408   1.097541   2.697518   6.525172
    35  H    4.238365   5.879024   1.095609   3.389759   6.123011
    36  H    5.166596   6.304791   2.495675   0.972578   5.559095
    37  H    8.547468   6.699109   6.535797   5.999055   1.942495
    38  H    7.059261   5.373093   6.026173   4.244662   2.185781
    39  H    7.043299   5.981611   4.882082   3.426859   2.196212
    40  H    8.402091   6.715397   6.583737   5.151807   2.176317
    41  H    7.854809   5.134848   7.376264   6.676848   2.175214
    42  H    7.548856   4.813090   7.390952   6.136849   2.179970
    43  H    9.740202   7.060329   8.827870   7.818412   3.211622
                   16         17         18         19         20
    16  O    0.000000
    17  C    2.436788   0.000000
    18  C    2.407525   2.502563   0.000000
    19  O    2.785334   2.815360   1.434761   0.000000
    20  H    2.785449   3.841660   4.309082   5.271661   0.000000
    21  H    2.788239   2.698644   4.149720   4.929882   1.743896
    22  H    3.323614   2.635412   2.862296   4.119584   3.038805
    23  H    2.708071   4.198986   2.934546   4.088075   2.731207
    24  H    3.692088   4.208303   2.726294   4.125761   3.725611
    25  H    4.328851   5.471674   4.999191   6.250842   2.372345
    26  H    5.056271   6.040294   4.933303   6.276261   3.838123
    27  H    6.252116   6.626395   6.294380   7.699813   4.215528
    28  H    7.079367   6.137365   7.492197   8.575710   5.126923
    29  H    7.482901   7.061348   8.295812   9.408792   5.064094
    30  H    6.386829   6.387031   5.482693   6.899904   5.330162
    31  H    5.385272   4.874568   4.423136   5.805666   4.575389
    32  H    6.831600   6.376986   6.152459   7.547173   5.405003
    33  H    4.923231   5.204541   6.641208   7.410740   2.799167
    34  H    6.538189   6.391352   8.005086   8.840220   4.328398
    35  H    6.053953   6.412502   7.504371   8.494710   3.417715
    36  H    5.959985   4.972189   6.967846   7.706311   4.470244
    37  H    0.975067   2.671322   2.398216   2.249500   3.749053
    38  H    3.392806   1.096769   2.774113   3.226712   4.449629
    39  H    2.714027   1.093385   3.474428   3.799884   3.534106
    40  H    2.703908   1.094844   2.713123   2.427552   4.674878
    41  H    2.644725   3.462037   1.093511   2.073478   4.339502
    42  H    3.368939   2.772771   1.100194   2.095231   4.860793
    43  H    3.490080   3.772674   1.962472   0.970932   5.963066
                   21         22         23         24         25
    21  H    0.000000
    22  H    2.657532   0.000000
    23  H    3.799467   3.036846   0.000000
    24  H    4.324322   2.372194   1.756217   0.000000
    25  H    3.864230   3.619673   2.382705   3.048433   0.000000
    26  H    5.090706   3.884392   2.487828   2.372097   1.748849
    27  H    5.129703   4.146256   4.273324   3.874357   2.462794
    28  H    4.489813   4.700184   6.885560   6.519024   5.653190
    29  H    4.862142   5.589576   7.111857   7.079922   5.419793
    30  H    5.913085   3.820624   4.291129   2.978808   3.798974
    31  H    4.675260   2.327629   3.969678   2.557418   3.875318
    32  H    5.634455   3.790638   5.220407   4.033013   4.320337
    33  H    2.578413   4.869712   5.525356   6.294226   4.535486
    34  H    3.913482   5.826220   6.961114   7.458283   5.646949
    35  H    3.745591   5.352286   5.879752   6.494561   4.196937
    36  H    3.236701   4.755980   6.776787   6.888724   6.062908
    37  H    3.638676   4.034366   3.351786   4.254091   5.211342
    38  H    3.250858   2.449689   4.658016   4.241904   5.810874
    39  H    2.053377   2.960842   4.603751   4.808889   5.481048
    40  H    3.586918   3.660699   4.837575   4.945170   6.360661
    41  H    4.606854   3.286425   2.322524   2.279826   4.602234
    42  H    4.557855   2.683609   3.502131   2.692798   5.335345
    43  H    5.797289   4.807367   4.397405   4.384367   6.691407
                   26         27         28         29         30
    26  H    0.000000
    27  H    2.371575   0.000000
    28  H    6.502843   4.773061   0.000000
    29  H    6.525483   4.657823   1.768928   0.000000
    30  H    2.641727   2.467894   5.870435   6.406428   0.000000
    31  H    3.325558   3.065253   4.847905   5.745460   1.774111
    32  H    3.809345   2.449782   4.399897   5.111335   1.770697
    33  H    6.171311   5.577881   4.248388   3.717836   7.216631
    34  H    7.182131   6.016955   3.474325   2.628574   7.795662
    35  H    5.782893   4.676330   3.788757   2.639456   6.726595
    36  H    7.310036   6.270056   2.710095   3.228747   7.374748
    37  H    5.797357   7.142693   7.942443   8.412455   7.088969
    38  H    6.186425   6.572978   5.844389   6.999164   6.066173
    39  H    6.329333   6.642429   5.584722   6.413170   6.770161
    40  H    6.888050   7.655471   7.160410   8.083979   7.315966
    41  H    4.332760   6.031974   7.930104   8.578202   5.201692
    42  H    5.050903   6.206420   7.284621   8.268369   5.048177
    43  H    6.518692   8.142118   9.387084  10.204875   7.166331
                   31         32         33         34         35
    31  H    0.000000
    32  H    1.770508   0.000000
    33  H    6.310160   6.651331   0.000000
    34  H    6.899885   6.862887   1.774898   0.000000
    35  H    6.159282   6.041718   1.779029   1.774302   0.000000
    36  H    6.049660   6.306408   2.806033   2.343606   3.523940
    37  H    6.078086   7.617678   5.767058   7.388243   6.983847
    38  H    4.423171   5.921416   5.713028   6.676392   6.760575
    39  H    5.244442   6.550196   4.348819   5.484175   5.696237
    40  H    5.836630   7.402983   5.988983   7.230898   7.327660
    41  H    4.482457   6.150189   6.931870   8.362668   7.639578
    42  H    3.881311   5.650696   7.079125   8.272888   7.824709
    43  H    6.241014   7.994129   8.249334   9.709718   9.266324
                   36         37         38         39         40
    36  H    0.000000
    37  H    6.707416   0.000000
    38  H    5.002778   3.642180   0.000000
    39  H    4.059796   3.107816   1.772624   0.000000
    40  H    5.793054   2.537194   1.771173   1.765574   0.000000
    41  H    7.582466   2.678644   3.789124   4.328867   3.711516
    42  H    7.040417   3.442878   2.591542   3.793449   3.091957
    43  H    8.634669   2.892897   4.105892   4.765716   3.376184
                   41         42         43
    41  H    0.000000
    42  H    1.780131   0.000000
    43  H    2.186469   2.485163   0.000000
 Stoichiometry    C15H24O4
 Framework group  C1[X(C15H24O4)]
 Deg. of freedom   123
 Full point group                 C1      NOp   1
 Largest Abelian subgroup         C1      NOp   1
 Largest concise Abelian subgroup C1      NOp   1
                         Standard orientation:                         
 ---------------------------------------------------------------------
 Center     Atomic      Atomic             Coordinates (Angstroms)
 Number     Number       Type             X           Y           Z
 ---------------------------------------------------------------------
      1          6           0        1.786221    0.743087    0.064414
      2          6           0        1.192339   -0.459722    0.262353
      3          6           0       -0.222445   -0.733192    0.687770
      4          6           0       -1.248604    0.233186    0.036745
      5          6           0       -1.288275    1.592405    0.778991
      6          6           0        0.059982    2.133753    1.294401
      7          6           0        1.243471    2.133449    0.306860
      8          6           0        3.170346    0.534506   -0.387680
      9          6           0        3.400749   -0.952278   -0.590155
     10          6           0        2.148616   -1.629081    0.006282
     11          8           0        4.008817    1.416269   -0.581553
     12          6           0        0.946976    2.880457   -1.008654
     13          6           0        2.448352   -2.385748    1.307109
     14          8           0        1.493950   -2.510873   -0.926537
     15          6           0       -2.650423   -0.430315   -0.099281
     16          8           0       -3.007711   -0.951777    1.197809
     17          6           0       -2.635987   -1.574411   -1.128580
     18          6           0       -3.729573    0.588680   -0.505741
     19          8           0       -4.979055   -0.112417   -0.581899
     20          1           0       -0.299394   -0.664097    1.781748
     21          1           0       -0.451812   -1.772365    0.443957
     22          1           0       -0.914063    0.415952   -0.991339
     23          1           0       -1.955929    1.503142    1.645888
     24          1           0       -1.738636    2.343248    0.119028
     25          1           0        0.362519    1.577064    2.190514
     26          1           0       -0.105656    3.166130    1.630017
     27          1           0        2.061069    2.685980    0.793880
     28          1           0        3.463582   -1.156831   -1.665363
     29          1           0        4.348518   -1.263151   -0.137393
     30          1           0        0.624554    3.907724   -0.798059
     31          1           0        0.160616    2.391036   -1.592973
     32          1           0        1.845167    2.934479   -1.633684
     33          1           0        1.528647   -2.783657    1.749057
     34          1           0        3.120354   -3.228968    1.102196
     35          1           0        2.935749   -1.735125    2.041610
     36          1           0        2.011527   -3.333619   -0.959852
     37          1           0       -3.964342   -1.133442    1.146717
     38          1           0       -2.362631   -1.202857   -2.123631
     39          1           0       -1.928928   -2.362172   -0.854739
     40          1           0       -3.628095   -2.031549   -1.202260
     41          1           0       -3.802576    1.382773    0.242491
     42          1           0       -3.477790    1.044703   -1.474800
     43          1           0       -5.690941    0.537323   -0.464573
 ---------------------------------------------------------------------
 Rotational constants (GHZ):      0.5948177      0.2485498      0.2008859
 Standard basis: 6-31G(d) (6D, 7F)
 There are   333 symmetry adapted cartesian basis functions of A   symmetry.
 There are   333 symmetry adapted basis functions of A   symmetry.
   333 basis functions,   628 primitive gaussians,   333 cartesian basis functions
    73 alpha electrons       73 beta electrons
       nuclear repulsion energy      1596.9299668968 Hartrees.
 NAtoms=   43 NActive=   43 NUniq=   43 SFac= 1.00D+00 NAtFMM=   60 NAOKFM=F Big=F
 Integral buffers will be    131072 words long.
 Raffenetti 2 integral format.
 Two-electron integral symmetry is turned on.
 ------------------------------------------------------------------------------
 Polarizable Continuum Model (PCM)
 =================================
 Model                : PCM (using non-symmetric T matrix).
 Atomic radii         : SMD-Coulomb.
 Polarization charges : Total charges.
 Charge compensation  : None.
 Solution method      : On-the-fly selection.
 Cavity type          : VdW (van der Waals Surface) (Alpha=1.000).
 Cavity algorithm     : GePol (No added spheres)
                        Default sphere list used, NSphG=   43.
                        Lebedev-Laikov grids with approx.  5.0 points / Ang**2.
                        Smoothing algorithm: Karplus/York (Gamma=1.0000).
                        Polarization charges: spherical gaussians, with
                                              point-specific exponents (IZeta= 3).
                        Self-potential: point-specific (ISelfS= 7).
                        Self-field    : sphere-specific E.n sum rule (ISelfD= 2).
 1st derivatives      : Analytical E(r).r(x)/FMM algorithm (CHGder, D1EAlg=3).
                        Cavity 1st derivative terms included.
 Solvent              : Methanol, Eps=  32.613000 Eps(inf)=   1.765709
 ------------------------------------------------------------------------------
 ------------------------------------------------------------------------------
 Atomic radii for non-electrostatic terms: SMD-CDS.
 ------------------------------------------------------------------------------
 Nuclear repulsion after PCM non-electrostatic terms =     1596.9311066478 Hartrees.
 One-electron integrals computed using PRISM.
 NBasis=   333 RedAO= T EigKep=  9.57D-04  NBF=   333
 NBsUse=   333 1.00D-06 EigRej= -1.00D+00 NBFU=   333
 Initial guess from the checkpoint file:  "DY-202A-11R_13.chk"
 B after Tr=     0.000000    0.000000    0.000000
         Rot=    0.999997    0.001309   -0.001181    0.001828 Ang=   0.29 deg.
 ExpMin= 1.61D-01 ExpMax= 5.48D+03 ExpMxC= 8.25D+02 IAcc=1 IRadAn=         1 AccDes= 0.00D+00
 Harris functional with IExCor=  402 and IRadAn=       1 diagonalized for initial guess.
 HarFok:  IExCor=  402 AccDes= 0.00D+00 IRadAn=         1 IDoV= 1 UseB2=F ITyADJ=14
 ICtDFT=  3500011 ScaDFX=  1.000000  1.000000  1.000000  1.000000
 FoFCou: FMM=F IPFlag=           0 FMFlag=      100000 FMFlg1=           0
         NFxFlg=           0 DoJE=T BraDBF=F KetDBF=T FulRan=T
         wScrn=  0.000000 ICntrl=     500 IOpCl=  0 I1Cent=   200000004 NGrid=           0
         NMat0=    1 NMatS0=      1 NMatT0=    0 NMatD0=    1 NMtDS0=    0 NMtDT0=    0
 Petite list used in FoFCou.
 Keep R1 ints in memory in canonical form, NReq=1565304907.
 Requested convergence on RMS density matrix=1.00D-08 within 128 cycles.
 Requested convergence on MAX density matrix=1.00D-06.
 Requested convergence on             energy=1.00D-06.
 No special actions if energy rises.
 Inv3:  Mode=1 IEnd=    22227852.
 Iteration    1 A*A^-1 deviation from unit magnitude is 6.66D-15 for   1350.
 Iteration    1 A*A^-1 deviation from orthogonality  is 3.87D-15 for   2499   1257.
 Iteration    1 A^-1*A deviation from unit magnitude is 5.22D-15 for    667.
 Iteration    1 A^-1*A deviation from orthogonality  is 3.45D-11 for   2295   2236.
 Error on total polarization charges =  0.05144
 SCF Done:  E(RB3LYP) =  -886.949371653     A.U. after   10 cycles
            NFock= 10  Conv=0.91D-08     -V/T= 2.0094
 SMD-CDS (non-electrostatic) energy       (kcal/mol) =       0.72
 (included in total energy above)
 D1PCM: PCM CHGder 1st derivatives, ID1Alg=3 FixD1E=F DoIter=F DoCFld=F I1PDM=0.
 Calling FoFJK, ICntrl=      2127 FMM=F ISym2X=0 I1Cent= 0 IOpClX= 0 NMat=1 NMatS=1 NMatT=0.
 ***** Axes restored to original set *****
 -------------------------------------------------------------------
 Center     Atomic                   Forces (Hartrees/Bohr)
 Number     Number              X              Y              Z
 -------------------------------------------------------------------
      1        6          -0.001489018   -0.000044429    0.001029474
      2        6           0.001131823    0.000042838   -0.000767915
      3        6          -0.000888432    0.000472944   -0.000572711
      4        6           0.000173192    0.000116408    0.000224951
      5        6          -0.000211997    0.000132096   -0.000132070
      6        6          -0.000482304    0.000220310    0.000285350
      7        6           0.000366841   -0.000776033    0.000272592
      8        6          -0.000139520    0.000329607   -0.001690051
      9        6           0.001535724   -0.000086428    0.000199307
     10        6          -0.002038905   -0.000279395    0.000487888
     11        8          -0.000042779   -0.000110980    0.000678596
     12        6          -0.000038878    0.000235500    0.000045776
     13        6           0.000740040   -0.000665625    0.000232181
     14        8           0.000813765    0.001163307    0.000425593
     15        6          -0.000044248   -0.000058519   -0.000144042
     16        8          -0.000785647    0.000072895    0.000224086
     17        6           0.000129473   -0.000394172   -0.000536074
     18        6           0.001256879    0.000420661   -0.000824338
     19        8          -0.000889325    0.000139246    0.000679683
     20        1           0.000198591    0.000053233    0.000124591
     21        1          -0.000080707   -0.000047492   -0.000346475
     22        1           0.000249726    0.000068725   -0.000118665
     23        1           0.000083062   -0.000104403    0.000153681
     24        1          -0.000201004   -0.000149442   -0.000141446
     25        1           0.000089193   -0.000260159   -0.000109477
     26        1          -0.000082267    0.000096645   -0.000139001
     27        1           0.000056205   -0.000030655   -0.000139653
     28        1          -0.000311939   -0.000251983   -0.000196872
     29        1          -0.000364760   -0.000443285    0.000198518
     30        1          -0.000042915    0.000040680    0.000000644
     31        1          -0.000139239   -0.000240975   -0.000046834
     32        1           0.000082041    0.000015679   -0.000092524
     33        1          -0.000036812    0.000221221   -0.000104908
     34        1           0.000073008    0.000005421   -0.000084956
     35        1          -0.000062957    0.000038848   -0.000208038
     36        1           0.000259283    0.000052941   -0.000073541
     37        1           0.000190773   -0.000279492    0.000273412
     38        1          -0.000037473    0.000059635    0.000144522
     39        1           0.000498561    0.000130673    0.000451799
     40        1           0.000372399    0.000114849    0.000102431
     41        1           0.000069792    0.000112938    0.000118263
     42        1          -0.000473877   -0.000159850    0.000047700
     43        1           0.000514634    0.000026017    0.000068553
 -------------------------------------------------------------------
 Cartesian Forces:  Max     0.002038905 RMS     0.000475367

 GradGradGradGradGradGradGradGradGradGradGradGradGradGradGradGradGradGrad
 Berny optimization.
 Using GEDIIS/GDIIS optimizer.
 FormGI is forming the generalized inverse of G from B-inverse, IUseBI=4.
 Internal  Forces:  Max     0.001449490 RMS     0.000300073
 Search for a local minimum.
 Step number   7 out of a maximum of  258
 All quantities printed in internal units (Hartrees-Bohrs-Radians)
 Mixed Optimization -- En-DIIS/RFO-DIIS
 Swapping is turned off.
 Update second derivatives using D2CorX and points    6    7
 DE= -8.21D-05 DEPred=-2.52D-04 R= 3.25D-01
 Trust test= 3.25D-01 RLast= 4.91D-01 DXMaxT set to 9.82D-01
 ITU=  0  1  1  1  1  1  0
     Eigenvalues ---    0.00140   0.00244   0.00342   0.00351   0.00385
     Eigenvalues ---    0.00450   0.00511   0.00695   0.00778   0.00832
     Eigenvalues ---    0.01037   0.01106   0.01220   0.01346   0.01373
     Eigenvalues ---    0.01450   0.02494   0.02638   0.03241   0.03846
     Eigenvalues ---    0.03944   0.04351   0.04396   0.04575   0.04715
     Eigenvalues ---    0.04832   0.05036   0.05050   0.05283   0.05386
     Eigenvalues ---    0.05421   0.05476   0.05514   0.05532   0.05579
     Eigenvalues ---    0.05626   0.05682   0.05792   0.05934   0.05962
     Eigenvalues ---    0.06248   0.06608   0.06829   0.07968   0.08481
     Eigenvalues ---    0.08689   0.08984   0.09117   0.09421   0.09606
     Eigenvalues ---    0.10410   0.11444   0.12174   0.13314   0.13652
     Eigenvalues ---    0.14676   0.15535   0.15933   0.15993   0.16000
     Eigenvalues ---    0.16000   0.16000   0.16000   0.16000   0.16000
     Eigenvalues ---    0.16041   0.16045   0.16106   0.16255   0.16931
     Eigenvalues ---    0.17230   0.18285   0.19718   0.20845   0.22296
     Eigenvalues ---    0.23286   0.24404   0.24967   0.25228   0.26277
     Eigenvalues ---    0.27087   0.27456   0.27570   0.28337   0.28572
     Eigenvalues ---    0.28818   0.29396   0.29480   0.29606   0.30576
     Eigenvalues ---    0.31052   0.31701   0.32350   0.33762   0.33804
     Eigenvalues ---    0.33840   0.33847   0.33855   0.33951   0.33993
     Eigenvalues ---    0.34014   0.34111   0.34151   0.34171   0.34207
     Eigenvalues ---    0.34211   0.34257   0.34272   0.34288   0.34297
     Eigenvalues ---    0.34350   0.34421   0.34448   0.34921   0.35114
     Eigenvalues ---    0.40223   0.40640   0.42229   0.51572   0.52362
     Eigenvalues ---    0.52700   0.52887   0.94260
 En-DIIS/RFO-DIIS IScMMF=        0 using points:     7    6    5    4    3
 RFO step:  Lambda=-7.04999203D-05.
 DidBck=T Rises=F RFO-DIIS coefs:    0.49077    0.96929   -0.42753   -0.40541    0.37288
 Iteration  1 RMS(Cart)=  0.03257597 RMS(Int)=  0.00070004
 Iteration  2 RMS(Cart)=  0.00074863 RMS(Int)=  0.00009042
 Iteration  3 RMS(Cart)=  0.00000137 RMS(Int)=  0.00009042
 Iteration  4 RMS(Cart)=  0.00000000 RMS(Int)=  0.00009042
 Variable       Old X    -DE/DX   Delta X   Delta X   Delta X     New X
                                 (Linear)    (Quad)   (Total)
    R1        2.56239  -0.00081  -0.00053  -0.00070  -0.00129   2.56110
    R2        2.85747  -0.00035  -0.00040  -0.00255  -0.00293   2.85454
    R3        2.77969   0.00062   0.00063   0.00252   0.00303   2.78273
    R4        2.83923   0.00014   0.00085   0.00060   0.00149   2.84072
    R5        2.89532  -0.00014   0.00006  -0.00223  -0.00213   2.89319
    R6        2.93408  -0.00080  -0.00089  -0.00127  -0.00217   2.93191
    R7        2.07654   0.00011   0.00015   0.00010   0.00025   2.07678
    R8        2.06312   0.00014   0.00005   0.00016   0.00021   2.06333
    R9        2.92754  -0.00040   0.00066  -0.00087  -0.00024   2.92730
   R10        2.94205  -0.00088   0.00131  -0.00278  -0.00148   2.94057
   R11        2.07206   0.00021   0.00009   0.00042   0.00051   2.07257
   R12        2.91318  -0.00035  -0.00051  -0.00045  -0.00100   2.91218
   R13        2.07461   0.00007  -0.00025   0.00040   0.00015   2.07475
   R14        2.07194   0.00007  -0.00013   0.00024   0.00011   2.07205
   R15        2.91280  -0.00003   0.00008   0.00000   0.00005   2.91285
   R16        2.07393   0.00006   0.00005   0.00033   0.00039   2.07431
   R17        2.07515   0.00006   0.00001   0.00018   0.00018   2.07534
   R18        2.91319   0.00013   0.00043  -0.00018   0.00025   2.91344
   R19        2.07951  -0.00004  -0.00004  -0.00008  -0.00012   2.07939
   R20        2.86878   0.00036   0.00046   0.00025   0.00075   2.86953
   R21        2.32837  -0.00021  -0.00020   0.00037   0.00017   2.32854
   R22        2.91633   0.00005   0.00119   0.00074   0.00206   2.91839
   R23        2.07170   0.00021  -0.00053   0.00062   0.00010   2.07179
   R24        2.07001  -0.00009   0.00049  -0.00074  -0.00025   2.06976
   R25        2.89969   0.00019  -0.00059   0.00110   0.00051   2.90020
   R26        2.72297  -0.00145   0.00105  -0.00335  -0.00230   2.72067
   R27        2.07318   0.00004   0.00002   0.00012   0.00014   2.07332
   R28        2.06951   0.00023   0.00004   0.00062   0.00066   2.07016
   R29        2.07037   0.00013  -0.00005   0.00044   0.00039   2.07077
   R30        2.06967  -0.00008  -0.00010   0.00008  -0.00002   2.06964
   R31        2.07405   0.00005  -0.00006   0.00016   0.00010   2.07415
   R32        2.07040  -0.00014   0.00009  -0.00036  -0.00027   2.07013
   R33        1.83791   0.00009   0.00026  -0.00021   0.00006   1.83796
   R34        2.72673   0.00068   0.00029   0.00061   0.00089   2.72762
[truncated: 1,170,869 more chars]
