# Supplementary material for: New patchoulol- and guaiane-type sesquiterpenoids from Sanguisorba officinalis with anti-melanogenic activity
Source: Nat Prod Bioprospect. 2026 May 12;16(1):63. doi: 10.1007/s13659-026-00616-0 (PMC13161421; doi:10.1007/s13659-026-00616-0)
Supplement: Supplementary file 2 — Additional file 2. It includes the calculated NMR data of compound 11. [file 13659_2026_616_MOESM2_ESM.zip › New folder/11R-opt_freq-conf-14.log]

 Entering Gaussian System, Link 0=/gpfs/home/zhengshan/software/Gaussian/g09/g09
 Input=DY-202A-11R_14.gjf
 Output=DY-202A-11R_14.log
 Initial command:
 /gpfs/home/zhengshan/software/Gaussian/g09/l1.exe "/gpfs/home/zhengshan/software/Gaussian/g09/scratch/zhengshan/%J/Gau-15605.inp" -scrdir="/gpfs/home/zhengshan/software/Gaussian/g09/scratch/zhengshan/%J/"
 Entering Link 1 = /gpfs/home/zhengshan/software/Gaussian/g09/l1.exe PID=     15606.
  
 Copyright (c) 1988,1990,1992,1993,1995,1998,2003,2009,2013,
            Gaussian, Inc.  All Rights Reserved.
  
 This is part of the Gaussian(R) 09 program.  It is based on
 the Gaussian(R) 03 system (copyright 2003, Gaussian, Inc.),
 the Gaussian(R) 98 system (copyright 1998, Gaussian, Inc.),
 the Gaussian(R) 94 system (copyright 1995, Gaussian, Inc.),
 the Gaussian 92(TM) system (copyright 1992, Gaussian, Inc.),
 the Gaussian 90(TM) system (copyright 1990, Gaussian, Inc.),
 the Gaussian 88(TM) system (copyright 1988, Gaussian, Inc.),
 the Gaussian 86(TM) system (copyright 1986, Carnegie Mellon
 University), and the Gaussian 82(TM) system (copyright 1983,
 Carnegie Mellon University). Gaussian is a federally registered
 trademark of Gaussian, Inc.
  
 This software contains proprietary and confidential information,
 including trade secrets, belonging to Gaussian, Inc.
  
 This software is provided under written license and may be
 used, copied, transmitted, or stored only in accord with that
 written license.
  
 The following legend is applicable only to US Government
 contracts under FAR:
  
                    RESTRICTED RIGHTS LEGEND
  
 Use, reproduction and disclosure by the US Government is
 subject to restrictions as set forth in subparagraphs (a)
 and (c) of the Commercial Computer Software - Restricted
 Rights clause in FAR 52.227-19.
  
 Gaussian, Inc.
 340 Quinnipiac St., Bldg. 40, Wallingford CT 06492
  
  
 ---------------------------------------------------------------
 Warning -- This program may not be used in any manner that
 competes with the business of Gaussian, Inc. or will provide
 assistance to any competitor of Gaussian, Inc.  The licensee
 of this program is prohibited from giving any competitor of
 Gaussian, Inc. access to this program.  By using this program,
 the user acknowledges that Gaussian, Inc. is engaged in the
 business of creating and licensing software in the field of
 computational chemistry and represents and warrants to the
 licensee that it is not a competitor of Gaussian, Inc. and that
 it will not use this program in any manner prohibited above.
 ---------------------------------------------------------------
  

 Cite this work as:
 Gaussian 09, Revision D.01,
 M. J. Frisch, G. W. Trucks, H. B. Schlegel, G. E. Scuseria, 
 M. A. Robb, J. R. Cheeseman, G. Scalmani, V. Barone, B. Mennucci, 
 G. A. Petersson, H. Nakatsuji, M. Caricato, X. Li, H. P. Hratchian, 
 A. F. Izmaylov, J. Bloino, G. Zheng, J. L. Sonnenberg, M. Hada, 
 M. Ehara, K. Toyota, R. Fukuda, J. Hasegawa, M. Ishida, T. Nakajima, 
 Y. Honda, O. Kitao, H. Nakai, T. Vreven, J. A. Montgomery, Jr., 
 J. E. Peralta, F. Ogliaro, M. Bearpark, J. J. Heyd, E. Brothers, 
 K. N. Kudin, V. N. Staroverov, T. Keith, R. Kobayashi, J. Normand, 
 K. Raghavachari, A. Rendell, J. C. Burant, S. S. Iyengar, J. Tomasi, 
 M. Cossi, N. Rega, J. M. Millam, M. Klene, J. E. Knox, J. B. Cross, 
 V. Bakken, C. Adamo, J. Jaramillo, R. Gomperts, R. E. Stratmann, 
 O. Yazyev, A. J. Austin, R. Cammi, C. Pomelli, J. W. Ochterski, 
 R. L. Martin, K. Morokuma, V. G. Zakrzewski, G. A. Voth, 
 P. Salvador, J. J. Dannenberg, S. Dapprich, A. D. Daniels, 
 O. Farkas, J. B. Foresman, J. V. Ortiz, J. Cioslowski, 
 and D. J. Fox, Gaussian, Inc., Wallingford CT, 2013.
 
 ******************************************
 Gaussian 09:  ES64L-G09RevD.01 24-Apr-2013
                10-Mar-2024 
 ******************************************
 %nprocshared=4
 Will use up to    4 processors via shared memory.
 %mem=12GB
 %chk=DY-202A-11R_14.chk
 ----------------------------------------------------------
 # opt freq b3lyp/6-31g(d) scrf=(smd,solvent=methanol,read)
 ----------------------------------------------------------
 1/14=-1,18=20,19=15,26=3,38=1,40=2/1,3;
 2/9=110,12=2,17=6,18=5,40=1/2;
 3/5=1,6=6,7=1,11=2,16=1,25=1,30=1,70=32203,71=1,72=3,74=-5/1,2,3;
 4//1;
 5/5=2,38=5,53=3/2;
 6/7=2,8=2,9=2,10=2,28=1/1;
 7//1,2,3,16;
 1/14=-1,18=20,19=15,26=3/3(2);
 2/9=110/2;
 99//99;
 2/9=110/2;
 3/5=1,6=6,7=1,11=2,16=1,25=1,30=1,70=32205,71=1,72=3,74=-5/1,2,3;
 4/5=5,16=3,69=1/1;
 5/5=2,38=5,53=3/2;
 7//1,2,3,16;
 1/14=-1,18=20,19=15,26=3/3(-5);
 2/9=110/2;
 6/7=2,8=2,9=2,10=2,19=2,28=1/1;
 99/9=1/99;
 --------
 opt+freq
 --------
 Symbolic Z-matrix:
 Charge =  0 Multiplicity = 1
 C                    -1.7821    0.6368   -0.1441 
 C                    -1.0824   -0.5041   -0.2343 
 C                     0.3998   -0.6366   -0.4819 
 C                     1.268     0.4855    0.1381 
 C                     1.1893    1.8209   -0.6349 
 C                    -0.1567    2.2114   -1.2489 
 C                    -1.4005    2.0654   -0.3594 
 C                    -3.1818    0.2386    0.1139 
 C                    -3.3505   -1.2475    0.171 
 C                    -1.9208   -1.7486   -0.0461 
 O                    -4.091     1.043     0.2572 
 C                    -1.2793    2.8322    0.9583 
 C                    -1.8409   -2.7127   -1.2275 
 O                    -1.4695   -2.4325    1.1189 
 C                     2.7495    0.0248    0.3617 
 O                     2.7464   -1.1066    1.2598 
 C                     3.5934    1.1121    1.0465 
 C                     3.4449   -0.4605   -0.9313 
 O                     4.7334   -0.9965   -0.6219 
 H                     0.574    -0.7079   -1.5624 
 H                     0.7189   -1.5954   -0.0569 
 H                     0.8608    0.6627    1.144 
 H                     1.9191    1.8233   -1.4526 
 H                     1.501     2.6286    0.0398 
 H                    -0.3044    1.6362   -2.1734 
 H                    -0.0818    3.2585   -1.5726 
 H                    -2.2179    2.5338   -0.926 
 H                    -3.7574   -1.5355    1.1448 
 H                    -4.032    -1.5476   -0.6314 
 H                    -1.0021    3.8756    0.7728 
 H                    -0.5299    2.3985    1.6267 
 H                    -2.2334    2.8369    1.4971 
 H                    -0.8288   -3.1163   -1.3452 
 H                    -2.4965   -3.576    -1.0641 
 H                    -2.1313   -2.2311   -2.1675 
 H                    -1.4014   -1.7886    1.8442 
 H                     2.3976   -0.8062    2.1177 
 H                     3.7896    1.959     0.382 
 H                     3.0887    1.4855    1.945 
 H                     4.5566    0.7128    1.3843 
 H                     2.8835   -1.2689   -1.4088 
 H                     3.5813    0.3458   -1.6566 
 H                     4.578    -1.5803    0.1481 
 

 GradGradGradGradGradGradGradGradGradGradGradGradGradGradGradGradGradGrad
 Berny optimization.
 Initialization pass.
                           ----------------------------
                           !    Initial Parameters    !
                           ! (Angstroms and Degrees)  !
 --------------------------                            --------------------------
 ! Name  Definition              Value          Derivative Info.                !
 --------------------------------------------------------------------------------
 ! R1    R(1,2)                  1.3414         estimate D2E/DX2                !
 ! R2    R(1,7)                  1.4943         estimate D2E/DX2                !
 ! R3    R(1,8)                  1.4779         estimate D2E/DX2                !
 ! R4    R(2,3)                  1.5086         estimate D2E/DX2                !
 ! R5    R(2,10)                 1.5123         estimate D2E/DX2                !
 ! R6    R(3,4)                  1.5483         estimate D2E/DX2                !
 ! R7    R(3,20)                 1.0968         estimate D2E/DX2                !
 ! R8    R(3,21)                 1.0962         estimate D2E/DX2                !
 ! R9    R(4,5)                  1.545          estimate D2E/DX2                !
 ! R10   R(4,15)                 1.5675         estimate D2E/DX2                !
 ! R11   R(4,22)                 1.0996         estimate D2E/DX2                !
 ! R12   R(5,6)                  1.5301         estimate D2E/DX2                !
 ! R13   R(5,23)                 1.096          estimate D2E/DX2                !
 ! R14   R(5,24)                 1.0976         estimate D2E/DX2                !
 ! R15   R(6,7)                  1.5361         estimate D2E/DX2                !
 ! R16   R(6,25)                 1.0988         estimate D2E/DX2                !
 ! R17   R(6,26)                 1.0985         estimate D2E/DX2                !
 ! R18   R(7,12)                 1.5294         estimate D2E/DX2                !
 ! R19   R(7,27)                 1.0994         estimate D2E/DX2                !
 ! R20   R(8,9)                  1.4967         estimate D2E/DX2                !
 ! R21   R(8,11)                 1.2224         estimate D2E/DX2                !
 ! R22   R(9,10)                 1.5304         estimate D2E/DX2                !
 ! R23   R(9,28)                 1.094          estimate D2E/DX2                !
 ! R24   R(9,29)                 1.0947         estimate D2E/DX2                !
 ! R25   R(10,13)                1.527          estimate D2E/DX2                !
 ! R26   R(10,14)                1.4243         estimate D2E/DX2                !
 ! R27   R(12,30)                1.0954         estimate D2E/DX2                !
 ! R28   R(12,31)                1.0938         estimate D2E/DX2                !
 ! R29   R(12,32)                1.0957         estimate D2E/DX2                !
 ! R30   R(13,33)                1.0959         estimate D2E/DX2                !
 ! R31   R(13,34)                1.0963         estimate D2E/DX2                !
 ! R32   R(13,35)                1.0954         estimate D2E/DX2                !
 ! R33   R(14,36)                0.9723         estimate D2E/DX2                !
 ! R34   R(15,16)                1.4445         estimate D2E/DX2                !
 ! R35   R(15,17)                1.5373         estimate D2E/DX2                !
 ! R36   R(15,18)                1.5463         estimate D2E/DX2                !
 ! R37   R(16,37)                0.9736         estimate D2E/DX2                !
 ! R38   R(17,38)                1.0942         estimate D2E/DX2                !
 ! R39   R(17,39)                1.0961         estimate D2E/DX2                !
 ! R40   R(17,40)                1.096          estimate D2E/DX2                !
 ! R41   R(18,19)                1.4294         estimate D2E/DX2                !
 ! R42   R(18,41)                1.0939         estimate D2E/DX2                !
 ! R43   R(18,42)                1.0931         estimate D2E/DX2                !
 ! R44   R(19,43)                0.9787         estimate D2E/DX2                !
 ! A1    A(2,1,7)              132.086          estimate D2E/DX2                !
 ! A2    A(2,1,8)              106.0566         estimate D2E/DX2                !
 ! A3    A(7,1,8)              121.641          estimate D2E/DX2                !
 ! A4    A(1,2,3)              126.7439         estimate D2E/DX2                !
 ! A5    A(1,2,10)             113.7259         estimate D2E/DX2                !
 ! A6    A(3,2,10)             119.5272         estimate D2E/DX2                !
 ! A7    A(2,3,4)              114.9332         estimate D2E/DX2                !
 ! A8    A(2,3,20)             108.8721         estimate D2E/DX2                !
 ! A9    A(2,3,21)             107.4087         estimate D2E/DX2                !
 ! A10   A(4,3,20)             110.6431         estimate D2E/DX2                !
 ! A11   A(4,3,21)             108.3846         estimate D2E/DX2                !
 ! A12   A(20,3,21)            106.1913         estimate D2E/DX2                !
 ! A13   A(3,4,5)              113.4217         estimate D2E/DX2                !
 ! A14   A(3,4,15)             111.9682         estimate D2E/DX2                !
 ! A15   A(3,4,22)             105.9894         estimate D2E/DX2                !
 ! A16   A(5,4,15)             111.9346         estimate D2E/DX2                !
 ! A17   A(5,4,22)             107.4305         estimate D2E/DX2                !
 ! A18   A(15,4,22)            105.4785         estimate D2E/DX2                !
 ! A19   A(4,5,6)              117.786          estimate D2E/DX2                !
 ! A20   A(4,5,23)             109.953          estimate D2E/DX2                !
 ! A21   A(4,5,24)             108.302          estimate D2E/DX2                !
 ! A22   A(6,5,23)             106.6073         estimate D2E/DX2                !
 ! A23   A(6,5,24)             107.9794         estimate D2E/DX2                !
 ! A24   A(23,5,24)            105.5394         estimate D2E/DX2                !
 ! A25   A(5,6,7)              117.108          estimate D2E/DX2                !
 ! A26   A(5,6,25)             108.8005         estimate D2E/DX2                !
 ! A27   A(5,6,26)             107.5492         estimate D2E/DX2                !
 ! A28   A(7,6,25)             109.1847         estimate D2E/DX2                !
 ! A29   A(7,6,26)             108.4473         estimate D2E/DX2                !
 ! A30   A(25,6,26)            105.0824         estimate D2E/DX2                !
 ! A31   A(1,7,6)              112.4009         estimate D2E/DX2                !
 ! A32   A(1,7,12)             112.0515         estimate D2E/DX2                !
 ! A33   A(1,7,27)             106.9611         estimate D2E/DX2                !
 ! A34   A(6,7,12)             112.774          estimate D2E/DX2                !
 ! A35   A(6,7,27)             105.2543         estimate D2E/DX2                !
 ! A36   A(12,7,27)            106.8196         estimate D2E/DX2                !
 ! A37   A(1,8,9)              112.3908         estimate D2E/DX2                !
 ! A38   A(1,8,11)             123.2012         estimate D2E/DX2                !
 ! A39   A(9,8,11)             124.4074         estimate D2E/DX2                !
 ! A40   A(8,9,10)             102.3797         estimate D2E/DX2                !
 ! A41   A(8,9,28)             109.7106         estimate D2E/DX2                !
 ! A42   A(8,9,29)             108.3245         estimate D2E/DX2                !
 ! A43   A(10,9,28)            112.8011         estimate D2E/DX2                !
 ! A44   A(10,9,29)            112.8196         estimate D2E/DX2                !
 ! A45   A(28,9,29)            110.4105         estimate D2E/DX2                !
 ! A46   A(2,10,9)             105.4324         estimate D2E/DX2                !
 ! A47   A(2,10,13)            113.2213         estimate D2E/DX2                !
 ! A48   A(2,10,14)            108.7393         estimate D2E/DX2                !
 ! A49   A(9,10,13)            111.4299         estimate D2E/DX2                !
 ! A50   A(9,10,14)            109.7056         estimate D2E/DX2                !
 ! A51   A(13,10,14)           108.2457         estimate D2E/DX2                !
 ! A52   A(7,12,30)            110.5927         estimate D2E/DX2                !
 ! A53   A(7,12,31)            112.4568         estimate D2E/DX2                !
 ! A54   A(7,12,32)            110.9045         estimate D2E/DX2                !
 ! A55   A(30,12,31)           107.9254         estimate D2E/DX2                !
 ! A56   A(30,12,32)           107.4293         estimate D2E/DX2                !
 ! A57   A(31,12,32)           107.3246         estimate D2E/DX2                !
 ! A58   A(10,13,33)           111.3421         estimate D2E/DX2                !
 ! A59   A(10,13,34)           110.524          estimate D2E/DX2                !
 ! A60   A(10,13,35)           111.8684         estimate D2E/DX2                !
 ! A61   A(33,13,34)           106.1575         estimate D2E/DX2                !
 ! A62   A(33,13,35)           108.3356         estimate D2E/DX2                !
 ! A63   A(34,13,35)           108.3966         estimate D2E/DX2                !
 ! A64   A(10,14,36)           108.3231         estimate D2E/DX2                !
 ! A65   A(4,15,16)            108.4729         estimate D2E/DX2                !
 ! A66   A(4,15,17)            111.9931         estimate D2E/DX2                !
 ! A67   A(4,15,18)            113.454          estimate D2E/DX2                !
 ! A68   A(16,15,17)           106.152          estimate D2E/DX2                !
 ! A69   A(16,15,18)           105.9642         estimate D2E/DX2                !
 ! A70   A(17,15,18)           110.3402         estimate D2E/DX2                !
 ! A71   A(15,16,37)           107.8754         estimate D2E/DX2                !
 ! A72   A(15,17,38)           112.0446         estimate D2E/DX2                !
 ! A73   A(15,17,39)           110.6908         estimate D2E/DX2                !
 ! A74   A(15,17,40)           111.2251         estimate D2E/DX2                !
 ! A75   A(38,17,39)           108.4636         estimate D2E/DX2                !
 ! A76   A(38,17,40)           108.1534         estimate D2E/DX2                !
 ! A77   A(39,17,40)           106.0282         estimate D2E/DX2                !
 ! A78   A(15,18,19)           110.0036         estimate D2E/DX2                !
 ! A79   A(15,18,41)           111.4776         estimate D2E/DX2                !
 ! A80   A(15,18,42)           112.3009         estimate D2E/DX2                !
 ! A81   A(19,18,41)           106.2589         estimate D2E/DX2                !
 ! A82   A(19,18,42)           107.9233         estimate D2E/DX2                !
 ! A83   A(41,18,42)           108.6337         estimate D2E/DX2                !
 ! A84   A(18,19,43)           104.5272         estimate D2E/DX2                !
 ! D1    D(7,1,2,3)              5.8851         estimate D2E/DX2                !
 ! D2    D(7,1,2,10)          -174.747          estimate D2E/DX2                !
 ! D3    D(8,1,2,3)           -179.5534         estimate D2E/DX2                !
 ! D4    D(8,1,2,10)            -0.1855         estimate D2E/DX2                !
 ! D5    D(2,1,7,6)             22.0653         estimate D2E/DX2                !
 ! D6    D(2,1,7,12)          -106.1562         estimate D2E/DX2                !
 ! D7    D(2,1,7,27)           137.1042         estimate D2E/DX2                !
 ! D8    D(8,1,7,6)           -151.7932         estimate D2E/DX2                !
 ! D9    D(8,1,7,12)            79.9853         estimate D2E/DX2                !
 ! D10   D(8,1,7,27)           -36.7544         estimate D2E/DX2                !
 ! D11   D(2,1,8,9)             -0.6362         estimate D2E/DX2                !
 ! D12   D(2,1,8,11)           179.6431         estimate D2E/DX2                !
 ! D13   D(7,1,8,9)            174.6247         estimate D2E/DX2                !
 ! D14   D(7,1,8,11)            -5.096          estimate D2E/DX2                !
 ! D15   D(1,2,3,4)             33.9128         estimate D2E/DX2                !
 ! D16   D(1,2,3,20)           -90.8222         estimate D2E/DX2                !
 ! D17   D(1,2,3,21)           154.5946         estimate D2E/DX2                !
 ! D18   D(10,2,3,4)          -145.4222         estimate D2E/DX2                !
 ! D19   D(10,2,3,20)           89.8429         estimate D2E/DX2                !
 ! D20   D(10,2,3,21)          -24.7403         estimate D2E/DX2                !
 ! D21   D(1,2,10,9)             0.8924         estimate D2E/DX2                !
 ! D22   D(1,2,10,13)          122.9573         estimate D2E/DX2                !
 ! D23   D(1,2,10,14)         -116.6904         estimate D2E/DX2                !
 ! D24   D(3,2,10,9)          -179.6898         estimate D2E/DX2                !
 ! D25   D(3,2,10,13)          -57.6248         estimate D2E/DX2                !
 ! D26   D(3,2,10,14)           62.7274         estimate D2E/DX2                !
 ! D27   D(2,3,4,5)            -75.281          estimate D2E/DX2                !
 ! D28   D(2,3,4,15)           156.8614         estimate D2E/DX2                !
 ! D29   D(2,3,4,22)            42.3459         estimate D2E/DX2                !
 ! D30   D(20,3,4,5)            48.5203         estimate D2E/DX2                !
 ! D31   D(20,3,4,15)          -79.3373         estimate D2E/DX2                !
 ! D32   D(20,3,4,22)          166.1472         estimate D2E/DX2                !
 ! D33   D(21,3,4,5)           164.574          estimate D2E/DX2                !
 ! D34   D(21,3,4,15)           36.7164         estimate D2E/DX2                !
 ! D35   D(21,3,4,22)          -77.7991         estimate D2E/DX2                !
 ! D36   D(3,4,5,6)             36.2942         estimate D2E/DX2                !
 ! D37   D(3,4,5,23)           -86.0489         estimate D2E/DX2                !
 ! D38   D(3,4,5,24)           159.0992         estimate D2E/DX2                !
 ! D39   D(15,4,5,6)           164.1693         estimate D2E/DX2                !
 ! D40   D(15,4,5,23)           41.8262         estimate D2E/DX2                !
 ! D41   D(15,4,5,24)          -73.0257         estimate D2E/DX2                !
 ! D42   D(22,4,5,6)           -80.4911         estimate D2E/DX2                !
 ! D43   D(22,4,5,23)          157.1658         estimate D2E/DX2                !
 ! D44   D(22,4,5,24)           42.3139         estimate D2E/DX2                !
 ! D45   D(3,4,15,16)          -60.1054         estimate D2E/DX2                !
 ! D46   D(3,4,15,17)         -176.9289         estimate D2E/DX2                !
 ! D47   D(3,4,15,18)           57.3484         estimate D2E/DX2                !
 ! D48   D(5,4,15,16)          171.2488         estimate D2E/DX2                !
 ! D49   D(5,4,15,17)           54.4252         estimate D2E/DX2                !
 ! D50   D(5,4,15,18)          -71.2975         estimate D2E/DX2                !
 ! D51   D(22,4,15,16)          54.7234         estimate D2E/DX2                !
 ! D52   D(22,4,15,17)         -62.1001         estimate D2E/DX2                !
 ! D53   D(22,4,15,18)         172.1772         estimate D2E/DX2                !
 ! D54   D(4,5,6,7)             46.4035         estimate D2E/DX2                !
 ! D55   D(4,5,6,25)           -77.9463         estimate D2E/DX2                !
 ! D56   D(4,5,6,26)           168.7283         estimate D2E/DX2                !
 ! D57   D(23,5,6,7)           170.4367         estimate D2E/DX2                !
 ! D58   D(23,5,6,25)           46.0869         estimate D2E/DX2                !
 ! D59   D(23,5,6,26)          -67.2384         estimate D2E/DX2                !
 ! D60   D(24,5,6,7)           -76.565          estimate D2E/DX2                !
 ! D61   D(24,5,6,25)          159.0852         estimate D2E/DX2                !
 ! D62   D(24,5,6,26)           45.7599         estimate D2E/DX2                !
 ! D63   D(5,6,7,1)            -72.2561         estimate D2E/DX2                !
 ! D64   D(5,6,7,12)            55.5843         estimate D2E/DX2                !
 ! D65   D(5,6,7,27)           171.6741         estimate D2E/DX2                !
 ! D66   D(25,6,7,1)            51.8995         estimate D2E/DX2                !
 ! D67   D(25,6,7,12)          179.74           estimate D2E/DX2                !
 ! D68   D(25,6,7,27)          -64.1703         estimate D2E/DX2                !
 ! D69   D(26,6,7,1)           165.8843         estimate D2E/DX2                !
 ! D70   D(26,6,7,12)          -66.2753         estimate D2E/DX2                !
 ! D71   D(26,6,7,27)           49.8145         estimate D2E/DX2                !
 ! D72   D(1,7,12,30)         -179.8295         estimate D2E/DX2                !
 ! D73   D(1,7,12,31)           59.4357         estimate D2E/DX2                !
 ! D74   D(1,7,12,32)          -60.7495         estimate D2E/DX2                !
 ! D75   D(6,7,12,30)           52.1468         estimate D2E/DX2                !
 ! D76   D(6,7,12,31)          -68.588          estimate D2E/DX2                !
 ! D77   D(6,7,12,32)          171.2269         estimate D2E/DX2                !
 ! D78   D(27,7,12,30)         -63.0047         estimate D2E/DX2                !
 ! D79   D(27,7,12,31)         176.2605         estimate D2E/DX2                !
 ! D80   D(27,7,12,32)          56.0753         estimate D2E/DX2                !
 ! D81   D(1,8,9,10)             1.1322         estimate D2E/DX2                !
 ! D82   D(1,8,9,28)           121.138          estimate D2E/DX2                !
 ! D83   D(1,8,9,29)          -118.272          estimate D2E/DX2                !
 ! D84   D(11,8,9,10)         -179.151          estimate D2E/DX2                !
 ! D85   D(11,8,9,28)          -59.1452         estimate D2E/DX2                !
 ! D86   D(11,8,9,29)           61.4448         estimate D2E/DX2                !
 ! D87   D(8,9,10,2)            -1.1467         estimate D2E/DX2                !
 ! D88   D(8,9,10,13)         -124.3602         estimate D2E/DX2                !
 ! D89   D(8,9,10,14)          115.7821         estimate D2E/DX2                !
 ! D90   D(28,9,10,2)         -118.976          estimate D2E/DX2                !
 ! D91   D(28,9,10,13)         117.8104         estimate D2E/DX2                !
 ! D92   D(28,9,10,14)          -2.0472         estimate D2E/DX2                !
 ! D93   D(29,9,10,2)          115.0575         estimate D2E/DX2                !
 ! D94   D(29,9,10,13)          -8.156          estimate D2E/DX2                !
 ! D95   D(29,9,10,14)        -128.0137         estimate D2E/DX2                !
 ! D96   D(2,10,13,33)          64.7021         estimate D2E/DX2                !
 ! D97   D(2,10,13,34)        -177.5688         estimate D2E/DX2                !
 ! D98   D(2,10,13,35)         -56.6806         estimate D2E/DX2                !
 ! D99   D(9,10,13,33)        -176.6476         estimate D2E/DX2                !
 ! D100  D(9,10,13,34)         -58.9185         estimate D2E/DX2                !
 ! D101  D(9,10,13,35)          61.9697         estimate D2E/DX2                !
 ! D102  D(14,10,13,33)        -55.9304         estimate D2E/DX2                !
 ! D103  D(14,10,13,34)         61.7986         estimate D2E/DX2                !
 ! D104  D(14,10,13,35)       -177.3132         estimate D2E/DX2                !
 ! D105  D(2,10,14,36)          48.8144         estimate D2E/DX2                !
 ! D106  D(9,10,14,36)         -66.019          estimate D2E/DX2                !
 ! D107  D(13,10,14,36)        172.1975         estimate D2E/DX2                !
 ! D108  D(4,15,16,37)         -63.6368         estimate D2E/DX2                !
 ! D109  D(17,15,16,37)         56.8818         estimate D2E/DX2                !
 ! D110  D(18,15,16,37)        174.2202         estimate D2E/DX2                !
 ! D111  D(4,15,17,38)         -70.6196         estimate D2E/DX2                !
 ! D112  D(4,15,17,39)          50.5904         estimate D2E/DX2                !
 ! D113  D(4,15,17,40)         168.1913         estimate D2E/DX2                !
 ! D114  D(16,15,17,38)        171.1682         estimate D2E/DX2                !
 ! D115  D(16,15,17,39)        -67.6218         estimate D2E/DX2                !
 ! D116  D(16,15,17,40)         49.979          estimate D2E/DX2                !
 ! D117  D(18,15,17,38)         56.7907         estimate D2E/DX2                !
 ! D118  D(18,15,17,39)        178.0007         estimate D2E/DX2                !
 ! D119  D(18,15,17,40)        -64.3984         estimate D2E/DX2                !
 ! D120  D(4,15,18,19)        -173.7323         estimate D2E/DX2                !
 ! D121  D(4,15,18,41)         -56.1241         estimate D2E/DX2                !
 ! D122  D(4,15,18,42)          66.0499         estimate D2E/DX2                !
 ! D123  D(16,15,18,19)        -54.8272         estimate D2E/DX2                !
 ! D124  D(16,15,18,41)         62.7809         estimate D2E/DX2                !
 ! D125  D(16,15,18,42)       -175.045          estimate D2E/DX2                !
 ! D126  D(17,15,18,19)         59.6692         estimate D2E/DX2                !
 ! D127  D(17,15,18,41)        177.2774         estimate D2E/DX2                !
 ! D128  D(17,15,18,42)        -60.5485         estimate D2E/DX2                !
 ! D129  D(15,18,19,43)         46.3486         estimate D2E/DX2                !
 ! D130  D(41,18,19,43)        -74.4516         estimate D2E/DX2                !
 ! D131  D(42,18,19,43)        169.1805         estimate D2E/DX2                !
 --------------------------------------------------------------------------------
 Trust Radius=3.00D-01 FncErr=1.00D-07 GrdErr=1.00D-06
 Number of steps in this run=    258 maximum allowed number of steps=    258.
 GradGradGradGradGradGradGradGradGradGradGradGradGradGradGradGradGradGrad

                          Input orientation:                          
 ---------------------------------------------------------------------
 Center     Atomic      Atomic             Coordinates (Angstroms)
 Number     Number       Type             X           Y           Z
 ---------------------------------------------------------------------
      1          6           0       -1.782100    0.636800   -0.144100
      2          6           0       -1.082400   -0.504100   -0.234300
      3          6           0        0.399800   -0.636600   -0.481900
      4          6           0        1.268000    0.485500    0.138100
      5          6           0        1.189300    1.820900   -0.634900
      6          6           0       -0.156700    2.211400   -1.248900
      7          6           0       -1.400500    2.065400   -0.359400
      8          6           0       -3.181800    0.238600    0.113900
      9          6           0       -3.350500   -1.247500    0.171000
     10          6           0       -1.920800   -1.748600   -0.046100
     11          8           0       -4.091000    1.043000    0.257200
     12          6           0       -1.279300    2.832200    0.958300
     13          6           0       -1.840900   -2.712700   -1.227500
     14          8           0       -1.469500   -2.432500    1.118900
     15          6           0        2.749500    0.024800    0.361700
     16          8           0        2.746400   -1.106600    1.259800
     17          6           0        3.593400    1.112100    1.046500
     18          6           0        3.444900   -0.460500   -0.931300
     19          8           0        4.733400   -0.996500   -0.621900
     20          1           0        0.574000   -0.707900   -1.562400
     21          1           0        0.718900   -1.595400   -0.056900
     22          1           0        0.860800    0.662700    1.144000
     23          1           0        1.919100    1.823300   -1.452600
     24          1           0        1.501000    2.628600    0.039800
     25          1           0       -0.304400    1.636200   -2.173400
     26          1           0       -0.081800    3.258500   -1.572600
     27          1           0       -2.217900    2.533800   -0.926000
     28          1           0       -3.757400   -1.535500    1.144800
     29          1           0       -4.032000   -1.547600   -0.631400
     30          1           0       -1.002100    3.875600    0.772800
     31          1           0       -0.529900    2.398500    1.626700
     32          1           0       -2.233400    2.836900    1.497100
     33          1           0       -0.828800   -3.116300   -1.345200
     34          1           0       -2.496500   -3.576000   -1.064100
     35          1           0       -2.131300   -2.231100   -2.167500
     36          1           0       -1.401400   -1.788600    1.844200
     37          1           0        2.397600   -0.806200    2.117700
     38          1           0        3.789600    1.959000    0.382000
     39          1           0        3.088700    1.485500    1.945000
     40          1           0        4.556600    0.712800    1.384300
     41          1           0        2.883500   -1.268900   -1.408800
     42          1           0        3.581300    0.345800   -1.656600
     43          1           0        4.578000   -1.580300    0.148100
 ---------------------------------------------------------------------
                    Distance matrix (angstroms):
                    1          2          3          4          5
     1  C    0.000000
     2  C    1.341406   0.000000
     3  C    2.548793   1.508568   0.000000
     4  C    3.066861   2.577280   1.548315   0.000000
     5  C    3.236077   3.275168   2.585735   1.544997   0.000000
     6  C    2.518308   3.043070   3.001514   2.632920   1.530099
     7  C    1.494279   2.592136   3.249137   3.140777   2.615864
     8  C    1.477933   2.253958   3.734811   4.456710   4.708597
     9  C    2.471791   2.420989   3.855415   4.933043   5.538442
    10  C    2.391438   1.512321   2.609914   3.897894   4.770821
    11  O    2.378457   3.418591   4.851248   5.389237   5.411334
    12  C    2.507564   3.548515   4.114137   3.559279   3.107250
    13  C    3.520847   2.537653   3.144336   4.664612   5.485145
    14  O    3.333690   2.387409   3.046654   4.119539   5.313797
    15  C    4.600628   3.913874   2.582673   1.567509   2.579421
    16  O    5.051504   4.153920   2.959890   2.445130   3.818993
    17  C    5.526250   5.110348   3.948802   2.573966   3.018145
    18  C    5.398637   4.580847   3.083116   2.603349   3.221858
    19  O    6.734070   5.849463   4.350772   3.844856   4.527533
    20  H    3.061209   2.132849   1.096772   2.190329   2.762911
    21  H    3.353404   2.113549   1.096242   2.160944   3.496636
    22  H    2.940203   2.652764   2.131725   1.099567   2.147982
    23  H    4.101077   3.988740   3.049859   2.178065   1.096014
    24  H    3.844455   4.069754   3.485160   2.157969   1.097614
    25  H    2.701936   2.991033   2.919365   3.023175   2.152263
    26  H    3.435832   4.116966   4.073496   3.526753   2.135807
    27  H    2.097593   3.316119   4.135337   4.180830   3.493133
    28  H    3.206550   3.181403   4.553733   5.509313   6.237194
    29  H    3.173502   3.153842   4.526933   5.728492   6.213596
    30  H    3.455276   4.494716   4.888716   4.129041   3.317476
    31  H    2.794159   3.491943   3.810822   3.017937   2.898983
    32  H    2.781663   3.935077   4.787002   4.431226   4.158432
    33  H    4.054279   2.849912   2.898906   4.423767   5.380818
    34  H    4.370864   3.482071   4.167443   5.666792   6.549493
    35  H    3.527171   2.796423   3.433678   4.924525   5.458384
    36  H    3.159246   2.464115   3.159457   3.899744   5.087844
    37  H    4.966677   4.211124   3.282970   2.619790   3.992299
    38  H    5.750551   5.493912   4.355939   2.930726   2.795482
    39  H    5.367432   5.109396   4.198016   2.753150   3.221195
    40  H    6.520805   5.991580   4.752112   3.524141   4.079677
    41  H    5.196054   4.206273   2.725383   2.842650   3.607783
    42  H    5.580179   4.949279   3.530860   2.931181   2.990227
    43  H    6.741794   5.774475   4.329529   3.901760   4.864621
                    6          7          8          9         10
     6  C    0.000000
     7  C    1.536087   0.000000
     8  C    3.860103   2.595042   0.000000
     9  C    4.917363   3.880610   1.496734   0.000000
    10  C    4.498931   3.862055   2.358958   1.530450   0.000000
    11  O    4.371752   2.943516   1.222391   2.408768   3.548914
    12  C    2.552911   1.529381   3.325549   4.642592   4.733294
    13  C    5.204205   4.876247   3.508210   2.526164   1.526951
    14  O    5.375475   4.735107   3.328178   2.416795   1.424295
    15  C    3.977594   4.680442   5.940323   6.234189   5.012280
    16  O    5.072543   5.466276   6.185968   6.194960   4.888793
    17  C    4.532171   5.274881   6.894641   7.385930   6.307439
    18  C    4.495714   5.494101   6.744949   6.929062   5.588695
    19  O    5.881907   6.860675   8.044704   8.126569   6.721278
    20  H    3.025643   3.610686   4.220412   4.324066   3.099395
    21  H    4.084026   4.240851   4.313721   4.090598   2.644164
    22  H    3.026508   3.056347   4.193278   4.725531   3.868851
    23  H    2.121570   3.503347   5.566361   6.311464   5.429691
    24  H    2.140741   2.982492   5.257966   6.211153   5.556615
    25  H    1.098804   2.162462   3.932487   4.805274   4.312195
    26  H    1.098549   2.152745   4.644790   5.833402   5.548259
    27  H    2.111102   1.099353   2.697858   4.096879   4.381945
    28  H    5.721372   4.558956   2.131080   1.093983   2.199262
    29  H    5.434090   4.478007   2.113959   1.094691   2.200032
    30  H    2.751642   2.171963   4.291038   5.667742   5.757276
    31  H    2.905746   2.193967   3.739827   4.834063   4.683087
    32  H    3.499207   2.176127   3.092550   4.437204   4.848298
    33  H    5.370789   5.305531   4.349820   3.485720   2.179617
    34  H    6.245223   5.789923   4.050740   2.770686   2.169596
    35  H    4.947593   4.718390   3.522464   2.814694   2.185739
    36  H    5.207355   4.439501   3.205199   2.625143   1.960768
    37  H    5.192721   5.367278   6.019678   6.084820   4.921253
    38  H    4.277479   5.243866   7.185546   7.829891   6.821894
    39  H    4.610916   5.079317   6.650328   7.216624   6.286412
    40  H    5.603101   6.352720   7.856311   8.236328   7.075397
    41  H    4.623946   5.529146   6.432654   6.431095   5.016808
    42  H    4.197538   5.427530   6.991830   7.343608   6.103550
    43  H    6.224627   7.020765   7.970198   7.935515   6.503879
                   11         12         13         14         15
    11  O    0.000000
    12  C    3.405647   0.000000
    13  C    4.623047   5.986571   0.000000
    14  O    4.437780   5.270582   2.392079   0.000000
    15  C    6.916653   4.946580   5.575951   4.940813   0.000000
    16  O    7.237128   5.640151   5.459811   4.421728   1.444527
    17  C    7.725139   5.168146   7.023659   6.180808   1.537316
    18  C    7.775785   6.060572   5.753244   5.678330   1.546268
    19  O    9.099583   7.301270   6.821548   6.600640   2.438520
    20  H    5.304604   4.724506   3.156442   3.786754   2.995298
    21  H    5.494993   4.962567   3.028405   2.621514   2.631275
    22  H    5.044935   3.053071   4.931178   3.874428   2.141518
    23  H    6.297109   4.130385   5.896064   6.017230   2.686234
    24  H    5.816516   2.935160   6.426806   5.966830   2.905537
    25  H    4.538507   3.491188   4.708343   5.361997   4.283649
    26  H    4.932575   2.832171   6.234481   6.446500   4.713236
    27  H    2.670384   2.126170   5.268661   5.422717   5.712120
    28  H    2.747323   5.025193   3.269033   2.457594   6.737027
    29  H    2.739398   5.411760   2.552198   3.226919   7.031887
    30  H    4.222650   1.095415   6.936172   6.334854   5.391861
    31  H    4.048993   1.093826   5.999129   4.947653   4.241361
    32  H    2.864630   1.095735   6.194801   5.337898   5.833209
    33  H    5.523532   6.394819   1.095944   2.636260   5.058087
    34  H    5.061959   6.829107   1.096265   2.669796   6.520673
    35  H    4.520987   6.011118   1.095386   3.358417   5.942066
    36  H    4.215504   4.706540   3.237663   0.972268   4.766151
    37  H    6.998781   5.301109   5.726254   4.312414   1.974318
    38  H    7.934638   5.175746   7.491182   6.891040   2.196213
    39  H    7.388678   4.676174   7.210450   6.067154   2.180720
    40  H    8.726991   6.223428   7.712558   6.802737   2.187388
    41  H    7.534195   6.304846   4.943418   5.166415   2.196881
    42  H    7.938067   6.053538   6.240096   6.397885   2.206460
    43  H    9.057879   7.377977   6.661598   6.183927   2.442413
                   16         17         18         19         20
    16  O    0.000000
    17  C    2.384436   0.000000
    18  C    2.388779   2.531169   0.000000
    19  O    2.738811   2.920506   1.429425   0.000000
    20  H    3.583727   4.385834   2.949841   4.274159   0.000000
    21  H    2.466451   4.100097   3.079553   4.098063   1.753620
    22  H    2.588304   2.771023   3.499432   4.568192   3.047195
    23  H    4.077481   3.091049   2.795633   4.069597   2.868505
    24  H    4.122031   2.773329   3.776814   4.901796   3.815574
    25  H    5.349504   5.082842   4.471713   5.892172   2.576764
    26  H    5.922441   4.997381   5.165253   6.495768   4.020262
    27  H    6.532573   6.299460   6.405713   7.802312   4.325313
    28  H    6.518941   7.813687   7.572248   8.689386   5.174445
    29  H    7.051087   8.248398   7.561465   8.782712   4.773583
    30  H    6.253858   5.369401   6.440616   7.653660   5.380123
    31  H    4.811911   4.358103   5.524154   6.654664   4.586794
    32  H    6.356564   6.093404   7.000933   8.229302   5.459638
    33  H    4.858701   6.569281   5.048673   5.996231   2.795606
    34  H    6.243913   7.969931   6.710008   7.689006   4.231108
    35  H    6.066535   7.367426   5.979734   7.144034   3.163057
    36  H    4.243924   5.830816   5.740546   6.659192   4.083508
    37  H    0.973598   2.501456   3.242337   3.605216   4.108323
    38  H    3.355101   1.094209   2.774447   3.260913   4.607942
    39  H    2.702897   1.096108   3.490974   3.931201   4.841134
    40  H    2.569541   1.096040   2.823918   2.641553   5.153885
    41  H    2.677044   3.493081   1.093932   2.028680   2.381618
    42  H    3.363319   2.809646   1.093062   2.049319   3.187948
    43  H    2.194317   3.004260   1.924311   0.978709   4.440598
                   21         22         23         24         25
    21  H    0.000000
    22  H    2.561506   0.000000
    23  H    3.882778   3.034687   0.000000
    24  H    4.296883   2.343902   1.746589   0.000000
    25  H    3.996242   3.648361   2.344890   3.023670   0.000000
    26  H    5.147700   3.873834   2.465319   2.345605   1.744239
    27  H    5.141053   4.155034   4.230471   3.843433   2.454216
    28  H    4.635184   5.114671   7.088771   6.797906   5.743983
    29  H    4.785748   5.654818   6.888609   6.964571   5.139003
    30  H    5.795005   3.732414   4.206869   2.890987   3.765872
    31  H    4.510571   2.275972   3.976248   2.587615   3.882359
    32  H    5.547637   3.798144   5.193397   4.014082   4.316861
    33  H    2.523535   4.830290   5.653507   6.352170   4.852542
    34  H    3.908456   5.840697   6.985764   7.462953   5.762194
    35  H    3.603108   5.319095   5.775377   6.456196   4.277103
    36  H    2.854326   3.408328   5.911043   5.584930   5.392010
    37  H    2.858278   2.338271   4.459851   4.113321   5.628469
    38  H    4.717583   3.292250   2.623536   2.408974   4.836849
    39  H    4.372128   2.506420   3.609122   2.730798   5.338263
    40  H    4.704549   3.703943   4.029593   3.848982   6.094195
    41  H    2.572883   3.786711   3.239396   4.381809   4.380288
    42  H    3.810595   3.917257   2.233278   3.523719   4.126849
    43  H    3.864571   4.454261   4.606135   5.214834   6.290713
                   26         27         28         29         30
    26  H    0.000000
    27  H    2.346530   0.000000
    28  H    6.623952   4.818452   0.000000
    29  H    6.291942   4.476111   1.797342   0.000000
    30  H    2.593967   2.482845   6.083590   6.368922   0.000000
    31  H    3.343040   3.063320   5.111295   5.738939   1.770294
    32  H    3.772292   2.442033   4.643767   5.195124   1.766241
    33  H    6.422445   5.833434   4.156408   3.637419   7.307710
    34  H    7.266343   6.117708   3.260790   2.580581   7.818809
    35  H    5.889827   4.924743   3.754916   2.537604   6.871116
    36  H    6.236111   5.198444   2.470619   3.620322   5.778451
    37  H    6.023913   6.459299   6.273949   7.031855   5.940199
    38  H    4.527350   6.175056   8.351683   8.631376   5.175565
    39  H    5.056591   6.123853   7.525679   8.157322   4.880704
    40  H    6.061238   7.385620   8.615962   9.106948   6.424670
    41  H    5.414535   6.381058   7.119937   6.964637   6.806111
    42  H    4.680724   6.241141   8.077354   7.911911   6.274474
    43  H    6.934589   8.016468   8.394898   8.645276   7.829087
                   31         32         33         34         35
    31  H    0.000000
    32  H    1.763775   0.000000
    33  H    6.271726   6.744788   0.000000
    34  H    6.841240   6.910445   1.752588   0.000000
    35  H    6.196259   6.254945   1.776587   1.777532   0.000000
    36  H    4.282362   4.712531   3.501847   3.585004   4.101499
    37  H    4.368231   5.924819   5.266678   6.461258   6.395640
    38  H    4.516693   6.187947   7.076122   8.499558   7.688559
    39  H    3.745551   5.509233   6.881045   8.115906   7.614077
    40  H    5.364031   7.115379   7.149455   8.610150   8.124644
    41  H    5.857933   7.175271   4.147060   5.863952   5.162332
    42  H    5.647619   7.068390   5.615344   7.257494   6.287705
    43  H    6.641367   8.229619   5.815731   7.449886   7.127429
                   36         37         38         39         40
    36  H    0.000000
    37  H    3.933486   0.000000
    38  H    6.567269   3.549176   0.000000
    39  H    5.557957   2.399861   1.777198   0.000000
    40  H    6.478138   2.739802   1.773671   1.751051   0.000000
    41  H    5.404856   3.589762   3.800963   4.344744   3.811536
    42  H    6.452795   4.119902   2.608006   3.809605   3.214494
    43  H    6.218792   3.038536   3.633583   3.853050   2.605179
                   41         42         43
    41  H    0.000000
    42  H    1.776397   0.000000
    43  H    2.322119   2.821385   0.000000
 Stoichiometry    C15H24O4
 Framework group  C1[X(C15H24O4)]
 Deg. of freedom   123
 Full point group                 C1      NOp   1
 Largest Abelian subgroup         C1      NOp   1
 Largest concise Abelian subgroup C1      NOp   1
                         Standard orientation:                         
 ---------------------------------------------------------------------
 Center     Atomic      Atomic             Coordinates (Angstroms)
 Number     Number       Type             X           Y           Z
 ---------------------------------------------------------------------
      1          6           0       -1.802581    0.647372   -0.141949
      2          6           0       -1.125681   -0.508662   -0.210944
      3          6           0        0.352353   -0.675391   -0.462729
      4          6           0        1.245427    0.442531    0.128837
      5          6           0        1.188690    1.762363   -0.672314
      6          6           0       -0.152638    2.165876   -1.288120
      7          6           0       -1.394396    2.063301   -0.389743
      8          6           0       -3.208399    0.282233    0.131250
      9          6           0       -3.405669   -1.198721    0.221099
     10          6           0       -1.987134   -1.732215    0.007984
     11          8           0       -4.101025    1.107142    0.261570
     12          6           0       -1.251450    2.855614    0.910569
     13          6           0       -1.932149   -2.722761   -1.152781
     14          8           0       -1.543162   -2.399715    1.185247
     15          6           0        2.718831   -0.042159    0.355198
     16          8           0        2.698403   -1.153799    1.277423
     17          6           0        3.587270    1.042840    1.012413
     18          6           0        3.397922   -0.568531   -0.930381
     19          8           0        4.677347   -1.122880   -0.615698
     20          1           0        0.519508   -0.773196   -1.542267
     21          1           0        0.654954   -1.630930   -0.018742
     22          1           0        0.846991    0.649152    1.132631
     23          1           0        1.914133    1.732987   -1.493360
     24          1           0        1.519547    2.578070   -0.016638
     25          1           0       -0.316307    1.574017   -2.199320
     26          1           0       -0.059075    3.204143   -1.634615
     27          1           0       -2.205470    2.535360   -0.962365
     28          1           0       -3.813019   -1.457798    1.202803
     29          1           0       -4.097043   -1.502544   -0.571391
     30          1           0       -0.954980    3.889184    0.701351
     31          1           0       -0.507157    2.421750    1.584546
     32          1           0       -2.202461    2.890503    1.453704
     33          1           0       -0.928716   -3.148502   -1.266618
     34          1           0       -2.603555   -3.569380   -0.967719
     35          1           0       -2.218016   -2.255806   -2.101519
     36          1           0       -1.458779   -1.741892    1.896199
     37          1           0        2.359981   -0.828340    2.130325
     38          1           0        3.796442    1.871323    0.328924
     39          1           0        3.094610    1.445185    1.905081
     40          1           0        4.544267    0.632103    1.354107
     41          1           0        2.818429   -1.375834   -1.387695
     42          1           0        3.546200    0.219237   -1.673496
     43          1           0        4.514633   -1.686913    0.167413
 ---------------------------------------------------------------------
 Rotational constants (GHZ):      0.5843929      0.2546420      0.2036686
 Standard basis: 6-31G(d) (6D, 7F)
 There are   333 symmetry adapted cartesian basis functions of A   symmetry.
 There are   333 symmetry adapted basis functions of A   symmetry.
   333 basis functions,   628 primitive gaussians,   333 cartesian basis functions
    73 alpha electrons       73 beta electrons
       nuclear repulsion energy      1602.8673195744 Hartrees.
 NAtoms=   43 NActive=   43 NUniq=   43 SFac= 1.00D+00 NAtFMM=   60 NAOKFM=F Big=F
 Integral buffers will be    131072 words long.
 Raffenetti 2 integral format.
 Two-electron integral symmetry is turned on.
 Using the following non-standard input for PCM:
 --- end of non-standard input.
 ------------------------------------------------------------------------------
 Polarizable Continuum Model (PCM)
 =================================
 Model                : PCM (using non-symmetric T matrix).
 Atomic radii         : SMD-Coulomb.
 Polarization charges : Total charges.
 Charge compensation  : None.
 Solution method      : On-the-fly selection.
 Cavity type          : VdW (van der Waals Surface) (Alpha=1.000).
 Cavity algorithm     : GePol (No added spheres)
                        Default sphere list used, NSphG=   43.
                        Lebedev-Laikov grids with approx.  5.0 points / Ang**2.
                        Smoothing algorithm: Karplus/York (Gamma=1.0000).
                        Polarization charges: spherical gaussians, with
                                              point-specific exponents (IZeta= 3).
                        Self-potential: point-specific (ISelfS= 7).
                        Self-field    : sphere-specific E.n sum rule (ISelfD= 2).
 1st derivatives      : Analytical E(r).r(x)/FMM algorithm (CHGder, D1EAlg=3).
                        Cavity 1st derivative terms included.
 Solvent              : Methanol, Eps=  32.613000 Eps(inf)=   1.765709
 ------------------------------------------------------------------------------
 ------------------------------------------------------------------------------
 Atomic radii for non-electrostatic terms: SMD-CDS.
 ------------------------------------------------------------------------------
 Nuclear repulsion after PCM non-electrostatic terms =     1602.8686140051 Hartrees.
 One-electron integrals computed using PRISM.
 NBasis=   333 RedAO= T EigKep=  8.41D-04  NBF=   333
 NBsUse=   333 1.00D-06 EigRej= -1.00D+00 NBFU=   333
 ExpMin= 1.61D-01 ExpMax= 5.48D+03 ExpMxC= 8.25D+02 IAcc=1 IRadAn=         1 AccDes= 0.00D+00
 Harris functional with IExCor=  402 and IRadAn=       1 diagonalized for initial guess.
 HarFok:  IExCor=  402 AccDes= 0.00D+00 IRadAn=         1 IDoV= 1 UseB2=F ITyADJ=14
 ICtDFT=  3500011 ScaDFX=  1.000000  1.000000  1.000000  1.000000
 FoFCou: FMM=F IPFlag=           0 FMFlag=      100000 FMFlg1=           0
         NFxFlg=           0 DoJE=T BraDBF=F KetDBF=T FulRan=T
         wScrn=  0.000000 ICntrl=     500 IOpCl=  0 I1Cent=   200000004 NGrid=           0
         NMat0=    1 NMatS0=      1 NMatT0=    0 NMatD0=    1 NMtDS0=    0 NMtDT0=    0
 Petite list used in FoFCou.
 Keep R1 ints in memory in canonical form, NReq=1565304907.
 Requested convergence on RMS density matrix=1.00D-08 within 128 cycles.
 Requested convergence on MAX density matrix=1.00D-06.
 Requested convergence on             energy=1.00D-06.
 No special actions if energy rises.
 Inv3:  Mode=1 IEnd=    22048563.
 Iteration    1 A*A^-1 deviation from unit magnitude is 6.22D-15 for   2675.
 Iteration    1 A*A^-1 deviation from orthogonality  is 5.44D-15 for   2661   2626.
 Iteration    1 A^-1*A deviation from unit magnitude is 5.77D-15 for   2675.
 Iteration    1 A^-1*A deviation from orthogonality  is 1.33D-10 for   1510   1495.
 Iteration    2 A*A^-1 deviation from unit magnitude is 3.33D-15 for     75.
 Iteration    2 A*A^-1 deviation from orthogonality  is 4.08D-15 for   1914     54.
 Iteration    2 A^-1*A deviation from unit magnitude is 8.88D-16 for     67.
 Iteration    2 A^-1*A deviation from orthogonality  is 4.81D-16 for   2341    865.
 Error on total polarization charges =  0.05203
 SCF Done:  E(RB3LYP) =  -886.944739789     A.U. after   12 cycles
            NFock= 12  Conv=0.69D-08     -V/T= 2.0091
 SMD-CDS (non-electrostatic) energy       (kcal/mol) =       0.81
 (included in total energy above)

 **********************************************************************

            Population analysis using the SCF density.

 **********************************************************************

 Orbital symmetries:
       Occupied  (A) (A) (A) (A) (A) (A) (A) (A) (A) (A) (A) (A)
                 (A) (A) (A) (A) (A) (A) (A) (A) (A) (A) (A) (A)
                 (A) (A) (A) (A) (A) (A) (A) (A) (A) (A) (A) (A)
                 (A) (A) (A) (A) (A) (A) (A) (A) (A) (A) (A) (A)
                 (A) (A) (A) (A) (A) (A) (A) (A) (A) (A) (A) (A)
                 (A) (A) (A) (A) (A) (A) (A) (A) (A) (A) (A) (A)
                 (A)
       Virtual   (A) (A) (A) (A) (A) (A) (A) (A) (A) (A) (A) (A)
                 (A) (A) (A) (A) (A) (A) (A) (A) (A) (A) (A) (A)
                 (A) (A) (A) (A) (A) (A) (A) (A) (A) (A) (A) (A)
                 (A) (A) (A) (A) (A) (A) (A) (A) (A) (A) (A) (A)
                 (A) (A) (A) (A) (A) (A) (A) (A) (A) (A) (A) (A)
                 (A) (A) (A) (A) (A) (A) (A) (A) (A) (A) (A) (A)
                 (A) (A) (A) (A) (A) (A) (A) (A) (A) (A) (A) (A)
                 (A) (A) (A) (A) (A) (A) (A) (A) (A) (A) (A) (A)
                 (A) (A) (A) (A) (A) (A) (A) (A) (A) (A) (A) (A)
                 (A) (A) (A) (A) (A) (A) (A) (A) (A) (A) (A) (A)
                 (A) (A) (A) (A) (A) (A) (A) (A) (A) (A) (A) (A)
                 (A) (A) (A) (A) (A) (A) (A) (A) (A) (A) (A) (A)
                 (A) (A) (A) (A) (A) (A) (A) (A) (A) (A) (A) (A)
                 (A) (A) (A) (A) (A) (A) (A) (A) (A) (A) (A) (A)
                 (A) (A) (A) (A) (A) (A) (A) (A) (A) (A) (A) (A)
                 (A) (A) (A) (A) (A) (A) (A) (A) (A) (A) (A) (A)
                 (A) (A) (A) (A) (A) (A) (A) (A) (A) (A) (A) (A)
                 (A) (A) (A) (A) (A) (A) (A) (A) (A) (A) (A) (A)
                 (A) (A) (A) (A) (A) (A) (A) (A) (A) (A) (A) (A)
                 (A) (A) (A) (A) (A) (A) (A) (A) (A) (A) (A) (A)
                 (A) (A) (A) (A) (A) (A) (A) (A) (A) (A) (A) (A)
                 (A) (A) (A) (A) (A) (A) (A) (A)
 The electronic state is 1-A.
 Alpha  occ. eigenvalues --  -19.14586 -19.14534 -19.13916 -19.13019 -10.26334
 Alpha  occ. eigenvalues --  -10.24406 -10.23958 -10.22142 -10.20186 -10.18678
 Alpha  occ. eigenvalues --  -10.18534 -10.18392 -10.17935 -10.17584 -10.17190
 Alpha  occ. eigenvalues --  -10.17152 -10.17041 -10.16629 -10.16519  -1.03347
 Alpha  occ. eigenvalues --   -1.02658  -1.02363  -0.99980  -0.85701  -0.81050
 Alpha  occ. eigenvalues --   -0.78744  -0.74736  -0.73845  -0.71991  -0.68920
 Alpha  occ. eigenvalues --   -0.67454  -0.65142  -0.63391  -0.59754  -0.57922
 Alpha  occ. eigenvalues --   -0.55247  -0.54622  -0.51980  -0.49576  -0.48553
 Alpha  occ. eigenvalues --   -0.48065  -0.46586  -0.46056  -0.45114  -0.44675
 Alpha  occ. eigenvalues --   -0.44104  -0.43295  -0.42517  -0.41429  -0.40749
 Alpha  occ. eigenvalues --   -0.40124  -0.39832  -0.38607  -0.38448  -0.37761
 Alpha  occ. eigenvalues --   -0.37162  -0.36879  -0.36703  -0.35866  -0.35492
 Alpha  occ. eigenvalues --   -0.34731  -0.34375  -0.34141  -0.32485  -0.31869
 Alpha  occ. eigenvalues --   -0.31342  -0.30268  -0.29881  -0.28151  -0.26463
 Alpha  occ. eigenvalues --   -0.26211  -0.24999  -0.23746
 Alpha virt. eigenvalues --   -0.03798   0.05437   0.07174   0.08781   0.10234
 Alpha virt. eigenvalues --    0.10658   0.12381   0.12690   0.13169   0.14211
 Alpha virt. eigenvalues --    0.14594   0.15045   0.15741   0.15970   0.16310
 Alpha virt. eigenvalues --    0.16722   0.17185   0.17683   0.18201   0.18647
 Alpha virt. eigenvalues --    0.19308   0.19384   0.20323   0.20845   0.21182
 Alpha virt. eigenvalues --    0.21741   0.22239   0.22781   0.23215   0.24165
 Alpha virt. eigenvalues --    0.24808   0.25497   0.25672   0.26451   0.26885
 Alpha virt. eigenvalues --    0.27933   0.29251   0.30001   0.30240   0.31700
 Alpha virt. eigenvalues --    0.33545   0.34547   0.36029   0.36539   0.45881
 Alpha virt. eigenvalues --    0.47675   0.50023   0.51584   0.52498   0.52678
 Alpha virt. eigenvalues --    0.53635   0.54197   0.55062   0.55919   0.56842
 Alpha virt. eigenvalues --    0.57859   0.58868   0.60654   0.61096   0.61778
 Alpha virt. eigenvalues --    0.62147   0.62613   0.63778   0.65488   0.65774
 Alpha virt. eigenvalues --    0.66313   0.67721   0.68109   0.68917   0.71454
 Alpha virt. eigenvalues --    0.71926   0.73558   0.74360   0.75721   0.76597
 Alpha virt. eigenvalues --    0.77686   0.77993   0.78683   0.79579   0.80614
 Alpha virt. eigenvalues --    0.81095   0.81947   0.82511   0.83218   0.84051
 Alpha virt. eigenvalues --    0.84415   0.85890   0.86159   0.86675   0.87639
 Alpha virt. eigenvalues --    0.87697   0.88645   0.89238   0.89677   0.89967
 Alpha virt. eigenvalues --    0.90692   0.90785   0.91986   0.92917   0.93874
 Alpha virt. eigenvalues --    0.94550   0.94976   0.95224   0.96040   0.96401
 Alpha virt. eigenvalues --    0.96939   0.98369   0.99068   0.99494   1.00662
 Alpha virt. eigenvalues --    1.01774   1.02221   1.03971   1.05192   1.05876
 Alpha virt. eigenvalues --    1.06190   1.06921   1.07985   1.09368   1.10561
 Alpha virt. eigenvalues --    1.11652   1.13596   1.14568   1.14999   1.16979
 Alpha virt. eigenvalues --    1.17852   1.19497   1.22468   1.24907   1.26942
 Alpha virt. eigenvalues --    1.28170   1.33181   1.35850   1.38159   1.38396
 Alpha virt. eigenvalues --    1.40393   1.41962   1.42712   1.45274   1.46564
 Alpha virt. eigenvalues --    1.49171   1.54212   1.55110   1.58223   1.60675
 Alpha virt. eigenvalues --    1.62104   1.64172   1.65301   1.65942   1.66422
 Alpha virt. eigenvalues --    1.68190   1.68716   1.70665   1.72423   1.72833
 Alpha virt. eigenvalues --    1.75107   1.76820   1.78533   1.78962   1.80489
 Alpha virt. eigenvalues --    1.81586   1.82197   1.83293   1.84179   1.84492
 Alpha virt. eigenvalues --    1.86935   1.89119   1.89212   1.90522   1.90927
 Alpha virt. eigenvalues --    1.91716   1.92765   1.93292   1.94726   1.95291
 Alpha virt. eigenvalues --    1.97210   1.98205   2.00502   2.00734   2.03434
 Alpha virt. eigenvalues --    2.04348   2.04739   2.06783   2.07749   2.08097
 Alpha virt. eigenvalues --    2.10645   2.10712   2.12995   2.14831   2.15846
 Alpha virt. eigenvalues --    2.17862   2.18832   2.21070   2.24098   2.24702
 Alpha virt. eigenvalues --    2.25735   2.26436   2.26979   2.28331   2.29764
 Alpha virt. eigenvalues --    2.31014   2.31885   2.33155   2.33561   2.36171
 Alpha virt. eigenvalues --    2.36541   2.37693   2.39702   2.39989   2.42750
 Alpha virt. eigenvalues --    2.43330   2.45447   2.46262   2.48417   2.48931
 Alpha virt. eigenvalues --    2.49173   2.52217   2.53312   2.54555   2.57628
 Alpha virt. eigenvalues --    2.59677   2.63198   2.64010   2.66941   2.68752
 Alpha virt. eigenvalues --    2.70172   2.73849   2.75125   2.76875   2.77400
 Alpha virt. eigenvalues --    2.79381   2.81239   2.85812   2.87094   2.88809
 Alpha virt. eigenvalues --    2.94801   2.98365   2.98954   3.04198   3.18177
 Alpha virt. eigenvalues --    3.21355   3.79208   3.83308   3.87498   4.01171
 Alpha virt. eigenvalues --    4.14004   4.21316   4.24989   4.27124   4.28611
 Alpha virt. eigenvalues --    4.32258   4.36032   4.41373   4.46450   4.54501
 Alpha virt. eigenvalues --    4.61034   4.66735   4.73114   4.77064   4.77490
          Condensed to atoms (all electrons):
               1          2          3          4          5          6
     1  C    5.111854   0.528535  -0.051338  -0.003525  -0.005197  -0.029056
     2  C    0.528535   5.002028   0.315735  -0.017296  -0.005922  -0.006704
     3  C   -0.051338   0.315735   5.255357   0.340871  -0.039042  -0.001934
     4  C   -0.003525  -0.017296   0.340871   5.072962   0.339878  -0.036643
     5  C   -0.005197  -0.005922  -0.039042   0.339878   5.076043   0.359760
     6  C   -0.029056  -0.006704  -0.001934  -0.036643   0.359760   5.070546
     7  C    0.345111  -0.067399  -0.011084  -0.000360  -0.040127   0.358465
     8  C    0.347225   0.008859   0.005517  -0.000152  -0.000050   0.004244
     9  C   -0.144563  -0.077664   0.007821  -0.000163  -0.000006  -0.000097
    10  C   -0.010136   0.406727  -0.056705   0.002471  -0.000045  -0.000155
    11  O   -0.086760   0.005313  -0.000109   0.000002  -0.000005   0.000284
    12  C   -0.035644  -0.002118   0.001432  -0.003547  -0.003675  -0.049070
    13  C    0.002587  -0.062279  -0.006282   0.000248  -0.000003   0.000014
    14  O   -0.001018  -0.047912  -0.005465  -0.000336  -0.000002   0.000000
    15  C    0.000261   0.002856  -0.025272   0.348169  -0.030851   0.003142
    16  O    0.000021   0.000084  -0.011660  -0.046851   0.002902  -0.000040
    17  C   -0.000006  -0.000086   0.004908  -0.053517  -0.002671   0.000135
    18  C   -0.000019   0.000371  -0.008098  -0.048895  -0.004529   0.000021
    19  O    0.000000  -0.000001  -0.000061   0.002783   0.000048   0.000000
    20  H   -0.004738  -0.023821   0.351538  -0.029843  -0.005306  -0.000247
    21  H    0.004516  -0.039205   0.348023  -0.043217   0.005138  -0.000052
    22  H   -0.001304   0.000038  -0.058971   0.361859  -0.038615  -0.003315
    23  H   -0.000009  -0.000065  -0.003687  -0.041533   0.371743  -0.033979
    24  H   -0.000329   0.000000   0.005188  -0.030485   0.370135  -0.037338
    25  H   -0.004366  -0.000287   0.004097  -0.005309  -0.037658   0.371221
    26  H    0.005498   0.000341  -0.000091   0.004506  -0.032929   0.364817
    27  H   -0.051689   0.004350  -0.000217  -0.000058   0.004929  -0.042336
    28  H    0.004365   0.001228  -0.000099   0.000004   0.000000   0.000001
    29  H    0.003710   0.001350  -0.000148   0.000002   0.000000   0.000004
    30  H    0.004613  -0.000009  -0.000035   0.000213  -0.001071  -0.003325
    31  H   -0.005933   0.001453  -0.000427  -0.000608   0.003292  -0.006383
    32  H   -0.007456  -0.000054  -0.000014   0.000053  -0.000007   0.005261
    33  H   -0.000162  -0.008708   0.003732   0.000022   0.000001   0.000000
    34  H   -0.000109   0.005314  -0.000029  -0.000002   0.000000   0.000000
    35  H    0.000325   0.001244   0.000016  -0.000013   0.000000   0.000000
    36  H    0.003193  -0.000249  -0.001011   0.000081   0.000004   0.000001
    37  H   -0.000006  -0.000058  -0.000044  -0.003972  -0.000043  -0.000001
    38  H   -0.000001   0.000001  -0.000107  -0.001860   0.001025   0.000077
    39  H   -0.000004   0.000003   0.000052  -0.005266  -0.001168  -0.000041
    40  H    0.000000   0.000002  -0.000097   0.005295   0.000106  -0.000001
    41  H   -0.000004   0.000245   0.003474  -0.004990   0.000384  -0.000013
    42  H    0.000003  -0.000043  -0.000071  -0.001266   0.000905  -0.000080
    43  H    0.000000   0.000000  -0.000007   0.000884  -0.000029   0.000000
               7          8          9         10         11         12
     1  C    0.345111   0.347225  -0.144563  -0.010136  -0.086760  -0.035644
     2  C   -0.067399   0.008859  -0.077664   0.406727   0.005313  -0.002118
     3  C   -0.011084   0.005517   0.007821  -0.056705  -0.000109   0.001432
     4  C   -0.000360  -0.000152  -0.000163   0.002471   0.000002  -0.003547
     5  C   -0.040127  -0.000050  -0.000006  -0.000045  -0.000005  -0.003675
     6  C    0.358465   0.004244  -0.000097  -0.000155   0.000284  -0.049070
     7  C    5.022810  -0.052809   0.007889   0.005597   0.000584   0.354064
     8  C   -0.052809   4.531578   0.331482  -0.059248   0.525711  -0.000923
     9  C    0.007889   0.331482   5.486878   0.288172  -0.077820  -0.000227
    10  C    0.005597  -0.059248   0.288172   4.733915   0.004118  -0.000172
    11  O    0.000584   0.525711  -0.077820   0.004118   8.201995  -0.003606
    12  C    0.354064  -0.000923  -0.000227  -0.000172  -0.003606   5.149845
    13  C   -0.000138   0.000259  -0.055521   0.370106  -0.000082  -0.000003
    14  O   -0.000076   0.001171  -0.051189   0.202237  -0.000018   0.000008
    15  C   -0.000075  -0.000001   0.000002  -0.000077   0.000000   0.000029
    16  O   -0.000001   0.000000   0.000000  -0.000044   0.000000   0.000000
    17  C   -0.000009   0.000000   0.000000   0.000000   0.000000  -0.000003
    18  C    0.000007   0.000000   0.000000   0.000003   0.000000  -0.000002
    19  O    0.000000   0.000000   0.000000   0.000000   0.000000   0.000000
    20  H    0.001025  -0.000110  -0.000195   0.000088   0.000002  -0.000065
    21  H   -0.000073  -0.000102   0.000613  -0.007451   0.000001   0.000006
    22  H    0.003477  -0.000062  -0.000040   0.000170   0.000000  -0.001462
    23  H    0.005168   0.000004   0.000000   0.000000   0.000000  -0.000024
    24  H   -0.006234  -0.000002   0.000000   0.000004   0.000000   0.004876
    25  H   -0.037704   0.000086  -0.000009  -0.000066  -0.000001   0.005718
    26  H   -0.031717  -0.000106   0.000004   0.000003   0.000003  -0.004476
    27  H    0.375933  -0.006689   0.000592  -0.000200   0.009827  -0.043967
    28  H   -0.000074  -0.017884   0.344496  -0.023169  -0.000203   0.000017
    29  H   -0.000070  -0.017117   0.340493  -0.024655  -0.000410  -0.000004
    30  H   -0.031240  -0.000042   0.000004   0.000003   0.000023   0.368011
    31  H   -0.030906  -0.000199   0.000017  -0.000019   0.000050   0.372781
    32  H   -0.027288   0.002849   0.000101  -0.000004   0.006677   0.365539
    33  H   -0.000003  -0.000074   0.005375  -0.022715   0.000001   0.000000
    34  H    0.000004   0.000272  -0.007981  -0.022494   0.000000   0.000000
    35  H   -0.000029  -0.000058  -0.001413  -0.024942  -0.000008   0.000000
    36  H   -0.000062   0.000110  -0.001697  -0.021941  -0.000060  -0.000007
    37  H    0.000001   0.000000   0.000000   0.000001   0.000000  -0.000002
    38  H    0.000005   0.000000   0.000000   0.000000   0.000000  -0.000002
    39  H    0.000007   0.000000   0.000000   0.000000   0.000000  -0.000017
    40  H    0.000000   0.000000   0.000000   0.000000   0.000000   0.000000
    41  H    0.000001   0.000000   0.000000   0.000006   0.000000   0.000000
    42  H    0.000000   0.000000   0.000000   0.000000   0.000000   0.000000
    43  H    0.000000   0.000000   0.000000   0.000000   0.000000   0.000000
              13         14         15         16         17         18
     1  C    0.002587  -0.001018   0.000261   0.000021  -0.000006  -0.000019
     2  C   -0.062279  -0.047912   0.002856   0.000084  -0.000086   0.000371
     3  C   -0.006282  -0.005465  -0.025272  -0.011660   0.004908  -0.008098
     4  C    0.000248  -0.000336   0.348169  -0.046851  -0.053517  -0.048895
     5  C   -0.000003  -0.000002  -0.030851   0.002902  -0.002671  -0.004529
     6  C    0.000014   0.000000   0.003142  -0.000040   0.000135   0.000021
     7  C   -0.000138  -0.000076  -0.000075  -0.000001  -0.000009   0.000007
     8  C    0.000259   0.001171  -0.000001   0.000000   0.000000   0.000000
     9  C   -0.055521  -0.051189   0.000002   0.000000   0.000000   0.000000
    10  C    0.370106   0.202237  -0.000077  -0.000044   0.000000   0.000003
    11  O   -0.000082  -0.000018   0.000000   0.000000   0.000000   0.000000
    12  C   -0.000003   0.000008   0.000029   0.000000  -0.000003  -0.000002
    13  C    5.202647  -0.055402   0.000003   0.000003   0.000000  -0.000002
    14  O   -0.055402   8.396108  -0.000019  -0.000011   0.000000   0.000001
    15  C    0.000003  -0.000019   4.758342   0.202416   0.363060   0.360275
    16  O    0.000003  -0.000011   0.202416   8.385734  -0.056204  -0.050063
    17  C    0.000000   0.000000   0.363060  -0.056204   5.229030  -0.061041
    18  C   -0.000002   0.000001   0.360275  -0.050063  -0.061041   4.910313
    19  O    0.000000   0.000000  -0.037716  -0.007335  -0.002798   0.243847
    20  H    0.001632   0.000262  -0.004627   0.000242  -0.000043   0.001903
    21  H   -0.002473   0.014432  -0.008609   0.020560   0.000621  -0.001764
    22  H    0.000011   0.000111  -0.030317  -0.000703  -0.007990   0.004963
    23  H    0.000000   0.000000  -0.005768   0.000073  -0.002201   0.002053
    24  H    0.000000   0.000000  -0.004704  -0.000019   0.003454  -0.000049
    25  H   -0.000003   0.000001  -0.000074   0.000000   0.000005  -0.000009
    26  H    0.000000   0.000000  -0.000069   0.000000   0.000002  -0.000001
    27  H    0.000021  -0.000001   0.000002   0.000000   0.000000   0.000000
    28  H    0.001420   0.002585   0.000000   0.000000   0.000000   0.000000
    29  H   -0.002529   0.002761   0.000000   0.000000   0.000000   0.000000
    30  H    0.000000   0.000000  -0.000001   0.000000  -0.000001   0.000000
    31  H    0.000001  -0.000002   0.000005  -0.000005   0.000005   0.000000
    32  H    0.000000   0.000000   0.000000   0.000000   0.000000   0.000000
    33  H    0.360008   0.000254   0.000000  -0.000008   0.000000   0.000002
    34  H    0.361490   0.001279   0.000000   0.000000   0.000000   0.000000
    35  H    0.364957   0.002957   0.000000   0.000000   0.000000   0.000000
    36  H    0.007538   0.235669  -0.000004   0.000029   0.000000   0.000000
    37  H    0.000000   0.000016  -0.020650   0.239505  -0.003411   0.006701
    38  H    0.000000   0.000000  -0.022621   0.003994   0.350413  -0.001779
    39  H    0.000000   0.000000  -0.027266  -0.001556   0.363979   0.004947
    40  H    0.000000   0.000000  -0.024590   0.000263   0.360167  -0.008405
    41  H    0.000000  -0.000001  -0.037924  -0.002404   0.006502   0.365390
    42  H    0.000000   0.000000  -0.025594   0.002744  -0.005653   0.371731
    43  H    0.000000   0.000000  -0.010551   0.027372  -0.000409  -0.039441
              19         20         21         22         23         24
     1  C    0.000000  -0.004738   0.004516  -0.001304  -0.000009  -0.000329
     2  C   -0.000001  -0.023821  -0.039205   0.000038  -0.000065   0.000000
     3  C   -0.000061   0.351538   0.348023  -0.058971  -0.003687   0.005188
     4  C    0.002783  -0.029843  -0.043217   0.361859  -0.041533  -0.030485
     5  C    0.000048  -0.005306   0.005138  -0.038615   0.371743   0.370135
     6  C    0.000000  -0.000247  -0.000052  -0.003315  -0.033979  -0.037338
     7  C    0.000000   0.001025  -0.000073   0.003477   0.005168  -0.006234
     8  C    0.000000  -0.000110  -0.000102  -0.000062   0.000004  -0.000002
     9  C    0.000000  -0.000195   0.000613  -0.000040   0.000000   0.000000
    10  C    0.000000   0.000088  -0.007451   0.000170   0.000000   0.000004
    11  O    0.000000   0.000002   0.000001   0.000000   0.000000   0.000000
    12  C    0.000000  -0.000065   0.000006  -0.001462  -0.000024   0.004876
    13  C    0.000000   0.001632  -0.002473   0.000011   0.000000   0.000000
    14  O    0.000000   0.000262   0.014432   0.000111   0.000000   0.000000
    15  C   -0.037716  -0.004627  -0.008609  -0.030317  -0.005768  -0.004704
    16  O   -0.007335   0.000242   0.020560  -0.000703   0.000073  -0.000019
    17  C   -0.002798  -0.000043   0.000621  -0.007990  -0.002201   0.003454
    18  C    0.243847   0.001903  -0.001764   0.004963   0.002053  -0.000049
    19  O    8.327145  -0.000021  -0.000020  -0.000063  -0.000090  -0.000003
    20  H   -0.000021   0.548970  -0.029786   0.005460   0.002379   0.000040
    21  H   -0.000020  -0.029786   0.576698  -0.001338  -0.000093  -0.000156
    22  H   -0.000063   0.005460  -0.001338   0.611935   0.005925  -0.008900
    23  H   -0.000090   0.002379  -0.000093   0.005925   0.589993  -0.037387
    24  H   -0.000003   0.000040  -0.000156  -0.008900  -0.037387   0.592790
    25  H    0.000000   0.000837  -0.000004  -0.000172  -0.006740   0.005870
    26  H    0.000000  -0.000072   0.000002  -0.000080  -0.000704  -0.006802
    27  H    0.000000   0.000044   0.000002   0.000029  -0.000163  -0.000078
    28  H    0.000000  -0.000004  -0.000001  -0.000002   0.000000   0.000000
    29  H    0.000000   0.000014  -0.000029   0.000000   0.000000   0.000000
    30  H    0.000000   0.000002   0.000000   0.000021  -0.000017   0.000617
    31  H    0.000000   0.000013   0.000002   0.005682  -0.000015  -0.000342
    32  H    0.000000   0.000000   0.000000  -0.000032   0.000000  -0.000055
    33  H    0.000000   0.000153   0.002777   0.000000   0.000000   0.000000
    34  H    0.000000   0.000003  -0.000118   0.000000   0.000000   0.000000
    35  H    0.000000   0.000149   0.000155   0.000000   0.000000   0.000000
    36  H    0.000000   0.000031  -0.000328   0.000270   0.000000   0.000000
    37  H    0.000100   0.000011  -0.000393   0.006031   0.000023  -0.000017
    38  H   -0.000150  -0.000007  -0.000035   0.000161   0.001156   0.000606
    39  H    0.000229   0.000002  -0.000009   0.004429   0.000189   0.000699
    40  H    0.010260   0.000002  -0.000013  -0.000168  -0.000077   0.000039
    41  H   -0.041258   0.001873   0.001951  -0.000077  -0.000188  -0.000021
    42  H   -0.033024   0.000054   0.000104  -0.000053   0.004820  -0.000038
    43  H    0.239449  -0.000005  -0.000009  -0.000028   0.000001   0.000001
              25         26         27         28         29         30
     1  C   -0.004366   0.005498  -0.051689   0.004365   0.003710   0.004613
     2  C   -0.000287   0.000341   0.004350   0.001228   0.001350  -0.000009
     3  C    0.004097  -0.000091  -0.000217  -0.000099  -0.000148  -0.000035
     4  C   -0.005309   0.004506  -0.000058   0.000004   0.000002   0.000213
     5  C   -0.037658  -0.032929   0.004929   0.000000   0.000000  -0.001071
     6  C    0.371221   0.364817  -0.042336   0.000001   0.000004  -0.003325
     7  C   -0.037704  -0.031717   0.375933  -0.000074  -0.000070  -0.031240
     8  C    0.000086  -0.000106  -0.006689  -0.017884  -0.017117  -0.000042
     9  C   -0.000009   0.000004   0.000592   0.344496   0.340493   0.000004
    10  C   -0.000066   0.000003  -0.000200  -0.023169  -0.024655   0.000003
    11  O   -0.000001   0.000003   0.009827  -0.000203  -0.000410   0.000023
    12  C    0.005718  -0.004476  -0.043967   0.000017  -0.000004   0.368011
    13  C   -0.000003   0.000000   0.000021   0.001420  -0.002529   0.000000
    14  O    0.000001   0.000000  -0.000001   0.002585   0.002761   0.000000
    15  C   -0.000074  -0.000069   0.000002   0.000000   0.000000  -0.000001
    16  O    0.000000   0.000000   0.000000   0.000000   0.000000   0.000000
    17  C    0.000005   0.000002   0.000000   0.000000   0.000000  -0.000001
    18  C   -0.000009  -0.000001   0.000000   0.000000   0.000000   0.000000
    19  O    0.000000   0.000000   0.000000   0.000000   0.000000   0.000000
    20  H    0.000837  -0.000072   0.000044  -0.000004   0.000014   0.000002
    21  H   -0.000004   0.000002   0.000002  -0.000001  -0.000029   0.000000
    22  H   -0.000172  -0.000080   0.000029  -0.000002   0.000000   0.000021
    23  H   -0.006740  -0.000704  -0.000163   0.000000   0.000000  -0.000017
    24  H    0.005870  -0.006802  -0.000078   0.000000   0.000000   0.000617
    25  H    0.601265  -0.036545  -0.002685   0.000000   0.000000  -0.000019
    26  H   -0.036545   0.597607  -0.005098   0.000000   0.000000   0.003812
    27  H   -0.002685  -0.005098   0.610993  -0.000015  -0.000005  -0.002777
    28  H    0.000000   0.000000  -0.000015   0.505092  -0.016431   0.000000
    29  H    0.000000   0.000000  -0.000005  -0.016431   0.511843   0.000000
    30  H   -0.000019   0.003812  -0.002777   0.000000   0.000000   0.564644
    31  H   -0.000056  -0.000165   0.005536  -0.000002   0.000000  -0.029012
    32  H   -0.000161  -0.000036  -0.004304  -0.000002   0.000001  -0.028373
    33  H   -0.000002   0.000000   0.000000  -0.000177   0.000126   0.000000
    34  H    0.000000   0.000000   0.000000   0.000609   0.001507   0.000000
    35  H    0.000017   0.000000  -0.000001   0.000096   0.001171   0.000000
    36  H    0.000000   0.000000   0.000003   0.001246  -0.000054   0.000000
    37  H    0.000000   0.000000   0.000000   0.000000   0.000000   0.000000
    38  H   -0.000001  -0.000004   0.000000   0.000000   0.000000  -0.000001
    39  H    0.000000   0.000001   0.000000   0.000000   0.000000   0.000000
    40  H    0.000000   0.000000   0.000000   0.000000   0.000000   0.000000
    41  H   -0.000017   0.000001   0.000000   0.000000   0.000000   0.000000
    42  H   -0.000006   0.000002   0.000000   0.000000   0.000000   0.000000
    43  H    0.000000   0.000000   0.000000   0.000000   0.000000   0.000000
              31         32         33         34         35         36
     1  C   -0.005933  -0.007456  -0.000162  -0.000109   0.000325   0.003193
     2  C    0.001453  -0.000054  -0.008708   0.005314   0.001244  -0.000249
     3  C   -0.000427  -0.000014   0.003732  -0.000029   0.000016  -0.001011
     4  C   -0.000608   0.000053   0.000022  -0.000002  -0.000013   0.000081
     5  C    0.003292  -0.000007   0.000001   0.000000   0.000000   0.000004
     6  C   -0.006383   0.005261   0.000000   0.000000   0.000000   0.000001
     7  C   -0.030906  -0.027288  -0.000003   0.000004  -0.000029  -0.000062
     8  C   -0.000199   0.002849  -0.000074   0.000272  -0.000058   0.000110
     9  C    0.000017   0.000101   0.005375  -0.007981  -0.001413  -0.001697
    10  C   -0.000019  -0.000004  -0.022715  -0.022494  -0.024942  -0.021941
    11  O    0.000050   0.006677   0.000001   0.000000  -0.000008  -0.000060
    12  C    0.372781   0.365539   0.000000   0.000000   0.000000  -0.000007
    13  C    0.000001   0.000000   0.360008   0.361490   0.364957   0.007538
    14  O   -0.000002   0.000000   0.000254   0.001279   0.002957   0.235669
    15  C    0.000005   0.000000   0.000000   0.000000   0.000000  -0.000004
    16  O   -0.000005   0.000000  -0.000008   0.000000   0.000000   0.000029
    17  C    0.000005   0.000000   0.000000   0.000000   0.000000   0.000000
    18  C    0.000000   0.000000   0.000002   0.000000   0.000000   0.000000
    19  O    0.000000   0.000000   0.000000   0.000000   0.000000   0.000000
    20  H    0.000013   0.000000   0.000153   0.000003   0.000149   0.000031
    21  H    0.000002   0.000000   0.002777  -0.000118   0.000155  -0.000328
    22  H    0.005682  -0.000032   0.000000   0.000000   0.000000   0.000270
    23  H   -0.000015   0.000000   0.000000   0.000000   0.000000   0.000000
    24  H   -0.000342  -0.000055   0.000000   0.000000   0.000000   0.000000
    25  H   -0.000056  -0.000161  -0.000002   0.000000   0.000017   0.000000
    26  H   -0.000165  -0.000036   0.000000   0.000000   0.000000   0.000000
    27  H    0.005536  -0.004304   0.000000   0.000000  -0.000001   0.000003
    28  H   -0.000002  -0.000002  -0.000177   0.000609   0.000096   0.001246
    29  H    0.000000   0.000001   0.000126   0.001507   0.001171  -0.000054
    30  H   -0.029012  -0.028373   0.000000   0.000000   0.000000   0.000000
    31  H    0.553586  -0.030299   0.000000   0.000000   0.000000   0.000018
    32  H   -0.030299   0.563912   0.000000   0.000000   0.000000   0.000000
    33  H    0.000000   0.000000   0.550945  -0.030708  -0.025610  -0.000144
    34  H    0.000000   0.000000  -0.030708   0.549495  -0.025525  -0.000211
    35  H    0.000000   0.000000  -0.025610  -0.025525   0.535046  -0.000237
    36  H    0.000018   0.000000  -0.000144  -0.000211  -0.000237   0.345018
    37  H   -0.000007   0.000000   0.000000   0.000000   0.000000   0.000019
    38  H   -0.000004   0.000000   0.000000   0.000000   0.000000   0.000000
    39  H    0.000107   0.000000   0.000000   0.000000   0.000000   0.000000
    40  H    0.000000   0.000000   0.000000   0.000000   0.000000   0.000000
    41  H    0.000000   0.000000   0.000017   0.000000   0.000000   0.000000
    42  H    0.000000   0.000000   0.000000   0.000000   0.000000   0.000000
    43  H    0.000000   0.000000   0.000000   0.000000   0.000000   0.000000
              37         38         39         40         41         42
     1  C   -0.000006  -0.000001  -0.000004   0.000000  -0.000004   0.000003
     2  C   -0.000058   0.000001   0.000003   0.000002   0.000245  -0.000043
     3  C   -0.000044  -0.000107   0.000052  -0.000097   0.003474  -0.000071
     4  C   -0.003972  -0.001860  -0.005266   0.005295  -0.004990  -0.001266
     5  C   -0.000043   0.001025  -0.001168   0.000106   0.000384   0.000905
     6  C   -0.000001   0.000077  -0.000041  -0.000001  -0.000013  -0.000080
     7  C    0.000001   0.000005   0.000007   0.000000   0.000001   0.000000
     8  C    0.000000   0.000000   0.000000   0.000000   0.000000   0.000000
     9  C    0.000000   0.000000   0.000000   0.000000   0.000000   0.000000
    10  C    0.000001   0.000000   0.000000   0.000000   0.000006   0.000000
    11  O    0.000000   0.000000   0.000000   0.000000   0.000000   0.000000
    12  C   -0.000002  -0.000002  -0.000017   0.000000   0.000000   0.000000
    13  C    0.000000   0.000000   0.000000   0.000000   0.000000   0.000000
    14  O    0.000016   0.000000   0.000000   0.000000  -0.000001   0.000000
    15  C   -0.020650  -0.022621  -0.027266  -0.024590  -0.037924  -0.025594
    16  O    0.239505   0.003994  -0.001556   0.000263  -0.002404   0.002744
    17  C   -0.003411   0.350413   0.363979   0.360167   0.006502  -0.005653
    18  C    0.006701  -0.001779   0.004947  -0.008405   0.365390   0.371731
    19  O    0.000100  -0.000150   0.000229   0.010260  -0.041258  -0.033024
    20  H    0.000011  -0.000007   0.000002   0.000002   0.001873   0.000054
    21  H   -0.000393  -0.000035  -0.000009  -0.000013   0.001951   0.000104
    22  H    0.006031   0.000161   0.004429  -0.000168  -0.000077  -0.000053
    23  H    0.000023   0.001156   0.000189  -0.000077  -0.000188   0.004820
    24  H   -0.000017   0.000606   0.000699   0.000039  -0.000021  -0.000038
    25  H    0.000000  -0.000001   0.000000   0.000000  -0.000017  -0.000006
    26  H    0.000000  -0.000004   0.000001   0.000000   0.000001   0.000002
    27  H    0.000000   0.000000   0.000000   0.000000   0.000000   0.000000
    28  H    0.000000   0.000000   0.000000   0.000000   0.000000   0.000000
    29  H    0.000000   0.000000   0.000000   0.000000   0.000000   0.000000
    30  H    0.000000  -0.000001   0.000000   0.000000   0.000000   0.000000
    31  H   -0.000007  -0.000004   0.000107   0.000000   0.000000   0.000000
    32  H    0.000000   0.000000   0.000000   0.000000   0.000000   0.000000
    33  H    0.000000   0.000000   0.000000   0.000000   0.000017   0.000000
    34  H    0.000000   0.000000   0.000000   0.000000   0.000000   0.000000
    35  H    0.000000   0.000000   0.000000   0.000000   0.000000   0.000000
    36  H    0.000019   0.000000   0.000000   0.000000   0.000000   0.000000
    37  H    0.336379  -0.000075   0.003907  -0.000474  -0.000209  -0.000175
    38  H   -0.000075   0.558593  -0.026025  -0.025292  -0.000081   0.001673
    39  H    0.003907  -0.026025   0.560586  -0.032022  -0.000121  -0.000048
    40  H   -0.000474  -0.025292  -0.032022   0.557480   0.000194  -0.000108
    41  H   -0.000209  -0.000081  -0.000121   0.000194   0.597547  -0.039455
    42  H   -0.000175   0.001673  -0.000048  -0.000108  -0.039455   0.544686
    43  H   -0.001011   0.000021  -0.000140   0.001622  -0.001918   0.005873
              43
     1  C    0.000000
     2  C    0.000000
     3  C   -0.000007
     4  C    0.000884
     5  C   -0.000029
     6  C    0.000000
     7  C    0.000000
     8  C    0.000000
     9  C    0.000000
    10  C    0.000000
    11  O    0.000000
    12  C    0.000000
    13  C    0.000000
    14  O    0.000000
    15  C   -0.010551
    16  O    0.027372
    17  C   -0.000409
    18  C   -0.039441
    19  O    0.239449
    20  H   -0.000005
    21  H   -0.000009
    22  H   -0.000028
    23  H    0.000001
    24  H    0.000001
    25  H    0.000000
    26  H    0.000000
    27  H    0.000000
    28  H    0.000000
    29  H    0.000000
    30  H    0.000000
    31  H    0.000000
    32  H    0.000000
    33  H    0.000000
    34  H    0.000000
    35  H    0.000000
    36  H    0.000000
    37  H   -0.001011
    38  H    0.000021
    39  H   -0.000140
    40  H    0.001622
    41  H   -0.001918
    42  H    0.005873
    43  H    0.350102
 Mulliken charges:
               1
     1  C    0.081553
     2  C    0.073805
     3  C   -0.365655
     4  C   -0.100596
     5  C   -0.287341
     6  C   -0.287184
     7  C   -0.142669
     8  C    0.396261
     9  C   -0.395352
    10  C    0.260614
    11  O   -0.585506
    12  C   -0.473309
    13  C   -0.488224
    14  O   -0.698399
    15  C    0.278817
    16  O   -0.709038
    17  C   -0.486238
    18  C   -0.048429
    19  O   -0.701323
    20  H    0.182157
    21  H    0.159677
    22  H    0.143120
    23  H    0.149212
    24  H    0.148638
    25  H    0.142778
    26  H    0.142297
    27  H    0.148022
    28  H    0.196905
    29  H    0.198470
    30  H    0.153959
    31  H    0.161836
    32  H    0.153690
    33  H    0.164897
    34  H    0.167206
    35  H    0.171701
    36  H    0.432777
    37  H    0.437854
    38  H    0.160317
    39  H    0.154545
    40  H    0.155814
    41  H    0.151099
    42  H    0.173019
    43  H    0.428226
 Sum of Mulliken charges =   0.00000
 Mulliken charges with hydrogens summed into heavy atoms:
               1
     1  C    0.081553
     2  C    0.073805
     3  C   -0.023822
     4  C    0.042524
     5  C    0.010509
     6  C   -0.002110
     7  C    0.005353
     8  C    0.396261
     9  C    0.000023
    10  C    0.260614
    11  O   -0.585506
    12  C   -0.003825
    13  C    0.015580
    14  O   -0.265622
    15  C    0.278817
    16  O   -0.271184
    17  C   -0.015562
    18  C    0.275688
    19  O   -0.273097
 Electronic spatial extent (au):  <R**2>=           5591.9764
 Charge=              0.0000 electrons
 Dipole moment (field-independent basis, Debye):
    X=              1.3289    Y=              0.7253    Z=              0.8299  Tot=              1.7266
 Quadrupole moment (field-independent basis, Debye-Ang):
   XX=           -152.9203   YY=           -120.9752   ZZ=           -104.3773
   XY=             16.2709   XZ=              8.9427   YZ=              0.7477
 Traceless Quadrupole moment (field-independent basis, Debye-Ang):
   XX=            -26.8294   YY=              5.1158   ZZ=             21.7136
   XY=             16.2709   XZ=              8.9427   YZ=              0.7477
 Octapole moment (field-independent basis, Debye-Ang**2):
  XXX=             -3.2896  YYY=              8.3324  ZZZ=             29.3336  XYY=             18.2439
  XXY=            -35.5419  XXZ=             23.8324  XZZ=              4.9469  YZZ=             -8.2350
  YYZ=            -13.0217  XYZ=             -9.0955
 Hexadecapole moment (field-independent basis, Debye-Ang**3):
 XXXX=          -5656.1313 YYYY=          -1996.4268 ZZZZ=           -560.2784 XXXY=            297.1303
 XXXZ=            206.5689 YYYX=            -47.2983 YYYZ=             16.5610 ZZZX=              8.6351
 ZZZY=            -35.6074 XXYY=          -1125.1209 XXZZ=           -831.5327 YYZZ=           -438.6514
 XXYZ=            -54.7081 YYXZ=             30.1776 ZZXY=              3.7130
 N-N= 1.602868614005D+03 E-N=-5.270750782763D+03  KE= 8.789849026390D+02
 D1PCM: PCM CHGder 1st derivatives, ID1Alg=3 FixD1E=F DoIter=F DoCFld=F I1PDM=0.
 Calling FoFJK, ICntrl=      2127 FMM=F ISym2X=0 I1Cent= 0 IOpClX= 0 NMat=1 NMatS=1 NMatT=0.
 ***** Axes restored to original set *****
 -------------------------------------------------------------------
 Center     Atomic                   Forces (Hartrees/Bohr)
 Number     Number              X              Y              Z
 -------------------------------------------------------------------
      1        6          -0.017904950   -0.011995859   -0.001521008
      2        6           0.023898310    0.003033263   -0.008952650
      3        6           0.000976444   -0.004589957    0.003414165
      4        6          -0.000249670    0.000325916   -0.003524433
      5        6           0.004913889    0.005277232    0.002879856
      6        6           0.000825684   -0.002276441   -0.005430560
      7        6           0.003762416    0.004619805   -0.004101449
      8        6           0.000302694    0.018709061    0.001318394
      9        6           0.004315464    0.006963647   -0.005372814
     10        6          -0.007418386   -0.006963875    0.000613043
     11        8          -0.016948259    0.011411124    0.001635769
     12        6          -0.002060919    0.004412359    0.006037583
     13        6           0.006886561   -0.008224116    0.000760287
     14        8           0.010321893   -0.015026205    0.005415293
     15        6          -0.003922053    0.008492157    0.004648536
     16        8          -0.000393106   -0.008601933   -0.005703810
     17        6           0.000716196    0.004137488   -0.000450112
     18        6           0.000421200   -0.011201358    0.008764667
     19        8           0.005422476    0.000539845    0.003853201
     20        1           0.000201550   -0.000010842   -0.001984417
     21        1           0.000368590    0.000476718   -0.000960232
     22        1           0.002407118   -0.000622226    0.000521271
     23        1           0.001157153   -0.000544293   -0.000431426
     24        1           0.001191302   -0.001443633    0.000297826
     25        1          -0.002697468   -0.000806326    0.000959783
     26        1          -0.000340178    0.000131380    0.000904748
     27        1          -0.002877160   -0.001910050    0.002063028
     28        1          -0.000892346   -0.003235966   -0.001844237
     29        1          -0.002858445   -0.001906745    0.002449134
     30        1           0.000161411    0.001204895   -0.000422573
     31        1           0.001004764   -0.000542860   -0.000028536
     32        1          -0.000400600   -0.000362230   -0.000022105
     33        1           0.001175921    0.002075158   -0.000541037
     34        1          -0.001883518    0.001378021    0.001026159
     35        1          -0.000684019    0.001350347    0.001931818
     36        1          -0.001261132    0.000309924    0.000009030
     37        1           0.001365791    0.000226462   -0.001466222
     38        1           0.000031757    0.001019055    0.000529273
     39        1          -0.002570638    0.001076227   -0.000532729
     40        1          -0.000755523   -0.001777894   -0.003985386
     41        1          -0.008180327    0.002242426   -0.001473158
     42        1           0.000276157    0.000622798    0.002400184
     43        1           0.002193951    0.002007503   -0.003684154
 -------------------------------------------------------------------
 Cartesian Forces:  Max     0.023898310 RMS     0.005243176

 GradGradGradGradGradGradGradGradGradGradGradGradGradGradGradGradGradGrad
 Berny optimization.
 FormGI is forming the generalized inverse of G from B-inverse, IUseBI=4.
 Internal  Forces:  Max     0.020311817 RMS     0.003640366
 Search for a local minimum.
 Step number   1 out of a maximum of  258
 All quantities printed in internal units (Hartrees-Bohrs-Radians)
 Mixed Optimization -- RFO/linear search
 Second derivative matrix not updated -- first step.
 ITU=  0
     Eigenvalues ---    0.00230   0.00230   0.00272   0.00343   0.00377
     Eigenvalues ---    0.00409   0.00530   0.00681   0.00750   0.00905
     Eigenvalues ---    0.01096   0.01103   0.01205   0.01303   0.01370
     Eigenvalues ---    0.01396   0.02453   0.02529   0.03102   0.03858
     Eigenvalues ---    0.03866   0.04286   0.04435   0.04599   0.04739
     Eigenvalues ---    0.04844   0.04866   0.04971   0.05040   0.05277
     Eigenvalues ---    0.05369   0.05389   0.05402   0.05499   0.05521
     Eigenvalues ---    0.05574   0.05607   0.05621   0.05833   0.05945
     Eigenvalues ---    0.05982   0.06036   0.06779   0.07805   0.08068
     Eigenvalues ---    0.08453   0.08994   0.09105   0.09187   0.09759
     Eigenvalues ---    0.10393   0.11624   0.12123   0.13602   0.13783
     Eigenvalues ---    0.14689   0.15983   0.16000   0.16000   0.16000
     Eigenvalues ---    0.16000   0.16000   0.16000   0.16000   0.16000
     Eigenvalues ---    0.16000   0.16000   0.16000   0.16000   0.16383
     Eigenvalues ---    0.16587   0.17246   0.18361   0.19598   0.20744
     Eigenvalues ---    0.22005   0.23431   0.24642   0.25000   0.26215
     Eigenvalues ---    0.26844   0.27207   0.27971   0.27992   0.28472
     Eigenvalues ---    0.28758   0.28924   0.29481   0.29707   0.29984
     Eigenvalues ---    0.30961   0.32116   0.32302   0.33730   0.33754
     Eigenvalues ---    0.33815   0.33823   0.33843   0.33947   0.34042
     Eigenvalues ---    0.34099   0.34101   0.34116   0.34124   0.34127
     Eigenvalues ---    0.34135   0.34158   0.34194   0.34198   0.34276
     Eigenvalues ---    0.34331   0.34356   0.34362   0.34374   0.34461
     Eigenvalues ---    0.38971   0.41072   0.41820   0.51572   0.51636
     Eigenvalues ---    0.52648   0.52916   0.94332
 RFO step:  Lambda=-1.51067148D-02 EMin= 2.30000000D-03
 Linear search not attempted -- first point.
 Iteration  1 RMS(Cart)=  0.03420476 RMS(Int)=  0.00057066
 Iteration  2 RMS(Cart)=  0.00080015 RMS(Int)=  0.00025980
 Iteration  3 RMS(Cart)=  0.00000053 RMS(Int)=  0.00025980
 Variable       Old X    -DE/DX   Delta X   Delta X   Delta X     New X
                                 (Linear)    (Quad)   (Total)
    R1        2.53489   0.01650   0.00000   0.03261   0.03264   2.56753
    R2        2.82378   0.00551   0.00000   0.01817   0.01827   2.84205
    R3        2.79289   0.00201   0.00000   0.00572   0.00578   2.79867
    R4        2.85078  -0.00149   0.00000  -0.00233  -0.00236   2.84842
    R5        2.85787   0.00868   0.00000   0.02919   0.02913   2.88700
    R6        2.92589  -0.00071   0.00000  -0.00432  -0.00437   2.92153
    R7        2.07260   0.00198   0.00000   0.00558   0.00558   2.07818
    R8        2.07160  -0.00068   0.00000  -0.00190  -0.00190   2.06969
    R9        2.91962   0.00235   0.00000   0.00555   0.00544   2.92506
   R10        2.96216  -0.00431   0.00000  -0.01553  -0.01553   2.94663
   R11        2.07788  -0.00051   0.00000  -0.00146  -0.00146   2.07642
   R12        2.89147   0.00721   0.00000   0.02135   0.02133   2.91279
   R13        2.07117   0.00110   0.00000   0.00308   0.00308   2.07425
   R14        2.07419  -0.00055   0.00000  -0.00154  -0.00154   2.07265
   R15        2.90278   0.00449   0.00000   0.01283   0.01291   2.91569
   R16        2.07644  -0.00001   0.00000  -0.00004  -0.00004   2.07640
   R17        2.07596  -0.00017   0.00000  -0.00047  -0.00047   2.07549
   R18        2.89011   0.00702   0.00000   0.02264   0.02264   2.91275
   R19        2.07748   0.00027   0.00000   0.00075   0.00075   2.07823
   R20        2.82842   0.01423   0.00000   0.03788   0.03793   2.86634
   R21        2.30998   0.02031   0.00000   0.02119   0.02119   2.33118
   R22        2.89213   0.01468   0.00000   0.04478   0.04476   2.93689
   R23        2.06733  -0.00046   0.00000  -0.00128  -0.00128   2.06604
   R24        2.06867   0.00051   0.00000   0.00142   0.00142   2.07009
   R25        2.88552  -0.00004   0.00000  -0.00012  -0.00012   2.88540
   R26        2.69153   0.01437   0.00000   0.03316   0.03316   2.72469
   R27        2.07003   0.00127   0.00000   0.00356   0.00356   2.07360
   R28        2.06703   0.00088   0.00000   0.00244   0.00244   2.06947
   R29        2.07064   0.00033   0.00000   0.00091   0.00091   2.07155
   R30        2.07103   0.00038   0.00000   0.00105   0.00105   2.07209
   R31        2.07164   0.00020   0.00000   0.00056   0.00056   2.07220
   R32        2.06998  -0.00089   0.00000  -0.00249  -0.00249   2.06749
   R33        1.83732   0.00014   0.00000   0.00025   0.00025   1.83757
   R34        2.72976   0.00211   0.00000   0.00521   0.00521   2.73497
   R35        2.90511  -0.00024   0.00000  -0.00081  -0.00081   2.90430
   R36        2.92202  -0.00641   0.00000  -0.02173  -0.02173   2.90030
   R37        1.83983  -0.00170   0.00000  -0.00314  -0.00314   1.83670
   R38        2.06776   0.00047   0.00000   0.00131   0.00131   2.06906
   R39        2.07134   0.00112   0.00000   0.00313   0.00313   2.07448
   R40        2.07122  -0.00124   0.00000  -0.00349  -0.00349   2.06773
   R41        2.70122   0.00596   0.00000   0.01399   0.01399   2.71521
   R42        2.06723   0.00319   0.00000   0.00889   0.00889   2.07612
   R43        2.06559  -0.00111   0.00000  -0.00310  -0.00310   2.06249
   R44        1.84949  -0.00442   0.00000  -0.00832  -0.00832   1.84117
    A1        2.30534  -0.00761   0.00000  -0.02732  -0.02728   2.27806
    A2        1.85104   0.01330   0.00000   0.05328   0.05332   1.90435
    A3        2.12304  -0.00565   0.00000  -0.02449  -0.02471   2.09833
    A4        2.21210   0.00598   0.00000   0.02293   0.02294   2.23503
    A5        1.98489  -0.00460   0.00000  -0.01305  -0.01306   1.97183
    A6        2.08614  -0.00139   0.00000  -0.01002  -0.01012   2.07603
    A7        2.00596  -0.00048   0.00000  -0.00771  -0.00772   1.99825
    A8        1.90018   0.00001   0.00000   0.00119   0.00113   1.90131
    A9        1.87464   0.00056   0.00000   0.00580   0.00586   1.88049
   A10        1.93109   0.00018   0.00000   0.00303   0.00310   1.93419
   A11        1.89167   0.00000   0.00000  -0.00002  -0.00008   1.89159
   A12        1.85339  -0.00025   0.00000  -0.00183  -0.00184   1.85155
   A13        1.97958   0.00091   0.00000   0.00565   0.00565   1.98523
   A14        1.95421  -0.00262   0.00000  -0.01046  -0.01054   1.94367
   A15        1.84986   0.00132   0.00000   0.00702   0.00686   1.85673
   A16        1.95363   0.00154   0.00000   0.00876   0.00886   1.96249
   A17        1.87502  -0.00008   0.00000   0.00670   0.00666   1.88167
   A18        1.84095  -0.00111   0.00000  -0.01889  -0.01889   1.82205
   A19        2.05575  -0.00132   0.00000  -0.01442  -0.01451   2.04124
   A20        1.91904  -0.00110   0.00000  -0.00647  -0.00645   1.91259
   A21        1.89023   0.00027   0.00000  -0.00088  -0.00078   1.88944
   A22        1.86065   0.00142   0.00000   0.00539   0.00531   1.86596
   A23        1.88460   0.00113   0.00000   0.01837   0.01836   1.90295
   A24        1.84201  -0.00028   0.00000  -0.00027  -0.00037   1.84164
   A25        2.04392   0.00271   0.00000   0.00650   0.00653   2.05045
   A26        1.89893   0.00072   0.00000   0.01334   0.01340   1.91233
   A27        1.87709  -0.00062   0.00000  -0.00135  -0.00137   1.87572
   A28        1.90563  -0.00211   0.00000  -0.01814  -0.01819   1.88744
   A29        1.89276  -0.00180   0.00000  -0.00761  -0.00762   1.88514
   A30        1.83403   0.00097   0.00000   0.00776   0.00765   1.84168
   A31        1.96176  -0.00050   0.00000  -0.00401  -0.00400   1.95776
   A32        1.95567   0.00124   0.00000   0.01053   0.01048   1.96615
   A33        1.86682  -0.00168   0.00000  -0.02691  -0.02692   1.83991
   A34        1.96828   0.00002   0.00000   0.00938   0.00927   1.97755
   A35        1.83703   0.00196   0.00000   0.02104   0.02102   1.85805
   A36        1.86435  -0.00116   0.00000  -0.01232  -0.01240   1.85196
   A37        1.96159  -0.01437   0.00000  -0.06005  -0.05989   1.90170
   A38        2.15027   0.01013   0.00000   0.04110   0.04092   2.19119
   A39        2.17132   0.00424   0.00000   0.01887   0.01871   2.19003
   A40        1.78686   0.01192   0.00000   0.04976   0.04955   1.83642
   A41        1.91481  -0.00197   0.00000   0.00920   0.00940   1.92421
   A42        1.89062  -0.00344   0.00000   0.00055   0.00012   1.89074
   A43        1.96875  -0.00419   0.00000  -0.02204  -0.02278   1.94597
   A44        1.96907  -0.00130   0.00000   0.00239   0.00186   1.97093
   A45        1.92703  -0.00035   0.00000  -0.03241  -0.03267   1.89435
   A46        1.84014  -0.00628   0.00000  -0.03032  -0.03048   1.80967
   A47        1.97608   0.00082   0.00000  -0.01165  -0.01159   1.96449
   A48        1.89786   0.00391   0.00000   0.02422   0.02390   1.92176
   A49        1.94482   0.00450   0.00000   0.02144   0.02163   1.96645
   A50        1.91472   0.00575   0.00000   0.05203   0.05230   1.96703
   A51        1.88924  -0.00818   0.00000  -0.05125  -0.05159   1.83766
   A52        1.93021  -0.00011   0.00000  -0.00067  -0.00067   1.92953
   A53        1.96274  -0.00074   0.00000  -0.00449  -0.00449   1.95825
   A54        1.93565  -0.00032   0.00000  -0.00150  -0.00151   1.93414
   A55        1.88365   0.00036   0.00000   0.00148   0.00147   1.88513
   A56        1.87500   0.00030   0.00000   0.00221   0.00221   1.87720
   A57        1.87317   0.00058   0.00000   0.00345   0.00344   1.87661
   A58        1.94329  -0.00017   0.00000   0.00240   0.00238   1.94567
   A59        1.92901  -0.00189   0.00000  -0.00924  -0.00938   1.91963
   A60        1.95247  -0.00301   0.00000  -0.02219  -0.02234   1.93013
   A61        1.85280   0.00254   0.00000   0.02434   0.02435   1.87715
   A62        1.89081   0.00129   0.00000   0.00451   0.00447   1.89528
   A63        1.89188   0.00163   0.00000   0.00283   0.00257   1.89445
   A64        1.89059  -0.00114   0.00000  -0.00650  -0.00650   1.88409
   A65        1.89321   0.00189   0.00000   0.01434   0.01355   1.90676
   A66        1.95465  -0.00370   0.00000  -0.00725  -0.00764   1.94701
   A67        1.98015   0.00173   0.00000  -0.00486  -0.00495   1.97519
   A68        1.85270   0.00511   0.00000   0.04994   0.04993   1.90263
   A69        1.84942  -0.00652   0.00000  -0.05648  -0.05643   1.79300
   A70        1.92580   0.00161   0.00000   0.00577   0.00618   1.93198
   A71        1.88278  -0.00110   0.00000  -0.00627  -0.00627   1.87651
   A72        1.95555   0.00185   0.00000   0.00716   0.00715   1.96269
   A73        1.93192  -0.00121   0.00000  -0.00436  -0.00435   1.92757
   A74        1.94124  -0.00435   0.00000  -0.02410  -0.02411   1.91714
   A75        1.89305  -0.00057   0.00000  -0.00483  -0.00482   1.88823
   A76        1.88763   0.00070   0.00000  -0.00071  -0.00074   1.88689
   A77        1.85054   0.00380   0.00000   0.02833   0.02834   1.87888
   A78        1.91993   0.00506   0.00000   0.02705   0.02677   1.94669
   A79        1.94565  -0.00512   0.00000  -0.02380  -0.02532   1.92033
   A80        1.96002  -0.00302   0.00000  -0.03528  -0.03573   1.92429
   A81        1.85457   0.00503   0.00000   0.06742   0.06735   1.92191
   A82        1.88362  -0.00299   0.00000  -0.02477  -0.02444   1.85918
   A83        1.89602   0.00150   0.00000  -0.00539  -0.00625   1.88977
   A84        1.82434   0.00294   0.00000   0.01681   0.01681   1.84115
    D1        0.10272  -0.00073   0.00000  -0.01095  -0.01091   0.09181
    D2       -3.04991  -0.00119   0.00000  -0.02637  -0.02634  -3.07625
    D3       -3.13380  -0.00023   0.00000   0.00716   0.00728  -3.12652
    D4       -0.00324  -0.00069   0.00000  -0.00826  -0.00816  -0.01140
    D5        0.38511   0.00040   0.00000   0.00813   0.00786   0.39297
    D6       -1.85277  -0.00026   0.00000  -0.01023  -0.01047  -1.86324
    D7        2.39292   0.00149   0.00000   0.01526   0.01507   2.40799
    D8       -2.64929  -0.00095   0.00000  -0.01561  -0.01541  -2.66470
    D9        1.39601  -0.00160   0.00000  -0.03397  -0.03373   1.36228
   D10       -0.64149   0.00014   0.00000  -0.00848  -0.00819  -0.64968
   D11       -0.01110  -0.00007   0.00000  -0.00311  -0.00310  -0.01420
   D12        3.13536   0.00040   0.00000   0.01579   0.01597  -3.13186
   D13        3.04778   0.00009   0.00000   0.01186   0.01212   3.05990
   D14       -0.08894   0.00055   0.00000   0.03077   0.03119  -0.05775
   D15        0.59189  -0.00017   0.00000   0.00677   0.00687   0.59876
   D16       -1.58515  -0.00007   0.00000   0.00748   0.00754  -1.57761
   D17        2.69819  -0.00008   0.00000   0.00602   0.00606   2.70425
   D18       -2.53810   0.00032   0.00000   0.02300   0.02312  -2.51498
   D19        1.56805   0.00043   0.00000   0.02371   0.02378   1.59183
   D20       -0.43180   0.00042   0.00000   0.02225   0.02230  -0.40949
   D21        0.01557   0.00117   0.00000   0.01608   0.01554   0.03111
   D22        2.14601   0.00298   0.00000   0.01514   0.01531   2.16132
   D23       -2.03663  -0.00412   0.00000  -0.04033  -0.04075  -2.07738
   D24       -3.13618   0.00080   0.00000   0.00210   0.00188  -3.13430
   D25       -1.00574   0.00261   0.00000   0.00117   0.00166  -1.00409
   D26        1.09480  -0.00449   0.00000  -0.05430  -0.05441   1.04039
   D27       -1.31390  -0.00010   0.00000  -0.00704  -0.00698  -1.32088
   D28        2.73775  -0.00073   0.00000  -0.01490  -0.01487   2.72288
   D29        0.73908   0.00114   0.00000   0.00874   0.00882   0.74790
   D30        0.84684  -0.00031   0.00000  -0.00888  -0.00884   0.83800
   D31       -1.38470  -0.00094   0.00000  -0.01674  -0.01673  -1.40143
   D32        2.89982   0.00094   0.00000   0.00690   0.00696   2.90678
   D33        2.87236  -0.00051   0.00000  -0.00942  -0.00938   2.86298
   D34        0.64082  -0.00114   0.00000  -0.01728  -0.01727   0.62355
   D35       -1.35785   0.00074   0.00000   0.00636   0.00642  -1.35143
   D36        0.63345   0.00150   0.00000   0.00175   0.00180   0.63525
   D37       -1.50184   0.00151   0.00000   0.01092   0.01088  -1.49096
   D38        2.77681   0.00228   0.00000   0.01518   0.01517   2.79197
   D39        2.86529  -0.00003   0.00000  -0.00036  -0.00029   2.86501
   D40        0.73000  -0.00002   0.00000   0.00881   0.00880   0.73880
   D41       -1.27454   0.00075   0.00000   0.01307   0.01308  -1.26146
   D42       -1.40483  -0.00058   0.00000  -0.01442  -0.01434  -1.41917
   D43        2.74306  -0.00058   0.00000  -0.00525  -0.00525   2.73781
   D44        0.73852   0.00019   0.00000  -0.00099  -0.00097   0.73755
   D45       -1.04904   0.00405   0.00000   0.05442   0.05443  -0.99461
   D46       -3.08799  -0.00124   0.00000  -0.01142  -0.01140  -3.09939
   D47        1.00092  -0.00177   0.00000  -0.00934  -0.00954   0.99137
   D48        2.98885   0.00372   0.00000   0.04813   0.04817   3.03703
   D49        0.94990  -0.00157   0.00000  -0.01771  -0.01766   0.93224
   D50       -1.24438  -0.00210   0.00000  -0.01563  -0.01580  -1.26018
   D51        0.95510   0.00368   0.00000   0.04677   0.04693   1.00203
   D52       -1.08385  -0.00161   0.00000  -0.01906  -0.01890  -1.10275
   D53        3.00506  -0.00214   0.00000  -0.01698  -0.01705   2.98801
   D54        0.80989   0.00163   0.00000   0.01757   0.01754   0.82743
   D55       -1.36042   0.00181   0.00000   0.02586   0.02580  -1.33462
   D56        2.94487   0.00064   0.00000   0.01095   0.01089   2.95576
   D57        2.97468   0.00040   0.00000   0.00311   0.00308   2.97776
   D58        0.80437   0.00058   0.00000   0.01140   0.01135   0.81571
   D59       -1.17353  -0.00059   0.00000  -0.00351  -0.00356  -1.17710
   D60       -1.33631   0.00128   0.00000   0.01386   0.01394  -1.32237
   D61        2.77656   0.00146   0.00000   0.02215   0.02221   2.79877
   D62        0.79866   0.00030   0.00000   0.00724   0.00729   0.80595
   D63       -1.26111  -0.00114   0.00000  -0.01794  -0.01802  -1.27912
   D64        0.97013   0.00016   0.00000   0.00110   0.00101   0.97114
   D65        2.99628  -0.00004   0.00000   0.00376   0.00381   3.00008
   D66        0.90582   0.00012   0.00000  -0.01030  -0.01040   0.89542
   D67        3.13705   0.00142   0.00000   0.00874   0.00863  -3.13750
   D68       -1.11998   0.00122   0.00000   0.01140   0.01142  -1.10856
   D69        2.89523  -0.00079   0.00000  -0.01460  -0.01463   2.88060
   D70       -1.15672   0.00051   0.00000   0.00443   0.00440  -1.15232
   D71        0.86943   0.00031   0.00000   0.00709   0.00719   0.87662
   D72       -3.13862   0.00090   0.00000   0.02260   0.02268  -3.11594
   D73        1.03735   0.00102   0.00000   0.02425   0.02432   1.06167
   D74       -1.06028   0.00100   0.00000   0.02396   0.02403  -1.03625
   D75        0.91013   0.00052   0.00000   0.01126   0.01115   0.92128
   D76       -1.19709   0.00063   0.00000   0.01291   0.01279  -1.18429
   D77        2.98847   0.00061   0.00000   0.01262   0.01250   3.00098
   D78       -1.09964  -0.00116   0.00000  -0.01166  -0.01162  -1.11126
   D79        3.07633  -0.00104   0.00000  -0.01001  -0.00997   3.06635
   D80        0.97870  -0.00106   0.00000  -0.01030  -0.01026   0.96844
   D81        0.01976   0.00083   0.00000   0.01270   0.01279   0.03255
   D82        2.11426   0.00152   0.00000   0.01832   0.01862   2.13287
   D83       -2.06424  -0.00219   0.00000  -0.01534  -0.01551  -2.07974
   D84       -3.12677   0.00038   0.00000  -0.00640  -0.00619  -3.13296
   D85       -1.03228   0.00107   0.00000  -0.00078  -0.00036  -1.03264
   D86        1.07241  -0.00264   0.00000  -0.03444  -0.03448   1.03793
   D87       -0.02001  -0.00125   0.00000  -0.01662  -0.01679  -0.03681
   D88       -2.17050  -0.00082   0.00000   0.00476   0.00479  -2.16571
   D89        2.02078   0.00274   0.00000   0.02087   0.02008   2.04086
   D90       -2.07652  -0.00401   0.00000  -0.04656  -0.04620  -2.12272
   D91        2.05618  -0.00358   0.00000  -0.02518  -0.02462   2.03156
   D92       -0.03573  -0.00001   0.00000  -0.00907  -0.00932  -0.04505
   D93        2.00813   0.00100   0.00000   0.01381   0.01397   2.02210
   D94       -0.14235   0.00143   0.00000   0.03519   0.03555  -0.10680
   D95       -2.23426   0.00499   0.00000   0.05130   0.05084  -2.18342
   D96        1.12926   0.00032   0.00000  -0.01739  -0.01703   1.11223
   D97       -3.09916   0.00217   0.00000   0.00850   0.00876  -3.09040
   D98       -0.98926   0.00090   0.00000  -0.00930  -0.00890  -0.99817
   D99       -3.08308  -0.00401   0.00000  -0.04918  -0.04902  -3.13210
   D100      -1.02832  -0.00217   0.00000  -0.02330  -0.02322  -1.05154
   D101       1.08157  -0.00343   0.00000  -0.04110  -0.04089   1.04068
   D102      -0.97617   0.00054   0.00000  -0.00494  -0.00541  -0.98158
   D103       1.07859   0.00239   0.00000   0.02094   0.02038   1.09897
   D104      -3.09470   0.00112   0.00000   0.00314   0.00271  -3.09198
   D105       0.85197   0.00048   0.00000   0.03533   0.03600   0.88797
   D106      -1.15225   0.00271   0.00000   0.03002   0.02904  -1.12321
   D107       3.00541  -0.00119   0.00000   0.00410   0.00441   3.00982
   D108      -1.11067  -0.00056   0.00000  -0.03881  -0.03920  -1.14987
   D109       0.99277  -0.00107   0.00000  -0.01184  -0.01096   0.98182
   D110       3.04072   0.00009   0.00000  -0.00845  -0.00893   3.03178
   D111      -1.23254   0.00095   0.00000   0.02786   0.02790  -1.20465
   D112       0.88297   0.00063   0.00000   0.02354   0.02357   0.90654
   D113       2.93549   0.00185   0.00000   0.04084   0.04085   2.97635
   D114       2.98745  -0.00246   0.00000  -0.01616  -0.01611   2.97134
   D115      -1.18022  -0.00277   0.00000  -0.02048  -0.02043  -1.20066
   D116       0.87230  -0.00156   0.00000  -0.00318  -0.00315   0.86915
   D117       0.99118   0.00165   0.00000   0.02035   0.02028   1.01147
   D118       3.10670   0.00133   0.00000   0.01603   0.01596   3.12265
   D119      -1.12396   0.00255   0.00000   0.03333   0.03324  -1.09072
   D120      -3.03220  -0.00333   0.00000  -0.03752  -0.03769  -3.06989
   D121      -0.97955   0.00295   0.00000   0.04850   0.04783  -0.93172
   D122       1.15279  -0.00103   0.00000  -0.00143  -0.00131   1.15148
   D123      -0.95692  -0.00429   0.00000  -0.05957  -0.05929  -1.01620
   D124       1.09573   0.00200   0.00000   0.02644   0.02623   1.12197
   D125      -3.05511  -0.00199   0.00000  -0.02349  -0.02291  -3.07802
   D126       1.04142  -0.00103   0.00000  -0.02868  -0.02859   1.01284
   D127       3.09407   0.00526   0.00000   0.05734   0.05693  -3.13218
   D128      -1.05677   0.00127   0.00000   0.00741   0.00779  -1.04898
   D129       0.80894   0.00093   0.00000   0.03057   0.03153   0.84047
   D130      -1.29943   0.00126   0.00000   0.00380   0.00263  -1.29679
   D131       2.95276  -0.00157   0.00000  -0.01201  -0.01180   2.94096
         Item               Value     Threshold  Converged?
 Maximum Force            0.020312     0.000450     NO 
 RMS     Force            0.003640     0.000300     NO 
 Maximum Displacement     0.170714     0.001800     NO 
 RMS     Displacement     0.034283     0.001200     NO 
 Predicted change in Energy=-8.427558D-03
 GradGradGradGradGradGradGradGradGradGradGradGradGradGradGradGradGradGrad

                          Input orientation:                          
 ---------------------------------------------------------------------
 Center     Atomic      Atomic             Coordinates (Angstroms)
 Number     Number       Type             X           Y           Z
 ---------------------------------------------------------------------
      1          6           0       -1.802142    0.646392   -0.153651
      2          6           0       -1.069307   -0.493830   -0.247734
      3          6           0        0.411341   -0.628975   -0.495582
      4          6           0        1.271290    0.491444    0.133130
      5          6           0        1.203762    1.833963   -0.634338
      6          6           0       -0.154183    2.216147   -1.255454
      7          6           0       -1.407273    2.082062   -0.365294
      8          6           0       -3.214861    0.293869    0.117055
      9          6           0       -3.343920   -1.216405    0.172833
     10          6           0       -1.901746   -1.757056   -0.034948
     11          8           0       -4.141910    1.097037    0.248522
     12          6           0       -1.304371    2.870297    0.955271
     13          6           0       -1.801074   -2.729346   -1.207939
     14          8           0       -1.411263   -2.487348    1.107422
     15          6           0        2.736815    0.015898    0.372877
     16          8           0        2.724640   -1.162770    1.212656
     17          6           0        3.580209    1.106217    1.052522
     18          6           0        3.425481   -0.485502   -0.903782
     19          8           0        4.737342   -1.002269   -0.627284
     20          1           0        0.587232   -0.695333   -1.579119
     21          1           0        0.733750   -1.588123   -0.076505
     22          1           0        0.870439    0.660557    1.142124
     23          1           0        1.937911    1.828608   -1.450317
     24          1           0        1.524672    2.633976    0.043868
     25          1           0       -0.319234    1.628800   -2.169298
     26          1           0       -0.082996    3.260958   -1.586465
     27          1           0       -2.237994    2.534106   -0.926552
     28          1           0       -3.752518   -1.525857    1.138545
     29          1           0       -4.035810   -1.532410   -0.615471
     30          1           0       -1.040464    3.917235    0.759464
     31          1           0       -0.549933    2.451346    1.629501
     32          1           0       -2.262471    2.864867    1.487912
     33          1           0       -0.778540   -3.105682   -1.330855
     34          1           0       -2.453117   -3.593889   -1.035172
     35          1           0       -2.107845   -2.242618   -2.138516
     36          1           0       -1.344681   -1.867264    1.853493
     37          1           0        2.390404   -0.896538    2.085623
     38          1           0        3.769948    1.959726    0.393485
     39          1           0        3.074825    1.475397    1.954399
     40          1           0        4.545463    0.692024    1.359101
     41          1           0        2.809244   -1.256985   -1.385510
     42          1           0        3.558051    0.336569   -1.609351
     43          1           0        4.626234   -1.600794    0.133435
 ---------------------------------------------------------------------
                    Distance matrix (angstroms):
                    1          2          3          4          5
     1  C    0.000000
     2  C    1.358678   0.000000
     3  C    2.577398   1.507319   0.000000
     4  C    3.090669   2.567922   1.546005   0.000000
     5  C    3.267544   3.276420   2.590994   1.547877   0.000000
     6  C    2.528610   3.032644   2.998656   2.633389   1.541384
     7  C    1.503949   2.600627   3.267117   3.154867   2.636558
     8  C    1.480990   2.314507   3.791610   4.490529   4.739274
     9  C    2.440018   2.423397   3.859254   4.921229   5.535132
    10  C    2.408438   1.527733   2.614406   3.892578   4.785276
    11  O    2.416473   3.495428   4.925942   5.448192   5.467971
    12  C    2.534411   3.580479   4.158551   3.601234   3.145087
    13  C    3.536542   2.540670   3.132697   4.648804   5.493801
    14  O    3.400502   2.434644   3.056968   4.125354   5.342828
    15  C    4.612687   3.889929   2.564744   1.559290   2.582652
    16  O    5.062767   4.119983   2.924785   2.452351   3.834692
    17  C    5.534979   5.086140   3.930553   2.560143   3.003766
    18  C    5.401104   4.542422   3.045038   2.582663   3.223128
    19  O    6.760714   5.841211   4.344074   3.850055   4.531054
    20  H    3.088898   2.134787   1.099725   2.192755   2.769487
    21  H    3.380792   2.116084   1.095234   2.158123   3.498966
    22  H    2.970172   2.650836   2.134419   1.098794   2.154948
    23  H    4.131220   3.985385   3.046581   2.177084   1.097646
    24  H    3.880359   4.073933   3.489608   2.159308   1.096798
    25  H    2.688304   2.959828   2.903896   3.020682   2.172029
    26  H    3.441565   4.106512   4.070132   3.530057   2.144436
    27  H    2.085859   3.315874   4.148469   4.196483   3.524383
    28  H    3.192554   3.191624   4.562070   5.506270   6.244695
    29  H    3.154319   3.164493   4.539572   5.729023   6.227836
    30  H    3.480280   4.524686   4.934664   4.180018   3.364411
    31  H    2.829402   3.530981   3.863729   3.065484   2.929432
    32  H    2.797903   3.964461   4.826018   4.467218   4.193027
    33  H    4.063451   2.842440   2.871859   4.391398   5.367937
    34  H    4.379593   3.485018   4.157763   5.650318   6.557058
    35  H    3.518455   2.777026   3.413117   4.904490   5.463314
    36  H    3.249055   2.525333   3.183571   3.920008   5.136433
    37  H    4.997241   4.192414   3.263572   2.644076   4.032610
    38  H    5.750859   5.463469   4.332673   2.909798   2.767227
    39  H    5.377353   5.089311   4.186280   2.745528   3.214188
    40  H    6.525533   5.959347   4.719730   3.501920   4.055217
    41  H    5.138599   4.113405   2.633687   2.780032   3.563116
    42  H    5.562978   4.894488   3.474845   2.879150   2.955591
    43  H    6.815884   5.814624   4.370975   3.953873   4.909210
                    6          7          8          9         10
     6  C    0.000000
     7  C    1.542918   0.000000
     8  C    3.866094   2.587986   0.000000
     9  C    4.898657   3.862650   1.516804   0.000000
    10  C    4.508874   3.884901   2.440013   1.554137   0.000000
    11  O    4.406395   2.970738   1.233605   2.448373   3.639304
    12  C    2.576460   1.541361   3.315202   4.633908   4.769673
    13  C    5.212715   4.900487   3.590853   2.564351   1.526888
    14  O    5.411681   4.800876   3.459618   2.494778   1.441843
    15  C    3.981259   4.689071   5.963653   6.207570   4.982563
    16  O    5.079002   5.485578   6.212875   6.157234   4.828369
    17  C    4.528176   5.276120   6.907097   7.356085   6.279550
    18  C    4.498508   5.498896   6.763407   6.893339   5.545365
    19  O    5.888957   6.880263   8.091449   8.123598   6.708059
    20  H    3.021782   3.628408   4.279187   4.335299   3.115563
    21  H    4.080541   4.258830   4.378457   4.102163   2.641232
    22  H    3.036131   3.079116   4.227872   4.714163   3.862041
    23  H    2.136590   3.525871   5.600281   6.309078   5.440884
    24  H    2.163648   3.011365   5.286268   6.208482   5.570252
    25  H    1.098785   2.154926   3.923533   4.767546   4.303930
    26  H    1.098301   2.152850   4.638338   5.811672   5.558373
    27  H    2.133435   1.099752   2.657452   4.061780   4.395690
    28  H    5.716803   4.558375   2.154975   1.093303   2.203609
    29  H    5.433993   4.476182   2.132099   1.095443   2.222993
    30  H    2.781922   2.183458   4.274281   5.657235   5.794003
    31  H    2.921455   2.202409   3.747538   4.835353   4.723180
    32  H    3.520195   2.185982   3.065343   4.422188   4.879692
    33  H    5.358859   5.314160   4.425952   3.523014   2.181688
    34  H    6.252211   5.810245   4.125838   2.811626   2.162965
    35  H    4.947441   4.726307   3.570273   2.814841   2.168696
    36  H    5.268499   4.530354   3.344141   2.691689   1.971973
    37  H    5.227478   5.413076   6.058987   6.053392   4.864141
    38  H    4.264218   5.233958   7.186031   7.793819   6.794566
    39  H    4.612847   5.083130   6.658228   7.184711   6.258795
    40  H    5.589769   6.351441   7.869170   8.203151   7.036182
    41  H    4.567435   5.474403   6.399429   6.347559   4.926207
    42  H    4.175972   5.408222   6.989610   7.295555   6.055691
    43  H    6.272992   7.086279   8.066771   7.979515   6.532021
                   11         12         13         14         15
    11  O    0.000000
    12  C    3.419879   0.000000
    13  C    4.716142   6.023470   0.000000
    14  O    4.587151   5.360871   2.360383   0.000000
    15  C    6.964279   4.981762   5.534237   4.900240   0.000000
    16  O    7.292859   5.706558   5.366146   4.344109   1.447285
    17  C    7.763866   5.194281   6.984227   6.150733   1.536889
    18  C    7.816498   6.090071   5.695983   5.607711   1.534771
    19  O    9.165982   7.348710   6.787550   6.558964   2.457457
    20  H    5.377513   4.766027   3.158954   3.797737   2.989455
    21  H    5.575643   5.009592   3.001311   2.609860   2.605205
    22  H    5.110057   3.106069   4.914389   3.888017   2.119123
    23  H    6.354957   4.169456   5.900314   6.032120   2.692248
    24  H    5.874880   2.981607   6.433725   5.998234   2.903768
    25  H    4.554281   3.503533   4.702499   5.373276   4.289935
    26  H    4.952223   2.846892   6.243301   6.485702   4.724485
    27  H    2.659109   2.127425   5.289045   5.480469   5.725261
    28  H    2.797023   5.035194   3.280625   2.531187   6.713769
    29  H    2.769789   5.414039   2.603404   3.281541   7.017302
    30  H    4.222978   1.097300   6.973252   6.424738   5.444054
    31  H    4.079651   1.095117   6.037879   5.040353   4.279395
    32  H    2.862447   1.096217   6.227014   5.432820   5.861124
    33  H    5.609772   6.419907   1.096501   2.593814   5.000468
    34  H    5.148269   6.860553   1.096560   2.626900   6.476771
    35  H    4.581339   6.029841   1.094068   3.328848   5.905820
    36  H    4.380354   4.822127   3.213074   0.972399   4.732561
    37  H    7.072511   5.396119   5.636952   4.235591   1.971304
    38  H    7.960071   5.185889   7.455752   6.865211   2.201421
    39  H    7.425257   4.703335   7.173189   6.045305   2.178440
    40  H    8.767432   6.255278   7.653364   6.756799   2.168177
    41  H    7.518645   6.279772   4.842975   5.053828   2.171958
    42  H    7.957349   6.053116   6.187179   6.328463   2.169444
    43  H    9.174524   7.472492   6.662072   6.179482   2.498185
                   16         17         18         19         20
    16  O    0.000000
    17  C    2.430215   0.000000
    18  C    2.330060   2.526784   0.000000
    19  O    2.731686   2.933670   1.436829   0.000000
    20  H    3.546973   4.373674   2.925024   4.268912   0.000000
    21  H    2.409669   4.078786   3.024166   4.083544   1.753965
    22  H    2.601453   2.747634   3.468057   4.566041   3.053491
    23  H    4.081508   3.079479   2.804758   4.065472   2.865520
    24  H    4.149851   2.752574   3.773892   4.898364   3.820625
    25  H    5.338131   5.085162   4.482711   5.905022   2.563511
    26  H    5.940308   5.002622   5.177975   6.506211   4.012667
    27  H    6.547583   6.309286   6.418217   7.826291   4.340164
    28  H    6.487750   7.791283   7.535058   8.687348   5.187379
    29  H    7.013014   8.230935   7.539894   8.789162   4.796022
    30  H    6.339389   5.416487   6.488078   7.714119   5.421638
    31  H    4.894735   4.381820   5.553964   6.706401   4.635728
    32  H    6.416299   6.117133   7.021251   8.272011   5.495681
    33  H    4.745169   6.513008   4.972075   5.945108   2.781502
    34  H    6.145913   7.927830   6.651109   7.654121   4.235709
    35  H    5.979075   7.331533   5.935463   7.118909   3.157603
    36  H    4.179278   5.808415   5.680342   6.625215   4.109567
    37  H    0.971939   2.548325   3.190122   3.588755   4.089285
    38  H    3.393183   1.094901   2.789391   3.278908   4.590227
    39  H    2.762741   1.097765   3.483861   3.945615   4.835901
    40  H    2.603286   1.094195   2.785959   2.617856   5.121082
    41  H    2.601250   3.481826   1.098634   2.087426   2.300059
    42  H    3.302471   2.770996   1.091422   2.036583   3.145076
    43  H    2.229942   3.044141   1.939460   0.974305   4.479535
                   21         22         23         24         25
    21  H    0.000000
    22  H    2.561309   0.000000
    23  H    3.874457   3.037201   0.000000
    24  H    4.297228   2.351291   1.746990   0.000000
    25  H    3.979592   3.649429   2.377301   3.050979   0.000000
    26  H    5.143990   3.887971   2.480771   2.373960   1.749126
    27  H    5.152341   4.177555   4.267346   3.887074   2.458788
    28  H    4.648314   5.113917   7.094760   6.808175   5.716741
    29  H    4.800239   5.654160   6.904980   6.979431   5.120602
    30  H    5.844284   3.795252   4.256315   2.956139   3.786127
    31  H    4.568983   2.337075   4.007799   2.617550   3.893671
    32  H    5.590515   3.846255   5.229745   4.059682   4.321946
    33  H    2.482620   4.797845   5.633879   6.335481   4.830038
    34  H    3.885649   5.821251   6.989775   7.468161   5.754666
    35  H    3.571402   5.297282   5.780713   6.460584   4.264734
    36  H    2.850033   3.435503   5.945591   5.636407   5.427417
    37  H    2.810265   2.371714   4.487097   4.169266   5.641261
    38  H    4.693253   3.264269   2.602529   2.370255   4.837228
    39  H    4.357793   2.486579   3.606858   2.719450   5.343037
    40  H    4.667889   3.681557   3.997997   3.824421   6.082140
    41  H    2.476049   3.718180   3.206916   4.339681   4.327754
    42  H    3.745762   3.859902   2.208241   3.485089   4.125135
    43  H    3.898162   4.498572   4.636394   5.249856   6.339599
                   26         27         28         29         30
    26  H    0.000000
    27  H    2.368083   0.000000
    28  H    6.618509   4.800178   0.000000
    29  H    6.288397   4.457069   1.776759   0.000000
    30  H    2.617409   2.487926   6.093126   6.368766   0.000000
    31  H    3.349020   3.064279   5.129886   5.749917   1.773814
    32  H    3.789300   2.437138   4.649812   5.187003   1.769581
    33  H    6.409619   5.839579   4.175923   3.687379   7.332081
    34  H    7.273948   6.132732   3.269594   2.632634   7.850688
    35  H    5.890171   4.929796   3.736017   2.557559   6.890674
    36  H    6.302683   5.281924   2.534834   3.667436   5.894902
    37  H    6.073442   6.501122   6.247278   6.999748   6.058215
    38  H    4.523116   6.178008   8.324175   8.610625   5.206327
    39  H    5.069297   6.135698   7.502383   8.137092   4.932145
    40  H    6.057921   7.391398   8.592096   9.082140   6.477973
    41  H    5.368169   6.329110   7.035614   6.893734   6.796597
    42  H    4.670096   6.236147   8.028946   7.883375   6.291169
    43  H    6.983661   8.083230   8.439155   8.694627   7.934231
                   31         32         33         34         35
    31  H    0.000000
    32  H    1.767436   0.000000
    33  H    6.300518   6.767197   0.000000
    34  H    6.875134   6.936701   1.769176   0.000000
    35  H    6.217583   6.265883   1.778833   1.778346   0.000000
    36  H    4.396838   4.834154   3.463275   3.543198   4.081598
    37  H    4.479058   6.012875   5.157019   6.361978   6.315815
    38  H    4.520044   6.197348   7.022852   8.462284   7.656316
    39  H    3.767879   5.534886   6.828441   8.074240   7.578631
    40  H    5.397350   7.147433   7.071311   8.548784   8.069197
    41  H    5.841753   7.139223   4.036441   5.768561   5.071119
    42  H    5.642515   7.061431   5.543706   7.205021   6.247767
    43  H    6.741718   8.320516   5.798311   7.446831   7.135931
                   36         37         38         39         40
    36  H    0.000000
    37  H    3.866142   0.000000
    38  H    6.552626   3.595096   0.000000
    39  H    5.542166   2.472191   1.776013   0.000000
    40  H    6.441131   2.774101   1.772261   1.769415   0.000000
    41  H    5.302705   3.514842   3.799343   4.323360   3.787609
    42  H    6.394135   4.066545   2.586676   3.772367   3.148498
    43  H    6.219440   3.050565   3.671261   3.896887   2.601114
                   41         42         43
    41  H    0.000000
    42  H    1.774890   0.000000
    43  H    2.393084   2.816326   0.000000
 Stoichiometry    C15H24O4
 Framework group  C1[X(C15H24O4)]
 Deg. of freedom   123
 Full point group                 C1      NOp   1
 Largest Abelian subgroup         C1      NOp   1
 Largest concise Abelian subgroup C1      NOp   1
                         Standard orientation:                         
 ---------------------------------------------------------------------
 Center     Atomic      Atomic             Coordinates (Angstroms)
 Number     Number       Type             X           Y           Z
 ---------------------------------------------------------------------
      1          6           0       -1.831539    0.627049   -0.147414
      2          6           0       -1.102957   -0.517146   -0.224820
      3          6           0        0.376162   -0.661652   -0.476486
      4          6           0        1.242543    0.466504    0.129139
      5          6           0        1.176282    1.795777   -0.661155
      6          6           0       -0.182992    2.171837   -1.283103
      7          6           0       -1.432737    2.057477   -0.385519
      8          6           0       -3.244277    0.284123    0.135261
      9          6           0       -3.378186   -1.224507    0.217704
     10          6           0       -1.938736   -1.773630    0.013275
     11          8           0       -4.168048    1.092631    0.256688
     12          6           0       -1.321576    2.868067    0.920766
     13          6           0       -1.846320   -2.766396   -1.143126
     14          8           0       -1.445873   -2.485747    1.166048
     15          6           0        2.707461   -0.009868    0.370944
     16          8           0        2.694879   -1.173792    1.231036
     17          6           0        3.557401    1.089129    1.028085
     18          6           0        3.389010   -0.535634   -0.899719
     19          8           0        4.700283   -1.052056   -0.619813
     20          1           0        0.547229   -0.747338   -1.559440
     21          1           0        0.697114   -1.614515   -0.042228
     22          1           0        0.846550    0.654415    1.136725
     23          1           0        1.906939    1.773788   -1.479985
     24          1           0        1.502760    2.606287    0.001757
     25          1           0       -0.353897    1.569350   -2.185948
     26          1           0       -0.109690    3.210517   -1.632438
     27          1           0       -2.264305    2.502606   -0.951035
     28          1           0       -3.783721   -1.515808    1.190327
     29          1           0       -4.074475   -1.551711   -0.562112
     30          1           0       -1.054977    3.910549    0.705770
     31          1           0       -0.565700    2.458242    1.598981
     32          1           0       -2.277420    2.875145    1.457426
     33          1           0       -0.825590   -3.148319   -1.263791
     34          1           0       -2.500533   -3.625574   -0.952699
     35          1           0       -2.155395   -2.294778   -2.080695
     36          1           0       -1.374037   -1.853089    1.900993
     37          1           0        2.365250   -0.891357    2.100657
     38          1           0        3.747215    1.930458    0.353589
     39          1           0        3.057096    1.475585    1.925545
     40          1           0        4.522546    0.676978    1.337743
     41          1           0        2.768137   -1.313205   -1.365442
     42          1           0        3.521353    0.273654   -1.619956
     43          1           0        4.590389   -1.636952    0.151608
 ---------------------------------------------------------------------
 Rotational constants (GHZ):      0.5768972      0.2550151      0.2024473
 Standard basis: 6-31G(d) (6D, 7F)
 There are   333 symmetry adapted cartesian basis functions of A   symmetry.
 There are   333 symmetry adapted basis functions of A   symmetry.
   333 basis functions,   628 primitive gaussians,   333 cartesian basis functions
    73 alpha electrons       73 beta electrons
       nuclear repulsion energy      1597.6038041009 Hartrees.
 NAtoms=   43 NActive=   43 NUniq=   43 SFac= 1.00D+00 NAtFMM=   60 NAOKFM=F Big=F
 Integral buffers will be    131072 words long.
 Raffenetti 2 integral format.
 Two-electron integral symmetry is turned on.
 ------------------------------------------------------------------------------
 Polarizable Continuum Model (PCM)
 =================================
 Model                : PCM (using non-symmetric T matrix).
 Atomic radii         : SMD-Coulomb.
 Polarization charges : Total charges.
 Charge compensation  : None.
 Solution method      : On-the-fly selection.
 Cavity type          : VdW (van der Waals Surface) (Alpha=1.000).
 Cavity algorithm     : GePol (No added spheres)
                        Default sphere list used, NSphG=   43.
                        Lebedev-Laikov grids with approx.  5.0 points / Ang**2.
                        Smoothing algorithm: Karplus/York (Gamma=1.0000).
                        Polarization charges: spherical gaussians, with
                                              point-specific exponents (IZeta= 3).
                        Self-potential: point-specific (ISelfS= 7).
                        Self-field    : sphere-specific E.n sum rule (ISelfD= 2).
 1st derivatives      : Analytical E(r).r(x)/FMM algorithm (CHGder, D1EAlg=3).
                        Cavity 1st derivative terms included.
 Solvent              : Methanol, Eps=  32.613000 Eps(inf)=   1.765709
 ------------------------------------------------------------------------------
 ------------------------------------------------------------------------------
 Atomic radii for non-electrostatic terms: SMD-CDS.
 ------------------------------------------------------------------------------
 Nuclear repulsion after PCM non-electrostatic terms =     1597.6051785245 Hartrees.
 One-electron integrals computed using PRISM.
 NBasis=   333 RedAO= T EigKep=  9.20D-04  NBF=   333
 NBsUse=   333 1.00D-06 EigRej= -1.00D+00 NBFU=   333
 Initial guess from the checkpoint file:  "DY-202A-11R_14.chk"
 B after Tr=     0.000000    0.000000    0.000000
         Rot=    0.999970   -0.002601    0.000408   -0.007309 Ang=  -0.89 deg.
 ExpMin= 1.61D-01 ExpMax= 5.48D+03 ExpMxC= 8.25D+02 IAcc=1 IRadAn=         1 AccDes= 0.00D+00
 Harris functional with IExCor=  402 and IRadAn=       1 diagonalized for initial guess.
 HarFok:  IExCor=  402 AccDes= 0.00D+00 IRadAn=         1 IDoV= 1 UseB2=F ITyADJ=14
 ICtDFT=  3500011 ScaDFX=  1.000000  1.000000  1.000000  1.000000
 FoFCou: FMM=F IPFlag=           0 FMFlag=      100000 FMFlg1=           0
         NFxFlg=           0 DoJE=T BraDBF=F KetDBF=T FulRan=T
         wScrn=  0.000000 ICntrl=     500 IOpCl=  0 I1Cent=   200000004 NGrid=           0
         NMat0=    1 NMatS0=      1 NMatT0=    0 NMatD0=    1 NMtDS0=    0 NMtDT0=    0
 Petite list used in FoFCou.
 Keep R1 ints in memory in canonical form, NReq=1565304907.
 Requested convergence on RMS density matrix=1.00D-08 within 128 cycles.
 Requested convergence on MAX density matrix=1.00D-06.
 Requested convergence on             energy=1.00D-06.
 No special actions if energy rises.
 Inv3:  Mode=1 IEnd=    21999792.
 Iteration    1 A*A^-1 deviation from unit magnitude is 6.00D-15 for   2702.
 Iteration    1 A*A^-1 deviation from orthogonality  is 4.00D-15 for   2697   2649.
 Iteration    1 A^-1*A deviation from unit magnitude is 6.11D-15 for   2702.
 Iteration    1 A^-1*A deviation from orthogonality  is 6.87D-13 for   2487   2476.
 Error on total polarization charges =  0.05206
 SCF Done:  E(RB3LYP) =  -886.951758995     A.U. after   11 cycles
            NFock= 11  Conv=0.36D-08     -V/T= 2.0094
 SMD-CDS (non-electrostatic) energy       (kcal/mol) =       0.86
 (included in total energy above)
 D1PCM: PCM CHGder 1st derivatives, ID1Alg=3 FixD1E=F DoIter=F DoCFld=F I1PDM=0.
 Calling FoFJK, ICntrl=      2127 FMM=F ISym2X=0 I1Cent= 0 IOpClX= 0 NMat=1 NMatS=1 NMatT=0.
 ***** Axes restored to original set *****
 -------------------------------------------------------------------
 Center     Atomic                   Forces (Hartrees/Bohr)
 Number     Number              X              Y              Z
 -------------------------------------------------------------------
      1        6          -0.005001401   -0.006834903    0.000103580
      2        6           0.003724532    0.005279661   -0.000367540
      3        6          -0.001995100   -0.000124911    0.001103919
      4        6          -0.000239826   -0.000601988   -0.001649911
      5        6           0.000239087    0.001454524    0.000565068
      6        6           0.000187412   -0.000106861   -0.000778697
      7        6           0.003553977    0.002449007   -0.001070649
      8        6           0.003183904    0.003115205   -0.000036476
      9        6           0.003691325    0.000876748    0.000365423
     10        6          -0.004678292    0.000894608    0.000489119
     11        8           0.002463172   -0.002773687   -0.000704853
     12        6          -0.000603475    0.000445806    0.001497928
     13        6           0.000355929   -0.002182530   -0.001169429
     14        8          -0.000041136   -0.000103066   -0.000860443
     15        6           0.001291252    0.001348713   -0.000462708
     16        8          -0.000632662    0.000880186    0.001424634
     17        6          -0.000505264   -0.001417972    0.002656058
     18        6           0.003770261   -0.000868203    0.000206177
     19        8          -0.003494530    0.001287701   -0.001002724
     20        1          -0.000380556    0.000537314   -0.000216551
     21        1          -0.000837471    0.000466066   -0.000520692
     22        1          -0.000210082    0.000181286    0.000388659
     23        1          -0.000342508   -0.000044138   -0.000221966
     24        1          -0.000624811   -0.000374537   -0.000117535
     25        1          -0.000167873   -0.000421465    0.000888693
     26        1           0.000246041    0.000045277    0.000152567
     27        1          -0.000211729   -0.000013554    0.000051693
     28        1          -0.001218463   -0.001773625    0.000312152
     29        1          -0.000917653   -0.001976552    0.000914010
     30        1          -0.000104353   -0.000233806   -0.000514753
     31        1           0.000614891   -0.000195870   -0.000233419
     32        1           0.000071579   -0.000431605   -0.000350282
     33        1          -0.000463378    0.001562441    0.000392669
     34        1          -0.000336708    0.000575621    0.000170647
     35        1          -0.000606601   -0.000213507   -0.000544994
     36        1          -0.000987339    0.000387048    0.000804287
     37        1           0.000338782   -0.000383492    0.001442095
     38        1          -0.000674534   -0.000743430   -0.000178518
     39        1          -0.000163475    0.000097261   -0.000358757
     40        1           0.000320130    0.000094735   -0.000909170
     41        1           0.001030672   -0.000227003    0.000412975
     42        1           0.000695293   -0.000010805   -0.001354858
     43        1          -0.000339019    0.000078302   -0.000717422
 -------------------------------------------------------------------
 Cartesian Forces:  Max     0.006834903 RMS     0.001530162

 GradGradGradGradGradGradGradGradGradGradGradGradGradGradGradGradGradGrad
 Berny optimization.
 Using GEDIIS/GDIIS optimizer.
 FormGI is forming the generalized inverse of G from B-inverse, IUseBI=4.
 Internal  Forces:  Max     0.004312165 RMS     0.000870064
 Search for a local minimum.
 Step number   2 out of a maximum of  258
 All quantities printed in internal units (Hartrees-Bohrs-Radians)
 Mixed Optimization -- En-DIIS/RFO-DIIS
 Update second derivatives using D2CorX and points    1    2
 DE= -7.02D-03 DEPred=-8.43D-03 R= 8.33D-01
 TightC=F SS=  1.41D+00  RLast= 3.43D-01 DXNew= 5.0454D-01 1.0298D+00
 Trust test= 8.33D-01 RLast= 3.43D-01 DXMaxT set to 5.05D-01
 ITU=  1  0
 Use linear search instead of GDIIS.
     Eigenvalues ---    0.00230   0.00230   0.00272   0.00344   0.00377
     Eigenvalues ---    0.00409   0.00526   0.00684   0.00751   0.00909
     Eigenvalues ---    0.01102   0.01106   0.01226   0.01302   0.01367
     Eigenvalues ---    0.01389   0.02474   0.02529   0.03098   0.03839
     Eigenvalues ---    0.03908   0.04038   0.04415   0.04586   0.04717
     Eigenvalues ---    0.04878   0.04916   0.04998   0.05031   0.05325
     Eigenvalues ---    0.05402   0.05520   0.05525   0.05545   0.05586
     Eigenvalues ---    0.05626   0.05683   0.05688   0.05909   0.05944
     Eigenvalues ---    0.05996   0.06301   0.06895   0.07823   0.08203
     Eigenvalues ---    0.08680   0.09057   0.09149   0.09209   0.09709
     Eigenvalues ---    0.10399   0.11684   0.12106   0.13340   0.13835
     Eigenvalues ---    0.14619   0.15818   0.16000   0.16000   0.16000
     Eigenvalues ---    0.16000   0.16000   0.16000   0.16000   0.16000
     Eigenvalues ---    0.16000   0.16000   0.16043   0.16060   0.16184
     Eigenvalues ---    0.16849   0.17427   0.18360   0.20452   0.20719
     Eigenvalues ---    0.21935   0.23278   0.24614   0.24987   0.26296
     Eigenvalues ---    0.26880   0.27210   0.27917   0.28113   0.28528
     Eigenvalues ---    0.28838   0.28957   0.29409   0.29719   0.30352
     Eigenvalues ---    0.31089   0.31712   0.32246   0.33731   0.33754
     Eigenvalues ---    0.33814   0.33843   0.33944   0.34030   0.34064
     Eigenvalues ---    0.34098   0.34104   0.34119   0.34123   0.34126
     Eigenvalues ---    0.34156   0.34177   0.34195   0.34244   0.34278
     Eigenvalues ---    0.34334   0.34352   0.34373   0.34435   0.34700
     Eigenvalues ---    0.38949   0.41288   0.42127   0.51596   0.52468
     Eigenvalues ---    0.52817   0.53034   0.95013
 RFO step:  Lambda=-1.30416164D-03 EMin= 2.29974466D-03
 Quartic linear search produced a step of -0.06324.
 Iteration  1 RMS(Cart)=  0.04224748 RMS(Int)=  0.00062353
 Iteration  2 RMS(Cart)=  0.00092887 RMS(Int)=  0.00003827
 Iteration  3 RMS(Cart)=  0.00000045 RMS(Int)=  0.00003827
 Variable       Old X    -DE/DX   Delta X   Delta X   Delta X     New X
                                 (Linear)    (Quad)   (Total)
    R1        2.56753  -0.00427  -0.00206  -0.00358  -0.00559   2.56194
    R2        2.84205   0.00298  -0.00116   0.01066   0.00950   2.85155
    R3        2.79867  -0.00338  -0.00037  -0.00828  -0.00858   2.79009
    R4        2.84842  -0.00180   0.00015  -0.00599  -0.00582   2.84260
    R5        2.88700   0.00307  -0.00184   0.01222   0.01034   2.89734
    R6        2.92153   0.00086   0.00028   0.00234   0.00260   2.92412
    R7        2.07818   0.00012  -0.00035   0.00101   0.00066   2.07884
    R8        2.06969  -0.00085   0.00012  -0.00256  -0.00244   2.06726
    R9        2.92506   0.00008  -0.00034   0.00098   0.00065   2.92572
   R10        2.94663   0.00169   0.00098   0.00406   0.00504   2.95167
   R11        2.07642   0.00046   0.00009   0.00110   0.00119   2.07761
   R12        2.91279  -0.00115  -0.00135  -0.00071  -0.00205   2.91074
   R13        2.07425  -0.00006  -0.00019   0.00022   0.00003   2.07428
   R14        2.07265  -0.00053   0.00010  -0.00165  -0.00155   2.07110
   R15        2.91569  -0.00079  -0.00082  -0.00052  -0.00137   2.91432
   R16        2.07640  -0.00048   0.00000  -0.00132  -0.00132   2.07508
   R17        2.07549   0.00001   0.00003  -0.00002   0.00001   2.07549
   R18        2.91275   0.00009  -0.00143   0.00309   0.00166   2.91441
   R19        2.07823   0.00013  -0.00005   0.00046   0.00041   2.07864
   R20        2.86634   0.00049  -0.00240   0.00683   0.00444   2.87078
   R21        2.33118  -0.00373  -0.00134  -0.00109  -0.00243   2.32875
   R22        2.93689  -0.00419  -0.00283  -0.00726  -0.01015   2.92674
   R23        2.06604   0.00123   0.00008   0.00316   0.00325   2.06929
   R24        2.07009   0.00050  -0.00009   0.00152   0.00143   2.07152
   R25        2.88540   0.00097   0.00001   0.00302   0.00302   2.88843
   R26        2.72469  -0.00055  -0.00210   0.00288   0.00079   2.72547
   R27        2.07360  -0.00015  -0.00023   0.00004  -0.00019   2.07341
   R28        2.06947   0.00034  -0.00015   0.00123   0.00108   2.07055
   R29        2.07155  -0.00024  -0.00006  -0.00054  -0.00059   2.07096
   R30        2.07209  -0.00101  -0.00007  -0.00263  -0.00270   2.06939
   R31        2.07220  -0.00022  -0.00004  -0.00054  -0.00058   2.07162
   R32        2.06749   0.00053   0.00016   0.00114   0.00130   2.06879
   R33        1.83757   0.00080  -0.00002   0.00145   0.00143   1.83900
   R34        2.73497   0.00127  -0.00033   0.00368   0.00335   2.73832
   R35        2.90430  -0.00142   0.00005  -0.00468  -0.00463   2.89967
   R36        2.90030   0.00266   0.00137   0.00612   0.00750   2.90779
   R37        1.83670   0.00109   0.00020   0.00154   0.00174   1.83844
   R38        2.06906  -0.00059  -0.00008  -0.00145  -0.00153   2.06753
   R39        2.07448  -0.00018  -0.00020  -0.00010  -0.00030   2.07418
   R40        2.06773  -0.00001   0.00022  -0.00045  -0.00023   2.06749
   R41        2.71521  -0.00431  -0.00088  -0.00805  -0.00893   2.70628
   R42        2.07612  -0.00060  -0.00056  -0.00053  -0.00109   2.07503
   R43        2.06249   0.00094   0.00020   0.00215   0.00234   2.06483
   R44        1.84117  -0.00055   0.00053  -0.00202  -0.00149   1.83968
    A1        2.27806  -0.00124   0.00172  -0.01133  -0.00970   2.26836
    A2        1.90435   0.00046  -0.00337   0.00833   0.00487   1.90922
    A3        2.09833   0.00079   0.00156   0.00445   0.00602   2.10434
    A4        2.23503   0.00080  -0.00145   0.00182   0.00041   2.23545
    A5        1.97183  -0.00125   0.00083  -0.00711  -0.00642   1.96541
    A6        2.07603   0.00044   0.00064   0.00513   0.00586   2.08189
    A7        1.99825   0.00025   0.00049  -0.00486  -0.00443   1.99381
    A8        1.90131  -0.00001  -0.00007  -0.00213  -0.00218   1.89913
    A9        1.88049  -0.00075  -0.00037  -0.00207  -0.00242   1.87807
   A10        1.93419   0.00000  -0.00020   0.00018  -0.00003   1.93416
   A11        1.89159   0.00035   0.00000   0.00643   0.00645   1.89804
   A12        1.85155   0.00015   0.00012   0.00308   0.00318   1.85473
   A13        1.98523  -0.00048  -0.00036  -0.00286  -0.00334   1.98189
   A14        1.94367   0.00169   0.00067   0.01434   0.01503   1.95871
   A15        1.85673  -0.00039  -0.00043  -0.00424  -0.00466   1.85207
   A16        1.96249  -0.00073  -0.00056   0.00444   0.00382   1.96631
   A17        1.88167   0.00036  -0.00042  -0.00457  -0.00500   1.87667
   A18        1.82205  -0.00049   0.00119  -0.00913  -0.00790   1.81415
   A19        2.04124  -0.00012   0.00092  -0.00996  -0.00907   2.03217
   A20        1.91259   0.00016   0.00041   0.00178   0.00220   1.91479
   A21        1.88944   0.00009   0.00005   0.00222   0.00223   1.89167
   A22        1.86596  -0.00014  -0.00034   0.00076   0.00041   1.86637
   A23        1.90295  -0.00015  -0.00116   0.00156   0.00043   1.90338
   A24        1.84164   0.00019   0.00002   0.00512   0.00514   1.84678
   A25        2.05045  -0.00073  -0.00041  -0.00730  -0.00777   2.04269
   A26        1.91233   0.00054  -0.00085   0.00270   0.00184   1.91417
   A27        1.87572  -0.00023   0.00009   0.00046   0.00055   1.87626
   A28        1.88744  -0.00011   0.00115  -0.00416  -0.00304   1.88440
   A29        1.88514   0.00046   0.00048   0.00272   0.00324   1.88838
   A30        1.84168   0.00017  -0.00048   0.00726   0.00677   1.84846
   A31        1.95776   0.00072   0.00025   0.00068   0.00086   1.95862
   A32        1.96615  -0.00028  -0.00066  -0.00162  -0.00224   1.96391
   A33        1.83991  -0.00044   0.00170  -0.00582  -0.00412   1.83579
   A34        1.97755  -0.00031  -0.00059   0.00043  -0.00013   1.97742
   A35        1.85805   0.00004  -0.00133   0.00687   0.00557   1.86362
   A36        1.85196   0.00025   0.00078  -0.00055   0.00022   1.85217
   A37        1.90170   0.00160   0.00379  -0.00263   0.00107   1.90276
   A38        2.19119  -0.00030  -0.00259   0.00461   0.00206   2.19325
   A39        2.19003  -0.00130  -0.00118  -0.00190  -0.00304   2.18699
   A40        1.83642  -0.00187  -0.00313   0.00107  -0.00226   1.83416
   A41        1.92421   0.00142  -0.00059   0.01454   0.01398   1.93819
   A42        1.89074   0.00132  -0.00001   0.01176   0.01185   1.90259
   A43        1.94597   0.00043   0.00144  -0.00198  -0.00047   1.94550
   A44        1.97093   0.00006  -0.00012  -0.00395  -0.00401   1.96692
   A45        1.89435  -0.00124   0.00207  -0.01938  -0.01742   1.87694
   A46        1.80967   0.00108   0.00193   0.00172   0.00352   1.81319
   A47        1.96449  -0.00018   0.00073   0.00186   0.00263   1.96712
   A48        1.92176  -0.00030  -0.00151   0.00274   0.00130   1.92306
   A49        1.96645  -0.00036  -0.00137   0.00146   0.00013   1.96658
   A50        1.96703  -0.00109  -0.00331  -0.00333  -0.00663   1.96040
   A51        1.83766   0.00077   0.00326  -0.00423  -0.00100   1.83666
   A52        1.92953  -0.00064   0.00004  -0.00429  -0.00426   1.92528
   A53        1.95825  -0.00038   0.00028  -0.00283  -0.00255   1.95570
   A54        1.93414  -0.00041   0.00010  -0.00199  -0.00190   1.93225
   A55        1.88513   0.00043  -0.00009   0.00166   0.00156   1.88669
   A56        1.87720   0.00056  -0.00014   0.00370   0.00356   1.88076
   A57        1.87661   0.00052  -0.00022   0.00432   0.00410   1.88071
   A58        1.94567  -0.00141  -0.00015  -0.00737  -0.00752   1.93815
   A59        1.91963  -0.00050   0.00059  -0.00375  -0.00315   1.91648
   A60        1.93013   0.00075   0.00141   0.00070   0.00212   1.93225
   A61        1.87715   0.00116  -0.00154   0.01137   0.00983   1.88697
   A62        1.89528   0.00027  -0.00028   0.00150   0.00122   1.89650
   A63        1.89445  -0.00023  -0.00016  -0.00202  -0.00216   1.89228
   A64        1.88409  -0.00029   0.00041  -0.00248  -0.00207   1.88202
   A65        1.90676   0.00013  -0.00086   0.00209   0.00123   1.90799
   A66        1.94701   0.00007   0.00048  -0.00402  -0.00352   1.94349
   A67        1.97519  -0.00015   0.00031   0.00302   0.00333   1.97852
   A68        1.90263  -0.00113  -0.00316  -0.00659  -0.00976   1.89288
   A69        1.79300   0.00091   0.00357   0.00336   0.00692   1.79992
   A70        1.93198   0.00016  -0.00039   0.00233   0.00193   1.93391
   A71        1.87651   0.00158   0.00040   0.00836   0.00876   1.88527
   A72        1.96269  -0.00132  -0.00045  -0.00934  -0.00981   1.95288
   A73        1.92757   0.00018   0.00027   0.00199   0.00225   1.92982
   A74        1.91714   0.00007   0.00152  -0.00159  -0.00009   1.91705
   A75        1.88823   0.00036   0.00030  -0.00053  -0.00024   1.88799
   A76        1.88689   0.00031   0.00005  -0.00120  -0.00118   1.88571
   A77        1.87888   0.00048  -0.00179   0.01155   0.00974   1.88862
   A78        1.94669   0.00087  -0.00169   0.00652   0.00484   1.95153
   A79        1.92033   0.00010   0.00160  -0.00218  -0.00047   1.91986
   A80        1.92429   0.00098   0.00226   0.00522   0.00750   1.93180
   A81        1.92191  -0.00095  -0.00426  -0.00092  -0.00517   1.91674
   A82        1.85918  -0.00087   0.00155  -0.00763  -0.00613   1.85305
   A83        1.88977  -0.00019   0.00040  -0.00132  -0.00089   1.88888
   A84        1.84115  -0.00062  -0.00106  -0.00148  -0.00254   1.83861
    D1        0.09181   0.00034   0.00069  -0.00018   0.00051   0.09232
    D2       -3.07625   0.00019   0.00167  -0.00719  -0.00549  -3.08174
    D3       -3.12652   0.00057  -0.00046   0.02303   0.02249  -3.10403
    D4       -0.01140   0.00042   0.00052   0.01602   0.01649   0.00509
    D5        0.39297   0.00002  -0.00050   0.00147   0.00096   0.39392
    D6       -1.86324   0.00006   0.00066   0.00169   0.00233  -1.86091
    D7        2.40799   0.00017  -0.00095   0.00660   0.00561   2.41360
    D8       -2.66470  -0.00021   0.00097  -0.02395  -0.02298  -2.68767
    D9        1.36228  -0.00017   0.00213  -0.02374  -0.02161   1.34067
   D10       -0.64968  -0.00006   0.00052  -0.01883  -0.01833  -0.66800
   D11       -0.01420  -0.00007   0.00020   0.00617   0.00630  -0.00791
   D12       -3.13186   0.00002  -0.00101   0.00294   0.00184  -3.13002
   D13        3.05990   0.00003  -0.00077   0.02575   0.02505   3.08495
   D14       -0.05775   0.00013  -0.00197   0.02252   0.02059  -0.03716
   D15        0.59876   0.00021  -0.00043   0.01059   0.01014   0.60890
   D16       -1.57761   0.00004  -0.00048   0.01560   0.01511  -1.56250
   D17        2.70425   0.00027  -0.00038   0.01416   0.01376   2.71801
   D18       -2.51498   0.00039  -0.00146   0.01813   0.01665  -2.49832
   D19        1.59183   0.00022  -0.00150   0.02314   0.02163   1.61346
   D20       -0.40949   0.00045  -0.00141   0.02170   0.02028  -0.38921
   D21        0.03111  -0.00053  -0.00098  -0.03050  -0.03148  -0.00036
   D22        2.16132  -0.00037  -0.00097  -0.02661  -0.02759   2.13373
   D23       -2.07738   0.00028   0.00258  -0.02894  -0.02634  -2.10372
   D24       -3.13430  -0.00066  -0.00012  -0.03684  -0.03696   3.11192
   D25       -1.00409  -0.00049  -0.00010  -0.03295  -0.03308  -1.03717
   D26        1.04039   0.00016   0.00344  -0.03528  -0.03183   1.00856
   D27       -1.32088  -0.00045   0.00044  -0.01758  -0.01714  -1.33802
   D28        2.72288  -0.00051   0.00094  -0.03378  -0.03285   2.69002
   D29        0.74790  -0.00054  -0.00056  -0.02766  -0.02823   0.71967
   D30        0.83800  -0.00028   0.00056  -0.02398  -0.02343   0.81457
   D31       -1.40143  -0.00034   0.00106  -0.04018  -0.03914  -1.44057
   D32        2.90678  -0.00037  -0.00044  -0.03406  -0.03452   2.87226
   D33        2.86298   0.00010   0.00059  -0.01641  -0.01580   2.84717
   D34        0.62355   0.00004   0.00109  -0.03261  -0.03151   0.59204
   D35       -1.35143   0.00001  -0.00041  -0.02649  -0.02689  -1.37832
   D36        0.63525  -0.00057  -0.00011  -0.00131  -0.00144   0.63381
   D37       -1.49096  -0.00043  -0.00069   0.00353   0.00284  -1.48812
   D38        2.79197  -0.00079  -0.00096  -0.00468  -0.00565   2.78632
   D39        2.86501   0.00073   0.00002   0.02009   0.02007   2.88508
   D40        0.73880   0.00087  -0.00056   0.02493   0.02436   0.76316
   D41       -1.26146   0.00052  -0.00083   0.01672   0.01587  -1.24559
   D42       -1.41917  -0.00004   0.00091   0.00870   0.00958  -1.40959
   D43        2.73781   0.00010   0.00033   0.01354   0.01387   2.75167
   D44        0.73755  -0.00026   0.00006   0.00534   0.00538   0.74293
   D45       -0.99461  -0.00075  -0.00344   0.00397   0.00057  -0.99404
   D46       -3.09939   0.00053   0.00072   0.01339   0.01416  -3.08523
   D47        0.99137   0.00037   0.00060   0.01111   0.01178   1.00315
   D48        3.03703  -0.00092  -0.00305  -0.00801  -0.01110   3.02592
   D49        0.93224   0.00036   0.00112   0.00141   0.00249   0.93474
   D50       -1.26018   0.00020   0.00100  -0.00087   0.00011  -1.26007
   D51        1.00203  -0.00070  -0.00297   0.00062  -0.00237   0.99966
   D52       -1.10275   0.00058   0.00120   0.01005   0.01122  -1.09153
   D53        2.98801   0.00042   0.00108   0.00776   0.00883   2.99685
   D54        0.82743  -0.00004  -0.00111   0.01568   0.01451   0.84195
   D55       -1.33462   0.00022  -0.00163   0.02471   0.02306  -1.31155
   D56        2.95576  -0.00013  -0.00069   0.01458   0.01386   2.96962
   D57        2.97776  -0.00003  -0.00020   0.01170   0.01147   2.98924
   D58        0.81571   0.00023  -0.00072   0.02074   0.02002   0.83574
   D59       -1.17710  -0.00012   0.00023   0.01060   0.01082  -1.16628
   D60       -1.32237   0.00005  -0.00088   0.01880   0.01788  -1.30449
   D61        2.79877   0.00031  -0.00140   0.02784   0.02643   2.82519
   D62        0.80595  -0.00004  -0.00046   0.01770   0.01723   0.82318
   D63       -1.27912  -0.00048   0.00114  -0.01846  -0.01734  -1.29647
   D64        0.97114  -0.00050  -0.00006  -0.01975  -0.01982   0.95132
   D65        3.00008  -0.00034  -0.00024  -0.01588  -0.01613   2.98396
   D66        0.89542  -0.00040   0.00066  -0.02389  -0.02324   0.87218
   D67       -3.13750  -0.00042  -0.00055  -0.02518  -0.02572   3.11996
   D68       -1.10856  -0.00027  -0.00072  -0.02130  -0.02202  -1.13058
   D69        2.88060  -0.00003   0.00093  -0.01615  -0.01524   2.86536
   D70       -1.15232  -0.00005  -0.00028  -0.01744  -0.01772  -1.17004
   D71        0.87662   0.00010  -0.00045  -0.01356  -0.01403   0.86260
   D72       -3.11594   0.00043  -0.00143   0.03090   0.02944  -3.08650
   D73        1.06167   0.00058  -0.00154   0.03369   0.03212   1.09379
   D74       -1.03625   0.00045  -0.00152   0.03148   0.02993  -1.00631
   D75        0.92128  -0.00007  -0.00071   0.03101   0.03034   0.95162
   D76       -1.18429   0.00009  -0.00081   0.03380   0.03301  -1.15128
   D77        3.00098  -0.00004  -0.00079   0.03158   0.03083   3.03180
   D78       -1.11126  -0.00010   0.00073   0.02277   0.02350  -1.08775
   D79        3.06635   0.00005   0.00063   0.02556   0.02618   3.09253
   D80        0.96844  -0.00007   0.00065   0.02335   0.02399   0.99243
   D81        0.03255  -0.00026  -0.00081  -0.02436  -0.02518   0.00736
   D82        2.13287  -0.00010  -0.00118  -0.01836  -0.01959   2.11328
   D83       -2.07974   0.00002   0.00098  -0.02638  -0.02536  -2.10510
   D84       -3.13296  -0.00034   0.00039  -0.02103  -0.02066   3.12956
   D85       -1.03264  -0.00017   0.00002  -0.01503  -0.01507  -1.04771
   D86        1.03793  -0.00006   0.00218  -0.02305  -0.02084   1.01710
   D87       -0.03681   0.00050   0.00106   0.03146   0.03252  -0.00428
   D88       -2.16571   0.00021  -0.00030   0.02729   0.02698  -2.13873
   D89        2.04086   0.00025  -0.00127   0.03409   0.03285   2.07371
   D90       -2.12272  -0.00030   0.00292   0.01441   0.01735  -2.10537
   D91        2.03156  -0.00058   0.00156   0.01024   0.01180   2.04336
   D92       -0.04505  -0.00055   0.00059   0.01704   0.01767  -0.02739
   D93        2.02210   0.00096  -0.00088   0.04423   0.04331   2.06541
   D94       -0.10680   0.00067  -0.00225   0.04007   0.03776  -0.06905
   D95       -2.18342   0.00071  -0.00322   0.04687   0.04363  -2.13979
   D96        1.11223  -0.00064   0.00108  -0.04231  -0.04121   1.07103
   D97       -3.09040  -0.00041  -0.00055  -0.03526  -0.03577  -3.12617
   D98       -0.99817  -0.00055   0.00056  -0.03973  -0.03914  -1.03731
   D99       -3.13210   0.00038   0.00310  -0.03787  -0.03482   3.11626
   D100      -1.05154   0.00061   0.00147  -0.03081  -0.02939  -1.08093
   D101       1.04068   0.00047   0.00259  -0.03528  -0.03275   1.00793
   D102      -0.98158  -0.00066   0.00034  -0.04398  -0.04362  -1.02520
   D103       1.09897  -0.00044  -0.00129  -0.03693  -0.03819   1.06079
   D104      -3.09198  -0.00057  -0.00017  -0.04140  -0.04155  -3.13353
   D105       0.88797   0.00076  -0.00228   0.04278   0.04040   0.92837
   D106      -1.12321   0.00026  -0.00184   0.04091   0.03920  -1.08401
   D107       3.00982   0.00084  -0.00028   0.04397   0.04366   3.05348
   D108      -1.14987  -0.00008   0.00248  -0.02822  -0.02571  -1.17558
   D109       0.98182  -0.00062   0.00069  -0.03600  -0.03535   0.94647
   D110       3.03178  -0.00046   0.00056  -0.03449  -0.03391   2.99787
   D111      -1.20465  -0.00005  -0.00176   0.03955   0.03781  -1.16684
   D112       0.90654  -0.00036  -0.00149   0.03390   0.03242   0.93896
   D113       2.97635   0.00038  -0.00258   0.04836   0.04578   3.02213
   D114       2.97134   0.00049   0.00102   0.04388   0.04489   3.01623
   D115      -1.20066   0.00018   0.00129   0.03823   0.03950  -1.16116
   D116       0.86915   0.00093   0.00020   0.05268   0.05286   0.92201
   D117       1.01147  -0.00006  -0.00128   0.04227   0.04100   1.05247
   D118       3.12265  -0.00037  -0.00101   0.03662   0.03561  -3.12492
   D119      -1.09072   0.00037  -0.00210   0.05108   0.04898  -1.04175
   D120      -3.06989  -0.00004   0.00238  -0.02318  -0.02079  -3.09068
   D121      -0.93172  -0.00058  -0.00302  -0.02142  -0.02441  -0.95613
   D122       1.15148  -0.00013   0.00008  -0.02115  -0.02109   1.13039
   D123      -1.01620   0.00060   0.00375  -0.01724  -0.01350  -1.02970
   D124       1.12197   0.00006  -0.00166  -0.01547  -0.01712   1.10485
   D125      -3.07802   0.00050   0.00145  -0.01520  -0.01380  -3.09182
   D126       1.01284  -0.00015   0.00181  -0.02204  -0.02023   0.99261
   D127      -3.13218  -0.00069  -0.00360  -0.02028  -0.02385   3.12715
   D128      -1.04898  -0.00024  -0.00049  -0.02001  -0.02053  -1.06952
   D129       0.84047  -0.00010  -0.00199   0.01673   0.01468   0.85515
   D130      -1.29679  -0.00016  -0.00017   0.01569   0.01561  -1.28118
   D131       2.94096   0.00104   0.00075   0.02203   0.02274   2.96370
         Item               Value     Threshold  Converged?
 Maximum Force            0.004312     0.000450     NO 
 RMS     Force            0.000870     0.000300     NO 
 Maximum Displacement     0.237655     0.001800     NO 
 RMS     Displacement     0.042245     0.001200     NO 
 Predicted change in Energy=-7.474539D-04
 GradGradGradGradGradGradGradGradGradGradGradGradGradGradGradGradGradGrad

                          Input orientation:                          
 ---------------------------------------------------------------------
 Center     Atomic      Atomic             Coordinates (Angstroms)
 Number     Number       Type             X           Y           Z
 ---------------------------------------------------------------------
      1          6           0       -1.800075    0.641666   -0.167580
      2          6           0       -1.068167   -0.494642   -0.272870
      3          6           0        0.407261   -0.627020   -0.534248
      4          6           0        1.268359    0.487774    0.106165
      5          6           0        1.208091    1.832502   -0.658733
      6          6           0       -0.149597    2.206068   -1.282957
      7          6           0       -1.394344    2.079263   -0.381354
      8          6           0       -3.200974    0.295255    0.144495
      9          6           0       -3.330745   -1.216115    0.226643
     10          6           0       -1.906179   -1.758582   -0.047235
     11          8           0       -4.123735    1.098422    0.292981
     12          6           0       -1.271125    2.861401    0.942120
     13          6           0       -1.859370   -2.717658   -1.236462
     14          8           0       -1.382742   -2.510389    1.066726
     15          6           0        2.732037    0.018105    0.383226
     16          8           0        2.706197   -1.156010    1.232081
     17          6           0        3.545071    1.110719    1.090099
     18          6           0        3.462585   -0.477758   -0.876986
     19          8           0        4.775978   -0.962129   -0.574818
     20          1           0        0.572294   -0.672958   -1.620901
     21          1           0        0.728758   -1.593164   -0.134347
     22          1           0        0.850546    0.658155    1.108730
     23          1           0        1.944126    1.828509   -1.473039
     24          1           0        1.520792    2.632020    0.022557
     25          1           0       -0.320952    1.602142   -2.183901
     26          1           0       -0.079829    3.246787   -1.626919
     27          1           0       -2.231325    2.536364   -0.929488
     28          1           0       -3.695381   -1.526626    1.211372
     29          1           0       -4.061833   -1.552705   -0.517584
     30          1           0       -1.030234    3.912966    0.742041
     31          1           0       -0.489877    2.450813    1.591428
     32          1           0       -2.215512    2.834621    1.497475
     33          1           0       -0.837380   -3.064487   -1.422023
     34          1           0       -2.484899   -3.594293   -1.031528
     35          1           0       -2.233606   -2.229782   -2.142231
     36          1           0       -1.319865   -1.908767    1.829046
     37          1           0        2.374245   -0.887984    2.106394
     38          1           0        3.707831    1.979588    0.445421
     39          1           0        3.028681    1.449580    1.997433
     40          1           0        4.523351    0.716280    1.380577
     41          1           0        2.876890   -1.268753   -1.363833
     42          1           0        3.595981    0.337813   -1.591802
     43          1           0        4.660072   -1.568489    0.177929
 ---------------------------------------------------------------------
                    Distance matrix (angstroms):
                    1          2          3          4          5
     1  C    0.000000
     2  C    1.355718   0.000000
     3  C    2.572225   1.504238   0.000000
     4  C    3.084462   2.562843   1.547380   0.000000
     5  C    3.272367   3.278085   2.589609   1.548223   0.000000
     6  C    2.532884   3.026200   2.982791   2.625413   1.540300
     7  C    1.508974   2.596757   3.254708   3.140142   2.628782
     8  C    1.476451   2.312357   3.785583   4.473641   4.737948
     9  C    2.439203   2.426786   3.859880   4.906068   5.538861
    10  C    2.405604   1.533205   2.620995   3.891958   4.792545
    11  O    2.412495   3.492067   4.918473   5.429775   5.465619
    12  C    2.537409   3.574971   4.143154   3.575179   3.125360
    13  C    3.525775   2.548786   3.162513   4.675482   5.517884
    14  O    3.410737   2.440637   3.051935   4.115822   5.343250
    15  C    4.607847   3.890363   2.581188   1.561956   2.588460
    16  O    5.049474   4.116809   2.947009   2.457050   3.840664
    17  C    5.511112   5.071178   3.937524   2.557266   3.006802
    18  C    5.426966   4.570882   3.078109   2.591036   3.235379
    19  O    6.781038   5.870583   4.381738   3.856079   4.532860
    20  H    3.077095   2.130750   1.100073   2.194211   2.758140
    21  H    3.374991   2.110658   1.093945   2.163174   3.498561
    22  H    2.941943   2.630441   2.132500   1.099424   2.151941
    23  H    4.139065   3.988903   3.045144   2.179017   1.097660
    24  H    3.876315   4.070135   3.488742   2.160671   1.095977
    25  H    2.678781   2.933747   2.867196   3.002021   2.171907
    26  H    3.446095   4.099823   4.054327   3.526094   2.143903
    27  H    2.087190   3.312262   4.138279   4.185342   3.521124
    28  H    3.192990   3.189078   4.548423   5.469735   6.230976
    29  H    3.170697   3.184559   4.563986   5.741390   6.265113
    30  H    3.481590   4.523107   4.930191   4.173704   3.361636
    31  H    2.843192   3.533516   3.846611   3.025049   2.885937
    32  H    2.784609   3.941385   4.794767   4.425018   4.168276
    33  H    4.029390   2.824521   2.877242   4.403187   5.361629
    34  H    4.377070   3.491493   4.173318   5.660792   6.574744
    35  H    3.511754   2.804188   3.482619   4.970328   5.527043
    36  H    3.274420   2.545810   3.195465   3.925637   5.155259
    37  H    4.993570   4.203073   3.303048   2.667698   4.050542
    38  H    5.701126   5.426594   4.318324   2.879519   2.736693
    39  H    5.353213   5.071336   4.194463   2.756936   3.242899
    40  H    6.510613   5.955275   4.734260   3.503044   4.049159
    41  H    5.191794   4.165684   2.683114   2.798867   3.591635
    42  H    5.589111   4.918012   3.495320   2.885032   2.967614
    43  H    6.836495   5.845434   4.413611   3.967000   4.917613
                    6          7          8          9         10
     6  C    0.000000
     7  C    1.542194   0.000000
     8  C    3.872948   2.592897   0.000000
     9  C    4.910186   3.870248   1.519153   0.000000
    10  C    4.508996   3.886215   2.435467   1.548764   0.000000
    11  O    4.416360   2.977642   1.232320   2.447511   3.632598
    12  C    2.576481   1.542240   3.308417   4.623859   4.767217
    13  C    5.212348   4.894682   3.575554   2.561299   1.528489
    14  O    5.411712   4.812689   3.468157   2.485076   1.442258
    15  C    3.983360   4.675465   5.944276   6.189115   4.985475
    16  O    5.077849   5.466681   6.179295   6.120391   4.824288
    17  C    4.525677   5.244146   6.860632   7.310032   6.264387
    18  C    4.518362   5.511240   6.785572   6.921886   5.581453
    19  O    5.899171   6.881886   8.107415   8.150202   6.750103
    20  H    2.987328   3.602619   4.276869   4.352258   3.130148
    21  H    4.065093   4.249152   4.368829   4.092926   2.641560
    22  H    3.019352   3.046215   4.180461   4.666279   3.844009
    23  H    2.135967   3.521368   5.607079   6.323204   5.452062
    24  H    2.162406   2.994444   5.269764   6.195740   5.570133
    25  H    1.098085   2.151509   3.927328   4.776206   4.286344
    26  H    1.098304   2.154645   4.646611   5.824228   5.557398
    27  H    2.137201   1.099969   2.667626   4.077555   4.396664
    28  H    5.720775   4.564426   2.168390   1.095020   2.199805
    29  H    5.479030   4.508354   2.143451   1.096201   2.215956
    30  H    2.790992   2.181068   4.261104   5.644950   5.792814
    31  H    2.904786   2.201812   3.753677   4.835238   4.733935
    32  H    3.520495   2.185150   3.041393   4.389444   4.855855
    33  H    5.317061   5.277439   4.396410   3.514463   2.176640
    34  H    6.257879   5.813887   4.126061   2.820316   2.161848
    35  H    4.975763   4.730002   3.541289   2.800500   2.172152
    36  H    5.290175   4.560241   3.351715   2.662912   1.971484
    37  H    5.237427   5.403305   6.027618   6.015650   4.870122
    38  H    4.233005   5.169688   7.117522   7.733171   6.762672
    39  H    4.629760   5.061449   6.601094   7.119264   6.231036
    40  H    5.581248   6.323072   7.833924   8.170223   7.035798
    41  H    4.608747   5.515244   6.454580   6.408363   4.985089
    42  H    4.197037   5.422285   7.015350   7.328094   6.087226
    43  H    6.286047   7.090475   8.079029   7.998731   6.572859
                   11         12         13         14         15
    11  O    0.000000
    12  C    3.415678   0.000000
    13  C    4.693507   6.018152   0.000000
    14  O    4.597307   5.374394   2.361103   0.000000
    15  C    6.940953   4.941862   5.584694   4.877690   0.000000
    16  O    7.253437   5.660633   5.420042   4.310581   1.449058
    17  C    7.710132   5.126649   7.019783   6.115252   1.534438
    18  C    7.836160   6.071832   5.785291   5.602392   1.538738
    19  O    9.176264   7.313545   6.895469   6.559085   2.460976
    20  H    5.371537   4.739089   3.200247   3.797585   3.026315
    21  H    5.565422   5.000146   3.029447   2.596595   2.622442
    22  H    5.059916   3.063256   4.923382   3.876727   2.115663
    23  H    6.361665   4.151831   5.932132   6.028639   2.709997
    24  H    5.855402   2.948392   6.452106   5.997096   2.903402
    25  H    4.566161   3.501510   4.682418   5.348540   4.291860
    26  H    4.965346   2.857914   6.236492   6.488326   4.729868
    27  H    2.672699   2.128509   5.276110   5.493148   5.718375
    28  H    2.813859   5.020388   3.283502   2.517342   6.662111
    29  H    2.772962   5.422464   2.593211   3.256490   7.031044
    30  H    4.206312   1.097201   6.969012   6.441209   5.427096
    31  H    4.088991   1.095688   6.048601   5.068140   4.214090
    32  H    2.847193   1.095902   6.199117   5.426618   5.801082
    33  H    5.574152   6.394799   1.095074   2.607358   5.049954
    34  H    5.144092   6.858901   1.096254   2.606198   6.501336
    35  H    4.536494   6.029904   1.094757   3.331683   6.007374
    36  H    4.389119   4.852166   3.216008   0.973156   4.713930
    37  H    7.032640   5.357439   5.696130   4.222329   1.979475
    38  H    7.882456   5.080778   7.475733   6.816146   2.191679
    39  H    7.361081   4.647070   7.191453   6.000685   2.177793
    40  H    8.723588   6.194332   7.705840   6.737346   2.165864
    41  H    7.573460   6.291393   4.954565   5.059025   2.174673
    42  H    7.982790   6.039701   6.262829   6.322002   2.179300
    43  H    9.180463   7.442245   6.769359   6.180027   2.505344
                   16         17         18         19         20
    16  O    0.000000
    17  C    2.421142   0.000000
    18  C    2.341007   2.529721   0.000000
    19  O    2.754354   2.929809   1.432103   0.000000
    20  H    3.595329   4.400958   2.990869   4.341528   0.000000
    21  H    2.443051   4.091684   3.044578   4.119734   1.755307
    22  H    2.598048   2.732330   3.472192   4.568224   3.049618
    23  H    4.099485   3.106111   2.824865   4.076008   2.856768
    24  H    4.149374   2.748037   3.774977   4.885795   3.810968
    25  H    5.332914   5.089864   4.511005   5.928181   2.508174
    26  H    5.943100   5.008480   5.194548   6.511585   3.973626
    27  H    6.533386   6.283148   6.442694   7.840124   4.317185
    28  H    6.412331   7.706779   7.529797   8.676004   5.192646
    29  H    7.001781   8.218484   7.609307   8.857706   4.844213
    30  H    6.316295   5.376537   6.487305   7.694983   5.402064
    31  H    4.832515   4.281121   5.503777   6.638526   4.604912
    32  H    6.341829   6.026783   6.989328   8.221352   5.458868
    33  H    4.821151   6.553548   5.047567   6.053713   2.783189
    34  H    6.165763   7.937190   6.716341   7.736743   4.269424
    35  H    6.077880   7.416200   6.092375   7.293695   3.250933
    36  H    4.139104   5.773295   5.678223   6.620723   4.124271
    37  H    0.972858   2.529527   3.202082   3.600377   4.145599
    38  H    3.384388   1.094091   2.801331   3.291736   4.597530
    39  H    2.734750   1.097606   3.487863   3.935208   4.861208
    40  H    2.613345   1.094071   2.765419   2.589295   5.152641
    41  H    2.603962   3.482835   1.098059   2.079206   2.394205
    42  H    3.316254   2.791518   1.092663   2.028915   3.188289
    43  H    2.258097   3.041947   1.933007   0.973517   4.554963
                   21         22         23         24         25
    21  H    0.000000
    22  H    2.574590   0.000000
    23  H    3.870021   3.038285   0.000000
    24  H    4.301641   2.350562   1.749756   0.000000
    25  H    3.938597   3.620074   2.384774   3.053052   0.000000
    26  H    5.129006   3.879482   2.476203   2.379221   1.753062
    27  H    5.142698   4.144868   4.269766   3.872198   2.468977
    28  H    4.624759   5.044725   7.089925   6.776140   5.718727
    29  H    4.806066   5.627101   6.958236   6.997812   5.169512
    30  H    5.846331   3.776982   4.254216   2.943843   3.795277
    31  H    4.562579   2.289837   3.962650   2.556752   3.873228
    32  H    5.562090   3.780057   5.209491   4.021989   4.319825
    33  H    2.505132   4.807481   5.628569   6.332296   4.756530
    34  H    3.890635   5.812849   7.015552   7.478210   5.745743
    35  H    3.634897   5.331128   5.862678   6.512982   4.282946
    36  H    2.855060   3.437823   5.960254   5.652563   5.424762
    37  H    2.868071   2.389046   4.514053   4.178659   5.645481
    38  H    4.687811   3.217179   2.610358   2.321125   4.825650
    39  H    4.369488   2.482019   3.655683   2.751732   5.359746
    40  H    4.693343   3.683311   4.004071   3.811777   6.079271
    41  H    2.496267   3.732642   3.236512   4.356272   4.375014
    42  H    3.751509   3.864312   2.228207   3.489406   4.158302
    43  H    3.943775   4.509637   4.652059   5.246284   6.359383
                   26         27         28         29         30
    26  H    0.000000
    27  H    2.370664   0.000000
    28  H    6.626732   4.820231   0.000000
    29  H    6.334201   4.498990   1.767557   0.000000
    30  H    2.637998   2.476219   6.075561   6.375799   0.000000
    31  H    3.340579   3.065123   5.122472   5.764977   1.775200
    32  H    3.806949   2.445272   4.614362   5.168945   1.771551
    33  H    6.359877   5.792686   4.179469   3.674315   7.307888
    34  H    7.275935   6.136748   3.281938   2.630389   7.849876
    35  H    5.907378   4.918018   3.725301   2.537779   6.892060
    36  H    6.329385   5.310316   2.484075   3.626547   5.929422
    37  H    6.087400   6.492613   6.168411   6.982136   6.041611
    38  H    4.499638   6.121597   8.227258   8.589072   5.125933
    39  H    5.101833   6.116832   7.395181   8.100273   4.911117
    40  H    6.052913   7.367141   8.520964   9.080568   6.439631
    41  H    5.403841   6.384468   7.063493   6.995902   6.822796
    42  H    4.687744   6.263369   8.031057   7.960535   6.295269
    43  H    6.993641   8.097379   8.419225   8.749607   7.921121
                   31         32         33         34         35
    31  H    0.000000
    32  H    1.770296   0.000000
    33  H    6.294457   6.724745   0.000000
    34  H    6.885007   6.913708   1.774119   0.000000
    35  H    6.236087   6.236663   1.779011   1.777273   0.000000
    36  H    4.444241   4.838579   3.483953   3.518691   4.087666
    37  H    4.428991   5.940913   5.244181   6.386075   6.409644
    38  H    4.376773   6.076503   7.041945   8.461645   7.727575
    39  H    3.680701   5.447004   6.856815   8.063177   7.639777
    40  H    5.309004   7.064935   7.133457   8.574081   8.169819
    41  H    5.822703   7.138439   4.125996   5.853831   5.258008
    42  H    5.593923   7.039257   5.590989   7.263089   6.393716
    43  H    6.683918   8.270564   5.917756   7.524445   7.303646
                   36         37         38         39         40
    36  H    0.000000
    37  H    3.842573   0.000000
    38  H    6.504725   3.572150   0.000000
    39  H    5.496972   2.429890   1.775076   0.000000
    40  H    6.421462   2.778333   1.770745   1.775466   0.000000
    41  H    5.311953   3.527055   3.809932   4.325562   3.766030
    42  H    6.396472   4.083121   2.618819   3.800061   3.136606
    43  H    6.213020   3.067095   3.683364   3.883398   2.585581
                   41         42         43
    41  H    0.000000
    42  H    1.774857   0.000000
    43  H    2.376259   2.810378   0.000000
 Stoichiometry    C15H24O4
 Framework group  C1[X(C15H24O4)]
 Deg. of freedom   123
 Full point group                 C1      NOp   1
 Largest Abelian subgroup         C1      NOp   1
 Largest concise Abelian subgroup C1      NOp   1
                         Standard orientation:                         
 ---------------------------------------------------------------------
 Center     Atomic      Atomic             Coordinates (Angstroms)
 Number     Number       Type             X           Y           Z
 ---------------------------------------------------------------------
      1          6           0       -1.829277    0.634034   -0.156220
      2          6           0       -1.109826   -0.511265   -0.249225
      3          6           0        0.362291   -0.662877   -0.518702
      4          6           0        1.239267    0.452511    0.098718
      5          6           0        1.187417    1.786042   -0.686140
      6          6           0       -0.170725    2.164156   -1.306625
      7          6           0       -1.410332    2.063942   -0.394651
      8          6           0       -3.231425    0.306934    0.170727
      9          6           0       -3.376115   -1.201591    0.276776
     10          6           0       -1.959152   -1.762885    0.001396
     11          8           0       -4.144829    1.121781    0.313308
     12          6           0       -1.269784    2.864734    0.915877
     13          6           0       -1.930556   -2.740312   -1.173379
     14          8           0       -1.435630   -2.503104    1.123051
     15          6           0        2.699963   -0.028050    0.372822
     16          8           0        2.668053   -1.188832    1.239619
     17          6           0        3.529119    1.066668    1.057361
     18          6           0        3.416498   -0.550506   -0.884688
     19          8           0        4.726946   -1.043829   -0.584223
     20          1           0        0.519193   -0.726991   -1.605638
     21          1           0        0.676665   -1.626129   -0.106354
     22          1           0        0.830290    0.642393    1.101422
     23          1           0        1.917624    1.762076   -1.505336
     24          1           0        1.513092    2.592511   -0.019275
     25          1           0       -0.354604    1.548450   -2.197066
     26          1           0       -0.092705    3.198762   -1.666870
     27          1           0       -2.246416    2.521333   -0.943912
     28          1           0       -3.736979   -1.493342    1.268606
     29          1           0       -4.115837   -1.541828   -0.457190
     30          1           0       -1.019531    3.910592    0.698152
     31          1           0       -0.488240    2.455960    1.565973
     32          1           0       -2.210464    2.856166    1.478060
     33          1           0       -0.913510   -3.100489   -1.360664
     34          1           0       -2.563588   -3.607209   -0.950818
     35          1           0       -2.306132   -2.262370   -2.083877
     36          1           0       -1.361220   -1.890679    1.875668
     37          1           0        2.345029   -0.904156    2.112012
     38          1           0        3.696244    1.923930    0.398419
     39          1           0        3.022631    1.424578    1.962960
     40          1           0        4.505321    0.666558    1.347075
     41          1           0        2.819307   -1.342677   -1.355390
     42          1           0        3.553221    0.252708   -1.612745
     43          1           0        4.610125   -1.637475    0.178452
 ---------------------------------------------------------------------
 Rotational constants (GHZ):      0.5764804      0.2547484      0.2026772
 Standard basis: 6-31G(d) (6D, 7F)
 There are   333 symmetry adapted cartesian basis functions of A   symmetry.
 There are   333 symmetry adapted basis functions of A   symmetry.
   333 basis functions,   628 primitive gaussians,   333 cartesian basis functions
    73 alpha electrons       73 beta electrons
       nuclear repulsion energy      1597.4831882457 Hartrees.
 NAtoms=   43 NActive=   43 NUniq=   43 SFac= 1.00D+00 NAtFMM=   60 NAOKFM=F Big=F
 Integral buffers will be    131072 words long.
 Raffenetti 2 integral format.
 Two-electron integral symmetry is turned on.
 ------------------------------------------------------------------------------
 Polarizable Continuum Model (PCM)
 =================================
 Model                : PCM (using non-symmetric T matrix).
 Atomic radii         : SMD-Coulomb.
 Polarization charges : Total charges.
 Charge compensation  : None.
 Solution method      : On-the-fly selection.
 Cavity type          : VdW (van der Waals Surface) (Alpha=1.000).
 Cavity algorithm     : GePol (No added spheres)
                        Default sphere list used, NSphG=   43.
                        Lebedev-Laikov grids with approx.  5.0 points / Ang**2.
                        Smoothing algorithm: Karplus/York (Gamma=1.0000).
                        Polarization charges: spherical gaussians, with
                                              point-specific exponents (IZeta= 3).
                        Self-potential: point-specific (ISelfS= 7).
                        Self-field    : sphere-specific E.n sum rule (ISelfD= 2).
 1st derivatives      : Analytical E(r).r(x)/FMM algorithm (CHGder, D1EAlg=3).
                        Cavity 1st derivative terms included.
 Solvent              : Methanol, Eps=  32.613000 Eps(inf)=   1.765709
 ------------------------------------------------------------------------------
 ------------------------------------------------------------------------------
 Atomic radii for non-electrostatic terms: SMD-CDS.
 ------------------------------------------------------------------------------
 Nuclear repulsion after PCM non-electrostatic terms =     1597.4846040175 Hartrees.
 One-electron integrals computed using PRISM.
 NBasis=   333 RedAO= T EigKep=  9.17D-04  NBF=   333
 NBsUse=   333 1.00D-06 EigRej= -1.00D+00 NBFU=   333
 Initial guess from the checkpoint file:  "DY-202A-11R_14.chk"
 B after Tr=     0.000000    0.000000    0.000000
         Rot=    0.999994   -0.001433   -0.000630    0.003038 Ang=  -0.39 deg.
 ExpMin= 1.61D-01 ExpMax= 5.48D+03 ExpMxC= 8.25D+02 IAcc=1 IRadAn=         1 AccDes= 0.00D+00
 Harris functional with IExCor=  402 and IRadAn=       1 diagonalized for initial guess.
 HarFok:  IExCor=  402 AccDes= 0.00D+00 IRadAn=         1 IDoV= 1 UseB2=F ITyADJ=14
 ICtDFT=  3500011 ScaDFX=  1.000000  1.000000  1.000000  1.000000
 FoFCou: FMM=F IPFlag=           0 FMFlag=      100000 FMFlg1=           0
         NFxFlg=           0 DoJE=T BraDBF=F KetDBF=T FulRan=T
         wScrn=  0.000000 ICntrl=     500 IOpCl=  0 I1Cent=   200000004 NGrid=           0
         NMat0=    1 NMatS0=      1 NMatT0=    0 NMatD0=    1 NMtDS0=    0 NMtDT0=    0
 Petite list used in FoFCou.
 Keep R1 ints in memory in canonical form, NReq=1565304907.
 Requested convergence on RMS density matrix=1.00D-08 within 128 cycles.
 Requested convergence on MAX density matrix=1.00D-06.
 Requested convergence on             energy=1.00D-06.
 No special actions if energy rises.
 Inv3:  Mode=1 IEnd=    22375083.
 Iteration    1 A*A^-1 deviation from unit magnitude is 7.33D-15 for   2704.
 Iteration    1 A*A^-1 deviation from orthogonality  is 3.67D-15 for   2709   2569.
 Iteration    1 A^-1*A deviation from unit magnitude is 7.33D-15 for   2704.
 Iteration    1 A^-1*A deviation from orthogonality  is 3.16D-11 for   1809   1529.
 Error on total polarization charges =  0.05205
 SCF Done:  E(RB3LYP) =  -886.952504283     A.U. after   11 cycles
            NFock= 11  Conv=0.31D-08     -V/T= 2.0094
 SMD-CDS (non-electrostatic) energy       (kcal/mol) =       0.89
 (included in total energy above)
 D1PCM: PCM CHGder 1st derivatives, ID1Alg=3 FixD1E=F DoIter=F DoCFld=F I1PDM=0.
 Calling FoFJK, ICntrl=      2127 FMM=F ISym2X=0 I1Cent= 0 IOpClX= 0 NMat=1 NMatS=1 NMatT=0.
 ***** Axes restored to original set *****
 -------------------------------------------------------------------
 Center     Atomic                   Forces (Hartrees/Bohr)
 Number     Number              X              Y              Z
 -------------------------------------------------------------------
      1        6          -0.001981279   -0.001523211    0.000497516
      2        6           0.000983637    0.000702218    0.000361709
      3        6           0.000029426   -0.000221775   -0.000361134
      4        6           0.000074662   -0.000162033    0.000361271
      5        6          -0.000044394    0.000055763   -0.000247480
      6        6          -0.000260450   -0.000090235    0.000069003
      7        6           0.001025621    0.000676365   -0.000234546
      8        6           0.001026142    0.000335752    0.000135741
      9        6           0.001493538    0.000413351   -0.001202255
     10        6          -0.002076126    0.000232525    0.001423470
     11        8           0.000911604   -0.000984517   -0.000461956
     12        6          -0.000312504   -0.000067535    0.000446965
     13        6           0.000284107   -0.000132070   -0.000481179
     14        8           0.000663924    0.000234023   -0.000756679
     15        6           0.000105861    0.000696330    0.000246563
     16        8          -0.000751859   -0.000458676   -0.000580205
     17        6           0.000008321   -0.000280171    0.000369873
     18        6           0.001482193    0.000269920    0.000173846
     19        8          -0.001443606    0.000302921    0.000237166
     20        1           0.000320825    0.000142675    0.000023156
     21        1           0.000025929   -0.000210279   -0.000072046
     22        1           0.000195761   -0.000075259   -0.000013288
     23        1           0.000013675   -0.000015982   -0.000022766
     24        1          -0.000358614   -0.000102829   -0.000182675
     25        1           0.000215509    0.000075251    0.000150183
     26        1          -0.000013260   -0.000115906   -0.000059532
     27        1           0.000134318    0.000256824   -0.000041107
     28        1          -0.000095309    0.000155925    0.000239996
     29        1          -0.000584747   -0.000435755    0.000611050
     30        1          -0.000062953   -0.000096229   -0.000063672
     31        1          -0.000359994    0.000241906   -0.000169818
     32        1           0.000110304   -0.000081525   -0.000122417
     33        1           0.000013834    0.000248684   -0.000056464
     34        1           0.000040342    0.000198069    0.000174989
     35        1          -0.000049834    0.000000327   -0.000052002
     36        1          -0.000725025   -0.000012571    0.000128997
     37        1           0.000480632    0.000294296    0.000057738
     38        1           0.000070328    0.000107643    0.000033291
     39        1           0.000008808   -0.000185845   -0.000269133
     40        1          -0.000010383    0.000173094   -0.000115180
     41        1          -0.000393384   -0.000116353    0.000190667
     42        1          -0.000430054    0.000111767   -0.000298787
     43        1           0.000234476   -0.000556873   -0.000068867
 -------------------------------------------------------------------
 Cartesian Forces:  Max     0.002076126 RMS     0.000525021

 GradGradGradGradGradGradGradGradGradGradGradGradGradGradGradGradGradGrad
 Berny optimization.
 Using GEDIIS/GDIIS optimizer.
 FormGI is forming the generalized inverse of G from B-inverse, IUseBI=4.
 Internal  Forces:  Max     0.001537191 RMS     0.000306391
 Search for a local minimum.
 Step number   3 out of a maximum of  258
 All quantities printed in internal units (Hartrees-Bohrs-Radians)
 Mixed Optimization -- En-DIIS/RFO-DIIS
 Swapping is turned off.
 Update second derivatives using D2CorX and points    1    2    3
 DE= -7.45D-04 DEPred=-7.47D-04 R= 9.97D-01
 TightC=F SS=  1.41D+00  RLast= 3.02D-01 DXNew= 8.4853D-01 9.0477D-01
 Trust test= 9.97D-01 RLast= 3.02D-01 DXMaxT set to 8.49D-01
 ITU=  1  1  0
     Eigenvalues ---    0.00229   0.00233   0.00275   0.00333   0.00383
     Eigenvalues ---    0.00406   0.00486   0.00680   0.00806   0.00899
     Eigenvalues ---    0.01044   0.01132   0.01224   0.01269   0.01328
     Eigenvalues ---    0.01400   0.02484   0.02603   0.03167   0.03860
     Eigenvalues ---    0.03896   0.04015   0.04402   0.04587   0.04703
     Eigenvalues ---    0.04871   0.04915   0.05005   0.05071   0.05396
     Eigenvalues ---    0.05432   0.05467   0.05546   0.05569   0.05619
     Eigenvalues ---    0.05624   0.05656   0.05713   0.05917   0.05984
     Eigenvalues ---    0.06062   0.06505   0.07048   0.07770   0.08113
     Eigenvalues ---    0.08663   0.08962   0.09072   0.09212   0.09715
     Eigenvalues ---    0.10345   0.11789   0.12182   0.13294   0.13855
     Eigenvalues ---    0.14607   0.15578   0.16000   0.16000   0.16000
     Eigenvalues ---    0.16000   0.16000   0.16000   0.16000   0.16000
     Eigenvalues ---    0.16000   0.16015   0.16038   0.16147   0.16370
     Eigenvalues ---    0.16919   0.17809   0.19014   0.20345   0.20765
     Eigenvalues ---    0.21899   0.23189   0.24681   0.24973   0.26412
     Eigenvalues ---    0.26814   0.27217   0.27940   0.28283   0.28555
     Eigenvalues ---    0.28860   0.28936   0.29339   0.29724   0.30068
     Eigenvalues ---    0.30950   0.31725   0.32260   0.33724   0.33742
     Eigenvalues ---    0.33757   0.33816   0.33845   0.33945   0.34046
     Eigenvalues ---    0.34097   0.34110   0.34123   0.34125   0.34130
     Eigenvalues ---    0.34155   0.34166   0.34197   0.34204   0.34273
     Eigenvalues ---    0.34334   0.34345   0.34381   0.34454   0.34588
     Eigenvalues ---    0.39015   0.41044   0.41953   0.51642   0.52244
     Eigenvalues ---    0.52745   0.52935   0.94655
 En-DIIS/RFO-DIIS IScMMF=        0 using points:     3    2
 RFO step:  Lambda=-7.82316160D-05.
 DidBck=F Rises=F RFO-DIIS coefs:    1.11073   -0.11073
 Iteration  1 RMS(Cart)=  0.04378078 RMS(Int)=  0.00078388
 Iteration  2 RMS(Cart)=  0.00114847 RMS(Int)=  0.00004750
 Iteration  3 RMS(Cart)=  0.00000075 RMS(Int)=  0.00004750
 Variable       Old X    -DE/DX   Delta X   Delta X   Delta X     New X
                                 (Linear)    (Quad)   (Total)
    R1        2.56194  -0.00056  -0.00062  -0.00216  -0.00278   2.55916
    R2        2.85155   0.00089   0.00105   0.00556   0.00661   2.85816
    R3        2.79009  -0.00154  -0.00095  -0.00714  -0.00803   2.78206
    R4        2.84260  -0.00015  -0.00064  -0.00257  -0.00324   2.83936
    R5        2.89734   0.00015   0.00114   0.00421   0.00532   2.90266
    R6        2.92412  -0.00037   0.00029  -0.00032   0.00000   2.92413
    R7        2.07884   0.00002   0.00007   0.00039   0.00047   2.07930
    R8        2.06726   0.00017  -0.00027  -0.00018  -0.00045   2.06681
    R9        2.92572   0.00014   0.00007   0.00147   0.00153   2.92724
   R10        2.95167  -0.00070   0.00056  -0.00200  -0.00144   2.95023
   R11        2.07761  -0.00010   0.00013  -0.00004   0.00009   2.07770
   R12        2.91074  -0.00014  -0.00023  -0.00021  -0.00045   2.91029
   R13        2.07428   0.00003   0.00000   0.00019   0.00019   2.07447
   R14        2.07110  -0.00029  -0.00017  -0.00144  -0.00161   2.06949
   R15        2.91432  -0.00018  -0.00015  -0.00040  -0.00051   2.91382
   R16        2.07508  -0.00020  -0.00015  -0.00101  -0.00116   2.07392
   R17        2.07549  -0.00009   0.00000  -0.00032  -0.00031   2.07518
   R18        2.91441   0.00003   0.00018   0.00117   0.00135   2.91577
   R19        2.07864   0.00002   0.00005   0.00022   0.00026   2.07890
   R20        2.87078  -0.00062   0.00049   0.00009   0.00059   2.87138
   R21        2.32875  -0.00138  -0.00027  -0.00173  -0.00200   2.32674
   R22        2.92674  -0.00134  -0.00112  -0.00677  -0.00795   2.91879
   R23        2.06929   0.00021   0.00036   0.00154   0.00189   2.07118
   R24        2.07152   0.00011   0.00016   0.00078   0.00094   2.07246
   R25        2.88843   0.00011   0.00033   0.00126   0.00160   2.89002
   R26        2.72547  -0.00062   0.00009  -0.00055  -0.00046   2.72501
   R27        2.07341  -0.00009  -0.00002  -0.00025  -0.00027   2.07314
   R28        2.07055  -0.00045   0.00012  -0.00109  -0.00097   2.06958
   R29        2.07096  -0.00016  -0.00007  -0.00067  -0.00073   2.07022
   R30        2.06939  -0.00006  -0.00030  -0.00092  -0.00122   2.06817
   R31        2.07162  -0.00015  -0.00006  -0.00062  -0.00069   2.07093
   R32        2.06879   0.00006   0.00014   0.00048   0.00063   2.06942
   R33        1.83900   0.00005   0.00016   0.00051   0.00067   1.83967
   R34        2.73832  -0.00017   0.00037   0.00060   0.00097   2.73929
   R35        2.89967  -0.00009  -0.00051  -0.00167  -0.00219   2.89748
   R36        2.90779  -0.00045   0.00083  -0.00029   0.00054   2.90833
   R37        1.83844  -0.00003   0.00019   0.00033   0.00052   1.83896
   R38        2.06753   0.00008  -0.00017  -0.00014  -0.00031   2.06722
   R39        2.07418  -0.00029  -0.00003  -0.00094  -0.00098   2.07320
   R40        2.06749  -0.00010  -0.00003  -0.00049  -0.00051   2.06698
   R41        2.70628  -0.00099  -0.00099  -0.00479  -0.00577   2.70051
   R42        2.07503   0.00021  -0.00012   0.00064   0.00052   2.07555
   R43        2.06483   0.00022   0.00026   0.00129   0.00155   2.06638
   R44        1.83968   0.00027  -0.00016  -0.00005  -0.00022   1.83946
    A1        2.26836  -0.00023  -0.00107  -0.00475  -0.00595   2.26241
    A2        1.90922  -0.00001   0.00054   0.00260   0.00308   1.91231
    A3        2.10434   0.00025   0.00067   0.00221   0.00303   2.10738
    A4        2.23545   0.00049   0.00005   0.00321   0.00312   2.23857
    A5        1.96541  -0.00045  -0.00071  -0.00417  -0.00504   1.96038
    A6        2.08189  -0.00003   0.00065   0.00139   0.00224   2.08413
    A7        1.99381  -0.00003  -0.00049   0.00005  -0.00054   1.99327
    A8        1.89913   0.00019  -0.00024   0.00167   0.00142   1.90054
    A9        1.87807   0.00003  -0.00027  -0.00076  -0.00095   1.87712
   A10        1.93416  -0.00023   0.00000  -0.00225  -0.00221   1.93195
   A11        1.89804   0.00008   0.00071   0.00148   0.00220   1.90025
   A12        1.85473  -0.00002   0.00035  -0.00017   0.00017   1.85490
   A13        1.98189  -0.00007  -0.00037  -0.00226  -0.00274   1.97915
   A14        1.95871  -0.00098   0.00166  -0.00778  -0.00611   1.95260
   A15        1.85207   0.00028  -0.00052   0.00322   0.00274   1.85481
   A16        1.96631   0.00077   0.00042   0.00178   0.00225   1.96856
   A17        1.87667  -0.00011  -0.00055   0.00473   0.00416   1.88082
   A18        1.81415   0.00014  -0.00087   0.00154   0.00065   1.81480
   A19        2.03217  -0.00003  -0.00100   0.00037  -0.00087   2.03130
   A20        1.91479   0.00002   0.00024  -0.00234  -0.00205   1.91274
   A21        1.89167   0.00010   0.00025   0.00298   0.00331   1.89498
   A22        1.86637  -0.00010   0.00005  -0.00247  -0.00234   1.86403
   A23        1.90338  -0.00005   0.00005  -0.00043  -0.00033   1.90305
   A24        1.84678   0.00005   0.00057   0.00201   0.00255   1.84933
   A25        2.04269   0.00038  -0.00086   0.00262   0.00167   2.04436
   A26        1.91417  -0.00029   0.00020  -0.00214  -0.00195   1.91222
   A27        1.87626  -0.00005   0.00006  -0.00036  -0.00024   1.87602
   A28        1.88440  -0.00001  -0.00034  -0.00031  -0.00061   1.88379
   A29        1.88838  -0.00008   0.00036  -0.00069  -0.00033   1.88806
   A30        1.84846   0.00003   0.00075   0.00078   0.00152   1.84998
   A31        1.95862  -0.00029   0.00010   0.00146   0.00149   1.96012
   A32        1.96391  -0.00023  -0.00025  -0.00054  -0.00082   1.96309
   A33        1.83579   0.00025  -0.00046  -0.00135  -0.00177   1.83402
   A34        1.97742   0.00070  -0.00001   0.00554   0.00557   1.98299
   A35        1.86362  -0.00013   0.00062  -0.00077  -0.00015   1.86347
   A36        1.85217  -0.00033   0.00002  -0.00542  -0.00541   1.84676
   A37        1.90276   0.00057   0.00012   0.00095   0.00089   1.90366
   A38        2.19325  -0.00018   0.00023   0.00105   0.00136   2.19461
   A39        2.18699  -0.00039  -0.00034  -0.00189  -0.00215   2.18484
   A40        1.83416  -0.00038  -0.00025  -0.00093  -0.00146   1.83269
   A41        1.93819   0.00003   0.00155   0.00078   0.00241   1.94060
   A42        1.90259   0.00020   0.00131   0.00813   0.00953   1.91212
   A43        1.94550   0.00018  -0.00005  -0.00057  -0.00054   1.94496
   A44        1.96692   0.00032  -0.00044   0.00324   0.00283   1.96975
   A45        1.87694  -0.00034  -0.00193  -0.00997  -0.01195   1.86499
   A46        1.81319   0.00027   0.00039   0.00174   0.00196   1.81515
   A47        1.96712  -0.00037   0.00029  -0.00412  -0.00378   1.96334
   A48        1.92306  -0.00010   0.00014   0.00027   0.00047   1.92353
   A49        1.96658   0.00007   0.00001   0.00282   0.00293   1.96951
   A50        1.96040  -0.00005  -0.00073  -0.00001  -0.00071   1.95968
   A51        1.83666   0.00015  -0.00011  -0.00079  -0.00096   1.83570
   A52        1.92528  -0.00013  -0.00047  -0.00214  -0.00261   1.92267
   A53        1.95570   0.00023  -0.00028   0.00106   0.00078   1.95648
   A54        1.93225  -0.00015  -0.00021  -0.00184  -0.00205   1.93020
   A55        1.88669  -0.00001   0.00017   0.00085   0.00102   1.88771
   A56        1.88076   0.00009   0.00039   0.00119   0.00158   1.88234
   A57        1.88071  -0.00004   0.00045   0.00101   0.00146   1.88217
   A58        1.93815  -0.00009  -0.00083  -0.00260  -0.00344   1.93472
   A59        1.91648  -0.00030  -0.00035  -0.00314  -0.00349   1.91299
   A60        1.93225   0.00008   0.00023   0.00036   0.00059   1.93284
   A61        1.88697   0.00024   0.00109   0.00533   0.00642   1.89339
   A62        1.89650  -0.00001   0.00013   0.00020   0.00034   1.89684
   A63        1.89228   0.00010  -0.00024   0.00006  -0.00018   1.89211
   A64        1.88202  -0.00033  -0.00023  -0.00309  -0.00332   1.87871
   A65        1.90799  -0.00014   0.00014  -0.00301  -0.00289   1.90509
   A66        1.94349   0.00065  -0.00039   0.00585   0.00547   1.94895
   A67        1.97852  -0.00083   0.00037  -0.00650  -0.00616   1.97237
   A68        1.89288  -0.00012  -0.00108   0.00066  -0.00042   1.89246
   A69        1.79992   0.00008   0.00077  -0.00268  -0.00193   1.79798
   A70        1.93391   0.00032   0.00021   0.00508   0.00531   1.93922
   A71        1.88527  -0.00039   0.00097  -0.00049   0.00048   1.88575
   A72        1.95288   0.00015  -0.00109  -0.00156  -0.00265   1.95023
   A73        1.92982  -0.00028   0.00025  -0.00149  -0.00124   1.92858
   A74        1.91705   0.00016  -0.00001   0.00062   0.00061   1.91766
   A75        1.88799   0.00004  -0.00003  -0.00026  -0.00029   1.88771
   A76        1.88571  -0.00016  -0.00013  -0.00135  -0.00148   1.88423
   A77        1.88862   0.00008   0.00108   0.00423   0.00530   1.89393
   A78        1.95153   0.00010   0.00054   0.00309   0.00361   1.95515
   A79        1.91986  -0.00039  -0.00005  -0.00669  -0.00674   1.91311
   A80        1.93180  -0.00012   0.00083   0.00185   0.00266   1.93446
   A81        1.91674  -0.00003  -0.00057  -0.00196  -0.00253   1.91421
   A82        1.85305   0.00043  -0.00068   0.00560   0.00489   1.85794
   A83        1.88888   0.00004  -0.00010  -0.00162  -0.00171   1.88717
   A84        1.83861   0.00061  -0.00028   0.00398   0.00369   1.84230
    D1        0.09232  -0.00019   0.00006  -0.01104  -0.01099   0.08133
    D2       -3.08174  -0.00003  -0.00061   0.00527   0.00464  -3.07710
    D3       -3.10403  -0.00020   0.00249  -0.00959  -0.00712  -3.11114
    D4        0.00509  -0.00004   0.00183   0.00672   0.00852   0.01362
    D5        0.39392  -0.00001   0.00011  -0.01823  -0.01810   0.37583
    D6       -1.86091  -0.00053   0.00026  -0.02671  -0.02643  -1.88734
    D7        2.41360  -0.00016   0.00062  -0.01921  -0.01857   2.39503
    D8       -2.68767   0.00002  -0.00254  -0.01979  -0.02231  -2.70998
    D9        1.34067  -0.00050  -0.00239  -0.02827  -0.03064   1.31004
   D10       -0.66800  -0.00013  -0.00203  -0.02077  -0.02277  -0.69078
   D11       -0.00791   0.00005   0.00070   0.01533   0.01598   0.00807
   D12       -3.13002   0.00008   0.00020   0.00953   0.00969  -3.12033
   D13        3.08495   0.00002   0.00277   0.01636   0.01912   3.10407
   D14       -0.03716   0.00005   0.00228   0.01056   0.01283  -0.02433
   D15        0.60890   0.00009   0.00112   0.03204   0.03318   0.64208
   D16       -1.56250   0.00027   0.00167   0.03366   0.03538  -1.52712
   D17        2.71801   0.00018   0.00152   0.03340   0.03496   2.75296
   D18       -2.49832  -0.00008   0.00184   0.01486   0.01669  -2.48163
   D19        1.61346   0.00011   0.00239   0.01647   0.01889   1.63235
   D20       -0.38921   0.00002   0.00225   0.01622   0.01846  -0.37075
   D21       -0.00036   0.00002  -0.00349  -0.02509  -0.02860  -0.02896
   D22        2.13373   0.00007  -0.00306  -0.02281  -0.02586   2.10787
   D23       -2.10372  -0.00003  -0.00292  -0.02621  -0.02912  -2.13284
   D24        3.11192   0.00017  -0.00409  -0.01031  -0.01447   3.09746
   D25       -1.03717   0.00023  -0.00366  -0.00803  -0.01173  -1.04890
   D26        1.00856   0.00012  -0.00352  -0.01144  -0.01499   0.99358
   D27       -1.33802   0.00011  -0.00190  -0.00110  -0.00289  -1.34091
   D28        2.69002  -0.00003  -0.00364   0.00538   0.00178   2.69181
   D29        0.71967   0.00012  -0.00313   0.00552   0.00244   0.72211
   D30        0.81457   0.00016  -0.00259  -0.00062  -0.00316   0.81141
   D31       -1.44057   0.00001  -0.00433   0.00586   0.00151  -1.43906
   D32        2.87226   0.00017  -0.00382   0.00600   0.00217   2.87444
   D33        2.84717   0.00004  -0.00175  -0.00122  -0.00290   2.84427
   D34        0.59204  -0.00010  -0.00349   0.00526   0.00177   0.59381
   D35       -1.37832   0.00005  -0.00298   0.00540   0.00243  -1.37589
   D36        0.63381   0.00015  -0.00016  -0.03195  -0.03209   0.60172
   D37       -1.48812   0.00027   0.00031  -0.02705  -0.02671  -1.51483
   D38        2.78632   0.00014  -0.00063  -0.02983  -0.03047   2.75585
   D39        2.88508  -0.00060   0.00222  -0.04332  -0.04108   2.84400
   D40        0.76316  -0.00047   0.00270  -0.03842  -0.03570   0.72746
   D41       -1.24559  -0.00060   0.00176  -0.04120  -0.03946  -1.28505
   D42       -1.40959  -0.00009   0.00106  -0.03770  -0.03660  -1.44618
   D43        2.75167   0.00004   0.00154  -0.03279  -0.03122   2.72046
   D44        0.74293  -0.00009   0.00060  -0.03558  -0.03497   0.70795
   D45       -0.99404   0.00017   0.00006   0.01870   0.01874  -0.97531
   D46       -3.08523   0.00000   0.00157   0.01617   0.01771  -3.06752
   D47        1.00315  -0.00030   0.00130   0.00971   0.01100   1.01415
   D48        3.02592   0.00045  -0.00123   0.02715   0.02593   3.05186
   D49        0.93474   0.00028   0.00028   0.02462   0.02491   0.95965
   D50       -1.26007  -0.00002   0.00001   0.01817   0.01820  -1.24187
   D51        0.99966   0.00013  -0.00026   0.01979   0.01952   1.01918
   D52       -1.09153  -0.00004   0.00124   0.01726   0.01850  -1.07303
   D53        2.99685  -0.00034   0.00098   0.01080   0.01179   3.00864
   D54        0.84195  -0.00001   0.00161   0.02802   0.02963   0.87158
   D55       -1.31155  -0.00003   0.00255   0.02826   0.03083  -1.28072
   D56        2.96962   0.00011   0.00154   0.02862   0.03017   2.99979
   D57        2.98924  -0.00007   0.00127   0.02326   0.02451   3.01375
   D58        0.83574  -0.00009   0.00222   0.02349   0.02571   0.86145
   D59       -1.16628   0.00005   0.00120   0.02386   0.02505  -1.14123
   D60       -1.30449  -0.00008   0.00198   0.02412   0.02612  -1.27838
   D61        2.82519  -0.00010   0.00293   0.02436   0.02732   2.85251
   D62        0.82318   0.00004   0.00191   0.02472   0.02665   0.84983
   D63       -1.29647   0.00011  -0.00192   0.00504   0.00320  -1.29327
   D64        0.95132   0.00015  -0.00219   0.01040   0.00826   0.95958
   D65        2.98396   0.00004  -0.00179   0.00636   0.00463   2.98858
   D66        0.87218  -0.00002  -0.00257   0.00385   0.00130   0.87348
   D67        3.11996   0.00002  -0.00285   0.00920   0.00636   3.12633
   D68       -1.13058  -0.00009  -0.00244   0.00516   0.00273  -1.12785
   D69        2.86536  -0.00003  -0.00169   0.00425   0.00260   2.86796
   D70       -1.17004   0.00001  -0.00196   0.00961   0.00766  -1.16238
   D71        0.86260  -0.00009  -0.00155   0.00556   0.00403   0.86663
   D72       -3.08650   0.00006   0.00326   0.01521   0.01845  -3.06805
   D73        1.09379   0.00001   0.00356   0.01489   0.01842   1.11221
   D74       -1.00631   0.00000   0.00331   0.01416   0.01745  -0.98887
   D75        0.95162   0.00005   0.00336   0.00880   0.01218   0.96380
   D76       -1.15128   0.00000   0.00366   0.00848   0.01215  -1.13912
   D77        3.03180  -0.00001   0.00341   0.00775   0.01118   3.04298
   D78       -1.08775   0.00004   0.00260   0.01015   0.01276  -1.07499
   D79        3.09253  -0.00001   0.00290   0.00983   0.01274   3.10527
   D80        0.99243  -0.00002   0.00266   0.00909   0.01177   1.00419
   D81        0.00736  -0.00004  -0.00279  -0.03000  -0.03279  -0.02542
   D82        2.11328  -0.00004  -0.00217  -0.03083  -0.03303   2.08025
   D83       -2.10510  -0.00031  -0.00281  -0.03753  -0.04032  -2.14542
   D84        3.12956  -0.00006  -0.00229  -0.02419  -0.02649   3.10307
   D85       -1.04771  -0.00006  -0.00167  -0.02501  -0.02673  -1.07444
   D86        1.01710  -0.00034  -0.00231  -0.03172  -0.03402   0.98307
   D87       -0.00428   0.00002   0.00360   0.03194   0.03553   0.03125
   D88       -2.13873   0.00025   0.00299   0.03425   0.03722  -2.10151
   D89        2.07371   0.00004   0.00364   0.03331   0.03692   2.11063
   D90       -2.10537   0.00012   0.00192   0.03188   0.03383  -2.07154
   D91        2.04336   0.00035   0.00131   0.03419   0.03552   2.07888
   D92       -0.02739   0.00014   0.00196   0.03325   0.03522   0.00783
   D93        2.06541   0.00019   0.00480   0.04292   0.04769   2.11309
   D94       -0.06905   0.00043   0.00418   0.04523   0.04938  -0.01967
   D95       -2.13979   0.00022   0.00483   0.04429   0.04907  -2.09072
   D96        1.07103  -0.00020  -0.00456  -0.02790  -0.03240   1.03863
   D97       -3.12617  -0.00016  -0.00396  -0.02495  -0.02884   3.12817
   D98       -1.03731  -0.00018  -0.00433  -0.02665  -0.03092  -1.06823
   D99        3.11626  -0.00006  -0.00386  -0.02655  -0.03047   3.08579
   D100      -1.08093  -0.00002  -0.00325  -0.02360  -0.02691  -1.10784
   D101       1.00793  -0.00004  -0.00363  -0.02531  -0.02899   0.97894
   D102      -1.02520   0.00002  -0.00483  -0.02542  -0.03026  -1.05546
   D103       1.06079   0.00006  -0.00423  -0.02247  -0.02670   1.03408
   D104      -3.13353   0.00005  -0.00460  -0.02418  -0.02878   3.12087
   D105       0.92837   0.00063   0.00447   0.04807   0.05248   0.98085
   D106      -1.08401   0.00039   0.00434   0.04576   0.05018  -1.03383
   D107       3.05348   0.00023   0.00483   0.04281   0.04764   3.10112
   D108      -1.17558  -0.00085  -0.00285  -0.04515  -0.04800  -1.22359
   D109       0.94647  -0.00021  -0.00391  -0.03943  -0.04334   0.90312
   D110       2.99787   0.00014  -0.00376  -0.03468  -0.03843   2.95944
   D111      -1.16684   0.00021   0.00419   0.02145   0.02563  -1.14121
   D112       0.93896   0.00017   0.00359   0.01905   0.02263   0.96159
   D113       3.02213   0.00020   0.00507   0.02374   0.02880   3.05093
   D114       3.01623   0.00006   0.00497   0.02115   0.02612   3.04235
   D115      -1.16116   0.00002   0.00437   0.01875   0.02312  -1.13804
   D116       0.92201   0.00005   0.00585   0.02344   0.02929   0.95131
   D117       1.05247  -0.00014   0.00454   0.02134   0.02589   1.07836
   D118      -3.12492  -0.00018   0.00394   0.01893   0.02289  -3.10203
   D119      -1.04175  -0.00015   0.00542   0.02363   0.02906  -1.01268
   D120      -3.09068   0.00069  -0.00230   0.05350   0.05119  -3.03948
   D121      -0.95613   0.00044  -0.00270   0.04840   0.04569  -0.91044
   D122       1.13039   0.00017  -0.00233   0.04328   0.04093   1.17132
   D123      -1.02970   0.00016  -0.00149   0.04504   0.04356  -0.98614
   D124       1.10485  -0.00008  -0.00190   0.03995   0.03805   1.14290
   D125      -3.09182  -0.00036  -0.00153   0.03482   0.03329  -3.05853
   D126       0.99261   0.00021  -0.00224   0.04662   0.04439   1.03699
   D127       3.12715  -0.00003  -0.00264   0.04152   0.03889  -3.11714
   D128      -1.06952  -0.00031  -0.00227   0.03640   0.03413  -1.03539
   D129       0.85515   0.00005   0.00163   0.02215   0.02377   0.87892
   D130      -1.28118   0.00050   0.00173   0.02995   0.03168  -1.24950
   D131       2.96370   0.00023   0.00252   0.02977   0.03230   2.99600
         Item               Value     Threshold  Converged?
 Maximum Force            0.001537     0.000450     NO 
 RMS     Force            0.000306     0.000300     NO 
 Maximum Displacement     0.171721     0.001800     NO 
 RMS     Displacement     0.043892     0.001200     NO 
 Predicted change in Energy=-2.656510D-04
 GradGradGradGradGradGradGradGradGradGradGradGradGradGradGradGradGradGrad

                          Input orientation:                          
 ---------------------------------------------------------------------
 Center     Atomic      Atomic             Coordinates (Angstroms)
 Number     Number       Type             X           Y           Z
 ---------------------------------------------------------------------
      1          6           0       -1.799896    0.641040   -0.179193
      2          6           0       -1.057380   -0.488202   -0.265638
      3          6           0        0.416216   -0.614806   -0.530335
      4          6           0        1.275759    0.493499    0.123295
      5          6           0        1.212522    1.845583   -0.629940
      6          6           0       -0.133966    2.200086   -1.288031
      7          6           0       -1.397658    2.080230   -0.412672
      8          6           0       -3.194921    0.291008    0.135068
      9          6           0       -3.311053   -1.218514    0.264048
     10          6           0       -1.893428   -1.755427   -0.032136
     11          8           0       -4.125669    1.087358    0.259718
     12          6           0       -1.321166    2.891341    0.897657
     13          6           0       -1.857306   -2.708653   -1.227510
     14          8           0       -1.353898   -2.512031    1.070525
     15          6           0        2.738553    0.015824    0.386705
     16          8           0        2.707873   -1.185866    1.196798
     17          6           0        3.556572    1.079651    1.128374
     18          6           0        3.459882   -0.446344   -0.891839
     19          8           0        4.745547   -1.003072   -0.610243
     20          1           0        0.581609   -0.644598   -1.617745
     21          1           0        0.738348   -1.586187   -0.144526
     22          1           0        0.862319    0.650630    1.129882
     23          1           0        1.968139    1.859086   -1.426144
     24          1           0        1.492276    2.645043    0.064249
     25          1           0       -0.281290    1.579269   -2.180962
     26          1           0       -0.063162    3.235296   -1.647521
     27          1           0       -2.225710    2.519001   -0.988904
     28          1           0       -3.646724   -1.505733    1.267091
     29          1           0       -4.063544   -1.590454   -0.441762
     30          1           0       -1.100708    3.943485    0.678728
     31          1           0       -0.545196    2.513121    1.571621
     32          1           0       -2.277188    2.852533    1.431201
     33          1           0       -0.831834   -3.024385   -1.443129
     34          1           0       -2.455734   -3.599519   -1.005659
     35          1           0       -2.271137   -2.227475   -2.119941
     36          1           0       -1.325790   -1.924160    1.845989
     37          1           0        2.415552   -0.938878    2.091526
     38          1           0        3.699241    1.977802    0.520392
     39          1           0        3.052971    1.372527    2.058004
     40          1           0        4.544097    0.681592    1.378860
     41          1           0        2.842344   -1.188224   -1.415855
     42          1           0        3.628496    0.395380   -1.569166
     43          1           0        4.597442   -1.659360    0.093219
 ---------------------------------------------------------------------
                    Distance matrix (angstroms):
                    1          2          3          4          5
     1  C    0.000000
     2  C    1.354249   0.000000
     3  C    2.571304   1.502525   0.000000
     4  C    3.094014   2.560966   1.547381   0.000000
     5  C    3.275479   3.275931   2.587961   1.549031   0.000000
     6  C    2.536823   3.020740   2.966551   2.625187   1.540060
     7  C    1.512473   2.595043   3.250723   3.154700   2.629696
     8  C    1.472201   2.310154   3.782006   4.475279   4.735767
     9  C    2.436802   2.427543   3.858503   4.897923   5.536302
    10  C    2.402797   1.536021   2.623676   3.889161   4.792867
    11  O    2.408539   3.488951   4.914292   5.435688   5.464675
    12  C    2.540205   3.583873   4.165420   3.618467   3.137951
    13  C    3.510372   2.548624   3.168461   4.679161   5.524672
    14  O    3.420901   2.443182   3.048855   4.104332   5.335437
    15  C    4.616131   3.884419   2.575250   1.561193   2.590436
    16  O    5.054793   4.099096   2.925883   2.454308   3.842231
    17  C    5.531172   5.068529   3.935015   2.560443   3.028679
    18  C    5.418075   4.560652   3.069686   2.585381   3.220582
    19  O    6.762525   5.835908   4.347441   3.849316   4.538446
    20  H    3.064941   2.130478   1.100319   2.192790   2.752238
    21  H    3.377044   2.108289   1.093708   2.164632   3.498216
    22  H    2.966675   2.632425   2.134634   1.099473   2.155813
    23  H    4.151700   4.001288   3.054682   2.178298   1.097761
    24  H    3.861825   4.052999   3.483972   2.163218   1.095125
    25  H    2.682073   2.923220   2.832852   2.985448   2.169807
    26  H    3.449985   4.094204   4.037474   3.527882   2.143395
    27  H    2.088944   3.306263   4.124416   4.195227   3.521900
    28  H    3.179803   3.176370   4.531222   5.434707   6.200187
    29  H    3.189453   3.206712   4.585628   5.759367   6.299098
    30  H    3.482964   4.531396   4.953879   4.225933   3.385977
    31  H    2.853823   3.556092   3.889275   3.080974   2.895177
    32  H    2.777026   3.940520   4.808793   4.460840   4.176161
    33  H    3.996251   2.805278   2.863021   4.389891   5.343899
    34  H    4.369841   3.490461   4.169236   5.652554   6.576199
    35  H    3.495276   2.817218   3.514173   5.001628   5.562894
    36  H    3.302483   2.567681   3.224269   3.947253   5.175347
    37  H    5.042054   4.221444   3.313083   2.687891   4.075154
    38  H    5.702356   5.415207   4.313224   2.869514   2.743086
    39  H    5.393556   5.075097   4.195411   2.770247   3.291820
    40  H    6.532643   5.953935   4.729173   3.506259   4.060732
    41  H    5.140617   4.125638   2.645572   2.766110   3.532417
    42  H    5.608906   4.943414   3.523974   2.899901   2.970213
    43  H    6.803821   5.785966   4.354602   3.958444   4.925979
                    6          7          8          9         10
     6  C    0.000000
     7  C    1.541926   0.000000
     8  C    3.878045   2.594511   0.000000
     9  C    4.918298   3.873080   1.519467   0.000000
    10  C    4.507667   3.886240   2.430995   1.544559   0.000000
    11  O    4.423503   2.979924   1.231260   2.445540   3.626224
    12  C    2.581572   1.542957   3.294576   4.609992   4.773306
    13  C    5.202815   4.879409   3.555811   2.560983   1.529334
    14  O    5.408795   4.826038   3.481590   2.480735   1.442013
    15  C    3.978330   4.691377   5.945180   6.175466   4.976747
    16  O    5.071006   5.487546   6.176683   6.090859   4.796525
    17  C    4.551315   5.283973   6.869591   7.293347   6.251956
    18  C    4.480659   5.496260   6.773820   6.912155   5.577699
    19  O    5.876161   6.876391   8.079676   8.106764   6.706433
    20  H    2.951777   3.576924   4.267304   4.361575   3.142277
    21  H    4.050234   4.251709   4.367223   4.086535   2.639606
    22  H    3.039688   3.087187   4.192873   4.654075   3.838430
    23  H    2.134058   3.522019   5.617245   6.340209   5.469887
    24  H    2.161323   2.982983   5.245600   6.167574   5.553056
    25  H    1.097471   2.150369   3.938636   4.794281   4.282131
    26  H    1.098138   2.154045   4.653425   5.834323   5.555777
    27  H    2.136954   1.100107   2.677058   4.088629   4.392785
    28  H    5.709747   4.554013   2.171147   1.096023   2.196448
    29  H    5.525029   4.536708   2.151078   1.096699   2.214591
    30  H    2.800388   2.179691   4.245219   5.630615   5.797529
    31  H    2.905979   2.202613   3.744665   4.825435   4.755026
    32  H    3.523253   2.184008   3.013901   4.359421   4.849940
    33  H    5.273156   5.238233   4.366545   3.510291   2.174428
    34  H    6.253459   5.807814   4.121147   2.830708   2.159770
    35  H    4.986268   4.715300   3.504454   2.789772   2.173574
    36  H    5.315255   4.598027   3.365690   2.634719   1.969273
    37  H    5.270156   5.470519   6.067763   6.017631   4.872781
    38  H    4.244206   5.182613   7.107969   7.708851   6.746869
    39  H    4.694398   5.139375   6.625973   7.101590   6.214470
    40  H    5.594856   6.361621   7.848055   8.158223   7.026500
    41  H    4.511697   5.446722   6.406408   6.378659   4.966280
    42  H    4.182358   5.425718   7.033799   7.356812   6.122098
    43  H    6.260144   7.083902   8.032845   7.922614   6.492791
                   11         12         13         14         15
    11  O    0.000000
    12  C    3.395079   0.000000
    13  C    4.665513   6.013627   0.000000
    14  O    4.614728   5.406235   2.360729   0.000000
    15  C    6.948515   5.001098   5.581254   4.858582   0.000000
    16  O    7.262435   5.739883   5.388600   4.274651   1.449570
    17  C    7.731200   5.208433   7.015092   6.084097   1.533282
    18  C    7.824251   6.099250   5.788196   5.593784   1.539023
    19  O    9.155611   7.365136   6.847460   6.504242   2.461723
    20  H    5.355651   4.738213   3.218837   3.802668   3.017680
    21  H    5.565062   5.037459   3.028234   2.590565   2.617149
    22  H    5.082120   3.137247   4.923255   3.862326   2.115549
    23  H    6.369630   4.157539   5.961353   6.031247   2.697698
    24  H    5.833172   2.944603   6.445961   5.975677   2.927452
    25  H    4.580190   3.504393   4.666816   5.334921   4.261071
    26  H    4.975456   2.859862   6.223013   6.487336   4.727862
    27  H    2.686728   2.125077   5.246048   5.505687   5.727312
    28  H    2.822819   4.987882   3.297281   2.511638   6.622838
    29  H    2.768864   5.422284   2.595237   3.237050   7.038112
    30  H    4.181318   1.097060   6.961115   6.472349   5.500157
    31  H    4.071078   1.095174   6.068252   5.114415   4.292263
    32  H    2.811600   1.095515   6.178335   5.455373   5.856240
    33  H    5.536737   6.380794   1.094427   2.617921   5.033769
    34  H    5.133875   6.858652   1.095890   2.589828   6.479969
    35  H    4.482207   6.017526   1.095090   3.331872   6.034291
    36  H    4.407359   4.907994   3.216260   0.973512   4.734125
    37  H    7.088633   5.482604   5.692575   4.210226   1.980454
    38  H    7.879725   5.116773   7.476178   6.781995   2.188641
    39  H    7.405945   4.773496   7.180630   5.956962   2.175486
    40  H    8.751112   6.286164   7.698369   6.714212   2.165088
    41  H    7.519244   6.271364   4.943065   5.054008   2.170191
    42  H    7.996920   6.067470   6.312351   6.343915   2.182085
    43  H    9.146848   7.509055   6.671515   6.091027   2.519493
                   16         17         18         19         20
    16  O    0.000000
    17  C    2.420236   0.000000
    18  C    2.339832   2.533627   0.000000
    19  O    2.729638   2.962125   1.429048   0.000000
    20  H    3.568701   4.400524   2.975013   4.299064   0.000000
    21  H    2.416286   4.082812   3.043759   4.076096   1.755429
    22  H    2.604471   2.728198   3.469589   4.565329   3.050553
    23  H    4.086412   3.107442   2.797460   4.070828   2.868381
    24  H    4.175669   2.800738   3.787117   4.934314   3.805281
    25  H    5.290589   5.092201   4.445370   5.865555   2.450998
    26  H    5.942681   5.045282   5.151443   6.493335   3.933217
    27  H    6.545501   6.323716   6.413162   7.819643   4.276077
    28  H    6.363031   7.654471   7.502476   8.614364   5.190629
    29  H    6.978586   8.225628   7.623221   8.830260   4.884160
    30  H    6.409675   5.485799   6.521983   7.765860   5.399490
    31  H    4.940188   4.367586   5.555872   6.716852   4.627411
    32  H    6.419848   6.104718   7.013778   8.267526   5.449652
    33  H    4.783189   6.535583   5.036770   5.990542   2.773391
    34  H    6.110595   7.911798   6.704475   7.665268   4.281548
    35  H    6.072582   7.446531   6.125786   7.280949   3.300888
    36  H    4.151743   5.777138   5.708091   6.613820   4.156068
    37  H    0.973136   2.510786   3.199013   3.568270   4.148329
    38  H    3.383657   1.093925   2.815701   3.355399   4.600896
    39  H    2.721423   1.097089   3.489333   3.953205   4.866986
    40  H    2.625312   1.093800   2.757505   2.614422   5.141958
    41  H    2.616112   3.482309   1.098332   2.074964   2.333927
    42  H    3.316390   2.783904   1.093482   2.030519   3.219851
    43  H    2.238872   3.107593   1.932819   0.973401   4.481524
                   21         22         23         24         25
    21  H    0.000000
    22  H    2.577370   0.000000
    23  H    3.876188   3.035864   0.000000
    24  H    4.302941   2.347361   1.750842   0.000000
    25  H    3.899595   3.623796   2.389138   3.053258   0.000000
    26  H    5.113522   3.905250   2.463564   2.387036   1.753444
    27  H    5.133340   4.185211   4.267907   3.866321   2.466752
    28  H    4.607385   5.000020   7.078292   6.714544   5.721228
    29  H    4.811084   5.635304   7.017801   7.004472   5.232342
    30  H    5.885333   3.860040   4.265329   2.964305   3.799841
    31  H    4.625686   2.375942   3.966259   2.537886   3.876029
    32  H    5.592728   3.846514   5.212884   4.015030   4.318857
    33  H    2.494044   4.795444   5.629248   6.310000   4.694798
    34  H    3.872623   5.799463   7.038737   7.464988   5.738413
    35  H    3.656572   5.353820   5.928980   6.532642   4.295872
    36  H    2.887394   3.454009   5.989138   5.656299   5.438872
    37  H    2.869138   2.421534   4.516943   4.219808   5.645190
    38  H    4.680921   3.190767   2.607644   2.350313   4.827087
    39  H    4.354607   2.486262   3.681424   2.833747   5.397117
    40  H    4.684789   3.690317   3.986238   3.859657   6.063210
    41  H    2.490271   3.712501   3.170243   4.325198   4.242818
    42  H    3.782746   3.873210   2.218034   3.506061   4.130655
    43  H    3.867102   4.512413   4.647705   5.307615   6.281930
                   26         27         28         29         30
    26  H    0.000000
    27  H    2.371385   0.000000
    28  H    6.619232   4.827762   0.000000
    29  H    6.383163   4.534823   1.760992   0.000000
    30  H    2.643760   2.464910   6.043373   6.376392   0.000000
    31  H    3.334182   3.062752   5.085607   5.768172   1.775329
    32  H    3.811423   2.443522   4.571328   5.141905   1.772145
    33  H    6.310011   5.733964   4.192279   3.674621   7.288744
    34  H    7.269875   6.122865   3.311765   2.634269   7.846666
    35  H    5.911024   4.879585   3.726276   2.536691   6.876279
    36  H    6.357580   5.346789   2.428361   3.583358   5.986854
    37  H    6.127660   6.556469   6.144282   6.987187   6.180416
    38  H    4.520709   6.138071   8.164299   8.597617   5.189267
    39  H    5.187591   6.201816   7.334564   8.103880   5.075950
    40  H    6.075131   7.403557   8.478587   9.086712   6.556978
    41  H    5.297468   6.293725   7.029013   6.985839   6.802160
    42  H    4.658283   6.254454   8.036630   8.023843   6.325144
    43  H    6.979188   8.073728   8.328736   8.677766   8.012715
                   31         32         33         34         35
    31  H    0.000000
    32  H    1.770513   0.000000
    33  H    6.311485   6.699924   0.000000
    34  H    6.903397   6.899212   1.777416   0.000000
    35  H    6.251380   6.198155   1.778969   1.777133   0.000000
    36  H    4.513764   4.888149   3.503253   3.495067   4.088310
    37  H    4.577403   6.068989   5.233416   6.356177   6.431329
    38  H    4.405326   6.108391   7.029078   8.445061   7.765381
    39  H    3.805828   5.567216   6.832458   8.028268   7.665596
    40  H    5.412260   7.158607   7.113264   8.544675   8.194614
    41  H    5.839555   7.116393   4.107532   5.835429   5.265309
    42  H    5.636406   7.065190   5.621853   7.300316   6.479846
    43  H    6.785425   8.331141   5.805230   7.397231   7.238661
                   36         37         38         39         40
    36  H    0.000000
    37  H    3.876688   0.000000
    38  H    6.498728   3.552934   0.000000
    39  H    5.485129   2.397920   1.774338   0.000000
    40  H    6.439234   2.768487   1.769438   1.778226   0.000000
    41  H    5.343648   3.542040   3.808812   4.320822   3.768634
    42  H    6.448915   4.080704   2.622083   3.800317   3.100177
    43  H    6.182798   3.045155   3.770702   3.929136   2.671287
                   41         42         43
    41  H    0.000000
    42  H    1.774639   0.000000
    43  H    2.362126   2.815021   0.000000
 Stoichiometry    C15H24O4
 Framework group  C1[X(C15H24O4)]
 Deg. of freedom   123
 Full point group                 C1      NOp   1
 Largest Abelian subgroup         C1      NOp   1
 Largest concise Abelian subgroup C1      NOp   1
                         Standard orientation:                         
 ---------------------------------------------------------------------
 Center     Atomic      Atomic             Coordinates (Angstroms)
 Number     Number       Type             X           Y           Z
 ---------------------------------------------------------------------
      1          6           0       -1.835174    0.623239   -0.160578
      2          6           0       -1.096768   -0.508969   -0.243345
      3          6           0        0.374687   -0.642225   -0.516555
      4          6           0        1.241892    0.468189    0.123229
      5          6           0        1.178027    1.814811   -0.639677
      6          6           0       -0.171563    2.168670   -1.291733
      7          6           0       -1.429950    2.059362   -0.407396
      8          6           0       -3.229231    0.279994    0.165252
      9          6           0       -3.349250   -1.228148    0.306263
     10          6           0       -1.935252   -1.771755    0.004998
     11          8           0       -4.156659    1.080204    0.289923
     12          6           0       -1.342469    2.879978    0.896311
     13          6           0       -1.909825   -2.733981   -1.183420
     14          8           0       -1.390989   -2.521822    1.109796
     15          6           0        2.704854   -0.012151    0.380796
     16          8           0        2.675641   -1.207662    1.200035
     17          6           0        3.530965    1.054574    1.109213
     18          6           0        3.416470   -0.486133   -0.898866
     19          8           0        4.702177   -1.044826   -0.621383
     20          1           0        0.532967   -0.680653   -1.604752
     21          1           0        0.696261   -1.611719   -0.125570
     22          1           0        0.835448    0.634138    1.131249
     23          1           0        1.928530    1.819974   -1.440800
     24          1           0        1.464754    2.618535    0.046701
     25          1           0       -0.326586    1.541681   -2.179029
     26          1           0       -0.099842    3.200940   -1.659403
     27          1           0       -2.260325    2.496451   -0.981560
     28          1           0       -3.679340   -1.506808    1.313564
     29          1           0       -4.107439   -1.602950   -0.391892
     30          1           0       -1.120137    3.929754    0.668105
     31          1           0       -0.563354    2.504333    1.568082
     32          1           0       -2.295146    2.848188    1.436263
     33          1           0       -0.886758   -3.054569   -1.403259
     34          1           0       -2.509593   -3.621262   -0.951070
     35          1           0       -2.327898   -2.258162   -2.076747
     36          1           0       -1.356040   -1.928276    1.880645
     37          1           0        2.389872   -0.953079    2.094751
     38          1           0        3.672517    1.947708    0.493626
     39          1           0        3.034290    1.355975    2.039844
     40          1           0        4.518835    0.655260    1.356316
     41          1           0        2.793246   -1.229936   -1.413338
     42          1           0        3.583343    0.349975   -1.583540
     43          1           0        4.556560   -1.695375    0.087906
 ---------------------------------------------------------------------
 Rotational constants (GHZ):      0.5750477      0.2554588      0.2028575
 Standard basis: 6-31G(d) (6D, 7F)
 There are   333 symmetry adapted cartesian basis functions of A   symmetry.
 There are   333 symmetry adapted basis functions of A   symmetry.
   333 basis functions,   628 primitive gaussians,   333 cartesian basis functions
    73 alpha electrons       73 beta electrons
       nuclear repulsion energy      1597.7887319076 Hartrees.
 NAtoms=   43 NActive=   43 NUniq=   43 SFac= 1.00D+00 NAtFMM=   60 NAOKFM=F Big=F
 Integral buffers will be    131072 words long.
 Raffenetti 2 integral format.
 Two-electron integral symmetry is turned on.
 ------------------------------------------------------------------------------
 Polarizable Continuum Model (PCM)
 =================================
 Model                : PCM (using non-symmetric T matrix).
 Atomic radii         : SMD-Coulomb.
 Polarization charges : Total charges.
 Charge compensation  : None.
 Solution method      : On-the-fly selection.
 Cavity type          : VdW (van der Waals Surface) (Alpha=1.000).
 Cavity algorithm     : GePol (No added spheres)
                        Default sphere list used, NSphG=   43.
                        Lebedev-Laikov grids with approx.  5.0 points / Ang**2.
                        Smoothing algorithm: Karplus/York (Gamma=1.0000).
                        Polarization charges: spherical gaussians, with
                                              point-specific exponents (IZeta= 3).
                        Self-potential: point-specific (ISelfS= 7).
                        Self-field    : sphere-specific E.n sum rule (ISelfD= 2).
 1st derivatives      : Analytical E(r).r(x)/FMM algorithm (CHGder, D1EAlg=3).
                        Cavity 1st derivative terms included.
 Solvent              : Methanol, Eps=  32.613000 Eps(inf)=   1.765709
 ------------------------------------------------------------------------------
 ------------------------------------------------------------------------------
 Atomic radii for non-electrostatic terms: SMD-CDS.
 ------------------------------------------------------------------------------
 Nuclear repulsion after PCM non-electrostatic terms =     1597.7901081991 Hartrees.
 One-electron integrals computed using PRISM.
 NBasis=   333 RedAO= T EigKep=  9.10D-04  NBF=   333
 NBsUse=   333 1.00D-06 EigRej= -1.00D+00 NBFU=   333
 Initial guess from the checkpoint file:  "DY-202A-11R_14.chk"
 B after Tr=     0.000000    0.000000    0.000000
         Rot=    0.999988   -0.003478    0.000094   -0.003342 Ang=  -0.55 deg.
 ExpMin= 1.61D-01 ExpMax= 5.48D+03 ExpMxC= 8.25D+02 IAcc=1 IRadAn=         1 AccDes= 0.00D+00
 Harris functional with IExCor=  402 and IRadAn=       1 diagonalized for initial guess.
 HarFok:  IExCor=  402 AccDes= 0.00D+00 IRadAn=         1 IDoV= 1 UseB2=F ITyADJ=14
 ICtDFT=  3500011 ScaDFX=  1.000000  1.000000  1.000000  1.000000
 FoFCou: FMM=F IPFlag=           0 FMFlag=      100000 FMFlg1=           0
         NFxFlg=           0 DoJE=T BraDBF=F KetDBF=T FulRan=T
         wScrn=  0.000000 ICntrl=     500 IOpCl=  0 I1Cent=   200000004 NGrid=           0
         NMat0=    1 NMatS0=      1 NMatT0=    0 NMatD0=    1 NMtDS0=    0 NMtDT0=    0
 Petite list used in FoFCou.
 Keep R1 ints in memory in canonical form, NReq=1565304907.
 Requested convergence on RMS density matrix=1.00D-08 within 128 cycles.
 Requested convergence on MAX density matrix=1.00D-06.
 Requested convergence on             energy=1.00D-06.
 No special actions if energy rises.
 Inv3:  Mode=1 IEnd=    22293228.
 Iteration    1 A*A^-1 deviation from unit magnitude is 7.77D-15 for   2722.
 Iteration    1 A*A^-1 deviation from orthogonality  is 2.68D-15 for   1864     76.
 Iteration    1 A^-1*A deviation from unit magnitude is 7.55D-15 for   2722.
 Iteration    1 A^-1*A deviation from orthogonality  is 4.07D-11 for   2529   2491.
 Error on total polarization charges =  0.05203
 SCF Done:  E(RB3LYP) =  -886.952681929     A.U. after   11 cycles
            NFock= 11  Conv=0.30D-08     -V/T= 2.0094
 SMD-CDS (non-electrostatic) energy       (kcal/mol) =       0.86
 (included in total energy above)
 D1PCM: PCM CHGder 1st derivatives, ID1Alg=3 FixD1E=F DoIter=F DoCFld=F I1PDM=0.
 Calling FoFJK, ICntrl=      2127 FMM=F ISym2X=0 I1Cent= 0 IOpClX= 0 NMat=1 NMatS=1 NMatT=0.
 ***** Axes restored to original set *****
 -------------------------------------------------------------------
 Center     Atomic                   Forces (Hartrees/Bohr)
 Number     Number              X              Y              Z
 -------------------------------------------------------------------
      1        6           0.000876891    0.002154991    0.000152690
      2        6          -0.000882099   -0.001505099   -0.000358824
      3        6          -0.000024074   -0.000607925   -0.000394224
      4        6           0.000072523   -0.000121740    0.000785573
      5        6          -0.000205917   -0.000377146   -0.000627770
      6        6          -0.000264316    0.000043233    0.000589670
      7        6          -0.000865871   -0.000397207    0.000401162
      8        6          -0.000141657   -0.001289408    0.001022360
      9        6          -0.000664045   -0.000345569   -0.001672364
     10        6           0.000465802   -0.000261591    0.001465666
     11        8          -0.000468367    0.000479375   -0.000417829
     12        6           0.000162244   -0.000498247   -0.000579156
     13        6          -0.000165822    0.000919461   -0.000090416
     14        8           0.000547653    0.000401564   -0.000303241
     15        6           0.000393749   -0.000338650    0.000628654
     16        8          -0.000565072   -0.000194952    0.000078979
     17        6          -0.000285545   -0.000201895   -0.000908857
     18        6           0.000000737   -0.000516124   -0.000764629
     19        8           0.000390633    0.000864473    0.000151122
     20        1          -0.000034787    0.000126543    0.000316088
     21        1           0.000280337    0.000008775   -0.000003078
     22        1          -0.000457533    0.000218908   -0.000159717
     23        1          -0.000049945    0.000258252    0.000107109
     24        1           0.000274896    0.000212940    0.000233393
     25        1           0.000175666    0.000147188   -0.000218102
     26        1          -0.000004871   -0.000007779   -0.000124329
     27        1           0.000130096    0.000100352   -0.000391839
     28        1           0.000562705    0.001079710    0.000273905
     29        1          -0.000123924    0.000339220    0.000269399
     30        1           0.000103403   -0.000001671    0.000213614
     31        1           0.000269051   -0.000127247    0.000147474
     32        1           0.000039266   -0.000016166   -0.000001860
     33        1           0.000116098   -0.000461679   -0.000267104
     34        1           0.000164395   -0.000164900    0.000004977
     35        1           0.000240813    0.000028429    0.000099338
     36        1          -0.000161471   -0.000312540   -0.000148048
     37        1           0.000247799    0.000307155   -0.000464075
     38        1          -0.000087239    0.000455753    0.000036992
     39        1           0.000131389   -0.000008550    0.000100787
     40        1           0.000135205   -0.000088063    0.000316080
     41        1          -0.000061732    0.000003806   -0.000193058
     42        1          -0.000104128   -0.000266291    0.000422962
     43        1          -0.000162934   -0.000039690    0.000270525
 -------------------------------------------------------------------
 Cartesian Forces:  Max     0.002154991 RMS     0.000493724

 GradGradGradGradGradGradGradGradGradGradGradGradGradGradGradGradGradGrad
 Berny optimization.
 Using GEDIIS/GDIIS optimizer.
 FormGI is forming the generalized inverse of G from B-inverse, IUseBI=4.
 Internal  Forces:  Max     0.001113625 RMS     0.000280824
 Search for a local minimum.
 Step number   4 out of a maximum of  258
 All quantities printed in internal units (Hartrees-Bohrs-Radians)
 Mixed Optimization -- En-DIIS/RFO-DIIS
 Swapping is turned off.
 Update second derivatives using D2CorX and points    2    3    4
 DE= -1.78D-04 DEPred=-2.66D-04 R= 6.69D-01
 TightC=F SS=  1.41D+00  RLast= 3.20D-01 DXNew= 1.4270D+00 9.6001D-01
 Trust test= 6.69D-01 RLast= 3.20D-01 DXMaxT set to 9.60D-01
 ITU=  1  1  1  0
     Eigenvalues ---    0.00223   0.00234   0.00266   0.00339   0.00385
     Eigenvalues ---    0.00392   0.00449   0.00696   0.00780   0.00882
     Eigenvalues ---    0.01026   0.01135   0.01234   0.01272   0.01324
     Eigenvalues ---    0.01398   0.02500   0.02653   0.03202   0.03860
     Eigenvalues ---    0.03905   0.03974   0.04442   0.04593   0.04748
     Eigenvalues ---    0.04877   0.04919   0.05041   0.05213   0.05419
     Eigenvalues ---    0.05437   0.05546   0.05586   0.05606   0.05630
     Eigenvalues ---    0.05661   0.05666   0.05736   0.05955   0.06057
     Eigenvalues ---    0.06373   0.06478   0.07111   0.07762   0.08142
     Eigenvalues ---    0.08648   0.08949   0.09083   0.09223   0.09729
     Eigenvalues ---    0.10331   0.11796   0.12188   0.13348   0.13879
     Eigenvalues ---    0.14562   0.15786   0.16000   0.16000   0.16000
     Eigenvalues ---    0.16000   0.16000   0.16000   0.16000   0.16000
     Eigenvalues ---    0.16016   0.16035   0.16053   0.16336   0.16545
     Eigenvalues ---    0.17058   0.17843   0.19681   0.20258   0.20983
     Eigenvalues ---    0.22466   0.23141   0.24690   0.25004   0.26405
     Eigenvalues ---    0.27071   0.27280   0.27997   0.28370   0.28540
     Eigenvalues ---    0.28843   0.28966   0.29500   0.29716   0.30239
     Eigenvalues ---    0.30997   0.32137   0.32241   0.33593   0.33743
     Eigenvalues ---    0.33776   0.33815   0.33845   0.33969   0.34054
     Eigenvalues ---    0.34097   0.34110   0.34121   0.34126   0.34147
     Eigenvalues ---    0.34155   0.34165   0.34195   0.34210   0.34277
     Eigenvalues ---    0.34341   0.34345   0.34417   0.34545   0.34829
     Eigenvalues ---    0.39043   0.40883   0.41854   0.51634   0.52410
     Eigenvalues ---    0.52846   0.53367   0.94917
 En-DIIS/RFO-DIIS IScMMF=        0 using points:     4    3    2
 RFO step:  Lambda=-5.28495341D-05.
 DidBck=T Rises=F RFO-DIIS coefs:    0.72020    0.42847   -0.14867
 Iteration  1 RMS(Cart)=  0.01973442 RMS(Int)=  0.00024311
 Iteration  2 RMS(Cart)=  0.00033009 RMS(Int)=  0.00001077
 Iteration  3 RMS(Cart)=  0.00000010 RMS(Int)=  0.00001077
 Variable       Old X    -DE/DX   Delta X   Delta X   Delta X     New X
                                 (Linear)    (Quad)   (Total)
    R1        2.55916   0.00087  -0.00005   0.00038   0.00034   2.55950
    R2        2.85816  -0.00096  -0.00044   0.00029  -0.00014   2.85802
    R3        2.78206   0.00034   0.00097  -0.00245  -0.00146   2.78060
    R4        2.83936   0.00023   0.00004  -0.00016  -0.00012   2.83924
    R5        2.90266  -0.00087   0.00005  -0.00078  -0.00075   2.90191
    R6        2.92413   0.00029   0.00039  -0.00009   0.00028   2.92440
    R7        2.07930  -0.00032  -0.00003  -0.00052  -0.00055   2.07875
    R8        2.06681   0.00007  -0.00024   0.00032   0.00008   2.06689
    R9        2.92724   0.00021  -0.00033   0.00079   0.00047   2.92771
   R10        2.95023  -0.00002   0.00115  -0.00154  -0.00039   2.94984
   R11        2.07770   0.00006   0.00015  -0.00003   0.00012   2.07783
   R12        2.91029  -0.00037  -0.00018  -0.00101  -0.00117   2.90912
   R13        2.07447  -0.00011  -0.00005  -0.00013  -0.00018   2.07429
   R14        2.06949   0.00037   0.00022   0.00012   0.00034   2.06982
   R15        2.91382  -0.00038  -0.00006  -0.00110  -0.00117   2.91265
   R16        2.07392   0.00007   0.00013  -0.00027  -0.00014   2.07378
   R17        2.07518   0.00003   0.00009  -0.00010  -0.00002   2.07516
   R18        2.91577  -0.00049  -0.00013  -0.00082  -0.00096   2.91481
   R19        2.07890   0.00015  -0.00001   0.00035   0.00034   2.07924
   R20        2.87138  -0.00063   0.00049  -0.00207  -0.00158   2.86980
   R21        2.32674   0.00062   0.00020  -0.00042  -0.00022   2.32653
   R22        2.91879   0.00058   0.00071  -0.00156  -0.00087   2.91793
   R23        2.07118  -0.00020  -0.00005   0.00011   0.00006   2.07124
   R24        2.07246  -0.00021  -0.00005  -0.00014  -0.00019   2.07227
   R25        2.89002   0.00000   0.00000   0.00035   0.00035   2.89038
   R26        2.72501  -0.00024   0.00025  -0.00103  -0.00079   2.72422
   R27        2.07314  -0.00002   0.00005  -0.00019  -0.00014   2.07300
   R28        2.06958   0.00033   0.00043  -0.00010   0.00033   2.06991
   R29        2.07022  -0.00004   0.00012  -0.00037  -0.00026   2.06997
   R30        2.06817   0.00029  -0.00006   0.00034   0.00028   2.06845
   R31        2.07093   0.00005   0.00011  -0.00019  -0.00008   2.07085
   R32        2.06942  -0.00016   0.00002  -0.00017  -0.00015   2.06927
   R33        1.83967  -0.00031   0.00002  -0.00026  -0.00023   1.83944
   R34        2.73929  -0.00030   0.00023  -0.00059  -0.00036   2.73893
   R35        2.89748  -0.00017  -0.00008  -0.00079  -0.00087   2.89661
   R36        2.90833   0.00012   0.00096  -0.00050   0.00046   2.90879
   R37        1.83896  -0.00043   0.00011  -0.00051  -0.00040   1.83856
   R38        2.06722   0.00034  -0.00014   0.00073   0.00059   2.06781
   R39        2.07320   0.00002   0.00023  -0.00047  -0.00024   2.07296
   R40        2.06698   0.00023   0.00011   0.00023   0.00033   2.06732
   R41        2.70051  -0.00003   0.00029  -0.00180  -0.00151   2.69900
   R42        2.07555   0.00013  -0.00031   0.00063   0.00032   2.07587
   R43        2.06638  -0.00048  -0.00008  -0.00044  -0.00053   2.06585
   R44        1.83946   0.00024  -0.00016   0.00051   0.00035   1.83981
    A1        2.26241   0.00039   0.00022   0.00002   0.00025   2.26266
    A2        1.91231  -0.00036  -0.00014  -0.00055  -0.00073   1.91158
    A3        2.10738  -0.00003   0.00005   0.00058   0.00061   2.10799
    A4        2.23857  -0.00040  -0.00081   0.00014  -0.00063   2.23794
    A5        1.96038   0.00031   0.00045  -0.00037   0.00004   1.96042
    A6        2.08413   0.00008   0.00025   0.00027   0.00054   2.08467
    A7        1.99327  -0.00067  -0.00051  -0.00292  -0.00343   1.98985
    A8        1.90054   0.00024  -0.00072   0.00155   0.00083   1.90137
    A9        1.87712   0.00039  -0.00009   0.00238   0.00228   1.87940
   A10        1.93195   0.00014   0.00062  -0.00165  -0.00105   1.93090
   A11        1.90025   0.00001   0.00034   0.00065   0.00100   1.90124
   A12        1.85490  -0.00006   0.00042   0.00032   0.00074   1.85564
   A13        1.97915   0.00037   0.00027  -0.00085  -0.00058   1.97857
   A14        1.95260   0.00040   0.00394  -0.00219   0.00176   1.95436
   A15        1.85481  -0.00022  -0.00146   0.00097  -0.00050   1.85431
   A16        1.96856  -0.00070  -0.00006  -0.00084  -0.00090   1.96766
   A17        1.88082  -0.00008  -0.00191   0.00032  -0.00158   1.87925
   A18        1.81480   0.00021  -0.00136   0.00322   0.00187   1.81667
   A19        2.03130   0.00022  -0.00110   0.00025  -0.00083   2.03047
   A20        1.91274   0.00010   0.00090   0.00148   0.00237   1.91511
   A21        1.89498  -0.00018  -0.00059  -0.00049  -0.00111   1.89387
   A22        1.86403   0.00001   0.00072   0.00023   0.00093   1.86496
   A23        1.90305  -0.00010   0.00016  -0.00106  -0.00091   1.90215
   A24        1.84933  -0.00006   0.00005  -0.00047  -0.00041   1.84892
   A25        2.04436  -0.00063  -0.00162  -0.00012  -0.00175   2.04261
   A26        1.91222   0.00014   0.00082  -0.00100  -0.00017   1.91205
   A27        1.87602   0.00016   0.00015   0.00007   0.00021   1.87623
   A28        1.88379   0.00038  -0.00028   0.00190   0.00161   1.88540
   A29        1.88806   0.00016   0.00057   0.00022   0.00080   1.88885
   A30        1.84998  -0.00019   0.00058  -0.00121  -0.00063   1.84935
   A31        1.96012   0.00047  -0.00029   0.00040   0.00011   1.96023
   A32        1.96309  -0.00050  -0.00010  -0.00340  -0.00349   1.95960
   A33        1.83402   0.00012  -0.00012   0.00301   0.00289   1.83692
   A34        1.98299  -0.00028  -0.00158   0.00034  -0.00126   1.98174
   A35        1.86347  -0.00025   0.00087  -0.00152  -0.00064   1.86283
   A36        1.84676   0.00049   0.00155   0.00160   0.00315   1.84991
   A37        1.90366  -0.00003  -0.00009   0.00072   0.00061   1.90426
   A38        2.19461  -0.00016  -0.00007  -0.00039  -0.00045   2.19416
   A39        2.18484   0.00018   0.00015  -0.00036  -0.00019   2.18464
   A40        1.83269   0.00031   0.00007  -0.00017  -0.00017   1.83253
   A41        1.94060  -0.00067   0.00141  -0.00825  -0.00683   1.93377
   A42        1.91212  -0.00021  -0.00091   0.00347   0.00258   1.91471
   A43        1.94496   0.00000   0.00008  -0.00059  -0.00051   1.94445
   A44        1.96975   0.00028  -0.00139   0.00588   0.00450   1.97424
   A45        1.86499   0.00026   0.00075  -0.00051   0.00022   1.86521
   A46        1.81515  -0.00022  -0.00003  -0.00033  -0.00040   1.81475
   A47        1.96334  -0.00011   0.00145  -0.00521  -0.00375   1.95959
   A48        1.92353  -0.00001   0.00006  -0.00010  -0.00003   1.92350
   A49        1.96951   0.00007  -0.00080   0.00148   0.00068   1.97019
   A50        1.95968   0.00038  -0.00079   0.00360   0.00282   1.96251
   A51        1.83570  -0.00009   0.00012   0.00052   0.00062   1.83632
   A52        1.92267   0.00032   0.00010   0.00077   0.00087   1.92353
   A53        1.95648  -0.00016  -0.00060  -0.00003  -0.00063   1.95585
   A54        1.93020   0.00000   0.00029  -0.00069  -0.00040   1.92980
   A55        1.88771  -0.00013  -0.00005  -0.00044  -0.00050   1.88722
   A56        1.88234  -0.00007   0.00009   0.00046   0.00055   1.88289
   A57        1.88217   0.00004   0.00020  -0.00006   0.00014   1.88231
   A58        1.93472   0.00057  -0.00016   0.00158   0.00142   1.93614
   A59        1.91299   0.00004   0.00051  -0.00118  -0.00067   1.91232
   A60        1.93284  -0.00014   0.00015  -0.00023  -0.00008   1.93276
   A61        1.89339  -0.00038  -0.00033  -0.00028  -0.00062   1.89277
   A62        1.89684  -0.00021   0.00009  -0.00080  -0.00071   1.89612
   A63        1.89211   0.00010  -0.00027   0.00091   0.00064   1.89274
   A64        1.87871   0.00017   0.00062  -0.00072  -0.00010   1.87861
   A65        1.90509  -0.00014   0.00099  -0.00169  -0.00070   1.90440
   A66        1.94895  -0.00045  -0.00205   0.00063  -0.00143   1.94752
   A67        1.97237   0.00069   0.00222  -0.00113   0.00110   1.97347
   A68        1.89246   0.00036  -0.00133   0.00229   0.00095   1.89341
   A69        1.79798  -0.00004   0.00157  -0.00032   0.00126   1.79924
   A70        1.93922  -0.00038  -0.00120   0.00026  -0.00095   1.93828
   A71        1.88575  -0.00075   0.00117  -0.00423  -0.00306   1.88269
   A72        1.95023   0.00026  -0.00072   0.00163   0.00091   1.95114
   A73        1.92858   0.00003   0.00068  -0.00145  -0.00077   1.92781
   A74        1.91766   0.00008  -0.00018   0.00102   0.00083   1.91849
   A75        1.88771  -0.00019   0.00005  -0.00107  -0.00103   1.88668
   A76        1.88423   0.00000   0.00024   0.00051   0.00074   1.88497
   A77        1.89393  -0.00020  -0.00004  -0.00069  -0.00072   1.89320
   A78        1.95515  -0.00111  -0.00029  -0.00256  -0.00286   1.95229
   A79        1.91311   0.00043   0.00182  -0.00037   0.00145   1.91456
   A80        1.93446   0.00002   0.00037  -0.00137  -0.00100   1.93346
   A81        1.91421   0.00062  -0.00006   0.00317   0.00311   1.91732
   A82        1.85794   0.00017  -0.00228   0.00160  -0.00069   1.85726
   A83        1.88717  -0.00010   0.00035  -0.00031   0.00004   1.88720
   A84        1.84230  -0.00028  -0.00141   0.00116  -0.00025   1.84205
    D1        0.08133   0.00005   0.00315  -0.00368  -0.00052   0.08081
    D2       -3.07710  -0.00013  -0.00212  -0.00132  -0.00342  -3.08052
    D3       -3.11114   0.00009   0.00533  -0.00247   0.00285  -3.10829
    D4        0.01362  -0.00009   0.00007  -0.00011  -0.00005   0.01357
    D5        0.37583   0.00001   0.00521  -0.00142   0.00377   0.37960
    D6       -1.88734   0.00043   0.00774   0.00074   0.00846  -1.87888
    D7        2.39503   0.00002   0.00603  -0.00126   0.00476   2.39979
    D8       -2.70998  -0.00003   0.00283  -0.00272   0.00010  -2.70988
    D9        1.31004   0.00039   0.00536  -0.00056   0.00479   1.31483
   D10       -0.69078  -0.00002   0.00365  -0.00256   0.00109  -0.68969
   D11        0.00807  -0.00005  -0.00353   0.01326   0.00972   0.01779
   D12       -3.12033   0.00012  -0.00244   0.01463   0.01218  -3.10815
   D13        3.10407   0.00000  -0.00163   0.01434   0.01274   3.11681
   D14       -0.02433   0.00017  -0.00053   0.01571   0.01520  -0.00913
   D15        0.64208  -0.00008  -0.00778   0.00679  -0.00100   0.64108
   D16       -1.52712   0.00003  -0.00765   0.00986   0.00220  -1.52492
   D17        2.75296  -0.00022  -0.00773   0.00745  -0.00029   2.75267
   D18       -2.48163   0.00011  -0.00219   0.00429   0.00209  -2.47954
   D19        1.63235   0.00023  -0.00207   0.00735   0.00528   1.63763
   D20       -0.37075  -0.00003  -0.00215   0.00495   0.00279  -0.36796
   D21       -0.02896   0.00020   0.00332  -0.01254  -0.00922  -0.03819
   D22        2.10787   0.00008   0.00313  -0.01387  -0.01074   2.09713
   D23       -2.13284  -0.00011   0.00423  -0.01654  -0.01231  -2.14516
   D24        3.09746   0.00003  -0.00145  -0.01041  -0.01185   3.08560
   D25       -1.04890  -0.00009  -0.00164  -0.01174  -0.01336  -1.06226
   D26        0.99358  -0.00028  -0.00054  -0.01441  -0.01494   0.97863
   D27       -1.34091  -0.00009  -0.00174  -0.00365  -0.00540  -1.34632
   D28        2.69181   0.00021  -0.00538   0.00019  -0.00520   2.68661
   D29        0.72211  -0.00011  -0.00488  -0.00310  -0.00799   0.71413
   D30        0.81141  -0.00016  -0.00260  -0.00507  -0.00768   0.80373
   D31       -1.43906   0.00014  -0.00624  -0.00124  -0.00748  -1.44653
   D32        2.87444  -0.00018  -0.00574  -0.00452  -0.01026   2.86417
   D33        2.84427  -0.00014  -0.00154  -0.00524  -0.00679   2.83749
   D34        0.59381   0.00015  -0.00518  -0.00141  -0.00658   0.58722
   D35       -1.37589  -0.00017  -0.00468  -0.00469  -0.00937  -1.38526
   D36        0.60172   0.00013   0.00877   0.00005   0.00881   0.61053
   D37       -1.51483  -0.00011   0.00790  -0.00161   0.00628  -1.50855
   D38        2.75585   0.00001   0.00769  -0.00158   0.00610   2.76195
   D39        2.84400   0.00040   0.01448  -0.00451   0.00997   2.85397
   D40        0.72746   0.00016   0.01361  -0.00617   0.00743   0.73489
   D41       -1.28505   0.00028   0.01340  -0.00614   0.00726  -1.27779
   D42       -1.44618   0.00023   0.01166  -0.00087   0.01079  -1.43539
   D43        2.72046  -0.00001   0.01080  -0.00253   0.00826   2.72871
   D44        0.70795   0.00011   0.01058  -0.00250   0.00808   0.71603
   D45       -0.97531  -0.00003  -0.00516  -0.00399  -0.00914  -0.98445
   D46       -3.06752  -0.00010  -0.00285  -0.00613  -0.00897  -3.07649
   D47        1.01415   0.00022  -0.00133  -0.00608  -0.00741   1.00675
   D48        3.05186  -0.00030  -0.00891  -0.00019  -0.00909   3.04276
   D49        0.95965  -0.00037  -0.00660  -0.00232  -0.00892   0.95072
   D50       -1.24187  -0.00004  -0.00508  -0.00227  -0.00736  -1.24923
   D51        1.01918   0.00001  -0.00582  -0.00207  -0.00789   1.01130
   D52       -1.07303  -0.00006  -0.00351  -0.00421  -0.00771  -1.08074
   D53        3.00864   0.00027  -0.00199  -0.00416  -0.00615   3.00249
   D54        0.87158  -0.00006  -0.00613   0.00112  -0.00503   0.86655
   D55       -1.28072  -0.00022  -0.00520  -0.00053  -0.00573  -1.28645
   D56        2.99979  -0.00016  -0.00638   0.00137  -0.00502   2.99477
   D57        3.01375   0.00022  -0.00515   0.00340  -0.00176   3.01199
   D58        0.86145   0.00006  -0.00422   0.00175  -0.00247   0.85899
   D59       -1.14123   0.00012  -0.00540   0.00365  -0.00175  -1.14297
   D60       -1.27838   0.00010  -0.00465   0.00246  -0.00220  -1.28057
   D61        2.85251  -0.00006  -0.00372   0.00082  -0.00291   2.84960
   D62        0.84983   0.00000  -0.00490   0.00271  -0.00219   0.84765
   D63       -1.29327   0.00017  -0.00347   0.00178  -0.00171  -1.29497
   D64        0.95958  -0.00036  -0.00526  -0.00233  -0.00760   0.95198
   D65        2.98858  -0.00007  -0.00369  -0.00115  -0.00485   2.98373
   D66        0.87348   0.00022  -0.00382   0.00194  -0.00188   0.87160
   D67        3.12633  -0.00031  -0.00560  -0.00217  -0.00778   3.11855
   D68       -1.12785  -0.00002  -0.00404  -0.00099  -0.00503  -1.13288
   D69        2.86796   0.00028  -0.00299   0.00161  -0.00139   2.86656
   D70       -1.16238  -0.00025  -0.00478  -0.00251  -0.00729  -1.16967
   D71        0.86663   0.00003  -0.00321  -0.00133  -0.00454   0.86208
   D72       -3.06805  -0.00013  -0.00078  -0.00097  -0.00175  -3.06980
   D73        1.11221  -0.00009  -0.00038  -0.00093  -0.00130   1.11091
   D74       -0.98887  -0.00003  -0.00043  -0.00035  -0.00078  -0.98964
   D75        0.96380  -0.00010   0.00110   0.00121   0.00231   0.96611
   D76       -1.13912  -0.00005   0.00151   0.00126   0.00277  -1.13636
   D77        3.04298   0.00001   0.00145   0.00184   0.00329   3.04627
   D78       -1.07499   0.00005  -0.00008   0.00186   0.00178  -1.07321
   D79        3.10527   0.00009   0.00033   0.00191   0.00223   3.10751
   D80        1.00419   0.00015   0.00027   0.00249   0.00276   1.00695
   D81       -0.02542   0.00017   0.00543  -0.02037  -0.01495  -0.04038
   D82        2.08025  -0.00001   0.00633  -0.02564  -0.01932   2.06093
   D83       -2.14542  -0.00023   0.00751  -0.02910  -0.02158  -2.16701
   D84        3.10307   0.00000   0.00434  -0.02173  -0.01740   3.08567
   D85       -1.07444  -0.00018   0.00524  -0.02701  -0.02177  -1.09621
   D86        0.98307  -0.00040   0.00642  -0.03046  -0.02403   0.95904
   D87        0.03125  -0.00021  -0.00511   0.01921   0.01410   0.04535
   D88       -2.10151   0.00004  -0.00640   0.02496   0.01856  -2.08295
   D89        2.11063  -0.00016  -0.00545   0.02073   0.01528   2.12591
   D90       -2.07154   0.00041  -0.00689   0.02955   0.02268  -2.04887
   D91        2.07888   0.00066  -0.00818   0.03531   0.02714   2.10601
   D92        0.00783   0.00046  -0.00723   0.03108   0.02386   0.03169
   D93        2.11309  -0.00011  -0.00690   0.02651   0.01960   2.13269
   D94       -0.01967   0.00013  -0.00820   0.03227   0.02406   0.00438
   D95       -2.09072  -0.00007  -0.00724   0.02804   0.02078  -2.06994
   D96        1.03863   0.00013   0.00294  -0.00356  -0.00061   1.03802
   D97        3.12817   0.00005   0.00275  -0.00368  -0.00091   3.12726
   D98       -1.06823   0.00011   0.00283  -0.00345  -0.00060  -1.06883
   D99        3.08579  -0.00018   0.00335  -0.00656  -0.00323   3.08257
   D100      -1.10784  -0.00026   0.00316  -0.00668  -0.00353  -1.11137
   D101       0.97894  -0.00020   0.00324  -0.00645  -0.00322   0.97572
   D102      -1.05546   0.00027   0.00198  -0.00089   0.00110  -1.05437
   D103       1.03408   0.00018   0.00179  -0.00100   0.00079   1.03488
   D104       3.12087   0.00024   0.00188  -0.00077   0.00110   3.12197
   D105       0.98085   0.00016  -0.00868   0.02826   0.01957   1.00041
   D106      -1.03383   0.00022  -0.00821   0.02657   0.01838  -1.01546
   D107       3.10112  -0.00003  -0.00684   0.02228   0.01544   3.11656
   D108      -1.22359   0.00028   0.00961  -0.02471  -0.01510  -1.23869
   D109       0.90312  -0.00013   0.00687  -0.02356  -0.01669   0.88644
   D110       2.95944  -0.00043   0.00571  -0.02243  -0.01672   2.94272
   D111      -1.14121  -0.00004  -0.00155   0.01496   0.01341  -1.12780
   D112       0.96159  -0.00009  -0.00151   0.01370   0.01219   0.97378
   D113       3.05093  -0.00027  -0.00125   0.01259   0.01134   3.06227
   D114       3.04235   0.00017  -0.00063   0.01517   0.01454   3.05688
   D115      -1.13804   0.00013  -0.00060   0.01392   0.01332  -1.12472
   D116       0.95131  -0.00005  -0.00034   0.01280   0.01246   0.96377
   D117       1.07836   0.00022  -0.00115   0.01415   0.01300   1.09136
   D118      -3.10203   0.00017  -0.00111   0.01290   0.01179  -3.09024
   D119      -1.01268  -0.00001  -0.00085   0.01178   0.01093  -1.00175
   D120      -3.03948  -0.00063  -0.01741  -0.02475  -0.04216  -3.08164
   D121      -0.91044  -0.00029  -0.01641  -0.02270  -0.03911  -0.94955
   D122       1.17132  -0.00013  -0.01459  -0.02417  -0.03876   1.13256
   D123      -0.98614  -0.00048  -0.01419  -0.02750  -0.04170  -1.02784
   D124       1.14290  -0.00014  -0.01319  -0.02546  -0.03865   1.10425
   D125      -3.05853   0.00002  -0.01137  -0.02693  -0.03830  -3.09683
   D126       1.03699  -0.00026  -0.01543  -0.02491  -0.04033   0.99666
   D127      -3.11714   0.00008  -0.01443  -0.02286  -0.03729   3.12875
   D128      -1.03539   0.00024  -0.01260  -0.02433  -0.03694  -1.07233
   D129       0.87892   0.00017  -0.00447   0.00966   0.00520   0.88411
   D130      -1.24950  -0.00006  -0.00654   0.00964   0.00310  -1.24640
   D131       2.99600  -0.00035  -0.00566   0.00750   0.00184   2.99784
         Item               Value     Threshold  Converged?
 Maximum Force            0.001114     0.000450     NO 
 RMS     Force            0.000281     0.000300     YES
 Maximum Displacement     0.100496     0.001800     NO 
 RMS     Displacement     0.019707     0.001200     NO 
 Predicted change in Energy=-1.190115D-04
 GradGradGradGradGradGradGradGradGradGradGradGradGradGradGradGradGradGrad

                          Input orientation:                          
 ---------------------------------------------------------------------
 Center     Atomic      Atomic             Coordinates (Angstroms)
 Number     Number       Type             X           Y           Z
 ---------------------------------------------------------------------
      1          6           0       -1.799159    0.639932   -0.183411
      2          6           0       -1.059013   -0.490856   -0.272760
      3          6           0        0.414201   -0.619087   -0.538454
      4          6           0        1.271318    0.489435    0.118336
      5          6           0        1.212586    1.840473   -0.637649
      6          6           0       -0.133859    2.198848   -1.292267
      7          6           0       -1.394158    2.078872   -0.413132
      8          6           0       -3.192981    0.291563    0.134394
      9          6           0       -3.308616   -1.216012    0.276148
     10          6           0       -1.896607   -1.756309   -0.037780
     11          8           0       -4.124385    1.088273    0.250401
     12          6           0       -1.305902    2.878673    0.902802
     13          6           0       -1.874501   -2.698261   -1.242635
     14          8           0       -1.345820   -2.522842    1.051836
     15          6           0        2.732808    0.013501    0.390762
     16          8           0        2.697923   -1.179655    1.212867
     17          6           0        3.547420    1.085165    1.123898
     18          6           0        3.459768   -0.460309   -0.880606
     19          8           0        4.764893   -0.962880   -0.590843
     20          1           0        0.580075   -0.644336   -1.625609
     21          1           0        0.737435   -1.591305   -0.155562
     22          1           0        0.850663    0.649702    1.121505
     23          1           0        1.967114    1.852120   -1.434781
     24          1           0        1.495495    2.639623    0.055902
     25          1           0       -0.283520    1.580659   -2.186540
     26          1           0       -0.061888    3.234645   -1.649804
     27          1           0       -2.222252    2.524942   -0.984018
     28          1           0       -3.625075   -1.488470    1.289537
     29          1           0       -4.076477   -1.594031   -0.409434
     30          1           0       -1.082201    3.931713    0.691989
     31          1           0       -0.526817    2.491323    1.568215
     32          1           0       -2.258470    2.838626    1.442123
     33          1           0       -0.852248   -3.014458   -1.473109
     34          1           0       -2.471983   -3.590082   -1.022298
     35          1           0       -2.296726   -2.207892   -2.125988
     36          1           0       -1.322106   -1.946209    1.835683
     37          1           0        2.416182   -0.918246    2.106663
     38          1           0        3.680773    1.982952    0.512709
     39          1           0        3.046037    1.377903    2.054622
     40          1           0        4.538797    0.694885    1.372171
     41          1           0        2.863812   -1.235930   -1.380565
     42          1           0        3.596173    0.368019   -1.580861
     43          1           0        4.642688   -1.606180    0.129641
 ---------------------------------------------------------------------
                    Distance matrix (angstroms):
                    1          2          3          4          5
     1  C    0.000000
     2  C    1.354431   0.000000
     3  C    2.571021   1.502463   0.000000
     4  C    3.088937   2.558197   1.547528   0.000000
     5  C    3.273873   3.275425   2.587798   1.549279   0.000000
     6  C    2.536337   3.021558   2.968057   2.624198   1.539439
     7  C    1.512397   2.595290   3.250361   3.148576   2.627234
     8  C    1.471428   2.309063   3.780710   4.468711   4.733308
     9  C    2.436018   2.426492   3.857365   4.889709   5.533390
    10  C    2.402639   1.535626   2.623696   3.886320   4.792052
    11  O    2.407463   3.487671   4.912853   5.430438   5.462390
    12  C    2.536754   3.577238   4.155755   3.600820   3.129478
    13  C    3.503022   2.545252   3.171276   4.680793   5.522338
    14  O    3.425565   2.442495   3.041542   4.098128   5.332760
    15  C    4.610946   3.882338   2.576733   1.560988   2.589697
    16  O    5.048192   4.098305   2.932021   2.453378   3.840809
    17  C    5.522065   5.064951   3.935092   2.558650   3.020759
    18  C    5.417834   4.559582   3.068836   2.586351   3.225283
    19  O    6.769179   5.851655   4.364569   3.849314   4.525468
    20  H    3.064317   2.130814   1.100026   2.191939   2.747801
    21  H    3.378389   2.109965   1.093753   2.165533   3.497897
    22  H    2.953720   2.625208   2.134429   1.099538   2.154889
    23  H    4.149716   3.999660   3.053163   2.180187   1.097665
    24  H    3.861448   4.053817   3.484487   2.162744   1.095304
    25  H    2.682285   2.924913   2.835821   2.986761   2.169079
    26  H    3.449776   4.095103   4.038937   3.527029   2.143002
    27  H    2.091230   3.309691   4.127267   4.190884   3.519458
    28  H    3.167592   3.165546   4.518089   5.409111   6.180524
    29  H    3.198102   3.215706   4.597103   5.763531   6.310475
    30  H    3.480830   4.526632   4.946007   4.209205   3.377465
    31  H    2.848630   3.544830   3.872753   3.056631   2.883568
    32  H    2.772649   3.932553   4.798087   4.441904   4.167733
    33  H    3.989302   2.802170   2.866231   4.395396   5.341526
    34  H    4.364567   3.487619   4.170248   5.652946   6.573807
    35  H    3.482999   2.813289   3.520467   5.004348   5.560547
    36  H    3.315486   2.575423   3.226847   3.950632   5.184689
    37  H    5.043953   4.233356   3.330776   2.691788   4.073134
    38  H    5.684888   5.403913   4.306512   2.862097   2.726824
    39  H    5.387887   5.075472   4.199830   2.772762   3.289960
    40  H    6.526296   5.953760   4.731734   3.505814   4.051595
    41  H    5.166753   4.143782   2.662751   2.785611   3.569696
    42  H    5.580001   4.911166   3.490836   2.882180   2.956223
    43  H    6.829379   5.823682   4.393269   3.969618   4.922779
                    6          7          8          9         10
     6  C    0.000000
     7  C    1.541307   0.000000
     8  C    3.877025   2.594229   0.000000
     9  C    4.919378   3.872534   1.518634   0.000000
    10  C    4.508246   3.886124   2.429817   1.544100   0.000000
    11  O    4.420124   2.979212   1.231144   2.444559   3.624595
    12  C    2.579569   1.542450   3.293123   4.601087   4.766202
    13  C    5.197496   4.872351   3.545934   2.561338   1.529521
    14  O    5.409069   4.829518   3.489209   2.482351   1.441597
    15  C    3.978205   4.684427   5.937847   6.166332   4.974672
    16  O    5.070402   5.477864   6.166874   6.079250   4.796493
    17  C    4.542022   5.269640   6.858712   7.281438   6.249872
    18  C    4.489402   5.497869   6.771603   6.907980   5.575008
    19  O    5.872503   6.871517   8.088718   8.123873   6.731344
    20  H    2.950341   3.575410   4.267256   4.366396   3.145097
    21  H    4.051730   4.252086   4.367773   4.086288   2.641832
    22  H    3.032397   3.071947   4.177764   4.636284   3.831491
    23  H    2.134156   3.520417   5.614645   6.338300   5.468154
    24  H    2.160240   2.980693   5.244174   6.163921   5.553319
    25  H    1.097397   2.150978   3.938713   4.799729   4.284223
    26  H    1.098130   2.154092   4.652832   5.835999   5.556477
    27  H    2.136057   1.100286   2.679766   4.094257   4.396649
    28  H    5.696544   4.538943   2.165543   1.096055   2.195704
    29  H    5.541621   4.548084   2.152157   1.096600   2.217272
    30  H    2.799901   2.179823   4.244644   5.623960   5.792186
    31  H    2.902122   2.201847   3.742087   4.811671   4.743197
    32  H    3.521389   2.183170   3.011810   4.347688   4.840918
    33  H    5.265676   5.230605   4.358081   3.511133   2.175728
    34  H    6.249113   5.802571   4.113994   2.832336   2.159411
    35  H    4.979200   4.703706   3.487102   2.788908   2.173622
    36  H    5.327054   4.611251   3.376712   2.628985   1.968750
    37  H    5.269887   5.463586   6.067635   6.017705   4.888879
    38  H    4.225633   5.159584   7.088895   7.690312   6.737379
    39  H    4.689068   5.128011   6.617610   7.090345   6.215397
    40  H    5.585235   6.348439   7.840609   8.150748   7.029277
    41  H    4.559773   5.482166   6.427526   6.390929   4.973475
    42  H    4.165136   5.403148   7.002896   7.323507   6.088061
    43  H    6.270205   7.093499   8.062206   7.962220   6.543160
                   11         12         13         14         15
    11  O    0.000000
    12  C    3.402206   0.000000
    13  C    4.650696   6.002366   0.000000
    14  O    4.626324   5.403718   2.361116   0.000000
    15  C    6.942329   4.978210   5.590075   4.848223   0.000000
    16  O    7.253531   5.709359   5.407653   4.264029   1.449378
    17  C    7.721373   5.178831   7.022251   6.080026   1.532822
    18  C    7.822829   6.086128   5.796026   5.575128   1.539267
    19  O    9.161560   7.337783   6.893325   6.517108   2.458909
    20  H    5.352877   4.728781   3.223386   3.795599   3.022046
    21  H    5.566169   5.027531   3.037974   2.581768   2.618279
    22  H    5.069741   3.109167   4.921842   3.859330   2.116886
    23  H    6.366291   4.150993   5.958262   6.024873   2.701743
    24  H    5.833315   2.936360   6.444849   5.976287   2.922258
    25  H    4.575299   3.503447   4.661687   5.334255   4.265760
    26  H    4.972080   2.861833   6.216971   6.488143   4.727579
    27  H    2.684384   2.127184   5.241151   5.512981   5.722760
    28  H    2.822891   4.959845   3.307567   2.514246   6.594422
    29  H    2.762686   5.422466   2.600432   3.233340   7.042077
    30  H    4.187486   1.096986   6.951767   6.469952   5.476990
    31  H    4.080156   1.095347   6.053834   5.106787   4.260418
    32  H    2.822335   1.095380   6.165426   5.452577   5.830914
    33  H    5.523565   6.370224   1.094577   2.619284   5.049276
    34  H    5.122226   6.849127   1.095846   2.590226   6.486324
    35  H    4.455588   6.002370   1.095011   3.331964   6.046886
    36  H    4.424247   4.914267   3.216638   0.973388   4.729756
    37  H    7.088783   5.451585   5.726798   4.223749   1.978060
    38  H    7.860646   5.081478   7.473691   6.771963   2.189120
    39  H    7.399598   4.745353   7.190181   5.959011   2.174428
    40  H    8.744360   6.256975   7.712395   6.714544   2.165420
    41  H    7.543001   6.287308   4.960751   5.029287   2.171598
    42  H    7.967389   6.041713   6.280505   6.301704   2.181370
    43  H    9.172580   7.489820   6.749040   6.128046   2.517775
                   16         17         18         19         20
    16  O    0.000000
    17  C    2.420531   0.000000
    18  C    2.341047   2.532629   0.000000
    19  O    2.751859   2.935483   1.428248   0.000000
    20  H    3.581730   4.399556   2.980188   4.322604   0.000000
    21  H    2.426018   4.086138   3.035776   4.099366   1.755720
    22  H    2.601396   2.731690   3.471023   4.566591   3.048669
    23  H    4.090939   3.103615   2.807570   4.057588   2.862269
    24  H    4.167888   2.786997   3.787478   4.907674   3.801297
    25  H    5.297575   5.087300   4.459059   5.873867   2.451743
    26  H    5.941169   5.033964   5.162015   6.483704   3.931819
    27  H    6.538996   6.309151   6.419327   7.819187   4.278902
    28  H    6.330999   7.622055   7.480751   8.614154   5.185936
    29  H    6.978256   8.225145   7.635595   8.865726   4.905556
    30  H    6.378616   5.451860   6.510944   7.732477   5.392091
    31  H    4.899113   4.332910   5.531882   6.677967   4.610648
    32  H    6.384745   6.073241   6.998306   8.240876   5.440528
    33  H    4.815048   6.550453   5.046605   6.044803   2.773497
    34  H    6.126503   7.918162   6.708295   7.711077   4.284444
    35  H    6.095223   7.453860   6.143471   7.333020   3.312261
    36  H    4.139581   5.779978   5.696705   6.626200   4.158570
    37  H    0.972926   2.501835   3.197273   3.577006   4.168473
    38  H    3.385012   1.094238   2.821293   3.327322   4.592317
    39  H    2.714929   1.096963   3.487945   3.928386   4.869755
    40  H    2.632128   1.093977   2.752051   2.579288   5.143119
    41  H    2.599341   3.482403   1.098503   2.076614   2.371810
    42  H    3.317690   2.798642   1.093202   2.029122   3.181778
    43  H    2.266587   3.071074   1.932078   0.973585   4.528893
                   21         22         23         24         25
    21  H    0.000000
    22  H    2.581828   0.000000
    23  H    3.873718   3.037577   0.000000
    24  H    4.303502   2.347574   1.750635   0.000000
    25  H    3.902381   3.618869   2.388344   3.052023   0.000000
    26  H    5.114829   3.898055   2.464642   2.385147   1.752963
    27  H    5.137080   4.170439   4.266927   3.862153   2.469091
    28  H    4.596780   4.963089   7.060739   6.692029   5.715649
    29  H    4.820603   5.626262   7.032233   7.013362   5.255786
    30  H    5.876492   3.833021   4.259834   2.952731   3.801483
    31  H    4.608427   2.342770   3.955536   2.529591   3.871264
    32  H    5.581428   3.815874   5.206279   4.006678   4.318577
    33  H    2.507666   4.801875   5.624399   6.310183   4.684819
    34  H    3.879008   5.797554   7.035146   7.464089   5.734229
    35  H    3.669999   5.349590   5.928052   6.529930   4.290661
    36  H    2.886645   3.459730   5.995182   5.668894   5.449379
    37  H    2.896353   2.424839   4.518674   4.208529   5.653716
    38  H    4.678156   3.187116   2.597396   2.327086   4.812838
    39  H    4.362425   2.494123   3.683055   2.826836   5.395787
    40  H    4.691587   3.696918   3.978910   3.843990   6.058363
    41  H    2.479598   3.724074   3.216062   4.353807   4.299822
    42  H    3.747374   3.862635   2.208557   3.500289   4.109666
    43  H    3.915682   4.522416   4.643916   5.285556   6.307786
                   26         27         28         29         30
    26  H    0.000000
    27  H    2.369414   0.000000
    28  H    6.606349   4.821249   0.000000
    29  H    6.400904   4.553487   1.761082   0.000000
    30  H    2.647817   2.467330   6.016782   6.380649   0.000000
    31  H    3.335316   3.064232   5.051298   5.762057   1.775090
    32  H    3.813374   2.446604   4.540336   5.136328   1.772330
    33  H    6.301364   5.727223   4.201122   3.680308   7.279411
    34  H    7.264931   6.120241   3.330312   2.633291   7.838857
    35  H    5.902750   4.869226   3.734688   2.547724   6.863732
    36  H    6.370088   5.362105   2.410699   3.570874   5.992960
    37  H    6.123592   6.551559   6.122879   6.995860   6.145086
    38  H    4.500079   6.113890   8.125864   8.591862   5.149343
    39  H    5.179716   6.189015   7.301041   8.101493   5.041930
    40  H    6.062096   7.390028   8.451194   9.090446   6.521911
    41  H    5.349603   6.337938   7.021317   7.017047   6.824297
    42  H    4.647978   6.233988   7.989503   8.005713   6.304993
    43  H    6.980906   8.089117   8.349559   8.735823   7.984914
                   31         32         33         34         35
    31  H    0.000000
    32  H    1.770633   0.000000
    33  H    6.298348   6.688396   0.000000
    34  H    6.890421   6.888196   1.777108   0.000000
    35  H    6.233966   6.180633   1.778571   1.777441   0.000000
    36  H    4.516162   4.891453   3.508565   3.491789   4.088178
    37  H    4.536114   6.033910   5.281242   6.389308   6.464521
    38  H    4.367648   6.072117   7.033198   8.442237   7.762499
    39  H    3.773803   5.535943   6.850866   8.037217   7.673366
    40  H    5.378296   7.127647   7.135700   8.558356   8.208995
    41  H    5.838158   7.127928   4.120781   5.843038   5.303916
    42  H    5.605724   7.036986   5.589384   7.266434   6.454358
    43  H    6.751505   8.312936   5.894607   7.475384   7.321570
                   36         37         38         39         40
    36  H    0.000000
    37  H    3.886507   0.000000
    38  H    6.497490   3.543562   0.000000
    39  H    5.493481   2.381538   1.773829   0.000000
    40  H    6.445185   2.765350   1.770310   1.777803   0.000000
    41  H    5.326412   3.530164   3.822710   4.320398   3.756484
    42  H    6.420116   4.079790   2.645411   3.813037   3.117014
    43  H    6.213290   3.056010   3.735491   3.893533   2.617169
                   41         42         43
    41  H    0.000000
    42  H    1.774577   0.000000
    43  H    2.362670   2.813979   0.000000
 Stoichiometry    C15H24O4
 Framework group  C1[X(C15H24O4)]
 Deg. of freedom   123
 Full point group                 C1      NOp   1
 Largest Abelian subgroup         C1      NOp   1
 Largest concise Abelian subgroup C1      NOp   1
                         Standard orientation:                         
 ---------------------------------------------------------------------
 Center     Atomic      Atomic             Coordinates (Angstroms)
 Number     Number       Type             X           Y           Z
 ---------------------------------------------------------------------
      1          6           0       -1.832848    0.627942   -0.159864
      2          6           0       -1.101057   -0.508414   -0.247382
      3          6           0        0.368897   -0.648465   -0.524906
      4          6           0        1.239075    0.458993    0.116320
      5          6           0        1.182748    1.804891   -0.648961
      6          6           0       -0.166942    2.167563   -1.294469
      7          6           0       -1.420292    2.062426   -0.403579
      8          6           0       -3.226133    0.291259    0.172556
      9          6           0       -3.350564   -1.214439    0.326299
     10          6           0       -1.944976   -1.766474    0.004080
     11          8           0       -4.151162    1.095031    0.290826
     12          6           0       -1.315234    2.871116    0.905671
     13          6           0       -1.939657   -2.717246   -1.194018
     14          8           0       -1.389820   -2.528789    1.094438
     15          6           0        2.699685   -0.024772    0.379518
     16          8           0        2.664029   -1.211687    1.210576
     17          6           0        3.527782    1.046668    1.097723
     18          6           0        3.412352   -0.512644   -0.894620
     19          8           0        4.716580   -1.021868   -0.612534
     20          1           0        0.525107   -0.682694   -1.613246
     21          1           0        0.688978   -1.620039   -0.137752
     22          1           0        0.828266    0.629339    1.121905
     23          1           0        1.930353    1.805696   -1.452674
     24          1           0        1.477013    2.607118    0.036261
     25          1           0       -0.328513    1.543939   -2.182876
     26          1           0       -0.091196    3.200239   -1.660162
     27          1           0       -2.250347    2.509911   -0.970497
     28          1           0       -3.659976   -1.477424    1.344357
     29          1           0       -4.126878   -1.592239   -0.349819
     30          1           0       -1.086372    3.921076    0.685249
     31          1           0       -0.532969    2.483362    1.567106
     32          1           0       -2.263305    2.841377    1.453515
     33          1           0       -0.921583   -3.041968   -1.431041
     34          1           0       -2.541120   -3.603413   -0.962006
     35          1           0       -2.366299   -2.230454   -2.077228
     36          1           0       -1.355428   -1.946672    1.873824
     37          1           0        2.391845   -0.941929    2.104852
     38          1           0        3.661773    1.939093    0.478868
     39          1           0        3.036499    1.349497    2.030602
     40          1           0        4.518666    0.651539    1.340224
     41          1           0        2.806905   -1.287838   -1.383718
     42          1           0        3.548155    0.309660   -1.602055
     43          1           0        4.596385   -1.659102    0.113656
 ---------------------------------------------------------------------
 Rotational constants (GHZ):      0.5764831      0.2553746      0.2030546
 Standard basis: 6-31G(d) (6D, 7F)
 There are   333 symmetry adapted cartesian basis functions of A   symmetry.
 There are   333 symmetry adapted basis functions of A   symmetry.
   333 basis functions,   628 primitive gaussians,   333 cartesian basis functions
    73 alpha electrons       73 beta electrons
       nuclear repulsion energy      1598.3489927748 Hartrees.
 NAtoms=   43 NActive=   43 NUniq=   43 SFac= 1.00D+00 NAtFMM=   60 NAOKFM=F Big=F
 Integral buffers will be    131072 words long.
 Raffenetti 2 integral format.
 Two-electron integral symmetry is turned on.
 ------------------------------------------------------------------------------
 Polarizable Continuum Model (PCM)
 =================================
 Model                : PCM (using non-symmetric T matrix).
 Atomic radii         : SMD-Coulomb.
 Polarization charges : Total charges.
 Charge compensation  : None.
 Solution method      : On-the-fly selection.
 Cavity type          : VdW (van der Waals Surface) (Alpha=1.000).
 Cavity algorithm     : GePol (No added spheres)
                        Default sphere list used, NSphG=   43.
                        Lebedev-Laikov grids with approx.  5.0 points / Ang**2.
                        Smoothing algorithm: Karplus/York (Gamma=1.0000).
                        Polarization charges: spherical gaussians, with
                                              point-specific exponents (IZeta= 3).
                        Self-potential: point-specific (ISelfS= 7).
                        Self-field    : sphere-specific E.n sum rule (ISelfD= 2).
 1st derivatives      : Analytical E(r).r(x)/FMM algorithm (CHGder, D1EAlg=3).
                        Cavity 1st derivative terms included.
 Solvent              : Methanol, Eps=  32.613000 Eps(inf)=   1.765709
 ------------------------------------------------------------------------------
 ------------------------------------------------------------------------------
 Atomic radii for non-electrostatic terms: SMD-CDS.
 ------------------------------------------------------------------------------
 Nuclear repulsion after PCM non-electrostatic terms =     1598.3503776083 Hartrees.
 One-electron integrals computed using PRISM.
 NBasis=   333 RedAO= T EigKep=  9.12D-04  NBF=   333
 NBsUse=   333 1.00D-06 EigRej= -1.00D+00 NBFU=   333
 Initial guess from the checkpoint file:  "DY-202A-11R_14.chk"
 B after Tr=     0.000000    0.000000    0.000000
         Rot=    0.999999   -0.000365   -0.000431    0.001411 Ang=  -0.17 deg.
 ExpMin= 1.61D-01 ExpMax= 5.48D+03 ExpMxC= 8.25D+02 IAcc=1 IRadAn=         1 AccDes= 0.00D+00
 Harris functional with IExCor=  402 and IRadAn=       1 diagonalized for initial guess.
 HarFok:  IExCor=  402 AccDes= 0.00D+00 IRadAn=         1 IDoV= 1 UseB2=F ITyADJ=14
 ICtDFT=  3500011 ScaDFX=  1.000000  1.000000  1.000000  1.000000
 FoFCou: FMM=F IPFlag=           0 FMFlag=      100000 FMFlg1=           0
         NFxFlg=           0 DoJE=T BraDBF=F KetDBF=T FulRan=T
         wScrn=  0.000000 ICntrl=     500 IOpCl=  0 I1Cent=   200000004 NGrid=           0
         NMat0=    1 NMatS0=      1 NMatT0=    0 NMatD0=    1 NMtDS0=    0 NMtDT0=    0
 Petite list used in FoFCou.
 Keep R1 ints in memory in canonical form, NReq=1565304907.
 Requested convergence on RMS density matrix=1.00D-08 within 128 cycles.
 Requested convergence on MAX density matrix=1.00D-06.
 Requested convergence on             energy=1.00D-06.
 No special actions if energy rises.
 Inv3:  Mode=1 IEnd=    22162572.
 Iteration    1 A*A^-1 deviation from unit magnitude is 5.33D-15 for   2718.
 Iteration    1 A*A^-1 deviation from orthogonality  is 2.77D-15 for   2307    125.
 Iteration    1 A^-1*A deviation from unit magnitude is 4.88D-15 for   2718.
 Iteration    1 A^-1*A deviation from orthogonality  is 4.58D-12 for   2494   2483.
 Error on total polarization charges =  0.05200
 SCF Done:  E(RB3LYP) =  -886.952806251     A.U. after   10 cycles
            NFock= 10  Conv=0.38D-08     -V/T= 2.0094
 SMD-CDS (non-electrostatic) energy       (kcal/mol) =       0.87
 (included in total energy above)
 D1PCM: PCM CHGder 1st derivatives, ID1Alg=3 FixD1E=F DoIter=F DoCFld=F I1PDM=0.
 Calling FoFJK, ICntrl=      2127 FMM=F ISym2X=0 I1Cent= 0 IOpClX= 0 NMat=1 NMatS=1 NMatT=0.
 ***** Axes restored to original set *****
 -------------------------------------------------------------------
 Center     Atomic                   Forces (Hartrees/Bohr)
 Number     Number              X              Y              Z
 -------------------------------------------------------------------
      1        6           0.001242812    0.001989034    0.000040681
      2        6          -0.000839633   -0.001316207    0.000028741
      3        6           0.000176725   -0.000278112   -0.000397047
      4        6           0.000189893    0.000174087    0.000446225
      5        6          -0.000247198   -0.000258394   -0.000211574
      6        6          -0.000062811    0.000069121    0.000310465
      7        6          -0.000792080   -0.000606141    0.000201206
      8        6          -0.000219564   -0.000981674    0.000232662
      9        6          -0.000955682   -0.000490504   -0.001169769
     10        6           0.001084619   -0.000295915    0.000986957
     11        8          -0.000782782    0.000704543   -0.000105133
     12        6           0.000123821   -0.000215994   -0.000435241
     13        6          -0.000368756    0.000605710   -0.000035861
     14        8           0.000062781    0.000241884   -0.000271683
     15        6          -0.000205293   -0.000285734   -0.000088660
     16        8          -0.000027135   -0.000167943    0.000096658
     17        6           0.000139519    0.000077123   -0.000649901
     18        6          -0.000272312    0.000370049   -0.000105686
     19        8           0.000626905   -0.000289870    0.000036134
     20        1           0.000071030    0.000022970    0.000099862
     21        1           0.000074106    0.000019017    0.000054348
     22        1          -0.000026403    0.000038315   -0.000158748
     23        1           0.000022269    0.000069809    0.000138560
     24        1           0.000194119    0.000120291    0.000120918
     25        1           0.000020355    0.000079429   -0.000242742
     26        1          -0.000038840    0.000029567   -0.000088408
     27        1           0.000077251   -0.000051339   -0.000053707
     28        1           0.000579293    0.000705615    0.000299456
     29        1           0.000042997    0.000232498    0.000235134
     30        1           0.000024523    0.000080347    0.000171919
     31        1          -0.000041626   -0.000004777    0.000065957
     32        1          -0.000044326    0.000085816    0.000091209
     33        1           0.000090136   -0.000308890   -0.000112316
     34        1           0.000111409   -0.000218607   -0.000095405
     35        1           0.000176851    0.000050827    0.000087438
     36        1          -0.000048673   -0.000202874   -0.000095469
     37        1           0.000113781    0.000086753   -0.000194826
     38        1           0.000071819    0.000110465    0.000095744
     39        1          -0.000030230    0.000077624    0.000154798
     40        1          -0.000103438    0.000061608    0.000269295
     41        1          -0.000098232    0.000049921    0.000006521
     42        1          -0.000094193   -0.000103325    0.000196023
     43        1          -0.000017806   -0.000076122    0.000045265
 -------------------------------------------------------------------
 Cartesian Forces:  Max     0.001989034 RMS     0.000401818

 GradGradGradGradGradGradGradGradGradGradGradGradGradGradGradGradGradGrad
 Berny optimization.
 Using GEDIIS/GDIIS optimizer.
 FormGI is forming the generalized inverse of G from B-inverse, IUseBI=4.
 Internal  Forces:  Max     0.001038947 RMS     0.000177204
 Search for a local minimum.
 Step number   5 out of a maximum of  258
 All quantities printed in internal units (Hartrees-Bohrs-Radians)
 Mixed Optimization -- En-DIIS/RFO-DIIS
 Swapping is turned off.
 Update second derivatives using D2CorX and points    3    4    5
 DE= -1.24D-04 DEPred=-1.19D-04 R= 1.04D+00
 TightC=F SS=  1.41D+00  RLast= 1.66D-01 DXNew= 1.6145D+00 4.9888D-01
 Trust test= 1.04D+00 RLast= 1.66D-01 DXMaxT set to 9.60D-01
 ITU=  1  1  1  1  0
     Eigenvalues ---    0.00176   0.00248   0.00268   0.00330   0.00379
     Eigenvalues ---    0.00411   0.00434   0.00698   0.00860   0.00872
     Eigenvalues ---    0.01038   0.01143   0.01240   0.01270   0.01333
     Eigenvalues ---    0.01398   0.02526   0.02660   0.03206   0.03817
     Eigenvalues ---    0.03904   0.03932   0.04423   0.04593   0.04723
     Eigenvalues ---    0.04904   0.04918   0.05039   0.05269   0.05418
     Eigenvalues ---    0.05442   0.05548   0.05559   0.05584   0.05625
     Eigenvalues ---    0.05640   0.05698   0.05740   0.05953   0.06045
     Eigenvalues ---    0.06124   0.06478   0.07096   0.07775   0.08155
     Eigenvalues ---    0.08669   0.08948   0.09069   0.09231   0.09665
     Eigenvalues ---    0.10312   0.11773   0.12148   0.13349   0.13864
     Eigenvalues ---    0.14553   0.15812   0.15974   0.16000   0.16000
     Eigenvalues ---    0.16000   0.16000   0.16000   0.16000   0.16000
     Eigenvalues ---    0.16014   0.16033   0.16068   0.16291   0.16416
     Eigenvalues ---    0.16996   0.17781   0.19767   0.20397   0.20820
     Eigenvalues ---    0.22725   0.23756   0.24660   0.24994   0.26453
     Eigenvalues ---    0.26973   0.27207   0.27975   0.28410   0.28528
     Eigenvalues ---    0.28846   0.29043   0.29430   0.29714   0.30193
     Eigenvalues ---    0.31181   0.31790   0.32339   0.33740   0.33769
     Eigenvalues ---    0.33815   0.33844   0.33948   0.34023   0.34046
     Eigenvalues ---    0.34099   0.34110   0.34124   0.34138   0.34154
     Eigenvalues ---    0.34159   0.34189   0.34202   0.34249   0.34331
     Eigenvalues ---    0.34336   0.34411   0.34536   0.34592   0.34765
     Eigenvalues ---    0.39070   0.41572   0.41856   0.51641   0.52557
     Eigenvalues ---    0.52834   0.53106   0.95586
 En-DIIS/RFO-DIIS IScMMF=        0 using points:     5    4    3    2
 RFO step:  Lambda=-2.08937634D-05.
 DidBck=F Rises=F RFO-DIIS coefs:    1.34438   -0.24879   -0.14086    0.04527
 Iteration  1 RMS(Cart)=  0.02649831 RMS(Int)=  0.00032973
 Iteration  2 RMS(Cart)=  0.00044807 RMS(Int)=  0.00003934
 Iteration  3 RMS(Cart)=  0.00000006 RMS(Int)=  0.00003934
 Variable       Old X    -DE/DX   Delta X   Delta X   Delta X     New X
                                 (Linear)    (Quad)   (Total)
    R1        2.55950   0.00092   0.00011   0.00139   0.00151   2.56102
    R2        2.85802  -0.00084   0.00015  -0.00141  -0.00127   2.85674
    R3        2.78060   0.00072  -0.00088   0.00033  -0.00052   2.78007
    R4        2.83924   0.00042  -0.00009   0.00061   0.00050   2.83975
    R5        2.90191  -0.00048  -0.00022  -0.00015  -0.00037   2.90154
    R6        2.92440   0.00027  -0.00002   0.00156   0.00155   2.92596
    R7        2.07875  -0.00009  -0.00018  -0.00041  -0.00058   2.07817
    R8        2.06689   0.00002   0.00010  -0.00028  -0.00018   2.06671
    R9        2.92771   0.00009   0.00028   0.00072   0.00101   2.92872
   R10        2.94984   0.00010  -0.00050   0.00107   0.00057   2.95041
   R11        2.07783  -0.00013   0.00000  -0.00029  -0.00029   2.07753
   R12        2.90912   0.00018  -0.00035   0.00014  -0.00020   2.90892
   R13        2.07429  -0.00008  -0.00005  -0.00038  -0.00042   2.07386
   R14        2.06982   0.00021   0.00003   0.00061   0.00064   2.07046
   R15        2.91265   0.00005  -0.00039  -0.00041  -0.00078   2.91186
   R16        2.07378   0.00015  -0.00010   0.00026   0.00016   2.07394
   R17        2.07516   0.00005  -0.00004   0.00019   0.00015   2.07532
   R18        2.91481  -0.00011  -0.00028  -0.00049  -0.00076   2.91405
   R19        2.07924  -0.00005   0.00012  -0.00001   0.00011   2.07935
   R20        2.86980  -0.00010  -0.00069  -0.00055  -0.00126   2.86854
   R21        2.32653   0.00104  -0.00016   0.00086   0.00071   2.32723
   R22        2.91793   0.00061  -0.00060   0.00020  -0.00045   2.91747
   R23        2.07124  -0.00006   0.00006   0.00041   0.00047   2.07171
   R24        2.07227  -0.00026  -0.00004  -0.00079  -0.00083   2.07144
   R25        2.89038   0.00004   0.00014   0.00087   0.00101   2.89139
   R26        2.72422  -0.00029  -0.00035  -0.00116  -0.00151   2.72272
   R27        2.07300   0.00005  -0.00006   0.00009   0.00003   2.07303
   R28        2.06991   0.00001  -0.00003   0.00025   0.00023   2.07013
   R29        2.06997   0.00008  -0.00013   0.00008  -0.00005   2.06992
   R30        2.06845   0.00019   0.00010   0.00036   0.00046   2.06891
   R31        2.07085   0.00010  -0.00007   0.00022   0.00015   2.07100
   R32        2.06927  -0.00012  -0.00005  -0.00026  -0.00031   2.06896
   R33        1.83944  -0.00020  -0.00008  -0.00031  -0.00039   1.83904
   R34        2.73893   0.00001  -0.00018   0.00048   0.00030   2.73923
   R35        2.89661   0.00020  -0.00030  -0.00022  -0.00052   2.89610
   R36        2.90879  -0.00005  -0.00013   0.00113   0.00100   2.90979
   R37        1.83856  -0.00019  -0.00017  -0.00031  -0.00048   1.83808
   R38        2.06781   0.00005   0.00024   0.00012   0.00037   2.06818
   R39        2.07296   0.00016  -0.00016   0.00044   0.00028   2.07324
   R40        2.06732  -0.00005   0.00008  -0.00017  -0.00009   2.06722
   R41        2.69900   0.00070  -0.00067  -0.00003  -0.00069   2.69830
   R42        2.07587   0.00002   0.00021   0.00004   0.00025   2.07612
   R43        2.06585  -0.00021  -0.00014  -0.00054  -0.00068   2.06517
   R44        1.83981   0.00008   0.00017   0.00010   0.00027   1.84008
    A1        2.26266   0.00042  -0.00004   0.00153   0.00150   2.26416
    A2        1.91158  -0.00030  -0.00018  -0.00114  -0.00144   1.91014
    A3        2.10799  -0.00012   0.00023  -0.00040  -0.00004   2.10795
    A4        2.23794  -0.00035   0.00006  -0.00101  -0.00094   2.23700
    A5        1.96042   0.00029  -0.00018   0.00056   0.00022   1.96064
    A6        2.08467   0.00006   0.00013   0.00048   0.00075   2.08542
    A7        1.98985  -0.00009  -0.00103  -0.00194  -0.00301   1.98684
    A8        1.90137   0.00005   0.00052   0.00098   0.00149   1.90286
    A9        1.87940   0.00011   0.00081   0.00095   0.00178   1.88118
   A10        1.93090  -0.00002  -0.00057  -0.00116  -0.00173   1.92917
   A11        1.90124  -0.00005   0.00026   0.00050   0.00077   1.90202
   A12        1.85564   0.00001   0.00013   0.00093   0.00105   1.85670
   A13        1.97857   0.00007  -0.00031  -0.00015  -0.00047   1.97811
   A14        1.95436  -0.00014  -0.00066   0.00165   0.00099   1.95535
   A15        1.85431   0.00003   0.00030  -0.00046  -0.00016   1.85415
   A16        1.96766   0.00009  -0.00027   0.00078   0.00053   1.96819
   A17        1.87925  -0.00013   0.00008  -0.00271  -0.00264   1.87661
   A18        1.81667   0.00007   0.00106   0.00062   0.00168   1.81835
   A19        2.03047   0.00011   0.00004   0.00072   0.00076   2.03124
   A20        1.91511  -0.00001   0.00052   0.00089   0.00140   1.91651
   A21        1.89387  -0.00010  -0.00017  -0.00132  -0.00148   1.89239
   A22        1.86496   0.00000   0.00008   0.00064   0.00073   1.86569
   A23        1.90215   0.00004  -0.00036   0.00015  -0.00022   1.90192
   A24        1.84892  -0.00005  -0.00013  -0.00124  -0.00137   1.84754
   A25        2.04261   0.00001  -0.00009  -0.00011  -0.00021   2.04241
   A26        1.91205  -0.00004  -0.00033   0.00030  -0.00003   1.91201
   A27        1.87623   0.00007   0.00002   0.00002   0.00006   1.87629
   A28        1.88540   0.00005   0.00063   0.00096   0.00160   1.88700
   A29        1.88885  -0.00003   0.00010  -0.00003   0.00006   1.88891
   A30        1.84935  -0.00007  -0.00038  -0.00130  -0.00168   1.84767
   A31        1.96023   0.00000   0.00014   0.00087   0.00099   1.96121
   A32        1.95960  -0.00010  -0.00118  -0.00284  -0.00402   1.95558
   A33        1.83692   0.00008   0.00101   0.00131   0.00233   1.83925
   A34        1.98174   0.00002   0.00011  -0.00087  -0.00076   1.98097
   A35        1.86283  -0.00005  -0.00049  -0.00015  -0.00063   1.86220
   A36        1.84991   0.00006   0.00056   0.00213   0.00269   1.85260
   A37        1.90426  -0.00013   0.00025  -0.00010  -0.00011   1.90415
   A38        2.19416  -0.00001  -0.00012   0.00020   0.00018   2.19434
   A39        2.18464   0.00014  -0.00013   0.00007   0.00004   2.18468
   A40        1.83253   0.00030  -0.00009   0.00008  -0.00039   1.83214
   A41        1.93377  -0.00041  -0.00275  -0.00931  -0.01198   1.92179
   A42        1.91471  -0.00018   0.00126   0.00416   0.00551   1.92022
   A43        1.94445  -0.00015  -0.00020  -0.00281  -0.00296   1.94149
   A44        1.97424   0.00013   0.00200   0.00573   0.00779   1.98203
   A45        1.86521   0.00027  -0.00028   0.00181   0.00151   1.86671
   A46        1.81475  -0.00015  -0.00011  -0.00114  -0.00141   1.81334
   A47        1.95959  -0.00001  -0.00177  -0.00397  -0.00568   1.95391
   A48        1.92350   0.00006  -0.00002   0.00219   0.00222   1.92572
   A49        1.97019  -0.00007   0.00051  -0.00099  -0.00044   1.96975
   A50        1.96251   0.00022   0.00120   0.00312   0.00437   1.96688
   A51        1.83632  -0.00004   0.00017   0.00083   0.00094   1.83727
   A52        1.92353   0.00024   0.00024   0.00172   0.00196   1.92549
   A53        1.95585   0.00000  -0.00003  -0.00062  -0.00065   1.95520
   A54        1.92980   0.00009  -0.00025   0.00003  -0.00022   1.92958
   A55        1.88722  -0.00012  -0.00014  -0.00060  -0.00074   1.88647
   A56        1.88289  -0.00015   0.00018  -0.00027  -0.00009   1.88280
   A57        1.88231  -0.00008   0.00000  -0.00031  -0.00031   1.88201
   A58        1.93614   0.00027   0.00050   0.00091   0.00141   1.93755
   A59        1.91232   0.00024  -0.00042   0.00122   0.00079   1.91311
   A60        1.93276  -0.00016  -0.00007  -0.00071  -0.00077   1.93198
   A61        1.89277  -0.00031  -0.00004  -0.00136  -0.00140   1.89137
   A62        1.89612  -0.00008  -0.00027  -0.00097  -0.00123   1.89489
   A63        1.89274   0.00002   0.00030   0.00087   0.00117   1.89391
   A64        1.87861   0.00015  -0.00026   0.00068   0.00042   1.87903
   A65        1.90440   0.00000  -0.00057  -0.00012  -0.00069   1.90371
   A66        1.94752  -0.00014   0.00019  -0.00191  -0.00172   1.94580
   A67        1.97347   0.00013  -0.00036   0.00130   0.00094   1.97441
   A68        1.89341   0.00011   0.00073  -0.00020   0.00053   1.89394
   A69        1.79924  -0.00008  -0.00007   0.00105   0.00099   1.80022
   A70        1.93828  -0.00002   0.00009   0.00005   0.00015   1.93842
   A71        1.88269  -0.00024  -0.00140  -0.00169  -0.00309   1.87960
   A72        1.95114   0.00021   0.00050   0.00102   0.00152   1.95267
   A73        1.92781  -0.00003  -0.00049  -0.00094  -0.00142   1.92639
   A74        1.91849   0.00016   0.00035   0.00180   0.00214   1.92063
   A75        1.88668  -0.00011  -0.00037  -0.00151  -0.00188   1.88480
   A76        1.88497  -0.00008   0.00017   0.00063   0.00079   1.88576
   A77        1.89320  -0.00017  -0.00018  -0.00108  -0.00126   1.89195
   A78        1.95229   0.00025  -0.00086   0.00176   0.00090   1.95319
   A79        1.91456  -0.00012  -0.00012  -0.00150  -0.00163   1.91294
   A80        1.93346  -0.00016  -0.00043  -0.00024  -0.00067   1.93279
   A81        1.91732  -0.00006   0.00106  -0.00020   0.00086   1.91818
   A82        1.85726   0.00004   0.00051   0.00075   0.00126   1.85852
   A83        1.88720   0.00005  -0.00011  -0.00058  -0.00069   1.88652
   A84        1.84205  -0.00001   0.00038  -0.00027   0.00011   1.84216
    D1        0.08081  -0.00006  -0.00125  -0.00255  -0.00381   0.07700
    D2       -3.08052  -0.00008  -0.00049  -0.00141  -0.00191  -3.08243
    D3       -3.10829  -0.00010  -0.00072  -0.00288  -0.00358  -3.11187
    D4        0.01357  -0.00012   0.00005  -0.00174  -0.00168   0.01189
    D5        0.37960  -0.00002  -0.00047  -0.00126  -0.00173   0.37786
    D6       -1.87888   0.00004   0.00028   0.00165   0.00194  -1.87694
    D7        2.39979  -0.00004  -0.00039  -0.00024  -0.00062   2.39917
    D8       -2.70988   0.00003  -0.00106  -0.00089  -0.00196  -2.71184
    D9        1.31483   0.00009  -0.00030   0.00202   0.00172   1.31654
   D10       -0.68969   0.00001  -0.00097   0.00013  -0.00084  -0.69053
   D11        0.01779   0.00005   0.00459   0.02341   0.02799   0.04578
   D12       -3.10815   0.00004   0.00504   0.01176   0.01679  -3.09136
   D13        3.11681   0.00003   0.00508   0.02318   0.02825  -3.13812
   D14       -0.00913   0.00002   0.00553   0.01153   0.01705   0.00791
   D15        0.64108  -0.00001   0.00237   0.00429   0.00665   0.64774
   D16       -1.52492   0.00004   0.00345   0.00645   0.00992  -1.51501
   D17        2.75267  -0.00005   0.00262   0.00436   0.00697   2.75964
   D18       -2.47954   0.00001   0.00156   0.00309   0.00464  -2.47491
   D19        1.63763   0.00006   0.00265   0.00525   0.00790   1.64553
   D20       -0.36796  -0.00003   0.00181   0.00315   0.00496  -0.36300
   D21       -0.03819   0.00015  -0.00449  -0.01968  -0.02416  -0.06235
   D22        2.09713  -0.00004  -0.00492  -0.02381  -0.02871   2.06842
   D23       -2.14516  -0.00006  -0.00583  -0.02382  -0.02964  -2.17479
   D24        3.08560   0.00013  -0.00379  -0.01868  -0.02246   3.06314
   D25       -1.06226  -0.00006  -0.00423  -0.02280  -0.02702  -1.08928
   D26        0.97863  -0.00008  -0.00514  -0.02282  -0.02794   0.95069
   D27       -1.34632   0.00011  -0.00136  -0.00201  -0.00335  -1.34966
   D28        2.68661   0.00005  -0.00013  -0.00443  -0.00455   2.68206
   D29        0.71413   0.00001  -0.00124  -0.00571  -0.00694   0.70719
   D30        0.80373   0.00009  -0.00189  -0.00306  -0.00494   0.79879
   D31       -1.44653   0.00003  -0.00066  -0.00548  -0.00614  -1.45267
   D32        2.86417   0.00000  -0.00176  -0.00676  -0.00853   2.85564
   D33        2.83749   0.00006  -0.00190  -0.00230  -0.00419   2.83329
   D34        0.58722   0.00000  -0.00067  -0.00472  -0.00539   0.58183
   D35       -1.38526  -0.00003  -0.00178  -0.00601  -0.00778  -1.39304
   D36        0.61053   0.00003   0.00003   0.00021   0.00025   0.61078
   D37       -1.50855  -0.00004  -0.00052  -0.00188  -0.00240  -1.51095
   D38        2.76195   0.00008  -0.00056  -0.00015  -0.00070   2.76126
   D39        2.85397  -0.00002  -0.00140   0.00309   0.00169   2.85566
   D40        0.73489  -0.00010  -0.00196   0.00100  -0.00096   0.73393
   D41       -1.27779   0.00002  -0.00199   0.00273   0.00075  -1.27704
   D42       -1.43539   0.00003  -0.00022   0.00263   0.00242  -1.43297
   D43        2.72871  -0.00004  -0.00077   0.00054  -0.00023   2.72849
   D44        0.71603   0.00008  -0.00080   0.00227   0.00147   0.71751
   D45       -0.98445  -0.00001  -0.00138  -0.02609  -0.02748  -1.01193
   D46       -3.07649  -0.00006  -0.00204  -0.02458  -0.02662  -3.10311
   D47        1.00675  -0.00003  -0.00203  -0.02413  -0.02617   0.98058
   D48        3.04276  -0.00006  -0.00015  -0.02800  -0.02815   3.01461
   D49        0.95072  -0.00011  -0.00080  -0.02649  -0.02729   0.92343
   D50       -1.24923  -0.00008  -0.00080  -0.02604  -0.02684  -1.27607
   D51        1.01130   0.00001  -0.00074  -0.02553  -0.02627   0.98502
   D52       -1.08074  -0.00004  -0.00140  -0.02401  -0.02541  -1.10615
   D53        3.00249  -0.00001  -0.00139  -0.02357  -0.02496   2.97754
   D54        0.86655  -0.00003   0.00044  -0.00067  -0.00021   0.86634
   D55       -1.28645  -0.00008  -0.00007  -0.00213  -0.00220  -1.28865
   D56        2.99477  -0.00001   0.00053  -0.00077  -0.00023   2.99454
   D57        3.01199   0.00003   0.00122   0.00149   0.00271   3.01471
   D58        0.85899  -0.00002   0.00070   0.00002   0.00073   0.85971
   D59       -1.14297   0.00005   0.00130   0.00139   0.00270  -1.14028
   D60       -1.28057  -0.00001   0.00093   0.00045   0.00138  -1.27919
   D61        2.84960  -0.00006   0.00041  -0.00102  -0.00060   2.84900
   D62        0.84765   0.00002   0.00101   0.00035   0.00137   0.84901
   D63       -1.29497   0.00013   0.00050   0.00272   0.00323  -1.29174
   D64        0.95198   0.00001  -0.00093  -0.00125  -0.00217   0.94980
   D65        2.98373   0.00006  -0.00050   0.00078   0.00029   2.98402
   D66        0.87160   0.00013   0.00053   0.00384   0.00438   0.87598
   D67        3.11855   0.00001  -0.00091  -0.00012  -0.00103   3.11752
   D68       -1.13288   0.00006  -0.00047   0.00191   0.00144  -1.13145
   D69        2.86656   0.00006   0.00046   0.00279   0.00325   2.86982
   D70       -1.16967  -0.00007  -0.00098  -0.00117  -0.00215  -1.17182
   D71        0.86208  -0.00001  -0.00054   0.00086   0.00031   0.86240
   D72       -3.06980  -0.00007  -0.00017  -0.00311  -0.00329  -3.07309
   D73        1.11091  -0.00010  -0.00014  -0.00312  -0.00327   1.10765
   D74       -0.98964  -0.00005   0.00005  -0.00233  -0.00229  -0.99193
   D75        0.96611   0.00000   0.00059  -0.00105  -0.00046   0.96565
   D76       -1.13636  -0.00003   0.00062  -0.00106  -0.00043  -1.13679
   D77        3.04627   0.00001   0.00081  -0.00027   0.00054   3.04681
   D78       -1.07321   0.00001   0.00077  -0.00174  -0.00098  -1.07419
   D79        3.10751  -0.00001   0.00080  -0.00175  -0.00095   3.10656
   D80        1.00695   0.00003   0.00099  -0.00097   0.00002   1.00697
   D81       -0.04038   0.00004  -0.00714  -0.03447  -0.04163  -0.08201
   D82        2.06093  -0.00017  -0.00893  -0.04274  -0.05168   2.00924
   D83       -2.16701  -0.00020  -0.01014  -0.04358  -0.05370  -2.22071
   D84        3.08567   0.00005  -0.00759  -0.02290  -0.03050   3.05517
   D85       -1.09621  -0.00017  -0.00937  -0.03117  -0.04055  -1.13676
   D86        0.95904  -0.00019  -0.01058  -0.03201  -0.04257   0.91647
   D87        0.04535  -0.00010   0.00678   0.03165   0.03843   0.08378
   D88       -2.08295   0.00005   0.00873   0.03778   0.04650  -2.03645
   D89        2.12591  -0.00001   0.00730   0.03519   0.04248   2.16839
   D90       -2.04887   0.00029   0.01026   0.04428   0.05456  -1.99430
   D91        2.10601   0.00044   0.01221   0.05041   0.06264   2.16865
   D92        0.03169   0.00038   0.01078   0.04782   0.05862   0.09031
   D93        2.13269  -0.00005   0.00935   0.03993   0.04926   2.18195
   D94        0.00438   0.00010   0.01130   0.04606   0.05733   0.06172
   D95       -2.06994   0.00004   0.00987   0.04347   0.05331  -2.01663
   D96        1.03802   0.00014  -0.00144   0.00355   0.00216   1.04018
   D97        3.12726   0.00008  -0.00145   0.00322   0.00182   3.12909
   D98       -1.06883   0.00017  -0.00139   0.00463   0.00330  -1.06553
   D99        3.08257  -0.00011  -0.00245  -0.00129  -0.00379   3.07877
   D100      -1.11137  -0.00016  -0.00246  -0.00162  -0.00413  -1.11551
   D101       0.97572  -0.00008  -0.00240  -0.00021  -0.00266   0.97306
   D102      -1.05437   0.00010  -0.00054   0.00255   0.00200  -1.05236
   D103       1.03488   0.00004  -0.00055   0.00222   0.00166   1.03654
   D104       3.12197   0.00013  -0.00049   0.00363   0.00314   3.12511
   D105       1.00041   0.00004   0.00993   0.02272   0.03259   1.03300
   D106      -1.01546   0.00006   0.00935   0.02085   0.03027  -0.98519
   D107       3.11656   0.00004   0.00789   0.01966   0.02755  -3.13907
   D108      -1.23869   0.00003  -0.00863  -0.01751  -0.02614  -1.26483
   D109       0.88644  -0.00007  -0.00829  -0.02004  -0.02833   0.85811
   D110       2.94272  -0.00008  -0.00790  -0.01954  -0.02743   2.91529
   D111      -1.12780  -0.00002   0.00536  -0.00812  -0.00276  -1.13056
   D112       0.97378  -0.00003   0.00489  -0.00999  -0.00510   0.96868
   D113       3.06227  -0.00016   0.00459  -0.01077  -0.00619   3.05608
   D114       3.05688  -0.00001   0.00547  -0.00666  -0.00119   3.05569
   D115      -1.12472  -0.00002   0.00501  -0.00854  -0.00353  -1.12825
   D116       0.96377  -0.00015   0.00470  -0.00932  -0.00462   0.95915
   D117       1.09136   0.00003   0.00510  -0.00784  -0.00274   1.08862
   D118      -3.09024   0.00002   0.00463  -0.00971  -0.00508  -3.09532
   D119      -1.00175  -0.00011   0.00433  -0.01050  -0.00617  -1.00792
   D120      -3.08164   0.00004  -0.00868   0.01343   0.00475  -3.07689
   D121      -0.94955   0.00005  -0.00800   0.01331   0.00531  -0.94423
   D122       1.13256  -0.00006  -0.00848   0.01150   0.00301   1.13557
   D123      -1.02784   0.00006  -0.00958   0.01456   0.00498  -1.02286
   D124       1.10425   0.00007  -0.00890   0.01444   0.00555   1.10980
   D125      -3.09683  -0.00004  -0.00938   0.01263   0.00325  -3.09358
   D126       0.99666   0.00013  -0.00873   0.01493   0.00620   1.00286
   D127       3.12875   0.00014  -0.00804   0.01481   0.00676   3.13552
   D128      -1.07233   0.00003  -0.00853   0.01299   0.00446  -1.06786
   D129       0.88411   0.00002   0.00340   0.00744   0.01084   0.89495
   D130      -1.24640   0.00004   0.00339   0.00830   0.01169  -1.23470
   D131       2.99784  -0.00001   0.00269   0.00867   0.01136   3.00920
         Item               Value     Threshold  Converged?
 Maximum Force            0.001039     0.000450     NO 
 RMS     Force            0.000177     0.000300     YES
 Maximum Displacement     0.132910     0.001800     NO 
 RMS     Displacement     0.026507     0.001200     NO 
 Predicted change in Energy=-7.333274D-05
 GradGradGradGradGradGradGradGradGradGradGradGradGradGradGradGradGradGrad

                          Input orientation:                          
 ---------------------------------------------------------------------
 Center     Atomic      Atomic             Coordinates (Angstroms)
 Number     Number       Type             X           Y           Z
 ---------------------------------------------------------------------
      1          6           0       -1.797354    0.636964   -0.190891
      2          6           0       -1.055297   -0.493593   -0.279466
      3          6           0        0.418359   -0.618730   -0.545696
      4          6           0        1.270773    0.489424    0.119712
      5          6           0        1.211926    1.843661   -0.631622
      6          6           0       -0.132207    2.202489   -1.290481
      7          6           0       -1.395554    2.076619   -0.417292
      8          6           0       -3.190839    0.284764    0.122861
      9          6           0       -3.294920   -1.219060    0.301489
     10          6           0       -1.891263   -1.760105   -0.045679
     11          8           0       -4.128217    1.077408    0.221221
     12          6           0       -1.311852    2.868703    0.903128
     13          6           0       -1.894050   -2.677674   -1.270069
     14          8           0       -1.320514   -2.547626    1.017315
     15          6           0        2.732230    0.016149    0.398601
     16          8           0        2.695985   -1.158224    1.247535
     17          6           0        3.548890    1.103030    1.106035
     18          6           0        3.456393   -0.486582   -0.863863
     19          8           0        4.758447   -0.991261   -0.565872
     20          1           0        0.586286   -0.634324   -1.632405
     21          1           0        0.744306   -1.592442   -0.169230
     22          1           0        0.843128    0.647104    1.120163
     23          1           0        1.970747    1.862499   -1.424219
     24          1           0        1.489665    2.640047    0.067708
     25          1           0       -0.276005    1.589192   -2.189177
     26          1           0       -0.060525    3.239983   -1.643376
     27          1           0       -2.221747    2.523548   -0.990369
     28          1           0       -3.567855   -1.457763    1.336093
     29          1           0       -4.089455   -1.618965   -0.339101
     30          1           0       -1.087221    3.923304    0.701208
     31          1           0       -0.534962    2.476884    1.568685
     32          1           0       -2.266105    2.824826    1.439109
     33          1           0       -0.877444   -2.992477   -1.527062
     34          1           0       -2.489446   -3.572878   -1.057547
     35          1           0       -2.330153   -2.167370   -2.134996
     36          1           0       -1.304210   -1.994963    1.818174
     37          1           0        2.440400   -0.869658    2.140561
     38          1           0        3.684867    1.986744    0.474892
     39          1           0        3.045767    1.419404    2.028219
     40          1           0        4.538785    0.717753    1.367470
     41          1           0        2.854206   -1.267724   -1.347790
     42          1           0        3.595585    0.327052   -1.580056
     43          1           0        4.631853   -1.627631    0.160179
 ---------------------------------------------------------------------
                    Distance matrix (angstroms):
                    1          2          3          4          5
     1  C    0.000000
     2  C    1.355232   0.000000
     3  C    2.571388   1.502730   0.000000
     4  C    3.087336   2.556612   1.548349   0.000000
     5  C    3.272022   3.275221   2.588533   1.549814   0.000000
     6  C    2.536274   3.023757   2.969361   2.625183   1.539333
     7  C    1.511724   2.596298   3.251411   3.149104   2.626625
     8  C    1.471151   2.308300   3.780156   4.466305   4.731147
     9  C    2.435152   2.424814   3.855717   4.878269   5.528347
    10  C    2.403298   1.535430   2.624329   3.884096   4.791684
    11  O    2.407644   3.487344   4.912881   5.431861   5.461832
    12  C    2.532440   3.573428   4.153903   3.597869   3.126599
    13  C    3.487233   2.540671   3.179811   4.688081   5.522424
    14  O    3.439295   2.443570   3.031060   4.091960   5.330634
    15  C    4.609777   3.881362   2.578520   1.561289   2.590846
    16  O    5.047956   4.104337   2.948612   2.453153   3.839918
    17  C    5.521011   5.066296   3.936103   2.557179   3.004894
    18  C    5.414527   4.549386   3.057506   2.587845   3.243702
    19  O    6.765372   5.842031   4.356094   3.850497   4.540806
    20  H    3.062006   2.131911   1.099718   2.191175   2.744705
    21  H    3.380940   2.111443   1.093656   2.166754   3.498469
    22  H    2.948069   2.619956   2.134912   1.099384   2.153256
    23  H    4.149895   4.002321   3.055849   2.181518   1.097440
    24  H    3.857941   4.051797   3.484766   2.162359   1.095642
    25  H    2.685962   2.931260   2.838678   2.988808   2.169025
    26  H    3.449927   4.097488   4.040284   3.527946   2.143010
    27  H    2.092480   3.311968   4.128172   4.191376   3.518673
    28  H    3.139145   3.138886   4.487205   5.355692   6.133320
    29  H    3.219457   3.236686   4.622070   5.778222   6.338769
    30  H    3.478529   4.524569   4.944857   4.205924   3.374526
    31  H    2.841663   3.536969   3.868107   3.051261   2.879920
    32  H    2.768279   3.928290   4.796236   4.438965   4.165010
    33  H    3.975478   2.798669   2.876953   4.410253   5.343736
    34  H    4.353488   3.484852   4.176639   5.659283   6.574228
    35  H    3.453651   2.805312   3.532488   5.010881   5.558312
    36  H    3.347622   2.591556   3.232513   3.960744   5.202641
    37  H    5.065979   4.268238   3.371586   2.701660   4.068937
    38  H    5.685061   5.402803   4.301183   2.862860   2.712984
    39  H    5.384467   5.079734   4.205033   2.767285   3.258484
    40  H    6.525464   5.955965   4.735431   3.505559   4.041291
    41  H    5.157835   4.126113   2.645355   2.783594   3.590362
    42  H    5.577599   4.898540   3.472632   2.884497   2.980178
    43  H    6.825419   5.815755   4.389724   3.972458   4.936874
                    6          7          8          9         10
     6  C    0.000000
     7  C    1.540892   0.000000
     8  C    3.876911   2.593369   0.000000
     9  C    4.923832   3.871142   1.517968   0.000000
    10  C    4.510649   3.886422   2.428743   1.543861   0.000000
    11  O    4.418048   2.978854   1.231518   2.444298   3.623075
    12  C    2.578241   1.542048   3.288792   4.583049   4.760443
    13  C    5.188496   4.855824   3.521072   2.561208   1.530056
    14  O    5.413095   4.842249   3.510071   2.485110   1.440799
    15  C    3.979708   4.685063   5.935565   6.153186   4.972841
    16  O    5.072927   5.475084   6.164560   6.065447   4.803906
    17  C    4.527977   5.264592   6.860040   7.271666   6.254539
    18  C    4.504571   5.505526   6.764192   6.890195   5.557761
    19  O    5.885881   6.877914   8.080455   8.103143   6.714192
    20  H    2.946295   3.571191   4.265250   4.375571   3.150132
    21  H    4.053022   4.254709   4.369735   4.083667   2.643785
    22  H    3.030133   3.069035   4.171186   4.612617   3.825014
    23  H    2.134454   3.520189   5.614684   6.340452   5.471632
    24  H    2.160232   2.979457   5.239993   6.151391   5.550213
    25  H    1.097481   2.151872   3.942501   4.817006   4.292019
    26  H    1.098210   2.153833   4.653147   5.841821   5.559236
    27  H    2.135258   1.100345   2.681524   4.102159   4.399015
    28  H    5.665688   4.503899   2.156496   1.096302   2.193551
    29  H    5.582871   4.573900   2.155250   1.096160   2.222176
    30  H    2.800015   2.180907   4.242484   5.610492   5.788390
    31  H    2.900403   2.201121   3.734901   4.783634   4.732631
    32  H    3.520155   2.182636   3.006586   4.325003   4.833910
    33  H    5.253477   5.214956   4.337551   3.511808   2.177398
    34  H    6.242251   5.789935   4.094718   2.834824   2.160520
    35  H    4.963853   4.672839   3.442623   2.786848   2.173415
    36  H    5.353124   4.645798   3.410369   2.620169   1.968182
    37  H    5.275268   5.471536   6.092181   6.033089   4.933138
    38  H    4.211074   5.158948   7.091967   7.682751   6.738182
    39  H    4.661171   5.112513   6.619143   7.081483   6.227728
    40  H    5.575600   6.344152   7.841150   8.139686   7.034365
    41  H    4.578682   5.487342   6.412145   6.366650   4.945443
    42  H    4.183007   5.415207   6.996947   7.308196   6.067621
    43  H    6.282556   7.098209   8.053146   7.938553   6.527708
                   11         12         13         14         15
    11  O    0.000000
    12  C    3.406706   0.000000
    13  C    4.616934   5.985318   0.000000
    14  O    4.653798   5.417540   2.361775   0.000000
    15  C    6.944311   4.974556   5.607459   4.835337   0.000000
    16  O    7.254040   5.691882   5.451190   4.256255   1.449536
    17  C    7.727971   5.175480   7.040255   6.086564   1.532549
    18  C    7.819832   6.092319   5.795957   5.532231   1.539794
    19  O    9.158150   7.342059   6.898956   6.471671   2.459805
    20  H    5.347195   4.722611   3.233980   3.783865   3.025422
    21  H    5.569742   5.027878   3.057858   2.565882   2.619511
    22  H    5.070259   3.102668   4.925393   3.859822   2.118362
    23  H    6.365627   4.147824   5.964360   6.020191   2.703985
    24  H    5.833182   2.932356   6.443394   5.975853   2.922036
    25  H    4.572907   3.503209   4.654994   5.337214   4.268551
    26  H    4.969866   2.861529   6.206434   6.493325   4.728874
    27  H    2.682144   2.128937   5.219034   5.528094   5.723475
    28  H    2.825603   4.898502   3.328947   2.517928   6.537765
    29  H    2.754249   5.421935   2.609094   3.220141   7.053594
    30  H    4.192513   1.097002   6.936123   6.482846   5.472260
    31  H    4.084811   1.095467   6.039463   5.115350   4.254274
    32  H    2.829166   1.095354   6.144556   5.471315   5.827064
    33  H    5.494358   6.359871   1.094821   2.620698   5.078361
    34  H    5.093720   6.835565   1.095926   2.592797   6.501337
    35  H    4.394698   5.969017   1.094849   3.331821   6.067503
    36  H    4.468192   4.949002   3.217336   0.973179   4.727854
    37  H    7.114891   5.439300   5.804203   4.268693   1.975916
    38  H    7.869912   5.091998   7.478368   6.775587   2.190110
    39  H    7.405961   4.728123   7.215715   5.985288   2.173266
    40  H    8.749867   6.250773   7.737370   6.716897   2.166702
    41  H    7.530981   6.287504   4.953779   4.965900   2.170966
    42  H    7.966476   6.058806   6.265824   6.259244   2.181083
    43  H    9.168413   7.489768   6.762810   6.083728   2.523377
                   16         17         18         19         20
    16  O    0.000000
    17  C    2.420896   0.000000
    18  C    2.342503   2.532967   0.000000
    19  O    2.751376   2.940129   1.427881   0.000000
    20  H    3.608235   4.392548   2.974895   4.321091   0.000000
    21  H    2.450473   4.093601   3.010126   4.078244   1.756087
    22  H    2.590079   2.743942   3.471419   4.566911   3.047074
    23  H    4.097439   3.077258   2.835370   4.080684   2.862552
    24  H    4.156207   2.771453   3.809416   4.926739   3.798419
    25  H    5.309614   5.071942   4.471699   5.885539   2.448992
    26  H    5.941375   5.015347   5.183014   6.502840   3.927943
    27  H    6.538176   6.301828   6.427920   7.826698   4.274274
    28  H    6.271623   7.566945   7.424490   8.553503   5.171743
    29  H    6.983688   8.236625   7.648365   8.873038   4.950223
    30  H    6.358698   5.441632   6.522344   7.741465   5.386868
    31  H    4.874029   4.333517   5.534468   6.678664   4.602586
    32  H    6.365825   6.073689   7.001149   8.241772   5.434709
    33  H    4.881831   6.580184   5.049900   6.057394   2.777497
    34  H    6.167062   7.937677   6.701920   7.709633   4.292516
    35  H    6.141820   7.467459   6.158323   7.354838   3.332933
    36  H    4.126417   5.801490   5.668498   6.591427   4.163150
    37  H    0.972671   2.488070   3.194613   3.565517   4.210511
    38  H    3.386102   1.094432   2.821667   3.332309   4.572953
    39  H    2.715875   1.097109   3.487912   3.933686   4.864876
    40  H    2.632411   1.093928   2.756963   2.589748   5.142919
    41  H    2.602448   3.481999   1.098634   2.077008   2.371848
    42  H    3.318221   2.796320   1.092843   2.029475   3.159567
    43  H    2.269421   3.086092   1.931932   0.973727   4.535045
                   21         22         23         24         25
    21  H    0.000000
    22  H    2.586091   0.000000
    23  H    3.875020   3.036872   0.000000
    24  H    4.304145   2.344674   1.749819   0.000000
    25  H    3.904359   3.618248   2.389090   3.052116   0.000000
    26  H    5.115974   3.895736   2.464053   2.385544   1.751982
    27  H    5.139369   4.167595   4.266406   3.861047   2.469023
    28  H    4.569340   4.892225   7.022790   6.631693   5.705063
    29  H    4.836818   5.620934   7.072774   7.030737   5.315774
    30  H    5.876701   3.825606   4.256234   2.947612   3.802693
    31  H    4.606115   2.334181   3.951395   2.525603   3.869959
    32  H    5.582257   3.809401   5.203426   4.002586   4.318767
    33  H    2.536509   4.818165   5.629704   6.314414   4.668170
    34  H    3.894661   5.801441   7.040675   7.463241   5.729475
    35  H    3.694195   5.346684   5.936564   6.523356   4.281847
    36  H    2.882398   3.475456   6.009865   5.687986   5.473777
    37  H    2.955383   2.427562   4.515852   4.185529   5.671987
    38  H    4.676790   3.207256   2.561301   2.326266   4.789970
    39  H    4.381407   2.504522   3.642983   2.784785   5.371166
    40  H    4.700694   3.704596   3.962170   3.831674   6.049078
    41  H    2.438468   3.715076   3.253404   4.374503   4.320662
    42  H    3.715465   3.869061   2.240978   3.535529   4.117430
    43  H    3.901637   4.522214   4.666135   5.300469   6.320957
                   26         27         28         29         30
    26  H    0.000000
    27  H    2.368666   0.000000
    28  H    6.576277   4.803672   0.000000
    29  H    6.445369   4.590522   1.761911   0.000000
    30  H    2.649171   2.471417   5.959237   6.388458   0.000000
    31  H    3.335378   3.065319   4.973327   5.748917   1.774722
    32  H    3.812959   2.448490   4.477246   5.121905   1.772264
    33  H    6.286846   5.702781   4.217975   3.689824   7.268921
    34  H    7.256578   6.102670   3.371379   2.625637   7.826379
    35  H    5.884927   4.829765   3.752853   2.573155   6.832660
    36  H    6.397948   5.398771   2.375937   3.542994   6.026656
    37  H    6.120617   6.561417   6.090334   7.024898   6.122772
    38  H    4.481699   6.109275   8.075164   8.608356   5.155027
    39  H    5.142389   6.170714   7.245490   8.108470   5.011194
    40  H    6.048181   7.384111   8.393538   9.100504   6.509332
    41  H    5.376100   6.345612   6.962917   7.025329   6.832277
    42  H    4.675074   6.246093   7.937528   8.024138   6.329760
    43  H    6.997492   8.094930   8.285339   8.735592   7.988329
                   31         32         33         34         35
    31  H    0.000000
    32  H    1.770512   0.000000
    33  H    6.294033   6.675894   0.000000
    34  H    6.878716   6.871229   1.776474   0.000000
    35  H    6.205567   6.140060   1.777849   1.778124   0.000000
    36  H    4.544382   4.929432   3.516784   3.487747   4.087767
    37  H    4.514329   6.024321   5.381999   6.468283   6.536255
    38  H    4.386750   6.086556   7.043802   8.448663   7.762000
    39  H    3.761789   5.526142   6.891756   8.067430   7.687511
    40  H    5.373819   7.124003   7.174933   8.584070   8.232467
    41  H    5.832185   7.122735   4.114866   5.826885   5.320398
    42  H    5.621189   7.050790   5.570464   7.246383   6.453252
    43  H    6.747363   8.309143   5.921313   7.481961   7.350420
                   36         37         38         39         40
    36  H    0.000000
    37  H    3.923308   0.000000
    38  H    6.522981   3.533013   0.000000
    39  H    5.533924   2.370421   1.772892   0.000000
    40  H    6.457751   2.742401   1.770935   1.777077   0.000000
    41  H    5.276801   3.535292   3.821483   4.319119   3.761990
    42  H    6.399039   4.075482   2.642983   3.809879   3.119324
    43  H    6.174198   3.049410   3.749605   3.910200   2.639516
                   41         42         43
    41  H    0.000000
    42  H    1.773950   0.000000
    43  H    2.358715   2.814792   0.000000
 Stoichiometry    C15H24O4
 Framework group  C1[X(C15H24O4)]
 Deg. of freedom   123
 Full point group                 C1      NOp   1
 Largest Abelian subgroup         C1      NOp   1
 Largest concise Abelian subgroup C1      NOp   1
                         Standard orientation:                         
 ---------------------------------------------------------------------
 Center     Atomic      Atomic             Coordinates (Angstroms)
 Number     Number       Type             X           Y           Z
 ---------------------------------------------------------------------
      1          6           0       -1.832818    0.626256   -0.158539
      2          6           0       -1.098979   -0.509638   -0.247302
      3          6           0        0.370223   -0.646250   -0.531874
      4          6           0        1.238185    0.462086    0.112809
      5          6           0        1.177740    1.810306   -0.649143
      6          6           0       -0.172763    2.172012   -1.293237
      7          6           0       -1.425187    2.061410   -0.402424
      8          6           0       -3.224170    0.285453    0.176540
      9          6           0       -3.335140   -1.216135    0.369276
     10          6           0       -1.939564   -1.768872    0.008225
     11          8           0       -4.155261    1.084760    0.280529
     12          6           0       -1.319129    2.864017    0.910010
     13          6           0       -1.964218   -2.696658   -1.208194
     14          8           0       -1.359653   -2.551001    1.070241
     15          6           0        2.700263   -0.017989    0.376402
     16          8           0        2.668028   -1.184938    1.235671
     17          6           0        3.532902    1.069652    1.063758
     18          6           0        3.404534   -0.535840   -0.891194
     19          8           0        4.707286   -1.046157   -0.606133
     20          1           0        0.523646   -0.672025   -1.620533
     21          1           0        0.695120   -1.618791   -0.151495
     22          1           0        0.824806    0.630844    1.117440
     23          1           0        1.926101    1.817725   -1.451812
     24          1           0        1.469618    2.610780    0.039681
     25          1           0       -0.332225    1.552102   -2.184723
     26          1           0       -0.099369    3.206035   -1.655834
     27          1           0       -2.256128    2.508683   -0.968324
     28          1           0       -3.595817   -1.444421    1.409377
     29          1           0       -4.140538   -1.616414   -0.257364
     30          1           0       -1.090697    3.915454    0.696208
     31          1           0       -0.535922    2.472936    1.568563
     32          1           0       -2.266453    2.830631    1.458885
     33          1           0       -0.953064   -3.019980   -1.475894
     34          1           0       -2.562253   -3.586293   -0.980252
     35          1           0       -2.408585   -2.190911   -2.071590
     36          1           0       -1.329339   -1.991743    1.866099
     37          1           0        2.426075   -0.887284    2.129511
     38          1           0        3.665952    1.947162    0.423403
     39          1           0        3.043994    1.396911    1.989781
     40          1           0        4.523779    0.680382    1.315373
     41          1           0        2.791190   -1.317227   -1.360493
     42          1           0        3.539240    0.270860   -1.616036
     43          1           0        4.586398   -1.675599    0.126897
 ---------------------------------------------------------------------
 Rotational constants (GHZ):      0.5760917      0.2556900      0.2031959
 Standard basis: 6-31G(d) (6D, 7F)
 There are   333 symmetry adapted cartesian basis functions of A   symmetry.
 There are   333 symmetry adapted basis functions of A   symmetry.
   333 basis functions,   628 primitive gaussians,   333 cartesian basis functions
    73 alpha electrons       73 beta electrons
       nuclear repulsion energy      1598.4793889369 Hartrees.
 NAtoms=   43 NActive=   43 NUniq=   43 SFac= 1.00D+00 NAtFMM=   60 NAOKFM=F Big=F
 Integral buffers will be    131072 words long.
 Raffenetti 2 integral format.
 Two-electron integral symmetry is turned on.
 ------------------------------------------------------------------------------
 Polarizable Continuum Model (PCM)
 =================================
 Model                : PCM (using non-symmetric T matrix).
 Atomic radii         : SMD-Coulomb.
 Polarization charges : Total charges.
 Charge compensation  : None.
 Solution method      : On-the-fly selection.
 Cavity type          : VdW (van der Waals Surface) (Alpha=1.000).
 Cavity algorithm     : GePol (No added spheres)
                        Default sphere list used, NSphG=   43.
                        Lebedev-Laikov grids with approx.  5.0 points / Ang**2.
                        Smoothing algorithm: Karplus/York (Gamma=1.0000).
                        Polarization charges: spherical gaussians, with
                                              point-specific exponents (IZeta= 3).
                        Self-potential: point-specific (ISelfS= 7).
                        Self-field    : sphere-specific E.n sum rule (ISelfD= 2).
 1st derivatives      : Analytical E(r).r(x)/FMM algorithm (CHGder, D1EAlg=3).
                        Cavity 1st derivative terms included.
 Solvent              : Methanol, Eps=  32.613000 Eps(inf)=   1.765709
 ------------------------------------------------------------------------------
 ------------------------------------------------------------------------------
 Atomic radii for non-electrostatic terms: SMD-CDS.
 ------------------------------------------------------------------------------
 Nuclear repulsion after PCM non-electrostatic terms =     1598.4807832026 Hartrees.
 One-electron integrals computed using PRISM.
 NBasis=   333 RedAO= T EigKep=  9.14D-04  NBF=   333
 NBsUse=   333 1.00D-06 EigRej= -1.00D+00 NBFU=   333
 Initial guess from the checkpoint file:  "DY-202A-11R_14.chk"
 B after Tr=     0.000000    0.000000    0.000000
         Rot=    0.999999    0.000577   -0.001025   -0.000395 Ang=   0.14 deg.
 ExpMin= 1.61D-01 ExpMax= 5.48D+03 ExpMxC= 8.25D+02 IAcc=1 IRadAn=         1 AccDes= 0.00D+00
 Harris functional with IExCor=  402 and IRadAn=       1 diagonalized for initial guess.
 HarFok:  IExCor=  402 AccDes= 0.00D+00 IRadAn=         1 IDoV= 1 UseB2=F ITyADJ=14
 ICtDFT=  3500011 ScaDFX=  1.000000  1.000000  1.000000  1.000000
 FoFCou: FMM=F IPFlag=           0 FMFlag=      100000 FMFlg1=           0
         NFxFlg=           0 DoJE=T BraDBF=F KetDBF=T FulRan=T
         wScrn=  0.000000 ICntrl=     500 IOpCl=  0 I1Cent=   200000004 NGrid=           0
         NMat0=    1 NMatS0=      1 NMatT0=    0 NMatD0=    1 NMtDS0=    0 NMtDT0=    0
 Petite list used in FoFCou.
 Keep R1 ints in memory in canonical form, NReq=1565304907.
 Requested convergence on RMS density matrix=1.00D-08 within 128 cycles.
 Requested convergence on MAX density matrix=1.00D-06.
 Requested convergence on             energy=1.00D-06.
 No special actions if energy rises.
 Inv3:  Mode=1 IEnd=    22211523.
 Iteration    1 A*A^-1 deviation from unit magnitude is 7.11D-15 for   2718.
 Iteration    1 A*A^-1 deviation from orthogonality  is 3.86D-15 for   2673   2527.
 Iteration    1 A^-1*A deviation from unit magnitude is 6.88D-15 for   2718.
 Iteration    1 A^-1*A deviation from orthogonality  is 2.54D-10 for   1948   1591.
 Iteration    2 A*A^-1 deviation from unit magnitude is 5.77D-15 for    673.
 Iteration    2 A*A^-1 deviation from orthogonality  is 3.09D-15 for   1788    615.
 Iteration    2 A^-1*A deviation from unit magnitude is 9.99D-16 for   1147.
 Iteration    2 A^-1*A deviation from orthogonality  is 3.48D-16 for   1367    768.
 Error on total polarization charges =  0.05198
 SCF Done:  E(RB3LYP) =  -886.952875341     A.U. after   10 cycles
            NFock= 10  Conv=0.62D-08     -V/T= 2.0094
 SMD-CDS (non-electrostatic) energy       (kcal/mol) =       0.87
 (included in total energy above)
 D1PCM: PCM CHGder 1st derivatives, ID1Alg=3 FixD1E=F DoIter=F DoCFld=F I1PDM=0.
 Calling FoFJK, ICntrl=      2127 FMM=F ISym2X=0 I1Cent= 0 IOpClX= 0 NMat=1 NMatS=1 NMatT=0.
 ***** Axes restored to original set *****
 -------------------------------------------------------------------
 Center     Atomic                   Forces (Hartrees/Bohr)
 Number     Number              X              Y              Z
 -------------------------------------------------------------------
      1        6           0.001300503    0.000963520   -0.000487612
      2        6          -0.000831726   -0.000504490    0.000379363
      3        6           0.000311756    0.000303977    0.000010261
      4        6           0.000075214    0.000257771    0.000013114
      5        6          -0.000108112   -0.000151992    0.000073517
      6        6           0.000196205    0.000093910   -0.000014985
      7        6          -0.000519389   -0.000600143   -0.000027236
      8        6          -0.000072208   -0.000246143    0.001090177
      9        6          -0.001299465   -0.000560365   -0.001043039
     10        6           0.001507354   -0.000248404    0.000314854
     11        8          -0.000516717    0.000374239   -0.000402838
     12        6           0.000104313    0.000060828   -0.000198580
     13        6          -0.000439821    0.000236341   -0.000032024
     14        8          -0.000620721    0.000110760   -0.000298848
     15        6          -0.000102931   -0.000044643   -0.000301286
     16        8          -0.000208668   -0.000103404   -0.000215540
     17        6           0.000254333    0.000406157   -0.000226562
     18        6          -0.001038490    0.000222424    0.000155168
     19        8           0.000664196   -0.000266357    0.000080893
     20        1           0.000018393   -0.000088250   -0.000044016
     21        1          -0.000072370   -0.000105945    0.000111291
     22        1           0.000285085   -0.000139969    0.000006597
     23        1           0.000183284   -0.000134911   -0.000065112
     24        1           0.000062211   -0.000024856   -0.000034906
     25        1          -0.000086619   -0.000033224   -0.000127266
     26        1          -0.000011258    0.000040327    0.000014973
     27        1           0.000003607   -0.000107062    0.000167190
     28        1           0.000575714    0.000309340    0.000297652
     29        1           0.000165575   -0.000063907    0.000147540
     30        1          -0.000028422    0.000069735    0.000047326
     31        1          -0.000152109    0.000025076    0.000006751
     32        1          -0.000086850    0.000113483    0.000119655
     33        1           0.000082458   -0.000097463    0.000077867
     34        1           0.000047198   -0.000122501   -0.000123595
     35        1           0.000017407    0.000030032    0.000049535
     36        1           0.000130323    0.000024194    0.000045474
     37        1          -0.000154009   -0.000152581    0.000008481
     38        1           0.000162394   -0.000221853    0.000055617
     39        1           0.000044379    0.000054824    0.000238383
     40        1          -0.000041315   -0.000061466    0.000134997
     41        1           0.000194523    0.000058768    0.000002612
     42        1           0.000008166    0.000169271   -0.000041054
     43        1          -0.000003392    0.000154950    0.000035212
 -------------------------------------------------------------------
 Cartesian Forces:  Max     0.001507354 RMS     0.000357767

 GradGradGradGradGradGradGradGradGradGradGradGradGradGradGradGradGradGrad
 Berny optimization.
 Using GEDIIS/GDIIS optimizer.
 FormGI is forming the generalized inverse of G from B-inverse, IUseBI=4.
 Internal  Forces:  Max     0.000767189 RMS     0.000158770
 Search for a local minimum.
 Step number   6 out of a maximum of  258
 All quantities printed in internal units (Hartrees-Bohrs-Radians)
 Mixed Optimization -- En-DIIS/RFO-DIIS
 Swapping is turned off.
 Update second derivatives using D2CorX and points    3    4    5    6
 DE= -6.91D-05 DEPred=-7.33D-05 R= 9.42D-01
 TightC=F SS=  1.41D+00  RLast= 2.36D-01 DXNew= 1.6145D+00 7.0946D-01
 Trust test= 9.42D-01 RLast= 2.36D-01 DXMaxT set to 9.60D-01
 ITU=  1  1  1  1  1  0
     Eigenvalues ---    0.00076   0.00262   0.00312   0.00377   0.00406
     Eigenvalues ---    0.00420   0.00460   0.00700   0.00861   0.00877
     Eigenvalues ---    0.01119   0.01187   0.01247   0.01330   0.01346
     Eigenvalues ---    0.01427   0.02535   0.02693   0.03204   0.03712
     Eigenvalues ---    0.03905   0.03957   0.04413   0.04592   0.04718
     Eigenvalues ---    0.04939   0.04962   0.05044   0.05281   0.05441
     Eigenvalues ---    0.05449   0.05468   0.05567   0.05580   0.05606
     Eigenvalues ---    0.05636   0.05720   0.05741   0.05958   0.06044
     Eigenvalues ---    0.06299   0.06497   0.07139   0.07780   0.08157
     Eigenvalues ---    0.08829   0.08983   0.09105   0.09230   0.09669
     Eigenvalues ---    0.10313   0.11773   0.12173   0.13326   0.13870
     Eigenvalues ---    0.14541   0.15704   0.15974   0.16000   0.16000
     Eigenvalues ---    0.16000   0.16000   0.16000   0.16000   0.16006
     Eigenvalues ---    0.16011   0.16030   0.16101   0.16356   0.16612
     Eigenvalues ---    0.17490   0.17776   0.19760   0.20343   0.21058
     Eigenvalues ---    0.22712   0.23943   0.24634   0.24996   0.26436
     Eigenvalues ---    0.26955   0.27224   0.27961   0.28419   0.28497
     Eigenvalues ---    0.28881   0.29140   0.29429   0.29717   0.30194
     Eigenvalues ---    0.31128   0.31754   0.32429   0.33740   0.33769
     Eigenvalues ---    0.33814   0.33844   0.33959   0.34027   0.34072
     Eigenvalues ---    0.34099   0.34111   0.34132   0.34151   0.34156
     Eigenvalues ---    0.34179   0.34190   0.34200   0.34253   0.34329
     Eigenvalues ---    0.34336   0.34411   0.34535   0.34578   0.35702
     Eigenvalues ---    0.39102   0.41811   0.42233   0.51675   0.52535
     Eigenvalues ---    0.52787   0.53009   0.95642
 En-DIIS/RFO-DIIS IScMMF=        0 using points:     6    5    4    3    2
 RFO step:  Lambda=-2.01056436D-05.
 DidBck=T Rises=F RFO-DIIS coefs:    0.79008    0.90763   -0.44024   -0.36280    0.10532
 Iteration  1 RMS(Cart)=  0.02736805 RMS(Int)=  0.00034649
 Iteration  2 RMS(Cart)=  0.00047739 RMS(Int)=  0.00006223
 Iteration  3 RMS(Cart)=  0.00000008 RMS(Int)=  0.00006223
 Variable       Old X    -DE/DX   Delta X   Delta X   Delta X     New X
                                 (Linear)    (Quad)   (Total)
    R1        2.56102   0.00019  -0.00020   0.00093   0.00075   2.56177
    R2        2.85674  -0.00049   0.00087  -0.00186  -0.00101   2.85574
    R3        2.78007   0.00077  -0.00207   0.00162  -0.00039   2.77968
    R4        2.83975   0.00032  -0.00041   0.00073   0.00029   2.84004
    R5        2.90154  -0.00011  -0.00016   0.00015  -0.00003   2.90152
    R6        2.92596  -0.00002  -0.00040   0.00157   0.00118   2.92713
    R7        2.07817   0.00005  -0.00021  -0.00022  -0.00043   2.07774
    R8        2.06671   0.00011   0.00024  -0.00026  -0.00003   2.06668
    R9        2.92872  -0.00015   0.00044   0.00027   0.00074   2.92946
   R10        2.95041  -0.00029  -0.00129   0.00105  -0.00025   2.95016
   R11        2.07753  -0.00013   0.00005  -0.00038  -0.00033   2.07720
   R12        2.90892   0.00027  -0.00068   0.00069   0.00003   2.90895
   R13        2.07386   0.00017   0.00001  -0.00006  -0.00005   2.07381
   R14        2.07046  -0.00002  -0.00015   0.00046   0.00031   2.07077
   R15        2.91186   0.00027  -0.00064   0.00029  -0.00032   2.91154
   R16        2.07394   0.00013  -0.00029   0.00045   0.00016   2.07409
   R17        2.07532   0.00003  -0.00012   0.00025   0.00013   2.07545
   R18        2.91405   0.00012  -0.00033  -0.00014  -0.00047   2.91358
   R19        2.07935  -0.00013   0.00024  -0.00027  -0.00003   2.07932
   R20        2.86854   0.00026  -0.00115   0.00037  -0.00081   2.86773
   R21        2.32723   0.00060  -0.00056   0.00102   0.00046   2.32770
   R22        2.91747   0.00036  -0.00149   0.00044  -0.00112   2.91635
   R23        2.07171   0.00007   0.00009   0.00063   0.00073   2.07244
   R24        2.07144  -0.00019   0.00014  -0.00095  -0.00081   2.07063
   R25        2.89139  -0.00001   0.00013   0.00088   0.00100   2.89239
   R26        2.72272  -0.00045  -0.00043  -0.00157  -0.00201   2.72071
   R27        2.07303   0.00005  -0.00015   0.00018   0.00003   2.07306
   R28        2.07013  -0.00011  -0.00018   0.00018   0.00000   2.07013
   R29        2.06992   0.00013  -0.00029   0.00032   0.00003   2.06995
   R30        2.06891   0.00008   0.00007   0.00027   0.00034   2.06926
   R31        2.07100   0.00005  -0.00021   0.00029   0.00009   2.07109
   R32        2.06896  -0.00003  -0.00001  -0.00019  -0.00020   2.06876
   R33        1.83904   0.00005  -0.00006  -0.00012  -0.00018   1.83886
   R34        2.73923   0.00009  -0.00042   0.00083   0.00041   2.73963
   R35        2.89610   0.00044  -0.00057   0.00053  -0.00004   2.89605
   R36        2.90979  -0.00037  -0.00054   0.00096   0.00042   2.91021
   R37        1.83808   0.00000  -0.00022  -0.00010  -0.00033   1.83775
   R38        2.06818  -0.00019   0.00042  -0.00040   0.00002   2.06820
   R39        2.07324   0.00019  -0.00044   0.00079   0.00034   2.07358
   R40        2.06722   0.00002   0.00015  -0.00013   0.00001   2.06724
   R41        2.69830   0.00066  -0.00145   0.00067  -0.00078   2.69752
   R42        2.07612  -0.00015   0.00042  -0.00043  -0.00001   2.07611
   R43        2.06517   0.00016  -0.00008  -0.00006  -0.00013   2.06504
   R44        1.84008  -0.00008   0.00029  -0.00013   0.00016   1.84024
    A1        2.26416   0.00031  -0.00065   0.00205   0.00138   2.26554
    A2        1.91014  -0.00020   0.00008  -0.00164  -0.00174   1.90840
    A3        2.10795  -0.00011   0.00058  -0.00043   0.00037   2.10832
    A4        2.23700  -0.00030   0.00052  -0.00156  -0.00106   2.23593
    A5        1.96064   0.00026  -0.00064   0.00076  -0.00014   1.96050
    A6        2.08542   0.00004   0.00018   0.00088   0.00129   2.08671
    A7        1.98684   0.00020  -0.00143  -0.00088  -0.00239   1.98445
    A8        1.90286  -0.00008   0.00086   0.00059   0.00144   1.90430
    A9        1.88118  -0.00012   0.00123  -0.00057   0.00070   1.88188
   A10        1.92917  -0.00001  -0.00094  -0.00032  -0.00124   1.92793
   A11        1.90202  -0.00002   0.00042   0.00039   0.00084   1.90286
   A12        1.85670   0.00002   0.00001   0.00091   0.00090   1.85760
   A13        1.97811  -0.00004  -0.00066   0.00012  -0.00056   1.97755
   A14        1.95535  -0.00018  -0.00213   0.00173  -0.00041   1.95494
   A15        1.85415  -0.00001   0.00088  -0.00142  -0.00052   1.85363
   A16        1.96819   0.00020  -0.00056   0.00124   0.00070   1.96889
   A17        1.87661   0.00013   0.00105  -0.00094   0.00010   1.87671
   A18        1.81835  -0.00008   0.00195  -0.00119   0.00075   1.81911
   A19        2.03124  -0.00007  -0.00001   0.00092   0.00088   2.03211
   A20        1.91651  -0.00010   0.00060  -0.00061  -0.00001   1.91650
   A21        1.89239   0.00002   0.00016  -0.00074  -0.00056   1.89184
   A22        1.86569   0.00006  -0.00015   0.00033   0.00020   1.86589
   A23        1.90192   0.00010  -0.00072   0.00095   0.00023   1.90215
   A24        1.84754  -0.00001   0.00011  -0.00101  -0.00090   1.84664
   A25        2.04241   0.00018   0.00007   0.00044   0.00050   2.04291
   A26        1.91201  -0.00005  -0.00081   0.00059  -0.00023   1.91178
   A27        1.87629   0.00000   0.00001  -0.00011  -0.00008   1.87621
   A28        1.88700  -0.00011   0.00095   0.00010   0.00106   1.88807
   A29        1.88891  -0.00006   0.00012  -0.00029  -0.00018   1.88874
   A30        1.84767   0.00002  -0.00041  -0.00088  -0.00129   1.84638
   A31        1.96121  -0.00017   0.00016   0.00121   0.00133   1.96255
   A32        1.95558   0.00020  -0.00157  -0.00143  -0.00300   1.95258
   A33        1.83925  -0.00001   0.00151  -0.00005   0.00148   1.84073
   A34        1.98097   0.00001   0.00073  -0.00092  -0.00018   1.98079
   A35        1.86220   0.00012  -0.00094   0.00056  -0.00038   1.86182
   A36        1.85260  -0.00016   0.00022   0.00082   0.00103   1.85363
   A37        1.90415  -0.00008   0.00056  -0.00027  -0.00006   1.90409
   A38        2.19434  -0.00001  -0.00022   0.00015   0.00011   2.19445
   A39        2.18468   0.00009  -0.00038   0.00013  -0.00006   2.18462
   A40        1.83214   0.00003  -0.00017  -0.00079  -0.00156   1.83058
   A41        1.92179  -0.00014  -0.00310  -0.00857  -0.01156   1.91022
   A42        1.92022   0.00012   0.00185   0.00567   0.00765   1.92787
   A43        1.94149  -0.00022   0.00018  -0.00430  -0.00407   1.93742
   A44        1.98203  -0.00002   0.00265   0.00465   0.00738   1.98942
   A45        1.86671   0.00022  -0.00141   0.00289   0.00147   1.86818
   A46        1.81334   0.00001   0.00015  -0.00114  -0.00125   1.81209
   A47        1.95391   0.00004  -0.00267  -0.00243  -0.00501   1.94890
   A48        1.92572   0.00011  -0.00050   0.00358   0.00316   1.92887
   A49        1.96975  -0.00018   0.00131  -0.00243  -0.00105   1.96870
   A50        1.96688  -0.00006   0.00157   0.00117   0.00280   1.96968
   A51        1.83727   0.00009   0.00009   0.00132   0.00133   1.83859
   A52        1.92549   0.00005  -0.00003   0.00147   0.00144   1.92693
   A53        1.95520   0.00005   0.00016  -0.00052  -0.00035   1.95485
   A54        1.92958   0.00013  -0.00056   0.00046  -0.00010   1.92948
   A55        1.88647  -0.00003  -0.00009  -0.00037  -0.00046   1.88601
   A56        1.88280  -0.00012   0.00043  -0.00068  -0.00025   1.88255
   A57        1.88201  -0.00010   0.00010  -0.00043  -0.00032   1.88168
   A58        1.93755  -0.00009   0.00060  -0.00023   0.00038   1.93793
   A59        1.91311   0.00026  -0.00120   0.00216   0.00096   1.91407
   A60        1.93198  -0.00009   0.00004  -0.00062  -0.00058   1.93140
   A61        1.89137  -0.00012   0.00048  -0.00141  -0.00093   1.89044
   A62        1.89489   0.00008  -0.00028  -0.00050  -0.00078   1.89410
   A63        1.89391  -0.00004   0.00038   0.00058   0.00096   1.89487
   A64        1.87903   0.00011  -0.00079   0.00113   0.00033   1.87936
   A65        1.90371  -0.00036  -0.00121  -0.00137  -0.00259   1.90112
   A66        1.94580   0.00041   0.00114  -0.00048   0.00067   1.94647
   A67        1.97441  -0.00001  -0.00137   0.00153   0.00016   1.97456
   A68        1.89394   0.00014   0.00147  -0.00032   0.00115   1.89510
   A69        1.80022   0.00015  -0.00056   0.00173   0.00116   1.80139
   A70        1.93842  -0.00036   0.00047  -0.00102  -0.00055   1.93788
   A71        1.87960   0.00025  -0.00228   0.00056  -0.00172   1.87788
   A72        1.95267   0.00005   0.00067   0.00046   0.00113   1.95379
   A73        1.92639   0.00017  -0.00080   0.00033  -0.00046   1.92593
   A74        1.92063  -0.00010   0.00030   0.00086   0.00116   1.92179
   A75        1.88480   0.00001  -0.00037  -0.00054  -0.00090   1.88389
   A76        1.88576  -0.00002   0.00009   0.00017   0.00026   1.88601
   A77        1.89195  -0.00012   0.00010  -0.00138  -0.00128   1.89067
   A78        1.95319  -0.00007  -0.00176   0.00178   0.00002   1.95322
   A79        1.91294   0.00015  -0.00033  -0.00006  -0.00040   1.91254
   A80        1.93279  -0.00006  -0.00066   0.00004  -0.00063   1.93216
   A81        1.91818  -0.00001   0.00188  -0.00090   0.00098   1.91917
   A82        1.85852  -0.00001   0.00116  -0.00065   0.00051   1.85903
   A83        1.88652   0.00000  -0.00018  -0.00030  -0.00048   1.88604
   A84        1.84216  -0.00006   0.00102  -0.00103  -0.00001   1.84216
    D1        0.07700  -0.00002  -0.00245  -0.00216  -0.00462   0.07238
    D2       -3.08243   0.00006  -0.00022   0.00321   0.00298  -3.07945
    D3       -3.11187  -0.00005  -0.00146  -0.00296  -0.00440  -3.11627
    D4        0.01189   0.00003   0.00078   0.00241   0.00320   0.01509
    D5        0.37786  -0.00007  -0.00176  -0.00429  -0.00605   0.37182
    D6       -1.87694  -0.00012  -0.00155  -0.00281  -0.00436  -1.88130
    D7        2.39917  -0.00002  -0.00192  -0.00305  -0.00495   2.39422
    D8       -2.71184  -0.00004  -0.00284  -0.00339  -0.00625  -2.71809
    D9        1.31654  -0.00009  -0.00263  -0.00192  -0.00456   1.31199
   D10       -0.69053   0.00001  -0.00300  -0.00215  -0.00515  -0.69568
   D11        0.04578  -0.00011   0.00435   0.01784   0.02220   0.06799
   D12       -3.09136   0.00012   0.00727   0.01726   0.02453  -3.06683
   D13       -3.13812  -0.00012   0.00524   0.01721   0.02244  -3.11569
   D14        0.00791   0.00011   0.00816   0.01662   0.02477   0.03268
   D15        0.64774   0.00006   0.00538   0.00602   0.01139   0.65912
   D16       -1.51501  -0.00001   0.00697   0.00661   0.01360  -1.50141
   D17        2.75964   0.00007   0.00588   0.00554   0.01142   2.77106
   D18       -2.47491  -0.00003   0.00303   0.00032   0.00332  -2.47158
   D19        1.64553  -0.00010   0.00461   0.00091   0.00554   1.65107
   D20       -0.36300  -0.00002   0.00352  -0.00016   0.00336  -0.35965
   D21       -0.06235   0.00005  -0.00541  -0.02082  -0.02623  -0.08858
   D22        2.06842  -0.00014  -0.00521  -0.02580  -0.03099   2.03743
   D23       -2.17479   0.00007  -0.00709  -0.02337  -0.03044  -2.20523
   D24        3.06314   0.00012  -0.00339  -0.01600  -0.01939   3.04375
   D25       -1.08928  -0.00006  -0.00319  -0.02098  -0.02415  -1.11343
   D26        0.95069   0.00014  -0.00507  -0.01855  -0.02359   0.92710
   D27       -1.34966  -0.00001  -0.00201  -0.00095  -0.00291  -1.35257
   D28        2.68206  -0.00008   0.00125  -0.00431  -0.00304   2.67902
   D29        0.70719   0.00011  -0.00051  -0.00295  -0.00344   0.70375
   D30        0.79879   0.00003  -0.00267  -0.00107  -0.00372   0.79508
   D31       -1.45267  -0.00005   0.00058  -0.00443  -0.00385  -1.45652
   D32        2.85564   0.00015  -0.00118  -0.00306  -0.00424   2.85140
   D33        2.83329   0.00003  -0.00294   0.00008  -0.00283   2.83046
   D34        0.58183  -0.00004   0.00032  -0.00328  -0.00296   0.57887
   D35       -1.39304   0.00016  -0.00145  -0.00192  -0.00336  -1.39640
   D36        0.61078  -0.00004  -0.00202  -0.00373  -0.00573   0.60505
   D37       -1.51095   0.00001  -0.00229  -0.00434  -0.00663  -1.51758
   D38        2.76126   0.00006  -0.00285  -0.00240  -0.00525   2.75601
   D39        2.85566  -0.00016  -0.00609  -0.00010  -0.00617   2.84948
   D40        0.73393  -0.00011  -0.00637  -0.00071  -0.00708   0.72686
   D41       -1.27704  -0.00006  -0.00692   0.00123  -0.00569  -1.28273
   D42       -1.43297  -0.00008  -0.00341  -0.00144  -0.00483  -1.43780
   D43        2.72849  -0.00003  -0.00369  -0.00205  -0.00573   2.72276
   D44        0.71751   0.00002  -0.00424  -0.00011  -0.00434   0.71317
   D45       -1.01193   0.00029   0.00415   0.02043   0.02457  -0.98736
   D46       -3.10311   0.00009   0.00240   0.02203   0.02441  -3.07869
   D47        0.98058   0.00025   0.00192   0.02257   0.02448   1.00506
   D48        3.01461   0.00034   0.00741   0.01768   0.02510   3.03971
   D49        0.92343   0.00014   0.00565   0.01928   0.02494   0.94837
   D50       -1.27607   0.00030   0.00517   0.01982   0.02500  -1.25106
   D51        0.98502   0.00014   0.00529   0.01890   0.02419   1.00921
   D52       -1.10615  -0.00006   0.00353   0.02049   0.02403  -1.08212
   D53        2.97754   0.00010   0.00305   0.02104   0.02409   3.00163
   D54        0.86634   0.00001   0.00264   0.00154   0.00419   0.87053
   D55       -1.28865   0.00007   0.00197   0.00057   0.00256  -1.28610
   D56        2.99454   0.00007   0.00286   0.00137   0.00424   2.99878
   D57        3.01471  -0.00012   0.00331   0.00163   0.00494   3.01964
   D58        0.85971  -0.00006   0.00264   0.00066   0.00331   0.86302
   D59       -1.14028  -0.00006   0.00352   0.00146   0.00499  -1.13529
   D60       -1.27919  -0.00005   0.00302   0.00108   0.00411  -1.27508
   D61        2.84900   0.00000   0.00235   0.00012   0.00248   2.85148
   D62        0.84901   0.00000   0.00323   0.00091   0.00416   0.85317
   D63       -1.29174   0.00004   0.00078   0.00443   0.00524  -1.28650
   D64        0.94980   0.00017  -0.00063   0.00269   0.00207   0.95188
   D65        2.98402   0.00007  -0.00056   0.00353   0.00299   2.98702
   D66        0.87598   0.00001   0.00055   0.00563   0.00620   0.88217
   D67        3.11752   0.00015  -0.00086   0.00389   0.00303   3.12055
   D68       -1.13145   0.00004  -0.00079   0.00473   0.00395  -1.12750
   D69        2.86982  -0.00005   0.00062   0.00450   0.00514   2.87496
   D70       -1.17182   0.00009  -0.00080   0.00276   0.00197  -1.16985
   D71        0.86240  -0.00002  -0.00072   0.00360   0.00289   0.86529
   D72       -3.07309  -0.00002   0.00112  -0.00338  -0.00228  -3.07538
   D73        1.10765  -0.00005   0.00114  -0.00357  -0.00245   1.10520
   D74       -0.99193  -0.00005   0.00128  -0.00300  -0.00173  -0.99367
   D75        0.96565   0.00003   0.00165  -0.00300  -0.00134   0.96431
   D76       -1.13679   0.00000   0.00167  -0.00319  -0.00151  -1.13830
   D77        3.04681   0.00000   0.00181  -0.00262  -0.00080   3.04602
   D78       -1.07419  -0.00002   0.00226  -0.00370  -0.00144  -1.07562
   D79        3.10656  -0.00006   0.00228  -0.00389  -0.00161   3.10495
   D80        1.00697  -0.00005   0.00242  -0.00331  -0.00089   1.00608
   D81       -0.08201   0.00014  -0.00748  -0.02985  -0.03736  -0.11937
   D82        2.00924  -0.00018  -0.00907  -0.03985  -0.04893   1.96031
   D83       -2.22071   0.00009  -0.01150  -0.03805  -0.04954  -2.27025
   D84        3.05517  -0.00008  -0.01038  -0.02927  -0.03968   3.01549
   D85       -1.13676  -0.00040  -0.01197  -0.03926  -0.05124  -1.18801
   D86        0.91647  -0.00014  -0.01439  -0.03747  -0.05185   0.86462
   D87        0.08378  -0.00011   0.00749   0.02944   0.03691   0.12069
   D88       -2.03645  -0.00007   0.00993   0.03446   0.04438  -1.99207
   D89        2.16839  -0.00001   0.00779   0.03364   0.04140   2.20979
   D90       -1.99430   0.00015   0.01125   0.04238   0.05367  -1.94063
   D91        2.16865   0.00020   0.01369   0.04740   0.06113   2.22978
   D92        0.09031   0.00026   0.01155   0.04658   0.05815   0.14846
   D93        2.18195   0.00004   0.01105   0.03849   0.04951   2.23146
   D94        0.06172   0.00009   0.01348   0.04351   0.05697   0.11869
   D95       -2.01663   0.00015   0.01135   0.04269   0.05399  -1.96264
   D96        1.04018   0.00012  -0.00488   0.00505   0.00027   1.04045
   D97        3.12909   0.00008  -0.00468   0.00455  -0.00003   3.12905
   D98       -1.06553   0.00014  -0.00495   0.00625   0.00140  -1.06414
   D99        3.07877   0.00004  -0.00563   0.00034  -0.00538   3.07339
   D100      -1.11551   0.00000  -0.00543  -0.00016  -0.00568  -1.12119
   D101       0.97306   0.00005  -0.00570   0.00154  -0.00425   0.96881
   D102      -1.05236  -0.00009  -0.00285   0.00123  -0.00163  -1.05399
   D103       1.03654  -0.00013  -0.00265   0.00072  -0.00193   1.03461
   D104       3.12511  -0.00007  -0.00292   0.00243  -0.00050   3.12461
   D105       1.03300  -0.00011   0.01607   0.01430   0.03027   1.06327
   D106      -0.98519  -0.00015   0.01526   0.01271   0.02807  -0.95712
   D107      -3.13907   0.00005   0.01265   0.01412   0.02678  -3.11230
   D108      -1.26483  -0.00006  -0.01470  -0.00842  -0.02312  -1.28794
   D109       0.85811   0.00031  -0.01313  -0.01003  -0.02317   0.83494
   D110       2.91529   0.00004  -0.01223  -0.01047  -0.02269   2.89259
   D111      -1.13056  -0.00016   0.01255  -0.01869  -0.00614  -1.13670
   D112       0.96868  -0.00001   0.01199  -0.01884  -0.00685   0.96183
   D113       3.05608  -0.00011   0.01180  -0.01979  -0.00799   3.04809
   D114       3.05569  -0.00007   0.01239  -0.01649  -0.00409   3.05160
   D115      -1.12825   0.00009   0.01183  -0.01663  -0.00480  -1.13305
   D116       0.95915  -0.00001   0.01164  -0.01758  -0.00594   0.95320
   D117       1.08862  -0.00014   0.01200  -0.01783  -0.00584   1.08278
   D118      -3.09532   0.00002   0.01143  -0.01798  -0.00655  -3.10187
   D119      -1.00792  -0.00008   0.01125  -0.01893  -0.00769  -1.01561
   D120      -3.07689   0.00010  -0.01504  -0.00160  -0.01665  -3.09354
   D121      -0.94423   0.00014  -0.01407  -0.00159  -0.01566  -0.95989
   D122       1.13557   0.00019  -0.01492  -0.00197  -0.01689   1.11868
   D123      -1.02286  -0.00024  -0.01750  -0.00145  -0.01895  -1.04181
   D124       1.10980  -0.00020  -0.01653  -0.00144  -0.01797   1.09183
   D125      -3.09358  -0.00015  -0.01738  -0.00182  -0.01919  -3.11277
   D126       1.00286  -0.00016  -0.01588  -0.00134  -0.01723   0.98563
   D127       3.13552  -0.00011  -0.01491  -0.00133  -0.01624   3.11928
   D128      -1.06786  -0.00006  -0.01576  -0.00171  -0.01747  -1.08533
   D129       0.89495   0.00001   0.00592   0.00273   0.00865   0.90361
   D130      -1.23470  -0.00013   0.00622   0.00223   0.00846  -1.22625
   D131       3.00920  -0.00011   0.00482   0.00341   0.00823   3.01743
         Item               Value     Threshold  Converged?
 Maximum Force            0.000767     0.000450     NO 
 RMS     Force            0.000159     0.000300     YES
 Maximum Displacement     0.164476     0.001800     NO 
 RMS     Displacement     0.027407     0.001200     NO 
 Predicted change in Energy=-8.242840D-05
 GradGradGradGradGradGradGradGradGradGradGradGradGradGradGradGradGradGrad

                          Input orientation:                          
 ---------------------------------------------------------------------
 Center     Atomic      Atomic             Coordinates (Angstroms)
 Number     Number       Type             X           Y           Z
 ---------------------------------------------------------------------
      1          6           0       -1.795326    0.634731   -0.198320
      2          6           0       -1.053244   -0.497041   -0.276673
      3          6           0        0.419854   -0.623487   -0.546206
      4          6           0        1.272041    0.485653    0.119303
      5          6           0        1.213885    1.839066   -0.634368
      6          6           0       -0.126718    2.194338   -1.302327
      7          6           0       -1.395117    2.072413   -0.436231
      8          6           0       -3.188234    0.283127    0.117684
      9          6           0       -3.283981   -1.215021    0.339731
     10          6           0       -1.890662   -1.761435   -0.036792
     11          8           0       -4.131739    1.072103    0.185180
     12          6           0       -1.320365    2.873095    0.879239
     13          6           0       -1.921278   -2.662026   -1.274005
     14          8           0       -1.304847   -2.564593    1.004648
     15          6           0        2.732731    0.011759    0.400419
     16          8           0        2.689944   -1.181129    1.223200
     17          6           0        3.539956    1.085281    1.138371
     18          6           0        3.469924   -0.460728   -0.866448
     19          8           0        4.779201   -0.946630   -0.570890
     20          1           0        0.587100   -0.636788   -1.632822
     21          1           0        0.746428   -1.597452   -0.170977
     22          1           0        0.842528    0.644486    1.118577
     23          1           0        1.978058    1.859388   -1.421731
     24          1           0        1.485681    2.636817    0.065996
     25          1           0       -0.264376    1.577777   -2.199850
     26          1           0       -0.053304    3.230233   -1.659749
     27          1           0       -2.218263    2.513707   -1.017965
     28          1           0       -3.512659   -1.414060    1.393681
     29          1           0       -4.103261   -1.638323   -0.252064
     30          1           0       -1.094516    3.926692    0.673405
     31          1           0       -0.547949    2.485414    1.552382
     32          1           0       -2.278076    2.832111    1.409284
     33          1           0       -0.911192   -2.977224   -1.555799
     34          1           0       -2.515513   -3.558447   -1.063120
     35          1           0       -2.371333   -2.137164   -2.122788
     36          1           0       -1.293530   -2.031015    1.818320
     37          1           0        2.445431   -0.908276    2.124042
     38          1           0        3.684245    1.981210    0.526574
     39          1           0        3.024257    1.384512    2.059544
     40          1           0        4.526199    0.695785    1.407275
     41          1           0        2.882314   -1.244675   -1.363571
     42          1           0        3.596762    0.365413   -1.570406
     43          1           0        4.660344   -1.601097    0.140344
 ---------------------------------------------------------------------
                    Distance matrix (angstroms):
                    1          2          3          4          5
     1  C    0.000000
     2  C    1.355630   0.000000
     3  C    2.571218   1.502882   0.000000
     4  C    3.087369   2.555276   1.548973   0.000000
     5  C    3.270461   3.274937   2.588905   1.550203   0.000000
     6  C    2.536821   3.025547   2.968265   2.626245   1.539352
     7  C    1.511191   2.597004   3.251783   3.152802   2.626900
     8  C    1.470943   2.307024   3.779021   4.464870   4.729184
     9  C    2.434579   2.423147   3.853985   4.868082   5.523325
    10  C    2.403495   1.535416   2.625435   3.882841   4.791546
    11  O    2.407736   3.486066   4.911920   5.435909   5.462197
    12  C    2.529228   3.572856   4.157685   3.605267   3.127722
    13  C    3.470096   2.536792   3.188453   4.695368   5.522519
    14  O    3.453024   2.445376   3.024506   4.090010   5.331285
    15  C    4.609760   3.879554   2.578573   1.561159   2.591665
    16  O    5.043383   4.090116   2.931735   2.450958   3.840688
    17  C    5.518603   5.059998   3.936080   2.557634   3.020166
    18  C    5.419343   4.561600   3.071151   2.588056   3.229957
    19  O    6.772291   5.857142   4.371377   3.850711   4.524998
    20  H    3.057860   2.132931   1.099492   2.190653   2.742193
    21  H    3.382884   2.112083   1.093643   2.167915   3.498986
    22  H    2.948319   2.616058   2.134927   1.099208   2.153542
    23  H    4.151500   4.006583   3.059283   2.181833   1.097412
    24  H    3.852690   4.047792   3.484302   2.162404   1.095805
    25  H    2.690588   2.936969   2.836948   2.988609   2.168931
    26  H    3.450659   4.099432   4.039185   3.529063   2.143017
    27  H    2.093143   3.312309   4.126041   4.193877   3.518797
    28  H    3.111470   3.111227   4.455651   5.303423   6.085724
    29  H    3.239788   3.256645   4.644888   5.791637   6.364781
    30  H    3.476787   4.524794   4.948222   4.212882   3.375969
    31  H    2.836536   3.534940   3.873756   3.060249   2.881614
    32  H    2.765126   3.927585   4.800410   4.446712   4.166106
    33  H    3.958618   2.794217   2.886354   4.423120   5.344309
    34  H    4.341576   3.482662   4.183009   5.665547   6.574601
    35  H    3.423268   2.799196   3.545074   5.017999   5.556941
    36  H    3.380064   2.607644   3.241574   3.975227   5.223058
    37  H    5.075259   4.263012   3.363672   2.709033   4.083310
    38  H    5.688952   5.406545   4.311792   2.867279   2.733252
    39  H    5.374803   5.062032   4.195820   2.764551   3.277381
    40  H    6.522526   5.948841   4.734833   3.506077   4.055468
    41  H    5.174002   4.150773   2.667895   2.790328   3.581180
    42  H    5.570437   4.903073   3.481329   2.876439   2.953967
    43  H    6.840271   5.834204   4.405545   3.979393   4.930819
                    6          7          8          9         10
     6  C    0.000000
     7  C    1.540722   0.000000
     8  C    3.878406   2.592996   0.000000
     9  C    4.928326   3.870032   1.517538   0.000000
    10  C    4.512340   3.886322   2.426477   1.543269   0.000000
    11  O    4.417271   2.979240   1.231763   2.444078   3.619480
    12  C    2.577738   1.541798   3.282808   4.567225   4.758489
    13  C    5.177405   4.836695   3.495125   2.560259   1.530587
    14  O    5.418261   4.856553   3.527515   2.486048   1.439736
    15  C    3.979880   4.688860   5.933920   6.140806   4.971029
    16  O    5.070074   5.479687   6.157855   6.038994   4.786050
    17  C    4.542192   5.273400   6.852284   7.245367   6.243109
    18  C    4.491681   5.501864   6.771477   6.902106   5.578176
    19  O    5.871007   6.874224   8.091134   8.118878   6.740641
    20  H    2.938373   3.563816   4.261884   4.382989   3.154591
    21  H    4.052161   4.257286   4.370523   4.080598   2.645589
    22  H    3.033522   3.076273   4.168861   4.592652   3.820165
    23  H    2.134603   3.520639   5.616490   6.343800   5.476806
    24  H    2.160538   2.978218   5.233354   6.136877   5.545707
    25  H    1.097563   2.152578   3.949180   4.833964   4.298134
    26  H    1.098279   2.153603   4.655371   5.847690   5.561170
    27  H    2.134811   1.100330   2.684404   4.108833   4.398507
    28  H    5.635032   4.470800   2.147991   1.096686   2.190388
    29  H    5.621854   4.597556   2.160084   1.095730   2.226454
    30  H    2.800214   2.181744   4.238873   5.598420   5.787315
    31  H    2.900262   2.200647   3.725524   4.759161   4.729067
    32  H    3.519649   2.182358   2.998990   4.305238   4.831345
    33  H    5.236860   5.194848   4.314551   3.511199   2.178275
    34  H    6.233626   5.775366   4.074867   2.837283   2.161721
    35  H    4.947056   4.638751   3.397771   2.783392   2.173383
    36  H    5.380845   4.683101   3.440540   2.610358   1.967404
    37  H    5.289817   5.494480   6.097794   6.008662   4.919226
    38  H    4.232462   5.170612   7.090954   7.668571   6.738275
    39  H    4.678315   5.121813   6.601433   7.036278   6.200648
    40  H    5.589029   6.352607   7.832357   8.111089   7.021351
    41  H    4.569993   5.491762   6.432717   6.397290   4.980831
    42  H    4.157058   5.396207   6.992323   7.313756   6.081716
    43  H    6.277148   7.106034   8.071616   7.956200   6.555361
                   11         12         13         14         15
    11  O    0.000000
    12  C    3.410149   0.000000
    13  C    4.578108   5.969516   0.000000
    14  O    4.678505   5.439156   2.362571   0.000000
    15  C    6.949217   4.984386   5.622511   4.827496   0.000000
    16  O    7.258781   5.712934   5.449078   4.233212   1.449752
    17  C    7.730696   5.185186   7.048897   6.067255   1.532526
    18  C    7.825648   6.091688   5.837540   5.543075   1.540016
    19  O    9.167976   7.341518   6.952221   6.489666   2.459673
    20  H    5.337872   4.718914   3.243810   3.775201   3.026288
    21  H    5.572243   5.035908   3.076792   2.554444   2.619437
    22  H    5.079116   3.114817   4.929107   3.862951   2.118717
    23  H    6.366444   4.147488   5.972423   6.019667   2.702498
    24  H    5.832490   2.931055   6.440552   5.976853   2.925389
    25  H    4.571714   3.503391   4.645260   5.339533   4.265731
    26  H    4.969399   2.859975   6.193290   6.499644   4.729150
    27  H    2.680890   2.129499   5.190566   5.542060   5.725723
    28  H    2.832797   4.842571   3.347605   2.519823   6.482625
    29  H    2.745615   5.420078   2.617896   3.204438   7.062528
    30  H    4.196638   1.097015   6.920054   6.503133   5.481701
    31  H    4.087816   1.095466   6.030807   5.135706   4.267183
    32  H    2.834102   1.095370   6.124777   5.498666   5.837840
    33  H    5.458935   6.350044   1.095003   2.623188   5.102841
    34  H    5.060872   6.823918   1.095973   2.594055   6.514014
    35  H    4.327255   5.934593   1.094743   3.331808   6.085714
    36  H    4.511310   4.993284   3.217874   0.973085   4.732245
    37  H    7.137244   5.479920   5.804353   4.249825   1.974812
    38  H    7.876080   5.095680   7.498241   6.766381   2.190897
    39  H    7.403994   4.741808   7.207312   5.953938   2.173047
    40  H    8.751859   6.261136   7.748169   6.692778   2.167528
    41  H    7.547386   6.296724   5.009132   4.988282   2.170867
    42  H    7.956835   6.038822   6.300953   6.264312   2.180773
    43  H    9.189600   7.505547   6.814962   6.104003   2.526784
                   16         17         18         19         20
    16  O    0.000000
    17  C    2.422051   0.000000
    18  C    2.343924   2.532656   0.000000
    19  O    2.763828   2.930181   1.427467   0.000000
    20  H    3.588192   4.400499   2.988143   4.335599   0.000000
    21  H    2.427819   4.088428   3.032037   4.104480   1.756488
    22  H    2.599377   2.733279   3.473476   4.569830   3.045834
    23  H    4.092332   3.097239   2.813706   4.055129   2.865348
    24  H    4.167263   2.788781   3.794925   4.908563   3.796040
    25  H    5.296870   5.085196   4.458526   5.870589   2.439432
    26  H    5.941121   5.034065   5.163879   6.479576   3.919782
    27  H    6.539505   6.312470   6.420724   7.819100   4.263066
    28  H    6.209315   7.486740   7.400911   8.534224   5.154793
    29  H    6.966567   8.232260   7.688779   8.915056   4.990897
    30  H    6.380771   5.456019   6.515728   7.732923   5.382552
    31  H    4.902637   4.340823   5.538393   6.683243   4.602391
    32  H    6.389205   6.080650   7.004373   8.246522   5.431105
    33  H    4.890498   6.601153   5.099229   6.121596   2.780010
    34  H    6.162440   7.942258   6.742402   7.763809   4.299634
    35  H    6.142162   7.480818   6.205570   7.413224   3.353136
    36  H    4.116374   5.791047   5.688961   6.615306   4.170254
    37  H    0.972497   2.478670   3.192635   3.565195   4.200134
    38  H    3.387375   1.094442   2.819487   3.312945   4.594476
    39  H    2.719145   1.097289   3.487830   3.928515   4.864047
    40  H    2.632209   1.093934   2.760989   2.583539   5.151160
    41  H    2.594692   3.481508   1.098630   2.077343   2.389567
    42  H    3.319390   2.803375   1.092773   2.029446   3.172754
    43  H    2.287232   3.077004   1.931625   0.973811   4.545914
                   21         22         23         24         25
    21  H    0.000000
    22  H    2.588140   0.000000
    23  H    3.876988   3.036212   0.000000
    24  H    4.304844   2.343278   1.749332   0.000000
    25  H    3.901298   3.620528   2.390248   3.052593   0.000000
    26  H    5.114934   3.899705   2.462174   2.387219   1.751248
    27  H    5.138912   4.174595   4.266178   3.861260   2.467892
    28  H    4.541102   4.825033   6.984982   6.569303   5.693496
    29  H    4.850539   5.617001   7.112282   7.043739   5.373472
    30  H    5.883725   3.837081   4.254886   2.947904   3.802910
    31  H    4.616835   2.347472   3.951957   2.523473   3.870848
    32  H    5.591590   3.822091   5.203413   4.001053   4.319050
    33  H    2.563047   4.831626   5.635473   6.316064   4.645558
    34  H    3.909179   5.805246   7.047958   7.460947   5.721937
    35  H    3.717699   5.345365   5.948202   6.515997   4.271533
    36  H    2.882136   3.494380   6.027972   5.708178   5.498020
    37  H    2.937462   2.447719   4.522268   4.210030   5.676227
    38  H    4.682324   3.195724   2.592644   2.340007   4.815366
    39  H    4.365299   2.488574   3.665967   2.812422   5.384691
    40  H    4.694303   3.695323   3.981240   3.848557   6.061260
    41  H    2.471587   3.727025   3.233616   4.365801   4.308974
    42  H    3.733047   3.859316   2.207774   3.506244   4.095657
    43  H    3.926280   4.536001   4.648623   5.295652   6.311467
                   26         27         28         29         30
    26  H    0.000000
    27  H    2.369039   0.000000
    28  H    6.546757   4.787364   0.000000
    29  H    6.487416   4.623762   1.762833   0.000000
    30  H    2.648167   2.473877   5.906762   6.393624   0.000000
    31  H    3.334249   3.065524   4.901080   5.735981   1.774435
    32  H    3.811440   2.448775   4.422037   5.106483   1.772128
    33  H    6.267320   5.669923   4.232085   3.698876   7.257204
    34  H    7.246006   6.079593   3.410068   2.620235   7.814221
    35  H    5.864862   4.782747   3.767102   2.597696   6.798478
    36  H    6.427740   5.436372   2.342111   3.512162   6.069984
    37  H    6.139056   6.582722   6.023959   7.004585   6.165427
    38  H    4.506588   6.124439   8.004696   8.622792   5.161687
    39  H    5.168289   6.183055   7.141894   8.079764   5.034715
    40  H    6.066458   7.394215   8.311130   9.092253   6.524551
    41  H    5.360072   6.345137   6.966119   7.084396   6.834287
    42  H    4.640921   6.223735   7.905454   8.064945   6.302816
    43  H    6.985740   8.098675   8.270660   8.772465   7.997439
                   31         32         33         34         35
    31  H    0.000000
    32  H    1.770315   0.000000
    33  H    6.295486   6.663968   0.000000
    34  H    6.873165   6.856266   1.776062   0.000000
    35  H    6.180601   6.097371   1.777410   1.778687   0.000000
    36  H    4.585274   4.978618   3.525077   3.482669   4.087206
    37  H    4.561168   6.067363   5.393393   6.464701   6.538114
    38  H    4.383830   6.087074   7.073923   8.464745   7.787820
    39  H    3.772248   5.534719   6.898058   8.054373   7.681568
    40  H    5.382454   7.131764   7.199724   8.589939   8.250024
    41  H    5.846627   7.137124   4.174850   5.880505   5.382727
    42  H    5.605786   7.033980   5.612048   7.281065   6.495088
    43  H    6.769028   8.330979   5.984367   7.534750   7.406322
                   36         37         38         39         40
    36  H    0.000000
    37  H    3.915844   0.000000
    38  H    6.522637   3.526428   0.000000
    39  H    5.510654   2.365603   1.772464   0.000000
    40  H    6.440004   2.723300   1.771113   1.776409   0.000000
    41  H    5.308524   3.530931   3.823882   4.318621   3.761028
    42  H    6.414147   4.073916   2.648732   3.813510   3.136812
    43  H    6.200730   3.053015   3.732944   3.908193   2.626552
                   41         42         43
    41  H    0.000000
    42  H    1.773584   0.000000
    43  H    2.355884   2.815144   0.000000
 Stoichiometry    C15H24O4
 Framework group  C1[X(C15H24O4)]
 Deg. of freedom   123
 Full point group                 C1      NOp   1
 Largest Abelian subgroup         C1      NOp   1
 Largest concise Abelian subgroup C1      NOp   1
                         Standard orientation:                         
 ---------------------------------------------------------------------
 Center     Atomic      Atomic             Coordinates (Angstroms)
 Number     Number       Type             X           Y           Z
 ---------------------------------------------------------------------
      1          6           0       -1.831167    0.628595   -0.155779
      2          6           0       -1.099235   -0.509074   -0.243628
      3          6           0        0.368807   -0.647395   -0.534099
      4          6           0        1.239164    0.455561    0.118041
      5          6           0        1.180896    1.808729   -0.636061
      6          6           0       -0.166294    2.173997   -1.285109
      7          6           0       -1.423078    2.062859   -0.400821
      8          6           0       -3.222135    0.288287    0.180484
      9          6           0       -3.326508   -1.208862    0.405365
     10          6           0       -1.943079   -1.766600    0.009472
     11          8           0       -4.158324    1.084753    0.260700
     12          6           0       -1.323175    2.864081    0.912650
     13          6           0       -1.998520   -2.668007   -1.226281
     14          8           0       -1.348760   -2.573448    1.043214
     15          6           0        2.699947   -0.029615    0.378684
     16          8           0        2.659541   -1.221404    1.203175
     17          6           0        3.526105    1.038143    1.103937
     18          6           0        3.415165   -0.509025   -0.898140
     19          8           0        4.724668   -1.004998   -0.620877
     20          1           0        0.520359   -0.662971   -1.622984
     21          1           0        0.693029   -1.623579   -0.162619
     22          1           0        0.825276    0.618661    1.123204
     23          1           0        1.933848    1.822320   -1.434305
     24          1           0        1.468982    2.604921    0.059548
     25          1           0       -0.321655    1.557755   -2.179957
     26          1           0       -0.089837    3.208965   -1.644573
     27          1           0       -2.250966    2.510134   -0.971147
     28          1           0       -3.541627   -1.405162    1.462678
     29          1           0       -4.157496   -1.626196   -0.174219
     30          1           0       -1.091993    3.915679    0.702559
     31          1           0       -0.544277    2.470899    1.575048
     32          1           0       -2.273487    2.831132    1.456394
     33          1           0       -0.995093   -2.991425   -1.522196
     34          1           0       -2.596726   -3.559518   -1.006021
     35          1           0       -2.456533   -2.140351   -2.069053
     36          1           0       -1.321580   -2.039261    1.856111
     37          1           0        2.430118   -0.945836    2.107154
     38          1           0        3.668677    1.932366    0.489250
     39          1           0        3.026031    1.342249    2.032102
     40          1           0        4.512995    0.641101    1.359079
     41          1           0        2.814328   -1.288740   -1.386021
     42          1           0        3.538419    0.315470   -1.604660
     43          1           0        4.610853   -1.657881    0.092635
 ---------------------------------------------------------------------
 Rotational constants (GHZ):      0.5773231      0.2552139      0.2030680
 Standard basis: 6-31G(d) (6D, 7F)
 There are   333 symmetry adapted cartesian basis functions of A   symmetry.
 There are   333 symmetry adapted basis functions of A   symmetry.
   333 basis functions,   628 primitive gaussians,   333 cartesian basis functions
    73 alpha electrons       73 beta electrons
       nuclear repulsion energy      1598.4036059277 Hartrees.
 NAtoms=   43 NActive=   43 NUniq=   43 SFac= 1.00D+00 NAtFMM=   60 NAOKFM=F Big=F
 Integral buffers will be    131072 words long.
 Raffenetti 2 integral format.
 Two-electron integral symmetry is turned on.
 ------------------------------------------------------------------------------
 Polarizable Continuum Model (PCM)
 =================================
 Model                : PCM (using non-symmetric T matrix).
 Atomic radii         : SMD-Coulomb.
 Polarization charges : Total charges.
 Charge compensation  : None.
 Solution method      : On-the-fly selection.
 Cavity type          : VdW (van der Waals Surface) (Alpha=1.000).
 Cavity algorithm     : GePol (No added spheres)
                        Default sphere list used, NSphG=   43.
                        Lebedev-Laikov grids with approx.  5.0 points / Ang**2.
                        Smoothing algorithm: Karplus/York (Gamma=1.0000).
                        Polarization charges: spherical gaussians, with
                                              point-specific exponents (IZeta= 3).
                        Self-potential: point-specific (ISelfS= 7).
                        Self-field    : sphere-specific E.n sum rule (ISelfD= 2).
 1st derivatives      : Analytical E(r).r(x)/FMM algorithm (CHGder, D1EAlg=3).
                        Cavity 1st derivative terms included.
 Solvent              : Methanol, Eps=  32.613000 Eps(inf)=   1.765709
 ------------------------------------------------------------------------------
 ------------------------------------------------------------------------------
 Atomic radii for non-electrostatic terms: SMD-CDS.
 ------------------------------------------------------------------------------
 Nuclear repulsion after PCM non-electrostatic terms =     1598.4049879346 Hartrees.
 One-electron integrals computed using PRISM.
 NBasis=   333 RedAO= T EigKep=  9.15D-04  NBF=   333
 NBsUse=   333 1.00D-06 EigRej= -1.00D+00 NBFU=   333
 Initial guess from the checkpoint file:  "DY-202A-11R_14.chk"
 B after Tr=     0.000000    0.000000    0.000000
         Rot=    0.999993   -0.003856   -0.000141    0.000329 Ang=  -0.44 deg.
 ExpMin= 1.61D-01 ExpMax= 5.48D+03 ExpMxC= 8.25D+02 IAcc=1 IRadAn=         1 AccDes= 0.00D+00
 Harris functional with IExCor=  402 and IRadAn=       1 diagonalized for initial guess.
 HarFok:  IExCor=  402 AccDes= 0.00D+00 IRadAn=         1 IDoV= 1 UseB2=F ITyADJ=14
 ICtDFT=  3500011 ScaDFX=  1.000000  1.000000  1.000000  1.000000
 FoFCou: FMM=F IPFlag=           0 FMFlag=      100000 FMFlg1=           0
         NFxFlg=           0 DoJE=T BraDBF=F KetDBF=T FulRan=T
         wScrn=  0.000000 ICntrl=     500 IOpCl=  0 I1Cent=   200000004 NGrid=           0
         NMat0=    1 NMatS0=      1 NMatT0=    0 NMatD0=    1 NMtDS0=    0 NMtDT0=    0
 Petite list used in FoFCou.
 Keep R1 ints in memory in canonical form, NReq=1565304907.
 Requested convergence on RMS density matrix=1.00D-08 within 128 cycles.
 Requested convergence on MAX density matrix=1.00D-06.
 Requested convergence on             energy=1.00D-06.
 No special actions if energy rises.
 Inv3:  Mode=1 IEnd=    22097388.
 Iteration    1 A*A^-1 deviation from unit magnitude is 5.66D-15 for   2694.
 Iteration    1 A*A^-1 deviation from orthogonality  is 3.81D-15 for   2679   2527.
 Iteration    1 A^-1*A deviation from unit magnitude is 5.22D-15 for   2694.
 Iteration    1 A^-1*A deviation from orthogonality  is 2.14D-07 for   2519   1513.
 Iteration    2 A*A^-1 deviation from unit magnitude is 5.55D-15 for   1344.
 Iteration    2 A*A^-1 deviation from orthogonality  is 7.78D-15 for   1807    676.
 Iteration    2 A^-1*A deviation from unit magnitude is 1.11D-15 for    227.
 Iteration    2 A^-1*A deviation from orthogonality  is 3.98D-16 for   1896     91.
 Error on total polarization charges =  0.05199
 SCF Done:  E(RB3LYP) =  -886.952912485     A.U. after   10 cycles
            NFock= 10  Conv=0.68D-08     -V/T= 2.0094
 SMD-CDS (non-electrostatic) energy       (kcal/mol) =       0.87
 (included in total energy above)
 D1PCM: PCM CHGder 1st derivatives, ID1Alg=3 FixD1E=F DoIter=F DoCFld=F I1PDM=0.
 Calling FoFJK, ICntrl=      2127 FMM=F ISym2X=0 I1Cent= 0 IOpClX= 0 NMat=1 NMatS=1 NMatT=0.
 ***** Axes restored to original set *****
 -------------------------------------------------------------------
 Center     Atomic                   Forces (Hartrees/Bohr)
 Number     Number              X              Y              Z
 -------------------------------------------------------------------
      1        6           0.001325964    0.000268506   -0.000265932
      2        6          -0.000724378    0.000090072    0.000142686
      3        6           0.000420689    0.000421598    0.000090841
      4        6          -0.000102742    0.000192560   -0.000259661
      5        6           0.000135477   -0.000022492    0.000380579
      6        6           0.000347357    0.000137591   -0.000217239
      7        6          -0.000348285   -0.000547011   -0.000079666
      8        6          -0.000513365    0.000142886    0.000194115
      9        6          -0.001361001   -0.000394285   -0.000420248
     10        6           0.001732642   -0.000149819   -0.000123892
     11        8          -0.000269404    0.000291064   -0.000056400
     12        6           0.000132204    0.000238248   -0.000060200
     13        6          -0.000372433    0.000031258    0.000009778
     14        8          -0.000940614   -0.000096814   -0.000188323
     15        6          -0.000202657   -0.000358460   -0.000612323
     16        8           0.000643399    0.000309729    0.000009594
     17        6          -0.000025546    0.000532372    0.000225081
     18        6          -0.001349561    0.000436514    0.000274364
     19        8           0.000649440   -0.000669929    0.000137257
     20        1          -0.000066049   -0.000155453   -0.000180599
     21        1          -0.000091172    0.000069095    0.000036665
     22        1           0.000256562   -0.000150930    0.000101628
     23        1           0.000021414   -0.000127875   -0.000104230
     24        1           0.000066898   -0.000013977   -0.000042363
     25        1          -0.000140782   -0.000106227   -0.000019638
     26        1          -0.000006762    0.000050789    0.000093987
     27        1          -0.000081309   -0.000149591    0.000217653
     28        1           0.000523842   -0.000109342    0.000242494
     29        1           0.000277749   -0.000091025   -0.000008363
     30        1          -0.000057383    0.000056082   -0.000045181
     31        1          -0.000084145   -0.000030131    0.000000747
     32        1          -0.000095780    0.000111050    0.000129563
     33        1           0.000088207   -0.000007605    0.000164853
     34        1          -0.000002800   -0.000038131   -0.000097422
     35        1          -0.000096842   -0.000003719    0.000036956
     36        1           0.000321347    0.000112293    0.000188354
     37        1          -0.000266147   -0.000262099    0.000151185
     38        1           0.000027653   -0.000211717   -0.000089082
     39        1           0.000012428    0.000033821    0.000124980
     40        1          -0.000038506   -0.000070917   -0.000050732
     41        1           0.000071245   -0.000030685   -0.000033614
     42        1           0.000172760    0.000099331    0.000045746
     43        1           0.000010389    0.000173377   -0.000044003
 -------------------------------------------------------------------
 Cartesian Forces:  Max     0.001732642 RMS     0.000355176

 GradGradGradGradGradGradGradGradGradGradGradGradGradGradGradGradGradGrad
 Berny optimization.
 Using GEDIIS/GDIIS optimizer.
 FormGI is forming the generalized inverse of G from B-inverse, IUseBI=4.
 Internal  Forces:  Max     0.000841774 RMS     0.000156039
 Search for a local minimum.
 Step number   7 out of a maximum of  258
 All quantities printed in internal units (Hartrees-Bohrs-Radians)
 Mixed Optimization -- En-DIIS/RFO-DIIS
 Swapping is turned off.
 Update second derivatives using D2CorX and points    4    5    6    7
 DE= -3.71D-05 DEPred=-8.24D-05 R= 4.51D-01
 Trust test= 4.51D-01 RLast= 2.40D-01 DXMaxT set to 9.60D-01
 ITU=  0  1  1  1  1  1  0
     Eigenvalues ---    0.00118   0.00259   0.00310   0.00371   0.00395
     Eigenvalues ---    0.00424   0.00557   0.00706   0.00867   0.00925
     Eigenvalues ---    0.01119   0.01178   0.01245   0.01341   0.01352
     Eigenvalues ---    0.01430   0.02531   0.02675   0.03207   0.03661
     Eigenvalues ---    0.03902   0.03960   0.04419   0.04594   0.04723
     Eigenvalues ---    0.04954   0.04977   0.05047   0.05272   0.05400
     Eigenvalues ---    0.05443   0.05451   0.05568   0.05584   0.05604
     Eigenvalues ---    0.05630   0.05716   0.05746   0.05964   0.06069
     Eigenvalues ---    0.06345   0.06494   0.07111   0.07785   0.08146
     Eigenvalues ---    0.08953   0.08989   0.09145   0.09227   0.09686
     Eigenvalues ---    0.10313   0.11773   0.12179   0.13295   0.13866
     Eigenvalues ---    0.14530   0.15694   0.15982   0.16000   0.16000
     Eigenvalues ---    0.16000   0.16000   0.16000   0.16005   0.16009
     Eigenvalues ---    0.16016   0.16054   0.16094   0.16595   0.17004
     Eigenvalues ---    0.17714   0.17794   0.19541   0.20301   0.21112
     Eigenvalues ---    0.22651   0.23867   0.24613   0.24984   0.26434
     Eigenvalues ---    0.26865   0.27257   0.27948   0.28436   0.28479
     Eigenvalues ---    0.28889   0.29071   0.29366   0.29720   0.30178
     Eigenvalues ---    0.31034   0.31712   0.32446   0.33745   0.33766
     Eigenvalues ---    0.33815   0.33845   0.33946   0.34014   0.34089
     Eigenvalues ---    0.34100   0.34116   0.34128   0.34151   0.34156
     Eigenvalues ---    0.34182   0.34191   0.34203   0.34253   0.34323
     Eigenvalues ---    0.34348   0.34407   0.34505   0.34535   0.35726
     Eigenvalues ---    0.39090   0.41785   0.42312   0.51694   0.52468
     Eigenvalues ---    0.52768   0.53104   0.95401
 En-DIIS/RFO-DIIS IScMMF=        0 using points:     7    6    5    4    3
 RFO step:  Lambda=-1.43349749D-05.
 DidBck=F Rises=F RFO-DIIS coefs:    0.89677    0.11709   -0.35227    0.22347    0.11494
 Iteration  1 RMS(Cart)=  0.00840278 RMS(Int)=  0.00004985
 Iteration  2 RMS(Cart)=  0.00004415 RMS(Int)=  0.00004225
 Iteration  3 RMS(Cart)=  0.00000000 RMS(Int)=  0.00004225
 Variable       Old X    -DE/DX   Delta X   Delta X   Delta X     New X
                                 (Linear)    (Quad)   (Total)
    R1        2.56177  -0.00019   0.00015  -0.00048  -0.00035   2.56142
    R2        2.85574  -0.00029  -0.00063  -0.00061  -0.00122   2.85451
    R3        2.77968   0.00084   0.00145   0.00101   0.00241   2.78209
    R4        2.84004   0.00017   0.00039   0.00012   0.00054   2.84057
    R5        2.90152   0.00005  -0.00036  -0.00035  -0.00069   2.90082
    R6        2.92713  -0.00012  -0.00019  -0.00043  -0.00063   2.92650
    R7        2.07774   0.00017   0.00017   0.00014   0.00031   2.07805
    R8        2.06668  -0.00008   0.00002  -0.00006  -0.00004   2.06665
    R9        2.92946  -0.00021  -0.00040  -0.00034  -0.00075   2.92871
   R10        2.95016  -0.00025   0.00033  -0.00136  -0.00103   2.94914
   R11        2.07720  -0.00003  -0.00002   0.00001  -0.00001   2.07719
   R12        2.90895   0.00018   0.00044  -0.00007   0.00036   2.90931
   R13        2.07381   0.00009   0.00004   0.00020   0.00024   2.07405
   R14        2.07077  -0.00002   0.00005   0.00001   0.00006   2.07083
   R15        2.91154   0.00031   0.00048   0.00037   0.00082   2.91237
   R16        2.07409   0.00009   0.00017   0.00009   0.00026   2.07435
   R17        2.07545   0.00002   0.00003   0.00000   0.00003   2.07548
   R18        2.91358   0.00022   0.00021   0.00013   0.00034   2.91391
   R19        2.07932  -0.00012  -0.00014  -0.00009  -0.00024   2.07909
   R20        2.86773   0.00049   0.00053   0.00040   0.00095   2.86868
   R21        2.32770   0.00039   0.00027   0.00002   0.00029   2.32799
   R22        2.91635   0.00038   0.00132   0.00017   0.00154   2.91790
   R23        2.07244   0.00015  -0.00031   0.00042   0.00011   2.07255
   R24        2.07063  -0.00017   0.00003  -0.00044  -0.00041   2.07022
   R25        2.89239  -0.00007  -0.00039  -0.00005  -0.00044   2.89195
   R26        2.72071  -0.00026   0.00051  -0.00105  -0.00054   2.72016
   R27        2.07306   0.00005   0.00008   0.00001   0.00009   2.07315
   R28        2.07013  -0.00004   0.00000  -0.00001  -0.00001   2.07012
   R29        2.06995   0.00014   0.00017   0.00018   0.00035   2.07030
   R30        2.06926   0.00004   0.00002   0.00021   0.00023   2.06948
   R31        2.07109   0.00001   0.00010  -0.00007   0.00003   2.07112
   R32        2.06876   0.00001  -0.00001  -0.00001  -0.00002   2.06874
   R33        1.83886   0.00022   0.00002   0.00027   0.00029   1.83915
   R34        2.73963   0.00004  -0.00003  -0.00018  -0.00021   2.73943
   R35        2.89605   0.00028   0.00054   0.00037   0.00091   2.89697
   R36        2.91021  -0.00051  -0.00025  -0.00148  -0.00173   2.90848
[truncated: 914,692 more chars]
