# Supplementary material for: New patchoulol- and guaiane-type sesquiterpenoids from Sanguisorba officinalis with anti-melanogenic activity
Source: Nat Prod Bioprospect. 2026 May 12;16(1):63. doi: 10.1007/s13659-026-00616-0 (PMC13161421; doi:10.1007/s13659-026-00616-0)
Supplement: Supplementary file 2 — Additional file 2. It includes the calculated NMR data of compound 11. [file 13659_2026_616_MOESM2_ESM.zip › New folder/11R-opt_freq-conf-15.log]

 Entering Gaussian System, Link 0=/gpfs/home/zhengshan/software/Gaussian/g09/g09
 Input=DY-202A-11R_15.gjf
 Output=DY-202A-11R_15.log
 Initial command:
 /gpfs/home/zhengshan/software/Gaussian/g09/l1.exe "/gpfs/home/zhengshan/software/Gaussian/g09/scratch/zhengshan/%J/Gau-701.inp" -scrdir="/gpfs/home/zhengshan/software/Gaussian/g09/scratch/zhengshan/%J/"
 Entering Link 1 = /gpfs/home/zhengshan/software/Gaussian/g09/l1.exe PID=       702.
  
 Copyright (c) 1988,1990,1992,1993,1995,1998,2003,2009,2013,
            Gaussian, Inc.  All Rights Reserved.
  
 This is part of the Gaussian(R) 09 program.  It is based on
 the Gaussian(R) 03 system (copyright 2003, Gaussian, Inc.),
 the Gaussian(R) 98 system (copyright 1998, Gaussian, Inc.),
 the Gaussian(R) 94 system (copyright 1995, Gaussian, Inc.),
 the Gaussian 92(TM) system (copyright 1992, Gaussian, Inc.),
 the Gaussian 90(TM) system (copyright 1990, Gaussian, Inc.),
 the Gaussian 88(TM) system (copyright 1988, Gaussian, Inc.),
 the Gaussian 86(TM) system (copyright 1986, Carnegie Mellon
 University), and the Gaussian 82(TM) system (copyright 1983,
 Carnegie Mellon University). Gaussian is a federally registered
 trademark of Gaussian, Inc.
  
 This software contains proprietary and confidential information,
 including trade secrets, belonging to Gaussian, Inc.
  
 This software is provided under written license and may be
 used, copied, transmitted, or stored only in accord with that
 written license.
  
 The following legend is applicable only to US Government
 contracts under FAR:
  
                    RESTRICTED RIGHTS LEGEND
  
 Use, reproduction and disclosure by the US Government is
 subject to restrictions as set forth in subparagraphs (a)
 and (c) of the Commercial Computer Software - Restricted
 Rights clause in FAR 52.227-19.
  
 Gaussian, Inc.
 340 Quinnipiac St., Bldg. 40, Wallingford CT 06492
  
  
 ---------------------------------------------------------------
 Warning -- This program may not be used in any manner that
 competes with the business of Gaussian, Inc. or will provide
 assistance to any competitor of Gaussian, Inc.  The licensee
 of this program is prohibited from giving any competitor of
 Gaussian, Inc. access to this program.  By using this program,
 the user acknowledges that Gaussian, Inc. is engaged in the
 business of creating and licensing software in the field of
 computational chemistry and represents and warrants to the
 licensee that it is not a competitor of Gaussian, Inc. and that
 it will not use this program in any manner prohibited above.
 ---------------------------------------------------------------
  

 Cite this work as:
 Gaussian 09, Revision D.01,
 M. J. Frisch, G. W. Trucks, H. B. Schlegel, G. E. Scuseria, 
 M. A. Robb, J. R. Cheeseman, G. Scalmani, V. Barone, B. Mennucci, 
 G. A. Petersson, H. Nakatsuji, M. Caricato, X. Li, H. P. Hratchian, 
 A. F. Izmaylov, J. Bloino, G. Zheng, J. L. Sonnenberg, M. Hada, 
 M. Ehara, K. Toyota, R. Fukuda, J. Hasegawa, M. Ishida, T. Nakajima, 
 Y. Honda, O. Kitao, H. Nakai, T. Vreven, J. A. Montgomery, Jr., 
 J. E. Peralta, F. Ogliaro, M. Bearpark, J. J. Heyd, E. Brothers, 
 K. N. Kudin, V. N. Staroverov, T. Keith, R. Kobayashi, J. Normand, 
 K. Raghavachari, A. Rendell, J. C. Burant, S. S. Iyengar, J. Tomasi, 
 M. Cossi, N. Rega, J. M. Millam, M. Klene, J. E. Knox, J. B. Cross, 
 V. Bakken, C. Adamo, J. Jaramillo, R. Gomperts, R. E. Stratmann, 
 O. Yazyev, A. J. Austin, R. Cammi, C. Pomelli, J. W. Ochterski, 
 R. L. Martin, K. Morokuma, V. G. Zakrzewski, G. A. Voth, 
 P. Salvador, J. J. Dannenberg, S. Dapprich, A. D. Daniels, 
 O. Farkas, J. B. Foresman, J. V. Ortiz, J. Cioslowski, 
 and D. J. Fox, Gaussian, Inc., Wallingford CT, 2013.
 
 ******************************************
 Gaussian 09:  ES64L-G09RevD.01 24-Apr-2013
                10-Mar-2024 
 ******************************************
 %nprocshared=4
 Will use up to    4 processors via shared memory.
 %mem=12GB
 %chk=DY-202A-11R_15.chk
 ----------------------------------------------------------
 # opt freq b3lyp/6-31g(d) scrf=(smd,solvent=methanol,read)
 ----------------------------------------------------------
 1/14=-1,18=20,19=15,26=3,38=1,40=2/1,3;
 2/9=110,12=2,17=6,18=5,40=1/2;
 3/5=1,6=6,7=1,11=2,16=1,25=1,30=1,70=32203,71=1,72=3,74=-5/1,2,3;
 4//1;
 5/5=2,38=5,53=3/2;
 6/7=2,8=2,9=2,10=2,28=1/1;
 7//1,2,3,16;
 1/14=-1,18=20,19=15,26=3/3(2);
 2/9=110/2;
 99//99;
 2/9=110/2;
 3/5=1,6=6,7=1,11=2,16=1,25=1,30=1,70=32205,71=1,72=3,74=-5/1,2,3;
 4/5=5,16=3,69=1/1;
 5/5=2,38=5,53=3/2;
 7//1,2,3,16;
 1/14=-1,18=20,19=15,26=3/3(-5);
 2/9=110/2;
 6/7=2,8=2,9=2,10=2,19=2,28=1/1;
 99/9=1/99;
 --------
 opt+freq
 --------
 Symbolic Z-matrix:
 Charge =  0 Multiplicity = 1
 C                     1.7486    0.7365    0.087 
 C                     1.1897   -0.4692    0.2731 
 C                    -0.2445   -0.7307    0.6611 
 C                    -1.264     0.2326    0.0048 
 C                    -1.2949    1.5974    0.7388 
 C                     0.0308    2.1667    1.2525 
 C                     1.2288    2.1225    0.2917 
 C                     3.1528    0.4811   -0.2918 
 C                     3.472    -0.9794   -0.341 
 C                     2.1349   -1.6242    0.0334 
 O                     3.9599    1.373    -0.5138 
 C                     0.9439    2.8297   -1.0346 
 C                     2.2833   -2.5504    1.2403 
 O                     1.6634   -2.3658   -1.0884 
 C                    -2.6962   -0.3996   -0.0992 
 O                    -3.0868   -0.8773    1.1975 
 C                    -2.7139   -1.6102   -1.0535 
 C                    -3.7693    0.6198   -0.5629 
 O                    -5.0577   -0.0061   -0.5565 
 H                    -0.3344   -0.7076    1.7544 
 H                    -0.4781   -1.7579    0.3749 
 H                    -0.9412    0.4235   -1.0278 
 H                    -1.9687    1.5327    1.6031 
 H                    -1.7376    2.3419    0.0646 
 H                     0.2991    1.6551    2.1871 
 H                    -0.1465    3.2118    1.541 
 H                     2.0243    2.6927    0.7924 
 H                     3.8077   -1.2488   -1.347 
 H                     4.2603   -1.184     0.3906 
 H                     0.5672    3.843    -0.8579 
 H                     0.2057    2.2973   -1.6414 
 H                     1.8562    2.9191   -1.6348 
 H                     1.3361   -3.0436    1.4865 
 H                     2.9985   -3.352     1.0229 
 H                     2.6278   -2.0093    2.1282 
 H                     0.9407   -2.943    -0.7901 
 H                    -4.0465   -1.058     1.1222 
 H                    -2.3633   -1.3331   -2.0529 
 H                    -2.1038   -2.4393   -0.6848 
 H                    -3.7226   -2.0279   -1.1499 
 H                    -3.8471    1.4643    0.127 
 H                    -3.5585    0.9883   -1.5719 
 H                    -5.6953    0.662    -0.8654 
 

 GradGradGradGradGradGradGradGradGradGradGradGradGradGradGradGradGradGrad
 Berny optimization.
 Initialization pass.
                           ----------------------------
                           !    Initial Parameters    !
                           ! (Angstroms and Degrees)  !
 --------------------------                            --------------------------
 ! Name  Definition              Value          Derivative Info.                !
 --------------------------------------------------------------------------------
 ! R1    R(1,2)                  1.3419         estimate D2E/DX2                !
 ! R2    R(1,7)                  1.4944         estimate D2E/DX2                !
 ! R3    R(1,8)                  1.4767         estimate D2E/DX2                !
 ! R4    R(2,3)                  1.5086         estimate D2E/DX2                !
 ! R5    R(2,10)                 1.5116         estimate D2E/DX2                !
 ! R6    R(3,4)                  1.5486         estimate D2E/DX2                !
 ! R7    R(3,20)                 1.0972         estimate D2E/DX2                !
 ! R8    R(3,21)                 1.0916         estimate D2E/DX2                !
 ! R9    R(4,5)                  1.55           estimate D2E/DX2                !
 ! R10   R(4,15)                 1.569          estimate D2E/DX2                !
 ! R11   R(4,22)                 1.0986         estimate D2E/DX2                !
 ! R12   R(5,6)                  1.5315         estimate D2E/DX2                !
 ! R13   R(5,23)                 1.0978         estimate D2E/DX2                !
 ! R14   R(5,24)                 1.0976         estimate D2E/DX2                !
 ! R15   R(6,7)                  1.5363         estimate D2E/DX2                !
 ! R16   R(6,25)                 1.0987         estimate D2E/DX2                !
 ! R17   R(6,26)                 1.0986         estimate D2E/DX2                !
 ! R18   R(7,12)                 1.5298         estimate D2E/DX2                !
 ! R19   R(7,27)                 1.0994         estimate D2E/DX2                !
 ! R20   R(8,9)                  1.4958         estimate D2E/DX2                !
 ! R21   R(8,11)                 1.2232         estimate D2E/DX2                !
 ! R22   R(9,10)                 1.5309         estimate D2E/DX2                !
 ! R23   R(9,28)                 1.0942         estimate D2E/DX2                !
 ! R24   R(9,29)                 1.0948         estimate D2E/DX2                !
 ! R25   R(10,13)                1.5286         estimate D2E/DX2                !
 ! R26   R(10,14)                1.425          estimate D2E/DX2                !
 ! R27   R(12,30)                1.0954         estimate D2E/DX2                !
 ! R28   R(12,31)                1.0939         estimate D2E/DX2                !
 ! R29   R(12,32)                1.0957         estimate D2E/DX2                !
 ! R30   R(13,33)                1.0959         estimate D2E/DX2                !
 ! R31   R(13,34)                1.0961         estimate D2E/DX2                !
 ! R32   R(13,35)                1.0954         estimate D2E/DX2                !
 ! R33   R(14,36)                0.9718         estimate D2E/DX2                !
 ! R34   R(15,16)                1.436          estimate D2E/DX2                !
 ! R35   R(15,17)                1.5416         estimate D2E/DX2                !
 ! R36   R(15,18)                1.551          estimate D2E/DX2                !
 ! R37   R(16,37)                0.9795         estimate D2E/DX2                !
 ! R38   R(17,38)                1.0948         estimate D2E/DX2                !
 ! R39   R(17,39)                1.0934         estimate D2E/DX2                !
 ! R40   R(17,40)                1.096          estimate D2E/DX2                !
 ! R41   R(18,19)                1.4324         estimate D2E/DX2                !
 ! R42   R(18,41)                1.0932         estimate D2E/DX2                !
 ! R43   R(18,42)                1.0947         estimate D2E/DX2                !
 ! R44   R(19,43)                0.9738         estimate D2E/DX2                !
 ! A1    A(2,1,7)              132.0267         estimate D2E/DX2                !
 ! A2    A(2,1,8)              106.0356         estimate D2E/DX2                !
 ! A3    A(7,1,8)              121.7581         estimate D2E/DX2                !
 ! A4    A(1,2,3)              125.9707         estimate D2E/DX2                !
 ! A5    A(1,2,10)             113.8355         estimate D2E/DX2                !
 ! A6    A(3,2,10)             120.1857         estimate D2E/DX2                !
 ! A7    A(2,3,4)              114.1456         estimate D2E/DX2                !
 ! A8    A(2,3,20)             109.3            estimate D2E/DX2                !
 ! A9    A(2,3,21)             107.4049         estimate D2E/DX2                !
 ! A10   A(4,3,20)             110.8091         estimate D2E/DX2                !
 ! A11   A(4,3,21)             109.4725         estimate D2E/DX2                !
 ! A12   A(20,3,21)            105.2789         estimate D2E/DX2                !
 ! A13   A(3,4,5)              111.1107         estimate D2E/DX2                !
 ! A14   A(3,4,15)             112.2346         estimate D2E/DX2                !
 ! A15   A(3,4,22)             108.2403         estimate D2E/DX2                !
 ! A16   A(5,4,15)             111.5919         estimate D2E/DX2                !
 ! A17   A(5,4,22)             107.3352         estimate D2E/DX2                !
 ! A18   A(15,4,22)            106.0174         estimate D2E/DX2                !
 ! A19   A(4,5,6)              117.9634         estimate D2E/DX2                !
 ! A20   A(4,5,23)             109.4612         estimate D2E/DX2                !
 ! A21   A(4,5,24)             108.3254         estimate D2E/DX2                !
 ! A22   A(6,5,23)             106.8053         estimate D2E/DX2                !
 ! A23   A(6,5,24)             107.6389         estimate D2E/DX2                !
 ! A24   A(23,5,24)            106.0219         estimate D2E/DX2                !
 ! A25   A(5,6,7)              117.035          estimate D2E/DX2                !
 ! A26   A(5,6,25)             108.8814         estimate D2E/DX2                !
 ! A27   A(5,6,26)             107.5785         estimate D2E/DX2                !
 ! A28   A(7,6,25)             109.1569         estimate D2E/DX2                !
 ! A29   A(7,6,26)             108.5088         estimate D2E/DX2                !
 ! A30   A(25,6,26)            105.01           estimate D2E/DX2                !
 ! A31   A(1,7,6)              112.5564         estimate D2E/DX2                !
 ! A32   A(1,7,12)             112.0105         estimate D2E/DX2                !
 ! A33   A(1,7,27)             106.9621         estimate D2E/DX2                !
 ! A34   A(6,7,12)             112.5611         estimate D2E/DX2                !
 ! A35   A(6,7,27)             105.3369         estimate D2E/DX2                !
 ! A36   A(12,7,27)            106.8483         estimate D2E/DX2                !
 ! A37   A(1,8,9)              112.3489         estimate D2E/DX2                !
 ! A38   A(1,8,11)             123.2233         estimate D2E/DX2                !
 ! A39   A(9,8,11)             124.4151         estimate D2E/DX2                !
 ! A40   A(8,9,10)             102.5223         estimate D2E/DX2                !
 ! A41   A(8,9,28)             109.6399         estimate D2E/DX2                !
 ! A42   A(8,9,29)             108.3101         estimate D2E/DX2                !
 ! A43   A(10,9,28)            112.8981         estimate D2E/DX2                !
 ! A44   A(10,9,29)            112.7523         estimate D2E/DX2                !
 ! A45   A(28,9,29)            110.3326         estimate D2E/DX2                !
 ! A46   A(2,10,9)             105.2535         estimate D2E/DX2                !
 ! A47   A(2,10,13)            113.4841         estimate D2E/DX2                !
 ! A48   A(2,10,14)            108.396          estimate D2E/DX2                !
 ! A49   A(9,10,13)            111.3157         estimate D2E/DX2                !
 ! A50   A(9,10,14)            108.3998         estimate D2E/DX2                !
 ! A51   A(13,10,14)           109.7762         estimate D2E/DX2                !
 ! A52   A(7,12,30)            110.5987         estimate D2E/DX2                !
 ! A53   A(7,12,31)            112.433          estimate D2E/DX2                !
 ! A54   A(7,12,32)            110.9508         estimate D2E/DX2                !
 ! A55   A(30,12,31)           107.9167         estimate D2E/DX2                !
 ! A56   A(30,12,32)           107.4109         estimate D2E/DX2                !
 ! A57   A(31,12,32)           107.3217         estimate D2E/DX2                !
 ! A58   A(10,13,33)           111.4787         estimate D2E/DX2                !
 ! A59   A(10,13,34)           110.4806         estimate D2E/DX2                !
 ! A60   A(10,13,35)           111.7915         estimate D2E/DX2                !
 ! A61   A(33,13,34)           106.2244         estimate D2E/DX2                !
 ! A62   A(33,13,35)           108.1819         estimate D2E/DX2                !
 ! A63   A(34,13,35)           108.4717         estimate D2E/DX2                !
 ! A64   A(10,14,36)           108.2708         estimate D2E/DX2                !
 ! A65   A(4,15,16)            108.8125         estimate D2E/DX2                !
 ! A66   A(4,15,17)            111.5882         estimate D2E/DX2                !
 ! A67   A(4,15,18)            112.7391         estimate D2E/DX2                !
 ! A68   A(16,15,17)           107.1346         estimate D2E/DX2                !
 ! A69   A(16,15,18)           107.4816         estimate D2E/DX2                !
 ! A70   A(17,15,18)           108.851          estimate D2E/DX2                !
 ! A71   A(15,16,37)           104.9788         estimate D2E/DX2                !
 ! A72   A(15,17,38)           111.2638         estimate D2E/DX2                !
 ! A73   A(15,17,39)           112.3529         estimate D2E/DX2                !
 ! A74   A(15,17,40)           111.3641         estimate D2E/DX2                !
 ! A75   A(38,17,39)           108.7271         estimate D2E/DX2                !
 ! A76   A(38,17,40)           108.1141         estimate D2E/DX2                !
 ! A77   A(39,17,40)           104.7263         estimate D2E/DX2                !
 ! A78   A(15,18,19)           109.4986         estimate D2E/DX2                !
 ! A79   A(15,18,41)           111.6088         estimate D2E/DX2                !
 ! A80   A(15,18,42)           111.32           estimate D2E/DX2                !
 ! A81   A(19,18,41)           105.7064         estimate D2E/DX2                !
 ! A82   A(19,18,42)           108.9306         estimate D2E/DX2                !
 ! A83   A(41,18,42)           109.5928         estimate D2E/DX2                !
 ! A84   A(18,19,43)           106.7218         estimate D2E/DX2                !
 ! D1    D(7,1,2,3)              5.5392         estimate D2E/DX2                !
 ! D2    D(7,1,2,10)          -175.5002         estimate D2E/DX2                !
 ! D3    D(8,1,2,3)           -179.4115         estimate D2E/DX2                !
 ! D4    D(8,1,2,10)            -0.4509         estimate D2E/DX2                !
 ! D5    D(2,1,7,6)             20.5239         estimate D2E/DX2                !
 ! D6    D(2,1,7,12)          -107.502          estimate D2E/DX2                !
 ! D7    D(2,1,7,27)           135.7454         estimate D2E/DX2                !
 ! D8    D(8,1,7,6)           -153.8783         estimate D2E/DX2                !
 ! D9    D(8,1,7,12)            78.0958         estimate D2E/DX2                !
 ! D10   D(8,1,7,27)           -38.6568         estimate D2E/DX2                !
 ! D11   D(2,1,8,9)              0.0396         estimate D2E/DX2                !
 ! D12   D(2,1,8,11)          -178.7155         estimate D2E/DX2                !
 ! D13   D(7,1,8,9)            175.7158         estimate D2E/DX2                !
 ! D14   D(7,1,8,11)            -3.0394         estimate D2E/DX2                !
 ! D15   D(1,2,3,4)             37.7716         estimate D2E/DX2                !
 ! D16   D(1,2,3,20)           -86.9426         estimate D2E/DX2                !
 ! D17   D(1,2,3,21)           159.3301         estimate D2E/DX2                !
 ! D18   D(10,2,3,4)          -141.1285         estimate D2E/DX2                !
 ! D19   D(10,2,3,20)           94.1573         estimate D2E/DX2                !
 ! D20   D(10,2,3,21)          -19.5701         estimate D2E/DX2                !
 ! D21   D(1,2,10,9)             0.6797         estimate D2E/DX2                !
 ! D22   D(1,2,10,13)          122.6371         estimate D2E/DX2                !
 ! D23   D(1,2,10,14)         -115.1363         estimate D2E/DX2                !
 ! D24   D(3,2,10,9)           179.7066         estimate D2E/DX2                !
 ! D25   D(3,2,10,13)          -58.336          estimate D2E/DX2                !
 ! D26   D(3,2,10,14)           63.8905         estimate D2E/DX2                !
 ! D27   D(2,3,4,5)            -79.2204         estimate D2E/DX2                !
 ! D28   D(2,3,4,15)           155.0483         estimate D2E/DX2                !
 ! D29   D(2,3,4,22)            38.395          estimate D2E/DX2                !
 ! D30   D(20,3,4,5)            44.6865         estimate D2E/DX2                !
 ! D31   D(20,3,4,15)          -81.0448         estimate D2E/DX2                !
 ! D32   D(20,3,4,22)          162.3019         estimate D2E/DX2                !
 ! D33   D(21,3,4,5)           160.3691         estimate D2E/DX2                !
 ! D34   D(21,3,4,15)           34.6378         estimate D2E/DX2                !
 ! D35   D(21,3,4,22)          -82.0155         estimate D2E/DX2                !
 ! D36   D(3,4,5,6)             37.9554         estimate D2E/DX2                !
 ! D37   D(3,4,5,23)           -84.3727         estimate D2E/DX2                !
 ! D38   D(3,4,5,24)           160.4511         estimate D2E/DX2                !
 ! D39   D(15,4,5,6)           164.0437         estimate D2E/DX2                !
 ! D40   D(15,4,5,23)           41.7156         estimate D2E/DX2                !
 ! D41   D(15,4,5,24)          -73.4606         estimate D2E/DX2                !
 ! D42   D(22,4,5,6)           -80.2087         estimate D2E/DX2                !
 ! D43   D(22,4,5,23)          157.4632         estimate D2E/DX2                !
 ! D44   D(22,4,5,24)           42.287          estimate D2E/DX2                !
 ! D45   D(3,4,15,16)           52.5677         estimate D2E/DX2                !
 ! D46   D(3,4,15,17)          -65.4357         estimate D2E/DX2                !
 ! D47   D(3,4,15,18)          171.7031         estimate D2E/DX2                !
 ! D48   D(5,4,15,16)          -72.9009         estimate D2E/DX2                !
 ! D49   D(5,4,15,17)          169.0957         estimate D2E/DX2                !
 ! D50   D(5,4,15,18)           46.2346         estimate D2E/DX2                !
 ! D51   D(22,4,15,16)         170.5475         estimate D2E/DX2                !
 ! D52   D(22,4,15,17)          52.5441         estimate D2E/DX2                !
 ! D53   D(22,4,15,18)         -70.3171         estimate D2E/DX2                !
 ! D54   D(4,5,6,7)             45.6282         estimate D2E/DX2                !
 ! D55   D(4,5,6,25)           -78.6972         estimate D2E/DX2                !
 ! D56   D(4,5,6,26)           168.0071         estimate D2E/DX2                !
 ! D57   D(23,5,6,7)           169.296          estimate D2E/DX2                !
 ! D58   D(23,5,6,25)           44.9705         estimate D2E/DX2                !
 ! D59   D(23,5,6,26)          -68.3251         estimate D2E/DX2                !
 ! D60   D(24,5,6,7)           -77.2149         estimate D2E/DX2                !
 ! D61   D(24,5,6,25)          158.4597         estimate D2E/DX2                !
 ! D62   D(24,5,6,26)           45.164          estimate D2E/DX2                !
 ! D63   D(5,6,7,1)            -71.282          estimate D2E/DX2                !
 ! D64   D(5,6,7,12)            56.4538         estimate D2E/DX2                !
 ! D65   D(5,6,7,27)           172.519          estimate D2E/DX2                !
 ! D66   D(25,6,7,1)            52.904          estimate D2E/DX2                !
 ! D67   D(25,6,7,12)         -179.3602         estimate D2E/DX2                !
 ! D68   D(25,6,7,27)          -63.295          estimate D2E/DX2                !
 ! D69   D(26,6,7,1)           166.8215         estimate D2E/DX2                !
 ! D70   D(26,6,7,12)          -65.4427         estimate D2E/DX2                !
 ! D71   D(26,6,7,27)           50.6225         estimate D2E/DX2                !
 ! D72   D(1,7,12,30)         -179.8457         estimate D2E/DX2                !
 ! D73   D(1,7,12,31)           59.4426         estimate D2E/DX2                !
 ! D74   D(1,7,12,32)          -60.7551         estimate D2E/DX2                !
 ! D75   D(6,7,12,30)           52.1309         estimate D2E/DX2                !
 ! D76   D(6,7,12,31)          -68.5808         estimate D2E/DX2                !
 ! D77   D(6,7,12,32)          171.2215         estimate D2E/DX2                !
 ! D78   D(27,7,12,30)         -63.0246         estimate D2E/DX2                !
 ! D79   D(27,7,12,31)         176.2637         estimate D2E/DX2                !
 ! D80   D(27,7,12,32)          56.066          estimate D2E/DX2                !
 ! D81   D(1,8,9,10)             0.3573         estimate D2E/DX2                !
 ! D82   D(1,8,9,28)           120.52           estimate D2E/DX2                !
 ! D83   D(1,8,9,29)          -119.0357         estimate D2E/DX2                !
 ! D84   D(11,8,9,10)          179.095          estimate D2E/DX2                !
 ! D85   D(11,8,9,28)          -60.7424         estimate D2E/DX2                !
 ! D86   D(11,8,9,29)           59.702          estimate D2E/DX2                !
 ! D87   D(8,9,10,2)            -0.5738         estimate D2E/DX2                !
 ! D88   D(8,9,10,13)         -123.9258         estimate D2E/DX2                !
 ! D89   D(8,9,10,14)          115.2396         estimate D2E/DX2                !
 ! D90   D(28,9,10,2)         -118.4499         estimate D2E/DX2                !
 ! D91   D(28,9,10,13)         118.1981         estimate D2E/DX2                !
 ! D92   D(28,9,10,14)          -2.6365         estimate D2E/DX2                !
 ! D93   D(29,9,10,2)          115.6652         estimate D2E/DX2                !
 ! D94   D(29,9,10,13)          -7.6868         estimate D2E/DX2                !
 ! D95   D(29,9,10,14)        -128.5214         estimate D2E/DX2                !
 ! D96   D(2,10,13,33)          63.7028         estimate D2E/DX2                !
 ! D97   D(2,10,13,34)        -178.4267         estimate D2E/DX2                !
 ! D98   D(2,10,13,35)         -57.525          estimate D2E/DX2                !
 ! D99   D(9,10,13,33)        -177.7784         estimate D2E/DX2                !
 ! D100  D(9,10,13,34)         -59.9079         estimate D2E/DX2                !
 ! D101  D(9,10,13,35)          60.9938         estimate D2E/DX2                !
 ! D102  D(14,10,13,33)        -57.7547         estimate D2E/DX2                !
 ! D103  D(14,10,13,34)         60.1157         estimate D2E/DX2                !
 ! D104  D(14,10,13,35)       -178.9825         estimate D2E/DX2                !
 ! D105  D(2,10,14,36)         -79.8495         estimate D2E/DX2                !
 ! D106  D(9,10,14,36)         166.3954         estimate D2E/DX2                !
 ! D107  D(13,10,14,36)         44.6121         estimate D2E/DX2                !
 ! D108  D(4,15,16,37)         166.8652         estimate D2E/DX2                !
 ! D109  D(17,15,16,37)        -72.3523         estimate D2E/DX2                !
 ! D110  D(18,15,16,37)         44.4931         estimate D2E/DX2                !
 ! D111  D(4,15,17,38)         -57.3704         estimate D2E/DX2                !
 ! D112  D(4,15,17,39)          64.8061         estimate D2E/DX2                !
 ! D113  D(4,15,17,40)        -178.0654         estimate D2E/DX2                !
 ! D114  D(16,15,17,38)       -176.3762         estimate D2E/DX2                !
 ! D115  D(16,15,17,39)        -54.1996         estimate D2E/DX2                !
 ! D116  D(16,15,17,40)         62.9289         estimate D2E/DX2                !
 ! D117  D(18,15,17,38)         67.6839         estimate D2E/DX2                !
 ! D118  D(18,15,17,39)       -170.1395         estimate D2E/DX2                !
 ! D119  D(18,15,17,40)        -53.011          estimate D2E/DX2                !
 ! D120  D(4,15,18,19)        -176.554          estimate D2E/DX2                !
 ! D121  D(4,15,18,41)         -59.8652         estimate D2E/DX2                !
 ! D122  D(4,15,18,42)          62.9393         estimate D2E/DX2                !
 ! D123  D(16,15,18,19)        -56.6481         estimate D2E/DX2                !
 ! D124  D(16,15,18,41)         60.0406         estimate D2E/DX2                !
 ! D125  D(16,15,18,42)       -177.1549         estimate D2E/DX2                !
 ! D126  D(17,15,18,19)         59.0684         estimate D2E/DX2                !
 ! D127  D(17,15,18,41)        175.7571         estimate D2E/DX2                !
 ! D128  D(17,15,18,42)        -61.4384         estimate D2E/DX2                !
 ! D129  D(15,18,19,43)       -179.1622         estimate D2E/DX2                !
 ! D130  D(41,18,19,43)         60.4799         estimate D2E/DX2                !
 ! D131  D(42,18,19,43)        -57.2112         estimate D2E/DX2                !
 --------------------------------------------------------------------------------
 Trust Radius=3.00D-01 FncErr=1.00D-07 GrdErr=1.00D-06
 Number of steps in this run=    258 maximum allowed number of steps=    258.
 GradGradGradGradGradGradGradGradGradGradGradGradGradGradGradGradGradGrad

                          Input orientation:                          
 ---------------------------------------------------------------------
 Center     Atomic      Atomic             Coordinates (Angstroms)
 Number     Number       Type             X           Y           Z
 ---------------------------------------------------------------------
      1          6           0        1.748600    0.736500    0.087000
      2          6           0        1.189700   -0.469200    0.273100
      3          6           0       -0.244500   -0.730700    0.661100
      4          6           0       -1.264000    0.232600    0.004800
      5          6           0       -1.294900    1.597400    0.738800
      6          6           0        0.030800    2.166700    1.252500
      7          6           0        1.228800    2.122500    0.291700
      8          6           0        3.152800    0.481100   -0.291800
      9          6           0        3.472000   -0.979400   -0.341000
     10          6           0        2.134900   -1.624200    0.033400
     11          8           0        3.959900    1.373000   -0.513800
     12          6           0        0.943900    2.829700   -1.034600
     13          6           0        2.283300   -2.550400    1.240300
     14          8           0        1.663400   -2.365800   -1.088400
     15          6           0       -2.696200   -0.399600   -0.099200
     16          8           0       -3.086800   -0.877300    1.197500
     17          6           0       -2.713900   -1.610200   -1.053500
     18          6           0       -3.769300    0.619800   -0.562900
     19          8           0       -5.057700   -0.006100   -0.556500
     20          1           0       -0.334400   -0.707600    1.754400
     21          1           0       -0.478100   -1.757900    0.374900
     22          1           0       -0.941200    0.423500   -1.027800
     23          1           0       -1.968700    1.532700    1.603100
     24          1           0       -1.737600    2.341900    0.064600
     25          1           0        0.299100    1.655100    2.187100
     26          1           0       -0.146500    3.211800    1.541000
     27          1           0        2.024300    2.692700    0.792400
     28          1           0        3.807700   -1.248800   -1.347000
     29          1           0        4.260300   -1.184000    0.390600
     30          1           0        0.567200    3.843000   -0.857900
     31          1           0        0.205700    2.297300   -1.641400
     32          1           0        1.856200    2.919100   -1.634800
     33          1           0        1.336100   -3.043600    1.486500
     34          1           0        2.998500   -3.352000    1.022900
     35          1           0        2.627800   -2.009300    2.128200
     36          1           0        0.940700   -2.943000   -0.790100
     37          1           0       -4.046500   -1.058000    1.122200
     38          1           0       -2.363300   -1.333100   -2.052900
     39          1           0       -2.103800   -2.439300   -0.684800
     40          1           0       -3.722600   -2.027900   -1.149900
     41          1           0       -3.847100    1.464300    0.127000
     42          1           0       -3.558500    0.988300   -1.571900
     43          1           0       -5.695300    0.662000   -0.865400
 ---------------------------------------------------------------------
                    Distance matrix (angstroms):
                    1          2          3          4          5
     1  C    0.000000
     2  C    1.341907   0.000000
     3  C    2.540613   1.508594   0.000000
     4  C    3.055557   2.566155   1.548566   0.000000
     5  C    3.229378   3.265111   2.555274   1.549964   0.000000
     6  C    2.520853   3.041421   2.969928   2.640834   1.531493
     7  C    1.494353   2.592062   3.232309   3.141351   2.616236
     8  C    1.476650   2.252986   3.730700   4.433717   4.700032
     9  C    2.469333   2.417916   3.857257   4.900838   5.525324
    10  C    2.392698   1.511583   2.617994   3.873118   4.758132
    11  O    2.378222   3.418614   4.845918   5.372019   5.406689
    12  C    2.507392   3.557139   4.118755   3.563720   3.110585
    13  C    3.524162   2.542210   3.168052   4.674921   5.500842
    14  O    3.318598   2.382261   3.061762   4.064042   5.272301
    15  C    4.591475   3.904314   2.588149   1.568977   2.579514
    16  O    5.217150   4.394259   2.896185   2.444793   3.089571
    17  C    5.169299   4.277831   3.132301   2.572571   3.938857
    18  C    5.557266   5.145532   3.968153   2.597833   2.961888
    19  O    6.876865   6.319233   5.017419   3.842420   4.290417
    20  H    3.033898   2.138683   1.097233   2.192996   2.695743
    21  H    3.356056   2.110135   1.091613   2.171797   3.472409
    22  H    2.928442   2.651413   2.161007   1.098592   2.150354
    23  H    4.092776   3.968878   2.997200   2.177481   1.097819
    24  H    3.838151   4.063846   3.467857   2.162642   1.097638
    25  H    2.712065   2.994865   2.883785   3.037963   2.154469
    26  H    3.439859   4.116159   4.040685   3.533320   2.137436
    27  H    2.097694   3.311169   4.109058   4.181545   3.495661
    28  H    3.199635   3.175913   4.552056   5.453811   6.203865
    29  H    3.176339   3.154890   4.535623   5.716073   6.222353
    30  H    3.455269   4.501304   4.887223   4.139146   3.325596
    31  H    2.793565   3.505294   3.830531   3.022082   2.899485
    32  H    2.782070   3.945235   4.796367   4.431841   4.160565
    33  H    4.051902   2.849791   2.920460   4.437279   5.387030
    34  H    4.376527   3.484895   4.185590   5.661695   6.558243
    35  H    3.532550   2.807389   3.469482   4.968003   5.506931
    36  H    3.867910   2.704086   2.899129   3.946771   5.286840
    37  H    6.154271   5.337176   3.843819   3.264435   3.843104
    38  H    5.076430   4.333637   3.495425   2.809627   4.186036
    39  H    5.051967   3.955504   2.861426   2.884417   4.356134
    40  H    6.253468   5.346510   4.130330   3.533823   4.754336
    41  H    5.642974   5.397140   4.252295   2.864336   2.627877
    42  H    5.566028   5.298465   4.350155   2.884752   3.291538
    43  H    7.504949   7.069584   5.829326   4.536304   4.776186
                    6          7          8          9         10
     6  C    0.000000
     7  C    1.536325   0.000000
     8  C    3.869495   2.595466   0.000000
     9  C    4.927377   3.879953   1.495784   0.000000
    10  C    4.503817   3.863353   2.360967   1.530940   0.000000
    11  O    4.380366   2.944399   1.223184   2.408670   3.551515
    12  C    2.550323   1.529827   3.308612   4.624026   4.732476
    13  C    5.227326   4.883422   3.506188   2.526175   1.528554
    14  O    5.356188   4.715760   3.310245   2.398280   1.425033
    15  C    3.981145   4.681818   5.918068   6.200107   4.985655
    16  O    4.357567   5.333261   6.557124   6.737601   5.401772
    17  C    5.207301   5.593523   6.274703   6.258668   4.969146
    18  C    4.486573   5.288615   6.928795   7.419104   6.344343
    19  O    5.821200   6.691073   8.229200   8.587755   7.395926
    20  H    2.940557   3.548599   4.214322   4.353534   3.146337
    21  H    4.053597   4.240039   4.317528   4.089238   2.638611
    22  H    3.030396   3.055582   4.160030   4.681470   3.844686
    23  H    2.126706   3.505944   5.561139   6.300110   5.410130
    24  H    2.137531   2.983159   5.244579   6.191565   5.543210
    25  H    1.098725   2.162255   3.958134   4.837269   4.331558
    26  H    1.098591   2.153782   4.658461   5.848215   5.555586
    27  H    2.112442   1.099386   2.709276   4.106671   4.384511
    28  H    5.717343   4.549915   2.129529   1.094215   2.201065
    29  H    5.464314   4.486949   2.113004   1.094768   2.199703
    30  H    2.747998   2.172421   4.278805   5.653370   5.756941
    31  H    2.902121   2.194120   3.715562   4.805884   4.680270
    32  H    3.497812   2.177063   3.070613   4.413959   4.847901
    33  H    5.376411   5.303551   4.345832   3.487513   2.182722
    34  H    6.270248   5.799710   4.055231   2.777347   2.170301
    35  H    4.995021   4.733044   3.511996   2.805408   2.186193
    36  H    5.577559   5.187734   4.106842   3.234949   1.960484
    37  H    5.200004   6.215634   7.496542   7.659959   6.302045
    38  H    5.376429   5.508312   6.067961   6.091505   4.967010
    39  H    5.433681   5.733218   6.026195   5.773998   4.375703
    40  H    6.119984   6.619697   7.369026   7.315459   5.989447
    41  H    4.098564   5.121046   7.081008   7.730454   6.732898
    42  H    4.716878   5.260956   6.851092   7.403708   6.466603
    43  H    6.287913   7.170432   8.868518   9.327839   8.206496
                   11         12         13         14         15
    11  O    0.000000
    12  C    3.389611   0.000000
    13  C    4.613125   5.992882   0.000000
    14  O    4.425235   5.245359   2.416857   0.000000
    15  C    6.900556   4.955167   5.587094   4.883705   0.000000
    16  O    7.592653   5.913600   5.624862   5.477716   1.436035
    17  C    7.330100   5.752614   5.578306   4.442173   1.541608
    18  C    7.765968   5.226893   7.066517   6.221269   1.551044
    19  O    9.122546   6.655039   7.974474   7.143129   2.437344
    20  H    5.283431   4.682421   3.242308   3.849980   3.018078
    21  H    5.503469   5.005482   3.000384   2.663984   2.643807
    22  H    5.018618   3.056705   4.938194   3.816780   2.149376
    23  H    6.297227   4.137984   5.906169   5.969474   2.675979
    24  H    5.808168   2.938815   6.440847   5.921034   2.908877
    25  H    4.558059   3.489241   4.745494   5.362635   4.291944
    26  H    4.946303   2.822886   6.260775   6.426438   4.715234
    27  H    2.682222   2.126961   5.268567   5.408889   5.713177
    28  H    2.755217   4.993306   3.272931   2.431581   6.676740
    29  H    2.728814   5.398101   2.549033   3.213718   7.017698
    30  H    4.210667   1.095401   6.944279   6.309040   5.406021
    31  H    4.027385   1.093890   6.010059   4.916828   4.251197
    32  H    2.841236   1.095684   6.193872   5.316568   5.839194
    33  H    5.512883   6.403547   1.095924   2.682657   5.075887
    34  H    5.060767   6.831406   1.096055   2.685641   6.511942
    35  H    4.493841   6.021191   1.095370   3.376933   5.991446
    36  H    5.274445   5.777876   2.465610   0.971822   4.491466
    37  H    8.525767   6.683569   6.504427   6.260994   1.936135
    38  H    7.048026   5.413262   5.823906   4.267440   2.190705
    39  H    7.164589   6.096983   4.792181   3.789471   2.203234
    40  H    8.425648   6.736898   6.485129   5.396939   2.192904
    41  H    7.833786   5.115400   7.412089   6.820005   2.202240
    42  H    7.602230   4.893981   7.386304   6.225110   2.199698
    43  H    9.687726   6.986167   8.855029   7.960387   3.272409
                   16         17         18         19         20
    16  O    0.000000
    17  C    2.396497   0.000000
    18  C    2.409590   2.515444   0.000000
    19  O    2.778480   2.883322   1.432399   0.000000
    20  H    2.813297   3.789592   4.350909   5.304896   0.000000
    21  H    2.873577   2.657244   4.167124   4.990896   1.739770
    22  H    3.353750   2.697974   2.872771   4.165603   3.064022
    23  H    2.687519   4.182184   2.960929   4.071081   2.777188
    24  H    3.669748   4.221659   2.736273   4.113628   3.758170
    25  H    4.342428   5.499258   5.018588   6.243575   2.484130
    26  H    5.048177   6.047698   4.926412   6.234924   3.929700
    27  H    6.247587   6.661294   6.300758   7.697907   4.248641
    28  H    7.358439   6.538197   7.843303   8.986908   5.202747
    29  H    7.397637   7.134882   8.284765   9.439787   4.816448
    30  H    6.313289   6.367202   5.411218   6.822457   5.323998
    31  H    5.383121   4.913069   4.447223   5.846883   4.566464
    32  H    6.846008   6.460517   6.171062   7.584296   5.425713
    33  H    4.933399   4.990865   6.609512   7.367560   2.884309
    34  H    6.571568   6.322722   8.005815   8.865208   4.316963
    35  H    5.899515   6.230269   7.421393   8.383754   3.257112
    36  H    4.943524   3.898953   5.910098   6.682870   3.619029
    37  H    0.979462   2.610444   2.394037   2.224197   3.781817
    38  H    3.360998   1.094763   2.830328   3.355582   4.359268
    39  H    2.636131   1.093421   3.485232   3.829158   3.475523
    40  H    2.690429   1.096012   2.712391   2.494452   4.653821
    41  H    2.684607   3.482854   1.093250   2.023561   4.438991
    42  H    3.372320   2.781059   1.094673   2.065785   4.933069
    43  H    3.664597   3.753268   1.950067   0.973812   6.121961
                   21         22         23         24         25
    21  H    0.000000
    22  H    2.634489   0.000000
    23  H    3.815549   3.034422   0.000000
    24  H    4.300115   2.346881   1.753623   0.000000
    25  H    3.941659   3.659339   2.344985   3.020736   0.000000
    26  H    5.115434   3.873616   2.478638   2.338393   1.743364
    27  H    5.122905   4.154105   4.236376   3.847680   2.449105
    28  H    4.646741   5.044852   7.057381   6.755449   5.764787
    29  H    4.773054   5.625968   6.902974   6.965131   5.194132
    30  H    5.829454   3.741272   4.221942   2.901105   3.759097
    31  H    4.580141   2.281011   3.979875   2.586279   3.883112
    32  H    5.600195   3.797620   5.199612   4.017029   4.316153
    33  H    2.485961   4.850627   5.646045   6.361843   4.862509
    34  H    3.879150   5.829323   6.990708   7.467897   5.806305
    35  H    3.575455   5.349450   5.826603   6.499854   4.342135
    36  H    2.185104   3.864113   5.850120   5.986148   5.515242
    37  H    3.712384   4.057121   3.355629   4.243684   5.232510
    38  H    3.103006   2.481701   4.662066   4.287299   5.830550
    39  H    2.056738   3.108844   4.585796   4.853409   5.548500
    40  H    3.595093   3.709509   4.830429   4.950797   6.393288
    41  H    4.668425   3.295616   2.389966   2.285622   4.633723
    42  H    4.562950   2.732271   3.592278   2.797506   5.427318
    43  H    5.883318   4.762848   4.554027   4.398904   6.799767
                   26         27         28         29         30
    26  H    0.000000
    27  H    2.354196   0.000000
    28  H    6.623684   4.826279   0.000000
    29  H    6.329800   4.493322   1.796747   0.000000
    30  H    2.581182   2.483912   6.055286   6.361483   0.000000
    31  H    3.329869   3.063826   5.063191   5.717364   1.770238
    32  H    3.765924   2.443525   4.611136   5.168885   1.765980
    33  H    6.428927   5.818980   4.166394   3.634564   7.315236
    34  H    7.296775   6.127038   3.270272   2.586922   7.824107
    35  H    5.941501   4.925178   3.748005   2.522980   6.885658
    36  H    6.670652   5.953118   3.376409   3.938004   6.796609
    37  H    5.797981   7.143608   8.235400   8.339907   7.016183
    38  H    6.203744   6.599533   6.211815   7.061515   6.066949
    39  H    6.381233   6.749871   6.066435   6.575259   6.828726
    40  H    6.890856   7.686576   7.573062   8.173861   7.277027
    41  H    4.329849   6.035318   8.254063   8.533048   5.110214
    42  H    5.125997   6.297821   7.701695   8.348888   5.067594
    43  H    6.563644   8.152562   9.705159  10.202903   7.024082
                   31         32         33         34         35
    31  H    0.000000
    32  H    1.763754   0.000000
    33  H    6.291802   6.750319   0.000000
    34  H    6.841989   6.906150   1.753171   0.000000
    35  H    6.214761   6.248573   1.774836   1.778187   0.000000
    36  H    5.359634   5.992985   2.312870   2.772867   3.497796
    37  H    6.080849   7.632840   5.748713   7.409745   6.816398
    38  H    4.466419   6.005014   5.398030   6.502723   6.545985
    39  H    5.355768   6.730271   4.112497   5.457355   5.521404
    40  H    5.863486   7.472011   5.794195   7.186619   7.146598
    41  H    4.499591   6.143941   7.002497   8.417935   7.615447
    42  H    3.985914   5.748993   7.040393   8.280425   7.806834
    43  H    6.172373   7.919067   8.288757   9.760125   9.239669
                   36         37         38         39         40
    36  H    0.000000
    37  H    5.664122   0.000000
    38  H    3.886240   3.604178   0.000000
    39  H    3.087682   2.991207   1.778403   0.000000
    40  H    4.765840   2.491597   1.773655   1.733805   0.000000
    41  H    6.571788   2.718857   3.844356   4.351575   3.720408
    42  H    6.025706   3.418137   2.654950   3.827733   3.049996
    43  H    7.552363   3.102821   4.061133   4.748637   3.347842
                   41         42         43
    41  H    0.000000
    42  H    1.787772   0.000000
    43  H    2.245971   2.274099   0.000000
 Stoichiometry    C15H24O4
 Framework group  C1[X(C15H24O4)]
 Deg. of freedom   123
 Full point group                 C1      NOp   1
 Largest Abelian subgroup         C1      NOp   1
 Largest concise Abelian subgroup C1      NOp   1
                         Standard orientation:                         
 ---------------------------------------------------------------------
 Center     Atomic      Atomic             Coordinates (Angstroms)
 Number     Number       Type             X           Y           Z
 ---------------------------------------------------------------------
      1          6           0        1.773125    0.757212    0.074359
      2          6           0        1.232734   -0.457969    0.253321
      3          6           0       -0.193920   -0.743308    0.652187
      4          6           0       -1.232885    0.212353    0.015540
      5          6           0       -1.275553    1.569058    0.763818
      6          6           0        0.047046    2.151475    1.270762
      7          6           0        1.236241    2.133701    0.298243
      8          6           0        3.177006    0.525218   -0.320348
      9          6           0        3.515843   -0.930129   -0.387613
     10          6           0        2.191434   -1.597224   -0.007214
     11          8           0        3.969547    1.430460   -0.540792
     12          6           0        0.928859    2.850322   -1.017942
     13          6           0        2.364209   -2.533495    1.188621
     14          8           0        1.719440   -2.333861   -1.132072
     15          6           0       -2.657159   -0.438601   -0.081383
     16          8           0       -3.028633   -0.934843    1.213973
     17          6           0       -2.667332   -1.639565   -1.047891
     18          6           0       -3.748637    0.570448   -0.524363
     19          8           0       -5.028156   -0.073331   -0.512195
     20          1           0       -0.273605   -0.732577    1.746471
     21          1           0       -0.416065   -1.770692    0.357650
     22          1           0       -0.922702    0.418210   -1.018053
     23          1           0       -1.940047    1.486215    1.633755
     24          1           0       -1.734952    2.314150    0.101550
     25          1           0        0.331362    1.634178    2.197457
     26          1           0       -0.141875    3.191023    1.571679
     27          1           0        2.028578    2.709782    0.797224
     28          1           0        3.845533   -1.184595   -1.399472
     29          1           0        4.313895   -1.131181    0.334334
     30          1           0        0.539928    3.856440   -0.827251
     31          1           0        0.192271    2.313911   -1.623167
     32          1           0        1.834020    2.958491   -1.625812
     33          1           0        1.426318   -3.042290    1.438698
     34          1           0        3.088278   -3.322826    0.956205
     35          1           0        2.709736   -1.996715    2.078741
     36          1           0        1.007678   -2.924052   -0.832894
     37          1           0       -3.986428   -1.128089    1.145918
     38          1           0       -2.330223   -1.347471   -2.047663
     39          1           0       -2.042329   -2.463811   -0.693551
     40          1           0       -3.671053   -2.070242   -1.139020
     41          1           0       -3.831442    1.406727    0.174905
     42          1           0       -3.552662    0.952082   -1.531468
     43          1           0       -5.677858    0.588950   -0.808138
 ---------------------------------------------------------------------
 Rotational constants (GHZ):      0.6033825      0.2463039      0.1992644
 Standard basis: 6-31G(d) (6D, 7F)
 There are   333 symmetry adapted cartesian basis functions of A   symmetry.
 There are   333 symmetry adapted basis functions of A   symmetry.
   333 basis functions,   628 primitive gaussians,   333 cartesian basis functions
    73 alpha electrons       73 beta electrons
       nuclear repulsion energy      1598.8100020184 Hartrees.
 NAtoms=   43 NActive=   43 NUniq=   43 SFac= 1.00D+00 NAtFMM=   60 NAOKFM=F Big=F
 Integral buffers will be    131072 words long.
 Raffenetti 2 integral format.
 Two-electron integral symmetry is turned on.
 Using the following non-standard input for PCM:
 --- end of non-standard input.
 ------------------------------------------------------------------------------
 Polarizable Continuum Model (PCM)
 =================================
 Model                : PCM (using non-symmetric T matrix).
 Atomic radii         : SMD-Coulomb.
 Polarization charges : Total charges.
 Charge compensation  : None.
 Solution method      : On-the-fly selection.
 Cavity type          : VdW (van der Waals Surface) (Alpha=1.000).
 Cavity algorithm     : GePol (No added spheres)
                        Default sphere list used, NSphG=   43.
                        Lebedev-Laikov grids with approx.  5.0 points / Ang**2.
                        Smoothing algorithm: Karplus/York (Gamma=1.0000).
                        Polarization charges: spherical gaussians, with
                                              point-specific exponents (IZeta= 3).
                        Self-potential: point-specific (ISelfS= 7).
                        Self-field    : sphere-specific E.n sum rule (ISelfD= 2).
 1st derivatives      : Analytical E(r).r(x)/FMM algorithm (CHGder, D1EAlg=3).
                        Cavity 1st derivative terms included.
 Solvent              : Methanol, Eps=  32.613000 Eps(inf)=   1.765709
 ------------------------------------------------------------------------------
 ------------------------------------------------------------------------------
 Atomic radii for non-electrostatic terms: SMD-CDS.
 ------------------------------------------------------------------------------
 Nuclear repulsion after PCM non-electrostatic terms =     1598.8110826776 Hartrees.
 One-electron integrals computed using PRISM.
 NBasis=   333 RedAO= T EigKep=  8.76D-04  NBF=   333
 NBsUse=   333 1.00D-06 EigRej= -1.00D+00 NBFU=   333
 ExpMin= 1.61D-01 ExpMax= 5.48D+03 ExpMxC= 8.25D+02 IAcc=1 IRadAn=         1 AccDes= 0.00D+00
 Harris functional with IExCor=  402 and IRadAn=       1 diagonalized for initial guess.
 HarFok:  IExCor=  402 AccDes= 0.00D+00 IRadAn=         1 IDoV= 1 UseB2=F ITyADJ=14
 ICtDFT=  3500011 ScaDFX=  1.000000  1.000000  1.000000  1.000000
 FoFCou: FMM=F IPFlag=           0 FMFlag=      100000 FMFlg1=           0
         NFxFlg=           0 DoJE=T BraDBF=F KetDBF=T FulRan=T
         wScrn=  0.000000 ICntrl=     500 IOpCl=  0 I1Cent=   200000004 NGrid=           0
         NMat0=    1 NMatS0=      1 NMatT0=    0 NMatD0=    1 NMtDS0=    0 NMtDT0=    0
 Petite list used in FoFCou.
 Keep R1 ints in memory in canonical form, NReq=1565304907.
 Requested convergence on RMS density matrix=1.00D-08 within 128 cycles.
 Requested convergence on MAX density matrix=1.00D-06.
 Requested convergence on             energy=1.00D-06.
 No special actions if energy rises.
 Inv3:  Mode=1 IEnd=    21805248.
 Iteration    1 A*A^-1 deviation from unit magnitude is 5.33D-15 for   2687.
 Iteration    1 A*A^-1 deviation from orthogonality  is 3.11D-15 for   1578    586.
 Iteration    1 A^-1*A deviation from unit magnitude is 5.55D-15 for   2687.
 Iteration    1 A^-1*A deviation from orthogonality  is 3.12D-12 for   2314   2261.
 Error on total polarization charges =  0.05179
 SCF Done:  E(RB3LYP) =  -886.941740438     A.U. after   12 cycles
            NFock= 12  Conv=0.64D-08     -V/T= 2.0091
 SMD-CDS (non-electrostatic) energy       (kcal/mol) =       0.68
 (included in total energy above)

 **********************************************************************

            Population analysis using the SCF density.

 **********************************************************************

 Orbital symmetries:
       Occupied  (A) (A) (A) (A) (A) (A) (A) (A) (A) (A) (A) (A)
                 (A) (A) (A) (A) (A) (A) (A) (A) (A) (A) (A) (A)
                 (A) (A) (A) (A) (A) (A) (A) (A) (A) (A) (A) (A)
                 (A) (A) (A) (A) (A) (A) (A) (A) (A) (A) (A) (A)
                 (A) (A) (A) (A) (A) (A) (A) (A) (A) (A) (A) (A)
                 (A) (A) (A) (A) (A) (A) (A) (A) (A) (A) (A) (A)
                 (A)
       Virtual   (A) (A) (A) (A) (A) (A) (A) (A) (A) (A) (A) (A)
                 (A) (A) (A) (A) (A) (A) (A) (A) (A) (A) (A) (A)
                 (A) (A) (A) (A) (A) (A) (A) (A) (A) (A) (A) (A)
                 (A) (A) (A) (A) (A) (A) (A) (A) (A) (A) (A) (A)
                 (A) (A) (A) (A) (A) (A) (A) (A) (A) (A) (A) (A)
                 (A) (A) (A) (A) (A) (A) (A) (A) (A) (A) (A) (A)
                 (A) (A) (A) (A) (A) (A) (A) (A) (A) (A) (A) (A)
                 (A) (A) (A) (A) (A) (A) (A) (A) (A) (A) (A) (A)
                 (A) (A) (A) (A) (A) (A) (A) (A) (A) (A) (A) (A)
                 (A) (A) (A) (A) (A) (A) (A) (A) (A) (A) (A) (A)
                 (A) (A) (A) (A) (A) (A) (A) (A) (A) (A) (A) (A)
                 (A) (A) (A) (A) (A) (A) (A) (A) (A) (A) (A) (A)
                 (A) (A) (A) (A) (A) (A) (A) (A) (A) (A) (A) (A)
                 (A) (A) (A) (A) (A) (A) (A) (A) (A) (A) (A) (A)
                 (A) (A) (A) (A) (A) (A) (A) (A) (A) (A) (A) (A)
                 (A) (A) (A) (A) (A) (A) (A) (A) (A) (A) (A) (A)
                 (A) (A) (A) (A) (A) (A) (A) (A) (A) (A) (A) (A)
                 (A) (A) (A) (A) (A) (A) (A) (A) (A) (A) (A) (A)
                 (A) (A) (A) (A) (A) (A) (A) (A) (A) (A) (A) (A)
                 (A) (A) (A) (A) (A) (A) (A) (A) (A) (A) (A) (A)
                 (A) (A) (A) (A) (A) (A) (A) (A) (A) (A) (A) (A)
                 (A) (A) (A) (A) (A) (A) (A) (A)
 The electronic state is 1-A.
 Alpha  occ. eigenvalues --  -19.14580 -19.14543 -19.13967 -19.12929 -10.26275
 Alpha  occ. eigenvalues --  -10.24453 -10.24018 -10.22129 -10.20103 -10.18818
 Alpha  occ. eigenvalues --  -10.18601 -10.18183 -10.18174 -10.17879 -10.17126
 Alpha  occ. eigenvalues --  -10.17082 -10.16916 -10.16546 -10.16267  -1.03228
 Alpha  occ. eigenvalues --   -1.02592  -1.02353  -1.00126  -0.85750  -0.81060
 Alpha  occ. eigenvalues --   -0.78737  -0.74636  -0.73841  -0.71833  -0.68697
 Alpha  occ. eigenvalues --   -0.67548  -0.65088  -0.63347  -0.60219  -0.57143
 Alpha  occ. eigenvalues --   -0.54961  -0.53821  -0.52148  -0.51212  -0.48874
 Alpha  occ. eigenvalues --   -0.47656  -0.46542  -0.45886  -0.45072  -0.44686
 Alpha  occ. eigenvalues --   -0.43919  -0.42853  -0.42419  -0.41943  -0.41253
 Alpha  occ. eigenvalues --   -0.40557  -0.39440  -0.39178  -0.38533  -0.37580
 Alpha  occ. eigenvalues --   -0.37016  -0.36629  -0.36357  -0.35607  -0.35115
 Alpha  occ. eigenvalues --   -0.34605  -0.33958  -0.33748  -0.33056  -0.32344
 Alpha  occ. eigenvalues --   -0.30936  -0.30484  -0.29890  -0.27243  -0.26911
 Alpha  occ. eigenvalues --   -0.26126  -0.24816  -0.24010
 Alpha virt. eigenvalues --   -0.03645   0.05626   0.06842   0.08162   0.09628
 Alpha virt. eigenvalues --    0.10759   0.12264   0.13115   0.13911   0.14251
 Alpha virt. eigenvalues --    0.14802   0.15065   0.15723   0.16110   0.16652
 Alpha virt. eigenvalues --    0.17532   0.17715   0.18129   0.18326   0.18566
 Alpha virt. eigenvalues --    0.19294   0.19615   0.20154   0.20568   0.21112
 Alpha virt. eigenvalues --    0.22091   0.22486   0.22710   0.23081   0.23483
 Alpha virt. eigenvalues --    0.24715   0.25305   0.25455   0.26451   0.27222
 Alpha virt. eigenvalues --    0.28290   0.29025   0.30024   0.30367   0.32220
 Alpha virt. eigenvalues --    0.33388   0.34102   0.36340   0.36702   0.45298
 Alpha virt. eigenvalues --    0.47147   0.50387   0.51496   0.52121   0.52771
 Alpha virt. eigenvalues --    0.53363   0.54295   0.55623   0.56196   0.57341
 Alpha virt. eigenvalues --    0.57948   0.59228   0.60328   0.60446   0.60883
 Alpha virt. eigenvalues --    0.62032   0.62569   0.63689   0.64975   0.65198
 Alpha virt. eigenvalues --    0.66252   0.67024   0.67978   0.69951   0.70193
 Alpha virt. eigenvalues --    0.71669   0.73984   0.74379   0.75018   0.76030
 Alpha virt. eigenvalues --    0.77236   0.78260   0.78945   0.79944   0.80902
 Alpha virt. eigenvalues --    0.81435   0.81605   0.82125   0.83395   0.83714
 Alpha virt. eigenvalues --    0.84493   0.85109   0.86341   0.86450   0.87515
 Alpha virt. eigenvalues --    0.88124   0.88763   0.89659   0.90394   0.90526
 Alpha virt. eigenvalues --    0.91058   0.91443   0.91876   0.92729   0.93063
 Alpha virt. eigenvalues --    0.93881   0.94971   0.95406   0.96379   0.96924
 Alpha virt. eigenvalues --    0.97861   0.98212   0.98574   0.99220   1.00162
 Alpha virt. eigenvalues --    1.02719   1.03702   1.04315   1.04866   1.05703
 Alpha virt. eigenvalues --    1.06659   1.07159   1.08170   1.09632   1.10338
 Alpha virt. eigenvalues --    1.11294   1.12330   1.12865   1.16263   1.17913
 Alpha virt. eigenvalues --    1.18613   1.20980   1.23837   1.24017   1.27728
 Alpha virt. eigenvalues --    1.30324   1.33765   1.35810   1.36674   1.38705
 Alpha virt. eigenvalues --    1.41067   1.41431   1.44156   1.47236   1.48294
 Alpha virt. eigenvalues --    1.48708   1.53388   1.56564   1.58281   1.59702
 Alpha virt. eigenvalues --    1.61242   1.62893   1.65492   1.65945   1.68083
 Alpha virt. eigenvalues --    1.69313   1.70487   1.71474   1.73473   1.74207
 Alpha virt. eigenvalues --    1.74660   1.76097   1.78612   1.79353   1.79899
 Alpha virt. eigenvalues --    1.80664   1.81817   1.82076   1.83646   1.85546
 Alpha virt. eigenvalues --    1.86076   1.86829   1.88448   1.89524   1.90085
 Alpha virt. eigenvalues --    1.91255   1.91913   1.94347   1.94540   1.95826
 Alpha virt. eigenvalues --    1.96704   1.98299   1.99795   2.01044   2.02869
 Alpha virt. eigenvalues --    2.04994   2.05532   2.06612   2.06659   2.08069
 Alpha virt. eigenvalues --    2.09362   2.10416   2.13258   2.14441   2.15824
 Alpha virt. eigenvalues --    2.18350   2.20498   2.21490   2.22678   2.23542
 Alpha virt. eigenvalues --    2.24991   2.26689   2.27334   2.28231   2.29254
 Alpha virt. eigenvalues --    2.30275   2.31656   2.32868   2.35261   2.35721
 Alpha virt. eigenvalues --    2.36762   2.38332   2.39692   2.41153   2.42422
 Alpha virt. eigenvalues --    2.42825   2.45012   2.45878   2.46786   2.48425
 Alpha virt. eigenvalues --    2.51906   2.52591   2.55379   2.55841   2.57930
 Alpha virt. eigenvalues --    2.60093   2.63858   2.65450   2.66523   2.68637
 Alpha virt. eigenvalues --    2.69557   2.73317   2.74897   2.76368   2.78267
 Alpha virt. eigenvalues --    2.80140   2.82103   2.84491   2.86506   2.89294
 Alpha virt. eigenvalues --    2.94657   2.96151   2.98905   3.01744   3.17870
 Alpha virt. eigenvalues --    3.21379   3.79000   3.83874   3.86884   4.01224
 Alpha virt. eigenvalues --    4.13975   4.21818   4.23701   4.27047   4.29868
 Alpha virt. eigenvalues --    4.32302   4.37153   4.40519   4.45548   4.54938
 Alpha virt. eigenvalues --    4.60831   4.66626   4.74001   4.77281   4.78387
          Condensed to atoms (all electrons):
               1          2          3          4          5          6
     1  C    5.111782   0.524917  -0.051321  -0.004179  -0.004742  -0.028013
     2  C    0.524917   5.006517   0.313781  -0.018687  -0.006133  -0.007676
     3  C   -0.051321   0.313781   5.242575   0.340596  -0.042971  -0.000897
     4  C   -0.004179  -0.018687   0.340596   5.015477   0.359675  -0.040222
     5  C   -0.004742  -0.006133  -0.042971   0.359675   5.066488   0.358950
     6  C   -0.028013  -0.007676  -0.000897  -0.040222   0.358950   5.080783
     7  C    0.346851  -0.069069  -0.011408  -0.000242  -0.039585   0.356499
     8  C    0.343027   0.018745   0.005058  -0.000091  -0.000056   0.004353
     9  C   -0.137581  -0.088844   0.007651  -0.000174  -0.000004  -0.000097
    10  C   -0.004283   0.390371  -0.057726   0.002180  -0.000056  -0.000181
    11  O   -0.086845   0.005232  -0.000119   0.000002  -0.000005   0.000281
    12  C   -0.036916  -0.002045   0.001460  -0.003448  -0.003684  -0.050010
    13  C    0.002284  -0.061798  -0.006374   0.000207  -0.000005   0.000016
    14  O    0.002411  -0.056930  -0.003271  -0.000455  -0.000001   0.000000
    15  C    0.000314   0.002657  -0.027186   0.367588  -0.022688   0.003511
    16  O   -0.000005   0.000475   0.003492  -0.051831  -0.004698  -0.000050
    17  C    0.000032  -0.000015  -0.010872  -0.055864   0.004711  -0.000097
    18  C   -0.000015  -0.000003   0.004212  -0.048832  -0.008413   0.000315
    19  O    0.000000   0.000000  -0.000024   0.001813   0.000005  -0.000001
    20  H   -0.005470  -0.021056   0.351461  -0.028305  -0.006525  -0.000378
    21  H    0.005309  -0.042839   0.357857  -0.042374   0.004843   0.000050
    22  H   -0.001779   0.001582  -0.052949   0.372468  -0.042137  -0.002803
    23  H    0.000020  -0.000010  -0.004400  -0.040609   0.365345  -0.034611
    24  H   -0.000377   0.000046   0.005139  -0.031701   0.370218  -0.038211
    25  H   -0.004500  -0.000229   0.004011  -0.005001  -0.037568   0.370342
    26  H    0.005327   0.000337  -0.000116   0.004589  -0.032913   0.365108
    27  H   -0.051122   0.004354  -0.000210  -0.000063   0.004893  -0.042306
    28  H    0.003888   0.001406  -0.000103   0.000005   0.000000   0.000001
    29  H    0.003952   0.000859  -0.000133   0.000001   0.000000   0.000003
    30  H    0.004647  -0.000012  -0.000037   0.000217  -0.001144  -0.003228
    31  H   -0.005807   0.001445  -0.000366  -0.000730   0.003519  -0.006456
    32  H   -0.007775  -0.000053  -0.000011   0.000047  -0.000004   0.005264
    33  H   -0.000169  -0.009050   0.003705   0.000025   0.000002   0.000000
    34  H   -0.000114   0.005502  -0.000040  -0.000002   0.000000   0.000000
    35  H    0.000027   0.002587   0.000217  -0.000003   0.000000  -0.000001
    36  H   -0.000201  -0.004089   0.002279  -0.000092   0.000002  -0.000001
    37  H    0.000000  -0.000006  -0.000241   0.007351  -0.000087   0.000006
    38  H   -0.000007  -0.000006   0.000319  -0.001703  -0.000095   0.000000
    39  H   -0.000005   0.000094  -0.000718  -0.005685  -0.000005   0.000000
    40  H    0.000000  -0.000001   0.000136   0.004371  -0.000105   0.000001
    41  H    0.000001  -0.000004  -0.000057  -0.007477   0.005277   0.000036
    42  H   -0.000001  -0.000005  -0.000096   0.001836  -0.001306  -0.000049
    43  H    0.000000   0.000000   0.000002  -0.000141   0.000010   0.000000
               7          8          9         10         11         12
     1  C    0.346851   0.343027  -0.137581  -0.004283  -0.086845  -0.036916
     2  C   -0.069069   0.018745  -0.088844   0.390371   0.005232  -0.002045
     3  C   -0.011408   0.005058   0.007651  -0.057726  -0.000119   0.001460
     4  C   -0.000242  -0.000091  -0.000174   0.002180   0.000002  -0.003448
     5  C   -0.039585  -0.000056  -0.000004  -0.000056  -0.000005  -0.003684
     6  C    0.356499   0.004353  -0.000097  -0.000181   0.000281  -0.050010
     7  C    5.023389  -0.053391   0.007991   0.006021   0.000704   0.354817
     8  C   -0.053391   4.527446   0.329704  -0.058774   0.527915  -0.001044
     9  C    0.007991   0.329704   5.468981   0.289161  -0.079132  -0.000223
    10  C    0.006021  -0.058774   0.289161   4.760470   0.004493  -0.000179
    11  O    0.000704   0.527915  -0.079132   0.004493   8.202535  -0.003840
    12  C    0.354817  -0.001044  -0.000223  -0.000179  -0.003840   5.151558
    13  C   -0.000183  -0.000558  -0.049058   0.359525  -0.000071  -0.000003
    14  O   -0.000058   0.000079  -0.046326   0.206896  -0.000013   0.000009
    15  C   -0.000093   0.000000   0.000002  -0.000086   0.000000   0.000032
    16  O    0.000000   0.000000   0.000000   0.000002   0.000000   0.000000
    17  C   -0.000003   0.000000   0.000000  -0.000044   0.000000   0.000000
    18  C   -0.000008   0.000000   0.000000   0.000001   0.000000   0.000001
    19  O    0.000000   0.000000   0.000000   0.000000   0.000000   0.000000
    20  H    0.001132  -0.000118  -0.000214   0.001080   0.000002  -0.000065
    21  H   -0.000057  -0.000199   0.000538  -0.003590   0.000001   0.000005
    22  H    0.003354  -0.000066  -0.000044   0.000275   0.000000  -0.001106
    23  H    0.004969   0.000004   0.000000   0.000000   0.000000  -0.000024
    24  H   -0.005953  -0.000002   0.000000   0.000005   0.000000   0.004756
    25  H   -0.037112   0.000068  -0.000008  -0.000051  -0.000002   0.005763
    26  H   -0.031573  -0.000108   0.000004   0.000003   0.000003  -0.004695
    27  H    0.374962  -0.006728   0.000578  -0.000217   0.009662  -0.044280
    28  H   -0.000097  -0.016345   0.340376  -0.022146  -0.000284   0.000019
    29  H   -0.000074  -0.020339   0.349677  -0.025114   0.000206  -0.000004
    30  H   -0.031278  -0.000041   0.000004   0.000003   0.000027   0.367774
    31  H   -0.030898  -0.000197   0.000019  -0.000021   0.000055   0.372995
    32  H   -0.027078   0.003076   0.000111  -0.000005   0.007003   0.365526
    33  H   -0.000002  -0.000083   0.005161  -0.022577   0.000001   0.000000
    34  H    0.000003   0.000313  -0.008452  -0.023114   0.000000   0.000000
    35  H   -0.000014   0.000264  -0.002852  -0.022209  -0.000011   0.000000
    36  H    0.000004  -0.000144   0.006487  -0.019756   0.000002   0.000000
    37  H    0.000000   0.000000   0.000000   0.000000   0.000000   0.000000
    38  H    0.000001   0.000000   0.000000  -0.000002   0.000000  -0.000001
    39  H    0.000000   0.000000   0.000000  -0.000061   0.000000   0.000000
    40  H    0.000000   0.000000   0.000000   0.000000   0.000000   0.000000
    41  H    0.000004   0.000000   0.000000   0.000000   0.000000  -0.000004
    42  H    0.000004   0.000000   0.000000   0.000000   0.000000  -0.000007
    43  H    0.000000   0.000000   0.000000   0.000000   0.000000   0.000000
              13         14         15         16         17         18
     1  C    0.002284   0.002411   0.000314  -0.000005   0.000032  -0.000015
     2  C   -0.061798  -0.056930   0.002657   0.000475  -0.000015  -0.000003
     3  C   -0.006374  -0.003271  -0.027186   0.003492  -0.010872   0.004212
     4  C    0.000207  -0.000455   0.367588  -0.051831  -0.055864  -0.048832
     5  C   -0.000005  -0.000001  -0.022688  -0.004698   0.004711  -0.008413
     6  C    0.000016   0.000000   0.003511  -0.000050  -0.000097   0.000315
     7  C   -0.000183  -0.000058  -0.000093   0.000000  -0.000003  -0.000008
     8  C   -0.000558   0.000079   0.000000   0.000000   0.000000   0.000000
     9  C   -0.049058  -0.046326   0.000002   0.000000   0.000000   0.000000
    10  C    0.359525   0.206896  -0.000086   0.000002  -0.000044   0.000001
    11  O   -0.000071  -0.000013   0.000000   0.000000   0.000000   0.000000
    12  C   -0.000003   0.000009   0.000032   0.000000   0.000000   0.000001
    13  C    5.237164  -0.051941   0.000003   0.000000   0.000002   0.000000
    14  O   -0.051941   8.398708  -0.000026   0.000000  -0.000011   0.000000
    15  C    0.000003  -0.000026   4.717954   0.198897   0.358088   0.371908
    16  O    0.000000   0.000000   0.198897   8.415346  -0.059939  -0.037043
    17  C    0.000002  -0.000011   0.358088  -0.059939   5.250738  -0.062535
    18  C    0.000000   0.000000   0.371908  -0.037043  -0.062535   4.935941
    19  O    0.000000   0.000000  -0.041487  -0.005185  -0.005745   0.218737
    20  H    0.001664   0.000206  -0.004707   0.003990   0.000306   0.000022
    21  H   -0.001614   0.007304  -0.004029   0.000013   0.002614   0.000133
    22  H    0.000017   0.000288  -0.036905   0.003048  -0.003577  -0.002535
    23  H    0.000000   0.000000  -0.008314   0.011208   0.000533  -0.003576
    24  H    0.000000   0.000000  -0.005651   0.000214  -0.000047   0.002466
    25  H   -0.000006   0.000001  -0.000119   0.000013  -0.000003   0.000008
    26  H    0.000000   0.000000  -0.000073  -0.000001   0.000002  -0.000006
    27  H    0.000022  -0.000001   0.000002   0.000000   0.000000   0.000000
    28  H    0.002494   0.003583   0.000000   0.000000   0.000000   0.000000
    29  H   -0.003140   0.001808   0.000000   0.000000   0.000000   0.000000
    30  H    0.000000   0.000000  -0.000001   0.000000   0.000000  -0.000001
    31  H    0.000001  -0.000002   0.000024   0.000000  -0.000006   0.000001
    32  H    0.000000   0.000000   0.000000   0.000000   0.000000   0.000000
    33  H    0.361070  -0.002799  -0.000001   0.000000  -0.000008   0.000000
    34  H    0.362077   0.001785   0.000000   0.000000   0.000000   0.000000
    35  H    0.349859   0.003684   0.000000   0.000000   0.000000   0.000000
    36  H   -0.006225   0.237726  -0.000023  -0.000001   0.000103   0.000000
    37  H    0.000000   0.000000  -0.029910   0.234568  -0.001826  -0.013430
    38  H    0.000000   0.000011  -0.024191   0.004106   0.346429   0.000278
    39  H    0.000002  -0.000012  -0.024979   0.000280   0.365564   0.005090
    40  H    0.000000   0.000001  -0.024629  -0.000829   0.359415  -0.010192
    41  H    0.000000   0.000000  -0.029779  -0.002243   0.006394   0.367402
    42  H    0.000000   0.000000  -0.033127   0.003713  -0.004676   0.354283
    43  H    0.000000   0.000000   0.004967   0.000150   0.000168  -0.019165
              19         20         21         22         23         24
     1  C    0.000000  -0.005470   0.005309  -0.001779   0.000020  -0.000377
     2  C    0.000000  -0.021056  -0.042839   0.001582  -0.000010   0.000046
     3  C   -0.000024   0.351461   0.357857  -0.052949  -0.004400   0.005139
     4  C    0.001813  -0.028305  -0.042374   0.372468  -0.040609  -0.031701
     5  C    0.000005  -0.006525   0.004843  -0.042137   0.365345   0.370218
     6  C   -0.000001  -0.000378   0.000050  -0.002803  -0.034611  -0.038211
     7  C    0.000000   0.001132  -0.000057   0.003354   0.004969  -0.005953
     8  C    0.000000  -0.000118  -0.000199  -0.000066   0.000004  -0.000002
     9  C    0.000000  -0.000214   0.000538  -0.000044   0.000000   0.000000
    10  C    0.000000   0.001080  -0.003590   0.000275   0.000000   0.000005
    11  O    0.000000   0.000002   0.000001   0.000000   0.000000   0.000000
    12  C    0.000000  -0.000065   0.000005  -0.001106  -0.000024   0.004756
    13  C    0.000000   0.001664  -0.001614   0.000017   0.000000   0.000000
    14  O    0.000000   0.000206   0.007304   0.000288   0.000000   0.000000
    15  C   -0.041487  -0.004707  -0.004029  -0.036905  -0.008314  -0.005651
    16  O   -0.005185   0.003990   0.000013   0.003048   0.011208   0.000214
    17  C   -0.005745   0.000306   0.002614  -0.003577   0.000533  -0.000047
    18  C    0.218737   0.000022   0.000133  -0.002535  -0.003576   0.002466
    19  O    8.326491   0.000000  -0.000002  -0.000034  -0.000027   0.000021
    20  H    0.000000   0.543733  -0.030822   0.005107   0.003195   0.000128
    21  H   -0.000002  -0.030822   0.571452  -0.000740  -0.000112  -0.000163
    22  H   -0.000034   0.005107  -0.000740   0.594421   0.005976  -0.007879
    23  H   -0.000027   0.003195  -0.000112   0.005976   0.599500  -0.037334
    24  H    0.000021   0.000128  -0.000163  -0.007879  -0.037334   0.596261
    25  H    0.000000   0.001149  -0.000004  -0.000158  -0.007051   0.005914
    26  H    0.000000  -0.000084   0.000001  -0.000085  -0.000389  -0.006974
    27  H    0.000000   0.000049   0.000003   0.000027  -0.000162  -0.000082
    28  H    0.000000  -0.000003   0.000000   0.000000   0.000000   0.000000
    29  H    0.000000   0.000016  -0.000019   0.000001   0.000000   0.000000
    30  H    0.000000   0.000003   0.000000   0.000004  -0.000014   0.000617
    31  H    0.000000   0.000012   0.000004   0.005389  -0.000025  -0.000269
    32  H    0.000000   0.000000   0.000000  -0.000029   0.000000  -0.000054
    33  H    0.000000  -0.000002   0.002298  -0.000001   0.000000   0.000000
    34  H    0.000000  -0.000001  -0.000159   0.000000   0.000000   0.000000
    35  H    0.000000  -0.000041  -0.000002  -0.000001   0.000000   0.000000
    36  H    0.000000  -0.000037   0.003766   0.000016   0.000000   0.000000
    37  H    0.024655  -0.000079  -0.000113  -0.000188  -0.000409  -0.000007
    38  H    0.000012  -0.000007  -0.000026   0.003138  -0.000021  -0.000035
    39  H    0.000150   0.000153   0.005673   0.000124  -0.000001  -0.000002
    40  H    0.012172  -0.000010  -0.000224  -0.000003  -0.000004   0.000001
    41  H   -0.041994  -0.000003   0.000001  -0.000110   0.003292   0.000611
    42  H   -0.038474   0.000002  -0.000010   0.002858   0.000306   0.000817
    43  H    0.244157   0.000000   0.000000   0.000000   0.000000  -0.000001
              25         26         27         28         29         30
     1  C   -0.004500   0.005327  -0.051122   0.003888   0.003952   0.004647
     2  C   -0.000229   0.000337   0.004354   0.001406   0.000859  -0.000012
     3  C    0.004011  -0.000116  -0.000210  -0.000103  -0.000133  -0.000037
     4  C   -0.005001   0.004589  -0.000063   0.000005   0.000001   0.000217
     5  C   -0.037568  -0.032913   0.004893   0.000000   0.000000  -0.001144
     6  C    0.370342   0.365108  -0.042306   0.000001   0.000003  -0.003228
     7  C   -0.037112  -0.031573   0.374962  -0.000097  -0.000074  -0.031278
     8  C    0.000068  -0.000108  -0.006728  -0.016345  -0.020339  -0.000041
     9  C   -0.000008   0.000004   0.000578   0.340376   0.349677   0.000004
    10  C   -0.000051   0.000003  -0.000217  -0.022146  -0.025114   0.000003
    11  O   -0.000002   0.000003   0.009662  -0.000284   0.000206   0.000027
    12  C    0.005763  -0.004695  -0.044280   0.000019  -0.000004   0.367774
    13  C   -0.000006   0.000000   0.000022   0.002494  -0.003140   0.000000
    14  O    0.000001   0.000000  -0.000001   0.003583   0.001808   0.000000
    15  C   -0.000119  -0.000073   0.000002   0.000000   0.000000  -0.000001
    16  O    0.000013  -0.000001   0.000000   0.000000   0.000000   0.000000
    17  C   -0.000003   0.000002   0.000000   0.000000   0.000000   0.000000
    18  C    0.000008  -0.000006   0.000000   0.000000   0.000000  -0.000001
    19  O    0.000000   0.000000   0.000000   0.000000   0.000000   0.000000
    20  H    0.001149  -0.000084   0.000049  -0.000003   0.000016   0.000003
    21  H   -0.000004   0.000001   0.000003   0.000000  -0.000019   0.000000
    22  H   -0.000158  -0.000085   0.000027   0.000000   0.000001   0.000004
    23  H   -0.007051  -0.000389  -0.000162   0.000000   0.000000  -0.000014
    24  H    0.005914  -0.006974  -0.000082   0.000000   0.000000   0.000617
    25  H    0.601212  -0.036657  -0.002877   0.000000   0.000000  -0.000017
    26  H   -0.036657   0.597292  -0.004880   0.000000   0.000000   0.003938
    27  H   -0.002877  -0.004880   0.613032  -0.000014  -0.000003  -0.002792
    28  H    0.000000   0.000000  -0.000014   0.503825  -0.017076   0.000000
    29  H    0.000000   0.000000  -0.000003  -0.017076   0.504624   0.000000
    30  H   -0.000017   0.003938  -0.002792   0.000000   0.000000   0.566123
    31  H   -0.000055  -0.000151   0.005547  -0.000002   0.000000  -0.029155
    32  H   -0.000162  -0.000031  -0.004324  -0.000002   0.000001  -0.028496
    33  H   -0.000002   0.000000   0.000000  -0.000178   0.000213   0.000000
    34  H    0.000000   0.000000   0.000000   0.000534   0.001311   0.000000
    35  H    0.000013   0.000000  -0.000001   0.000000   0.001523   0.000000
    36  H    0.000000   0.000000   0.000000  -0.000092  -0.000202   0.000000
    37  H   -0.000001   0.000000   0.000000   0.000000   0.000000   0.000000
    38  H    0.000000   0.000000   0.000000   0.000000   0.000000   0.000000
    39  H    0.000000   0.000000   0.000000   0.000000   0.000000   0.000000
    40  H    0.000000   0.000000   0.000000   0.000000   0.000000   0.000000
    41  H   -0.000003   0.000014   0.000000   0.000000   0.000000   0.000000
    42  H    0.000000   0.000000   0.000000   0.000000   0.000000   0.000000
    43  H    0.000000   0.000000   0.000000   0.000000   0.000000   0.000000
              31         32         33         34         35         36
     1  C   -0.005807  -0.007775  -0.000169  -0.000114   0.000027  -0.000201
     2  C    0.001445  -0.000053  -0.009050   0.005502   0.002587  -0.004089
     3  C   -0.000366  -0.000011   0.003705  -0.000040   0.000217   0.002279
     4  C   -0.000730   0.000047   0.000025  -0.000002  -0.000003  -0.000092
     5  C    0.003519  -0.000004   0.000002   0.000000   0.000000   0.000002
     6  C   -0.006456   0.005264   0.000000   0.000000  -0.000001  -0.000001
     7  C   -0.030898  -0.027078  -0.000002   0.000003  -0.000014   0.000004
     8  C   -0.000197   0.003076  -0.000083   0.000313   0.000264  -0.000144
     9  C    0.000019   0.000111   0.005161  -0.008452  -0.002852   0.006487
    10  C   -0.000021  -0.000005  -0.022577  -0.023114  -0.022209  -0.019756
    11  O    0.000055   0.007003   0.000001   0.000000  -0.000011   0.000002
    12  C    0.372995   0.365526   0.000000   0.000000   0.000000   0.000000
    13  C    0.000001   0.000000   0.361070   0.362077   0.349859  -0.006225
    14  O   -0.000002   0.000000  -0.002799   0.001785   0.003684   0.237726
    15  C    0.000024   0.000000  -0.000001   0.000000   0.000000  -0.000023
    16  O    0.000000   0.000000   0.000000   0.000000   0.000000  -0.000001
    17  C   -0.000006   0.000000  -0.000008   0.000000   0.000000   0.000103
    18  C    0.000001   0.000000   0.000000   0.000000   0.000000   0.000000
    19  O    0.000000   0.000000   0.000000   0.000000   0.000000   0.000000
    20  H    0.000012   0.000000  -0.000002  -0.000001  -0.000041  -0.000037
    21  H    0.000004   0.000000   0.002298  -0.000159  -0.000002   0.003766
    22  H    0.005389  -0.000029  -0.000001   0.000000  -0.000001   0.000016
    23  H   -0.000025   0.000000   0.000000   0.000000   0.000000   0.000000
    24  H   -0.000269  -0.000054   0.000000   0.000000   0.000000   0.000000
    25  H   -0.000055  -0.000162  -0.000002   0.000000   0.000013   0.000000
    26  H   -0.000151  -0.000031   0.000000   0.000000   0.000000   0.000000
    27  H    0.005547  -0.004324   0.000000   0.000000  -0.000001   0.000000
    28  H   -0.000002  -0.000002  -0.000178   0.000534   0.000000  -0.000092
    29  H    0.000000   0.000001   0.000213   0.001311   0.001523  -0.000202
    30  H   -0.029155  -0.028496   0.000000   0.000000   0.000000   0.000000
    31  H    0.553203  -0.030202   0.000000   0.000000   0.000000   0.000000
    32  H   -0.030202   0.563495   0.000000   0.000000   0.000000   0.000000
    33  H    0.000000   0.000000   0.550551  -0.031493  -0.025794   0.005051
    34  H    0.000000   0.000000  -0.031493   0.548479  -0.024475  -0.000239
    35  H    0.000000   0.000000  -0.025794  -0.024475   0.550390  -0.000016
    36  H    0.000000   0.000000   0.005051  -0.000239  -0.000016   0.335977
    37  H    0.000000   0.000000   0.000000   0.000000   0.000000   0.000000
    38  H   -0.000006   0.000000   0.000000   0.000000   0.000000   0.000019
    39  H    0.000000   0.000000  -0.000005   0.000000   0.000000   0.000405
    40  H    0.000000   0.000000   0.000000   0.000000   0.000000  -0.000003
    41  H   -0.000005   0.000000   0.000000   0.000000   0.000000   0.000000
    42  H    0.000039   0.000000   0.000000   0.000000   0.000000   0.000000
    43  H    0.000000   0.000000   0.000000   0.000000   0.000000   0.000000
              37         38         39         40         41         42
     1  C    0.000000  -0.000007  -0.000005   0.000000   0.000001  -0.000001
     2  C   -0.000006  -0.000006   0.000094  -0.000001  -0.000004  -0.000005
     3  C   -0.000241   0.000319  -0.000718   0.000136  -0.000057  -0.000096
     4  C    0.007351  -0.001703  -0.005685   0.004371  -0.007477   0.001836
     5  C   -0.000087  -0.000095  -0.000005  -0.000105   0.005277  -0.001306
     6  C    0.000006   0.000000   0.000000   0.000001   0.000036  -0.000049
     7  C    0.000000   0.000001   0.000000   0.000000   0.000004   0.000004
     8  C    0.000000   0.000000   0.000000   0.000000   0.000000   0.000000
     9  C    0.000000   0.000000   0.000000   0.000000   0.000000   0.000000
    10  C    0.000000  -0.000002  -0.000061   0.000000   0.000000   0.000000
    11  O    0.000000   0.000000   0.000000   0.000000   0.000000   0.000000
    12  C    0.000000  -0.000001   0.000000   0.000000  -0.000004  -0.000007
    13  C    0.000000   0.000000   0.000002   0.000000   0.000000   0.000000
    14  O    0.000000   0.000011  -0.000012   0.000001   0.000000   0.000000
    15  C   -0.029910  -0.024191  -0.024979  -0.024629  -0.029779  -0.033127
    16  O    0.234568   0.004106   0.000280  -0.000829  -0.002243   0.003713
    17  C   -0.001826   0.346429   0.365564   0.359415   0.006394  -0.004676
    18  C   -0.013430   0.000278   0.005090  -0.010192   0.367402   0.354283
    19  O    0.024655   0.000012   0.000150   0.012172  -0.041994  -0.038474
    20  H   -0.000079  -0.000007   0.000153  -0.000010  -0.000003   0.000002
    21  H   -0.000113  -0.000026   0.005673  -0.000224   0.000001  -0.000010
    22  H   -0.000188   0.003138   0.000124  -0.000003  -0.000110   0.002858
    23  H   -0.000409  -0.000021  -0.000001  -0.000004   0.003292   0.000306
    24  H   -0.000007  -0.000035  -0.000002   0.000001   0.000611   0.000817
    25  H   -0.000001   0.000000   0.000000   0.000000  -0.000003   0.000000
    26  H    0.000000   0.000000   0.000000   0.000000   0.000014   0.000000
    27  H    0.000000   0.000000   0.000000   0.000000   0.000000   0.000000
    28  H    0.000000   0.000000   0.000000   0.000000   0.000000   0.000000
    29  H    0.000000   0.000000   0.000000   0.000000   0.000000   0.000000
    30  H    0.000000   0.000000   0.000000   0.000000   0.000000   0.000000
    31  H    0.000000  -0.000006   0.000000   0.000000  -0.000005   0.000039
    32  H    0.000000   0.000000   0.000000   0.000000   0.000000   0.000000
    33  H    0.000000   0.000000  -0.000005   0.000000   0.000000   0.000000
    34  H    0.000000   0.000000   0.000000   0.000000   0.000000   0.000000
    35  H    0.000000   0.000000   0.000000   0.000000   0.000000   0.000000
    36  H    0.000000   0.000019   0.000405  -0.000003   0.000000   0.000000
    37  H    0.347914  -0.000172  -0.000529   0.003476  -0.000439   0.000949
    38  H   -0.000172   0.571327  -0.025796  -0.025825  -0.000124   0.000923
    39  H   -0.000529  -0.025796   0.549950  -0.032104  -0.000130  -0.000106
    40  H    0.003476  -0.025825  -0.032104   0.559375   0.000330   0.000178
    41  H   -0.000439  -0.000124  -0.000130   0.000330   0.590710  -0.042602
    42  H    0.000949   0.000923  -0.000106   0.000178  -0.042602   0.610134
    43  H   -0.000763  -0.000021   0.000002  -0.000296  -0.002953  -0.003674
              43
     1  C    0.000000
     2  C    0.000000
     3  C    0.000002
     4  C   -0.000141
     5  C    0.000010
     6  C    0.000000
     7  C    0.000000
     8  C    0.000000
     9  C    0.000000
    10  C    0.000000
    11  O    0.000000
    12  C    0.000000
    13  C    0.000000
    14  O    0.000000
    15  C    0.004967
    16  O    0.000150
    17  C    0.000168
    18  C   -0.019165
    19  O    0.244157
    20  H    0.000000
    21  H    0.000000
    22  H    0.000000
    23  H    0.000000
    24  H   -0.000001
    25  H    0.000000
    26  H    0.000000
    27  H    0.000000
    28  H    0.000000
    29  H    0.000000
    30  H    0.000000
    31  H    0.000000
    32  H    0.000000
    33  H    0.000000
    34  H    0.000000
    35  H    0.000000
    36  H    0.000000
    37  H   -0.000763
    38  H   -0.000021
    39  H    0.000002
    40  H   -0.000296
    41  H   -0.002953
    42  H   -0.003674
    43  H    0.333196
 Mulliken charges:
               1
     1  C    0.076436
     2  C    0.107653
     3  C   -0.372305
     4  C   -0.090538
     5  C   -0.289010
     6  C   -0.290232
     7  C   -0.142528
     8  C    0.398231
     9  C   -0.393433
    10  C    0.239709
    11  O   -0.587802
    12  C   -0.473140
    13  C   -0.495427
    14  O   -0.702653
    15  C    0.292058
    16  O   -0.717689
    17  C   -0.489830
    18  C   -0.055045
    19  O   -0.695241
    20  H    0.184517
    21  H    0.165232
    22  H    0.155037
    23  H    0.142744
    24  H    0.147529
    25  H    0.143091
    26  H    0.142120
    27  H    0.146931
    28  H    0.200213
    29  H    0.201909
    30  H    0.152862
    31  H    0.162102
    32  H    0.153702
    33  H    0.164089
    34  H    0.168086
    35  H    0.166856
    36  H    0.439286
    37  H    0.429280
    38  H    0.151475
    39  H    0.162649
    40  H    0.154768
    41  H    0.153855
    42  H    0.148091
    43  H    0.444362
 Sum of Mulliken charges =   0.00000
 Mulliken charges with hydrogens summed into heavy atoms:
               1
     1  C    0.076436
     2  C    0.107653
     3  C   -0.022555
     4  C    0.064499
     5  C    0.001263
     6  C   -0.005022
     7  C    0.004403
     8  C    0.398231
     9  C    0.008688
    10  C    0.239709
    11  O   -0.587802
    12  C   -0.004474
    13  C    0.003603
    14  O   -0.263367
    15  C    0.292058
    16  O   -0.288409
    17  C   -0.020937
    18  C    0.246901
    19  O   -0.250879
 Electronic spatial extent (au):  <R**2>=           5673.4218
 Charge=              0.0000 electrons
 Dipole moment (field-independent basis, Debye):
    X=             -5.8386    Y=             -1.3743    Z=              0.8991  Tot=              6.0652
 Quadrupole moment (field-independent basis, Debye-Ang):
   XX=           -120.9124   YY=           -109.9914   ZZ=           -117.0498
   XY=            -21.4980   XZ=             14.5074   YZ=             -2.1152
 Traceless Quadrupole moment (field-independent basis, Debye-Ang):
   XX=             -4.9279   YY=              5.9931   ZZ=             -1.0652
   XY=            -21.4980   XZ=             14.5074   YZ=             -2.1152
 Octapole moment (field-independent basis, Debye-Ang**2):
  XXX=           -191.9105  YYY=            -29.7740  ZZZ=             -3.0917  XYY=            -33.1448
  XXY=            -12.0843  XXZ=              1.2952  XZZ=             -8.8000  YZZ=              4.4286
  YYZ=              9.1129  XYZ=              5.6216
 Hexadecapole moment (field-independent basis, Debye-Ang**3):
 XXXX=          -4412.1915 YYYY=          -1834.6957 ZZZZ=           -612.5067 XXXY=           -475.9042
 XXXZ=            179.3005 YYYX=            -23.5822 YYYZ=              5.6927 ZZZX=              4.8106
 ZZZY=             -4.9988 XXYY=          -1135.3439 XXZZ=           -862.9564 YYZZ=           -439.1263
 XXYZ=            -38.0568 YYXZ=             32.5126 ZZXY=             -3.3544
 N-N= 1.598811082678D+03 E-N=-5.263837246371D+03  KE= 8.789663510862D+02
 D1PCM: PCM CHGder 1st derivatives, ID1Alg=3 FixD1E=F DoIter=F DoCFld=F I1PDM=0.
 Calling FoFJK, ICntrl=      2127 FMM=F ISym2X=0 I1Cent= 0 IOpClX= 0 NMat=1 NMatS=1 NMatT=0.
 ***** Axes restored to original set *****
 -------------------------------------------------------------------
 Center     Atomic                   Forces (Hartrees/Bohr)
 Number     Number              X              Y              Z
 -------------------------------------------------------------------
      1        6           0.019065506   -0.010937590   -0.000679337
      2        6          -0.022345746    0.003862209    0.010151817
      3        6           0.000360759   -0.006720735   -0.004824607
      4        6          -0.004970282    0.005444181    0.005072040
      5        6          -0.006594204    0.004545081   -0.002817956
      6        6           0.000157431   -0.003208063    0.005436140
      7        6          -0.004258316    0.004946205    0.004187993
      8        6          -0.003597899    0.020194845    0.000333047
      9        6          -0.007277788    0.002484984    0.001119421
     10        6           0.005588235   -0.013131643    0.005215250
     11        8           0.015126345    0.011488858   -0.003975796
     12        6           0.001408413    0.004106449   -0.006216401
     13        6          -0.002637138   -0.004269907    0.003943639
     14        8          -0.001373579   -0.008623859   -0.010937422
     15        6          -0.004799612   -0.006076335   -0.006928090
     16        8          -0.004034993    0.002686371    0.006280645
     17        6          -0.000231036   -0.001739778   -0.003218007
     18        6          -0.000692918    0.004267941    0.001411495
     19        8          -0.002346934   -0.008162421   -0.001943812
     20        1          -0.001061099    0.001114308    0.000741055
     21        1          -0.001791581   -0.001487925    0.001066980
     22        1          -0.000446598   -0.003167323    0.001117869
     23        1          -0.000731743   -0.001342413   -0.000529116
     24        1          -0.001309186   -0.001240582   -0.000105034
     25        1           0.002484784   -0.000594077   -0.001040575
     26        1           0.000239844    0.000027497   -0.001076349
     27        1           0.002879363   -0.001359116   -0.002092558
     28        1           0.000901917   -0.002939750    0.001322623
     29        1           0.001787473   -0.002482668   -0.002818608
     30        1          -0.000363386    0.001201970    0.000361866
     31        1          -0.001128254   -0.000551238   -0.000034464
     32        1           0.000477311   -0.000343333    0.000059000
     33        1          -0.002049719    0.001793584    0.000922320
     34        1           0.001625318    0.001703525   -0.001554207
     35        1           0.000152149    0.000458300   -0.000185141
     36        1           0.000006982   -0.000717408   -0.000662039
     37        1           0.004601068    0.000429075    0.002395186
     38        1           0.000339380   -0.000562271   -0.001474436
     39        1           0.003730837    0.002335102    0.000964244
     40        1          -0.001337480    0.004381921   -0.000295451
     41        1           0.008066216    0.002704804    0.000028734
     42        1           0.004989818    0.001761501   -0.001047723
     43        1           0.001390344   -0.002280276    0.002325766
 -------------------------------------------------------------------
 Cartesian Forces:  Max     0.022345746 RMS     0.005111399

 GradGradGradGradGradGradGradGradGradGradGradGradGradGradGradGradGradGrad
 Berny optimization.
 FormGI is forming the generalized inverse of G from B-inverse, IUseBI=4.
 Internal  Forces:  Max     0.019075373 RMS     0.003587806
 Search for a local minimum.
 Step number   1 out of a maximum of  258
 All quantities printed in internal units (Hartrees-Bohrs-Radians)
 Mixed Optimization -- RFO/linear search
 Second derivative matrix not updated -- first step.
 ITU=  0
     Eigenvalues ---    0.00230   0.00230   0.00230   0.00338   0.00371
     Eigenvalues ---    0.00388   0.00531   0.00681   0.00783   0.00920
     Eigenvalues ---    0.01093   0.01209   0.01215   0.01263   0.01361
     Eigenvalues ---    0.01400   0.02448   0.02606   0.03199   0.03917
     Eigenvalues ---    0.04145   0.04275   0.04416   0.04602   0.04678
     Eigenvalues ---    0.04799   0.04885   0.05055   0.05069   0.05217
     Eigenvalues ---    0.05365   0.05382   0.05399   0.05459   0.05483
     Eigenvalues ---    0.05566   0.05599   0.05612   0.05792   0.05834
     Eigenvalues ---    0.05874   0.06057   0.06620   0.07740   0.08080
     Eigenvalues ---    0.08472   0.09089   0.09101   0.09192   0.09697
     Eigenvalues ---    0.10297   0.11515   0.12088   0.13584   0.13723
     Eigenvalues ---    0.14526   0.15856   0.16000   0.16000   0.16000
     Eigenvalues ---    0.16000   0.16000   0.16000   0.16000   0.16000
     Eigenvalues ---    0.16000   0.16000   0.16000   0.16000   0.16138
     Eigenvalues ---    0.16500   0.16996   0.18171   0.19537   0.20751
     Eigenvalues ---    0.22040   0.23323   0.24651   0.24990   0.26099
     Eigenvalues ---    0.26754   0.26905   0.27563   0.27910   0.28377
     Eigenvalues ---    0.28443   0.28801   0.29439   0.29557   0.30033
     Eigenvalues ---    0.30944   0.32186   0.32298   0.33750   0.33824
     Eigenvalues ---    0.33838   0.33838   0.33924   0.33945   0.33952
     Eigenvalues ---    0.33990   0.34122   0.34127   0.34137   0.34164
     Eigenvalues ---    0.34196   0.34199   0.34267   0.34268   0.34278
     Eigenvalues ---    0.34330   0.34367   0.34420   0.34440   0.34627
     Eigenvalues ---    0.40134   0.40647   0.41711   0.51454   0.51489
     Eigenvalues ---    0.52606   0.53006   0.93986
 RFO step:  Lambda=-1.38853502D-02 EMin= 2.30000000D-03
 Linear search not attempted -- first point.
 Iteration  1 RMS(Cart)=  0.03356037 RMS(Int)=  0.00049126
 Iteration  2 RMS(Cart)=  0.00068348 RMS(Int)=  0.00026812
 Iteration  3 RMS(Cart)=  0.00000031 RMS(Int)=  0.00026812
 Variable       Old X    -DE/DX   Delta X   Delta X   Delta X     New X
                                 (Linear)    (Quad)   (Total)
    R1        2.53584   0.01583   0.00000   0.03181   0.03185   2.56769
    R2        2.82392   0.00584   0.00000   0.01895   0.01903   2.84295
    R3        2.79046   0.00164   0.00000   0.00290   0.00303   2.79349
    R4        2.85083   0.00013   0.00000   0.00371   0.00368   2.85451
    R5        2.85648   0.01052   0.00000   0.03667   0.03654   2.89302
    R6        2.92637  -0.00087   0.00000  -0.00364  -0.00369   2.92268
    R7        2.07347   0.00085   0.00000   0.00240   0.00240   2.07587
    R8        2.06285   0.00151   0.00000   0.00418   0.00418   2.06703
    R9        2.92901   0.00062   0.00000  -0.00074  -0.00082   2.92819
   R10        2.96494  -0.00866   0.00000  -0.03150  -0.03150   2.93344
   R11        2.07604  -0.00173   0.00000  -0.00491  -0.00491   2.07113
   R12        2.89410   0.00678   0.00000   0.01855   0.01853   2.91263
   R13        2.07458   0.00011   0.00000   0.00032   0.00032   2.07489
   R14        2.07424  -0.00025   0.00000  -0.00071  -0.00071   2.07353
   R15        2.90323   0.00435   0.00000   0.01173   0.01179   2.91502
   R16        2.07629   0.00000   0.00000   0.00001   0.00001   2.07630
   R17        2.07604  -0.00030   0.00000  -0.00084  -0.00084   2.07519
   R18        2.89095   0.00699   0.00000   0.02267   0.02267   2.91363
   R19        2.07754   0.00043   0.00000   0.00122   0.00122   2.07876
   R20        2.82662   0.01453   0.00000   0.03774   0.03783   2.86445
   R21        2.31148   0.01908   0.00000   0.02000   0.02000   2.33148
   R22        2.89306   0.00887   0.00000   0.02760   0.02752   2.92058
   R23        2.06777  -0.00022   0.00000  -0.00061  -0.00061   2.06715
   R24        2.06881  -0.00013   0.00000  -0.00036  -0.00036   2.06845
   R25        2.88855   0.00239   0.00000   0.00772   0.00772   2.89627
   R26        2.69292   0.01445   0.00000   0.03353   0.03353   2.72645
   R27        2.07001   0.00129   0.00000   0.00364   0.00364   2.07364
   R28        2.06715   0.00104   0.00000   0.00291   0.00291   2.07006
   R29        2.07054   0.00034   0.00000   0.00095   0.00095   2.07150
   R30        2.07100   0.00118   0.00000   0.00332   0.00332   2.07432
   R31        2.07124   0.00012   0.00000   0.00035   0.00035   2.07159
   R32        2.06995   0.00012   0.00000   0.00033   0.00033   2.07028
   R33        1.83648   0.00022   0.00000   0.00040   0.00040   1.83688
   R34        2.71371   0.00663   0.00000   0.01596   0.01596   2.72967
   R35        2.91322  -0.00101   0.00000  -0.00338  -0.00338   2.90984
   R36        2.93105  -0.00922   0.00000  -0.03183  -0.03183   2.89922
   R37        1.85092  -0.00477   0.00000  -0.00902  -0.00902   1.84190
   R38        2.06880   0.00132   0.00000   0.00371   0.00371   2.07251
   R39        2.06627   0.00063   0.00000   0.00175   0.00175   2.06802
   R40        2.07116  -0.00041   0.00000  -0.00117  -0.00117   2.07000
   R41        2.70684   0.00541   0.00000   0.01288   0.01288   2.71972
   R42        2.06594   0.00154   0.00000   0.00429   0.00429   2.07023
   R43        2.06863   0.00253   0.00000   0.00709   0.00709   2.07572
   R44        1.84024  -0.00320   0.00000  -0.00593  -0.00593   1.83431
    A1        2.30430  -0.00711   0.00000  -0.02461  -0.02460   2.27970
    A2        1.85067   0.01289   0.00000   0.05167   0.05173   1.90240
    A3        2.12508  -0.00571   0.00000  -0.02569  -0.02590   2.09918
    A4        2.19860   0.00539   0.00000   0.02153   0.02160   2.22021
    A5        1.98680  -0.00625   0.00000  -0.01644  -0.01655   1.97025
    A6        2.09764   0.00085   0.00000  -0.00521  -0.00520   2.09244
    A7        1.99222  -0.00092   0.00000  -0.00762  -0.00768   1.98453
    A8        1.90765   0.00073   0.00000   0.00154   0.00133   1.90898
    A9        1.87457   0.00161   0.00000   0.01979   0.01984   1.89441
   A10        1.93398  -0.00145   0.00000  -0.01376  -0.01374   1.92024
   A11        1.91066   0.00041   0.00000   0.00383   0.00376   1.91441
   A12        1.83746  -0.00023   0.00000  -0.00229  -0.00232   1.83514
   A13        1.93925   0.00261   0.00000   0.01781   0.01789   1.95714
   A14        1.95886  -0.00318   0.00000  -0.01640  -0.01661   1.94225
   A15        1.88915  -0.00026   0.00000  -0.01387  -0.01423   1.87492
   A16        1.94765   0.00038   0.00000   0.00523   0.00538   1.95303
   A17        1.87335   0.00040   0.00000   0.01684   0.01687   1.89022
   A18        1.85035   0.00005   0.00000  -0.01016  -0.01043   1.83992
   A19        2.05885  -0.00197   0.00000  -0.01832  -0.01839   2.04046
   A20        1.91046  -0.00167   0.00000  -0.01270  -0.01268   1.89778
   A21        1.89063   0.00080   0.00000   0.00325   0.00337   1.89400
   A22        1.86410   0.00224   0.00000   0.00932   0.00908   1.87319
   A23        1.87865   0.00114   0.00000   0.02063   0.02062   1.89927
   A24        1.85043  -0.00039   0.00000  -0.00017  -0.00032   1.85011
   A25        2.04265   0.00257   0.00000   0.00593   0.00590   2.04855
   A26        1.90034   0.00078   0.00000   0.01374   0.01384   1.91418
   A27        1.87760  -0.00077   0.00000  -0.00308  -0.00310   1.87449
   A28        1.90515  -0.00185   0.00000  -0.01585  -0.01591   1.88923
   A29        1.89384  -0.00183   0.00000  -0.00867  -0.00864   1.88519
   A30        1.83277   0.00098   0.00000   0.00848   0.00838   1.84115
   A31        1.96448  -0.00032   0.00000  -0.00471  -0.00477   1.95971
   A32        1.95495   0.00102   0.00000   0.00986   0.00985   1.96480
   A33        1.86684  -0.00164   0.00000  -0.02649  -0.02650   1.84034
   A34        1.96456   0.00003   0.00000   0.01185   0.01174   1.97630
   A35        1.83848   0.00193   0.00000   0.01943   0.01943   1.85791
   A36        1.86485  -0.00113   0.00000  -0.01231  -0.01242   1.85243
   A37        1.96086  -0.01367   0.00000  -0.05847  -0.05822   1.90264
   A38        2.15065   0.01094   0.00000   0.04481   0.04468   2.19534
   A39        2.17145   0.00273   0.00000   0.01373   0.01360   2.18506
   A40        1.78935   0.01125   0.00000   0.05071   0.05048   1.83983
   A41        1.91358  -0.00129   0.00000   0.00954   0.01005   1.92363
   A42        1.89037  -0.00319   0.00000   0.00624   0.00583   1.89620
   A43        1.97044  -0.00411   0.00000  -0.02443  -0.02520   1.94524
   A44        1.96790  -0.00193   0.00000  -0.00465  -0.00542   1.96248
   A45        1.92567  -0.00008   0.00000  -0.02967  -0.03014   1.89552
   A46        1.83702  -0.00422   0.00000  -0.02747  -0.02744   1.80957
   A47        1.98067  -0.00135   0.00000  -0.01357  -0.01331   1.96736
   A48        1.89187   0.00392   0.00000   0.03017   0.02997   1.92183
   A49        1.94283   0.00427   0.00000   0.02025   0.01997   1.96280
   A50        1.89193  -0.00124   0.00000  -0.01188  -0.01162   1.88032
   A51        1.91596  -0.00144   0.00000   0.00183   0.00184   1.91780
   A52        1.93031  -0.00006   0.00000  -0.00053  -0.00053   1.92978
   A53        1.96233  -0.00052   0.00000  -0.00321  -0.00321   1.95911
   A54        1.93646  -0.00046   0.00000  -0.00226  -0.00226   1.93420
   A55        1.88350   0.00020   0.00000   0.00037   0.00037   1.88387
   A56        1.87467   0.00034   0.00000   0.00239   0.00239   1.87706
   A57        1.87312   0.00058   0.00000   0.00365   0.00365   1.87676
   A58        1.94567  -0.00067   0.00000  -0.00156  -0.00155   1.94412
   A59        1.92825  -0.00272   0.00000  -0.01415  -0.01419   1.91406
   A60        1.95113  -0.00037   0.00000  -0.00600  -0.00607   1.94506
   A61        1.85396   0.00285   0.00000   0.02393   0.02396   1.87792
   A62        1.88813   0.00016   0.00000  -0.00182  -0.00184   1.88629
   A63        1.89319   0.00101   0.00000   0.00136   0.00125   1.89443
   A64        1.88968   0.00160   0.00000   0.00921   0.00921   1.89889
   A65        1.89914  -0.00298   0.00000  -0.02622  -0.02634   1.87279
   A66        1.94758   0.00048   0.00000  -0.00049  -0.00041   1.94717
   A67        1.96767  -0.00118   0.00000  -0.02500  -0.02511   1.94256
   A68        1.86985   0.00375   0.00000   0.04630   0.04628   1.91613
   A69        1.87591   0.00096   0.00000   0.00843   0.00763   1.88354
   A70        1.89981  -0.00074   0.00000   0.00104   0.00064   1.90045
   A71        1.83223   0.00382   0.00000   0.02194   0.02194   1.85417
   A72        1.94192   0.00216   0.00000   0.00772   0.00771   1.94963
   A73        1.96093  -0.00339   0.00000  -0.01716  -0.01718   1.94375
   A74        1.94367  -0.00401   0.00000  -0.02071  -0.02072   1.92295
   A75        1.89765   0.00007   0.00000  -0.00374  -0.00375   1.89390
   A76        1.88695   0.00035   0.00000  -0.00236  -0.00237   1.88458
   A77        1.82782   0.00510   0.00000   0.03829   0.03827   1.86609
   A78        1.91111  -0.01360   0.00000  -0.05348  -0.05324   1.85788
   A79        1.94794  -0.00243   0.00000  -0.02708  -0.02658   1.92136
   A80        1.94290   0.00055   0.00000  -0.01563  -0.01556   1.92734
   A81        1.84492   0.01034   0.00000   0.07392   0.07315   1.91807
   A82        1.90120   0.00690   0.00000   0.03885   0.03779   1.93899
   A83        1.91276  -0.00111   0.00000  -0.01074  -0.01264   1.90012
   A84        1.86265   0.00129   0.00000   0.00741   0.00741   1.87005
    D1        0.09668  -0.00051   0.00000  -0.01161  -0.01159   0.08509
    D2       -3.06306  -0.00084   0.00000  -0.01929  -0.01933  -3.08238
    D3       -3.13132   0.00045   0.00000   0.00689   0.00715  -3.12417
    D4       -0.00787   0.00012   0.00000  -0.00078  -0.00059  -0.00846
    D5        0.35821   0.00040   0.00000   0.01438   0.01413   0.37234
    D6       -1.87626  -0.00023   0.00000  -0.00622  -0.00640  -1.88267
    D7        2.36920   0.00157   0.00000   0.01935   0.01921   2.38841
    D8       -2.68568  -0.00139   0.00000  -0.00958  -0.00948  -2.69516
    D9        1.36303  -0.00203   0.00000  -0.03017  -0.03001   1.33302
   D10       -0.67469  -0.00023   0.00000  -0.00460  -0.00440  -0.67909
   D11        0.00069  -0.00019   0.00000   0.00055   0.00036   0.00105
   D12       -3.11917  -0.00023   0.00000  -0.00301  -0.00312  -3.12230
   D13        3.06682   0.00043   0.00000   0.01623   0.01636   3.08317
   D14       -0.05305   0.00039   0.00000   0.01267   0.01288  -0.04017
   D15        0.65924  -0.00147   0.00000  -0.00656  -0.00651   0.65273
   D16       -1.51743   0.00055   0.00000   0.01601   0.01605  -1.50139
   D17        2.78083  -0.00037   0.00000   0.00762   0.00762   2.78845
   D18       -2.46316  -0.00105   0.00000   0.00164   0.00180  -2.46136
   D19        1.64335   0.00097   0.00000   0.02421   0.02435   1.66771
   D20       -0.34156   0.00004   0.00000   0.01582   0.01592  -0.32564
   D21        0.01186  -0.00007   0.00000   0.00041   0.00027   0.01213
   D22        2.14042   0.00156   0.00000  -0.00123  -0.00101   2.13941
   D23       -2.00951   0.00165   0.00000   0.01387   0.01409  -1.99542
   D24        3.13647  -0.00032   0.00000  -0.00645  -0.00652   3.12995
   D25       -1.01816   0.00130   0.00000  -0.00810  -0.00780  -1.02595
   D26        1.11510   0.00140   0.00000   0.00701   0.00730   1.12240
   D27       -1.38266   0.00027   0.00000   0.00377   0.00383  -1.37882
   D28        2.70610   0.00018   0.00000  -0.00445  -0.00434   2.70176
   D29        0.67012   0.00210   0.00000   0.02603   0.02592   0.69604
   D30        0.77993  -0.00061   0.00000  -0.01091  -0.01079   0.76914
   D31       -1.41450  -0.00071   0.00000  -0.01913  -0.01896  -1.43346
   D32        2.83270   0.00122   0.00000   0.01135   0.01131   2.84401
   D33        2.79897  -0.00148   0.00000  -0.01934  -0.01926   2.77971
   D34        0.60454  -0.00158   0.00000  -0.02756  -0.02743   0.57711
   D35       -1.43144   0.00034   0.00000   0.00292   0.00283  -1.42861
   D36        0.66245   0.00150   0.00000  -0.00340  -0.00325   0.65919
   D37       -1.47258   0.00137   0.00000   0.00856   0.00851  -1.46407
   D38        2.80040   0.00227   0.00000   0.01375   0.01379   2.81419
   D39        2.86310  -0.00039   0.00000  -0.00732  -0.00717   2.85593
   D40        0.72807  -0.00053   0.00000   0.00464   0.00460   0.73267
   D41       -1.28213   0.00038   0.00000   0.00983   0.00987  -1.27226
   D42       -1.39991   0.00012   0.00000  -0.00679  -0.00673  -1.40664
   D43        2.74825  -0.00002   0.00000   0.00517   0.00503   2.75329
   D44        0.73805   0.00088   0.00000   0.01036   0.01031   0.74836
   D45        0.91748   0.00273   0.00000   0.04342   0.04318   0.96066
   D46       -1.14207  -0.00029   0.00000   0.00327   0.00329  -1.13878
   D47        2.99678   0.00120   0.00000   0.02082   0.02095   3.01773
   D48       -1.27236   0.00143   0.00000   0.02837   0.02815  -1.24421
   D49        2.95128  -0.00159   0.00000  -0.01178  -0.01174   2.93953
   D50        0.80695  -0.00010   0.00000   0.00577   0.00591   0.81286
   D51        2.97661   0.00072   0.00000   0.01151   0.01135   2.98796
   D52        0.91707  -0.00230   0.00000  -0.02864  -0.02854   0.88853
   D53       -1.22727  -0.00081   0.00000  -0.01109  -0.01088  -1.23815
   D54        0.79636   0.00209   0.00000   0.02397   0.02393   0.82029
   D55       -1.37353   0.00198   0.00000   0.02926   0.02919  -1.34433
   D56        2.93228   0.00085   0.00000   0.01418   0.01411   2.94638
   D57        2.95477   0.00032   0.00000   0.00166   0.00158   2.95635
   D58        0.78488   0.00022   0.00000   0.00695   0.00685   0.79173
   D59       -1.19250  -0.00092   0.00000  -0.00814  -0.00824  -1.20074
   D60       -1.34765   0.00148   0.00000   0.01556   0.01565  -1.33200
   D61        2.76564   0.00137   0.00000   0.02085   0.02092   2.78656
   D62        0.78826   0.00023   0.00000   0.00576   0.00583   0.79409
   D63       -1.24411  -0.00137   0.00000  -0.02454  -0.02464  -1.26875
   D64        0.98530  -0.00022   0.00000  -0.00494  -0.00504   0.98026
   D65        3.01102  -0.00040   0.00000  -0.00205  -0.00200   3.00902
   D66        0.92335   0.00007   0.00000  -0.01483  -0.01495   0.90840
   D67       -3.13043   0.00123   0.00000   0.00477   0.00465  -3.12578
   D68       -1.10471   0.00105   0.00000   0.00766   0.00769  -1.09702
   D69        2.91158  -0.00070   0.00000  -0.01765  -0.01770   2.89388
   D70       -1.14219   0.00046   0.00000   0.00195   0.00190  -1.14029
   D71        0.88353   0.00027   0.00000   0.00484   0.00494   0.88847
   D72       -3.13890   0.00095   0.00000   0.02374   0.02380  -3.11510
   D73        1.03747   0.00109   0.00000   0.02583   0.02589   1.06336
   D74       -1.06038   0.00103   0.00000   0.02493   0.02499  -1.03538
   D75        0.90986   0.00050   0.00000   0.01194   0.01183   0.92169
   D76       -1.19696   0.00064   0.00000   0.01403   0.01392  -1.18304
   D77        2.98838   0.00058   0.00000   0.01313   0.01303   3.00141
   D78       -1.09999  -0.00117   0.00000  -0.01036  -0.01032  -1.11030
   D79        3.07638  -0.00102   0.00000  -0.00827  -0.00823   3.06815
   D80        0.97854  -0.00108   0.00000  -0.00917  -0.00912   0.96941
   D81        0.00624   0.00021   0.00000   0.00002   0.00015   0.00639
   D82        2.10347   0.00095   0.00000   0.00362   0.00407   2.10754
   D83       -2.07756  -0.00186   0.00000  -0.02302  -0.02313  -2.10069
   D84        3.12580   0.00037   0.00000   0.00407   0.00407   3.12986
   D85       -1.06015   0.00110   0.00000   0.00766   0.00798  -1.05217
   D86        1.04200  -0.00170   0.00000  -0.01897  -0.01921   1.02278
   D87       -0.01001  -0.00016   0.00000  -0.00047  -0.00048  -0.01050
   D88       -2.16291   0.00172   0.00000   0.02205   0.02210  -2.14082
   D89        2.01131   0.00166   0.00000   0.01498   0.01510   2.02641
   D90       -2.06734  -0.00338   0.00000  -0.03037  -0.03005  -2.09739
   D91        2.06295  -0.00150   0.00000  -0.00784  -0.00747   2.05547
   D92       -0.04602  -0.00156   0.00000  -0.01491  -0.01447  -0.06048
   D93        2.01874   0.00171   0.00000   0.03400   0.03388   2.05262
   D94       -0.13416   0.00359   0.00000   0.05653   0.05646  -0.07770
   D95       -2.24312   0.00353   0.00000   0.04945   0.04946  -2.19366
   D96        1.11182   0.00131   0.00000   0.00093   0.00094   1.11276
   D97       -3.11413   0.00269   0.00000   0.02067   0.02063  -3.09350
   D98       -1.00400   0.00184   0.00000   0.00859   0.00861  -0.99539
   D99       -3.10282  -0.00201   0.00000  -0.02929  -0.02940  -3.13222
   D100      -1.04559  -0.00063   0.00000  -0.00955  -0.00971  -1.05530
   D101       1.06454  -0.00147   0.00000  -0.02163  -0.02173   1.04281
   D102      -1.00801  -0.00176   0.00000  -0.02997  -0.02983  -1.03784
   D103       1.04922  -0.00038   0.00000  -0.01022  -0.01014   1.03908
   D104      -3.12383  -0.00123   0.00000  -0.02231  -0.02216   3.13719
   D105      -1.39364  -0.00141   0.00000  -0.01726  -0.01752  -1.41116
   D106       2.90415   0.00216   0.00000   0.00558   0.00561   2.90975
   D107       0.77863  -0.00143   0.00000  -0.01293  -0.01269   0.76594
   D108       2.91235  -0.00133   0.00000  -0.02135  -0.02120   2.89115
   D109      -1.26279  -0.00026   0.00000  -0.00979  -0.01020  -1.27299
   D110       0.77655   0.00128   0.00000   0.01924   0.01950   0.79606
   D111      -1.00130   0.00019   0.00000   0.00766   0.00776  -0.99355
   D112       1.13108  -0.00058   0.00000  -0.00389  -0.00379   1.12729
   D113      -3.10783   0.00100   0.00000   0.01954   0.01964  -3.08819
   D114      -3.07835   0.00121   0.00000   0.01100   0.01100  -3.06734
   D115      -0.94596   0.00044   0.00000  -0.00054  -0.00055  -0.94651
   D116       1.09832   0.00203   0.00000   0.02289   0.02288   1.12120
   D117       1.18131  -0.00153   0.00000  -0.02394  -0.02403   1.15727
   D118      -2.96949  -0.00229   0.00000  -0.03549  -0.03558  -3.00508
   D119      -0.92522  -0.00071   0.00000  -0.01206  -0.01215  -0.93737
   D120      -3.08145   0.00004   0.00000  -0.00624  -0.00610  -3.08755
   D121      -1.04485   0.00285   0.00000   0.03528   0.03537  -1.00947
   D122       1.09850   0.00006   0.00000  -0.00941  -0.00935   1.08914
   D123      -0.98870  -0.00374   0.00000  -0.04829  -0.04828  -1.03698
   D124       1.04791  -0.00093   0.00000  -0.00677  -0.00681   1.04110
   D125      -3.09194  -0.00373   0.00000  -0.05146  -0.05153   3.13972
   D126       1.03094   0.00080   0.00000   0.01113   0.01112   1.04206
   D127       3.06754   0.00361   0.00000   0.05265   0.05259   3.12013
   D128      -1.07230   0.00081   0.00000   0.00796   0.00787  -1.06443
   D129      -3.12697  -0.00101   0.00000  -0.02557  -0.02588   3.13033
   D130       1.05557   0.00319   0.00000  -0.00740  -0.00547   1.05011
   D131      -0.99852  -0.00448   0.00000  -0.05372  -0.05535  -1.05387
         Item               Value     Threshold  Converged?
 Maximum Force            0.019075     0.000450     NO 
 RMS     Force            0.003588     0.000300     NO 
 Maximum Displacement     0.160930     0.001800     NO 
 RMS     Displacement     0.033656     0.001200     NO 
 Predicted change in Energy=-7.640841D-03
 GradGradGradGradGradGradGradGradGradGradGradGradGradGradGradGradGradGrad

                          Input orientation:                          
 ---------------------------------------------------------------------
 Center     Atomic      Atomic             Coordinates (Angstroms)
 Number     Number       Type             X           Y           Z
 ---------------------------------------------------------------------
      1          6           0        1.752600    0.736727    0.091452
      2          6           0        1.162634   -0.472322    0.282168
      3          6           0       -0.273421   -0.737192    0.668595
      4          6           0       -1.282550    0.236749    0.016589
      5          6           0       -1.323486    1.606158    0.740524
      6          6           0        0.017650    2.161767    1.258457
      7          6           0        1.219487    2.129155    0.292009
      8          6           0        3.162799    0.527780   -0.299585
      9          6           0        3.446116   -0.960473   -0.349446
     10          6           0        2.112982   -1.645300    0.027849
     11          8           0        3.987047    1.416633   -0.529235
     12          6           0        0.948729    2.856849   -1.040047
     13          6           0        2.252403   -2.568489    1.243279
     14          8           0        1.669472   -2.404087   -1.116328
     15          6           0       -2.692761   -0.402804   -0.092663
     16          8           0       -3.073818   -0.831814    1.232959
     17          6           0       -2.694986   -1.607845   -1.051265
     18          6           0       -3.731651    0.617720   -0.575369
     19          8           0       -5.001765   -0.059101   -0.567942
     20          1           0       -0.369075   -0.701341    1.762335
     21          1           0       -0.523617   -1.765843    0.393394
     22          1           0       -0.957244    0.403273   -1.016681
     23          1           0       -2.000197    1.529668    1.601794
     24          1           0       -1.775210    2.343868    0.065455
     25          1           0        0.303648    1.637739    2.180850
     26          1           0       -0.151737    3.205565    1.554622
     27          1           0        2.030664    2.685242    0.784787
     28          1           0        3.774588   -1.249349   -1.352069
     29          1           0        4.248131   -1.187963    0.359863
     30          1           0        0.587296    3.876431   -0.855815
     31          1           0        0.201256    2.339174   -1.650997
     32          1           0        1.865916    2.933859   -1.635417
     33          1           0        1.298552   -3.052498    1.489879
     34          1           0        2.978685   -3.359836    1.024133
     35          1           0        2.592885   -2.018166    2.127269
     36          1           0        0.956683   -3.003333   -0.837601
     37          1           0       -4.030801   -1.013067    1.196167
     38          1           0       -2.337619   -1.331759   -2.050699
     39          1           0       -2.069270   -2.421107   -0.670894
     40          1           0       -3.709758   -2.007442   -1.153485
     41          1           0       -3.761939    1.474874    0.106195
     42          1           0       -3.479447    0.974075   -1.583308
     43          1           0       -5.669072    0.581424   -0.862281
 ---------------------------------------------------------------------
                    Distance matrix (angstroms):
                    1          2          3          4          5
     1  C    0.000000
     2  C    1.358761   0.000000
     3  C    2.571049   1.510541   0.000000
     4  C    3.076966   2.559735   1.546615   0.000000
     5  C    3.261827   3.272761   2.568872   1.549529   0.000000
     6  C    2.530354   3.033571   2.972646   2.634094   1.541299
     7  C    1.504423   2.602116   3.253696   3.149166   2.634655
     8  C    1.478253   2.310693   3.787497   4.466072   4.729851
     9  C    2.437801   2.418991   3.862799   4.891586   5.524920
    10  C    2.409973   1.530920   2.632514   3.882251   4.784266
    11  O    2.416667   3.493399   4.921925   5.427588   5.463513
    12  C    2.534052   3.588508   4.162961   3.600001   3.146049
    13  C    3.535670   2.550538   3.172332   4.676540   5.519731
    14  O    3.366059   2.438112   3.120788   4.119703   5.337393
    15  C    4.592784   3.874197   2.558229   1.552308   2.570028
    16  O    5.201699   4.356692   2.858266   2.414544   3.041358
    17  C    5.155951   4.236589   3.095146   2.556914   3.927001
    18  C    5.525923   5.087002   3.916962   2.548264   2.916820
    19  O    6.832978   6.236446   4.934174   3.776474   4.244397
    20  H    3.059640   2.142306   1.098501   2.182219   2.698064
    21  H    3.396349   2.128147   1.093826   2.174474   3.482913
    22  H    2.946592   2.635823   2.146726   1.095993   2.160749
    23  H    4.122302   3.968990   2.998545   2.167840   1.097986
    24  H    3.876729   4.075392   3.480242   2.164498   1.097264
    25  H    2.697567   2.965671   2.874060   3.027016   2.173270
    26  H    3.444203   4.107745   4.042919   3.529611   2.143328
    27  H    2.086802   3.313051   4.127391   4.190779   3.523734
    28  H    3.180674   3.177547   4.553214   5.445766   6.206709
    29  H    3.162934   3.168354   4.554441   5.721545   6.244592
    30  H    3.480372   4.531851   4.934590   4.183862   3.369500
    31  H    2.830306   3.544839   3.881991   3.066384   2.929424
    32  H    2.796838   3.971625   4.833410   4.462776   4.192872
    33  H    4.064478   2.852077   2.916547   4.433037   5.398119
    34  H    4.376643   3.490886   4.192953   5.666453   6.576489
    35  H    3.527048   2.799937   3.461840   4.955665   5.513325
    36  H    3.935057   2.775305   2.986164   4.030129   5.379318
    37  H    6.142467   5.300903   3.804254   3.241346   3.794404
    38  H    5.059381   4.293329   3.465398   2.801262   4.177410
    39  H    5.015952   3.892467   2.802655   2.855829   4.332108
    40  H    6.238404   5.306402   4.091689   3.506680   4.726486
    41  H    5.563742   5.298487   4.168848   2.772788   2.523026
    42  H    5.498678   5.207781   4.275290   2.815967   3.232320
    43  H    7.484312   7.006593   5.761543   4.486957   4.743751
                    6          7          8          9         10
     6  C    0.000000
     7  C    1.542562   0.000000
     8  C    3.871610   2.586667   0.000000
     9  C    4.907964   3.862012   1.515800   0.000000
    10  C    4.516477   3.887752   2.435489   1.545505   0.000000
    11  O    4.416693   2.973469   1.233768   2.444497   3.632891
    12  C    2.575493   1.541824   3.297720   4.613656   4.771293
    13  C    5.231603   4.903028   3.577168   2.558797   1.532640
    14  O    5.405103   4.768247   3.390124   2.414249   1.442776
    15  C    3.968486   4.675946   5.932655   6.169501   4.965228
    16  O    4.303412   5.299546   6.564494   6.710447   5.386737
    17  C    5.186828   5.576078   6.280092   6.214883   4.927722
    18  C    4.450198   5.248861   6.900550   7.352692   6.296417
    19  O    5.784679   6.650711   8.190027   8.498641   7.313728
    20  H    2.932718   3.563298   4.270409   4.368346   3.171767
    21  H    4.058007   4.268453   4.396656   4.118156   2.664546
    22  H    3.036276   3.070748   4.183836   4.657745   3.835881
    23  H    2.142228   3.527221   5.592455   6.298449   5.429177
    24  H    2.161195   3.010920   5.274028   6.192985   5.570719
    25  H    1.098731   2.155916   3.944529   4.798771   4.322897
    26  H    1.098145   2.152466   4.647017   5.824594   5.566945
    27  H    2.133216   1.100032   2.666877   4.072005   4.396967
    28  H    5.706587   4.543767   2.154111   1.093891   2.195879
    29  H    5.470386   4.492277   2.134617   1.094577   2.208676
    30  H    2.781135   2.184065   4.260995   5.641356   5.796386
    31  H    2.920634   2.203673   3.725346   4.807371   4.727499
    32  H    3.519477   2.186410   3.042297   4.395062   4.878134
    33  H    5.374274   5.318897   4.415426   3.517345   2.186557
    34  H    6.269827   5.810318   4.110922   2.803953   2.163713
    35  H    4.985831   4.738636   3.563182   2.825037   2.185612
    36  H    5.652743   5.261893   4.198234   3.257124   1.982495
    37  H    5.145231   6.185190   7.507288   7.635180   6.285758
    38  H    5.357474   5.488097   6.064560   6.040175   4.922044
    39  H    5.392621   5.696314   6.017338   5.714566   4.310609
    40  H    6.090430   6.595327   7.374859   7.276617   5.952394
    41  H    4.010589   5.027646   7.000975   7.621980   6.652542
    42  H    4.660035   5.189509   6.779864   7.295773   6.382179
    43  H    6.271668   7.154026   8.849941   9.258893   8.143156
                   11         12         13         14         15
    11  O    0.000000
    12  C    3.400960   0.000000
    13  C    4.693825   6.028884   0.000000
    14  O    4.507076   5.310625   2.436100   0.000000
    15  C    6.936915   4.978285   5.561437   4.907351   0.000000
    16  O    7.616867   5.912163   5.602212   5.521774   1.444482
    17  C    7.353200   5.762836   5.537547   4.436972   1.539820
    18  C    7.760070   5.209182   7.019139   6.212574   1.534199
    19  O    9.109228   6.643344   7.886729   7.092607   2.382335
    20  H    5.358443   4.717062   3.260032   3.916851   2.988254
    21  H    5.596918   5.058837   3.012114   2.737929   2.607549
    22  H    5.070554   3.106979   4.923477   3.845885   2.124992
    23  H    6.356191   4.175751   5.916758   6.027361   2.661818
    24  H    5.866603   2.984146   6.460665   5.983772   2.900191
    25  H    4.578305   3.503789   4.729591   5.391958   4.279152
    26  H    4.967119   2.839883   6.262310   6.474487   4.710699
    27  H    2.676463   2.128392   5.278358   5.444811   5.711102
    28  H    2.798152   4.994367   3.285271   2.412573   6.642993
    29  H    2.764522   5.404286   2.582480   3.210542   6.999803
    30  H    4.208987   1.097325   6.979669   6.378392   5.445460
    31  H    4.054830   1.095429   6.055509   4.994001   4.280442
    32  H    2.832809   1.096188   6.221905   5.366722   5.856189
    33  H    5.592670   6.437646   1.097682   2.711150   5.045384
    34  H    5.122929   6.857750   1.096239   2.684971   6.492809
    35  H    4.560543   6.041599   1.095546   3.394488   5.956136
    36  H    5.367896   5.863684   2.489586   0.972036   4.542700
    37  H    8.553733   6.691234   6.473037   6.306796   1.955467
    38  H    7.061864   5.419035   5.783433   4.252024   2.196130
    39  H    7.171283   6.091093   4.728915   3.765221   2.190123
    40  H    8.447177   6.736149   6.450319   5.393961   2.175888
    41  H    7.775214   5.041242   7.335806   6.785361   2.169876
    42  H    7.553506   4.842387   7.307082   6.175873   2.176394
    43  H    9.697893   7.000317   8.780950   7.926666   3.227916
                   16         17         18         19         20
    16  O    0.000000
    17  C    2.442011   0.000000
    18  C    2.409138   2.500858   0.000000
    19  O    2.749056   2.820184   1.439212   0.000000
    20  H    2.759148   3.761377   4.302523   5.225369   0.000000
    21  H    2.842676   2.612823   4.112342   4.887836   1.740990
    22  H    3.326591   2.658108   2.817459   4.095522   3.047794
    23  H    2.620171   4.167186   2.927391   4.030055   2.768345
    24  H    3.624142   4.208216   2.686615   4.072604   3.758978
    25  H    4.290042   5.474685   4.992076   6.211483   2.469616
    26  H    4.994242   6.035535   4.904038   6.219815   3.918456
    27  H    6.215004   6.643300   6.271279   7.669181   4.264187
    28  H    7.331942   6.486477   7.773856   8.891339   5.212463
    29  H    7.382416   7.097496   8.234808   9.364599   4.849981
    30  H    6.319359   6.394440   5.417670   6.841702   5.359604
    31  H    5.394300   4.932225   4.425848   5.830622   4.606609
    32  H    6.841699   6.462982   6.149875   7.567189   5.454776
    33  H    4.910709   4.949018   6.560388   7.272485   2.895367
    34  H    6.562567   6.290253   7.962912   8.781635   4.338206
    35  H    5.858220   6.183286   7.365590   8.293420   3.261965
    36  H    5.024704   3.915064   5.929694   6.651640   3.717051
    37  H    0.974691   2.681252   2.426375   2.228206   3.718327
    38  H    3.402109   1.096724   2.814320   3.303922   4.337260
    39  H    2.675748   1.094348   3.465128   3.766855   3.430578
    40  H    2.735258   1.095395   2.688155   2.410016   4.622561
    41  H    2.657803   3.461395   1.095518   2.084396   4.357779
    42  H    3.370034   2.750410   1.098424   2.101398   4.865671
    43  H    3.622515   3.697810   1.958886   0.970673   6.051781
                   21         22         23         24         25
    21  H    0.000000
    22  H    2.623243   0.000000
    23  H    3.808006   3.035281   0.000000
    24  H    4.308567   2.367699   1.753248   0.000000
    25  H    3.932395   3.652117   2.377959   3.048797   0.000000
    26  H    5.118754   3.887581   2.495529   2.365546   1.748604
    27  H    5.146813   4.168964   4.272083   3.888271   2.455369
    28  H    4.667759   5.023334   7.056655   6.761719   5.732732
    29  H    4.806729   5.614520   6.926003   6.988644   5.182618
    30  H    5.884718   3.804512   4.271096   2.962925   3.783323
    31  H    4.642858   2.343542   4.010280   2.617757   3.896864
    32  H    5.649171   3.841476   5.234321   4.061879   4.322557
    33  H    2.485571   4.828438   5.647169   6.371637   4.844129
    34  H    3.899328   5.815277   7.002157   7.486709   5.785288
    35  H    3.575273   5.324586   5.827492   6.508355   4.313829
    36  H    2.288672   3.911541   5.936488   6.072175   5.574679
    37  H    3.675793   4.043447   3.279235   4.199429   5.175308
    38  H    3.074512   2.446419   4.652131   4.278393   5.805189
    39  H    1.987743   3.055044   4.558344   4.830494   5.498856
    40  H    3.550028   3.661502   4.798469   4.915505   6.364947
    41  H    4.590366   3.205541   2.311612   2.168848   4.567244
    42  H    4.489034   2.647336   3.555522   2.738462   5.377838
    43  H    5.793279   4.717721   4.520118   4.373678   6.786002
                   26         27         28         29         30
    26  H    0.000000
    27  H    2.371973   0.000000
    28  H    6.611440   4.805042   0.000000
    29  H    6.331617   4.483239   1.777279   0.000000
    30  H    2.608915   2.488738   6.056296   6.366135   0.000000
    31  H    3.339346   3.065867   5.073022   5.732491   1.773275
    32  H    3.784323   2.438512   4.606793   5.161929   1.769489
    33  H    6.424242   5.827074   4.178369   3.667893   7.349709
    34  H    7.292836   6.123642   3.276271   2.601880   7.849618
    35  H    5.928596   4.923454   3.754103   2.559843   6.904162
    36  H    6.745499   6.012110   3.358829   3.945012   6.889698
    37  H    5.742167   7.112529   8.214222   8.322902   7.031688
    38  H    6.193847   6.577095   6.152557   7.014527   6.091644
    39  H    6.347385   6.708447   5.998975   6.518639   6.837436
    40  H    6.867955   7.663591   7.525263   8.141852   7.291999
    41  H    4.257558   5.956486   8.145377   8.444896   5.060513
    42  H    5.089185   6.236769   7.590659   8.256257   5.048893
    43  H    6.570275   8.150141   9.631943  10.147673   7.071015
                   31         32         33         34         35
    31  H    0.000000
    32  H    1.767764   0.000000
    33  H    6.335557   6.776861   0.000000
    34  H    6.881071   6.922576   1.770373   0.000000
    35  H    6.243524   6.261697   1.775220   1.779277   0.000000
    36  H    5.456616   6.059164   2.352967   2.771576   3.526778
    37  H    6.103619   7.639854   5.713804   7.393903   6.763904
    38  H    4.481227   6.003138   5.358953   6.467671   6.498957
    39  H    5.364342   6.715033   4.050903   5.407048   5.452318
    40  H    5.868272   7.465712   5.758705   7.162838   7.105404
    41  H    4.420594   6.069152   6.929664   8.345839   7.527939
    42  H    3.926277   5.693538   6.963263   8.202986   7.719786
    43  H    6.178390   7.931439   8.202794   9.688951   9.162707
                   36         37         38         39         40
    36  H    0.000000
    37  H    5.742157   0.000000
    38  H    3.888212   3.675673   0.000000
    39  H    3.085963   3.052228   1.778357   0.000000
    40  H    4.781972   2.571520   1.773219   1.759322   0.000000
    41  H    6.573468   2.729500   3.815504   4.318294   3.703517
    42  H    6.004590   3.460954   2.615166   3.787923   3.021131
    43  H    7.533374   3.076286   4.021341   4.691524   3.259745
                   41         42         43
    41  H    0.000000
    42  H    1.784663   0.000000
    43  H    2.318049   2.338485   0.000000
 Stoichiometry    C15H24O4
 Framework group  C1[X(C15H24O4)]
 Deg. of freedom   123
 Full point group                 C1      NOp   1
 Largest Abelian subgroup         C1      NOp   1
 Largest concise Abelian subgroup C1      NOp   1
                         Standard orientation:                         
 ---------------------------------------------------------------------
 Center     Atomic      Atomic             Coordinates (Angstroms)
 Number     Number       Type             X           Y           Z
 ---------------------------------------------------------------------
      1          6           0        1.780808    0.744986    0.085175
      2          6           0        1.201388   -0.470320    0.268304
      3          6           0       -0.230327   -0.749912    0.660420
      4          6           0       -1.250729    0.221890    0.022927
      5          6           0       -1.298208    1.584383    0.759404
      6          6           0        0.041491    2.145832    1.274753
      7          6           0        1.238006    2.131330    0.301287
      8          6           0        3.190338    0.550633   -0.315678
      9          6           0        3.484963   -0.934842   -0.380557
     10          6           0        2.159387   -1.633472   -0.001941
     11          8           0        4.006304    1.447954   -0.541947
     12          6           0        0.953978    2.868802   -1.022603
     13          6           0        2.312942   -2.566409    1.204307
     14          8           0        1.715280   -2.385417   -1.150396
     15          6           0       -2.656510   -0.427707   -0.084132
     16          8           0       -3.026632   -0.871575    1.239695
     17          6           0       -2.654811   -1.624076   -1.053536
     18          6           0       -3.706067    0.588922   -0.551747
     19          8           0       -4.970800   -0.097888   -0.543260
     20          1           0       -0.320010   -0.724631    1.754961
     21          1           0       -0.474061   -1.777984    0.377368
     22          1           0       -0.932637    0.400229   -1.010617
     23          1           0       -1.969372    1.494856    1.623752
     24          1           0       -1.759519    2.324553    0.093575
     25          1           0        0.336830    1.615807    2.190755
     26          1           0       -0.134337    3.185568    1.581272
     27          1           0        2.047623    2.689322    0.794477
     28          1           0        3.809947   -1.212121   -1.387582
     29          1           0        4.292765   -1.162387    0.322136
     30          1           0        0.585663    3.883821   -0.827146
     31          1           0        0.207088    2.350779   -1.633971
     32          1           0        1.867122    2.958350   -1.622418
     33          1           0        1.364319   -3.060084    1.451908
     34          1           0        3.044110   -3.350032    0.973939
     35          1           0        2.654166   -2.021387    2.091290
     36          1           0        1.008790   -2.992718   -0.873068
     37          1           0       -3.982367   -1.059996    1.206668
     38          1           0       -2.305322   -1.336235   -2.052439
     39          1           0       -2.020610   -2.435783   -0.684051
     40          1           0       -3.667003   -2.030693   -1.153630
     41          1           0       -3.739146    1.439660    0.137681
     42          1           0       -3.462410    0.956277   -1.557837
     43          1           0       -5.644752    0.539995   -0.828041
 ---------------------------------------------------------------------
 Rotational constants (GHZ):      0.5944626      0.2478645      0.1999156
 Standard basis: 6-31G(d) (6D, 7F)
 There are   333 symmetry adapted cartesian basis functions of A   symmetry.
 There are   333 symmetry adapted basis functions of A   symmetry.
   333 basis functions,   628 primitive gaussians,   333 cartesian basis functions
    73 alpha electrons       73 beta electrons
       nuclear repulsion energy      1596.0442874245 Hartrees.
 NAtoms=   43 NActive=   43 NUniq=   43 SFac= 1.00D+00 NAtFMM=   60 NAOKFM=F Big=F
 Integral buffers will be    131072 words long.
 Raffenetti 2 integral format.
 Two-electron integral symmetry is turned on.
 ------------------------------------------------------------------------------
 Polarizable Continuum Model (PCM)
 =================================
 Model                : PCM (using non-symmetric T matrix).
 Atomic radii         : SMD-Coulomb.
 Polarization charges : Total charges.
 Charge compensation  : None.
 Solution method      : On-the-fly selection.
 Cavity type          : VdW (van der Waals Surface) (Alpha=1.000).
 Cavity algorithm     : GePol (No added spheres)
                        Default sphere list used, NSphG=   43.
                        Lebedev-Laikov grids with approx.  5.0 points / Ang**2.
                        Smoothing algorithm: Karplus/York (Gamma=1.0000).
                        Polarization charges: spherical gaussians, with
                                              point-specific exponents (IZeta= 3).
                        Self-potential: point-specific (ISelfS= 7).
                        Self-field    : sphere-specific E.n sum rule (ISelfD= 2).
 1st derivatives      : Analytical E(r).r(x)/FMM algorithm (CHGder, D1EAlg=3).
                        Cavity 1st derivative terms included.
 Solvent              : Methanol, Eps=  32.613000 Eps(inf)=   1.765709
 ------------------------------------------------------------------------------
 ------------------------------------------------------------------------------
 Atomic radii for non-electrostatic terms: SMD-CDS.
 ------------------------------------------------------------------------------
 Nuclear repulsion after PCM non-electrostatic terms =     1596.0455568312 Hartrees.
 One-electron integrals computed using PRISM.
 NBasis=   333 RedAO= T EigKep=  9.48D-04  NBF=   333
 NBsUse=   333 1.00D-06 EigRej= -1.00D+00 NBFU=   333
 Initial guess from the checkpoint file:  "DY-202A-11R_15.chk"
 B after Tr=     0.000000    0.000000    0.000000
         Rot=    0.999995    0.000912    0.001788    0.002339 Ang=   0.35 deg.
 ExpMin= 1.61D-01 ExpMax= 5.48D+03 ExpMxC= 8.25D+02 IAcc=1 IRadAn=         1 AccDes= 0.00D+00
 Harris functional with IExCor=  402 and IRadAn=       1 diagonalized for initial guess.
 HarFok:  IExCor=  402 AccDes= 0.00D+00 IRadAn=         1 IDoV= 1 UseB2=F ITyADJ=14
 ICtDFT=  3500011 ScaDFX=  1.000000  1.000000  1.000000  1.000000
 FoFCou: FMM=F IPFlag=           0 FMFlag=      100000 FMFlg1=           0
         NFxFlg=           0 DoJE=T BraDBF=F KetDBF=T FulRan=T
         wScrn=  0.000000 ICntrl=     500 IOpCl=  0 I1Cent=   200000004 NGrid=           0
         NMat0=    1 NMatS0=      1 NMatT0=    0 NMatD0=    1 NMtDS0=    0 NMtDT0=    0
 Petite list used in FoFCou.
 Keep R1 ints in memory in canonical form, NReq=1565304907.
 Requested convergence on RMS density matrix=1.00D-08 within 128 cycles.
 Requested convergence on MAX density matrix=1.00D-06.
 Requested convergence on             energy=1.00D-06.
 No special actions if energy rises.
 Inv3:  Mode=1 IEnd=    21756747.
 Iteration    1 A*A^-1 deviation from unit magnitude is 4.66D-15 for   2679.
 Iteration    1 A*A^-1 deviation from orthogonality  is 3.55D-15 for   2682   2461.
 Iteration    1 A^-1*A deviation from unit magnitude is 4.88D-15 for   2679.
 Iteration    1 A^-1*A deviation from orthogonality  is 6.35D-11 for   2546   2472.
 Error on total polarization charges =  0.05167
 SCF Done:  E(RB3LYP) =  -886.947952384     A.U. after   11 cycles
            NFock= 11  Conv=0.42D-08     -V/T= 2.0094
 SMD-CDS (non-electrostatic) energy       (kcal/mol) =       0.80
 (included in total energy above)
 D1PCM: PCM CHGder 1st derivatives, ID1Alg=3 FixD1E=F DoIter=F DoCFld=F I1PDM=0.
 Calling FoFJK, ICntrl=      2127 FMM=F ISym2X=0 I1Cent= 0 IOpClX= 0 NMat=1 NMatS=1 NMatT=0.
 ***** Axes restored to original set *****
 -------------------------------------------------------------------
 Center     Atomic                   Forces (Hartrees/Bohr)
 Number     Number              X              Y              Z
 -------------------------------------------------------------------
      1        6           0.005736046   -0.006462639   -0.000352297
      2        6          -0.005309171    0.004558981    0.000834562
      3        6           0.003443098   -0.000662453   -0.001379137
      4        6          -0.000507173    0.002428260    0.002027168
      5        6           0.000835045    0.001113614   -0.000400325
      6        6          -0.000235399    0.000023693    0.000736448
      7        6          -0.003771183    0.002265260    0.001328592
      8        6          -0.003129218    0.003083250   -0.000084154
      9        6          -0.002503323    0.000099197    0.000481519
     10        6           0.004347595   -0.000440117    0.000765094
     11        8          -0.001892618   -0.002689433    0.000937973
     12        6           0.000397355    0.000195806   -0.001462046
     13        6          -0.000915120   -0.001271492   -0.000220677
     14        8           0.001196487    0.000586444   -0.001337605
     15        6           0.000120997   -0.001272393   -0.001657235
     16        8           0.000008501   -0.000389663   -0.000692676
     17        6          -0.001415400   -0.003343913    0.001846416
     18        6          -0.002389917   -0.002965163    0.001277214
     19        8           0.001175920    0.003840866   -0.001775289
     20        1           0.000120414    0.000432959    0.000336472
     21        1           0.001678143    0.000372145    0.000223986
     22        1           0.000769093   -0.000009605   -0.000378467
     23        1           0.000591188   -0.000141751    0.000048025
     24        1           0.001155972   -0.000184672    0.000241562
     25        1           0.000069225   -0.000467327   -0.000897373
     26        1          -0.000050796    0.000126764    0.000020562
     27        1           0.000216429    0.000185769   -0.000246765
     28        1           0.000838009   -0.001151698   -0.000085246
     29        1           0.001539322   -0.001580113   -0.001067238
     30        1           0.000138066   -0.000154929    0.000492708
     31        1          -0.000431999   -0.000261623    0.000380486
     32        1          -0.000002830   -0.000332879    0.000379060
     33        1          -0.000018952    0.001232802   -0.000245458
     34        1           0.000207374    0.000415867   -0.000076939
     35        1           0.000224264    0.000301915   -0.000292827
     36        1          -0.000374802    0.000526594    0.001475717
     37        1           0.000688225    0.000204922   -0.000608606
     38        1           0.000095109    0.000631554    0.000698920
     39        1           0.000186367    0.000472136   -0.000780608
     40        1           0.000701004    0.000719818   -0.000256258
     41        1          -0.002042216   -0.000416994   -0.001177067
     42        1          -0.000374095    0.000070202   -0.000201077
     43        1          -0.001115038    0.000310037    0.001142888
 -------------------------------------------------------------------
 Cartesian Forces:  Max     0.006462639 RMS     0.001595267

 GradGradGradGradGradGradGradGradGradGradGradGradGradGradGradGradGradGrad
 Berny optimization.
 Using GEDIIS/GDIIS optimizer.
 FormGI is forming the generalized inverse of G from B-inverse, IUseBI=4.
 Internal  Forces:  Max     0.005249932 RMS     0.000982795
 Search for a local minimum.
 Step number   2 out of a maximum of  258
 All quantities printed in internal units (Hartrees-Bohrs-Radians)
 Mixed Optimization -- En-DIIS/RFO-DIIS
 Update second derivatives using D2CorX and points    1    2
 DE= -6.21D-03 DEPred=-7.64D-03 R= 8.13D-01
 TightC=F SS=  1.41D+00  RLast= 3.14D-01 DXNew= 5.0454D-01 9.4326D-01
 Trust test= 8.13D-01 RLast= 3.14D-01 DXMaxT set to 5.05D-01
 ITU=  1  0
 Use linear search instead of GDIIS.
     Eigenvalues ---    0.00230   0.00230   0.00230   0.00339   0.00371
     Eigenvalues ---    0.00388   0.00526   0.00683   0.00780   0.00923
     Eigenvalues ---    0.01099   0.01215   0.01229   0.01257   0.01362
     Eigenvalues ---    0.01393   0.02477   0.02609   0.03186   0.03875
     Eigenvalues ---    0.04029   0.04358   0.04424   0.04583   0.04734
     Eigenvalues ---    0.04811   0.05005   0.05077   0.05296   0.05392
     Eigenvalues ---    0.05410   0.05454   0.05490   0.05544   0.05580
     Eigenvalues ---    0.05604   0.05665   0.05702   0.05794   0.05906
     Eigenvalues ---    0.05987   0.06087   0.06441   0.07730   0.08292
     Eigenvalues ---    0.08643   0.09036   0.09124   0.09326   0.09649
     Eigenvalues ---    0.10272   0.11267   0.12128   0.13320   0.13537
     Eigenvalues ---    0.14467   0.15781   0.15941   0.15975   0.16000
     Eigenvalues ---    0.16000   0.16000   0.16000   0.16000   0.16000
     Eigenvalues ---    0.16000   0.16000   0.16000   0.16000   0.16224
     Eigenvalues ---    0.16494   0.17149   0.18166   0.19775   0.20715
     Eigenvalues ---    0.22609   0.23138   0.24686   0.24987   0.26569
     Eigenvalues ---    0.26872   0.26960   0.27785   0.28152   0.28378
     Eigenvalues ---    0.28763   0.28863   0.29374   0.29622   0.30140
     Eigenvalues ---    0.31227   0.31798   0.32306   0.33750   0.33824
     Eigenvalues ---    0.33838   0.33841   0.33924   0.33943   0.33988
     Eigenvalues ---    0.34111   0.34122   0.34129   0.34163   0.34189
     Eigenvalues ---    0.34199   0.34232   0.34264   0.34271   0.34318
     Eigenvalues ---    0.34365   0.34377   0.34425   0.34573   0.34873
     Eigenvalues ---    0.40223   0.40828   0.41932   0.51433   0.52430
     Eigenvalues ---    0.52774   0.53020   0.94580
 RFO step:  Lambda=-1.31530628D-03 EMin= 2.29996376D-03
 Quartic linear search produced a step of -0.08775.
 Iteration  1 RMS(Cart)=  0.03209916 RMS(Int)=  0.00042829
 Iteration  2 RMS(Cart)=  0.00058873 RMS(Int)=  0.00003649
 Iteration  3 RMS(Cart)=  0.00000014 RMS(Int)=  0.00003649
 Variable       Old X    -DE/DX   Delta X   Delta X   Delta X     New X
                                 (Linear)    (Quad)   (Total)
    R1        2.56769  -0.00415  -0.00279  -0.00243  -0.00520   2.56249
    R2        2.84295   0.00305  -0.00167   0.01042   0.00874   2.85168
    R3        2.79349  -0.00294  -0.00027  -0.00701  -0.00722   2.78627
    R4        2.85451  -0.00313  -0.00032  -0.00851  -0.00881   2.84570
    R5        2.89302   0.00209  -0.00321   0.01140   0.00816   2.90118
    R6        2.92268   0.00205   0.00032   0.00724   0.00756   2.93024
    R7        2.07587   0.00034  -0.00021   0.00129   0.00108   2.07695
    R8        2.06703  -0.00079  -0.00037  -0.00138  -0.00174   2.06529
    R9        2.92819   0.00022   0.00007   0.00160   0.00169   2.92988
   R10        2.93344   0.00498   0.00276   0.01208   0.01484   2.94828
   R11        2.07113   0.00058   0.00043   0.00076   0.00119   2.07232
   R12        2.91263  -0.00087  -0.00163   0.00049  -0.00113   2.91150
   R13        2.07489  -0.00032  -0.00003  -0.00079  -0.00082   2.07407
   R14        2.07353  -0.00075   0.00006  -0.00212  -0.00206   2.07147
   R15        2.91502  -0.00078  -0.00103  -0.00049  -0.00156   2.91346
   R16        2.07630  -0.00051   0.00000  -0.00136  -0.00136   2.07494
   R17        2.07519   0.00013   0.00007   0.00022   0.00029   2.07548
   R18        2.91363  -0.00012  -0.00199   0.00334   0.00135   2.91498
   R19        2.07876   0.00015  -0.00011   0.00059   0.00048   2.07924
   R20        2.86445   0.00103  -0.00332   0.00984   0.00653   2.87098
   R21        2.33148  -0.00338  -0.00175  -0.00001  -0.00177   2.32972
   R22        2.92058  -0.00268  -0.00242  -0.00335  -0.00581   2.91478
   R23        2.06715   0.00063   0.00005   0.00157   0.00162   2.06878
   R24        2.06845   0.00077   0.00003   0.00197   0.00200   2.07045
   R25        2.89627  -0.00112  -0.00068  -0.00215  -0.00283   2.89344
   R26        2.72645  -0.00094  -0.00294   0.00344   0.00049   2.72694
   R27        2.07364  -0.00011  -0.00032   0.00031   0.00000   2.07364
   R28        2.07006   0.00020  -0.00026   0.00100   0.00075   2.07081
   R29        2.07150  -0.00023  -0.00008  -0.00046  -0.00054   2.07095
   R30        2.07432  -0.00058  -0.00029  -0.00099  -0.00128   2.07304
   R31        2.07159  -0.00015  -0.00003  -0.00033  -0.00036   2.07123
   R32        2.07028  -0.00002  -0.00003   0.00000  -0.00003   2.07025
   R33        1.83688   0.00037  -0.00004   0.00070   0.00067   1.83755
   R34        2.72967  -0.00133  -0.00140  -0.00040  -0.00180   2.72787
   R35        2.90984   0.00025   0.00030   0.00025   0.00054   2.91038
   R36        2.89922   0.00402   0.00279   0.00798   0.01077   2.90999
   R37        1.84190  -0.00069   0.00079  -0.00268  -0.00189   1.84001
   R38        2.07251  -0.00044  -0.00033  -0.00056  -0.00088   2.07162
   R39        2.06802  -0.00052  -0.00015  -0.00109  -0.00124   2.06678
   R40        2.07000  -0.00089   0.00010  -0.00255  -0.00245   2.06755
   R41        2.71972  -0.00202  -0.00113  -0.00239  -0.00352   2.71619
   R42        2.07023  -0.00100  -0.00038  -0.00193  -0.00230   2.06792
   R43        2.07572   0.00013  -0.00062   0.00149   0.00087   2.07659
   R44        1.83431   0.00063   0.00052   0.00012   0.00064   1.83495
    A1        2.27970  -0.00171   0.00216  -0.01425  -0.01219   2.26750
    A2        1.90240   0.00062  -0.00454   0.01095   0.00633   1.90873
    A3        2.09918   0.00110   0.00227   0.00460   0.00688   2.10606
    A4        2.22021   0.00178  -0.00190   0.00731   0.00545   2.22566
    A5        1.97025  -0.00081   0.00145  -0.00725  -0.00592   1.96434
    A6        2.09244  -0.00098   0.00046  -0.00017   0.00037   2.09280
    A7        1.98453   0.00052   0.00067   0.00084   0.00153   1.98606
    A8        1.90898   0.00008  -0.00012  -0.00129  -0.00140   1.90757
    A9        1.89441  -0.00147  -0.00174  -0.00748  -0.00923   1.88518
   A10        1.92024  -0.00022   0.00121  -0.00372  -0.00252   1.91772
   A11        1.91441   0.00089  -0.00033   0.00980   0.00948   1.92389
   A12        1.83514   0.00016   0.00020   0.00191   0.00210   1.83724
   A13        1.95714  -0.00146  -0.00157  -0.00483  -0.00651   1.95063
   A14        1.94225   0.00046   0.00146   0.00371   0.00518   1.94743
   A15        1.87492  -0.00010   0.00125  -0.01182  -0.01058   1.86434
   A16        1.95303   0.00162  -0.00047   0.01665   0.01617   1.96919
   A17        1.89022  -0.00001  -0.00148  -0.00130  -0.00286   1.88736
   A18        1.83992  -0.00054   0.00092  -0.00381  -0.00285   1.83708
   A19        2.04046   0.00045   0.00161  -0.00649  -0.00489   2.03557
   A20        1.89778   0.00005   0.00111  -0.00156  -0.00043   1.89735
   A21        1.89400   0.00003  -0.00030   0.00394   0.00360   1.89760
   A22        1.87319  -0.00040  -0.00080   0.00018  -0.00060   1.87259
   A23        1.89927  -0.00051  -0.00181  -0.00112  -0.00291   1.89636
   A24        1.85011   0.00039   0.00003   0.00626   0.00629   1.85640
   A25        2.04855  -0.00041  -0.00052  -0.00601  -0.00662   2.04193
   A26        1.91418   0.00045  -0.00121   0.00235   0.00114   1.91532
   A27        1.87449  -0.00024   0.00027   0.00165   0.00194   1.87643
   A28        1.88923  -0.00031   0.00140  -0.00444  -0.00305   1.88619
   A29        1.88519   0.00039   0.00076   0.00119   0.00200   1.88720
   A30        1.84115   0.00018  -0.00074   0.00673   0.00599   1.84714
   A31        1.95971   0.00024   0.00042  -0.00292  -0.00256   1.95714
   A32        1.96480  -0.00011  -0.00086  -0.00157  -0.00239   1.96242
   A33        1.84034  -0.00033   0.00233  -0.00465  -0.00232   1.83802
   A34        1.97630   0.00000  -0.00103   0.00207   0.00104   1.97734
   A35        1.85791   0.00010  -0.00170   0.00855   0.00687   1.86477
   A36        1.85243   0.00009   0.00109  -0.00119  -0.00012   1.85231
   A37        1.90264   0.00124   0.00511  -0.00610  -0.00107   1.90157
   A38        2.19534  -0.00017  -0.00392   0.00726   0.00337   2.19871
   A39        2.18506  -0.00107  -0.00119  -0.00106  -0.00222   2.18284
   A40        1.83983  -0.00196  -0.00443   0.00238  -0.00220   1.83763
   A41        1.92363   0.00121  -0.00088   0.00956   0.00868   1.93231
   A42        1.89620   0.00117  -0.00051   0.01251   0.01208   1.90828
   A43        1.94524   0.00033   0.00221  -0.00580  -0.00349   1.94175
   A44        1.96248   0.00057   0.00048   0.00172   0.00227   1.96475
   A45        1.89552  -0.00122   0.00265  -0.01863  -0.01601   1.87951
   A46        1.80957   0.00092   0.00241   0.00043   0.00272   1.81230
   A47        1.96736  -0.00062   0.00117  -0.00499  -0.00383   1.96353
   A48        1.92183  -0.00049  -0.00263  -0.00108  -0.00366   1.91817
   A49        1.96280   0.00035  -0.00175   0.00963   0.00795   1.97074
   A50        1.88032  -0.00054   0.00102  -0.00424  -0.00321   1.87711
   A51        1.91780   0.00038  -0.00016   0.00017  -0.00003   1.91776
   A52        1.92978  -0.00058   0.00005  -0.00377  -0.00373   1.92605
   A53        1.95911  -0.00048   0.00028  -0.00334  -0.00306   1.95605
   A54        1.93420  -0.00035   0.00020  -0.00189  -0.00169   1.93251
   A55        1.88387   0.00047  -0.00003   0.00179   0.00175   1.88562
   A56        1.87706   0.00050  -0.00021   0.00337   0.00316   1.88022
   A57        1.87676   0.00054  -0.00032   0.00440   0.00408   1.88084
   A58        1.94412  -0.00093   0.00014  -0.00518  -0.00506   1.93906
   A59        1.91406  -0.00001   0.00125  -0.00116   0.00009   1.91414
   A60        1.94506  -0.00050   0.00053  -0.00539  -0.00487   1.94019
   A61        1.87792   0.00085  -0.00210   0.01182   0.00972   1.88764
   A62        1.88629   0.00050   0.00016   0.00023   0.00036   1.88665
   A63        1.89443   0.00017  -0.00011   0.00044   0.00034   1.89477
   A64        1.89889  -0.00281  -0.00081  -0.01431  -0.01512   1.88377
   A65        1.87279  -0.00010   0.00231  -0.00718  -0.00485   1.86794
   A66        1.94717   0.00005   0.00004   0.00204   0.00203   1.94921
   A67        1.94256   0.00056   0.00220   0.00396   0.00616   1.94871
   A68        1.91613  -0.00049  -0.00406  -0.00111  -0.00517   1.91096
   A69        1.88354  -0.00009  -0.00067  -0.00081  -0.00139   1.88214
   A70        1.90045   0.00005  -0.00006   0.00282   0.00277   1.90322
   A71        1.85417  -0.00118  -0.00193  -0.00300  -0.00492   1.84925
   A72        1.94963  -0.00148  -0.00068  -0.00990  -0.01059   1.93904
   A73        1.94375   0.00081   0.00151   0.00302   0.00451   1.94826
   A74        1.92295   0.00010   0.00182  -0.00142   0.00037   1.92332
   A75        1.89390   0.00005   0.00033  -0.00307  -0.00274   1.89116
   A76        1.88458   0.00040   0.00021  -0.00077  -0.00058   1.88400
   A77        1.86609   0.00019  -0.00336   0.01300   0.00961   1.87570
   A78        1.85788   0.00525   0.00467   0.01390   0.01852   1.87640
   A79        1.92136   0.00035   0.00233   0.00128   0.00361   1.92497
   A80        1.92734  -0.00074   0.00137  -0.00068   0.00066   1.92800
   A81        1.91807  -0.00314  -0.00642  -0.00801  -0.01442   1.90366
   A82        1.93899  -0.00176  -0.00332   0.00074  -0.00257   1.93642
   A83        1.90012   0.00008   0.00111  -0.00690  -0.00567   1.89445
   A84        1.87005   0.00125  -0.00065   0.00830   0.00765   1.87770
    D1        0.08509   0.00043   0.00102  -0.00099   0.00008   0.08517
    D2       -3.08238   0.00023   0.00170  -0.00598  -0.00422  -3.08660
    D3       -3.12417   0.00067  -0.00063   0.02235   0.02166  -3.10251
    D4       -0.00846   0.00047   0.00005   0.01735   0.01736   0.00891
    D5        0.37234   0.00017  -0.00124   0.00893   0.00766   0.37999
    D6       -1.88267   0.00006   0.00056   0.00997   0.01049  -1.87218
    D7        2.38841   0.00021  -0.00169   0.01492   0.01319   2.40161
    D8       -2.69516  -0.00006   0.00083  -0.01671  -0.01588  -2.71105
    D9        1.33302  -0.00017   0.00263  -0.01568  -0.01305   1.31997
   D10       -0.67909  -0.00002   0.00039  -0.01072  -0.01035  -0.68943
   D11        0.00105  -0.00023  -0.00003   0.00328   0.00321   0.00425
   D12       -3.12230  -0.00010   0.00027  -0.00245  -0.00226  -3.12455
   D13        3.08317  -0.00015  -0.00144   0.02290   0.02158   3.10475
   D14       -0.04017  -0.00002  -0.00113   0.01717   0.01612  -0.02405
   D15        0.65273   0.00006   0.00057   0.00254   0.00313   0.65586
   D16       -1.50139  -0.00009  -0.00141   0.00778   0.00638  -1.49500
   D17        2.78845   0.00048  -0.00067   0.01021   0.00955   2.79800
   D18       -2.46136   0.00027  -0.00016   0.00794   0.00777  -2.45359
   D19        1.66771   0.00013  -0.00214   0.01317   0.01103   1.67874
   D20       -0.32564   0.00069  -0.00140   0.01561   0.01419  -0.31145
   D21        0.01213  -0.00049  -0.00002  -0.03006  -0.03008  -0.01795
   D22        2.13941   0.00019   0.00009  -0.02082  -0.02077   2.11864
   D23       -1.99542  -0.00012  -0.00124  -0.02494  -0.02619  -2.02160
   D24        3.12995  -0.00063   0.00057  -0.03452  -0.03392   3.09603
   D25       -1.02595   0.00005   0.00068  -0.02528  -0.02461  -1.05056
   D26        1.12240  -0.00026  -0.00064  -0.02939  -0.03002   1.09238
   D27       -1.37882   0.00022  -0.00034  -0.00308  -0.00344  -1.38227
   D28        2.70176  -0.00116   0.00038  -0.02443  -0.02404   2.67772
   D29        0.69604  -0.00070  -0.00227  -0.01503  -0.01726   0.67878
   D30        0.76914   0.00054   0.00095  -0.00700  -0.00610   0.76305
   D31       -1.43346  -0.00085   0.00166  -0.02835  -0.02669  -1.46015
   D32        2.84401  -0.00039  -0.00099  -0.01895  -0.01991   2.82410
   D33        2.77971   0.00111   0.00169  -0.00122   0.00044   2.78015
   D34        0.57711  -0.00027   0.00241  -0.02257  -0.02016   0.55695
   D35       -1.42861   0.00019  -0.00025  -0.01316  -0.01338  -1.44198
   D36        0.65919  -0.00067   0.00029  -0.00989  -0.00961   0.64958
   D37       -1.46407  -0.00049  -0.00075  -0.00427  -0.00501  -1.46908
   D38        2.81419  -0.00099  -0.00121  -0.01291  -0.01414   2.80005
   D39        2.85593   0.00009   0.00063   0.00446   0.00508   2.86101
   D40        0.73267   0.00026  -0.00040   0.01009   0.00968   0.74235
   D41       -1.27226  -0.00024  -0.00087   0.00144   0.00055  -1.27171
   D42       -1.40664   0.00033   0.00059   0.00839   0.00898  -1.39765
   D43        2.75329   0.00051  -0.00044   0.01401   0.01358   2.76687
   D44        0.74836   0.00001  -0.00090   0.00537   0.00446   0.75281
   D45        0.96066  -0.00026  -0.00379   0.01882   0.01511   0.97576
   D46       -1.13878   0.00037  -0.00029   0.02357   0.02333  -1.11545
   D47        3.01773  -0.00012  -0.00184   0.01571   0.01390   3.03163
   D48       -1.24421   0.00005  -0.00247   0.00935   0.00685  -1.23737
   D49        2.93953   0.00068   0.00103   0.01409   0.01507   2.95461
   D50        0.81286   0.00019  -0.00052   0.00623   0.00564   0.81850
   D51        2.98796  -0.00046  -0.00100   0.00451   0.00353   2.99150
   D52        0.88853   0.00018   0.00250   0.00926   0.01176   0.90029
   D53       -1.23815  -0.00032   0.00095   0.00139   0.00232  -1.23582
   D54        0.82029  -0.00025  -0.00210   0.02040   0.01826   0.83855
   D55       -1.34433   0.00011  -0.00256   0.02914   0.02657  -1.31776
   D56        2.94638  -0.00020  -0.00124   0.01916   0.01790   2.96428
   D57        2.95635  -0.00019  -0.00014   0.01401   0.01386   2.97022
   D58        0.79173   0.00016  -0.00060   0.02275   0.02217   0.81390
   D59       -1.20074  -0.00015   0.00072   0.01277   0.01350  -1.18724
   D60       -1.33200  -0.00020  -0.00137   0.02085   0.01944  -1.31256
   D61        2.78656   0.00015  -0.00184   0.02959   0.02775   2.81431
   D62        0.79409  -0.00016  -0.00051   0.01961   0.01908   0.81317
   D63       -1.26875  -0.00058   0.00216  -0.02514  -0.02299  -1.29174
   D64        0.98026  -0.00052   0.00044  -0.02810  -0.02766   0.95260
   D65        3.00902  -0.00036   0.00018  -0.02309  -0.02293   2.98609
   D66        0.90840  -0.00054   0.00131  -0.03032  -0.02902   0.87938
   D67       -3.12578  -0.00049  -0.00041  -0.03328  -0.03369   3.12372
   D68       -1.09702  -0.00032  -0.00067  -0.02828  -0.02895  -1.12597
   D69        2.89388  -0.00029   0.00155  -0.02409  -0.02255   2.87133
   D70       -1.14029  -0.00024  -0.00017  -0.02705  -0.02722  -1.16751
   D71        0.88847  -0.00007  -0.00043  -0.02205  -0.02249   0.86598
   D72       -3.11510   0.00028  -0.00209   0.02381   0.02170  -3.09340
   D73        1.06336   0.00041  -0.00227   0.02641   0.02411   1.08747
   D74       -1.03538   0.00030  -0.00219   0.02438   0.02216  -1.01323
   D75        0.92169   0.00004  -0.00104   0.02747   0.02647   0.94816
   D76       -1.18304   0.00018  -0.00122   0.03007   0.02888  -1.15416
   D77        3.00141   0.00007  -0.00114   0.02803   0.02693   3.02833
   D78       -1.11030  -0.00013   0.00091   0.01673   0.01764  -1.09267
   D79        3.06815   0.00001   0.00072   0.01933   0.02005   3.08820
   D80        0.96941  -0.00011   0.00080   0.01730   0.01810   0.98751
   D81        0.00639  -0.00007  -0.00001  -0.02144  -0.02146  -0.01508
   D82        2.10754  -0.00019  -0.00036  -0.02185  -0.02227   2.08526
   D83       -2.10069  -0.00026   0.00203  -0.03131  -0.02926  -2.12995
   D84        3.12986  -0.00019  -0.00036  -0.01564  -0.01599   3.11388
   D85       -1.05217  -0.00031  -0.00070  -0.01605  -0.01680  -1.06897
   D86        1.02278  -0.00037   0.00169  -0.02551  -0.02379   0.99900
   D87       -0.01050   0.00032   0.00004   0.02941   0.02945   0.01896
   D88       -2.14082   0.00029  -0.00194   0.02992   0.02796  -2.11286
   D89        2.02641  -0.00003  -0.00133   0.02656   0.02521   2.05162
   D90       -2.09739  -0.00012   0.00264   0.01959   0.02224  -2.07515
   D91        2.05547  -0.00015   0.00066   0.02011   0.02074   2.07622
   D92       -0.06048  -0.00047   0.00127   0.01674   0.01799  -0.04249
   D93        2.05262   0.00083  -0.00297   0.04688   0.04391   2.09653
   D94       -0.07770   0.00080  -0.00495   0.04740   0.04242  -0.03528
   D95       -2.19366   0.00048  -0.00434   0.04404   0.03967  -2.15399
   D96        1.11276  -0.00101  -0.00008  -0.03633  -0.03635   1.07641
   D97       -3.09350  -0.00054  -0.00181  -0.02563  -0.02739  -3.12089
   D98       -0.99539  -0.00066  -0.00076  -0.02931  -0.03003  -1.02542
   D99       -3.13222  -0.00002   0.00258  -0.03261  -0.03007   3.12090
   D100      -1.05530   0.00045   0.00085  -0.02191  -0.02110  -1.07641
   D101       1.04281   0.00034   0.00191  -0.02560  -0.02374   1.01907
   D102      -1.03784  -0.00021   0.00262  -0.03153  -0.02892  -1.06676
   D103       1.03908   0.00025   0.00089  -0.02084  -0.01995   1.01913
   D104       3.13719   0.00014   0.00194  -0.02452  -0.02259   3.11460
   D105      -1.41116   0.00066   0.00154   0.01129   0.01281  -1.39835
   D106       2.90975   0.00011  -0.00049   0.01355   0.01311   2.92286
   D107       0.76594  -0.00021   0.00111   0.00432   0.00541   0.77135
   D108       2.89115   0.00033   0.00186   0.00366   0.00550   2.89665
   D109      -1.27299   0.00005   0.00090   0.00110   0.00204  -1.27095
   D110       0.79606  -0.00022  -0.00171   0.00339   0.00166   0.79771
   D111      -0.99355  -0.00040  -0.00068  -0.00747  -0.00815  -1.00170
   D112       1.12729  -0.00081   0.00033  -0.01624  -0.01592   1.11136
   D113      -3.08819   0.00001  -0.00172   0.00093  -0.00080  -3.08898
   D114      -3.06734   0.00001  -0.00097   0.00091  -0.00005  -3.06740
   D115      -0.94651  -0.00040   0.00005  -0.00786  -0.00782  -0.95433
   D116       1.12120   0.00041  -0.00201   0.00931   0.00731   1.12851
   D117       1.15727   0.00038   0.00211   0.00087   0.00299   1.16027
   D118      -3.00508  -0.00003   0.00312  -0.00790  -0.00478  -3.00986
   D119      -0.93737   0.00078   0.00107   0.00927   0.01035  -0.92702
   D120      -3.08755   0.00051   0.00054   0.01081   0.01134  -3.07621
   D121      -1.00947   0.00001  -0.00310   0.01003   0.00694  -1.00253
   D122       1.08914  -0.00014   0.00082   0.00183   0.00263   1.09178
   D123      -1.03698   0.00064   0.00424   0.00385   0.00808  -1.02890
   D124       1.04110   0.00015   0.00060   0.00307   0.00369   1.04479
   D125       3.13972   0.00000   0.00452  -0.00513  -0.00062   3.13910
   D126       1.04206   0.00003  -0.00098   0.00364   0.00266   1.04471
   D127       3.12013  -0.00046  -0.00461   0.00286  -0.00174   3.11839
   D128      -1.06443  -0.00061  -0.00069  -0.00534  -0.00605  -1.07048
   D129       3.13033  -0.00064   0.00227  -0.05771  -0.05546   3.07487
   D130       1.05011  -0.00241   0.00048  -0.06296  -0.06256   0.98755
   D131      -1.05387   0.00071   0.00486  -0.04950  -0.04454  -1.09841
         Item               Value     Threshold  Converged?
 Maximum Force            0.005250     0.000450     NO 
 RMS     Force            0.000983     0.000300     NO 
 Maximum Displacement     0.166237     0.001800     NO 
 RMS     Displacement     0.032074     0.001200     NO 
 Predicted change in Energy=-7.662851D-04
 GradGradGradGradGradGradGradGradGradGradGradGradGradGradGradGradGradGrad

                          Input orientation:                          
 ---------------------------------------------------------------------
 Center     Atomic      Atomic             Coordinates (Angstroms)
 Number     Number       Type             X           Y           Z
 ---------------------------------------------------------------------
      1          6           0        1.759053    0.734129    0.103165
      2          6           0        1.161725   -0.467686    0.297084
      3          6           0       -0.269620   -0.728417    0.685589
      4          6           0       -1.282880    0.245987    0.031182
      5          6           0       -1.318284    1.613730    0.760459
      6          6           0        0.026718    2.151441    1.285428
      7          6           0        1.219009    2.128227    0.308257
      8          6           0        3.156010    0.523282   -0.318732
      9          6           0        3.429229   -0.969385   -0.392448
     10          6           0        2.110447   -1.645813    0.034585
     11          8           0        3.980759    1.407116   -0.560603
     12          6           0        0.929749    2.849513   -1.024224
     13          6           0        2.273737   -2.550721    1.258873
     14          8           0        1.634867   -2.419014   -1.087171
     15          6           0       -2.695021   -0.402605   -0.107706
     16          8           0       -3.095290   -0.830320    1.211619
     17          6           0       -2.673234   -1.615530   -1.056532
     18          6           0       -3.738792    0.611121   -0.611876
     19          8           0       -5.014650   -0.050732   -0.622122
     20          1           0       -0.362630   -0.684911    1.779854
     21          1           0       -0.510096   -1.760184    0.417139
     22          1           0       -0.941034    0.415989   -0.996838
     23          1           0       -1.996736    1.537075    1.619789
     24          1           0       -1.755603    2.360220    0.087326
     25          1           0        0.317621    1.602491    2.190779
     26          1           0       -0.134200    3.190260    1.603578
     27          1           0        2.035453    2.688404    0.788107
     28          1           0        3.714070   -1.261174   -1.408420
     29          1           0        4.264060   -1.218625    0.271894
     30          1           0        0.586072    3.874596   -0.836584
     31          1           0        0.160543    2.335972   -1.611955
     32          1           0        1.835745    2.908378   -1.637988
     33          1           0        1.315592   -2.999259    1.549033
     34          1           0        2.974224   -3.361399    1.027701
     35          1           0        2.660474   -1.989648    2.116671
     36          1           0        0.923487   -3.000936   -0.769606
     37          1           0       -4.048609   -1.019820    1.153788
     38          1           0       -2.300181   -1.334151   -2.048215
     39          1           0       -2.043451   -2.420533   -0.667296
     40          1           0       -3.683240   -2.018228   -1.178096
     41          1           0       -3.787988    1.472043    0.061832
     42          1           0       -3.473409    0.968326   -1.616627
     43          1           0       -5.682898    0.604392   -0.881197
 ---------------------------------------------------------------------
                    Distance matrix (angstroms):
                    1          2          3          4          5
     1  C    0.000000
     2  C    1.356011   0.000000
     3  C    2.567835   1.505877   0.000000
     4  C    3.081692   2.560494   1.550616   0.000000
     5  C    3.267375   3.270696   2.567286   1.550425   0.000000
     6  C    2.531304   3.020743   2.956553   2.630387   1.540700
     7  C    1.509046   2.596569   3.243272   3.143095   2.628126
     8  C    1.474429   2.310501   3.782902   4.461287   4.730014
     9  C    2.436612   2.422546   3.860274   4.884728   5.526351
    10  C    2.406721   1.535239   2.632515   3.885047   4.786199
    11  O    2.414431   3.492486   4.917237   5.422576   5.465140
    12  C    2.536454   3.578194   4.142889   3.576025   3.125044
    13  C    3.520057   2.549636   3.180898   4.688105   5.522109
    14  O    3.372631   2.438792   3.102881   4.106848   5.328965
    15  C    4.601675   3.878477   2.572556   1.560161   2.591278
    16  O    5.219274   4.369217   2.876022   2.415926   3.055271
    17  C    5.148880   4.225723   3.098276   2.565434   3.945309
    18  C    5.545513   5.099520   3.938646   2.564829   2.957598
    19  O    6.857485   6.258307   4.968367   3.800125   4.283116
    20  H    3.053932   2.137628   1.099072   2.184328   2.690017
    21  H    3.386623   2.116589   1.092903   2.184235   3.486306
    22  H    2.932864   2.622349   2.142667   1.096624   2.159859
    23  H    4.129264   3.967933   2.998018   2.167988   1.097553
    24  H    3.872626   4.068397   3.479331   2.167163   1.096176
    25  H    2.681401   2.929885   2.836121   3.010908   2.173046
    26  H    3.445029   4.094743   4.027043   3.529963   2.144377
    27  H    2.089194   3.311405   4.122928   4.189233   3.521823
    28  H    3.176196   3.170621   4.531942   5.414195   6.188191
    29  H    3.180688   3.192025   4.578832   5.742088   6.278813
    30  H    3.481601   4.524598   4.923103   4.172865   3.359856
    31  H    2.839502   3.536565   3.854119   3.025129   2.887371
    32  H    2.786548   3.949255   4.801859   4.427219   4.168520
    33  H    4.028074   2.828412   2.900889   4.425783   5.370179
    34  H    4.370899   3.491780   4.191916   5.668265   6.576393
    35  H    3.505101   2.805979   3.496306   4.989728   5.536620
    36  H    3.925635   2.758974   2.950497   4.006473   5.353669
    37  H    6.157036   5.309084   3.819016   3.242186   3.813787
    38  H    5.038214   4.270361   3.458869   2.802789   4.188409
    39  H    5.000454   3.875151   2.800005   2.859488   4.340464
    40  H    6.231826   5.296605   4.097528   3.514363   4.747855
    41  H    5.596061   5.321425   4.196429   2.789215   2.570524
    42  H    5.512821   5.216214   4.294578   2.834689   3.272865
    43  H    7.507891   7.027557   5.790922   4.507887   4.771127
                    6          7          8          9         10
     6  C    0.000000
     7  C    1.541738   0.000000
     8  C    3.875138   2.592477   0.000000
     9  C    4.912423   3.869271   1.519255   0.000000
    10  C    4.508399   3.887536   2.433723   1.542433   0.000000
    11  O    4.426769   2.983653   1.232832   2.445448   3.629420
    12  C    2.576287   1.542540   3.296257   4.607659   4.766873
    13  C    5.211538   4.889650   3.566053   2.561766   1.531144
    14  O    5.394852   4.774679   3.400218   2.409108   1.443037
    15  C    3.983948   4.679505   5.927593   6.157009   4.965716
    16  O    4.317787   5.308694   6.576699   6.720247   5.399086
    17  C    5.192744   5.570271   6.252915   6.172404   4.906634
    18  C    4.489033   5.265742   6.901590   7.343478   6.302798
    19  O    5.822689   6.668730   8.196415   8.496809   7.330931
    20  H    2.905330   3.546960   4.271372   4.379271   3.175753
    21  H    4.042636   4.256923   4.381330   4.098668   2.650787
    22  H    3.026066   3.049724   4.154168   4.624257   3.824447
    23  H    2.140937   3.522867   5.597895   6.306547   5.432549
    24  H    2.157708   2.991813   5.259579   6.180529   5.567533
    25  H    1.098013   2.152391   3.939390   4.792673   4.291255
    26  H    1.098298   2.153356   4.651186   5.829647   5.557677
    27  H    2.137913   1.100289   2.677404   4.088489   4.399869
    28  H    5.700818   4.545367   2.164055   1.094749   2.191306
    29  H    5.508144   4.524939   2.147289   1.095634   2.208360
    30  H    2.790174   2.181989   4.254886   5.634265   5.792889
    31  H    2.906335   2.202435   3.732438   4.805922   4.729464
    32  H    3.520211   2.185605   3.028567   4.373512   4.859384
    33  H    5.316051   5.276359   4.391353   3.515281   2.181092
    34  H    6.256646   5.808130   4.115419   2.818791   2.162319
    35  H    4.977575   4.722825   3.534340   2.815599   2.180788
    36  H    5.619105   5.249517   4.196135   3.247798   1.972804
    37  H    5.165513   6.194588   7.513721   7.636193   6.291140
    38  H    5.355089   5.470440   6.017573   5.975011   4.887619
    39  H    5.385321   5.682127   5.985143   5.668474   4.283421
    40  H    6.100727   6.590476   7.346639   7.232187   5.930944
    41  H    4.063343   5.055821   7.018838   7.632508   6.671829
    42  H    4.698146   5.202820   6.769918   7.273221   6.382763
    43  H    6.299789   7.167509   8.857157   9.259941   8.163228
                   11         12         13         14         15
    11  O    0.000000
    12  C    3.406481   0.000000
    13  C    4.678556   6.015094   0.000000
    14  O    4.518823   5.315875   2.435041   0.000000
    15  C    6.931540   4.955324   5.583055   4.875776   0.000000
    16  O    7.630030   5.894158   5.638126   5.493885   1.443529
    17  C    7.325160   5.737520   5.541499   4.382495   1.540107
    18  C    7.760651   5.193814   7.046095   6.187394   1.539898
    19  O    9.112985   6.626385   7.931499   7.073974   2.401898
    20  H    5.359043   4.693107   3.271559   3.900890   3.013740
    21  H    5.581715   5.039840   3.013833   2.701458   2.625335
    22  H    5.039512   3.069628   4.921824   3.831536   2.130052
    23  H    6.364075   4.156635   5.922607   6.013885   2.689647
    24  H    5.850989   2.947213   6.459523   5.976270   2.924678
    25  H    4.585505   3.502286   4.684443   5.352812   4.287127
    26  H    4.979575   2.855423   6.235049   6.467897   4.732333
    27  H    2.691641   2.129103   5.265627   5.455535   5.721381
    28  H    2.812417   4.979739   3.294229   2.401433   6.595866
    29  H    2.769084   5.417314   2.590365   3.193846   7.017036
    30  H    4.205772   1.097323   6.965906   6.385318   5.439787
    31  H    4.069664   1.095823   6.048720   5.005889   4.232826
    32  H    2.831189   1.095901   6.195595   5.359558   5.816546
    33  H    5.565053   6.401457   1.097006   2.718123   5.056918
    34  H    5.125871   6.853152   1.096048   2.674818   6.494917
    35  H    4.522052   6.023131   1.095530   3.391288   6.012312
    36  H    5.368567   5.855990   2.478023   0.972390   4.503669
    37  H    8.561536   6.670796   6.505902   6.267499   1.950518
    38  H    7.012684   5.383683   5.773872   4.193463   2.188436
    39  H    7.138164   6.061411   4.729184   3.702204   2.193107
    40  H    8.417313   6.708072   6.458169   5.333962   2.175442
    41  H    7.793913   5.033288   7.372927   6.772584   2.176609
    42  H    7.541376   4.824687   7.326792   6.152144   2.182242
    43  H    9.702237   6.984849   8.822850   7.920422   3.246496
                   16         17         18         19         20
    16  O    0.000000
    17  C    2.437046   0.000000
    18  C    2.411842   2.508208   0.000000
    19  O    2.766642   2.849479   1.437347   0.000000
    20  H    2.794900   3.774921   4.335728   5.273799   0.000000
    21  H    2.859908   2.621412   4.135993   4.928823   1.742111
    22  H    3.327370   2.670421   2.830852   4.117352   3.042458
    23  H    2.641587   4.190377   2.978670   4.081066   2.762814
    24  H    3.638453   4.237575   2.735190   4.115506   3.752046
    25  H    4.304101   5.463140   5.029132   6.251293   2.421530
    26  H    5.008668   6.051322   4.955126   6.267101   3.885898
    27  H    6.235808   6.640653   6.294201   7.693865   4.256010
    28  H    7.308737   6.406798   7.725616   8.847259   5.207366
    29  H    7.429259   7.074482   8.256795   9.394557   4.895412
    30  H    6.315362   6.388500   5.422657   6.842680   5.341806
    31  H    5.347750   4.894197   4.379508   5.784354   4.572069
    32  H    6.812725   6.413636   6.116024   7.531017   5.424594
    33  H    4.926868   4.961291   6.576562   7.312981   2.868086
    34  H    6.578692   6.267844   7.970804   8.803666   4.343261
    35  H    5.940706   6.217526   7.426950   8.376629   3.309826
    36  H    4.978694   3.864981   5.899888   6.632264   3.676658
    37  H    0.973690   2.670588   2.423535   2.241924   3.753740
    38  H    3.393017   1.096256   2.813673   3.324041   4.339323
    39  H    2.676839   1.093693   3.473929   3.800793   3.438907
    40  H    2.732682   1.094100   2.690198   2.439836   4.642591
    41  H    2.665093   3.467928   1.094298   2.071554   4.397401
    42  H    3.372992   2.762299   1.098885   2.098319   4.893488
    43  H    3.624085   3.743911   1.962683   0.971011   6.086768
                   21         22         23         24         25
    21  H    0.000000
    22  H    2.630735   0.000000
    23  H    3.811611   3.036128   0.000000
    24  H    4.317151   2.370436   1.756176   0.000000
    25  H    3.890822   3.626693   2.384650   3.049086   0.000000
    26  H    5.104491   3.887123   2.490447   2.370008   1.752129
    27  H    5.138810   4.148418   4.275021   3.869226   2.469341
    28  H    4.628743   4.965106   7.043689   6.728230   5.717577
    29  H    4.806968   5.601308   6.971963   7.005607   5.216818
    30  H    5.875725   3.784137   4.262472   2.937752   3.794661
    31  H    4.620116   2.297428   3.966896   2.561203   3.876010
    32  H    5.614444   3.785971   5.213587   4.021811   4.320821
    33  H    2.479844   4.820554   5.617370   6.347664   4.752251
    34  H    3.882932   5.804883   7.004003   7.482813   5.748956
    35  H    3.604661   5.334032   5.862958   6.522372   4.289279
    36  H    2.236736   3.899160   5.901732   6.054242   5.506586
    37  H    3.689426   4.042742   3.311352   4.221361   5.197675
    38  H    3.076342   2.452685   4.668005   4.301799   5.783236
    39  H    1.990788   3.061010   4.571171   4.848496   5.470646
    40  H    3.560927   3.671234   4.828316   4.948523   6.361274
    41  H    4.617155   3.215771   2.374878   2.218129   4.626603
    42  H    4.512449   2.664983   3.602558   2.791358   5.410214
    43  H    5.833933   4.747014   4.551112   4.409604   6.814650
                   26         27         28         29         30
    26  H    0.000000
    27  H    2.371549   0.000000
    28  H    6.610339   4.820960   0.000000
    29  H    6.368385   4.527476   1.768546   0.000000
    30  H    2.634672   2.479391   6.040489   6.379437   0.000000
    31  H    3.340110   3.065908   5.060479   5.746555   1.774721
    32  H    3.803668   2.444220   4.578862   5.155242   1.771301
    33  H    6.357281   5.783314   4.185710   3.673582   7.312540
    34  H    7.274487   6.126892   3.300455   2.612738   7.844644
    35  H    5.908038   4.903050   3.750601   2.563038   6.885798
    36  H    6.714284   6.002626   3.349957   3.926930   6.884131
    37  H    5.766254   7.134456   8.178163   8.361682   7.028311
    38  H    6.204624   6.559222   6.048626   6.963153   6.076969
    39  H    6.346897   6.697529   5.919664   6.489326   6.824346
    40  H    6.889248   7.663014   7.439514   8.117968   7.284849
    41  H    4.321970   5.993286   8.118683   8.492308   5.070682
    42  H    5.143640   6.252118   7.528206   8.259400   5.053143
    43  H    6.606729   8.167167   9.594859  10.178162   7.070799
                   31         32         33         34         35
    31  H    0.000000
    32  H    1.770487   0.000000
    33  H    6.307985   6.732595   0.000000
    34  H    6.880743   6.907397   1.775948   0.000000
    35  H    6.234044   6.226420   1.774891   1.779324   0.000000
    36  H    5.456576   6.042043   2.351560   2.750594   3.517162
    37  H    6.052077   7.605943   5.731409   7.403990   6.846861
    38  H    4.440191   5.939126   5.365313   6.433532   6.510304
    39  H    5.326755   6.662409   4.065735   5.379154   5.482978
    40  H    5.824256   7.412296   5.778233   7.140831   7.148358
    41  H    4.374796   6.048042   6.946283   8.367950   7.601865
    42  H    3.882794   5.652554   6.978371   8.204326   7.766058
    43  H    6.138255   7.900067   8.238397   9.711702   9.237322
                   36         37         38         39         40
    36  H    0.000000
    37  H    5.687354   0.000000
    38  H    3.847732   3.661779   0.000000
    39  H    3.024905   3.049427   1.775690   0.000000
    40  H    4.728055   2.562810   1.771417   1.763994   0.000000
    41  H    6.549567   2.733071   3.813214   4.327493   3.705454
    42  H    5.983743   3.458146   2.619949   3.798734   3.025862
    43  H    7.526962   3.074106   4.069724   4.737246   3.311332
                   41         42         43
    41  H    0.000000
    42  H    1.780425   0.000000
    43  H    2.287532   2.356935   0.000000
 Stoichiometry    C15H24O4
 Framework group  C1[X(C15H24O4)]
 Deg. of freedom   123
 Full point group                 C1      NOp   1
 Largest Abelian subgroup         C1      NOp   1
 Largest concise Abelian subgroup C1      NOp   1
                         Standard orientation:                         
 ---------------------------------------------------------------------
 Center     Atomic      Atomic             Coordinates (Angstroms)
 Number     Number       Type             X           Y           Z
 ---------------------------------------------------------------------
      1          6           0        1.789542    0.746669    0.090478
      2          6           0        1.205667   -0.462053    0.282430
      3          6           0       -0.219379   -0.739037    0.682667
      4          6           0       -1.248093    0.229535    0.043899
      5          6           0       -1.289796    1.592333    0.782047
      6          6           0        0.054851    2.139791    1.297772
      7          6           0        1.238054    2.134174    0.309362
      8          6           0        3.184429    0.551979   -0.345788
      9          6           0        3.471303   -0.937486   -0.431426
     10          6           0        2.163175   -1.629287    0.003675
     11          8           0        3.998315    1.445242   -0.589812
     12          6           0        0.929326    2.860854   -1.015800
     13          6           0        2.346694   -2.540128    1.220676
     14          8           0        1.684520   -2.400105   -1.118415
     15          6           0       -2.655168   -0.431836   -0.085838
     16          8           0       -3.038857   -0.871563    1.234464
     17          6           0       -2.630639   -1.638599   -1.042421
     18          6           0       -3.713354    0.574831   -0.573845
     19          8           0       -4.982819   -0.099275   -0.576307
     20          1           0       -0.302494   -0.703205    1.778006
     21          1           0       -0.452426   -1.771405    0.410007
     22          1           0       -0.917596    0.409198   -0.986187
     23          1           0       -1.959355    1.503793    1.647190
     24          1           0       -1.740603    2.338701    0.117735
     25          1           0        0.359539    1.588094    2.196898
     26          1           0       -0.113060    3.175013    1.623929
     27          1           0        2.053549    2.699255    0.785058
     28          1           0        3.749360   -1.220211   -1.451831
     29          1           0        4.314714   -1.182731    0.223498
     30          1           0        0.577577    3.881379   -0.818522
     31          1           0        0.159600    2.343532   -1.599520
     32          1           0        1.828893    2.932289   -1.637634
     33          1           0        1.395688   -2.999714    1.516967
     34          1           0        3.052747   -3.342536    0.977875
     35          1           0        2.736072   -1.980652    2.078323
     36          1           0        0.981798   -2.990844   -0.797866
     37          1           0       -3.990810   -1.069928    1.184368
     38          1           0       -2.269668   -1.347490   -2.035766
     39          1           0       -1.989495   -2.439856   -0.664156
     40          1           0       -3.637820   -2.050303   -1.157055
     41          1           0       -3.764491    1.431052    0.105685
     42          1           0       -3.460897    0.940799   -1.578773
     43          1           0       -5.659755    0.550934   -0.825000
 ---------------------------------------------------------------------
 Rotational constants (GHZ):      0.5934103      0.2475630      0.2000913
 Standard basis: 6-31G(d) (6D, 7F)
 There are   333 symmetry adapted cartesian basis functions of A   symmetry.
 There are   333 symmetry adapted basis functions of A   symmetry.
   333 basis functions,   628 primitive gaussians,   333 cartesian basis functions
    73 alpha electrons       73 beta electrons
       nuclear repulsion energy      1595.5585074995 Hartrees.
 NAtoms=   43 NActive=   43 NUniq=   43 SFac= 1.00D+00 NAtFMM=   60 NAOKFM=F Big=F
 Integral buffers will be    131072 words long.
 Raffenetti 2 integral format.
 Two-electron integral symmetry is turned on.
 ------------------------------------------------------------------------------
 Polarizable Continuum Model (PCM)
 =================================
 Model                : PCM (using non-symmetric T matrix).
 Atomic radii         : SMD-Coulomb.
 Polarization charges : Total charges.
 Charge compensation  : None.
 Solution method      : On-the-fly selection.
 Cavity type          : VdW (van der Waals Surface) (Alpha=1.000).
 Cavity algorithm     : GePol (No added spheres)
                        Default sphere list used, NSphG=   43.
                        Lebedev-Laikov grids with approx.  5.0 points / Ang**2.
                        Smoothing algorithm: Karplus/York (Gamma=1.0000).
                        Polarization charges: spherical gaussians, with
                                              point-specific exponents (IZeta= 3).
                        Self-potential: point-specific (ISelfS= 7).
                        Self-field    : sphere-specific E.n sum rule (ISelfD= 2).
 1st derivatives      : Analytical E(r).r(x)/FMM algorithm (CHGder, D1EAlg=3).
                        Cavity 1st derivative terms included.
 Solvent              : Methanol, Eps=  32.613000 Eps(inf)=   1.765709
 ------------------------------------------------------------------------------
 ------------------------------------------------------------------------------
 Atomic radii for non-electrostatic terms: SMD-CDS.
 ------------------------------------------------------------------------------
 Nuclear repulsion after PCM non-electrostatic terms =     1595.5598204145 Hartrees.
 One-electron integrals computed using PRISM.
 NBasis=   333 RedAO= T EigKep=  9.43D-04  NBF=   333
 NBsUse=   333 1.00D-06 EigRej= -1.00D+00 NBFU=   333
 Initial guess from the checkpoint file:  "DY-202A-11R_15.chk"
 B after Tr=     0.000000    0.000000    0.000000
         Rot=    0.999998    0.001717   -0.001110   -0.000612 Ang=   0.24 deg.
 ExpMin= 1.61D-01 ExpMax= 5.48D+03 ExpMxC= 8.25D+02 IAcc=1 IRadAn=         1 AccDes= 0.00D+00
 Harris functional with IExCor=  402 and IRadAn=       1 diagonalized for initial guess.
 HarFok:  IExCor=  402 AccDes= 0.00D+00 IRadAn=         1 IDoV= 1 UseB2=F ITyADJ=14
 ICtDFT=  3500011 ScaDFX=  1.000000  1.000000  1.000000  1.000000
 FoFCou: FMM=F IPFlag=           0 FMFlag=      100000 FMFlg1=           0
         NFxFlg=           0 DoJE=T BraDBF=F KetDBF=T FulRan=T
         wScrn=  0.000000 ICntrl=     500 IOpCl=  0 I1Cent=   200000004 NGrid=           0
         NMat0=    1 NMatS0=      1 NMatT0=    0 NMatD0=    1 NMtDS0=    0 NMtDT0=    0
 Petite list used in FoFCou.
 Keep R1 ints in memory in canonical form, NReq=1565304907.
 Requested convergence on RMS density matrix=1.00D-08 within 128 cycles.
 Requested convergence on MAX density matrix=1.00D-06.
 Requested convergence on             energy=1.00D-06.
 No special actions if energy rises.
 Inv3:  Mode=1 IEnd=    21837612.
 Iteration    1 A*A^-1 deviation from unit magnitude is 4.66D-15 for   1344.
 Iteration    1 A*A^-1 deviation from orthogonality  is 3.80D-15 for   2268    162.
 Iteration    1 A^-1*A deviation from unit magnitude is 4.44D-15 for    663.
 Iteration    1 A^-1*A deviation from orthogonality  is 1.17D-06 for   2246   2244.
 Iteration    2 A*A^-1 deviation from unit magnitude is 5.77D-15 for    663.
 Iteration    2 A*A^-1 deviation from orthogonality  is 4.42D-15 for   1812    666.
 Iteration    2 A^-1*A deviation from unit magnitude is 8.88D-16 for    182.
 Iteration    2 A^-1*A deviation from orthogonality  is 3.33D-16 for   2389    411.
 Error on total polarization charges =  0.05168
 SCF Done:  E(RB3LYP) =  -886.948765151     A.U. after   10 cycles
            NFock= 10  Conv=0.94D-08     -V/T= 2.0094
 SMD-CDS (non-electrostatic) energy       (kcal/mol) =       0.82
 (included in total energy above)
 D1PCM: PCM CHGder 1st derivatives, ID1Alg=3 FixD1E=F DoIter=F DoCFld=F I1PDM=0.
 Calling FoFJK, ICntrl=      2127 FMM=F ISym2X=0 I1Cent= 0 IOpClX= 0 NMat=1 NMatS=1 NMatT=0.
 ***** Axes restored to original set *****
 -------------------------------------------------------------------
 Center     Atomic                   Forces (Hartrees/Bohr)
 Number     Number              X              Y              Z
 -------------------------------------------------------------------
      1        6           0.002325664   -0.001393733   -0.000621025
      2        6          -0.001391844    0.001677894   -0.000231474
      3        6           0.000869113   -0.000528707    0.000313139
      4        6          -0.000366038    0.000740672   -0.000985032
      5        6          -0.000333618   -0.000616794   -0.000057608
      6        6           0.000286214   -0.000074091    0.000076883
      7        6          -0.001063372    0.000694518    0.000009963
      8        6          -0.000948756    0.000078687   -0.000218897
      9        6          -0.000879485   -0.000010157    0.001653006
     10        6           0.002045188    0.000690769   -0.000759838
     11        8          -0.001312070   -0.001285780    0.000728748
     12        6           0.000105554   -0.000130981   -0.000357955
     13        6          -0.000298456   -0.000086903   -0.000043414
     14        8           0.000061229   -0.000436787    0.000244399
     15        6           0.000222968   -0.000186121    0.000431475
     16        8           0.000108901    0.000070591    0.000044048
     17        6          -0.000040879   -0.000150859    0.000447690
     18        6          -0.000682923   -0.000189367    0.000731221
     19        8           0.001871499   -0.000410289   -0.001187955
     20        1          -0.000133962    0.000060683    0.000060826
     21        1          -0.000095177    0.000343069    0.000388870
     22        1          -0.000025952    0.000058666   -0.000241807
     23        1          -0.000130439    0.000112530    0.000073215
     24        1          -0.000009053   -0.000109082   -0.000074791
     25        1          -0.000220141    0.000049757   -0.000149307
     26        1          -0.000139564   -0.000171724    0.000128718
     27        1          -0.000192114    0.000211229    0.000052028
     28        1          -0.000223693    0.000227501   -0.000338890
     29        1           0.000674900   -0.000273170   -0.000735563
     30        1           0.000121371   -0.000087663    0.000047711
     31        1           0.000099341    0.000226337    0.000162765
     32        1          -0.000066090   -0.000094580    0.000147694
     33        1           0.000187443    0.000215957   -0.000069047
     34        1          -0.000093116    0.000035454    0.000101894
     35        1           0.000080209    0.000057490   -0.000012204
     36        1          -0.000057231   -0.000097226   -0.000183444
     37        1          -0.000392982   -0.000144671   -0.000003690
     38        1           0.000045013    0.000110458   -0.000090577
     39        1          -0.000305277    0.000191921   -0.000195139
     40        1          -0.000133061    0.000092174   -0.000001193
     41        1           0.000200595    0.000450210   -0.000068783
     42        1           0.000110970   -0.000366814   -0.000220332
     43        1           0.000119121    0.000448929    0.001003672
 -------------------------------------------------------------------
 Cartesian Forces:  Max     0.002325664 RMS     0.000574485

 GradGradGradGradGradGradGradGradGradGradGradGradGradGradGradGradGradGrad
 Berny optimization.
 Using GEDIIS/GDIIS optimizer.
 FormGI is forming the generalized inverse of G from B-inverse, IUseBI=4.
 Internal  Forces:  Max     0.001947040 RMS     0.000366981
 Search for a local minimum.
 Step number   3 out of a maximum of  258
 All quantities printed in internal units (Hartrees-Bohrs-Radians)
 Mixed Optimization -- En-DIIS/RFO-DIIS
 Swapping is turned off.
 Update second derivatives using D2CorX and points    1    2    3
 DE= -8.13D-04 DEPred=-7.66D-04 R= 1.06D+00
 TightC=F SS=  1.41D+00  RLast= 2.45D-01 DXNew= 8.4853D-01 7.3550D-01
 Trust test= 1.06D+00 RLast= 2.45D-01 DXMaxT set to 7.36D-01
 ITU=  1  1  0
     Eigenvalues ---    0.00230   0.00230   0.00233   0.00333   0.00366
     Eigenvalues ---    0.00386   0.00470   0.00701   0.00775   0.00914
     Eigenvalues ---    0.01093   0.01137   0.01215   0.01234   0.01363
     Eigenvalues ---    0.01391   0.02488   0.02628   0.03237   0.03862
     Eigenvalues ---    0.03956   0.04341   0.04421   0.04590   0.04735
     Eigenvalues ---    0.04805   0.05028   0.05058   0.05291   0.05357
     Eigenvalues ---    0.05410   0.05438   0.05524   0.05566   0.05592
     Eigenvalues ---    0.05613   0.05675   0.05721   0.05763   0.05917
     Eigenvalues ---    0.06135   0.06202   0.06452   0.07761   0.08305
     Eigenvalues ---    0.08607   0.08980   0.09070   0.09344   0.09699
     Eigenvalues ---    0.10231   0.11414   0.12212   0.13207   0.13637
     Eigenvalues ---    0.14577   0.15624   0.15930   0.16000   0.16000
     Eigenvalues ---    0.16000   0.16000   0.16000   0.16000   0.16000
     Eigenvalues ---    0.16000   0.16000   0.16001   0.16121   0.16533
     Eigenvalues ---    0.16653   0.17180   0.18569   0.19697   0.20739
     Eigenvalues ---    0.23025   0.23416   0.24828   0.24980   0.26618
     Eigenvalues ---    0.26802   0.26945   0.27771   0.28346   0.28461
     Eigenvalues ---    0.28703   0.29124   0.29489   0.29631   0.30055
     Eigenvalues ---    0.31779   0.32217   0.32488   0.33749   0.33817
     Eigenvalues ---    0.33840   0.33845   0.33905   0.33932   0.33975
     Eigenvalues ---    0.34000   0.34122   0.34139   0.34161   0.34170
     Eigenvalues ---    0.34200   0.34201   0.34262   0.34276   0.34306
     Eigenvalues ---    0.34331   0.34381   0.34423   0.34632   0.34968
     Eigenvalues ---    0.40311   0.40784   0.41952   0.51542   0.52067
     Eigenvalues ---    0.52678   0.53008   0.94348
 En-DIIS/RFO-DIIS IScMMF=        0 using points:     3    2
 RFO step:  Lambda=-9.05184797D-05.
 DidBck=F Rises=F RFO-DIIS coefs:    1.11868   -0.11868
 Iteration  1 RMS(Cart)=  0.03614843 RMS(Int)=  0.00065179
 Iteration  2 RMS(Cart)=  0.00081717 RMS(Int)=  0.00004363
 Iteration  3 RMS(Cart)=  0.00000074 RMS(Int)=  0.00004363
 Variable       Old X    -DE/DX   Delta X   Delta X   Delta X     New X
                                 (Linear)    (Quad)   (Total)
    R1        2.56249  -0.00103  -0.00062  -0.00248  -0.00307   2.55942
    R2        2.85168   0.00103   0.00104   0.00630   0.00734   2.85902
    R3        2.78627  -0.00176  -0.00086  -0.00743  -0.00820   2.77806
    R4        2.84570  -0.00049  -0.00105  -0.00399  -0.00505   2.84064
    R5        2.90118   0.00101   0.00097   0.00669   0.00760   2.90878
    R6        2.93024   0.00028   0.00090   0.00274   0.00365   2.93388
    R7        2.07695   0.00007   0.00013   0.00058   0.00070   2.07765
    R8        2.06529  -0.00040  -0.00021  -0.00158  -0.00179   2.06350
    R9        2.92988  -0.00076   0.00020  -0.00277  -0.00257   2.92731
   R10        2.94828  -0.00109   0.00176  -0.00224  -0.00048   2.94780
   R11        2.07232   0.00023   0.00014   0.00090   0.00104   2.07336
   R12        2.91150  -0.00037  -0.00013  -0.00093  -0.00106   2.91044
   R13        2.07407   0.00013  -0.00010   0.00025   0.00016   2.07423
   R14        2.07147  -0.00003  -0.00024  -0.00060  -0.00084   2.07063
   R15        2.91346  -0.00008  -0.00018  -0.00008  -0.00024   2.91322
   R16        2.07494  -0.00020  -0.00016  -0.00099  -0.00115   2.07379
   R17        2.07548  -0.00011   0.00003  -0.00032  -0.00028   2.07520
   R18        2.91498  -0.00013   0.00016   0.00055   0.00071   2.91569
   R19        2.07924  -0.00001   0.00006   0.00013   0.00019   2.07943
   R20        2.87098  -0.00067   0.00077   0.00063   0.00142   2.87239
   R21        2.32972  -0.00195  -0.00021  -0.00213  -0.00234   2.32737
   R22        2.91478  -0.00132  -0.00069  -0.00541  -0.00618   2.90860
   R23        2.06878   0.00019   0.00019   0.00100   0.00120   2.06997
   R24        2.07045   0.00013   0.00024   0.00091   0.00115   2.07159
   R25        2.89344  -0.00015  -0.00034  -0.00101  -0.00135   2.89210
   R26        2.72694   0.00025   0.00006   0.00187   0.00193   2.72887
   R27        2.07364  -0.00011   0.00000  -0.00026  -0.00026   2.07338
   R28        2.07081  -0.00027   0.00009  -0.00064  -0.00055   2.07026
   R29        2.07095  -0.00014  -0.00006  -0.00057  -0.00063   2.07032
   R30        2.07304  -0.00026  -0.00015  -0.00107  -0.00122   2.07182
   R31        2.07123  -0.00011  -0.00004  -0.00043  -0.00047   2.07076
   R32        2.07025   0.00004   0.00000   0.00014   0.00013   2.07039
   R33        1.83755   0.00004   0.00008   0.00026   0.00034   1.83789
   R34        2.72787   0.00012  -0.00021   0.00043   0.00021   2.72809
   R35        2.91038  -0.00030   0.00006  -0.00117  -0.00111   2.90927
   R36        2.90999  -0.00119   0.00128  -0.00338  -0.00210   2.90789
   R37        1.84001   0.00042  -0.00022   0.00018  -0.00004   1.83996
   R38        2.07162   0.00014  -0.00010   0.00036   0.00026   2.07188
   R39        2.06678  -0.00040  -0.00015  -0.00155  -0.00170   2.06508
   R40        2.06755   0.00009  -0.00029  -0.00033  -0.00062   2.06693
   R41        2.71619  -0.00180  -0.00042  -0.00546  -0.00588   2.71031
   R42        2.06792   0.00031  -0.00027   0.00060   0.00033   2.06825
   R43        2.07659   0.00012   0.00010   0.00083   0.00093   2.07752
   R44        1.83495  -0.00004   0.00008  -0.00012  -0.00004   1.83490
    A1        2.26750  -0.00027  -0.00145  -0.00573  -0.00724   2.26027
    A2        1.90873  -0.00008   0.00075   0.00232   0.00298   1.91171
    A3        2.10606   0.00035   0.00082   0.00360   0.00452   2.11058
    A4        2.22566   0.00023   0.00065   0.00196   0.00259   2.22825
    A5        1.96434  -0.00041  -0.00070  -0.00390  -0.00483   1.95951
    A6        2.09280   0.00018   0.00004   0.00227   0.00249   2.09529
    A7        1.98606  -0.00029   0.00018  -0.00369  -0.00357   1.98249
    A8        1.90757   0.00015  -0.00017   0.00079   0.00061   1.90819
    A9        1.88518   0.00025  -0.00110   0.00224   0.00119   1.88637
   A10        1.91772   0.00000  -0.00030  -0.00183  -0.00211   1.91561
   A11        1.92389   0.00001   0.00112   0.00339   0.00453   1.92842
   A12        1.83724  -0.00011   0.00025  -0.00062  -0.00037   1.83687
   A13        1.95063   0.00015  -0.00077  -0.00307  -0.00388   1.94675
   A14        1.94743   0.00059   0.00061   0.00329   0.00390   1.95133
   A15        1.86434  -0.00007  -0.00126   0.00210   0.00085   1.86519
   A16        1.96919  -0.00103   0.00192  -0.00578  -0.00382   1.96538
   A17        1.88736   0.00026  -0.00034   0.00230   0.00195   1.88931
   A18        1.83708   0.00014  -0.00034   0.00193   0.00159   1.83867
   A19        2.03557  -0.00002  -0.00058  -0.00242  -0.00308   2.03249
   A20        1.89735   0.00003  -0.00005   0.00000  -0.00003   1.89732
   A21        1.89760  -0.00005   0.00043   0.00045   0.00090   1.89851
   A22        1.87259   0.00002  -0.00007  -0.00001  -0.00005   1.87253
   A23        1.89636   0.00005  -0.00035   0.00113   0.00081   1.89716
   A24        1.85640  -0.00002   0.00075   0.00115   0.00188   1.85829
   A25        2.04193  -0.00027  -0.00079  -0.00165  -0.00248   2.03945
   A26        1.91532  -0.00003   0.00014  -0.00120  -0.00107   1.91425
   A27        1.87643  -0.00003   0.00023  -0.00027  -0.00001   1.87642
   A28        1.88619   0.00024  -0.00036   0.00025  -0.00011   1.88608
   A29        1.88720   0.00018   0.00024   0.00219   0.00244   1.88964
   A30        1.84714  -0.00007   0.00071   0.00100   0.00170   1.84884
   A31        1.95714   0.00006  -0.00030  -0.00001  -0.00036   1.95679
   A32        1.96242  -0.00020  -0.00028  -0.00057  -0.00085   1.96157
   A33        1.83802   0.00010  -0.00028  -0.00044  -0.00070   1.83732
   A34        1.97734   0.00025   0.00012   0.00322   0.00336   1.98070
   A35        1.86477  -0.00010   0.00082   0.00046   0.00128   1.86606
   A36        1.85231  -0.00012  -0.00001  -0.00309  -0.00312   1.84919
   A37        1.90157   0.00092  -0.00013   0.00156   0.00126   1.90283
   A38        2.19871  -0.00063   0.00040  -0.00035   0.00011   2.19882
   A39        2.18284  -0.00029  -0.00026  -0.00110  -0.00130   2.18153
   A40        1.83763  -0.00053  -0.00026  -0.00143  -0.00204   1.83558
   A41        1.93231   0.00005   0.00103  -0.00223  -0.00113   1.93119
   A42        1.90828   0.00019   0.00143   0.00796   0.00950   1.91777
   A43        1.94175   0.00008  -0.00041  -0.00348  -0.00379   1.93796
   A44        1.96475   0.00051   0.00027   0.00725   0.00756   1.97231
   A45        1.87951  -0.00029  -0.00190  -0.00764  -0.00957   1.86994
   A46        1.81230   0.00010   0.00032   0.00061   0.00073   1.81303
   A47        1.96353  -0.00017  -0.00045  -0.00373  -0.00412   1.95941
   A48        1.91817   0.00009  -0.00043   0.00176   0.00138   1.91955
   A49        1.97074   0.00008   0.00094   0.00390   0.00494   1.97568
   A50        1.87711  -0.00001  -0.00038  -0.00115  -0.00148   1.87562
   A51        1.91776  -0.00007   0.00000  -0.00117  -0.00124   1.91652
   A52        1.92605  -0.00012  -0.00044  -0.00198  -0.00243   1.92363
   A53        1.95605   0.00014  -0.00036   0.00047   0.00011   1.95616
   A54        1.93251  -0.00018  -0.00020  -0.00185  -0.00205   1.93046
   A55        1.88562   0.00001   0.00021   0.00064   0.00084   1.88646
   A56        1.88022   0.00009   0.00037   0.00088   0.00125   1.88147
   A57        1.88084   0.00007   0.00048   0.00201   0.00249   1.88333
   A58        1.93906  -0.00012  -0.00060  -0.00221  -0.00281   1.93624
   A59        1.91414   0.00018   0.00001   0.00108   0.00109   1.91523
   A60        1.94019  -0.00008  -0.00058  -0.00210  -0.00269   1.93750
   A61        1.88764   0.00000   0.00115   0.00339   0.00454   1.89218
   A62        1.88665   0.00006   0.00004   0.00000   0.00003   1.88668
   A63        1.89477  -0.00004   0.00004   0.00003   0.00007   1.89484
   A64        1.88377   0.00040  -0.00179  -0.00046  -0.00226   1.88151
   A65        1.86794   0.00027  -0.00058   0.00202   0.00141   1.86935
   A66        1.94921   0.00079   0.00024   0.00725   0.00748   1.95669
   A67        1.94871  -0.00109   0.00073  -0.01013  -0.00940   1.93931
   A68        1.91096  -0.00032  -0.00061   0.00183   0.00120   1.91216
   A69        1.88214   0.00023  -0.00017  -0.00060  -0.00077   1.88137
   A70        1.90322   0.00011   0.00033  -0.00040  -0.00005   1.90317
   A71        1.84925   0.00005  -0.00058  -0.00016  -0.00074   1.84851
   A72        1.93904  -0.00014  -0.00126  -0.00340  -0.00467   1.93437
   A73        1.94826   0.00025   0.00054   0.00278   0.00331   1.95157
   A74        1.92332  -0.00019   0.00004  -0.00226  -0.00223   1.92108
   A75        1.89116   0.00000  -0.00033  -0.00013  -0.00045   1.89071
   A76        1.88400   0.00008  -0.00007  -0.00057  -0.00065   1.88334
   A77        1.87570   0.00000   0.00114   0.00374   0.00487   1.88058
   A78        1.87640  -0.00092   0.00220  -0.00243  -0.00023   1.87617
   A79        1.92497   0.00003   0.00043   0.00018   0.00061   1.92558
   A80        1.92800   0.00021   0.00008  -0.00038  -0.00030   1.92770
   A81        1.90366   0.00056  -0.00171   0.00372   0.00200   1.90566
   A82        1.93642   0.00018  -0.00031  -0.00037  -0.00069   1.93573
   A83        1.89445  -0.00005  -0.00067  -0.00065  -0.00133   1.89312
   A84        1.87770  -0.00061   0.00091  -0.00229  -0.00138   1.87632
    D1        0.08517  -0.00009   0.00001  -0.00582  -0.00581   0.07936
    D2       -3.08660   0.00001  -0.00050   0.00698   0.00647  -3.08013
    D3       -3.10251  -0.00006   0.00257  -0.00077   0.00178  -3.10073
    D4        0.00891   0.00004   0.00206   0.01203   0.01406   0.02297
    D5        0.37999  -0.00005   0.00091  -0.00800  -0.00710   0.37289
    D6       -1.87218  -0.00027   0.00125  -0.01194  -0.01071  -1.88288
    D7        2.40161  -0.00008   0.00157  -0.00772  -0.00616   2.39544
    D8       -2.71105  -0.00007  -0.00189  -0.01347  -0.01536  -2.72640
    D9        1.31997  -0.00030  -0.00155  -0.01742  -0.01896   1.30101
   D10       -0.68943  -0.00011  -0.00123  -0.01320  -0.01442  -0.70385
   D11        0.00425  -0.00004   0.00038   0.01337   0.01371   0.01796
   D12       -3.12455  -0.00001  -0.00027   0.00457   0.00425  -3.12031
   D13        3.10475  -0.00003   0.00256   0.01759   0.02017   3.12493
   D14       -0.02405   0.00000   0.00191   0.00879   0.01071  -0.01334
   D15        0.65586   0.00011   0.00037   0.01937   0.01974   0.67560
   D16       -1.49500   0.00020   0.00076   0.02375   0.02454  -1.47047
   D17        2.79800   0.00012   0.00113   0.02288   0.02403   2.82203
   D18       -2.45359   0.00001   0.00092   0.00582   0.00673  -2.44686
   D19        1.67874   0.00009   0.00131   0.01021   0.01152   1.69026
   D20       -0.31145   0.00001   0.00168   0.00934   0.01101  -0.30043
   D21       -0.01795  -0.00003  -0.00357  -0.03161  -0.03519  -0.05315
   D22        2.11864   0.00004  -0.00247  -0.02854  -0.03101   2.08763
   D23       -2.02160  -0.00011  -0.00311  -0.03137  -0.03447  -2.05607
   D24        3.09603   0.00007  -0.00403  -0.01989  -0.02395   3.07208
   D25       -1.05056   0.00014  -0.00292  -0.01683  -0.01976  -1.07032
   D26        1.09238  -0.00001  -0.00356  -0.01966  -0.02322   1.06916
   D27       -1.38227  -0.00036  -0.00041  -0.00888  -0.00924  -1.39151
   D28        2.67772   0.00043  -0.00285  -0.00130  -0.00413   2.67359
   D29        0.67878   0.00000  -0.00205  -0.00650  -0.00852   0.67026
   D30        0.76305  -0.00036  -0.00072  -0.01187  -0.01258   0.75047
   D31       -1.46015   0.00043  -0.00317  -0.00430  -0.00746  -1.46761
   D32        2.82410   0.00000  -0.00236  -0.00949  -0.01186   2.81224
   D33        2.78015  -0.00049   0.00005  -0.01172  -0.01164   2.76851
   D34        0.55695   0.00030  -0.00239  -0.00415  -0.00653   0.55042
   D35       -1.44198  -0.00013  -0.00159  -0.00934  -0.01092  -1.45291
   D36        0.64958   0.00005  -0.00114  -0.01252  -0.01366   0.63592
   D37       -1.46908   0.00002  -0.00059  -0.01081  -0.01141  -1.48049
   D38        2.80005   0.00005  -0.00168  -0.01241  -0.01410   2.78595
   D39        2.86101   0.00014   0.00060  -0.01528  -0.01466   2.84635
   D40        0.74235   0.00011   0.00115  -0.01356  -0.01240   0.72995
   D41       -1.27171   0.00014   0.00007  -0.01516  -0.01510  -1.28680
   D42       -1.39765  -0.00011   0.00107  -0.01475  -0.01367  -1.41132
   D43        2.76687  -0.00014   0.00161  -0.01304  -0.01141   2.75546
   D44        0.75281  -0.00011   0.00053  -0.01464  -0.01411   0.73870
   D45        0.97576  -0.00010   0.00179  -0.04114  -0.03935   0.93641
   D46       -1.11545  -0.00033   0.00277  -0.04887  -0.04612  -1.16156
   D47        3.03163  -0.00026   0.00165  -0.04627  -0.04462   2.98701
   D48       -1.23737   0.00005   0.00081  -0.03502  -0.03420  -1.27157
   D49        2.95461  -0.00019   0.00179  -0.04275  -0.04097   2.91364
   D50        0.81850  -0.00012   0.00067  -0.04015  -0.03947   0.77903
   D51        2.99150   0.00019   0.00042  -0.03594  -0.03551   2.95599
   D52        0.90029  -0.00005   0.00140  -0.04367  -0.04228   0.85801
   D53       -1.23582   0.00002   0.00028  -0.04107  -0.04078  -1.27660
   D54        0.83855   0.00006   0.00217   0.01683   0.01899   0.85754
   D55       -1.31776  -0.00004   0.00315   0.01878   0.02193  -1.29583
   D56        2.96428   0.00008   0.00212   0.01836   0.02048   2.98477
   D57        2.97022   0.00009   0.00164   0.01517   0.01680   2.98702
   D58        0.81390   0.00000   0.00263   0.01712   0.01975   0.83365
   D59       -1.18724   0.00012   0.00160   0.01670   0.01830  -1.16894
   D60       -1.31256   0.00010   0.00231   0.01706   0.01937  -1.29318
   D61        2.81431   0.00001   0.00329   0.01901   0.02232   2.83663
   D62        0.81317   0.00012   0.00226   0.01860   0.02087   0.83404
   D63       -1.29174  -0.00001  -0.00273  -0.00323  -0.00594  -1.29768
   D64        0.95260  -0.00002  -0.00328  -0.00125  -0.00452   0.94808
   D65        2.98609  -0.00010  -0.00272  -0.00296  -0.00566   2.98043
   D66        0.87938  -0.00005  -0.00344  -0.00586  -0.00930   0.87008
   D67        3.12372  -0.00006  -0.00400  -0.00388  -0.00789   3.11584
   D68       -1.12597  -0.00014  -0.00344  -0.00559  -0.00903  -1.13500
   D69        2.87133   0.00008  -0.00268  -0.00347  -0.00613   2.86519
   D70       -1.16751   0.00007  -0.00323  -0.00149  -0.00472  -1.17223
   D71        0.86598  -0.00001  -0.00267  -0.00320  -0.00586   0.86012
   D72       -3.09340   0.00014   0.00257   0.02252   0.02508  -3.06832
   D73        1.08747   0.00012   0.00286   0.02276   0.02561   1.11307
   D74       -1.01323   0.00007   0.00263   0.02117   0.02378  -0.98945
   D75        0.94816   0.00002   0.00314   0.02025   0.02340   0.97155
   D76       -1.15416   0.00000   0.00343   0.02049   0.02393  -1.13024
   D77        3.02833  -0.00005   0.00320   0.01889   0.02210   3.05043
   D78       -1.09267   0.00009   0.00209   0.01989   0.02199  -1.07068
   D79        3.08820   0.00007   0.00238   0.02013   0.02251   3.11071
   D80        0.98751   0.00001   0.00215   0.01853   0.02069   1.00820
   D81       -0.01508   0.00002  -0.00255  -0.03223  -0.03480  -0.04988
   D82        2.08526  -0.00018  -0.00264  -0.03846  -0.04115   2.04411
   D83       -2.12995  -0.00039  -0.00347  -0.04424  -0.04771  -2.17766
   D84        3.11388  -0.00002  -0.00190  -0.02353  -0.02544   3.08844
   D85       -1.06897  -0.00021  -0.00199  -0.02975  -0.03179  -1.10076
   D86        0.99900  -0.00042  -0.00282  -0.03554  -0.03835   0.96065
   D87        0.01896   0.00000   0.00350   0.03681   0.04029   0.05924
   D88       -2.11286   0.00010   0.00332   0.03879   0.04208  -2.07078
   D89        2.05162   0.00014   0.00299   0.03860   0.04156   2.09318
   D90       -2.07515   0.00021   0.00264   0.04224   0.04490  -2.03025
   D91        2.07622   0.00031   0.00246   0.04422   0.04669   2.12291
   D92       -0.04249   0.00036   0.00214   0.04403   0.04617   0.00369
   D93        2.09653   0.00018   0.00521   0.04951   0.05469   2.15122
   D94       -0.03528   0.00027   0.00503   0.05148   0.05648   0.02120
   D95       -2.15399   0.00032   0.00471   0.05129   0.05596  -2.09803
   D96        1.07641  -0.00011  -0.00431  -0.01905  -0.02328   1.05314
   D97       -3.12089  -0.00007  -0.00325  -0.01554  -0.01870  -3.13959
   D98       -1.02542  -0.00005  -0.00356  -0.01614  -0.01962  -1.04504
   D99        3.12090  -0.00004  -0.00357  -0.01817  -0.02181   3.09908
   D100      -1.07641   0.00000  -0.00250  -0.01465  -0.01724  -1.09364
   D101       1.01907   0.00001  -0.00282  -0.01525  -0.01816   1.00091
   D102      -1.06676  -0.00006  -0.00343  -0.01786  -0.02130  -1.08805
   D103       1.01913  -0.00002  -0.00237  -0.01435  -0.01672   1.00241
   D104       3.11460   0.00000  -0.00268  -0.01495  -0.01764   3.09696
   D105      -1.39835   0.00013   0.00152   0.00449   0.00592  -1.39243
   D106       2.92286  -0.00003   0.00156   0.00350   0.00516   2.92802
   D107       0.77135  -0.00008   0.00064   0.00017   0.00081   0.77216
   D108       2.89665  -0.00062   0.00065  -0.00371  -0.00306   2.89359
   D109      -1.27095   0.00031   0.00024   0.00728   0.00752  -1.26343
   D110       0.79771   0.00040   0.00020   0.00748   0.00768   0.80540
   D111      -1.00170   0.00043  -0.00097   0.02006   0.01910  -0.98260
   D112       1.11136   0.00051  -0.00189   0.01945   0.01756   1.12892
   D113      -3.08898   0.00054  -0.00009   0.02443   0.02433  -3.06465
   D114      -3.06740  -0.00018  -0.00001   0.01191   0.01191  -3.05549
   D115      -0.95433  -0.00011  -0.00093   0.01130   0.01036  -0.94397
   D116       1.12851  -0.00007   0.00087   0.01628   0.01714   1.14565
   D117       1.16027  -0.00034   0.00036   0.01181   0.01218   1.17244
   D118      -3.00986  -0.00026  -0.00057   0.01120   0.01063  -2.99922
   D119      -0.92702  -0.00023   0.00123   0.01618   0.01741  -0.90961
   D120      -3.07621   0.00005   0.00135   0.00535   0.00669  -3.06952
   D121      -1.00253   0.00019   0.00082   0.00849   0.00931  -0.99322
   D122       1.09178   0.00028   0.00031   0.00755   0.00786   1.09964
   D123      -1.02890  -0.00010   0.00096   0.00168   0.00265  -1.02625
   D124       1.04479   0.00004   0.00044   0.00482   0.00527   1.05005
   D125       3.13910   0.00013  -0.00007   0.00388   0.00381  -3.14028
   D126       1.04471  -0.00029   0.00032   0.00331   0.00362   1.04833
   D127       3.11839  -0.00015  -0.00021   0.00645   0.00624   3.12463
   D128      -1.07048  -0.00006  -0.00072   0.00551   0.00478  -1.06570
   D129       3.07487  -0.00060  -0.00658  -0.06685  -0.07344   3.00143
   D130       0.98755  -0.00041  -0.00742  -0.06774  -0.07516   0.91239
   D131      -1.09841  -0.00082  -0.00529  -0.06907  -0.07436  -1.17278
         Item               Value     Threshold  Converged?
 Maximum Force            0.001947     0.000450     NO 
 RMS     Force            0.000367     0.000300     NO 
 Maximum Displacement     0.207468     0.001800     NO 
 RMS     Displacement     0.036118     0.001200     NO 
 Predicted change in Energy=-2.587103D-04
 GradGradGradGradGradGradGradGradGradGradGradGradGradGradGradGradGradGrad

                          Input orientation:                          
 ---------------------------------------------------------------------
 Center     Atomic      Atomic             Coordinates (Angstroms)
 Number     Number       Type             X           Y           Z
 ---------------------------------------------------------------------
      1          6           0        1.760167    0.728540    0.109041
      2          6           0        1.159565   -0.470051    0.301431
      3          6           0       -0.268989   -0.729771    0.690531
      4          6           0       -1.281913    0.233372    0.014708
      5          6           0       -1.327659    1.605501    0.732187
      6          6           0        0.009719    2.138578    1.279250
      7          6           0        1.212142    2.123659    0.314617
      8          6           0        3.151603    0.518439   -0.316311
      9          6           0        3.419394   -0.974515   -0.415266
     10          6           0        2.116596   -1.649151    0.050147
     11          8           0        3.976981    1.401278   -0.553308
     12          6           0        0.939737    2.850471   -1.018850
     13          6           0        2.300583   -2.521881    1.293816
     14          8           0        1.630305   -2.454603   -1.045327
     15          6           0       -2.692930   -0.416359   -0.127380
     16          8           0       -3.082955   -0.875716    1.184477
     17          6           0       -2.688461   -1.602655   -1.108606
     18          6           0       -3.734394    0.616361   -0.592902
     19          8           0       -5.012347   -0.034610   -0.603318
     20          1           0       -0.366166   -0.663980    1.783695
     21          1           0       -0.504377   -1.766987    0.443258
     22          1           0       -0.931527    0.394276   -1.012488
     23          1           0       -2.022434    1.536916    1.579174
     24          1           0       -1.747539    2.348832    0.045321
     25          1           0        0.289666    1.578823    2.180691
     26          1           0       -0.156209    3.173603    1.606545
     27          1           0        2.022577    2.684127    0.804437
     28          1           0        3.661589   -1.256041   -1.445775
     29          1           0        4.284204   -1.239972    0.203910
     30          1           0        0.615390    3.881356   -0.829395
     31          1           0        0.162165    2.352135   -1.608117
     32          1           0        1.849322    2.892165   -1.628097
     33          1           0        1.344175   -2.948859    1.617821
     34          1           0        2.988856   -3.344647    1.069957
     35          1           0        2.712245   -1.939128    2.125245
     36          1           0        0.926166   -3.030542   -0.701267
     37          1           0       -4.036672   -1.063748    1.128839
     38          1           0       -2.311219   -1.294723   -2.090920
     39          1           0       -2.069881   -2.427316   -0.745985
     40          1           0       -3.705312   -1.982572   -1.242834
     41          1           0       -3.767307    1.462350    0.100701
     42          1           0       -3.479034    0.995494   -1.592741
     43          1           0       -5.685020    0.645151   -0.771410
 ---------------------------------------------------------------------
                    Distance matrix (angstroms):
                    1          2          3          4          5
     1  C    0.000000
     2  C    1.354384   0.000000
     3  C    2.565595   1.503204   0.000000
     4  C    3.083560   2.556918   1.552545   0.000000
     5  C    3.269870   3.267989   2.564375   1.549067   0.000000
     6  C    2.534101   3.013838   2.941377   2.626250   1.540140
     7  C    1.512928   2.594277   3.236839   3.143794   2.625537
     8  C    1.470088   2.308015   3.777858   4.454985   4.727033
     9  C    2.434815   2.423833   3.858349   4.873002   5.523373
    10  C    2.404978   1.539262   2.635596   3.885229   4.787570
    11  O    2.409470   3.488593   4.910883   5.416882   5.461997
    12  C    2.539259   3.580130   4.147425   3.585132   3.123646
    13  C    3.501568   2.548874   3.190347   4.697000   5.524026
    14  O    3.388485   2.444136   3.097671   4.102426   5.328561
    15  C    4.603994   3.876658   2.577342   1.559906   2.586646
    16  O    5.214023   4.352392   2.860714   2.417062   3.072795
    17  C    5.167923   4.251859   3.138896   2.571227   3.941138
    18  C    5.540353   5.092245   3.932976   2.555491   2.920040
    19  O    6.852504   6.253054   4.965555   3.790767   4.248584
    20  H    3.043826   2.136018   1.099445   2.184753   2.679680
    21  H    3.386372   2.114441   1.091956   2.188527   3.483526
    22  H    2.935094   2.616507   2.145393   1.097174   2.160527
    23  H    4.137975   3.973118   3.000355   2.166830   1.097635
    24  H    3.864377   4.057456   3.475658   2.166314   1.095729
    25  H    2.679009   2.913112   2.803976   2.995259   2.171317
    26  H    3.448674   4.087885   4.011002   3.527905   2.143768
    27  H    2.092070   3.308571   4.113265   4.189215   3.520331
    28  H    3.157755   3.151290   4.504465   5.365591   6.150166
    29  H    3.202311   3.219574   4.607458   5.760919   6.314175
    30  H    3.483020   4.528757   4.935058   4.197625   3.375425
    31  H    2.852771   3.550481   3.868827   3.034481   2.872988
    32  H    2.776124   3.937428   4.793923   4.424095   4.161688
    33  H    3.996590   2.812730   2.895948   4.426387   5.353993
    34  H    4.361638   3.492884   4.194651   5.670559   6.576501
    35  H    3.476777   2.809857   3.522599   5.012725   5.552102
    36  H    3.934825   2.759708   2.942625   4.005167   5.350459
    37  H    6.152693   5.295088   3.807766   3.242299   3.823738
    38  H    5.050704   4.295320   3.496619   2.797895   4.165168
    39  H    5.035848   3.918837   2.861546   2.877292   4.358842
    40  H    6.248933   5.323487   4.137116   3.516346   4.735843
    41  H    5.575977   5.296087   4.170315   2.773981   2.524113
    42  H    5.515120   5.220374   4.300495   2.827024   3.225804
    43  H    7.497530   7.017336   5.775904   4.491647   4.708468
                    6          7          8          9         10
     6  C    0.000000
     7  C    1.541610   0.000000
     8  C    3.878414   2.595440   0.000000
     9  C    4.918192   3.873418   1.520005   0.000000
    10  C    4.505165   3.888711   2.429810   1.539165   0.000000
    11  O    4.431822   2.986546   1.231593   2.444248   3.623577
    12  C    2.579339   1.542917   3.290028   4.598209   4.772247
    13  C    5.193087   4.870789   3.544050   2.562624   1.530432
    14  O    5.396969   4.794246   3.418303   2.405926   1.444056
    15  C    3.976257   4.679385   5.921832   6.144503   4.968181
    16  O    4.319674   5.310440   6.562449   6.696976   5.377754
    17  C    5.194118   5.579040   6.263635   6.179092   4.943019
    18  C    4.454266   5.250120   6.892245   7.330697   6.307149
    19  O    5.786878   6.651692   8.187693   8.486050   7.338636
    20  H    2.872296   3.524228   4.264134   4.388887   3.184314
    21  H    4.026986   4.254423   4.377934   4.094027   2.652908
    22  H    3.029950   3.057334   4.143914   4.600084   3.820450
    23  H    2.140467   3.522195   5.603643   6.316532   5.442473
    24  H    2.157485   2.980426   5.242395   6.160679   5.560164
    25  H    1.097402   2.151753   3.943363   4.801429   4.277464
    26  H    1.098149   2.154959   4.657133   5.837769   5.554005
    27  H    2.138847   1.100387   2.687188   4.101760   4.399442
    28  H    5.682020   4.530026   2.164383   1.095383   2.186166
    29  H    5.553573   4.556735   2.155325   1.096240   2.211243
    30  H    2.801874   2.180453   4.243211   5.622582   5.797734
    31  H    2.899265   2.202626   3.737371   4.806145   4.751834
    32  H    3.522030   2.184201   3.008536   4.345952   4.848864
    33  H    5.270428   5.238913   4.362318   3.512551   2.177952
    34  H    6.243782   5.799105   4.107512   2.829978   2.162304
    35  H    4.964579   4.694137   3.491971   2.807976   2.178282
    36  H    5.610893   5.261139   4.206664   3.244261   1.972305
    37  H    5.162441   6.194560   7.500871   7.614797   6.274470
    38  H    5.341569   5.466811   6.023223   5.979154   4.931058
    39  H    5.410518   5.710335   6.010489   5.687895   4.331968
    40  H    6.094772   6.593038   7.357363   7.243100   5.973072
    41  H    4.013999   5.027724   6.995440   7.606130   6.656148
    42  H    4.661155   5.188247   6.769209   7.270192   6.403459
    43  H    6.234227   7.136966   8.849241   9.254216   8.173370
                   11         12         13         14         15
    11  O    0.000000
    12  C    3.397314   0.000000
    13  C    4.649017   6.005206   0.000000
    14  O    4.540572   5.349897   2.434212   0.000000
    15  C    6.926249   4.966202   5.602517   4.866973   0.000000
    16  O    7.618878   5.909413   5.630657   5.447911   1.443641
    17  C    7.332127   5.744755   5.613125   4.402449   1.539521
    18  C    7.751320   5.198094   7.058981   6.198024   1.538788
    19  O    9.103422   6.627493   7.953904   7.083542   2.398322
    20  H    5.346943   4.680919   3.286842   3.898153   3.021151
    21  H    5.577958   5.054121   3.026734   2.691759   2.634309
    22  H    5.031734   3.087809   4.926413   3.831471   2.131451
    23  H    6.368584   4.153265   5.936645   6.013546   2.679025
    24  H    5.833210   2.933522   6.455221   5.972632   2.927433
    25  H    4.593752   3.503818   4.652538   5.336012   4.266593
    26  H    4.988924   2.863252   6.210650   6.473080   4.725386
    27  H    2.703492   2.127108   5.236344   5.475587   5.719903
    28  H    2.820872   4.945117   3.310595   2.392284   6.543938
    29  H    2.764773   5.423313   2.601141   3.174760   7.033383
    30  H    4.186562   1.097186   6.953370   6.420363   5.468835
    31  H    4.070574   1.095533   6.062184   5.057361   4.243666
    32  H    2.811556   1.095566   6.168720   5.382891   5.816401
    33  H    5.528939   6.383403   1.096361   2.723696   5.075184
    34  H    5.112258   6.851386   1.095799   2.666883   6.503167
    35  H    4.464584   5.997280   1.095601   3.389518   6.050542
    36  H    5.382415   5.889597   2.475502   0.972570   4.501239
    37  H    8.551292   6.685680   6.504934   6.227046   1.950088
    38  H    7.012427   5.375935   5.850733   4.239599   2.184654
    39  H    7.159594   6.081718   4.823969   3.712374   2.194268
    40  H    8.422798   6.707082   6.541883   5.360096   2.173058
    41  H    7.772095   5.033541   7.356420   6.766840   2.176202
    42  H    7.539047   4.826575   7.355821   6.189360   2.181414
    43  H    9.693996   6.986563   8.835446   7.949684   3.239472
                   16         17         18         19         20
    16  O    0.000000
    17  C    2.437683   0.000000
    18  C    2.410340   2.506783   0.000000
    19  O    2.761562   2.848602   1.434237   0.000000
    20  H    2.790132   3.826170   4.316532   5.261268   0.000000
    21  H    2.827160   2.684308   4.145718   4.941482   1.741407
    22  H    3.326887   2.661539   2.842787   4.123646   3.042725
    23  H    2.664823   4.186247   2.914814   4.021510   2.762064
    24  H    3.671337   4.222693   2.712264   4.093959   3.742615
    25  H    4.288564   5.459901   4.981186   6.202033   2.370208
    26  H    5.014077   6.049545   4.917363   6.225608   3.847403
    27  H    6.235652   6.650572   6.274625   7.672252   4.227867
    28  H    7.249258   6.368434   7.676838   8.799931   5.196424
    29  H    7.441050   7.104386   8.269147   9.409058   4.945041
    30  H    6.353201   6.408414   5.443964   6.859834   5.334020
    31  H    5.361754   4.900606   4.384831   5.786341   4.569516
    32  H    6.814312   6.408178   6.117907   7.529852   5.403228
    33  H    4.907666   5.050527   6.587104   7.337007   2.858925
    34  H    6.555580   6.325552   7.978519   8.819039   4.353340
    35  H    5.966593   6.303859   7.448355   8.410801   3.349519
    36  H    4.926699   3.907725   5.918823   6.652154   3.666848
    37  H    0.973667   2.667256   2.424567   2.238624   3.749835
    38  H    3.391072   1.096391   2.814556   3.331206   4.381063
    39  H    2.675905   1.092795   3.472464   3.795196   3.522964
    40  H    2.739398   1.093773   2.679124   2.431435   4.695579
    41  H    2.666357   3.467072   1.094471   2.070424   4.349886
    42  H    3.372127   2.758581   1.099376   2.095500   4.883044
    43  H    3.592947   3.761077   1.958988   0.970988   6.044219
                   21         22         23         24         25
    21  H    0.000000
    22  H    2.640588   0.000000
    23  H    3.809275   3.035196   0.000000
    24  H    4.317843   2.367514   1.757122   0.000000
    25  H    3.852742   3.618128   2.389432   3.050069   0.000000
    26  H    5.087621   3.896808   2.482396   2.376973   1.752647
    27  H    5.131117   4.155883   4.275327   3.860369   2.473610
    28  H    4.602693   4.899795   7.018479   6.669118   5.705924
    29  H    4.823437   5.599485   7.026816   7.020440   5.273480
    30  H    5.897228   3.819189   4.272671   2.949100   3.803731
    31  H    4.649686   2.320376   3.949162   2.526032   3.869022
    32  H    5.615879   3.788343   5.207089   4.004116   4.320214
    33  H    2.488687   4.824302   5.608719   6.332217   4.682810
    34  H    3.883870   5.803923   7.014413   7.476564   5.723627
    35  H    3.633920   5.344830   5.899006   6.527048   4.271761
    36  H    2.225525   3.908613   5.895450   6.053408   5.473304
    37  H    3.666288   4.043889   3.320152   4.249687   5.177526
    38  H    3.147978   2.432958   4.644477   4.261074   5.767888
    39  H    2.073917   3.054219   4.596058   4.851974   5.493818
    40  H    3.624275   3.660103   4.814832   4.924762   6.353260
    41  H    4.603550   3.228254   2.288236   2.206441   4.560587
    42  H    4.541494   2.681035   3.532119   2.740957   5.364900
    43  H    5.842335   4.766209   4.442412   4.367303   6.729303
                   26         27         28         29         30
    26  H    0.000000
    27  H    2.372777   0.000000
    28  H    6.596513   4.824390   0.000000
    29  H    6.415941   4.568823   1.763340   0.000000
    30  H    2.651431   2.466362   6.004340   6.384036   0.000000
    31  H    3.333201   3.064599   5.029041   5.760024   1.774919
    32  H    3.816316   2.447553   4.530471   5.134146   1.771725
    33  H    6.303635   5.731697   4.197816   3.682826   7.291902
    34  H    7.257199   6.111490   3.338225   2.618706   7.839388
    35  H    5.885329   4.857433   3.757664   2.579031   6.856000
    36  H    6.707380   6.010549   3.344499   3.911764   6.920067
    37  H    5.765530   7.132061   8.119656   8.373979   7.066145
    38  H    6.187185   6.557143   6.007674   6.983470   6.078509
    39  H    6.369210   6.728957   5.891632   6.533489   6.856893
    40  H    6.877589   7.666688   7.405421   8.153336   7.295550
    41  H    4.270361   5.959089   8.060380   8.493528   5.091631
    42  H    5.101054   6.234233   7.488624   8.276057   5.067070
    43  H    6.528054   8.126977   9.561819  10.192662   7.083188
                   31         32         33         34         35
    31  H    0.000000
    32  H    1.771589   0.000000
    33  H    6.316990   6.701396   0.000000
    34  H    6.900405   6.890272   1.778140   0.000000
    35  H    6.233445   6.178478   1.774444   1.779221   0.000000
    36  H    5.511740   6.065449   2.357875   2.736893   3.517162
    37  H    6.065428   7.608867   5.722434   7.386745   6.878008
    38  H    4.432866   5.920670   5.463775   6.502625   6.589879
    39  H    5.344946   6.665969   4.185135   5.452518   5.599197
    40  H    5.820695   7.400368   5.883399   7.212222   7.247820
    41  H    4.376360   6.048110   6.920091   8.348198   7.592985
    42  H    3.885748   5.655969   7.009206   8.231669   7.795342
    43  H    6.148451   7.908811   8.248327   9.723438   9.251117
                   36         37         38         39         40
    36  H    0.000000
    37  H    5.643344   0.000000
    38  H    3.927451   3.660244   0.000000
    39  H    3.056498   3.040156   1.774786   0.000000
    40  H    4.779344   2.564931   1.770842   1.766153   0.000000
    41  H    6.546596   2.740583   3.811148   4.327544   3.698164
    42  H    6.034026   3.458097   2.618600   3.797149   3.007077
    43  H    7.564616   3.041107   4.109348   4.744463   3.323614
                   41         42         43
    41  H    0.000000
    42  H    1.780113   0.000000
    43  H    2.259649   2.379853   0.000000
 Stoichiometry    C15H24O4
 Framework group  C1[X(C15H24O4)]
 Deg. of freedom   123
 Full point group                 C1      NOp   1
 Largest Abelian subgroup         C1      NOp   1
 Largest concise Abelian subgroup C1      NOp   1
                         Standard orientation:                         
 ---------------------------------------------------------------------
 Center     Atomic      Atomic             Coordinates (Angstroms)
 Number     Number       Type             X           Y           Z
 ---------------------------------------------------------------------
      1          6           0        1.790041    0.747601    0.093698
      2          6           0        1.205071   -0.459386    0.281713
      3          6           0       -0.215722   -0.738704    0.685384
      4          6           0       -1.247308    0.219465    0.031061
      5          6           0       -1.299515    1.584119    0.762226
      6          6           0        0.038416    2.126851    1.298334
      7          6           0        1.229181    2.134507    0.319261
      8          6           0        3.178465    0.557078   -0.350303
      9          6           0        3.461498   -0.931789   -0.466843
     10          6           0        2.171945   -1.625301    0.007627
     11          8           0        3.991126    1.451277   -0.588656
     12          6           0        0.932670    2.870875   -1.003779
     13          6           0        2.380574   -2.507706    1.240533
     14          8           0        1.681362   -2.425679   -1.089652
     15          6           0       -2.652685   -0.444577   -0.100362
     16          8           0       -3.021729   -0.920700    1.211587
     17          6           0       -2.646990   -1.621372   -1.092958
     18          6           0       -3.711033    0.580843   -0.543396
     19          8           0       -4.981758   -0.084206   -0.544769
     20          1           0       -0.300396   -0.684391    1.780217
     21          1           0       -0.442624   -1.776082    0.430965
     22          1           0       -0.911164    0.394020   -0.998662
     23          1           0       -1.983200    1.499746    1.616778
     24          1           0       -1.735845    2.329215    0.087637
     25          1           0        0.335401    1.561710    2.190919
     26          1           0       -0.134953    3.156804    1.637553
     27          1           0        2.039244    2.699295    0.804713
     28          1           0        3.694307   -1.200792   -1.502845
     29          1           0        4.336607   -1.193460    0.139338
     30          1           0        0.599282    3.896233   -0.800526
     31          1           0        0.153577    2.369523   -1.588461
     32          1           0        1.834307    2.928496   -1.623452
     33          1           0        1.432922   -2.948379    1.571847
     34          1           0        3.075127   -3.320581    1.000524
     35          1           0        2.795803   -1.928326    2.072546
     36          1           0        0.987833   -3.012675   -0.742745
     37          1           0       -3.973916   -1.118817    1.165573
     38          1           0       -2.285073   -1.299931   -2.076709
     39          1           0       -2.015009   -2.442494   -0.745739
     40          1           0       -3.661136   -2.011309   -1.218645
     41          1           0       -3.744891    1.419783    0.158672
     42          1           0       -3.471979    0.972285   -1.542523
     43          1           0       -5.663874    0.589578   -0.698229
 ---------------------------------------------------------------------
 Rotational constants (GHZ):      0.5940842      0.2477313      0.2001372
 Standard basis: 6-31G(d) (6D, 7F)
 There are   333 symmetry adapted cartesian basis functions of A   symmetry.
 There are   333 symmetry adapted basis functions of A   symmetry.
   333 basis functions,   628 primitive gaussians,   333 cartesian basis functions
    73 alpha electrons       73 beta electrons
       nuclear repulsion energy      1596.0769190028 Hartrees.
 NAtoms=   43 NActive=   43 NUniq=   43 SFac= 1.00D+00 NAtFMM=   60 NAOKFM=F Big=F
 Integral buffers will be    131072 words long.
 Raffenetti 2 integral format.
 Two-electron integral symmetry is turned on.
 ------------------------------------------------------------------------------
 Polarizable Continuum Model (PCM)
 =================================
 Model                : PCM (using non-symmetric T matrix).
 Atomic radii         : SMD-Coulomb.
 Polarization charges : Total charges.
 Charge compensation  : None.
 Solution method      : On-the-fly selection.
 Cavity type          : VdW (van der Waals Surface) (Alpha=1.000).
 Cavity algorithm     : GePol (No added spheres)
                        Default sphere list used, NSphG=   43.
                        Lebedev-Laikov grids with approx.  5.0 points / Ang**2.
                        Smoothing algorithm: Karplus/York (Gamma=1.0000).
                        Polarization charges: spherical gaussians, with
                                              point-specific exponents (IZeta= 3).
                        Self-potential: point-specific (ISelfS= 7).
                        Self-field    : sphere-specific E.n sum rule (ISelfD= 2).
 1st derivatives      : Analytical E(r).r(x)/FMM algorithm (CHGder, D1EAlg=3).
                        Cavity 1st derivative terms included.
 Solvent              : Methanol, Eps=  32.613000 Eps(inf)=   1.765709
 ------------------------------------------------------------------------------
 ------------------------------------------------------------------------------
 Atomic radii for non-electrostatic terms: SMD-CDS.
 ------------------------------------------------------------------------------
 Nuclear repulsion after PCM non-electrostatic terms =     1596.0782335869 Hartrees.
 One-electron integrals computed using PRISM.
 NBasis=   333 RedAO= T EigKep=  9.40D-04  NBF=   333
 NBsUse=   333 1.00D-06 EigRej= -1.00D+00 NBFU=   333
 Initial guess from the checkpoint file:  "DY-202A-11R_15.chk"
 B after Tr=     0.000000    0.000000    0.000000
         Rot=    0.999999   -0.001265   -0.000592   -0.000837 Ang=  -0.19 deg.
 ExpMin= 1.61D-01 ExpMax= 5.48D+03 ExpMxC= 8.25D+02 IAcc=1 IRadAn=         1 AccDes= 0.00D+00
 Harris functional with IExCor=  402 and IRadAn=       1 diagonalized for initial guess.
 HarFok:  IExCor=  402 AccDes= 0.00D+00 IRadAn=         1 IDoV= 1 UseB2=F ITyADJ=14
 ICtDFT=  3500011 ScaDFX=  1.000000  1.000000  1.000000  1.000000
 FoFCou: FMM=F IPFlag=           0 FMFlag=      100000 FMFlg1=           0
         NFxFlg=           0 DoJE=T BraDBF=F KetDBF=T FulRan=T
         wScrn=  0.000000 ICntrl=     500 IOpCl=  0 I1Cent=   200000004 NGrid=           0
         NMat0=    1 NMatS0=      1 NMatT0=    0 NMatD0=    1 NMtDS0=    0 NMtDT0=    0
 Petite list used in FoFCou.
 Keep R1 ints in memory in canonical form, NReq=1565304907.
 Requested convergence on RMS density matrix=1.00D-08 within 128 cycles.
 Requested convergence on MAX density matrix=1.00D-06.
 Requested convergence on             energy=1.00D-06.
 No special actions if energy rises.
 Inv3:  Mode=1 IEnd=    21821427.
 Iteration    1 A*A^-1 deviation from unit magnitude is 5.22D-15 for    662.
 Iteration    1 A*A^-1 deviation from orthogonality  is 4.91D-15 for   1513     48.
 Iteration    1 A^-1*A deviation from unit magnitude is 4.00D-15 for    675.
 Iteration    1 A^-1*A deviation from orthogonality  is 7.57D-11 for   2248   2246.
 Error on total polarization charges =  0.05172
 SCF Done:  E(RB3LYP) =  -886.948953238     A.U. after   10 cycles
            NFock= 10  Conv=0.74D-08     -V/T= 2.0094
 SMD-CDS (non-electrostatic) energy       (kcal/mol) =       0.82
 (included in total energy above)
 D1PCM: PCM CHGder 1st derivatives, ID1Alg=3 FixD1E=F DoIter=F DoCFld=F I1PDM=0.
 Calling FoFJK, ICntrl=      2127 FMM=F ISym2X=0 I1Cent= 0 IOpClX= 0 NMat=1 NMatS=1 NMatT=0.
 ***** Axes restored to original set *****
 -------------------------------------------------------------------
 Center     Atomic                   Forces (Hartrees/Bohr)
 Number     Number              X              Y              Z
 -------------------------------------------------------------------
      1        6          -0.001047548    0.001955981   -0.000123245
      2        6           0.001307358   -0.001141633    0.000008873
      3        6          -0.000585412   -0.000156121    0.000178746
      4        6           0.000123105   -0.000636649   -0.000865170
      5        6           0.000606585   -0.000300124    0.000574039
      6        6           0.000178978    0.000089454   -0.000559129
      7        6           0.000683900   -0.000400664   -0.000428506
      8        6           0.000224919   -0.001517700   -0.001069667
      9        6           0.000847316   -0.000015222    0.001912038
     10        6          -0.000727562    0.000473360   -0.001893047
     11        8           0.000316696    0.000380725    0.000498249
     12        6          -0.000110270   -0.000373388    0.000532613
     13        6           0.000127976    0.000700538    0.000379907
     14        8          -0.000249681   -0.000384110    0.000961383
     15        6           0.000440368    0.000669127    0.000875060
     16        8           0.000449731    0.000106146    0.000136140
     17        6           0.000628905    0.001472799   -0.000021229
     18        6          -0.000436205    0.000432529    0.000269603
     19        8          -0.000093404   -0.000617275   -0.001087869
     20        1          -0.000162932   -0.000056670   -0.000279911
     21        1          -0.001142978   -0.000515525   -0.000201123
     22        1          -0.000119989    0.000129413    0.000194329
     23        1           0.000131640    0.000154083    0.000145974
     24        1          -0.000109532    0.000179902    0.000007057
     25        1          -0.000118327    0.000229811    0.000264001
     26        1           0.000013146   -0.000061950    0.000089061
     27        1          -0.000174268    0.000055971    0.000219639
     28        1          -0.000835421    0.000824060   -0.000406637
     29        1          -0.000036484    0.000269137   -0.000377775
     30        1          -0.000012249    0.000002223   -0.000149577
     31        1           0.000113923    0.000026109   -0.000047868
     32        1          -0.000077897    0.000090585   -0.000080276
     33        1           0.000047498   -0.000349187    0.000095609
     34        1          -0.000137628   -0.000153148    0.000091658
     35        1           0.000001939   -0.000097626    0.000125116
     36        1           0.000168902   -0.000092425   -0.000546770
     37        1          -0.000586179    0.000034536   -0.000107338
     38        1          -0.000083302   -0.000187275   -0.000169494
     39        1           0.000565446   -0.000223849    0.000478511
     40        1          -0.000092522   -0.000576462    0.000138499
     41        1          -0.000152342   -0.000202116   -0.000275974
     42        1           0.000172992   -0.000295117   -0.000175258
     43        1          -0.000059195    0.000077747    0.000689758
 -------------------------------------------------------------------
 Cartesian Forces:  Max     0.001955981 RMS     0.000551754

 GradGradGradGradGradGradGradGradGradGradGradGradGradGradGradGradGradGrad
 Berny optimization.
 Using GEDIIS/GDIIS optimizer.
 FormGI is forming the generalized inverse of G from B-inverse, IUseBI=4.
 Internal  Forces:  Max     0.002001304 RMS     0.000408655
 Search for a local minimum.
 Step number   4 out of a maximum of  258
 All quantities printed in internal units (Hartrees-Bohrs-Radians)
 Mixed Optimization -- En-DIIS/RFO-DIIS
 Swapping is turned off.
 Update second derivatives using D2CorX and points    2    3    4
 DE= -1.88D-04 DEPred=-2.59D-04 R= 7.27D-01
 TightC=F SS=  1.41D+00  RLast= 2.97D-01 DXNew= 1.2370D+00 8.9003D-01
 Trust test= 7.27D-01 RLast= 2.97D-01 DXMaxT set to 8.90D-01
 ITU=  1  1  1  0
     Eigenvalues ---    0.00176   0.00230   0.00232   0.00341   0.00377
     Eigenvalues ---    0.00404   0.00432   0.00701   0.00751   0.00892
     Eigenvalues ---    0.01033   0.01117   0.01218   0.01238   0.01364
     Eigenvalues ---    0.01390   0.02494   0.02642   0.03254   0.03816
     Eigenvalues ---    0.03915   0.04356   0.04436   0.04602   0.04743
     Eigenvalues ---    0.04807   0.05033   0.05069   0.05279   0.05368
     Eigenvalues ---    0.05431   0.05554   0.05570   0.05583   0.05630
     Eigenvalues ---    0.05650   0.05682   0.05750   0.05843   0.05990
     Eigenvalues ---    0.06170   0.06300   0.06758   0.07852   0.08298
     Eigenvalues ---    0.08568   0.08960   0.09039   0.09337   0.09738
     Eigenvalues ---    0.10527   0.11418   0.12230   0.13313   0.13638
     Eigenvalues ---    0.14540   0.15814   0.15949   0.16000   0.16000
     Eigenvalues ---    0.16000   0.16000   0.16000   0.16000   0.16000
     Eigenvalues ---    0.16000   0.16001   0.16042   0.16427   0.16583
     Eigenvalues ---    0.16886   0.18246   0.19392   0.20543   0.21189
     Eigenvalues ---    0.22983   0.23393   0.24837   0.24996   0.26740
     Eigenvalues ---    0.26912   0.27436   0.28014   0.28273   0.28457
     Eigenvalues ---    0.28814   0.29404   0.29493   0.29980   0.30368
     Eigenvalues ---    0.31782   0.32201   0.33111   0.33747   0.33798
     Eigenvalues ---    0.33831   0.33842   0.33904   0.33931   0.33973
     Eigenvalues ---    0.34013   0.34122   0.34139   0.34162   0.34180
     Eigenvalues ---    0.34197   0.34201   0.34264   0.34276   0.34324
     Eigenvalues ---    0.34343   0.34389   0.34514   0.34907   0.36173
     Eigenvalues ---    0.40341   0.40959   0.42037   0.51507   0.52579
     Eigenvalues ---    0.52936   0.53595   0.94534
 En-DIIS/RFO-DIIS IScMMF=        0 using points:     4    3    2
 RFO step:  Lambda=-1.06750296D-04.
 DidBck=T Rises=F RFO-DIIS coefs:    0.70593    0.62178   -0.32771
 Iteration  1 RMS(Cart)=  0.04489211 RMS(Int)=  0.00064288
 Iteration  2 RMS(Cart)=  0.00112071 RMS(Int)=  0.00005207
 Iteration  3 RMS(Cart)=  0.00000037 RMS(Int)=  0.00005207
 Variable       Old X    -DE/DX   Delta X   Delta X   Delta X     New X
                                 (Linear)    (Quad)   (Total)
    R1        2.55942   0.00102  -0.00080  -0.00149  -0.00225   2.55717
    R2        2.85902  -0.00077   0.00071   0.00462   0.00531   2.86433
    R3        2.77806   0.00029   0.00004  -0.00642  -0.00627   2.77179
    R4        2.84064   0.00084  -0.00140  -0.00243  -0.00384   2.83680
    R5        2.90878  -0.00051   0.00044   0.00476   0.00513   2.91391
    R6        2.93388  -0.00085   0.00141   0.00032   0.00172   2.93560
    R7        2.07765  -0.00027   0.00015   0.00005   0.00020   2.07785
    R8        2.06350   0.00078  -0.00005  -0.00029  -0.00034   2.06316
    R9        2.92731   0.00053   0.00131  -0.00229  -0.00096   2.92635
   R10        2.94780  -0.00106   0.00501  -0.00491   0.00009   2.94789
   R11        2.07336  -0.00020   0.00008   0.00056   0.00064   2.07400
   R12        2.91044  -0.00009  -0.00006  -0.00110  -0.00115   2.90929
   R13        2.07423   0.00002  -0.00031   0.00033   0.00001   2.07424
   R14        2.07063   0.00016  -0.00043  -0.00020  -0.00063   2.07000
   R15        2.91322  -0.00037  -0.00044  -0.00023  -0.00067   2.91255
   R16        2.07379   0.00007  -0.00011  -0.00078  -0.00088   2.07291
   R17        2.07520  -0.00004   0.00018  -0.00037  -0.00020   2.07500
   R18        2.91569  -0.00035   0.00023  -0.00046  -0.00022   2.91547
   R19        2.07943   0.00000   0.00010   0.00008   0.00019   2.07962
   R20        2.87239  -0.00092   0.00172  -0.00185  -0.00011   2.87229
   R21        2.32737   0.00038   0.00011  -0.00203  -0.00192   2.32546
   R22        2.90860   0.00013  -0.00009  -0.00516  -0.00535   2.90325
   R23        2.06997  -0.00001   0.00018   0.00087   0.00105   2.07103
   R24        2.07159  -0.00031   0.00032   0.00030   0.00062   2.07221
   R25        2.89210   0.00052  -0.00053   0.00002  -0.00051   2.89159
   R26        2.72887  -0.00001  -0.00040   0.00136   0.00096   2.72983
   R27        2.07338  -0.00002   0.00007  -0.00033  -0.00026   2.07312
   R28        2.07026  -0.00007   0.00041  -0.00082  -0.00042   2.06984
   R29        2.07032  -0.00001   0.00001  -0.00056  -0.00055   2.06977
   R30        2.07182   0.00013  -0.00006  -0.00081  -0.00087   2.07095
   R31        2.07076   0.00001   0.00002  -0.00039  -0.00037   2.07039
   R32        2.07039   0.00004  -0.00005   0.00019   0.00014   2.07053
   R33        1.83789  -0.00026   0.00012  -0.00005   0.00007   1.83796
   R34        2.72809   0.00001  -0.00065   0.00034  -0.00031   2.72777
   R35        2.90927  -0.00065   0.00050  -0.00237  -0.00187   2.90740
   R36        2.90789   0.00018   0.00415  -0.00323   0.00091   2.90880
   R37        1.83996   0.00058  -0.00061   0.00101   0.00040   1.84036
   R38        2.07188   0.00008  -0.00036   0.00048   0.00012   2.07199
   R39        2.06508   0.00064   0.00009  -0.00048  -0.00038   2.06470
   R40        2.06693   0.00027  -0.00062   0.00027  -0.00035   2.06658
   R41        2.71031   0.00037   0.00057  -0.00484  -0.00426   2.70605
   R42        2.06825  -0.00032  -0.00085   0.00018  -0.00067   2.06758
   R43        2.07752   0.00010   0.00001   0.00083   0.00084   2.07836
   R44        1.83490  -0.00002   0.00022  -0.00010   0.00012   1.83502
    A1        2.26027   0.00049  -0.00187  -0.00298  -0.00492   2.25535
    A2        1.91171  -0.00043   0.00120  -0.00001   0.00105   1.91276
    A3        2.11058  -0.00005   0.00092   0.00306   0.00407   2.11465
    A4        2.22825  -0.00030   0.00103   0.00005   0.00114   2.22939
    A5        1.95951   0.00009  -0.00052  -0.00287  -0.00365   1.95586
    A6        2.09529   0.00021  -0.00061   0.00301   0.00260   2.09790
    A7        1.98249  -0.00045   0.00155  -0.00550  -0.00400   1.97849
    A8        1.90819   0.00036  -0.00064   0.00214   0.00150   1.90968
    A9        1.88637   0.00070  -0.00337   0.00685   0.00350   1.88987
   A10        1.91561  -0.00001  -0.00020  -0.00164  -0.00184   1.91377
   A11        1.92842  -0.00051   0.00177  -0.00048   0.00132   1.92974
   A12        1.83687  -0.00004   0.00080  -0.00089  -0.00011   1.83676
   A13        1.94675   0.00041  -0.00099  -0.00216  -0.00320   1.94355
   A14        1.95133  -0.00200   0.00055  -0.00407  -0.00349   1.94784
   A15        1.86519   0.00031  -0.00372   0.00184  -0.00189   1.86330
   A16        1.96538   0.00153   0.00642  -0.00073   0.00570   1.97108
   A17        1.88931  -0.00035  -0.00151   0.00369   0.00213   1.89144
   A18        1.83867   0.00007  -0.00140   0.00219   0.00078   1.83944
   A19        2.03249   0.00004  -0.00070  -0.00225  -0.00298   2.02951
   A20        1.89732   0.00020  -0.00013   0.00158   0.00146   1.89877
   A21        1.89851   0.00000   0.00091   0.00033   0.00124   1.89975
   A22        1.87253  -0.00026  -0.00018  -0.00071  -0.00089   1.87165
   A23        1.89716   0.00004  -0.00119   0.00066  -0.00052   1.89665
   A24        1.85829  -0.00002   0.00151   0.00061   0.00210   1.86039
   A25        2.03945   0.00002  -0.00144  -0.00060  -0.00210   2.03735
   A26        1.91425  -0.00012   0.00069  -0.00146  -0.00077   1.91349
   A27        1.87642   0.00008   0.00064  -0.00056   0.00010   1.87652
   A28        1.88608   0.00011  -0.00097   0.00128   0.00031   1.88639
   A29        1.88964   0.00002  -0.00006   0.00219   0.00216   1.89180
   A30        1.84884  -0.00012   0.00146  -0.00088   0.00058   1.84942
   A31        1.95679   0.00002  -0.00074   0.00106   0.00028   1.95706
   A32        1.96157  -0.00023  -0.00053  -0.00139  -0.00189   1.95967
   A33        1.83732   0.00022  -0.00055   0.00114   0.00060   1.83792
   A34        1.98070   0.00007  -0.00065   0.00238   0.00174   1.98244
   A35        1.86606  -0.00017   0.00187  -0.00151   0.00038   1.86644
   A36        1.84919   0.00011   0.00088  -0.00201  -0.00116   1.84803
   A37        1.90283   0.00012  -0.00072   0.00231   0.00141   1.90423
   A38        2.19882  -0.00023   0.00107  -0.00152  -0.00037   2.19845
   A39        2.18153   0.00011  -0.00034  -0.00078  -0.00104   2.18050
   A40        1.83558   0.00037  -0.00012  -0.00196  -0.00251   1.83308
   A41        1.93119  -0.00056   0.00318  -0.00801  -0.00475   1.92643
   A42        1.91777  -0.00020   0.00117   0.00788   0.00916   1.92694
   A43        1.93796  -0.00017  -0.00003  -0.00406  -0.00398   1.93398
   A44        1.97231   0.00022  -0.00148   0.00981   0.00839   1.98070
   A45        1.86994   0.00031  -0.00243  -0.00373  -0.00621   1.86373
   A46        1.81303  -0.00013   0.00068  -0.00036   0.00008   1.81311
   A47        1.95941  -0.00009  -0.00004  -0.00476  -0.00473   1.95468
   A48        1.91955   0.00022  -0.00161   0.00373   0.00219   1.92175
   A49        1.97568  -0.00008   0.00115   0.00237   0.00363   1.97931
   A50        1.87562   0.00019  -0.00061   0.00039  -0.00017   1.87545
   A51        1.91652  -0.00008   0.00035  -0.00100  -0.00073   1.91579
   A52        1.92363   0.00017  -0.00051  -0.00105  -0.00156   1.92207
   A53        1.95616   0.00002  -0.00103   0.00075  -0.00028   1.95588
   A54        1.93046   0.00013   0.00005  -0.00131  -0.00126   1.92920
   A55        1.88646  -0.00008   0.00033   0.00036   0.00068   1.88714
   A56        1.88147  -0.00015   0.00067   0.00017   0.00084   1.88231
   A57        1.88333  -0.00012   0.00060   0.00113   0.00173   1.88506
   A58        1.93624   0.00028  -0.00083  -0.00102  -0.00186   1.93438
   A59        1.91523   0.00010  -0.00029   0.00133   0.00104   1.91628
   A60        1.93750   0.00019  -0.00081  -0.00073  -0.00154   1.93595
   A61        1.89218  -0.00032   0.00185   0.00071   0.00257   1.89475
   A62        1.88668  -0.00016   0.00011  -0.00012  -0.00003   1.88665
   A63        1.89484  -0.00010   0.00009  -0.00016  -0.00007   1.89477
   A64        1.88151   0.00095  -0.00429   0.00354  -0.00075   1.88076
   A65        1.86935   0.00016  -0.00200   0.00320   0.00121   1.87056
   A66        1.95669  -0.00187  -0.00153  -0.00113  -0.00266   1.95403
   A67        1.93931   0.00170   0.00478  -0.00256   0.00221   1.94152
   A68        1.91216   0.00049  -0.00205   0.00059  -0.00144   1.91072
   A69        1.88137  -0.00057  -0.00023   0.00023   0.00000   1.88137
   A70        1.90317   0.00012   0.00092  -0.00019   0.00072   1.90389
   A71        1.84851  -0.00022  -0.00140  -0.00085  -0.00225   1.84626
   A72        1.93437   0.00044  -0.00210  -0.00087  -0.00298   1.93139
   A73        1.95157  -0.00079   0.00050  -0.00068  -0.00019   1.95139
   A74        1.92108   0.00047   0.00078  -0.00016   0.00060   1.92168
   A75        1.89071   0.00008  -0.00077  -0.00014  -0.00091   1.88980
   A76        1.88334  -0.00019   0.00000   0.00030   0.00028   1.88362
   A77        1.88058  -0.00002   0.00172   0.00167   0.00337   1.88394
   A78        1.87617  -0.00050   0.00614  -0.00433   0.00180   1.87797
   A79        1.92558   0.00019   0.00100   0.00136   0.00237   1.92796
   A80        1.92770  -0.00004   0.00030  -0.00100  -0.00070   1.92700
   A81        1.90566   0.00024  -0.00531   0.00487  -0.00047   1.90519
   A82        1.93573   0.00006  -0.00064  -0.00169  -0.00236   1.93337
   A83        1.89312   0.00005  -0.00147   0.00087  -0.00061   1.89251
   A84        1.87632   0.00002   0.00291  -0.00276   0.00015   1.87647
    D1        0.07936  -0.00011   0.00173  -0.00583  -0.00409   0.07527
    D2       -3.08013  -0.00023  -0.00329   0.00718   0.00392  -3.07621
    D3       -3.10073  -0.00005   0.00657  -0.00357   0.00295  -3.09779
    D4        0.02297  -0.00016   0.00155   0.00944   0.01095   0.03392
    D5        0.37289   0.00006   0.00460  -0.00730  -0.00274   0.37015
    D6       -1.88288   0.00015   0.00659  -0.01032  -0.00376  -1.88664
    D7        2.39544   0.00000   0.00614  -0.00791  -0.00180   2.39364
    D8       -2.72640  -0.00001  -0.00069  -0.00971  -0.01040  -2.73680
    D9        1.30101   0.00008   0.00130  -0.01272  -0.01141   1.28960
   D10       -0.70385  -0.00007   0.00085  -0.01031  -0.00946  -0.71331
   D11        0.01796   0.00000  -0.00298   0.01847   0.01544   0.03340
   D12       -3.12031   0.00016  -0.00199   0.01504   0.01297  -3.10734
   D13        3.12493   0.00007   0.00114   0.02036   0.02158  -3.13668
   D14       -0.01334   0.00024   0.00213   0.01692   0.01911   0.00576
   D15        0.67560  -0.00010  -0.00478   0.01744   0.01266   0.68826
   D16       -1.47047  -0.00004  -0.00512   0.02183   0.01672  -1.45374
   D17        2.82203  -0.00055  -0.00394   0.01815   0.01421   2.83624
   D18       -2.44686   0.00002   0.00057   0.00359   0.00414  -2.44273
   D19        1.69026   0.00008   0.00023   0.00797   0.00820   1.69846
   D20       -0.30043  -0.00043   0.00141   0.00429   0.00569  -0.29474
   D21       -0.05315   0.00026   0.00049  -0.03258  -0.03211  -0.08526
   D22        2.08763   0.00003   0.00231  -0.03258  -0.03028   2.05736
   D23       -2.05607   0.00002   0.00155  -0.03448  -0.03292  -2.08899
   D24        3.07208   0.00016  -0.00407  -0.02071  -0.02480   3.04728
   D25       -1.07032  -0.00008  -0.00225  -0.02071  -0.02297  -1.09329
   D26        1.06916  -0.00009  -0.00301  -0.02261  -0.02561   1.04355
   D27       -1.39151   0.00013   0.00159  -0.01175  -0.01014  -1.40165
   D28        2.67359  -0.00065  -0.00666  -0.00579  -0.01244   2.66115
   D29        0.67026   0.00012  -0.00315  -0.00736  -0.01048   0.65978
   D30        0.75047   0.00027   0.00170  -0.01408  -0.01238   0.73809
   D31       -1.46761  -0.00051  -0.00655  -0.00813  -0.01469  -1.48230
   D32        2.81224   0.00026  -0.00304  -0.00970  -0.01273   2.79952
   D33        2.76851  -0.00008   0.00357  -0.01640  -0.01283   2.75568
   D34        0.55042  -0.00086  -0.00469  -0.01045  -0.01513   0.53529
   D35       -1.45291  -0.00009  -0.00117  -0.01202  -0.01317  -1.46608
   D36        0.63592   0.00040   0.00087  -0.00353  -0.00265   0.63326
   D37       -1.48049   0.00056   0.00171  -0.00228  -0.00056  -1.48105
   D38        2.78595   0.00047  -0.00048  -0.00402  -0.00451   2.78143
   D39        2.84635  -0.00074   0.00597  -0.01136  -0.00540   2.84096
   D40        0.72995  -0.00058   0.00682  -0.01010  -0.00330   0.72665
   D41       -1.28680  -0.00067   0.00462  -0.01185  -0.00725  -1.29406
   D42       -1.41132   0.00000   0.00696  -0.00680   0.00018  -1.41114
   D43        2.75546   0.00016   0.00781  -0.00554   0.00228   2.75773
   D44        0.73870   0.00007   0.00561  -0.00729  -0.00168   0.73703
   D45        0.93641   0.00035   0.01652   0.03793   0.05446   0.99087
   D46       -1.16156   0.00075   0.02121   0.03579   0.05702  -1.10454
   D47        2.98701   0.00069   0.01768   0.03871   0.05639   3.04340
   D48       -1.27157   0.00020   0.01230   0.04475   0.05703  -1.21454
   D49        2.91364   0.00060   0.01699   0.04262   0.05960   2.97324
   D50        0.77903   0.00054   0.01346   0.04553   0.05897   0.83800
   D51        2.95599  -0.00023   0.01160   0.03934   0.05094   3.00692
   D52        0.85801   0.00017   0.01629   0.03721   0.05350   0.91151
   D53       -1.27660   0.00011   0.01275   0.04012   0.05287  -1.22373
   D54        0.85754  -0.00006   0.00040   0.00739   0.00777   0.86531
   D55       -1.29583  -0.00012   0.00226   0.00734   0.00959  -1.28624
   D56        2.98477   0.00003  -0.00016   0.00942   0.00925   2.99401
   D57        2.98702   0.00002  -0.00040   0.00738   0.00697   2.99399
   D58        0.83365  -0.00004   0.00146   0.00733   0.00879   0.84243
   D59       -1.16894   0.00011  -0.00096   0.00941   0.00845  -1.16049
   D60       -1.29318  -0.00012   0.00067   0.00805   0.00871  -1.28447
   D61        2.83663  -0.00018   0.00253   0.00800   0.01053   2.84716
   D62        0.83404  -0.00002   0.00012   0.01008   0.01019   0.84423
   D63       -1.29768   0.00029  -0.00579   0.00187  -0.00392  -1.30160
   D64        0.94808   0.00004  -0.00774   0.00294  -0.00481   0.94327
   D65        2.98043   0.00012  -0.00585   0.00083  -0.00501   2.97542
   D66        0.87008   0.00023  -0.00677   0.00054  -0.00624   0.86384
   D67        3.11584  -0.00001  -0.00872   0.00161  -0.00712   3.10872
   D68       -1.13500   0.00006  -0.00683  -0.00050  -0.00733  -1.14232
   D69        2.86519   0.00016  -0.00559   0.00128  -0.00431   2.86089
   D70       -1.17223  -0.00009  -0.00753   0.00234  -0.00519  -1.17742
   D71        0.86012  -0.00001  -0.00565   0.00024  -0.00540   0.85472
   D72       -3.06832  -0.00013  -0.00026   0.01661   0.01632  -3.05200
   D73        1.11307  -0.00016   0.00037   0.01637   0.01672   1.12979
   D74       -0.98945  -0.00012   0.00027   0.01533   0.01558  -0.97387
   D75        0.97155  -0.00001   0.00179   0.01428   0.01609   0.98764
   D76       -1.13024  -0.00004   0.00243   0.01404   0.01649  -1.11375
   D77        3.05043   0.00000   0.00233   0.01300   0.01535   3.06578
   D78       -1.07068   0.00008  -0.00069   0.01610   0.01542  -1.05527
   D79        3.11071   0.00005  -0.00005   0.01587   0.01582   3.12653
   D80        1.00820   0.00009  -0.00015   0.01482   0.01467   1.02287
   D81       -0.04988   0.00015   0.00320  -0.03781  -0.03462  -0.08449
   D82        2.04411  -0.00013   0.00480  -0.04806  -0.04331   2.00080
   D83       -2.17766  -0.00022   0.00444  -0.05266  -0.04821  -2.22587
   D84        3.08844  -0.00001   0.00224  -0.03442  -0.03217   3.05626
   D85       -1.10076  -0.00029   0.00384  -0.04467  -0.04087  -1.14163
   D86        0.96065  -0.00038   0.00348  -0.04927  -0.04577   0.91488
   D87        0.05924  -0.00023  -0.00220   0.04061   0.03839   0.09764
   D88       -2.07078   0.00002  -0.00321   0.04535   0.04210  -2.02868
   D89        2.09318   0.00004  -0.00396   0.04484   0.04084   2.13403
   D90       -2.03025   0.00031  -0.00592   0.05353   0.04764  -1.98261
   D91        2.12291   0.00056  -0.00693   0.05826   0.05134   2.17426
   D92        0.00369   0.00058  -0.00768   0.05776   0.05009   0.05377
   D93        2.15122  -0.00011  -0.00169   0.05443   0.05270   2.20392
   D94        0.02120   0.00013  -0.00271   0.05916   0.05641   0.07761
   D95       -2.09803   0.00015  -0.00346   0.05866   0.05516  -2.04287
   D96        1.05314   0.00025  -0.00507  -0.01194  -0.01690   1.03624
   D97       -3.13959   0.00009  -0.00348  -0.01084  -0.01421   3.12938
   D98       -1.04504   0.00015  -0.00407  -0.01063  -0.01460  -1.05964
   D99        3.09908  -0.00003  -0.00344  -0.01408  -0.01761   3.08147
   D100      -1.09364  -0.00020  -0.00185  -0.01298  -0.01493  -1.10857
   D101       1.00091  -0.00014  -0.00244  -0.01277  -0.01532   0.98559
   D102      -1.08805   0.00010  -0.00321  -0.01272  -0.01593  -1.10398
   D103       1.00241  -0.00007  -0.00162  -0.01162  -0.01325   0.98916
   D104       3.09696  -0.00001  -0.00222  -0.01141  -0.01363   3.08332
   D105      -1.39243  -0.00001   0.00246   0.00272   0.00507  -1.38736
   D106       2.92802  -0.00006   0.00278   0.00111   0.00400   2.93201
   D107       0.77216  -0.00003   0.00154  -0.00143   0.00010   0.77225
   D108       2.89359   0.00115   0.00270  -0.00050   0.00220   2.89579
   D109      -1.26343  -0.00073  -0.00154   0.00042  -0.00112  -1.26455
   D110       0.80540  -0.00064  -0.00172   0.00066  -0.00106   0.80434
   D111      -0.98260  -0.00053  -0.00829  -0.01482  -0.02311  -1.00570
   D112       1.12892  -0.00066  -0.01038  -0.01607  -0.02646   1.10246
   D113      -3.06465  -0.00088  -0.00742  -0.01453  -0.02195  -3.08660
   D114      -3.05549   0.00012  -0.00352  -0.01849  -0.02200  -3.07749
   D115      -0.94397  -0.00001  -0.00561  -0.01974  -0.02536  -0.96933
   D116       1.14565  -0.00023  -0.00265  -0.01820  -0.02084   1.12480
   D117       1.17244   0.00046  -0.00260  -0.01900  -0.02159   1.15085
   D118      -2.99922   0.00033  -0.00469  -0.02025  -0.02495  -3.02417
   D119      -0.90961   0.00011  -0.00173  -0.01871  -0.02043  -0.93004
   D120      -3.06952  -0.00088   0.00175  -0.02700  -0.02526  -3.09478
   D121      -0.99322  -0.00078  -0.00046  -0.02295  -0.02340  -1.01662
   D122       1.09964  -0.00062  -0.00145  -0.02163  -0.02309   1.07655
   D123      -1.02625  -0.00008   0.00187  -0.02443  -0.02257  -1.04881
   D124       1.05005   0.00002  -0.00034  -0.02037  -0.02071   1.02934
   D125      -3.14028   0.00018  -0.00132  -0.01906  -0.02040   3.12251
   D126       1.04833   0.00025  -0.00019  -0.02370  -0.02389   1.02444
   D127       3.12463   0.00035  -0.00240  -0.01964  -0.02203   3.10260
   D128      -1.06570   0.00051  -0.00339  -0.01833  -0.02172  -1.08742
   D129       3.00143  -0.00027   0.00342  -0.07801  -0.07460   2.92683
   D130       0.91239  -0.00034   0.00160  -0.07986  -0.07823   0.83416
   D131      -1.17278  -0.00060   0.00727  -0.08298  -0.07573  -1.24850
         Item               Value     Threshold  Converged?
 Maximum Force            0.002001     0.000450     NO 
 RMS     Force            0.000409     0.000300     NO 
 Maximum Displacement     0.219835     0.001800     NO 
 RMS     Displacement     0.044893     0.001200     NO 
 Predicted change in Energy=-2.969206D-04
 GradGradGradGradGradGradGradGradGradGradGradGradGradGradGradGradGradGrad

                          Input orientation:                          
 ---------------------------------------------------------------------
 Center     Atomic      Atomic             Coordinates (Angstroms)
 Number     Number       Type             X           Y           Z
 ---------------------------------------------------------------------
      1          6           0        1.757568    0.725649    0.114922
      2          6           0        1.150103   -0.469540    0.298353
      3          6           0       -0.274535   -0.724448    0.697031
      4          6           0       -1.285080    0.245567    0.025398
      5          6           0       -1.326054    1.611011    0.754722
      6          6           0        0.013932    2.128469    1.308646
      7          6           0        1.213120    2.122136    0.340462
      8          6           0        3.139210    0.512202   -0.328834
      9          6           0        3.390496   -0.979877   -0.473060
     10          6           0        2.104675   -1.651155    0.033275
     11          8           0        3.970885    1.391564   -0.551012
     12          6           0        0.941011    2.864881   -0.984119
     13          6           0        2.317690   -2.507388    1.283431
     14          8           0        1.592939   -2.471952   -1.039656
     15          6           0       -2.694402   -0.406315   -0.124016
     16          8           0       -3.119493   -0.809678    1.195156
     17          6           0       -2.665143   -1.633734   -1.051197
     18          6           0       -3.722764    0.605483   -0.660758
     19          8           0       -4.993847   -0.052360   -0.707226
     20          1           0       -0.366131   -0.654904    1.790549
     21          1           0       -0.518025   -1.760601    0.453984
     22          1           0       -0.930717    0.411588   -0.999981
     23          1           0       -2.021763    1.539277    1.600689
     24          1           0       -1.738100    2.363660    0.073818
     25          1           0        0.292184    1.551396    2.199054
     26          1           0       -0.146885    3.158227    1.654245
     27          1           0        2.026673    2.674880    0.834096
     28          1           0        3.576138   -1.235906   -1.522379
     29          1           0        4.286270   -1.272678    0.087578
     30          1           0        0.636246    3.899045   -0.781292
     31          1           0        0.149541    2.385042   -1.569812
     32          1           0        1.846216    2.896312   -1.599944
     33          1           0        1.366338   -2.915670    1.642920
     34          1           0        2.989785   -3.341107    1.052023
     35          1           0        2.761364   -1.915777    2.091922
     36          1           0        0.897287   -3.042777   -0.670611
     37          1           0       -4.071856   -0.998969    1.120231
     38          1           0       -2.282298   -1.361208   -2.041837
     39          1           0       -2.036658   -2.431636   -0.648559
     40          1           0       -3.675374   -2.032572   -1.178838
     41          1           0       -3.790684    1.471360    0.004623
     42          1           0       -3.428853    0.957341   -1.660468
     43          1           0       -5.670211    0.628761   -0.854027
 ---------------------------------------------------------------------
                    Distance matrix (angstroms):
                    1          2          3          4          5
     1  C    0.000000
     2  C    1.353195   0.000000
     3  C    2.563410   1.501171   0.000000
     4  C    3.081590   2.552645   1.553454   0.000000
     5  C    3.271381   3.266239   2.561911   1.548557   0.000000
     6  C    2.536364   3.010187   2.931965   2.622876   1.539532
     7  C    1.515740   2.592784   3.231609   3.140347   2.623026
     8  C    1.466770   2.305152   3.772977   4.446449   4.724411
     9  C    2.433310   2.423816   3.855750   4.859134   5.519601
    10  C    2.403404   1.541975   2.638181   3.884334   4.788749
    11  O    2.405345   3.484528   4.904967   5.410242   5.459914
    12  C    2.539876   3.578661   4.145732   3.582655   3.120152
    13  C    3.483056   2.546853   3.200370   4.705460   5.524275
    14  O    3.403646   2.448678   3.091490   4.099053   5.330188
    15  C    4.599833   3.868154   2.575090   1.559956   2.591169
    16  O    5.225883   4.376003   2.889495   2.418046   3.044690
    17  C    5.146541   4.211025   3.098082   2.568151   3.947514
    18  C    5.536258   5.081378   3.937333   2.557861   2.959541
    19  O    6.845643   6.239660   4.969462   3.792157   4.284483
    20  H    3.037062   2.135409   1.099548   2.184278   2.669974
    21  H    3.387436   2.115115   1.091776   2.190153   3.480104
    22  H    2.927203   2.606121   2.144995   1.097514   2.161918
    23  H    4.141598   3.973935   2.998975   2.167471   1.097641
    24  H    3.860629   4.052056   3.473734   2.166539   1.095396
    25  H    2.678211   2.903940   2.785086   2.986257   2.169872
    26  H    3.451650   4.084276   4.000964   3.525935   2.143236
    27  H    2.095025   3.307986   4.107282   4.186079   3.518366
    28  H    3.136184   3.128583   4.473819   5.312421   6.109142
    29  H    3.223103   3.244226   4.633889   5.774848   6.344992
    30  H    3.482959   4.529262   4.938790   4.205965   3.383055
    31  H    2.859661   3.555250   3.871349   3.029882   2.860064
    32  H    2.767742   3.926457   4.783678   4.412845   4.154486
    33  H    3.968254   2.799673   2.896312   4.431682   5.341227
    34  H    4.351439   3.492613   4.198656   5.673857   6.575586
    35  H    3.448662   2.811522   3.547064   5.031465   5.561774
    36  H    3.944385   2.761223   2.935688   4.007537   5.350940
    37  H    6.161747   5.312686   3.830680   3.242476   3.805919
    38  H    5.032603   4.248875   3.455138   2.801719   4.191566
    39  H    4.994747   3.860299   2.798246   2.861206   4.337874
    40  H    6.228840   5.283029   4.098266   3.514770   4.746962
    41  H    5.599227   5.316460   4.202893   2.789454   2.580029
    42  H    5.486770   5.180715   4.282049   2.818605   3.268362
    43  H    7.491338   7.003637   5.774970   4.488831   4.735460
                    6          7          8          9         10
     6  C    0.000000
     7  C    1.541256   0.000000
     8  C    3.880853   2.598012   0.000000
     9  C    4.923157   3.876245   1.519949   0.000000
    10  C    4.503702   3.889340   2.425180   1.536336   0.000000
    11  O    4.433828   2.988935   1.230579   2.442674   3.616942
    12  C    2.580416   1.542799   3.285814   4.587300   4.773237
    13  C    5.176785   4.851985   3.520258   2.563097   1.530163
    14  O    5.401079   4.811927   3.435316   2.403858   1.444563
    15  C    3.976522   4.677343   5.909031   6.121829   4.960394
    16  O    4.296969   5.300714   6.575809   6.722490   5.417562
    17  C    5.186567   5.575320   6.230357   6.118213   4.891579
    18  C    4.490093   5.259813   6.870630   7.290204   6.287539
    19  O    5.822165   6.659769   8.161405   8.438740   7.313925
    20  H    2.850236   3.508381   4.259264   4.397929   3.191458
    21  H    4.017250   4.252693   4.376506   4.092124   2.658482
    22  H    3.028168   3.052671   4.126120   4.570197   3.812628
    23  H    2.139274   3.520279   5.604782   6.319740   5.446387
    24  H    2.156324   2.973067   5.232415   6.146610   5.557635
    25  H    1.096934   2.151332   3.946606   4.811140   4.269901
    26  H    1.098045   2.156182   4.661809   5.844860   5.552227
    27  H    2.138898   1.100485   2.695796   4.114112   4.400224
    28  H    5.658890   4.508934   2.161328   1.095940   2.181215
    29  H    5.595684   4.586171   2.162162   1.096567   2.214848
    30  H    2.808924   2.179110   4.235593   5.611130   5.798666
    31  H    2.893050   2.202151   3.739743   4.798889   4.762702
    32  H    3.522320   2.182965   2.995251   4.321979   4.838766
    33  H    5.232979   5.205704   4.333727   3.510254   2.176027
    34  H    6.231999   5.788772   4.095984   2.839340   2.162684
    35  H    4.951548   4.665771   3.449335   2.801937   2.176991
    36  H    5.607099   5.272414   4.216740   3.242017   1.972271
    37  H    5.148790   6.187108   7.508854   7.630573   6.305264
    38  H    5.355021   5.479688   5.986384   5.898057   4.861656
    39  H    5.369370   5.681202   5.963054   5.620712   4.269038
    40  H    6.092029   6.592970   7.323724   7.178636   5.918080
    41  H    4.075215   5.057109   7.003899   7.603032   6.671295
    42  H    4.694673   5.187329   6.716461   7.187926   6.347673
    43  H    6.263846   7.144034   8.825832   9.210280   8.150716
                   11         12         13         14         15
    11  O    0.000000
    12  C    3.396819   0.000000
    13  C    4.615199   5.991519   0.000000
    14  O    4.562911   5.376791   2.433773   0.000000
    15  C    6.916700   4.965554   5.613954   4.846292   0.000000
    16  O    7.626796   5.894007   5.696751   5.473989   1.443475
    17  C    7.310230   5.765967   5.571569   4.339816   1.538531
    18  C    7.734481   5.192325   7.068021   6.153931   1.539270
    19  O    9.081615   6.618875   7.965454   7.025004   2.398513
    20  H    5.336725   4.668649   3.300266   3.892258   3.024600
    21  H    5.576421   5.058855   3.047450   2.682004   2.627698
    22  H    5.018727   3.085817   4.928137   3.832129   2.132338
    23  H    6.368945   4.149276   5.941969   6.010611   2.685587
    24  H    5.824765   2.923711   6.452883   5.976520   2.937076
    25  H    4.595786   3.504114   4.627609   5.326212   4.260162
    26  H    4.994025   2.868891   6.189573   6.479429   4.728426
    27  H    2.710237   2.126186   5.209845   5.494447   5.718417
    28  H    2.828953   4.904087   3.327601   2.386192   6.477910
    29  H    2.757798   5.427586   2.613404   3.156414   7.037410
    30  H    4.178553   1.097049   6.937774   6.447605   5.482823
    31  H    4.077698   1.095311   6.064465   5.094591   4.239105
    32  H    2.806909   1.095274   6.142972   5.403363   5.805421
    33  H    5.490834   6.363725   1.095900   2.728451   5.090043
    34  H    5.092195   6.845264   1.095605   2.661152   6.504311
    35  H    4.403016   5.969121   1.095677   3.388411   6.079000
    36  H    5.396728   5.916132   2.474361   0.972608   4.488867
    37  H    8.555313   6.669817   6.567211   6.238965   1.948530
    38  H    6.993040   5.419254   5.790598   4.153984   2.181671
    39  H    7.121582   6.085409   4.764312   3.650829   2.193103
    40  H    8.401437   6.733051   6.496540   5.288436   2.172479
    41  H    7.781841   5.030751   7.401217   6.754526   2.178083
    42  H    7.495035   4.815794   7.327595   6.112598   2.181665
    43  H    9.675970   6.980359   8.843682   7.899508   3.234151
                   16         17         18         19         20
    16  O    0.000000
    17  C    2.435488   0.000000
    18  C    2.410608   2.507010   0.000000
    19  O    2.775931   2.835829   1.431981   0.000000
    20  H    2.821250   3.784056   4.343324   5.293175   0.000000
    21  H    2.867269   2.625220   4.136588   4.929451   1.741277
    22  H    3.331794   2.682200   2.819254   4.099998   3.040266
    23  H    2.624320   4.185025   2.979852   4.085715   2.755285
    24  H    3.638093   4.254906   2.751305   4.128810   3.733791
    25  H    4.268726   5.427243   5.019271   6.241844   2.338378
    26  H    4.979099   6.051771   4.966151   6.275146   3.821860
    27  H    6.225394   6.643163   6.290709   7.687731   4.210436
    28  H    7.238656   6.271672   7.576746   8.689644   5.182137
    29  H    7.502428   7.053319   8.260273   9.393693   4.992653
    30  H    6.339084   6.448539   5.464709   6.878738   5.325183
    31  H    5.342084   4.933758   4.357517   5.756685   4.560615
    32  H    6.797441   6.416759   6.094547   7.501872   5.385262
    33  H    4.975779   5.015422   6.603363   7.360277   2.852070
    34  H    6.614522   6.270316   7.972923   8.811878   4.361568
    35  H    6.050795   6.277397   7.481839   8.452861   3.385535
    36  H    4.960075   3.849825   5.886830   6.606769   3.654514
    37  H    0.973879   2.663994   2.422406   2.255157   3.781548
    38  H    3.388687   1.096452   2.801820   3.293443   4.342550
    39  H    2.683760   1.092593   3.473787   3.795967   3.449157
    40  H    2.727695   1.093587   2.688863   2.425289   4.654710
    41  H    2.659135   3.467450   1.094115   2.067862   4.408866
    42  H    3.372336   2.769140   1.099822   2.092218   4.887650
    43  H    3.574132   3.766722   1.957152   0.971053   6.064227
                   21         22         23         24         25
    21  H    0.000000
    22  H    2.646268   0.000000
    23  H    3.803335   3.037358   0.000000
    24  H    4.317713   2.369704   1.758240   0.000000
    25  H    3.830278   3.609498   2.390092   3.049337   0.000000
    26  H    5.076735   3.899145   2.477708   2.379297   1.752571
    27  H    5.127715   4.151203   4.274002   3.853361   2.476647
    28  H    4.576405   4.826891   6.985105   6.614064   5.692317
    29  H    4.842888   5.588961   7.070210   7.036773   5.327893
    30  H    5.906762   3.829563   4.278708   2.954003   3.809501
    31  H    4.661304   2.320816   3.934712   2.503031   3.862598
    32  H    5.612049   3.774277   5.200659   3.991555   4.319282
    33  H    2.509696   4.830324   5.597103   6.322257   4.627933
    34  H    3.893633   5.802049   7.016751   7.473563   5.703447
    35  H    3.668966   5.348640   5.920896   6.529280   4.257888
    36  H    2.216257   3.922081   5.888537   6.060445   5.450463
    37  H    3.695089   4.043726   3.297941   4.224769   5.168468
    38  H    3.082417   2.460699   4.663548   4.318193   5.752945
    39  H    1.993021   3.070916   4.563714   4.858583   5.421895
    40  H    3.564959   3.679545   4.818537   4.964779   6.324278
    41  H    4.621450   3.211193   2.383511   2.239217   4.635919
    42  H    4.508995   2.640980   3.599125   2.800737   5.393972
    43  H    5.827947   4.746711   4.490639   4.396848   6.761857
                   26         27         28         29         30
    26  H    0.000000
    27  H    2.372893   0.000000
    28  H    6.577252   4.821624   0.000000
    29  H    6.460667   4.609369   1.760001   0.000000
    30  H    2.663446   2.457915   5.963212   6.389392   0.000000
    31  H    3.328698   3.063724   4.985487   5.765274   1.775063
    32  H    3.825023   2.450744   4.480387   5.116842   1.771918
    33  H    6.259568   5.687221   4.209981   3.693848   7.269812
    34  H    7.241734   6.096488   3.376866   2.624771   7.830708
    35  H    5.864724   4.816226   3.766863   2.599290   6.825221
    36  H    6.704304   6.019240   3.341636   3.897859   6.947609
    37  H    5.742199   7.125384   8.095143   8.426123   7.054966
    38  H    6.216615   6.567208   5.882756   6.905674   6.146310
    39  H    6.334092   6.692191   5.804895   6.470278   6.873103
    40  H    6.886290   7.663246   7.303228   8.097470   7.343853
    41  H    4.340973   5.998177   7.995692   8.530757   5.109699
    42  H    5.157765   6.239836   7.341614   8.218989   5.094271
    43  H    6.572424   8.141154   9.456143  10.180059   7.104325
                   31         32         33         34         35
    31  H    0.000000
    32  H    1.772290   0.000000
    33  H    6.316628   6.672749   0.000000
    34  H    6.908675   6.873577   1.779252   0.000000
    35  H    6.223099   6.133805   1.774115   1.779082   0.000000
    36  H    5.552378   6.085794   2.364020   2.726723   3.518025
    37  H    6.042189   7.589212   5.789723   7.440231   6.962587
    38  H    4.491218   5.946963   5.413532   6.425483   6.544772
    39  H    5.369223   6.660996   4.131046   5.383702   5.549537
    40  H    5.856462   7.413446   5.844745   7.149361   7.221019
    41  H    4.340396   6.031564   6.965983   8.380433   7.665432
    42  H    3.853758   5.620465   6.993314   8.187379   7.788070
    43  H    6.120979   7.886371   8.265032   9.715370   9.286805
                   36         37         38         39         40
    36  H    0.000000
    37  H    5.663625   0.000000
    38  H    3.849376   3.651356   0.000000
    39  H    2.997001   3.053389   1.774086   0.000000
    40  H    4.710419   2.551715   1.770920   1.768005   0.000000
    41  H    6.542969   2.725099   3.806135   4.328583   3.700191
    42  H    5.974634   3.460187   2.614517   3.800965   3.038473
    43  H    7.526345   3.016942   4.104731   4.755098   3.341791
                   41         42         43
    41  H    0.000000
    42  H    1.779794   0.000000
    43  H    2.231563   2.404578   0.000000
 Stoichiometry    C15H24O4
 Framework group  C1[X(C15H24O4)]
 Deg. of freedom   123
 Full point group                 C1      NOp   1
 Largest Abelian subgroup         C1      NOp   1
 Largest concise Abelian subgroup C1      NOp   1
                         Standard orientation:                         
 ---------------------------------------------------------------------
 Center     Atomic      Atomic             Coordinates (Angstroms)
 Number     Number       Type             X           Y           Z
 ---------------------------------------------------------------------
      1          6           0        1.791483    0.744574    0.089453
      2          6           0        1.199861   -0.456948    0.283016
      3          6           0       -0.215741   -0.726887    0.703398
      4          6           0       -1.246783    0.231468    0.046336
      5          6           0       -1.291541    1.597097    0.775090
      6          6           0        0.050971    2.129582    1.308269
      7          6           0        1.235389    2.135299    0.322069
      8          6           0        3.168496    0.545676   -0.374971
      9          6           0        3.433745   -0.943732   -0.521772
     10          6           0        2.163080   -1.628409    0.004492
     11          8           0        3.987130    1.433780   -0.610413
     12          6           0        0.935254    2.873762   -0.998847
     13          6           0        2.404238   -2.481065    1.251977
     14          8           0        1.644122   -2.455746   -1.059913
     15          6           0       -2.651048   -0.435790   -0.081222
     16          8           0       -3.051755   -0.842450    1.244553
     17          6           0       -2.622490   -1.663722   -1.007745
     18          6           0       -3.698318    0.564284   -0.603172
     19          8           0       -4.962748   -0.107337   -0.629881
     20          1           0       -0.291550   -0.657275    1.798119
     21          1           0       -0.451621   -1.765854    0.464899
     22          1           0       -0.909777    0.400320   -0.984418
     23          1           0       -1.973567    1.518654    1.631538
     24          1           0       -1.721969    2.344575    0.099885
     25          1           0        0.348890    1.556424    2.194836
     26          1           0       -0.115766    3.157873    1.655427
     27          1           0        2.050265    2.697305    0.802897
     28          1           0        3.606275   -1.198757   -1.573571
     29          1           0        4.341012   -1.226265    0.025494
     30          1           0        0.622388    3.904760   -0.792273
     31          1           0        0.140275    2.384806   -1.572117
     32          1           0        1.830655    2.914398   -1.628315
     33          1           0        1.462912   -2.899280    1.626141
     34          1           0        3.081764   -3.307679    1.011107
     35          1           0        2.853635   -1.883896    2.053187
     36          1           0        0.960360   -3.033714   -0.679930
     37          1           0       -4.003032   -1.042121    1.184191
     38          1           0       -2.257638   -1.388029   -2.004281
     39          1           0       -1.979374   -2.454376   -0.614010
     40          1           0       -3.630149   -2.073606   -1.119772
     41          1           0       -3.765565    1.430022    0.062458
     42          1           0       -3.423382    0.918332   -1.607497
     43          1           0       -5.648601    0.566273   -0.766990
 ---------------------------------------------------------------------
 Rotational constants (GHZ):      0.5920045      0.2484144      0.2008041
 Standard basis: 6-31G(d) (6D, 7F)
 There are   333 symmetry adapted cartesian basis functions of A   symmetry.
 There are   333 symmetry adapted basis functions of A   symmetry.
   333 basis functions,   628 primitive gaussians,   333 cartesian basis functions
    73 alpha electrons       73 beta electrons
       nuclear repulsion energy      1596.8585782877 Hartrees.
 NAtoms=   43 NActive=   43 NUniq=   43 SFac= 1.00D+00 NAtFMM=   60 NAOKFM=F Big=F
 Integral buffers will be    131072 words long.
 Raffenetti 2 integral format.
 Two-electron integral symmetry is turned on.
 ------------------------------------------------------------------------------
 Polarizable Continuum Model (PCM)
 =================================
 Model                : PCM (using non-symmetric T matrix).
 Atomic radii         : SMD-Coulomb.
 Polarization charges : Total charges.
 Charge compensation  : None.
 Solution method      : On-the-fly selection.
 Cavity type          : VdW (van der Waals Surface) (Alpha=1.000).
 Cavity algorithm     : GePol (No added spheres)
                        Default sphere list used, NSphG=   43.
                        Lebedev-Laikov grids with approx.  5.0 points / Ang**2.
                        Smoothing algorithm: Karplus/York (Gamma=1.0000).
                        Polarization charges: spherical gaussians, with
                                              point-specific exponents (IZeta= 3).
                        Self-potential: point-specific (ISelfS= 7).
                        Self-field    : sphere-specific E.n sum rule (ISelfD= 2).
 1st derivatives      : Analytical E(r).r(x)/FMM algorithm (CHGder, D1EAlg=3).
                        Cavity 1st derivative terms included.
 Solvent              : Methanol, Eps=  32.613000 Eps(inf)=   1.765709
 ------------------------------------------------------------------------------
 ------------------------------------------------------------------------------
 Atomic radii for non-electrostatic terms: SMD-CDS.
 ------------------------------------------------------------------------------
 Nuclear repulsion after PCM non-electrostatic terms =     1596.8598743290 Hartrees.
 One-electron integrals computed using PRISM.
 NBasis=   333 RedAO= T EigKep=  9.39D-04  NBF=   333
 NBsUse=   333 1.00D-06 EigRej= -1.00D+00 NBFU=   333
 Initial guess from the checkpoint file:  "DY-202A-11R_15.chk"
 B after Tr=     0.000000    0.000000    0.000000
         Rot=    0.999986    0.005220   -0.000316    0.000689 Ang=   0.60 deg.
 ExpMin= 1.61D-01 ExpMax= 5.48D+03 ExpMxC= 8.25D+02 IAcc=1 IRadAn=         1 AccDes= 0.00D+00
 Harris functional with IExCor=  402 and IRadAn=       1 diagonalized for initial guess.
 HarFok:  IExCor=  402 AccDes= 0.00D+00 IRadAn=         1 IDoV= 1 UseB2=F ITyADJ=14
 ICtDFT=  3500011 ScaDFX=  1.000000  1.000000  1.000000  1.000000
 FoFCou: FMM=F IPFlag=           0 FMFlag=      100000 FMFlg1=           0
         NFxFlg=           0 DoJE=T BraDBF=F KetDBF=T FulRan=T
         wScrn=  0.000000 ICntrl=     500 IOpCl=  0 I1Cent=   200000004 NGrid=           0
         NMat0=    1 NMatS0=      1 NMatT0=    0 NMatD0=    1 NMtDS0=    0 NMtDT0=    0
 Petite list used in FoFCou.
 Keep R1 ints in memory in canonical form, NReq=1565304907.
 Requested convergence on RMS density matrix=1.00D-08 within 128 cycles.
 Requested convergence on MAX density matrix=1.00D-06.
 Requested convergence on             energy=1.00D-06.
 No special actions if energy rises.
 Inv3:  Mode=1 IEnd=    22162572.
 Iteration    1 A*A^-1 deviation from unit magnitude is 6.77D-15 for   2696.
 Iteration    1 A*A^-1 deviation from orthogonality  is 3.37D-15 for   2584   1004.
 Iteration    1 A^-1*A deviation from unit magnitude is 6.55D-15 for   2696.
 Iteration    1 A^-1*A deviation from orthogonality  is 2.29D-10 for   1682   1668.
 Iteration    2 A*A^-1 deviation from unit magnitude is 2.44D-15 for    621.
 Iteration    2 A*A^-1 deviation from orthogonality  is 2.62D-15 for   2382    429.
 Iteration    2 A^-1*A deviation from unit magnitude is 1.22D-15 for   1030.
 Iteration    2 A^-1*A deviation from orthogonality  is 3.48D-16 for   1861     72.
 Error on total polarization charges =  0.05167
 SCF Done:  E(RB3LYP) =  -886.949122200     A.U. after   10 cycles
            NFock= 10  Conv=0.96D-08     -V/T= 2.0094
 SMD-CDS (non-electrostatic) energy       (kcal/mol) =       0.81
 (included in total energy above)
 D1PCM: PCM CHGder 1st derivatives, ID1Alg=3 FixD1E=F DoIter=F DoCFld=F I1PDM=0.
 Calling FoFJK, ICntrl=      2127 FMM=F ISym2X=0 I1Cent= 0 IOpClX= 0 NMat=1 NMatS=1 NMatT=0.
 ***** Axes restored to original set *****
 -------------------------------------------------------------------
 Center     Atomic                   Forces (Hartrees/Bohr)
 Number     Number              X              Y              Z
 -------------------------------------------------------------------
      1        6          -0.003624814    0.004229051    0.000204284
      2        6           0.003018774   -0.003378075    0.000103444
      3        6          -0.001183766    0.000184284    0.000912171
      4        6           0.000127837   -0.001892377   -0.000743042
      5        6          -0.000239425   -0.000352194    0.000333511
      6        6           0.000145102    0.000144666   -0.000823556
      7        6           0.002026694   -0.001199380   -0.000671760
      8        6           0.001321901   -0.002275353   -0.000979194
      9        6           0.002115153   -0.000007203    0.001561303
     10        6          -0.003121831    0.000035389   -0.002371753
     11        8           0.001684438    0.001796043   -0.000010314
     12        6          -0.000242273   -0.000372643    0.001034019
     13        6           0.000644910    0.001295792    0.000480909
     14        8          -0.000412470   -0.000321248    0.001238716
     15        6           0.000405683    0.001168508    0.001359802
     16        8           0.000469080   -0.000111354    0.000108991
     17        6           0.000490196    0.001443129   -0.000953740
     18        6           0.001137512    0.000931105   -0.000421735
     19        8          -0.001412007   -0.001120434   -0.000403910
     20        1          -0.000041889   -0.000103614   -0.000301598
     21        1          -0.000385184   -0.000085881   -0.000034023
     22        1          -0.000464883    0.000124165    0.000277790
     23        1          -0.000237969    0.000139800   -0.000202421
     24        1          -0.000573436    0.000295778   -0.000146706
     25        1           0.000009896    0.000312937    0.000550828
     26        1           0.000132019    0.000028864    0.000008633
     27        1          -0.000114030   -0.000143486    0.000243155
     28        1          -0.001160313    0.001054122   -0.000291173
     29        1          -0.000595750    0.000618694    0.000074446
     30        1          -0.000115317    0.000102506   -0.000292096
     31        1           0.000152079   -0.000022791   -0.000225807
     32        1          -0.000021664    0.000215559   -0.000281156
     33        1          -0.000134811   -0.000671775    0.000244793
     34        1          -0.000112085   -0.000268906    0.000067688
     35        1          -0.000062054   -0.000186536    0.000183371
     36        1           0.000289527   -0.000192262   -0.000608531
     37        1          -0.000387287   -0.000016557   -0.000051959
     38        1          -0.000038259   -0.000344137   -0.000288677
     39        1          -0.000405696   -0.000431742    0.000253195
     40        1          -0.000193158   -0.000555456    0.000118107
     41        1           0.000758855    0.000254113    0.000236765
     42        1           0.000367867   -0.000202732   -0.000010946
     43        1          -0.000017152   -0.000118370    0.000518175
 -------------------------------------------------------------------
 Cartesian Forces:  Max     0.004229051 RMS     0.000995989

 GradGradGradGradGradGradGradGradGradGradGradGradGradGradGradGradGradGrad
 Berny optimization.
 Using GEDIIS/GDIIS optimizer.
 FormGI is forming the generalized inverse of G from B-inverse, IUseBI=4.
 Internal  Forces:  Max     0.002521438 RMS     0.000481995
 Search for a local minimum.
 Step number   5 out of a maximum of  258
 All quantities printed in internal units (Hartrees-Bohrs-Radians)
 Mixed Optimization -- En-DIIS/RFO-DIIS
 Swapping is turned off.
 Update second derivatives using D2CorX and points    3    4    5
 DE= -1.69D-04 DEPred=-2.97D-04 R= 5.69D-01
 TightC=F SS=  1.41D+00  RLast= 3.18D-01 DXNew= 1.4968D+00 9.5502D-01
 Trust test= 5.69D-01 RLast= 3.18D-01 DXMaxT set to 9.55D-01
 ITU=  1  1  1  1  0
     Eigenvalues ---    0.00159   0.00230   0.00237   0.00342   0.00379
     Eigenvalues ---    0.00406   0.00491   0.00700   0.00774   0.00886
     Eigenvalues ---    0.01021   0.01113   0.01218   0.01248   0.01366
     Eigenvalues ---    0.01396   0.02500   0.02649   0.03264   0.03806
     Eigenvalues ---    0.03910   0.04347   0.04453   0.04620   0.04746
     Eigenvalues ---    0.04881   0.05046   0.05105   0.05336   0.05396
     Eigenvalues ---    0.05438   0.05566   0.05583   0.05599   0.05649
     Eigenvalues ---    0.05660   0.05683   0.05773   0.05900   0.06181
     Eigenvalues ---    0.06292   0.06365   0.06783   0.07842   0.08328
     Eigenvalues ---    0.08555   0.08937   0.09029   0.09326   0.09688
     Eigenvalues ---    0.10536   0.11454   0.12200   0.13377   0.13646
     Eigenvalues ---    0.14641   0.15902   0.15960   0.16000   0.16000
     Eigenvalues ---    0.16000   0.16000   0.16000   0.16000   0.16000
     Eigenvalues ---    0.16001   0.16025   0.16202   0.16514   0.16547
     Eigenvalues ---    0.16884   0.18214   0.19907   0.20653   0.22418
     Eigenvalues ---    0.23344   0.23899   0.24924   0.25000   0.26747
     Eigenvalues ---    0.27004   0.27508   0.28033   0.28410   0.28683
     Eigenvalues ---    0.29145   0.29411   0.29645   0.29981   0.30474
     Eigenvalues ---    0.31770   0.32188   0.32909   0.33750   0.33823
     Eigenvalues ---    0.33840   0.33845   0.33930   0.33960   0.33992
     Eigenvalues ---    0.34117   0.34124   0.34159   0.34166   0.34193
     Eigenvalues ---    0.34200   0.34228   0.34265   0.34280   0.34329
     Eigenvalues ---    0.34379   0.34465   0.34595   0.35166   0.37072
     Eigenvalues ---    0.40324   0.41664   0.42525   0.51512   0.52607
     Eigenvalues ---    0.52984   0.56380   0.96929
 En-DIIS/RFO-DIIS IScMMF=        0 using points:     5    4    3    2
 RFO step:  Lambda=-1.01406815D-04.
 DidBck=F Rises=F RFO-DIIS coefs:    0.83648    0.30179   -0.22872    0.09045
 Iteration  1 RMS(Cart)=  0.02025574 RMS(Int)=  0.00025365
 Iteration  2 RMS(Cart)=  0.00031257 RMS(Int)=  0.00001171
 Iteration  3 RMS(Cart)=  0.00000008 RMS(Int)=  0.00001171
 Variable       Old X    -DE/DX   Delta X   Delta X   Delta X     New X
                                 (Linear)    (Quad)   (Total)
    R1        2.55717   0.00252   0.00041   0.00175   0.00216   2.55933
    R2        2.86433  -0.00193  -0.00064  -0.00079  -0.00144   2.86290
    R3        2.77179   0.00200   0.00054   0.00053   0.00106   2.77286
    R4        2.83680   0.00148   0.00073   0.00068   0.00139   2.83820
    R5        2.91391  -0.00158  -0.00053  -0.00051  -0.00102   2.91289
    R6        2.93560  -0.00012  -0.00046   0.00094   0.00048   2.93608
    R7        2.07785  -0.00031  -0.00003  -0.00051  -0.00054   2.07730
    R8        2.06316   0.00018  -0.00003   0.00019   0.00015   2.06331
    R9        2.92635   0.00042  -0.00035   0.00124   0.00090   2.92725
   R10        2.94789  -0.00151  -0.00142  -0.00113  -0.00256   2.94533
   R11        2.07400  -0.00039  -0.00007  -0.00039  -0.00046   2.07354
   R12        2.90929   0.00042   0.00014   0.00016   0.00031   2.90961
   R13        2.07424  -0.00001   0.00009  -0.00020  -0.00010   2.07414
   R14        2.07000   0.00051   0.00017   0.00050   0.00067   2.07067
   R15        2.91255   0.00006   0.00022  -0.00101  -0.00079   2.91177
   R16        2.07291   0.00030   0.00011   0.00007   0.00018   2.07308
   R17        2.07500   0.00001  -0.00003   0.00001  -0.00002   2.07498
   R18        2.91547  -0.00024   0.00001  -0.00086  -0.00085   2.91462
   R19        2.07962  -0.00004  -0.00005   0.00006   0.00002   2.07963
   R20        2.87229  -0.00072  -0.00038  -0.00167  -0.00206   2.87022
   R21        2.32546   0.00242   0.00015   0.00065   0.00080   2.32626
   R22        2.90325   0.00140   0.00055  -0.00021   0.00033   2.90358
   R23        2.07103  -0.00016  -0.00015   0.00037   0.00022   2.07124
   R24        2.07221  -0.00061  -0.00012  -0.00079  -0.00092   2.07129
   R25        2.89159   0.00074   0.00015   0.00122   0.00137   2.89296
   R26        2.72983  -0.00012   0.00006  -0.00021  -0.00014   2.72968
   R27        2.07312   0.00008   0.00001   0.00002   0.00003   2.07315
   R28        2.06984   0.00001  -0.00007  -0.00003  -0.00010   2.06973
   R29        2.06977   0.00014   0.00005  -0.00002   0.00003   2.06980
   R30        2.07095   0.00045   0.00009   0.00041   0.00050   2.07145
   R31        2.07039   0.00013   0.00003   0.00007   0.00009   2.07049
   R32        2.07053   0.00000   0.00000   0.00005   0.00005   2.07058
   R33        1.83796  -0.00033  -0.00002  -0.00036  -0.00039   1.83757
   R34        2.72777   0.00005   0.00024  -0.00062  -0.00038   2.72740
   R35        2.90740   0.00043   0.00010   0.00027   0.00037   2.90778
   R36        2.90880  -0.00067  -0.00141   0.00145   0.00004   2.90884
   R37        1.84036   0.00039   0.00010   0.00056   0.00066   1.84103
   R38        2.07199   0.00017   0.00010   0.00020   0.00030   2.07229
   R39        2.06470   0.00017  -0.00006   0.00022   0.00017   2.06487
   R40        2.06658   0.00037   0.00019   0.00026   0.00046   2.06704
   R41        2.70605   0.00182   0.00020   0.00103   0.00123   2.70728
   R42        2.06758   0.00030   0.00036  -0.00031   0.00006   2.06763
   R43        2.07836   0.00005  -0.00009   0.00054   0.00045   2.07882
   R44        1.83502  -0.00014  -0.00008   0.00006  -0.00003   1.83500
    A1        2.25535   0.00101   0.00091   0.00136   0.00228   2.25763
    A2        1.91276  -0.00053  -0.00033  -0.00081  -0.00118   1.91158
    A3        2.11465  -0.00049  -0.00066  -0.00059  -0.00121   2.11345
    A4        2.22939  -0.00109  -0.00032  -0.00037  -0.00071   2.22868
    A5        1.95586   0.00050   0.00046  -0.00021   0.00022   1.95608
    A6        2.09790   0.00059  -0.00012   0.00059   0.00050   2.09840
    A7        1.97849  -0.00022   0.00002  -0.00151  -0.00150   1.97699
    A8        1.90968  -0.00014  -0.00003   0.00062   0.00058   1.91026
    A9        1.88987   0.00055   0.00043   0.00247   0.00290   1.89277
   A10        1.91377   0.00012   0.00024  -0.00139  -0.00115   1.91262
   A11        1.92974  -0.00025  -0.00045   0.00008  -0.00035   1.92939
   A12        1.83676  -0.00005  -0.00022  -0.00012  -0.00035   1.83642
   A13        1.94355   0.00044   0.00058   0.00010   0.00068   1.94422
   A14        1.94784   0.00068   0.00064   0.00134   0.00198   1.94982
   A15        1.86330  -0.00002   0.00138   0.00104   0.00243   1.86573
   A16        1.97108  -0.00119  -0.00292  -0.00063  -0.00355   1.96753
   A17        1.89144  -0.00001   0.00018  -0.00110  -0.00091   1.89053
   A18        1.83944   0.00013   0.00035  -0.00079  -0.00044   1.83900
   A19        2.02951   0.00004   0.00050   0.00129   0.00179   2.03130
   A20        1.89877  -0.00006  -0.00020   0.00073   0.00052   1.89929
   A21        1.89975  -0.00004  -0.00040  -0.00016  -0.00055   1.89919
   A22        1.87165   0.00021   0.00019  -0.00009   0.00010   1.87175
   A23        1.89665   0.00002   0.00046  -0.00079  -0.00034   1.89631
   A24        1.86039  -0.00018  -0.00065  -0.00119  -0.00184   1.85855
   A25        2.03735   0.00008   0.00060   0.00054   0.00114   2.03849
   A26        1.91349  -0.00010  -0.00013   0.00077   0.00064   1.91412
   A27        1.87652   0.00019  -0.00019  -0.00020  -0.00039   1.87613
   A28        1.88639   0.00016   0.00021   0.00102   0.00123   1.88762
   A29        1.89180  -0.00021  -0.00020  -0.00067  -0.00087   1.89093
   A30        1.84942  -0.00015  -0.00040  -0.00174  -0.00214   1.84727
   A31        1.95706   0.00011   0.00014   0.00106   0.00120   1.95826
   A32        1.95967  -0.00010   0.00041  -0.00184  -0.00143   1.95824
   A33        1.83792   0.00014   0.00001   0.00131   0.00133   1.83925
   A34        1.98244  -0.00018   0.00008  -0.00118  -0.00110   1.98135
   A35        1.86644  -0.00013  -0.00051  -0.00092  -0.00143   1.86501
   A36        1.84803   0.00020  -0.00023   0.00189   0.00166   1.84969
   A37        1.90423  -0.00071   0.00004  -0.00084  -0.00088   1.90335
   A38        2.19845   0.00022  -0.00023   0.00045   0.00026   2.19871
   A39        2.18050   0.00049   0.00019   0.00039   0.00062   2.18112
   A40        1.83308   0.00111   0.00033   0.00025   0.00048   1.83355
   A41        1.92643  -0.00084  -0.00016  -0.00941  -0.00956   1.91688
   A42        1.92694  -0.00056  -0.00128   0.00469   0.00342   1.93036
   A43        1.93398  -0.00040   0.00044  -0.00409  -0.00365   1.93033
   A44        1.98070  -0.00012  -0.00053   0.00588   0.00536   1.98606
   A45        1.86373   0.00075   0.00114   0.00214   0.00329   1.86702
   A46        1.81311  -0.00034  -0.00016  -0.00135  -0.00155   1.81156
   A47        1.95468   0.00012   0.00055  -0.00486  -0.00430   1.95038
   A48        1.92175   0.00029   0.00016   0.00466   0.00483   1.92658
   A49        1.97931  -0.00039  -0.00063  -0.00154  -0.00218   1.97713
   A50        1.87545   0.00048   0.00011   0.00305   0.00318   1.87863
   A51        1.91579  -0.00013  -0.00005   0.00046   0.00041   1.91621
   A52        1.92207   0.00035   0.00026   0.00068   0.00094   1.92301
   A53        1.95588   0.00008   0.00034  -0.00048  -0.00014   1.95573
   A54        1.92920   0.00032   0.00008   0.00069   0.00076   1.92996
   A55        1.88714  -0.00020  -0.00015  -0.00010  -0.00025   1.88689
   A56        1.88231  -0.00031  -0.00025  -0.00040  -0.00065   1.88166
   A57        1.88506  -0.00028  -0.00031  -0.00043  -0.00073   1.88433
   A58        1.93438   0.00048   0.00037   0.00056   0.00093   1.93531
   A59        1.91628   0.00001  -0.00003   0.00007   0.00004   1.91631
   A60        1.93595   0.00034   0.00032   0.00105   0.00138   1.93733
   A61        1.89475  -0.00047  -0.00067  -0.00134  -0.00201   1.89274
   A62        1.88665  -0.00028  -0.00002  -0.00016  -0.00018   1.88647
   A63        1.89477  -0.00013  -0.00001  -0.00025  -0.00026   1.89451
   A64        1.88076   0.00110   0.00118   0.00220   0.00338   1.88415
   A65        1.87056  -0.00001   0.00044   0.00040   0.00083   1.87139
   A66        1.95403   0.00053   0.00128  -0.00033   0.00095   1.95498
   A67        1.94152  -0.00059  -0.00222   0.00055  -0.00166   1.93985
   A68        1.91072  -0.00007   0.00087  -0.00099  -0.00012   1.91059
   A69        1.88137   0.00024   0.00002   0.00043   0.00045   1.88183
   A70        1.90389  -0.00009  -0.00037  -0.00006  -0.00043   1.90346
   A71        1.84626  -0.00008   0.00071  -0.00275  -0.00204   1.84422
   A72        1.93139   0.00065   0.00080   0.00147   0.00228   1.93367
   A73        1.95139  -0.00002   0.00008  -0.00046  -0.00037   1.95101
   A74        1.92168   0.00016  -0.00044   0.00097   0.00053   1.92221
   A75        1.88980  -0.00012   0.00034   0.00010   0.00043   1.89023
   A76        1.88362  -0.00026  -0.00008   0.00010   0.00002   1.88364
   A77        1.88394  -0.00046  -0.00075  -0.00227  -0.00301   1.88093
   A78        1.87797  -0.00063  -0.00200   0.00309   0.00109   1.87906
   A79        1.92796  -0.00059  -0.00063  -0.00214  -0.00277   1.92518
   A80        1.92700  -0.00001   0.00001  -0.00092  -0.00091   1.92609
   A81        1.90519   0.00068   0.00166  -0.00031   0.00136   1.90655
   A82        1.93337   0.00045   0.00052   0.00107   0.00160   1.93497
   A83        1.89251   0.00010   0.00043  -0.00080  -0.00037   1.89214
   A84        1.87647   0.00017  -0.00091   0.00246   0.00156   1.87803
    D1        0.07527  -0.00012  -0.00014  -0.00138  -0.00153   0.07375
    D2       -3.07621  -0.00012   0.00064   0.00049   0.00111  -3.07510
    D3       -3.09779  -0.00030  -0.00219  -0.00316  -0.00533  -3.10311
    D4        0.03392  -0.00030  -0.00142  -0.00128  -0.00269   0.03123
    D5        0.37015  -0.00011  -0.00123  -0.00029  -0.00151   0.36864
    D6       -1.88664   0.00013  -0.00181   0.00201   0.00021  -1.88643
    D7        2.39364  -0.00014  -0.00175  -0.00009  -0.00183   2.39181
    D8       -2.73680   0.00008   0.00101   0.00166   0.00267  -2.73414
    D9        1.28960   0.00032   0.00042   0.00396   0.00438   1.29398
   D10       -0.71331   0.00005   0.00049   0.00186   0.00235  -0.71096
   D11        0.03340   0.00009  -0.00092   0.01856   0.01764   0.05104
   D12       -3.10734   0.00025  -0.00133   0.02184   0.02052  -3.08682
   D13       -3.13668  -0.00004  -0.00269   0.01699   0.01428  -3.12240
   D14        0.00576   0.00012  -0.00310   0.02028   0.01716   0.02292
   D15        0.68826   0.00001   0.00038   0.00112   0.00149   0.68975
   D16       -1.45374   0.00011   0.00008   0.00351   0.00360  -1.45015
   D17        2.83624  -0.00005   0.00014   0.00201   0.00214   2.83839
   D18       -2.44273   0.00002  -0.00045  -0.00088  -0.00134  -2.44406
   D19        1.69846   0.00012  -0.00075   0.00151   0.00077   1.69922
   D20       -0.29474  -0.00004  -0.00069   0.00001  -0.00068  -0.29543
   D21       -0.08526   0.00045   0.00311  -0.01582  -0.01270  -0.09796
   D22        2.05736  -0.00018   0.00254  -0.02124  -0.01868   2.03867
   D23       -2.08899  -0.00006   0.00299  -0.02069  -0.01770  -2.10669
   D24        3.04728   0.00043   0.00381  -0.01412  -0.01029   3.03699
   D25       -1.09329  -0.00019   0.00325  -0.01953  -0.01627  -1.10956
   D26        1.04355  -0.00007   0.00369  -0.01899  -0.01529   1.02826
   D27       -1.40165   0.00009   0.00069  -0.00057   0.00013  -1.40152
   D28        2.66115   0.00079   0.00364  -0.00087   0.00277   2.66392
   D29        0.65978   0.00030   0.00210  -0.00122   0.00088   0.66065
   D30        0.73809  -0.00016   0.00084  -0.00186  -0.00102   0.73707
   D31       -1.48230   0.00054   0.00378  -0.00216   0.00162  -1.48068
   D32        2.79952   0.00005   0.00224  -0.00251  -0.00027   2.79924
   D33        2.75568  -0.00030   0.00045  -0.00277  -0.00231   2.75337
   D34        0.53529   0.00041   0.00340  -0.00307   0.00032   0.53561
   D35       -1.46608  -0.00008   0.00185  -0.00342  -0.00157  -1.46765
   D36        0.63326   0.00014  -0.00059   0.00264   0.00205   0.63531
   D37       -1.48105  -0.00011  -0.00103   0.00129   0.00025  -1.48079
   D38        2.78143   0.00016   0.00007   0.00239   0.00246   2.78389
   D39        2.84096   0.00047  -0.00160   0.00403   0.00243   2.84339
   D40        0.72665   0.00021  -0.00205   0.00268   0.00063   0.72728
   D41       -1.29406   0.00049  -0.00095   0.00378   0.00284  -1.29122
   D42       -1.41114  -0.00007  -0.00273   0.00199  -0.00074  -1.41188
   D43        2.75773  -0.00033  -0.00318   0.00064  -0.00254   2.75520
   D44        0.73703  -0.00005  -0.00208   0.00175  -0.00033   0.73670
   D45        0.99087  -0.00012  -0.01571   0.00057  -0.01515   0.97572
   D46       -1.10454  -0.00034  -0.01781   0.00172  -0.01610  -1.12064
   D47        3.04340  -0.00017  -0.01665   0.00164  -0.01502   3.02838
   D48       -1.21454  -0.00031  -0.01467  -0.00016  -0.01482  -1.22936
   D49        2.97324  -0.00053  -0.01677   0.00100  -0.01577   2.95747
   D50        0.83800  -0.00036  -0.01561   0.00091  -0.01470   0.82330
   D51        3.00692   0.00026  -0.01356   0.00201  -0.01154   2.99538
   D52        0.91151   0.00005  -0.01566   0.00317  -0.01249   0.89902
   D53       -1.22373   0.00022  -0.01449   0.00308  -0.01141  -1.23514
   D54        0.86531   0.00005  -0.00030  -0.00369  -0.00399   0.86133
   D55       -1.28624  -0.00014  -0.00094  -0.00612  -0.00706  -1.29330
   D56        2.99401  -0.00002  -0.00030  -0.00436  -0.00465   2.98936
   D57        2.99399   0.00016  -0.00007  -0.00195  -0.00202   2.99197
   D58        0.84243  -0.00003  -0.00071  -0.00438  -0.00509   0.83735
   D59       -1.16049   0.00009  -0.00007  -0.00261  -0.00268  -1.16318
   D60       -1.28447   0.00006  -0.00050  -0.00378  -0.00428  -1.28875
   D61        2.84716  -0.00013  -0.00115  -0.00621  -0.00735   2.83981
   D62        0.84423  -0.00001  -0.00051  -0.00444  -0.00495   0.83929
   D63       -1.30160   0.00030   0.00190   0.00357   0.00547  -1.29613
   D64        0.94327   0.00010   0.00266   0.00091   0.00358   0.94685
   D65        2.97542   0.00016   0.00211   0.00198   0.00409   2.97951
   D66        0.86384   0.00036   0.00236   0.00584   0.00820   0.87204
   D67        3.10872   0.00016   0.00312   0.00318   0.00630   3.11502
   D68       -1.14232   0.00021   0.00257   0.00425   0.00681  -1.13551
   D69        2.86089   0.00016   0.00190   0.00398   0.00588   2.86676
   D70       -1.17742  -0.00004   0.00266   0.00132   0.00398  -1.17344
   D71        0.85472   0.00001   0.00211   0.00239   0.00449   0.85922
   D72       -3.05200  -0.00018  -0.00116  -0.00491  -0.00608  -3.05808
   D73        1.12979  -0.00023  -0.00137  -0.00494  -0.00631   1.12348
   D74       -0.97387  -0.00015  -0.00126  -0.00455  -0.00581  -0.97968
   D75        0.98764  -0.00009  -0.00179  -0.00374  -0.00553   0.98211
   D76       -1.11375  -0.00013  -0.00200  -0.00376  -0.00576  -1.11951
   D77        3.06578  -0.00005  -0.00189  -0.00337  -0.00526   3.06052
   D78       -1.05527   0.00005  -0.00108  -0.00317  -0.00425  -1.05951
   D79        3.12653   0.00001  -0.00129  -0.00319  -0.00448   3.12205
   D80        1.02287   0.00009  -0.00118  -0.00280  -0.00398   1.01889
   D81       -0.08449   0.00018   0.00279  -0.02759  -0.02482  -0.10931
   D82        2.00080  -0.00010   0.00341  -0.03717  -0.03376   1.96704
   D83       -2.22587  -0.00004   0.00393  -0.03744  -0.03351  -2.25938
   D84        3.05626   0.00001   0.00319  -0.03084  -0.02766   3.02860
   D85       -1.14163  -0.00026   0.00381  -0.04041  -0.03660  -1.17823
   D86        0.91488  -0.00020   0.00433  -0.04068  -0.03635   0.87853
   D87        0.09764  -0.00027  -0.00337   0.02535   0.02199   0.11962
   D88       -2.02868   0.00003  -0.00359   0.03307   0.02948  -1.99920
   D89        2.13403   0.00010  -0.00321   0.03132   0.02812   2.16214
   D90       -1.98261   0.00029  -0.00359   0.03852   0.03493  -1.94769
   D91        2.17426   0.00059  -0.00382   0.04623   0.04242   2.21668
   D92        0.05377   0.00067  -0.00343   0.04449   0.04106   0.09483
   D93        2.20392  -0.00030  -0.00503   0.03464   0.02961   2.23353
   D94        0.07761   0.00000  -0.00525   0.04235   0.03710   0.11471
   D95       -2.04287   0.00008  -0.00487   0.04061   0.03574  -2.00713
   D96        1.03624   0.00053   0.00283   0.00089   0.00373   1.03997
   D97        3.12938   0.00026   0.00222  -0.00038   0.00184   3.13123
   D98       -1.05964   0.00033   0.00239   0.00003   0.00243  -1.05721
   D99        3.08147  -0.00009   0.00258  -0.00526  -0.00268   3.07879
   D100      -1.10857  -0.00035   0.00197  -0.00652  -0.00456  -1.11313
   D101       0.98559  -0.00029   0.00214  -0.00612  -0.00398   0.98161
   D102      -1.10398   0.00017   0.00228  -0.00206   0.00022  -1.10377
   D103       0.98916  -0.00009   0.00166  -0.00333  -0.00167   0.98749
   D104       3.08332  -0.00003   0.00183  -0.00292  -0.00108   3.08224
   D105      -1.38736  -0.00020  -0.00117  -0.00125  -0.00243  -1.38979
   D106       2.93201  -0.00020  -0.00113  -0.00357  -0.00469   2.92732
   D107       0.77225   0.00005  -0.00039  -0.00392  -0.00431   0.76794
   D108       2.89579  -0.00042  -0.00128  -0.00138  -0.00266   2.89312
   D109      -1.26455   0.00017   0.00104  -0.00212  -0.00108  -1.26563
   D110       0.80434   0.00016   0.00109  -0.00249  -0.00140   0.80293
   D111      -1.00570   0.00024   0.00716  -0.00790  -0.00074  -1.00644
   D112       1.10246   0.00053   0.00820  -0.00707   0.00113   1.10359
   D113      -3.08660   0.00005   0.00703  -0.00957  -0.00254  -3.08914
   D114      -3.07749  -0.00002   0.00525  -0.00754  -0.00229  -3.07978
   D115      -0.96933   0.00027   0.00629  -0.00671  -0.00042  -0.96975
   D116       1.12480  -0.00022   0.00512  -0.00921  -0.00409   1.12071
   D117       1.15085  -0.00022   0.00494  -0.00746  -0.00252   1.14833
   D118      -3.02417   0.00007   0.00598  -0.00663  -0.00065  -3.02482
   D119      -0.93004  -0.00041   0.00481  -0.00913  -0.00432  -0.93436
   D120      -3.09478   0.00025   0.00403   0.01818   0.02221  -3.07257
   D121      -1.01662   0.00036   0.00449   0.01845   0.02293  -0.99369
   D122       1.07655   0.00010   0.00462   0.01548   0.02011   1.09665
   D123      -1.04881   0.00005   0.00333   0.01923   0.02256  -1.02626
   D124       1.02934   0.00016   0.00378   0.01950   0.02328   1.05262
   D125       3.12251  -0.00010   0.00392   0.01653   0.02045  -3.14022
   D126       1.02444   0.00005   0.00417   0.01826   0.02243   1.04687
   D127       3.10260   0.00016   0.00462   0.01853   0.02315   3.12575
   D128      -1.08742  -0.00010   0.00476   0.01556   0.02033  -1.06709
   D129       2.92683  -0.00047   0.00706  -0.06129  -0.05423   2.87260
   D130       0.83416   0.00022   0.00806  -0.06035  -0.05231   0.78186
   D131      -1.24850  -0.00061   0.00613  -0.05983  -0.05369  -1.30220
         Item               Value     Threshold  Converged?
 Maximum Force            0.002521     0.000450     NO 
 RMS     Force            0.000482     0.000300     NO 
 Maximum Displacement     0.165852     0.001800     NO 
 RMS     Displacement     0.020244     0.001200     NO 
 Predicted change in Energy=-1.349223D-04
 GradGradGradGradGradGradGradGradGradGradGradGradGradGradGradGradGradGrad

                          Input orientation:                          
 ---------------------------------------------------------------------
 Center     Atomic      Atomic             Coordinates (Angstroms)
 Number     Number       Type             X           Y           Z
 ---------------------------------------------------------------------
      1          6           0        1.755883    0.722380    0.117825
      2          6           0        1.149414   -0.475092    0.298066
      3          6           0       -0.276730   -0.732027    0.692817
      4          6           0       -1.285052    0.237707    0.016869
      5          6           0       -1.329758    1.604191    0.745036
      6          6           0        0.007068    2.126546    1.302452
      7          6           0        1.211211    2.118316    0.341120
      8          6           0        3.141550    0.510022   -0.315645
      9          6           0        3.386934   -0.979867   -0.479798
     10          6           0        2.107092   -1.654517    0.037614
     11          8           0        3.980187    1.389181   -0.513466
     12          6           0        0.945051    2.859064   -0.985263
     13          6           0        2.332110   -2.491789    1.299347
     14          8           0        1.595777   -2.493438   -1.021305
     15          6           0       -2.694507   -0.409977   -0.135388
     16          8           0       -3.116527   -0.829094    1.179635
     17          6           0       -2.671752   -1.625658   -1.078410
     18          6           0       -3.721552    0.611305   -0.656522
     19          8           0       -5.001308   -0.032228   -0.679446
     20          1           0       -0.372646   -0.660457    1.785545
     21          1           0       -0.520831   -1.768394    0.450933
     22          1           0       -0.929404    0.404358   -1.007702
     23          1           0       -2.028482    1.533274    1.588511
     24          1           0       -1.742037    2.355298    0.062000
     25          1           0        0.281384    1.556564    2.198747
     26          1           0       -0.157197    3.157853    1.641711
     27          1           0        2.021434    2.671483    0.839747
     28          1           0        3.546510   -1.216004   -1.538150
     29          1           0        4.293988   -1.282668    0.055888
     30          1           0        0.633625    3.891953   -0.786007
     31          1           0        0.160393    2.374902   -1.576436
     32          1           0        1.854030    2.894968   -1.595286
     33          1           0        1.385617   -2.902049    1.670040
     34          1           0        3.007426   -3.325199    1.076111
     35          1           0        2.776682   -1.887193    2.097709
     36          1           0        0.908162   -3.067709   -0.643198
     37          1           0       -4.070155   -1.013321    1.103605
     38          1           0       -2.293692   -1.343377   -2.068328
     39          1           0       -2.043832   -2.430118   -0.687884
     40          1           0       -3.682974   -2.022985   -1.204984
     41          1           0       -3.766008    1.478533    0.009130
     42          1           0       -3.439646    0.958766   -1.661478
     43          1           0       -5.676637    0.660095   -0.766262
 ---------------------------------------------------------------------
                    Distance matrix (angstroms):
                    1          2          3          4          5
     1  C    0.000000
     2  C    1.354338   0.000000
     3  C    2.564650   1.501909   0.000000
     4  C    3.080971   2.552211   1.553707   0.000000
     5  C    3.269887   3.266419   2.563105   1.549033   0.000000
     6  C    2.536410   3.013680   2.936602   2.624883   1.539698
     7  C    1.514980   2.594501   3.234518   3.142158   2.623737
     8  C    1.467333   2.305579   3.774165   4.447418   4.723859
     9  C    2.432103   2.422057   3.854722   4.853516   5.515863
    10  C    2.404043   1.541436   2.638729   3.884274   4.788691
    11  O    2.406383   3.485308   4.906728   5.415707   5.461279
    12  C    2.537651   3.578449   4.147847   3.584570   3.121442
    13  C    3.472594   2.543304   3.204791   4.709433   5.522099
    14  O    3.415367   2.452284   3.089833   4.103186   5.335660
    15  C    4.599165   3.868831   2.575905   1.558602   2.587384
    16  O    5.222537   4.370439   2.882857   2.417518   3.049966
    17  C    5.152495   4.221350   3.109976   2.568015   3.944341
    18  C    5.533014   5.081123   3.935995   2.555301   2.944634
    19  O    6.845780   6.243640   4.969352   3.790551   4.264656
    20  H    3.037130   2.136263   1.099261   2.183438   2.669710
    21  H    3.390920   2.117951   1.091857   2.190180   3.480688
    22  H    2.928944   2.607671   2.146886   1.097271   2.161475
    23  H    4.140276   3.974646   3.000415   2.168234   1.097586
    24  H    3.860697   4.053064   3.475144   2.166809   1.095753
    25  H    2.683327   2.914394   2.795882   2.992272   2.170557
    26  H    3.451613   4.087898   4.005727   3.526956   2.143080
    27  H    2.095398   3.309800   4.109382   4.187272   3.518319
    28  H    3.115434   3.109133   4.452934   5.279712   6.078193
    29  H    3.235125   3.255637   4.647617   5.782625   6.358883
    30  H    3.481748   4.529055   4.939317   4.204693   3.381246
    31  H    2.854284   3.551674   3.872156   3.032414   2.864224
    32  H    2.768487   3.929194   4.788595   4.417456   4.156888
    33  H    3.960171   2.797897   2.902992   4.441117   5.341825
    34  H    4.343681   3.490082   4.202039   5.678174   6.574166
    35  H    3.431012   2.807267   3.554076   5.034162   5.557188
    36  H    3.957596   2.768726   2.940123   4.021400   5.363034
    37  H    6.158501   5.308718   3.825956   3.240812   3.806536
    38  H    5.044370   4.267167   3.473587   2.804501   4.187164
    39  H    5.002524   3.871827   2.812917   2.861768   4.340370
    40  H    6.234422   5.292174   4.107399   3.514781   4.743059
    41  H    5.574483   5.297312   4.186772   2.773959   2.548071
    42  H    5.496845   5.191842   4.290165   2.824720   3.264890
    43  H    7.485174   7.001172   5.764192   4.480817   4.697946
                    6          7          8          9         10
     6  C    0.000000
     7  C    1.540840   0.000000
     8  C    3.880254   2.596952   0.000000
     9  C    4.924399   3.873811   1.518857   0.000000
    10  C    4.506258   3.889600   2.424897   1.536510   0.000000
    11  O    4.430230   2.988174   1.231002   2.442432   3.616113
    12  C    2.578766   1.542349   3.284965   4.577737   4.771691
    13  C    5.170575   4.840214   3.503464   2.562014   1.530890
    14  O    5.409999   4.824144   3.450818   2.406735   1.444487
    15  C    3.974901   4.676960   5.910876   6.117787   4.963282
    16  O    4.302062   5.302796   6.572110   6.713528   5.410336
    17  C    5.188797   5.577616   6.239985   6.122340   4.907514
    18  C    4.476175   5.253429   6.872309   7.286538   6.291969
    19  O    5.802762   6.652953   8.168998   8.443961   7.326346
    20  H    2.853935   3.509493   4.258473   4.400936   3.192572
    21  H    4.021731   4.256588   4.380851   4.093734   2.662664
    22  H    3.029806   3.056011   4.130711   4.563500   3.814703
    23  H    2.139454   3.520493   5.603757   6.318267   5.447042
    24  H    2.156482   2.975859   5.234222   6.141922   5.558328
    25  H    1.097029   2.151958   3.949426   4.822086   4.279573
    26  H    1.098032   2.155160   4.660900   5.846571   5.555092
    27  H    2.137457   1.100493   2.694718   4.115597   4.400572
    28  H    5.636427   4.483633   2.153526   1.096055   2.178819
    29  H    5.617325   4.599083   2.163305   1.096082   2.218360
    30  H    2.805512   2.179406   4.236554   5.604382   5.797654
    31  H    2.893646   2.201607   3.735595   4.782014   4.757207
    32  H    3.521168   2.183133   2.997191   4.313751   4.840270
    33  H    5.227073   5.196202   4.320703   3.510250   2.177539
    34  H    6.226949   5.779139   4.082143   2.839976   2.163389
    35  H    4.940982   4.645472   3.421118   2.799855   2.178642
    36  H    5.619414   5.287303   4.230304   3.245011   1.974348
    37  H    5.149956   6.187192   7.506233   7.623414   6.301257
    38  H    5.356866   5.483894   6.004068   5.909744   4.888629
    39  H    5.378738   5.687038   5.972535   5.624922   4.284633
    40  H    6.092803   6.594987   7.333565   7.183146   5.933354
    41  H    4.040879   5.029140   6.982683   7.579403   6.656585
    42  H    4.693445   5.194749   6.732368   7.194223   6.362583
    43  H    6.223709   7.127071   8.830968   9.215196   8.160274
                   11         12         13         14         15
    11  O    0.000000
    12  C    3.405172   0.000000
    13  C    4.589594   5.981221   0.000000
    14  O    4.584544   5.392033   2.434669   0.000000
    15  C    6.923254   4.965410   5.626658   4.850999   0.000000
    16  O    7.625660   5.897942   5.697941   5.460768   1.443276
    17  C    7.325073   5.762176   5.607364   4.355238   1.538730
    18  C    7.742244   5.190152   7.078237   6.168183   1.539292
    19  O    9.094790   6.619085   7.983988   7.049535   2.400005
    20  H    5.332318   4.669125   3.302403   3.887533   3.023865
    21  H    5.582070   5.062098   3.063066   2.678283   2.629437
    22  H    5.031722   3.088636   4.934329   3.843688   2.130648
    23  H    6.367352   4.150173   5.941338   6.013385   2.681723
    24  H    5.831671   2.927624   6.451662   5.985381   2.931366
    25  H    4.589690   3.503552   4.626397   5.338434   4.262791
    26  H    4.989081   2.864475   6.183228   6.488579   4.724979
    27  H    2.704107   2.127076   5.192988   5.506461   5.717201
    28  H    2.832850   4.866154   3.339728   2.388374   6.447303
    29  H    2.749803   5.427091   2.618612   3.147484   7.045370
    30  H    4.187794   1.097063   6.927172   6.461758   5.477807
    31  H    4.085630   1.095256   6.055671   5.105804   4.240593
    32  H    2.821040   1.095290   6.133889   5.425040   5.808886
    33  H    5.469383   6.358865   1.096164   2.730288   5.110520
    34  H    5.069359   6.837234   1.095654   2.661529   6.517537
    35  H    4.359047   5.948660   1.095702   3.389738   6.091207
    36  H    5.414613   5.936751   2.476448   0.972402   4.505623
    37  H    8.555404   6.671658   6.573672   6.229668   1.947186
    38  H    7.017551   5.415071   5.835933   4.188897   2.183608
    39  H    7.134863   6.082542   4.806429   3.655398   2.193080
    40  H    8.416954   6.730624   6.532433   5.302855   2.173223
    41  H    7.764317   5.008869   7.390206   6.751821   2.176113
    42  H    7.520445   4.826382   7.347514   6.138648   2.181201
    43  H    9.687606   6.980700   8.851052   7.930814   3.230504
                   16         17         18         19         20
    16  O    0.000000
    17  C    2.435386   0.000000
    18  C    2.410867   2.506806   0.000000
    19  O    2.764702   2.850443   1.432632   0.000000
    20  H    2.815040   3.797333   4.335464   5.281606   0.000000
    21  H    2.854984   2.643052   4.139329   4.936264   1.740883
    22  H    3.330069   2.676143   2.821746   4.108377   3.040730
    23  H    2.632832   4.183911   2.959170   4.053655   2.755552
    24  H    3.643993   4.244163   2.734276   4.107660   3.733713
    25  H    4.275014   5.439420   5.006952   6.222144   2.348120
    26  H    4.986672   6.050125   4.946858   6.247383   3.827087
    27  H    6.226412   6.646107   6.282121   7.677038   4.210460
    28  H    7.206395   6.248677   7.545930   8.672018   5.168691
    29  H    7.508946   7.065819   8.267016   9.407807   5.015608
    30  H    6.341583   6.438559   5.454080   6.867534   5.324462
    31  H    5.347872   4.926820   4.361883   5.765590   4.560751
    32  H    6.802593   6.417626   6.097829   7.510186   5.387870
    33  H    4.980657   5.064128   6.621158   7.385714   2.851240
    34  H    6.613929   6.307413   7.986065   8.835466   4.362228
    35  H    6.057421   6.312018   7.487011   8.464669   3.394201
    36  H    4.953004   3.883903   5.913508   6.643591   3.651593
    37  H    0.974231   2.663020   2.420533   2.238048   3.776391
    38  H    3.389810   1.096609   2.802278   3.313501   4.359946
    39  H    2.683576   1.092680   3.473613   3.807442   3.470219
    40  H    2.726288   1.093828   2.691056   2.444853   4.664549
    41  H    2.667780   3.466430   1.094145   2.069420   4.387008
    42  H    3.372354   2.758419   1.100062   2.094097   4.889819
    43  H    3.543778   3.788329   1.958770   0.971039   6.032238
                   21         22         23         24         25
    21  H    0.000000
    22  H    2.648660   0.000000
    23  H    3.803696   3.036898   0.000000
    24  H    4.318269   2.368714   1.757274   0.000000
    25  H    3.841060   3.615923   2.389228   3.049245   0.000000
    26  H    5.081151   3.898388   2.478668   2.377246   1.751219
    27  H    5.130964   4.154560   4.272937   3.855979   2.473398
    28  H    4.561233   4.789651   6.958095   6.579013   5.684415
    29  H    4.855355   5.591163   7.088871   7.047583   5.362282
    30  H    5.907818   3.828254   4.276508   2.953674   3.806163
    31  H    4.662745   2.322534   3.939087   2.510796   3.864754
    32  H    5.619067   3.780992   5.202372   3.996190   4.319632
    33  H    2.530996   4.843754   5.597751   6.325165   4.623645
    34  H    3.906800   5.809518   7.016244   7.473544   5.702913
    35  H    3.687761   5.350688   5.920176   6.523931   4.253961
    36  H    2.219767   3.945220   5.896902   6.076995   5.463827
    37  H    3.686979   4.041255   3.299804   4.225242   5.171028
    38  H    3.109719   2.457800   4.660250   4.303814   5.766159
    39  H    2.013533   3.062432   4.570633   4.853207   5.443611
    40  H    3.578551   3.676012   4.815385   4.953973   6.333615
    41  H    4.611822   3.199082   2.348710   2.206349   4.602379
    42  H    4.518756   2.652565   3.589411   2.793305   5.394882
    43  H    5.827646   4.760243   4.429044   4.363578   6.715128
                   26         27         28         29         30
    26  H    0.000000
    27  H    2.371948   0.000000
    28  H    6.554357   4.805498   0.000000
    29  H    6.484297   4.627553   1.761853   0.000000
    30  H    2.656712   2.461431   5.928055   6.394040   0.000000
    31  H    3.327213   3.064209   4.935774   5.755772   1.774871
    32  H    3.819986   2.450991   4.446104   5.111987   1.771525
    33  H    6.253279   5.670794   4.219561   3.699527   7.263341
    34  H    7.236346   6.081796   3.402011   2.620693   7.822384
    35  H    5.853894   4.788987   3.776586   2.614708   6.804928
    36  H    6.716653   6.031321   3.345241   3.890875   6.966539
    37  H    5.744518   7.124244   8.064337   8.433809   7.053927
    38  H    6.212090   6.572390   5.865601   6.921958   6.133694
    39  H    6.341280   6.699730   5.783508   6.483657   6.866367
    40  H    6.883012   7.665457   7.282010   8.109858   7.334511
    41  H    4.302203   5.967206   7.945284   8.519974   5.080710
    42  H    5.149904   6.246032   7.317869   8.233010   5.095250
    43  H    6.519305   8.116973   9.443622  10.191350   7.089760
                   31         32         33         34         35
    31  H    0.000000
    32  H    1.771787   0.000000
    33  H    6.315615   6.669870   0.000000
    34  H    6.901649   6.867107   1.778221   0.000000
    35  H    6.205624   6.112165   1.774231   1.778978   0.000000
    36  H    5.572442   6.111845   2.367800   2.725662   3.521017
    37  H    6.046504   7.593069   5.801172   7.445648   6.973598
    38  H    4.482197   5.949028   5.471944   6.474331   6.584853
    39  H    5.360631   6.661325   4.188514   5.424763   5.593895
    40  H    5.852424   7.415997   5.893143   7.187531   7.256265
    41  H    4.328294   6.013757   6.963287   8.372198   7.648338
    42  H    3.869491   5.637044   7.020546   8.210449   7.802160
    43  H    6.137415   7.898917   8.276465   9.730871   9.281682
                   36         37         38         39         40
    36  H    0.000000
    37  H    5.661755   0.000000
    38  H    3.905917   3.650468   0.000000
    39  H    3.020396   3.053314   1.774560   0.000000
    40  H    4.741897   2.549296   1.771253   1.766334   0.000000
    41  H    6.552993   2.738561   3.800884   4.327733   3.706965
    42  H    6.012722   3.454323   2.603574   3.792191   3.026290
    43  H    7.567777   2.979515   4.141689   4.769993   3.371362
                   41         42         43
    41  H    0.000000
    42  H    1.779775   0.000000
    43  H    2.218462   2.427909   0.000000
 Stoichiometry    C15H24O4
 Framework group  C1[X(C15H24O4)]
 Deg. of freedom   123
 Full point group                 C1      NOp   1
 Largest Abelian subgroup         C1      NOp   1
 Largest concise Abelian subgroup C1      NOp   1
                         Standard orientation:                         
 ---------------------------------------------------------------------
 Center     Atomic      Atomic             Coordinates (Angstroms)
 Number     Number       Type             X           Y           Z
 ---------------------------------------------------------------------
      1          6           0        1.788422    0.746297    0.086841
      2          6           0        1.200254   -0.458537    0.278323
      3          6           0       -0.215604   -0.733014    0.697536
      4          6           0       -1.247442    0.223282    0.038132
      5          6           0       -1.296951    1.589812    0.765901
      6          6           0        0.042490    2.129504    1.300035
      7          6           0        1.230083    2.135485    0.318314
      8          6           0        3.169067    0.550972   -0.370032
      9          6           0        3.430376   -0.935871   -0.537194
     10          6           0        2.168143   -1.626069    0.002488
     11          8           0        3.993063    1.440424   -0.582804
     12          6           0        0.932043    2.871515   -1.003908
     13          6           0        2.425166   -2.459195    1.260846
     14          8           0        1.649470   -2.472404   -1.046910
     15          6           0       -2.651011   -0.442245   -0.089566
     16          8           0       -3.045243   -0.865344    1.232786
     17          6           0       -2.629010   -1.658473   -1.031900
     18          6           0       -3.699579    0.565512   -0.593899
     19          8           0       -4.971327   -0.094103   -0.594498
     20          1           0       -0.293778   -0.661579    1.791684
     21          1           0       -0.450710   -1.772611    0.460649
     22          1           0       -0.911435    0.393385   -0.992483
     23          1           0       -1.980249    1.510936    1.621223
     24          1           0       -1.730244    2.334995    0.089415
     25          1           0        0.339203    1.563905    2.191961
     26          1           0       -0.128955    3.158996    1.641250
     27          1           0        2.041650    2.699300    0.802625
     28          1           0        3.574857   -1.171024   -1.597932
     29          1           0        4.350173   -1.226700   -0.016821
     30          1           0        0.611064    3.900597   -0.800168
     31          1           0        0.143589    2.376930   -1.581240
     32          1           0        1.829969    2.918257   -1.629371
     33          1           0        1.490375   -2.880973    1.647943
     34          1           0        3.107030   -3.284258    1.026770
     35          1           0        2.875625   -1.848264    2.051044
     36          1           0        0.975692   -3.054913   -0.656688
     37          1           0       -3.997630   -1.061636    1.173171
     38          1           0       -2.271463   -1.372432   -2.028339
     39          1           0       -1.984437   -2.454579   -0.651519
     40          1           0       -3.637155   -2.068623   -1.140905
     41          1           0       -3.743611    1.432768    0.071745
     42          1           0       -3.439242    0.915502   -1.603783
     43          1           0       -5.656709    0.589577   -0.670320
 ---------------------------------------------------------------------
 Rotational constants (GHZ):      0.5931992      0.2481547      0.2005157
 Standard basis: 6-31G(d) (6D, 7F)
 There are   333 symmetry adapted cartesian basis functions of A   symmetry.
 There are   333 symmetry adapted basis functions of A   symmetry.
   333 basis functions,   628 primitive gaussians,   333 cartesian basis functions
    73 alpha electrons       73 beta electrons
       nuclear repulsion energy      1596.6543404990 Hartrees.
 NAtoms=   43 NActive=   43 NUniq=   43 SFac= 1.00D+00 NAtFMM=   60 NAOKFM=F Big=F
 Integral buffers will be    131072 words long.
 Raffenetti 2 integral format.
 Two-electron integral symmetry is turned on.
 ------------------------------------------------------------------------------
 Polarizable Continuum Model (PCM)
 =================================
 Model                : PCM (using non-symmetric T matrix).
 Atomic radii         : SMD-Coulomb.
 Polarization charges : Total charges.
 Charge compensation  : None.
 Solution method      : On-the-fly selection.
 Cavity type          : VdW (van der Waals Surface) (Alpha=1.000).
 Cavity algorithm     : GePol (No added spheres)
                        Default sphere list used, NSphG=   43.
                        Lebedev-Laikov grids with approx.  5.0 points / Ang**2.
                        Smoothing algorithm: Karplus/York (Gamma=1.0000).
                        Polarization charges: spherical gaussians, with
                                              point-specific exponents (IZeta= 3).
                        Self-potential: point-specific (ISelfS= 7).
                        Self-field    : sphere-specific E.n sum rule (ISelfD= 2).
 1st derivatives      : Analytical E(r).r(x)/FMM algorithm (CHGder, D1EAlg=3).
                        Cavity 1st derivative terms included.
 Solvent              : Methanol, Eps=  32.613000 Eps(inf)=   1.765709
 ------------------------------------------------------------------------------
 ------------------------------------------------------------------------------
 Atomic radii for non-electrostatic terms: SMD-CDS.
 ------------------------------------------------------------------------------
 Nuclear repulsion after PCM non-electrostatic terms =     1596.6556559927 Hartrees.
 One-electron integrals computed using PRISM.
 NBasis=   333 RedAO= T EigKep=  9.42D-04  NBF=   333
 NBsUse=   333 1.00D-06 EigRej= -1.00D+00 NBFU=   333
 Initial guess from the checkpoint file:  "DY-202A-11R_15.chk"
 B after Tr=     0.000000    0.000000    0.000000
         Rot=    1.000000   -0.000201   -0.000301   -0.000697 Ang=  -0.09 deg.
 ExpMin= 1.61D-01 ExpMax= 5.48D+03 ExpMxC= 8.25D+02 IAcc=1 IRadAn=         1 AccDes= 0.00D+00
 Harris functional with IExCor=  402 and IRadAn=       1 diagonalized for initial guess.
 HarFok:  IExCor=  402 AccDes= 0.00D+00 IRadAn=         1 IDoV= 1 UseB2=F ITyADJ=14
 ICtDFT=  3500011 ScaDFX=  1.000000  1.000000  1.000000  1.000000
 FoFCou: FMM=F IPFlag=           0 FMFlag=      100000 FMFlg1=           0
         NFxFlg=           0 DoJE=T BraDBF=F KetDBF=T FulRan=T
         wScrn=  0.000000 ICntrl=     500 IOpCl=  0 I1Cent=   200000004 NGrid=           0
         NMat0=    1 NMatS0=      1 NMatT0=    0 NMatD0=    1 NMtDS0=    0 NMtDT0=    0
 Petite list used in FoFCou.
 Keep R1 ints in memory in canonical form, NReq=1565304907.
 Requested convergence on RMS density matrix=1.00D-08 within 128 cycles.
 Requested convergence on MAX density matrix=1.00D-06.
 Requested convergence on             energy=1.00D-06.
 No special actions if energy rises.
 Inv3:  Mode=1 IEnd=    22129968.
 Iteration    1 A*A^-1 deviation from unit magnitude is 5.33D-15 for   2701.
 Iteration    1 A*A^-1 deviation from orthogonality  is 4.91D-15 for   2488   1252.
 Iteration    1 A^-1*A deviation from unit magnitude is 4.88D-15 for   2701.
 Iteration    1 A^-1*A deviation from orthogonality  is 3.90D-12 for   1680   1666.
 Error on total polarization charges =  0.05164
 SCF Done:  E(RB3LYP) =  -886.949318131     A.U. after   10 cycles
            NFock= 10  Conv=0.29D-08     -V/T= 2.0094
 SMD-CDS (non-electrostatic) energy       (kcal/mol) =       0.83
 (included in total energy above)
 D1PCM: PCM CHGder 1st derivatives, ID1Alg=3 FixD1E=F DoIter=F DoCFld=F I1PDM=0.
 Calling FoFJK, ICntrl=      2127 FMM=F ISym2X=0 I1Cent= 0 IOpClX= 0 NMat=1 NMatS=1 NMatT=0.
 ***** Axes restored to original set *****
 -------------------------------------------------------------------
 Center     Atomic                   Forces (Hartrees/Bohr)
 Number     Number              X              Y              Z
 -------------------------------------------------------------------
      1        6          -0.003443745    0.003058941    0.000219234
      2        6           0.002573231   -0.002460590   -0.000362184
      3        6          -0.001225320    0.000551718    0.000478342
      4        6           0.000219782   -0.001216517   -0.000398697
      5        6           0.000136144   -0.000028003    0.000216516
      6        6          -0.000074475    0.000136045   -0.000485745
      7        6           0.001678557   -0.001153619   -0.000350133
      8        6           0.001177943   -0.001612496   -0.000243629
      9        6           0.001980827   -0.000097509    0.000701207
     10        6          -0.003026028   -0.000190016   -0.001601595
     11        8           0.001218677    0.001359951   -0.000146767
     12        6          -0.000179525   -0.000174859    0.000773768
     13        6           0.000613037    0.000833484    0.000319498
     14        8           0.000039495    0.000377287    0.001067990
     15        6           0.000045137    0.000588461    0.000961926
     16        8           0.000299668    0.000020916   -0.000044039
     17        6           0.000469306    0.001135252   -0.000678626
     18        6           0.000895548    0.001175378    0.000232556
     19        8          -0.000948721   -0.001243058   -0.000550837
     20        1           0.000014930   -0.000054552   -0.000144758
     21        1          -0.000159754   -0.000235595   -0.000200891
     22        1          -0.000168007    0.000064166    0.000219000
     23        1          -0.000132025    0.000003109   -0.000060472
     24        1          -0.000227518    0.000149072   -0.000025356
     25        1           0.000058459    0.000068668    0.000373596
     26        1           0.000075768    0.000091323   -0.000037547
     27        1          -0.000025050   -0.000170967    0.000071896
     28        1          -0.000896530    0.000581202   -0.000242700
     29        1          -0.000549439    0.000343263    0.000152243
     30        1          -0.000095178    0.000090938   -0.000226180
     31        1           0.000076576   -0.000036997   -0.000215758
     32        1           0.000047972    0.000177279   -0.000270372
     33        1          -0.000112853   -0.000433172    0.000139192
     34        1          -0.000057650   -0.000223436    0.000016223
     35        1          -0.000073950   -0.000121334    0.000050656
     36        1           0.000219217   -0.000108929   -0.000143373
     37        1          -0.000265583    0.000201108   -0.000043049
     38        1          -0.000057726   -0.000269157   -0.000088550
     39        1          -0.000103629   -0.000385042    0.000236835
     40        1          -0.000302817   -0.000372762    0.000051253
     41        1           0.000057001   -0.000104444   -0.000124655
     42        1           0.000110597   -0.000242999    0.000086760
     43        1           0.000117652   -0.000071505    0.000317222
 -------------------------------------------------------------------
 Cartesian Forces:  Max     0.003443745 RMS     0.000792694

 GradGradGradGradGradGradGradGradGradGradGradGradGradGradGradGradGradGrad
 Berny optimization.
 Using GEDIIS/GDIIS optimizer.
 FormGI is forming the generalized inverse of G from B-inverse, IUseBI=4.
 Internal  Forces:  Max     0.001823488 RMS     0.000345476
 Search for a local minimum.
 Step number   6 out of a maximum of  258
 All quantities printed in internal units (Hartrees-Bohrs-Radians)
 Mixed Optimization -- En-DIIS/RFO-DIIS
 Swapping is turned off.
 Update second derivatives using D2CorX and points    4    5    6
 DE= -1.96D-04 DEPred=-1.35D-04 R= 1.45D+00
 TightC=F SS=  1.41D+00  RLast= 1.89D-01 DXNew= 1.6062D+00 5.6558D-01
 Trust test= 1.45D+00 RLast= 1.89D-01 DXMaxT set to 9.55D-01
 ITU=  1  1  1  1  1  0
     Eigenvalues ---    0.00096   0.00230   0.00302   0.00362   0.00370
     Eigenvalues ---    0.00392   0.00501   0.00695   0.00789   0.00849
     Eigenvalues ---    0.01017   0.01108   0.01222   0.01241   0.01361
     Eigenvalues ---    0.01387   0.02509   0.02647   0.03264   0.03806
     Eigenvalues ---    0.03943   0.04354   0.04416   0.04572   0.04728
     Eigenvalues ---    0.04839   0.05033   0.05065   0.05286   0.05430
     Eigenvalues ---    0.05431   0.05471   0.05557   0.05581   0.05600
     Eigenvalues ---    0.05641   0.05670   0.05721   0.05835   0.05970
     Eigenvalues ---    0.06208   0.06435   0.06808   0.07883   0.08309
     Eigenvalues ---    0.08628   0.08958   0.09044   0.09287   0.09725
     Eigenvalues ---    0.10525   0.11433   0.12249   0.13235   0.13692
     Eigenvalues ---    0.14555   0.15696   0.15916   0.15976   0.16000
     Eigenvalues ---    0.16000   0.16000   0.16000   0.16000   0.16000
     Eigenvalues ---    0.16001   0.16049   0.16154   0.16377   0.16842
     Eigenvalues ---    0.17091   0.18190   0.19657   0.20878   0.22514
     Eigenvalues ---    0.23471   0.24417   0.24958   0.25013   0.26678
     Eigenvalues ---    0.27029   0.27593   0.27762   0.28354   0.28662
     Eigenvalues ---    0.29125   0.29280   0.29563   0.29905   0.30043
     Eigenvalues ---    0.31517   0.31836   0.32390   0.33751   0.33825
     Eigenvalues ---    0.33840   0.33851   0.33939   0.33943   0.33981
     Eigenvalues ---    0.34099   0.34127   0.34143   0.34171   0.34180
     Eigenvalues ---    0.34201   0.34239   0.34256   0.34280   0.34284
     Eigenvalues ---    0.34348   0.34397   0.34478   0.34830   0.35297
     Eigenvalues ---    0.40303   0.40870   0.42703   0.51518   0.52435
     Eigenvalues ---    0.52676   0.53035   0.94524
 En-DIIS/RFO-DIIS IScMMF=        0 using points:     6    5    4    3    2
 RFO step:  Lambda=-7.65623803D-05.
 DidBck=F Rises=F RFO-DIIS coefs:    1.76412   -0.35865   -0.44264   -0.22812    0.26529
 Iteration  1 RMS(Cart)=  0.04198652 RMS(Int)=  0.00180352
 Iteration  2 RMS(Cart)=  0.00210973 RMS(Int)=  0.00014282
 Iteration  3 RMS(Cart)=  0.00001300 RMS(Int)=  0.00014255
 Iteration  4 RMS(Cart)=  0.00000000 RMS(Int)=  0.00014255
 Variable       Old X    -DE/DX   Delta X   Delta X   Delta X     New X
                                 (Linear)    (Quad)   (Total)
    R1        2.55933   0.00136   0.00223   0.00247   0.00478   2.56410
    R2        2.86290  -0.00169  -0.00153  -0.00478  -0.00638   2.85652
    R3        2.77286   0.00180   0.00049   0.00515   0.00562   2.77847
    R4        2.83820   0.00098   0.00203   0.00114   0.00313   2.84133
    R5        2.91289  -0.00144  -0.00115  -0.00451  -0.00552   2.90737
    R6        2.93608  -0.00050  -0.00108   0.00085  -0.00021   2.93587
    R7        2.07730  -0.00015  -0.00065  -0.00058  -0.00123   2.07607
    R8        2.06331   0.00031   0.00051   0.00015   0.00066   2.06397
    R9        2.92725   0.00041  -0.00006   0.00314   0.00316   2.93041
   R10        2.94533  -0.00052  -0.00584   0.00196  -0.00388   2.94145
   R11        2.07354  -0.00025  -0.00045  -0.00074  -0.00118   2.07236
   R12        2.90961   0.00032   0.00011   0.00146   0.00165   2.91125
   R13        2.07414   0.00004   0.00014  -0.00021  -0.00007   2.07406
   R14        2.07067   0.00020   0.00084   0.00051   0.00135   2.07202
   R15        2.91177   0.00014  -0.00045  -0.00055  -0.00099   2.91078
   R16        2.07308   0.00029   0.00018   0.00082   0.00100   2.07408
   R17        2.07498   0.00006  -0.00016   0.00039   0.00023   2.07521
   R18        2.91462  -0.00003  -0.00113  -0.00061  -0.00174   2.91288
   R19        2.07963  -0.00007  -0.00005  -0.00013  -0.00018   2.07945
   R20        2.87022  -0.00028  -0.00340  -0.00122  -0.00479   2.86544
   R21        2.32626   0.00182   0.00039   0.00223   0.00262   2.32887
   R22        2.90358   0.00108  -0.00015   0.00167   0.00143   2.90501
   R23        2.07124  -0.00002   0.00012   0.00101   0.00113   2.07237
   R24        2.07129  -0.00048  -0.00102  -0.00197  -0.00299   2.06830
   R25        2.89296   0.00045   0.00164   0.00187   0.00351   2.89648
   R26        2.72968  -0.00091   0.00008  -0.00422  -0.00415   2.72554
   R27        2.07315   0.00007  -0.00007   0.00026   0.00018   2.07333
   R28        2.06973   0.00007  -0.00043   0.00042  -0.00001   2.06973
   R29        2.06980   0.00019  -0.00003   0.00064   0.00061   2.07040
   R30        2.07145   0.00031   0.00041   0.00107   0.00148   2.07293
   R31        2.07049   0.00014   0.00004   0.00051   0.00054   2.07103
   R32        2.07058  -0.00007   0.00010  -0.00032  -0.00022   2.07036
   R33        1.83757  -0.00015  -0.00046  -0.00040  -0.00086   1.83671
   R34        2.72740  -0.00016   0.00006  -0.00215  -0.00209   2.72531
   R35        2.90778   0.00021  -0.00057   0.00198   0.00141   2.90918
   R36        2.90884  -0.00045  -0.00238   0.00207  -0.00031   2.90853
   R37        1.84103   0.00023   0.00117   0.00060   0.00178   1.84281
   R38        2.07229   0.00000   0.00050  -0.00022   0.00028   2.07257
   R39        2.06487   0.00030   0.00036   0.00050   0.00086   2.06573
   R40        2.06704   0.00041   0.00088   0.00123   0.00211   2.06914
   R41        2.70728   0.00133   0.00037   0.00358   0.00395   2.71123
   R42        2.06763  -0.00016   0.00037  -0.00162  -0.00125   2.06638
   R43        2.07882  -0.00013   0.00042   0.00005   0.00047   2.07929
   R44        1.83500  -0.00016  -0.00014  -0.00011  -0.00025   1.83474
    A1        2.25763   0.00078   0.00325   0.00366   0.00697   2.26460
    A2        1.91158  -0.00048  -0.00226  -0.00274  -0.00556   1.90602
    A3        2.11345  -0.00030  -0.00126  -0.00126  -0.00204   2.11140
    A4        2.22868  -0.00070  -0.00162  -0.00116  -0.00279   2.22589
    A5        1.95608   0.00058   0.00044   0.00130   0.00130   1.95739
    A6        2.09840   0.00011   0.00125  -0.00012   0.00151   2.09991
    A7        1.97699  -0.00001  -0.00304  -0.00041  -0.00354   1.97346
    A8        1.91026  -0.00005   0.00140   0.00062   0.00203   1.91230
    A9        1.89277   0.00012   0.00604  -0.00303   0.00304   1.89581
   A10        1.91262   0.00008  -0.00088  -0.00046  -0.00135   1.91127
   A11        1.92939  -0.00016  -0.00242   0.00209  -0.00027   1.92912
   A12        1.83642   0.00003  -0.00085   0.00131   0.00043   1.83685
   A13        1.94422   0.00017   0.00109  -0.00093   0.00018   1.94440
   A14        1.94982  -0.00028  -0.00142   0.00390   0.00246   1.95228
   A15        1.86573   0.00007   0.00387  -0.00032   0.00356   1.86929
   A16        1.96753   0.00013  -0.00455   0.00163  -0.00291   1.96461
   A17        1.89053  -0.00015   0.00085  -0.00345  -0.00258   1.88795
   A18        1.83900   0.00005   0.00068  -0.00124  -0.00059   1.83842
   A19        2.03130  -0.00006   0.00158   0.00325   0.00487   2.03618
   A20        1.89929  -0.00003   0.00111  -0.00121  -0.00013   1.89917
   A21        1.89919   0.00003  -0.00091   0.00056  -0.00035   1.89884
   A22        1.87175   0.00009  -0.00012   0.00018   0.00005   1.87180
   A23        1.89631   0.00004   0.00028  -0.00152  -0.00127   1.89504
   A24        1.85855  -0.00008  -0.00229  -0.00169  -0.00398   1.85457
   A25        2.03849   0.00022   0.00187   0.00242   0.00427   2.04276
   A26        1.91412  -0.00014  -0.00009   0.00108   0.00098   1.91511
   A27        1.87613   0.00010  -0.00077  -0.00026  -0.00101   1.87512
   A28        1.88762  -0.00001   0.00188   0.00059   0.00248   1.89010
   A29        1.89093  -0.00017  -0.00041  -0.00263  -0.00305   1.88788
   A30        1.84727  -0.00003  -0.00306  -0.00167  -0.00473   1.84255
   A31        1.95826  -0.00008   0.00172   0.00140   0.00303   1.96130
   A32        1.95824   0.00004  -0.00120  -0.00233  -0.00350   1.95474
   A33        1.83925   0.00008   0.00190   0.00066   0.00260   1.84185
   A34        1.98135  -0.00008  -0.00053  -0.00266  -0.00317   1.97818
   A35        1.86501  -0.00002  -0.00281   0.00029  -0.00249   1.86252
   A36        1.84969   0.00008   0.00095   0.00319   0.00413   1.85381
   A37        1.90335  -0.00053   0.00013  -0.00288  -0.00378   1.89957
   A38        2.19871   0.00016  -0.00085   0.00158   0.00121   2.19992
   A39        2.18112   0.00037   0.00069   0.00136   0.00253   2.18364
   A40        1.83355   0.00057   0.00001  -0.00129  -0.00264   1.83092
   A41        1.91688  -0.00044  -0.01149  -0.01332  -0.02463   1.89224
   A42        1.93036  -0.00025   0.00277   0.00846   0.01156   1.94191
   A43        1.93033  -0.00032  -0.00334  -0.00852  -0.01188   1.91845
   A44        1.98606  -0.00016   0.00661   0.00679   0.01370   1.99976
   A45        1.86702   0.00055   0.00460   0.00682   0.01141   1.87843
   A46        1.81156  -0.00012  -0.00190  -0.00197  -0.00443   1.80713
   A47        1.95038   0.00020  -0.00404  -0.00544  -0.00935   1.94103
   A48        1.92658   0.00006   0.00550   0.00660   0.01219   1.93877
   A49        1.97713  -0.00041  -0.00248  -0.00534  -0.00784   1.96930
   A50        1.87863   0.00033   0.00326   0.00594   0.00939   1.88802
   A51        1.91621  -0.00006   0.00008   0.00075   0.00077   1.91698
   A52        1.92301   0.00027   0.00116   0.00191   0.00307   1.92607
   A53        1.95573   0.00007   0.00058  -0.00074  -0.00016   1.95558
   A54        1.92996   0.00027   0.00060   0.00214   0.00274   1.93270
   A55        1.88689  -0.00016  -0.00041  -0.00063  -0.00103   1.88586
   A56        1.88166  -0.00025  -0.00104  -0.00122  -0.00226   1.87940
   A57        1.88433  -0.00023  -0.00103  -0.00161  -0.00264   1.88169
   A58        1.93531   0.00027   0.00140   0.00052   0.00193   1.93724
   A59        1.91631   0.00000   0.00039  -0.00019   0.00020   1.91651
   A60        1.93733   0.00018   0.00182   0.00158   0.00340   1.94073
   A61        1.89274  -0.00029  -0.00324  -0.00229  -0.00553   1.88721
   A62        1.88647  -0.00014  -0.00025   0.00011  -0.00013   1.88634
   A63        1.89451  -0.00004  -0.00032   0.00018  -0.00014   1.89437
   A64        1.88415   0.00028   0.00638  -0.00205   0.00433   1.88847
   A65        1.87139  -0.00007   0.00236   0.00150   0.00385   1.87525
   A66        1.95498  -0.00026  -0.00117   0.00206   0.00089   1.95588
   A67        1.93985   0.00064  -0.00166   0.00581   0.00416   1.94401
   A68        1.91059   0.00030   0.00065  -0.00121  -0.00058   1.91001
   A69        1.88183  -0.00017   0.00075  -0.00235  -0.00162   1.88021
   A70        1.90346  -0.00043  -0.00077  -0.00591  -0.00668   1.89679
   A71        1.84422  -0.00016  -0.00114  -0.00606  -0.00720   1.83702
   A72        1.93367   0.00046   0.00351   0.00276   0.00627   1.93994
   A73        1.95101  -0.00006  -0.00168   0.00215   0.00047   1.95148
   A74        1.92221   0.00005   0.00063  -0.00041   0.00023   1.92244
   A75        1.89023  -0.00008   0.00070   0.00059   0.00128   1.89150
   A76        1.88364  -0.00016   0.00031  -0.00071  -0.00040   1.88324
   A77        1.88093  -0.00023  -0.00367  -0.00465  -0.00830   1.87263
   A78        1.87906  -0.00118  -0.00334   0.00025  -0.00309   1.87598
   A79        1.92518   0.00025  -0.00214   0.00303   0.00089   1.92607
   A80        1.92609   0.00011  -0.00114  -0.00204  -0.00319   1.92290
   A81        1.90655   0.00057   0.00460   0.00086   0.00548   1.91203
   A82        1.93497   0.00029   0.00098  -0.00213  -0.00114   1.93383
   A83        1.89214  -0.00003   0.00102   0.00009   0.00112   1.89326
   A84        1.87803  -0.00007  -0.00073   0.00328   0.00255   1.88058
    D1        0.07375  -0.00007  -0.00263  -0.00176  -0.00437   0.06937
    D2       -3.07510  -0.00009   0.00332   0.00106   0.00437  -3.07073
    D3       -3.10311  -0.00023  -0.00869  -0.01303  -0.02159  -3.12471
    D4        0.03123  -0.00025  -0.00274  -0.01021  -0.01285   0.01837
    D5        0.36864  -0.00008  -0.00403  -0.00839  -0.01243   0.35621
    D6       -1.88643   0.00006  -0.00375  -0.00393  -0.00766  -1.89410
    D7        2.39181  -0.00010  -0.00540  -0.00695  -0.01233   2.37948
    D8       -2.73414   0.00009   0.00261   0.00402   0.00657  -2.72757
    D9        1.29398   0.00023   0.00289   0.00848   0.01133   1.30531
   D10       -0.71096   0.00008   0.00124   0.00546   0.00667  -0.70430
   D11        0.05104   0.00015   0.01838   0.04479   0.06316   0.11420
   D12       -3.08682   0.00012   0.02138   0.02763   0.04903  -3.03780
   D13       -3.12240   0.00003   0.01319   0.03474   0.04794  -3.07445
   D14        0.02292   0.00001   0.01619   0.01758   0.03381   0.05673
   D15        0.68975   0.00006   0.00471   0.00842   0.01305   0.70280
   D16       -1.45015   0.00000   0.00692   0.00884   0.01575  -1.43439
   D17        2.83839  -0.00007   0.00397   0.00860   0.01252   2.85091
   D18       -2.44406   0.00008  -0.00166   0.00539   0.00368  -2.44038
   D19        1.69922   0.00002   0.00056   0.00581   0.00638   1.70560
   D20       -0.29543  -0.00005  -0.00239   0.00557   0.00315  -0.29228
   D21       -0.09796   0.00028  -0.01344  -0.02707  -0.04040  -0.13837
   D22        2.03867  -0.00018  -0.01989  -0.03770  -0.05750   1.98118
   D23       -2.10669  -0.00007  -0.01865  -0.03583  -0.05441  -2.16110
   D24        3.03699   0.00026  -0.00803  -0.02449  -0.03240   3.00459
   D25       -1.10956  -0.00020  -0.01448  -0.03512  -0.04949  -1.15905
   D26        1.02826  -0.00009  -0.01324  -0.03325  -0.04640   0.98185
   D27       -1.40152   0.00011  -0.00275   0.00202  -0.00069  -1.40220
   D28        2.66392   0.00003   0.00360  -0.00251   0.00112   2.66503
   D29        0.66065   0.00007   0.00131  -0.00287  -0.00154   0.65911
   D30        0.73707   0.00009  -0.00371   0.00220  -0.00150   0.73557
   D31       -1.48068   0.00001   0.00264  -0.00233   0.00030  -1.48038
   D32        2.79924   0.00005   0.00035  -0.00269  -0.00236   2.79688
   D33        2.75337   0.00008  -0.00665   0.00471  -0.00193   2.75144
   D34        0.53561   0.00000  -0.00030   0.00018  -0.00012   0.53549
   D35       -1.46765   0.00004  -0.00259  -0.00018  -0.00278  -1.47043
   D36        0.63531   0.00009   0.00355  -0.00687  -0.00332   0.63199
   D37       -1.48079   0.00003   0.00172  -0.00842  -0.00671  -1.48750
   D38        2.78389   0.00013   0.00432  -0.00606  -0.00174   2.78216
   D39        2.84339  -0.00005  -0.00113  -0.00107  -0.00219   2.84120
   D40        0.72728  -0.00011  -0.00296  -0.00263  -0.00558   0.72170
   D41       -1.29122  -0.00001  -0.00036  -0.00027  -0.00060  -1.29182
   D42       -1.41188   0.00000  -0.00237  -0.00382  -0.00619  -1.41807
   D43        2.75520  -0.00006  -0.00419  -0.00538  -0.00957   2.74563
   D44        0.73670   0.00004  -0.00159  -0.00302  -0.00460   0.73210
   D45        0.97572   0.00009   0.00796  -0.01172  -0.00378   0.97194
   D46       -1.12064  -0.00008   0.00635  -0.01242  -0.00610  -1.12674
   D47        3.02838   0.00020   0.00936  -0.01045  -0.00110   3.02728
   D48       -1.22936  -0.00001   0.01125  -0.01495  -0.00368  -1.23304
   D49        2.95747  -0.00018   0.00964  -0.01565  -0.00600   2.95147
   D50        0.82330   0.00010   0.01265  -0.01368  -0.00100   0.82230
   D51        2.99538   0.00007   0.01221  -0.01088   0.00134   2.99672
   D52        0.89902  -0.00010   0.01060  -0.01158  -0.00098   0.89804
   D53       -1.23514   0.00017   0.01362  -0.00960   0.00401  -1.23113
   D54        0.86133   0.00000  -0.00545   0.00183  -0.00360   0.85773
   D55       -1.29330  -0.00004  -0.00937  -0.00173  -0.01109  -1.30439
   D56        2.98936   0.00001  -0.00531  -0.00017  -0.00548   2.98389
   D57        2.99197   0.00000  -0.00302   0.00260  -0.00041   2.99156
   D58        0.83735  -0.00004  -0.00694  -0.00096  -0.00790   0.82945
   D59       -1.16318   0.00001  -0.00288   0.00059  -0.00229  -1.16546
   D60       -1.28875  -0.00003  -0.00562  -0.00004  -0.00565  -1.29440
   D61        2.83981  -0.00007  -0.00954  -0.00360  -0.01314   2.82667
   D62        0.83929  -0.00002  -0.00548  -0.00205  -0.00753   0.83176
   D63       -1.29613   0.00021   0.00891   0.00941   0.01835  -1.27778
   D64        0.94685   0.00013   0.00829   0.00510   0.01340   0.96025
   D65        2.97951   0.00017   0.00739   0.00771   0.01511   2.99462
   D66        0.87204   0.00019   0.01178   0.01315   0.02495   0.89699
   D67        3.11502   0.00011   0.01116   0.00884   0.02000   3.13502
   D68       -1.13551   0.00014   0.01025   0.01145   0.02171  -1.11380
   D69        2.86676   0.00006   0.00896   0.01016   0.01913   2.88590
   D70       -1.17344  -0.00002   0.00834   0.00584   0.01418  -1.15926
   D71        0.85922   0.00002   0.00743   0.00845   0.01589   0.87511
   D72       -3.05808  -0.00016  -0.00472  -0.01624  -0.02099  -3.07907
   D73        1.12348  -0.00019  -0.00539  -0.01626  -0.02168   1.10180
   D74       -0.97968  -0.00013  -0.00489  -0.01520  -0.02011  -0.99979
   D75        0.98211  -0.00002  -0.00559  -0.01384  -0.01941   0.96270
   D76       -1.11951  -0.00005  -0.00627  -0.01386  -0.02010  -1.13961
   D77        3.06052   0.00001  -0.00576  -0.01280  -0.01853   3.04199
   D78       -1.05951   0.00000  -0.00249  -0.01477  -0.01727  -1.07678
   D79        3.12205  -0.00003  -0.00317  -0.01479  -0.01796   3.10409
   D80        1.01889   0.00003  -0.00266  -0.01373  -0.01639   1.00250
   D81       -0.10931   0.00003  -0.02601  -0.05962  -0.08569  -0.19501
   D82        1.96704  -0.00025  -0.03592  -0.07714  -0.11301   1.85403
   D83       -2.25938   0.00001  -0.03562  -0.07183  -0.10736  -2.36674
   D84        3.02860   0.00006  -0.02900  -0.04267  -0.07173   2.95687
   D85       -1.17823  -0.00022  -0.03890  -0.06019  -0.09905  -1.27728
   D86        0.87853   0.00003  -0.03860  -0.05488  -0.09339   0.78514
   D87        0.11962  -0.00011   0.02306   0.05094   0.07407   0.19369
   D88       -1.99920  -0.00006   0.03061   0.06181   0.09246  -1.90674
   D89        2.16214   0.00004   0.02981   0.06010   0.08995   2.25209
   D90       -1.94769   0.00025   0.03844   0.07179   0.11031  -1.83737
   D91        2.21668   0.00031   0.04599   0.08265   0.12870   2.34538
   D92        0.09483   0.00040   0.04519   0.08095   0.12619   0.22103
   D93        2.23353  -0.00012   0.03031   0.06448   0.09475   2.32828
   D94        0.11471  -0.00007   0.03787   0.07534   0.11314   0.22785
   D95       -2.00713   0.00003   0.03707   0.07364   0.11063  -1.89650
   D96        1.03997   0.00029   0.00650   0.00139   0.00802   1.04798
   D97        3.13123   0.00011   0.00361  -0.00125   0.00249   3.13371
   D98       -1.05721   0.00017   0.00463  -0.00014   0.00462  -1.05259
   D99        3.07879   0.00000  -0.00040  -0.00839  -0.00894   3.06985
   D100      -1.11313  -0.00019  -0.00330  -0.01103  -0.01447  -1.12761
   D101       0.98161  -0.00013  -0.00228  -0.00992  -0.01234   0.96927
   D102      -1.10377   0.00011   0.00217  -0.00384  -0.00166  -1.10543
   D103       0.98749  -0.00007  -0.00073  -0.00648  -0.00719   0.98030
   D104       3.08224  -0.00001   0.00029  -0.00537  -0.00506   3.07718
   D105      -1.38979  -0.00018  -0.00342  -0.00937  -0.01294  -1.40273
   D106       2.92732  -0.00024  -0.00563  -0.01352  -0.01904   2.90828
   D107       0.76794   0.00008  -0.00472  -0.01125  -0.01593   0.75201
   D108       2.89312   0.00013  -0.00249  -0.01672  -0.01921   2.87392
   D109      -1.26563  -0.00005  -0.00210  -0.01402  -0.01612  -1.28175
   D110       0.80293  -0.00049  -0.00223  -0.02313  -0.02536   0.77758
   D111      -1.00644  -0.00013  -0.00848   0.02275   0.01427  -0.99217
   D112       1.10359   0.00005  -0.00629   0.02688   0.02060   1.12419
   D113      -3.08914  -0.00025  -0.01153   0.02215   0.01062  -3.07852
   D114      -3.07978  -0.00007  -0.01110   0.02039   0.00929  -3.07049
   D115      -0.96975   0.00010  -0.00891   0.02452   0.01562  -0.95413
   D116       1.12071  -0.00019  -0.01415   0.01979   0.00563   1.12634
   D117       1.14833   0.00021  -0.01192   0.02736   0.01542   1.16376
   D118      -3.02482   0.00038  -0.00974   0.03149   0.02175  -3.00307
   D119      -0.93436   0.00008  -0.01498   0.02675   0.01177  -0.92259
   D120      -3.07257  -0.00037   0.00347  -0.05369  -0.05021  -3.12279
   D121      -0.99369  -0.00025   0.00584  -0.05077  -0.04494  -1.03863
   D122       1.09665  -0.00006   0.00501  -0.05003  -0.04502   1.05163
   D123      -1.02626  -0.00021   0.00584  -0.05003  -0.04419  -1.07044
   D124       1.05262  -0.00008   0.00822  -0.04711  -0.03891   1.01371
   D125      -3.14022   0.00011   0.00738  -0.04637  -0.03899   3.10398
   D126       1.04687  -0.00018   0.00661  -0.05610  -0.04948   0.99739
   D127       3.12575  -0.00005   0.00898  -0.05318  -0.04420   3.08154
   D128      -1.06709   0.00014   0.00815  -0.05244  -0.04429  -1.11138
   D129       2.87260  -0.00005  -0.05424  -0.09953  -0.15376   2.71884
   D130       0.78186   0.00001  -0.05230  -0.10380  -0.15612   0.62573
   D131      -1.30220  -0.00049  -0.05715  -0.10314  -0.16028  -1.46248
         Item               Value     Threshold  Converged?
 Maximum Force            0.001823     0.000450     NO 
 RMS     Force            0.000345     0.000300     NO 
 Maximum Displacement     0.268955     0.001800     NO 
 RMS     Displacement     0.042138     0.001200     NO 
 Predicted change in Energy=-2.581703D-04
 GradGradGradGradGradGradGradGradGradGradGradGradGradGradGradGradGradGrad

                          Input orientation:                          
 ---------------------------------------------------------------------
 Center     Atomic      Atomic             Coordinates (Angstroms)
 Number     Number       Type             X           Y           Z
 ---------------------------------------------------------------------
      1          6           0        1.752333    0.715622    0.124909
      2          6           0        1.143391   -0.485074    0.294028
      3          6           0       -0.284482   -0.740321    0.689935
      4          6           0       -1.287935    0.230904    0.009161
      5          6           0       -1.330507    1.600775    0.734642
      6          6           0        0.002833    2.124782    1.301188
      7          6           0        1.218988    2.111003    0.356011
      8          6           0        3.147022    0.497028   -0.286009
      9          6           0        3.358966   -0.984389   -0.530391
     10          6           0        2.098805   -1.662092    0.031660
     11          8           0        4.007469    1.368455   -0.423935
     12          6           0        0.972296    2.861415   -0.967630
     13          6           0        2.371250   -2.452272    1.316460
     14          8           0        1.571427   -2.542448   -0.981775
     15          6           0       -2.699100   -0.407749   -0.144392
     16          8           0       -3.129008   -0.826757    1.166893
     17          6           0       -2.684533   -1.621769   -1.090925
     18          6           0       -3.723466    0.614127   -0.669142
     19          8           0       -4.991589   -0.051491   -0.754231
     20          1           0       -0.382948   -0.663812    1.781445
     21          1           0       -0.532652   -1.776812    0.451166
     22          1           0       -0.931848    0.397045   -1.014670
     23          1           0       -2.036872    1.535957    1.572171
     24          1           0       -1.737336    2.352025    0.047364
     25          1           0        0.265199    1.565527    2.208397
     26          1           0       -0.163333    3.159196    1.630304
     27          1           0        2.026157    2.653412    0.870933
     28          1           0        3.422035   -1.151514   -1.612397
     29          1           0        4.297946   -1.329570   -0.086437
     30          1           0        0.647026    3.890107   -0.768254
     31          1           0        0.204565    2.375166   -1.578966
     32          1           0        1.891377    2.912276   -1.561823
     33          1           0        1.441707   -2.861875    1.730543
     34          1           0        3.046603   -3.288354    1.102094
     35          1           0        2.833616   -1.818177    2.080951
     36          1           0        0.912953   -3.124010   -0.565990
     37          1           0       -4.087505   -0.986005    1.083929
     38          1           0       -2.292653   -1.349048   -2.078310
     39          1           0       -2.077891   -2.439572   -0.693270
     40          1           0       -3.700667   -2.006429   -1.226609
     41          1           0       -3.800569    1.462065    0.016977
     42          1           0       -3.412860    0.990646   -1.655269
     43          1           0       -5.685410    0.625606   -0.701235
 ---------------------------------------------------------------------
                    Distance matrix (angstroms):
                    1          2          3          4          5
     1  C    0.000000
     2  C    1.356865   0.000000
     3  C    2.566639   1.503567   0.000000
     4  C    3.080840   2.550513   1.553593   0.000000
     5  C    3.264838   3.265743   2.564547   1.550704   0.000000
     6  C    2.535767   3.021025   2.943637   2.631005   1.540569
     7  C    1.511606   2.597918   3.240676   3.152735   2.627474
     8  C    1.470305   2.305538   3.776072   4.452729   4.723161
     9  C    2.429142   2.416145   3.850127   4.833399   5.502231
    10  C    2.404634   1.538514   2.638758   3.879942   4.785464
    11  O    2.411029   3.486257   4.910039   5.433497   5.467198
    12  C    2.531112   3.580509   4.159269   3.603103   3.128872
    13  C    3.440698   2.534338   3.221213   4.722086   5.519846
    14  O    3.445649   2.458389   3.080045   4.104800   5.341686
    15  C    4.598885   3.868194   2.576255   1.556549   2.584554
    16  O    5.224189   4.374018   2.885531   2.418376   3.051944
    17  C    5.160177   4.226484   3.115872   2.567698   3.943460
    18  C    5.534003   5.081558   3.938050   2.557101   2.944544
    19  O    6.844109   6.238976   4.971616   3.792040   4.283719
    20  H    3.034200   2.138707   1.098609   2.181859   2.668711
    21  H    3.397032   2.121886   1.092206   2.190148   3.482101
    22  H    2.933421   2.607190   2.149038   1.096644   2.160553
    23  H    4.138308   3.978981   3.005105   2.169579   1.097547
    24  H    3.855077   4.050748   3.476534   2.168542   1.096465
    25  H    2.697188   2.939557   2.815103   3.005009   2.172435
    26  H    3.450658   4.095591   4.013129   3.530967   2.143170
    27  H    2.094412   3.310920   4.109652   4.194568   3.520485
    28  H    3.048333   3.044801   4.382702   5.169559   5.972465
    29  H    3.272251   3.287727   4.684935   5.800542   6.398483
    30  H    3.478046   4.529574   4.943166   4.211676   3.377925
    31  H    2.837757   3.545487   3.885016   3.057379   2.882518
    32  H    2.773029   3.942798   4.811054   4.445871   4.168251
    33  H    3.933577   2.793161   2.926360   4.469830   5.347170
    34  H    4.319936   3.483326   4.214080   5.689279   6.572495
    35  H    3.378669   2.797698   3.580395   5.047596   5.553530
    36  H    3.990573   2.785088   2.948419   4.053413   5.389652
    37  H    6.157837   5.313864   3.831263   3.236293   3.796640
    38  H    5.047668   4.263899   3.473685   2.804148   4.188065
    39  H    5.029441   3.895058   2.831436   2.872087   4.349934
    40  H    6.242706   5.300166   4.116612   3.514835   4.740895
    41  H    5.603887   5.320794   4.203124   2.798062   2.575945
    42  H    5.470274   5.170777   4.275861   2.804076   3.228023
    43  H    7.484025   6.989755   5.742050   4.471939   4.688057
                    6          7          8          9         10
     6  C    0.000000
     7  C    1.540319   0.000000
     8  C    3.880039   2.595077   0.000000
     9  C    4.928008   3.866093   1.516325   0.000000
    10  C    4.510567   3.887870   2.421048   1.537267   0.000000
    11  O    4.425515   2.989200   1.232387   2.442901   3.610372
    12  C    2.574883   1.541428   3.283957   4.547262   4.767570
    13  C    5.153548   4.803504   3.445011   2.557562   1.532749
    14  O    5.427287   4.854740   3.493567   2.413833   1.442292
    15  C    3.975407   4.684649   5.917417   6.097678   4.962284
    16  O    4.305583   5.309711   6.576617   6.708162   5.414478
    17  C    5.194303   5.591484   6.256535   6.102813   4.913465
    18  C    4.477676   5.264924   6.882159   7.261911   6.290559
    19  O    5.822814   6.669354   8.170502   8.405485   7.313368
    20  H    2.855824   3.506802   4.252364   4.410134   3.196468
    21  H    4.028861   4.265256   4.387913   4.090976   2.667154
    22  H    3.036759   3.072868   4.144651   4.533649   3.810474
    23  H    2.140221   3.522833   5.604014   6.315694   5.450185
    24  H    2.156827   2.982148   5.235371   6.118640   5.552419
    25  H    1.097557   2.153739   3.958365   4.855350   4.303233
    26  H    1.098153   2.152520   4.660241   5.851880   5.560373
    27  H    2.135043   1.100397   2.691625   4.119914   4.396957
    28  H    5.560038   4.401370   2.133689   1.096651   2.171302
    29  H    5.683841   4.638242   2.168159   1.094499   2.227272
    30  H    2.795344   2.180900   4.242114   5.583182   5.794346
    31  H    2.898047   2.200675   3.722526   4.726137   4.741489
    32  H    3.519030   2.184544   3.006289   4.289717   4.848408
    33  H    5.207826   5.164152   4.272799   3.508940   2.181160
    34  H    6.213390   5.748902   4.033116   2.840921   2.165381
    35  H    4.916125   4.584855   3.325792   2.791111   2.182636
    36  H    5.644864   5.324388   4.263962   3.249958   1.975003
    37  H    5.143449   6.187099   7.510959   7.619447   6.311481
    38  H    5.362626   5.498136   6.017509   5.871101   4.882097
    39  H    5.398204   5.716480   6.007429   5.630586   4.309848
    40  H    6.096932   6.607643   7.351386   7.167127   5.944383
    41  H    4.068693   5.072674   7.020835   7.585757   6.675567
    42  H    4.657667   5.172472   6.719419   7.143091   6.345172
    43  H    6.213963   7.141070   8.843122   9.188145   8.146453
                   11         12         13         14         15
    11  O    0.000000
    12  C    3.425903   0.000000
    13  C    4.506012   5.950581   0.000000
    14  O    4.641191   5.436993   2.435104   0.000000
    15  C    6.943422   4.984406   5.658852   4.847221   0.000000
    16  O    7.634068   5.914346   5.737378   5.445591   1.442171
    17  C    7.359973   5.786755   5.660934   4.355772   1.539474
    18  C    7.771518   5.214362   7.105700   6.172325   1.539129
    19  O    9.116380   6.640669   8.016414   7.023519   2.398818
    20  H    5.316913   4.671330   3.316686   3.870948   3.023074
    21  H    5.592067   5.078485   3.104452   2.658320   2.631068
    22  H    5.068477   3.114659   4.946031   3.861099   2.127970
    23  H    6.367618   4.154819   5.950033   6.014636   2.676402
    24  H    5.847420   2.937992   6.447662   5.996908   2.928841
    25  H    4.579584   3.502351   4.623171   5.362731   4.268080
    26  H    4.982192   2.850892   6.165321   6.507003   4.722580
    27  H    2.693212   2.129367   5.136691   5.535004   5.720984
    28  H    2.847002   4.745581   3.372584   2.399403   6.338495
    29  H    2.734524   5.422252   2.634528   3.115544   7.057746
    30  H    4.215431   1.097159   6.895270   6.502144   5.482457
    31  H    4.099956   1.095253   6.031764   5.138860   4.270117
    32  H    2.855874   1.095610   6.106813   5.494801   5.839876
    33  H    5.396351   6.344804   1.096946   2.734142   5.165694
    34  H    4.993786   6.812207   1.095941   2.659893   6.547115
    35  H    4.219834   5.887014   1.095585   3.390867   6.128002
    36  H    5.456964   5.999179   2.474162   0.971946   4.539025
    37  H    8.564213   6.679306   6.627180   6.221990   1.941861
    38  H    7.057855   5.442564   5.873121   4.190192   2.188900
    39  H    7.183677   6.122040   4.882010   3.662149   2.194418
    40  H    8.452780   6.752745   6.598041   5.304926   2.174881
    41  H    7.821038   5.070293   7.423075   6.774362   2.176116
    42  H    7.531282   4.816868   7.358042   6.146500   2.178924
    43  H    9.725257   7.028147   8.857437   7.923191   3.208729
                   16         17         18         19         20
    16  O    0.000000
    17  C    2.434614   0.000000
    18  C    2.408433   2.501303   0.000000
    19  O    2.785850   2.810987   1.434721   0.000000
    20  H    2.818701   3.803352   4.335616   5.295674   0.000000
    21  H    2.855860   2.651919   4.141615   4.930703   1.740926
    22  H    3.329327   2.674570   2.821284   4.092738   3.040554
    23  H    2.634279   4.181241   2.952601   4.081971   2.760116
    24  H    3.646196   4.240745   2.734662   4.124270   3.733185
    25  H    4.281167   5.453925   5.009475   6.247058   2.360579
    26  H    4.989769   6.051377   4.943619   6.269495   3.832292
    27  H    6.226950   6.657076   6.291954   7.694571   4.199618
    28  H    7.123628   6.146807   7.420607   8.528515   5.121905
    29  H    7.548729   7.060410   8.274090   9.400793   5.083600
    30  H    6.344449   6.448580   5.462881   6.879707   5.319773
    31  H    5.376315   4.955862   4.399826   5.793865   4.568689
    32  H    6.828654   6.458967   6.132277   7.537329   5.397999
    33  H    5.034962   5.150184   6.672337   7.447124   2.857173
    34  H    6.648446   6.358676   8.012520   8.862040   4.371677
    35  H    6.113207   6.367836   7.514948   8.508423   3.430531
    36  H    4.961623   3.933724   5.956567   6.658785   3.639009
    37  H    0.975171   2.665055   2.401293   2.251559   3.783396
    38  H    3.391699   1.096757   2.808388   3.274308   4.360531
    39  H    2.676981   1.093136   3.468945   3.767796   3.485738
    40  H    2.728969   1.094944   2.679292   2.389854   4.675283
    41  H    2.648019   3.461650   1.093482   2.074642   4.394637
    42  H    3.368697   2.770137   1.100313   2.095304   4.871201
    43  H    3.483454   3.769326   1.962240   0.970905   5.995198
                   21         22         23         24         25
    21  H    0.000000
    22  H    2.652110   0.000000
    23  H    3.807069   3.034789   0.000000
    24  H    4.319909   2.366152   1.755199   0.000000
    25  H    3.859489   3.631313   2.388554   3.049391   0.000000
    26  H    5.088314   3.900767   2.479604   2.373754   1.748603
    27  H    5.133284   4.170910   4.271844   3.864322   2.464402
    28  H    4.504313   4.659572   6.867579   6.453580   5.652113
    29  H    4.880955   5.585120   7.147878   7.070833   5.469086
    30  H    5.915455   3.841231   4.268832   2.952307   3.796040
    31  H    4.680156   2.350071   3.957017   2.533075   3.873411
    32  H    5.649389   3.820519   5.210309   4.008856   4.321197
    33  H    2.590802   4.877552   5.609502   6.334363   4.605909
    34  H    3.939484   5.821591   7.024006   7.470770   5.702654
    35  H    3.740277   5.354325   5.935548   6.513038   4.249995
    36  H    2.222459   4.000304   5.915107   6.114507   5.487127
    37  H    3.696315   4.034243   3.286908   4.211912   5.169214
    38  H    3.111083   2.456005   4.659903   4.304046   5.780416
    39  H    2.033900   3.076216   4.575886   4.860444   5.472710
    40  H    3.592210   3.672596   4.811432   4.947100   6.347143
    41  H    4.621486   3.229261   2.352597   2.247194   4.619902
    42  H    4.515694   2.630238   3.550644   2.749490   5.365307
    43  H    5.800910   4.769364   4.394194   4.373581   6.690228
                   26         27         28         29         30
    26  H    0.000000
    27  H    2.371989   0.000000
    28  H    6.477051   4.753195   0.000000
    29  H    6.557380   4.684200   1.768468   0.000000
    30  H    2.635146   2.473531   5.816459   6.406179   0.000000
    31  H    3.324074   3.065554   4.773960   5.719133   1.774280
    32  H    3.804271   2.450200   4.342794   5.095253   1.770399
    33  H    6.232134   5.612388   4.245266   3.715842   7.243257
    34  H    7.221744   6.033185   3.474982   2.610613   7.796568
    35  H    5.827437   4.702259   3.798880   2.660934   6.744157
    36  H    6.742461   6.056615   3.358750   3.861110   7.022070
    37  H    5.734139   7.118117   7.980649   8.473700   7.044348
    38  H    6.213863   6.585579   5.737051   6.885052   6.148716
    39  H    6.356943   6.725209   5.723030   6.500127   6.891708
    40  H    6.881742   7.675306   7.184191   8.107771   7.340413
    41  H    4.325802   6.008269   7.851858   8.566789   5.127678
    42  H    5.104608   6.223295   7.162854   8.203730   5.067184
    43  H    6.507571   8.127237   9.323836  10.191570   7.124690
                   31         32         33         34         35
    31  H    0.000000
    32  H    1.770343   0.000000
    33  H    6.317434   6.662034   0.000000
    34  H    6.880460   6.846810   1.775535   0.000000
    35  H    6.155569   6.044402   1.774684   1.779029   0.000000
    36  H    5.636389   6.195623   2.371152   2.713297   3.521426
    37  H    6.067154   7.612071   5.874451   7.496442   7.041909
    38  H    4.511676   5.994310   5.544497   6.510264   6.618019
    39  H    5.401460   6.719505   4.294272   5.495835   5.674974
    40  H    5.879913   7.454997   5.993375   7.252024   7.326135
    41  H    4.407028   6.082267   7.008154   8.404030   7.683254
    42  H    3.874079   5.642369   7.062043   8.224206   7.801749
    43  H    6.206705   7.960978   8.298907   9.737512   9.289049
                   36         37         38         39         40
    36  H    0.000000
    37  H    5.683122   0.000000
    38  H    3.964027   3.654183   0.000000
    39  H    3.070798   3.051204   1.775866   0.000000
    40  H    4.792796   2.555288   1.772018   1.762233   0.000000
    41  H    6.602214   2.685846   3.816595   4.323753   3.686046
    42  H    6.068738   3.444634   2.628307   3.804468   3.041223
    43  H    7.590541   2.887456   4.160096   4.733875   3.338088
                   41         42         43
    41  H    0.000000
    42  H    1.780158   0.000000
    43  H    2.183602   2.491569   0.000000
 Stoichiometry    C15H24O4
 Framework group  C1[X(C15H24O4)]
 Deg. of freedom   123
 Full point group                 C1      NOp   1
 Largest Abelian subgroup         C1      NOp   1
 Largest concise Abelian subgroup C1      NOp   1
                         Standard orientation:                         
 ---------------------------------------------------------------------
 Center     Atomic      Atomic             Coordinates (Angstroms)
 Number     Number       Type             X           Y           Z
 ---------------------------------------------------------------------
      1          6           0        1.786948    0.741896    0.073309
      2          6           0        1.195565   -0.463737    0.267725
      3          6           0       -0.219147   -0.730811    0.701285
      4          6           0       -1.249775    0.223619    0.037566
      5          6           0       -1.289276    1.599237    0.752265
      6          6           0        0.051926    2.142437    1.280909
      7          6           0        1.244286    2.133445    0.305830
      8          6           0        3.173298    0.534688   -0.370418
      9          6           0        3.395289   -0.946449   -0.607468
     10          6           0        2.156976   -1.632690   -0.008431
     11          8           0        4.020469    1.414053   -0.537141
     12          6           0        0.956573    2.869581   -1.017546
     13          6           0        2.469901   -2.408654    1.275811
     14          8           0        1.614225   -2.527466   -1.000905
     15          6           0       -2.657253   -0.431444   -0.075316
     16          8           0       -3.049822   -0.843570    1.249787
     17          6           0       -2.652946   -1.653458   -1.011610
     18          6           0       -3.705461    0.574770   -0.582970
     19          8           0       -4.967953   -0.105124   -0.630754
     20          1           0       -0.291279   -0.645833    1.794225
     21          1           0       -0.461827   -1.771949    0.477563
     22          1           0       -0.921089    0.384620   -0.996200
     23          1           0       -1.973852    1.534166    1.607678
     24          1           0       -1.721257    2.340052    0.069020
     25          1           0        0.342864    1.593970    2.185989
     26          1           0       -0.117309    3.177844    1.605303
     27          1           0        2.058027    2.688952    0.795842
     28          1           0        3.433263   -1.122330   -1.689257
     29          1           0        4.348734   -1.277653   -0.184177
     30          1           0        0.625130    3.896428   -0.818829
     31          1           0        0.179245    2.369809   -1.605398
     32          1           0        1.859987    2.925102   -1.634897
     33          1           0        1.555474   -2.824567    1.716412
     34          1           0        3.148819   -3.239287    1.051744
     35          1           0        2.944168   -1.762986    2.023133
     36          1           0        0.972690   -3.112401   -0.563912
     37          1           0       -4.008287   -1.013804    1.192118
     38          1           0       -2.288739   -1.385183   -2.010739
     39          1           0       -2.027699   -2.461206   -0.622309
     40          1           0       -3.667872   -2.050160   -1.118636
     41          1           0       -3.774752    1.427791    0.097659
     42          1           0       -3.423603    0.945971   -1.579692
     43          1           0       -5.667605    0.564933   -0.566193
 ---------------------------------------------------------------------
 Rotational constants (GHZ):      0.5936905      0.2476456      0.2001154
 Standard basis: 6-31G(d) (6D, 7F)
 There are   333 symmetry adapted cartesian basis functions of A   symmetry.
 There are   333 symmetry adapted basis functions of A   symmetry.
   333 basis functions,   628 primitive gaussians,   333 cartesian basis functions
    73 alpha electrons       73 beta electrons
       nuclear repulsion energy      1596.1126311379 Hartrees.
 NAtoms=   43 NActive=   43 NUniq=   43 SFac= 1.00D+00 NAtFMM=   60 NAOKFM=F Big=F
 Integral buffers will be    131072 words long.
 Raffenetti 2 integral format.
 Two-electron integral symmetry is turned on.
 ------------------------------------------------------------------------------
 Polarizable Continuum Model (PCM)
 =================================
 Model                : PCM (using non-symmetric T matrix).
 Atomic radii         : SMD-Coulomb.
 Polarization charges : Total charges.
 Charge compensation  : None.
 Solution method      : On-the-fly selection.
 Cavity type          : VdW (van der Waals Surface) (Alpha=1.000).
 Cavity algorithm     : GePol (No added spheres)
                        Default sphere list used, NSphG=   43.
                        Lebedev-Laikov grids with approx.  5.0 points / Ang**2.
                        Smoothing algorithm: Karplus/York (Gamma=1.0000).
                        Polarization charges: spherical gaussians, with
                                              point-specific exponents (IZeta= 3).
                        Self-potential: point-specific (ISelfS= 7).
                        Self-field    : sphere-specific E.n sum rule (ISelfD= 2).
 1st derivatives      : Analytical E(r).r(x)/FMM algorithm (CHGder, D1EAlg=3).
                        Cavity 1st derivative terms included.
 Solvent              : Methanol, Eps=  32.613000 Eps(inf)=   1.765709
 ------------------------------------------------------------------------------
 ------------------------------------------------------------------------------
 Atomic radii for non-electrostatic terms: SMD-CDS.
 ------------------------------------------------------------------------------
 Nuclear repulsion after PCM non-electrostatic terms =     1596.1139205445 Hartrees.
 One-electron integrals computed using PRISM.
 NBasis=   333 RedAO= T EigKep=  9.47D-04  NBF=   333
 NBsUse=   333 1.00D-06 EigRej= -1.00D+00 NBFU=   333
 Initial guess from the checkpoint file:  "DY-202A-11R_15.chk"
 B after Tr=     0.000000    0.000000    0.000000
         Rot=    0.999992    0.003687   -0.001089    0.001444 Ang=   0.47 deg.
 ExpMin= 1.61D-01 ExpMax= 5.48D+03 ExpMxC= 8.25D+02 IAcc=1 IRadAn=         1 AccDes= 0.00D+00
 Harris functional with IExCor=  402 and IRadAn=       1 diagonalized for initial guess.
 HarFok:  IExCor=  402 AccDes= 0.00D+00 IRadAn=         1 IDoV= 1 UseB2=F ITyADJ=14
 ICtDFT=  3500011 ScaDFX=  1.000000  1.000000  1.000000  1.000000
 FoFCou: FMM=F IPFlag=           0 FMFlag=      100000 FMFlg1=           0
         NFxFlg=           0 DoJE=T BraDBF=F KetDBF=T FulRan=T
         wScrn=  0.000000 ICntrl=     500 IOpCl=  0 I1Cent=   200000004 NGrid=           0
         NMat0=    1 NMatS0=      1 NMatT0=    0 NMatD0=    1 NMtDS0=    0 NMtDT0=    0
 Petite list used in FoFCou.
 Keep R1 ints in memory in canonical form, NReq=1565304907.
 Requested convergence on RMS density matrix=1.00D-08 within 128 cycles.
 Requested convergence on MAX density matrix=1.00D-06.
 Requested convergence on             energy=1.00D-06.
 No special actions if energy rises.
 Inv3:  Mode=1 IEnd=    22129968.
 Iteration    1 A*A^-1 deviation from unit magnitude is 5.77D-15 for   2700.
 Iteration    1 A*A^-1 deviation from orthogonality  is 3.74D-15 for   2204   1382.
 Iteration    1 A^-1*A deviation from unit magnitude is 6.22D-15 for   2700.
 Iteration    1 A^-1*A deviation from orthogonality  is 9.03D-12 for   1832   1758.
 Error on total polarization charges =  0.05166
 SCF Done:  E(RB3LYP) =  -886.949393884     A.U. after   11 cycles
            NFock= 11  Conv=0.37D-08     -V/T= 2.0094
 SMD-CDS (non-electrostatic) energy       (kcal/mol) =       0.81
 (included in total energy above)
 D1PCM: PCM CHGder 1st derivatives, ID1Alg=3 FixD1E=F DoIter=F DoCFld=F I1PDM=0.
 Calling FoFJK, ICntrl=      2127 FMM=F ISym2X=0 I1Cent= 0 IOpClX= 0 NMat=1 NMatS=1 NMatT=0.
 ***** Axes restored to original set *****
 -------------------------------------------------------------------
 Center     Atomic                   Forces (Hartrees/Bohr)
 Number     Number              X              Y              Z
 -------------------------------------------------------------------
      1        6          -0.001257558   -0.000621107    0.000993101
      2        6           0.000935913    0.000448567   -0.000844260
      3        6          -0.000946614    0.000624175   -0.000533157
      4        6           0.000190335    0.000208773    0.000434123
      5        6          -0.000156931    0.000248118   -0.000221599
      6        6          -0.000531129    0.000181269    0.000446188
      7        6           0.000283053   -0.000642511    0.000339823
      8        6           0.000016123    0.000839411   -0.001412489
      9        6           0.001105678   -0.000186382   -0.000348394
     10        6          -0.001522324   -0.000533624    0.000733196
     11        8          -0.000109252   -0.000139395    0.000472655
     12        6           0.000004323    0.000316894   -0.000111778
     13        6           0.000401313   -0.000586558    0.000234759
     14        8           0.000752101    0.001507393    0.000339326
     15        6          -0.000090500    0.000005802   -0.000191196
     16        8          -0.000784595   -0.000168950    0.000049004
     17        6           0.000057541   -0.000648523   -0.000378884
     18        6           0.001292971    0.000286879   -0.000938489
     19        8          -0.001065199    0.000632060    0.000737761
     20        1           0.000195692    0.000064995    0.000211290
     21        1           0.000127626   -0.000246069   -0.000343549
     22        1           0.000287672   -0.000079547   -0.000113288
     23        1           0.000075768   -0.000179146    0.000177339
     24        1          -0.000088818   -0.000239921   -0.000105148
     25        1           0.000117888   -0.000359216   -0.000188451
     26        1          -0.000086036    0.000128078   -0.000146411
     27        1           0.000115170   -0.000049483   -0.000223602
     28        1          -0.000178089   -0.000371571   -0.000169700
     29        1          -0.000221971   -0.000487486    0.000309648
     30        1          -0.000022910    0.000011249    0.000034476
     31        1          -0.000117564   -0.000149071   -0.000067607
     32        1           0.000134869   -0.000027798   -0.000060281
     33        1           0.000004021    0.000184357   -0.000114655
     34        1           0.000060989    0.000019855   -0.000116634
     35        1          -0.000130726    0.000047526   -0.000135577
     36        1           0.000108399   -0.000040898    0.000234147
     37        1           0.000299042   -0.000171394    0.000334613
     38        1          -0.000005900    0.000046269    0.000195499
     39        1           0.000552504    0.000158171    0.000236936
     40        1           0.000479637    0.000200803    0.000120958
     41        1          -0.000126940   -0.000054332    0.000018547
     42        1          -0.000509755   -0.000143927    0.000049802
     43        1           0.000354183   -0.000033734    0.000061956
 -------------------------------------------------------------------
 Cartesian Forces:  Max     0.001522324 RMS     0.000465247

 GradGradGradGradGradGradGradGradGradGradGradGradGradGradGradGradGradGrad
 Berny optimization.
 Using GEDIIS/GDIIS optimizer.
 FormGI is forming the generalized inverse of G from B-inverse, IUseBI=4.
 Internal  Forces:  Max     0.001610612 RMS     0.000295872
 Search for a local minimum.
 Step number   7 out of a maximum of  258
 All quantities printed in internal units (Hartrees-Bohrs-Radians)
 Mixed Optimization -- En-DIIS/RFO-DIIS
 Swapping is turned off.
 Update second derivatives using D2CorX and points    6    7
 DE= -7.58D-05 DEPred=-2.58D-04 R= 2.93D-01
 Trust test= 2.93D-01 RLast= 5.36D-01 DXMaxT set to 9.55D-01
 ITU=  0  1  1  1  1  1  0
     Eigenvalues ---    0.00121   0.00232   0.00344   0.00357   0.00390
     Eigenvalues ---    0.00426   0.00524   0.00689   0.00783   0.00834
     Eigenvalues ---    0.01028   0.01104   0.01228   0.01298   0.01352
     Eigenvalues ---    0.01389   0.02497   0.02651   0.03265   0.03808
     Eigenvalues ---    0.03955   0.04362   0.04423   0.04593   0.04727
     Eigenvalues ---    0.04837   0.05023   0.05134   0.05289   0.05387
     Eigenvalues ---    0.05429   0.05526   0.05555   0.05586   0.05601
     Eigenvalues ---    0.05615   0.05665   0.05752   0.05854   0.06013
     Eigenvalues ---    0.06239   0.06571   0.06915   0.07884   0.08258
     Eigenvalues ---    0.08580   0.09015   0.09094   0.09371   0.09692
     Eigenvalues ---    0.10505   0.11429   0.12257   0.13031   0.13678
     Eigenvalues ---    0.14547   0.15702   0.15909   0.15988   0.16000
     Eigenvalues ---    0.16000   0.16000   0.16000   0.16000   0.16000
     Eigenvalues ---    0.16037   0.16060   0.16218   0.16471   0.16879
     Eigenvalues ---    0.17349   0.18256   0.19552   0.20904   0.22283
     Eigenvalues ---    0.23499   0.24682   0.24956   0.25064   0.26374
     Eigenvalues ---    0.27150   0.27525   0.27641   0.28321   0.28596
     Eigenvalues ---    0.28887   0.29273   0.29494   0.29763   0.30008
     Eigenvalues ---    0.31523   0.31794   0.32365   0.33746   0.33782
     Eigenvalues ---    0.33832   0.33842   0.33857   0.33942   0.33979
     Eigenvalues ---    0.34025   0.34123   0.34140   0.34169   0.34199
     Eigenvalues ---    0.34204   0.34236   0.34259   0.34281   0.34287
     Eigenvalues ---    0.34360   0.34414   0.34477   0.34830   0.35277
     Eigenvalues ---    0.40341   0.40695   0.42728   0.51526   0.52628
     Eigenvalues ---    0.52862   0.53107   0.94316
 En-DIIS/RFO-DIIS IScMMF=        0 using points:     7    6    5    4    3
 RFO step:  Lambda=-6.46202543D-05.
 DidBck=T Rises=F RFO-DIIS coefs:    0.47315    1.17987   -0.58081   -0.32053    0.24831
 Iteration  1 RMS(Cart)=  0.02195618 RMS(Int)=  0.00045877
 Iteration  2 RMS(Cart)=  0.00046329 RMS(Int)=  0.00006160
 Iteration  3 RMS(Cart)=  0.00000060 RMS(Int)=  0.00006160
 Variable       Old X    -DE/DX   Delta X   Delta X   Delta X     New X
                                 (Linear)    (Quad)   (Total)
    R1        2.56410  -0.00110  -0.00051  -0.00116  -0.00171   2.56240
    R2        2.85652  -0.00027   0.00098  -0.00283  -0.00183   2.85469
    R3        2.77847   0.00062  -0.00068   0.00309   0.00231   2.78079
    R4        2.84133  -0.00003   0.00024   0.00009   0.00036   2.84169
    R5        2.90737  -0.00039   0.00073  -0.00299  -0.00222   2.90515
    R6        2.93587  -0.00083  -0.00036  -0.00196  -0.00233   2.93354
    R7        2.07607   0.00020   0.00013   0.00034   0.00047   2.07654
    R8        2.06397   0.00028   0.00017   0.00028   0.00045   2.06442
    R9        2.93041  -0.00043  -0.00051  -0.00033  -0.00085   2.92955
   R10        2.94145  -0.00049   0.00050  -0.00061  -0.00011   2.94134
   R11        2.07236   0.00019   0.00011   0.00020   0.00031   2.07267
   R12        2.91125  -0.00018  -0.00048   0.00045  -0.00006   2.91120
   R13        2.07406   0.00010  -0.00007   0.00035   0.00028   2.07434
   R14        2.07202  -0.00007  -0.00010  -0.00015  -0.00025   2.07177
   R15        2.91078   0.00024   0.00002   0.00119   0.00118   2.91196
   R16        2.07408   0.00006  -0.00019   0.00052   0.00034   2.07442
   R17        2.07521   0.00009  -0.00008   0.00029   0.00021   2.07542
   R18        2.91288   0.00024   0.00017   0.00067   0.00083   2.91371
   R19        2.07945  -0.00004   0.00007  -0.00025  -0.00018   2.07927
   R20        2.86544   0.00069   0.00081   0.00111   0.00193   2.86737
   R21        2.32887  -0.00023  -0.00041   0.00045   0.00004   2.32891
   R22        2.90501   0.00013   0.00061   0.00085   0.00156   2.90657
   R23        2.07237   0.00021  -0.00067   0.00075   0.00008   2.07245
   R24        2.06830   0.00009   0.00074  -0.00056   0.00017   2.06848
   R25        2.89648   0.00012  -0.00066   0.00046  -0.00019   2.89628
   R26        2.72554  -0.00161   0.00168  -0.00449  -0.00280   2.72273
   R27        2.07333   0.00002  -0.00003   0.00012   0.00008   2.07342
   R28        2.06973   0.00018   0.00004   0.00033   0.00037   2.07010
   R29        2.07040   0.00014  -0.00018   0.00060   0.00042   2.07083
   R30        2.07293  -0.00011  -0.00021   0.00008  -0.00013   2.07280
   R31        2.07103   0.00005  -0.00013   0.00030   0.00017   2.07120
   R32        2.07036  -0.00012   0.00013  -0.00042  -0.00029   2.07006
   R33        1.83671   0.00005   0.00012   0.00008   0.00020   1.83692
   R34        2.72531   0.00059   0.00078  -0.00002   0.00076   2.72607
   R35        2.90918   0.00010  -0.00036   0.00077   0.00041   2.90960
   R36        2.90853   0.00052   0.00078  -0.00094  -0.00017   2.90837
   R37        1.84281  -0.00029  -0.00046  -0.00003  -0.00050   1.84231
   R38        2.07257  -0.00016  -0.00001  -0.00041  -0.00042   2.07215
   R39        2.06573   0.00027   0.00005   0.00042   0.00046   2.06619
   R40        2.06914  -0.00053  -0.00069   0.00017  -0.00052   2.06863
[truncated: 1,016,844 more chars]
