# Supplementary material for: New patchoulol- and guaiane-type sesquiterpenoids from Sanguisorba officinalis with anti-melanogenic activity
Source: Nat Prod Bioprospect. 2026 May 12;16(1):63. doi: 10.1007/s13659-026-00616-0 (PMC13161421; doi:10.1007/s13659-026-00616-0)
Supplement: Supplementary file 2 — Additional file 2. It includes the calculated NMR data of compound 11. [file 13659_2026_616_MOESM2_ESM.zip › New folder/11R-opt_freq-conf-16.log]

 Entering Gaussian System, Link 0=/gpfs/home/zhengshan/software/Gaussian/g09/g09
 Input=DY-202A-11R_16.gjf
 Output=DY-202A-11R_16.log
 Initial command:
 /gpfs/home/zhengshan/software/Gaussian/g09/l1.exe "/gpfs/home/zhengshan/software/Gaussian/g09/scratch/zhengshan/%J/Gau-1007.inp" -scrdir="/gpfs/home/zhengshan/software/Gaussian/g09/scratch/zhengshan/%J/"
 Entering Link 1 = /gpfs/home/zhengshan/software/Gaussian/g09/l1.exe PID=      1009.
  
 Copyright (c) 1988,1990,1992,1993,1995,1998,2003,2009,2013,
            Gaussian, Inc.  All Rights Reserved.
  
 This is part of the Gaussian(R) 09 program.  It is based on
 the Gaussian(R) 03 system (copyright 2003, Gaussian, Inc.),
 the Gaussian(R) 98 system (copyright 1998, Gaussian, Inc.),
 the Gaussian(R) 94 system (copyright 1995, Gaussian, Inc.),
 the Gaussian 92(TM) system (copyright 1992, Gaussian, Inc.),
 the Gaussian 90(TM) system (copyright 1990, Gaussian, Inc.),
 the Gaussian 88(TM) system (copyright 1988, Gaussian, Inc.),
 the Gaussian 86(TM) system (copyright 1986, Carnegie Mellon
 University), and the Gaussian 82(TM) system (copyright 1983,
 Carnegie Mellon University). Gaussian is a federally registered
 trademark of Gaussian, Inc.
  
 This software contains proprietary and confidential information,
 including trade secrets, belonging to Gaussian, Inc.
  
 This software is provided under written license and may be
 used, copied, transmitted, or stored only in accord with that
 written license.
  
 The following legend is applicable only to US Government
 contracts under FAR:
  
                    RESTRICTED RIGHTS LEGEND
  
 Use, reproduction and disclosure by the US Government is
 subject to restrictions as set forth in subparagraphs (a)
 and (c) of the Commercial Computer Software - Restricted
 Rights clause in FAR 52.227-19.
  
 Gaussian, Inc.
 340 Quinnipiac St., Bldg. 40, Wallingford CT 06492
  
  
 ---------------------------------------------------------------
 Warning -- This program may not be used in any manner that
 competes with the business of Gaussian, Inc. or will provide
 assistance to any competitor of Gaussian, Inc.  The licensee
 of this program is prohibited from giving any competitor of
 Gaussian, Inc. access to this program.  By using this program,
 the user acknowledges that Gaussian, Inc. is engaged in the
 business of creating and licensing software in the field of
 computational chemistry and represents and warrants to the
 licensee that it is not a competitor of Gaussian, Inc. and that
 it will not use this program in any manner prohibited above.
 ---------------------------------------------------------------
  

 Cite this work as:
 Gaussian 09, Revision D.01,
 M. J. Frisch, G. W. Trucks, H. B. Schlegel, G. E. Scuseria, 
 M. A. Robb, J. R. Cheeseman, G. Scalmani, V. Barone, B. Mennucci, 
 G. A. Petersson, H. Nakatsuji, M. Caricato, X. Li, H. P. Hratchian, 
 A. F. Izmaylov, J. Bloino, G. Zheng, J. L. Sonnenberg, M. Hada, 
 M. Ehara, K. Toyota, R. Fukuda, J. Hasegawa, M. Ishida, T. Nakajima, 
 Y. Honda, O. Kitao, H. Nakai, T. Vreven, J. A. Montgomery, Jr., 
 J. E. Peralta, F. Ogliaro, M. Bearpark, J. J. Heyd, E. Brothers, 
 K. N. Kudin, V. N. Staroverov, T. Keith, R. Kobayashi, J. Normand, 
 K. Raghavachari, A. Rendell, J. C. Burant, S. S. Iyengar, J. Tomasi, 
 M. Cossi, N. Rega, J. M. Millam, M. Klene, J. E. Knox, J. B. Cross, 
 V. Bakken, C. Adamo, J. Jaramillo, R. Gomperts, R. E. Stratmann, 
 O. Yazyev, A. J. Austin, R. Cammi, C. Pomelli, J. W. Ochterski, 
 R. L. Martin, K. Morokuma, V. G. Zakrzewski, G. A. Voth, 
 P. Salvador, J. J. Dannenberg, S. Dapprich, A. D. Daniels, 
 O. Farkas, J. B. Foresman, J. V. Ortiz, J. Cioslowski, 
 and D. J. Fox, Gaussian, Inc., Wallingford CT, 2013.
 
 ******************************************
 Gaussian 09:  ES64L-G09RevD.01 24-Apr-2013
                10-Mar-2024 
 ******************************************
 %nprocshared=4
 Will use up to    4 processors via shared memory.
 %mem=12GB
 %chk=DY-202A-11R_16.chk
 ----------------------------------------------------------
 # opt freq b3lyp/6-31g(d) scrf=(smd,solvent=methanol,read)
 ----------------------------------------------------------
 1/14=-1,18=20,19=15,26=3,38=1,40=2/1,3;
 2/9=110,12=2,17=6,18=5,40=1/2;
 3/5=1,6=6,7=1,11=2,16=1,25=1,30=1,70=32203,71=1,72=3,74=-5/1,2,3;
 4//1;
 5/5=2,38=5,53=3/2;
 6/7=2,8=2,9=2,10=2,28=1/1;
 7//1,2,3,16;
 1/14=-1,18=20,19=15,26=3/3(2);
 2/9=110/2;
 99//99;
 2/9=110/2;
 3/5=1,6=6,7=1,11=2,16=1,25=1,30=1,70=32205,71=1,72=3,74=-5/1,2,3;
 4/5=5,16=3,69=1/1;
 5/5=2,38=5,53=3/2;
 7//1,2,3,16;
 1/14=-1,18=20,19=15,26=3/3(-5);
 2/9=110/2;
 6/7=2,8=2,9=2,10=2,19=2,28=1/1;
 99/9=1/99;
 --------
 opt+freq
 --------
 Symbolic Z-matrix:
 Charge =  0 Multiplicity = 1
 C                    -1.6831    0.6597   -0.1694 
 C                    -0.9796   -0.4821   -0.19 
 C                     0.5059   -0.6219   -0.4185 
 C                     1.3601    0.5253    0.1715 
 C                     1.2934    1.8223   -0.6684 
 C                    -0.0398    2.1735   -1.3335 
 C                    -1.302     2.0741   -0.463 
 C                    -3.081     0.2723    0.1107 
 C                    -3.2372   -1.205     0.2924 
 C                    -1.8127   -1.7175    0.0686 
 O                    -3.9985    1.0777    0.1785 
 C                    -1.2093    2.9185    0.809 
 C                    -1.7555   -2.7262   -1.0766 
 O                    -1.3505   -2.3617    1.252 
 C                     2.8412    0.1039    0.4861 
 O                     2.7972   -0.9657    1.4516 
 C                     3.6106    1.2444    1.1675 
 C                     3.6587   -0.4017   -0.7259 
 O                     3.1277   -1.6405   -1.1964 
 H                     0.6911   -0.7324   -1.4936 
 H                     0.8117   -1.5642    0.0475 
 H                     0.9168    0.7504    1.1528 
 H                     2.043     1.7893   -1.4669 
 H                     1.5818    2.6652   -0.0275 
 H                    -0.1666    1.5475   -2.2274 
 H                     0.0402    3.2013   -1.7132 
 H                    -2.1095    2.5039   -1.0727 
 H                    -3.6092   -1.4138    1.3 
 H                    -3.9436   -1.5743   -0.4578 
 H                    -0.9307    3.95      0.5674 
 H                    -0.4724    2.5276    1.5167 
 H                    -2.1739    2.9521    1.3276 
 H                    -0.7447   -3.1318   -1.1995 
 H                    -2.4052   -3.5839   -0.867 
 H                    -2.0661   -2.2816   -2.0283 
 H                    -1.0548   -1.679     1.8796 
 H                     2.7381   -1.7916    0.9296 
 H                     3.809     2.0757    0.4843 
 H                     3.0575    1.6255    2.0335 
 H                     4.5728    0.8873    1.5536 
 H                     3.6717    0.3172   -1.5491 
 H                     4.6928   -0.6026   -0.4237 
 H                     3.7028   -1.9356   -1.9252 
 

 GradGradGradGradGradGradGradGradGradGradGradGradGradGradGradGradGradGrad
 Berny optimization.
 Initialization pass.
                           ----------------------------
                           !    Initial Parameters    !
                           ! (Angstroms and Degrees)  !
 --------------------------                            --------------------------
 ! Name  Definition              Value          Derivative Info.                !
 --------------------------------------------------------------------------------
 ! R1    R(1,2)                  1.3413         estimate D2E/DX2                !
 ! R2    R(1,7)                  1.494          estimate D2E/DX2                !
 ! R3    R(1,8)                  1.4774         estimate D2E/DX2                !
 ! R4    R(2,3)                  1.5095         estimate D2E/DX2                !
 ! R5    R(2,10)                 1.5123         estimate D2E/DX2                !
 ! R6    R(3,4)                  1.5472         estimate D2E/DX2                !
 ! R7    R(3,20)                 1.0965         estimate D2E/DX2                !
 ! R8    R(3,21)                 1.0948         estimate D2E/DX2                !
 ! R9    R(4,5)                  1.5466         estimate D2E/DX2                !
 ! R10   R(4,15)                 1.5717         estimate D2E/DX2                !
 ! R11   R(4,22)                 1.1001         estimate D2E/DX2                !
 ! R12   R(5,6)                  1.5307         estimate D2E/DX2                !
 ! R13   R(5,23)                 1.0957         estimate D2E/DX2                !
 ! R14   R(5,24)                 1.0975         estimate D2E/DX2                !
 ! R15   R(6,7)                  1.5365         estimate D2E/DX2                !
 ! R16   R(6,25)                 1.0986         estimate D2E/DX2                !
 ! R17   R(6,26)                 1.0986         estimate D2E/DX2                !
 ! R18   R(7,12)                 1.5296         estimate D2E/DX2                !
 ! R19   R(7,27)                 1.0993         estimate D2E/DX2                !
 ! R20   R(8,9)                  1.4966         estimate D2E/DX2                !
 ! R21   R(8,11)                 1.2227         estimate D2E/DX2                !
 ! R22   R(9,10)                 1.5303         estimate D2E/DX2                !
 ! R23   R(9,28)                 1.0942         estimate D2E/DX2                !
 ! R24   R(9,29)                 1.0946         estimate D2E/DX2                !
 ! R25   R(10,13)                1.5272         estimate D2E/DX2                !
 ! R26   R(10,14)                1.4245         estimate D2E/DX2                !
 ! R27   R(12,30)                1.0954         estimate D2E/DX2                !
 ! R28   R(12,31)                1.0939         estimate D2E/DX2                !
 ! R29   R(12,32)                1.0957         estimate D2E/DX2                !
 ! R30   R(13,33)                1.0961         estimate D2E/DX2                !
 ! R31   R(13,34)                1.0962         estimate D2E/DX2                !
 ! R32   R(13,35)                1.0954         estimate D2E/DX2                !
 ! R33   R(14,36)                0.9733         estimate D2E/DX2                !
 ! R34   R(15,16)                1.4416         estimate D2E/DX2                !
 ! R35   R(15,17)                1.5353         estimate D2E/DX2                !
 ! R36   R(15,18)                1.5469         estimate D2E/DX2                !
 ! R37   R(16,37)                0.9788         estimate D2E/DX2                !
 ! R38   R(17,38)                1.0942         estimate D2E/DX2                !
 ! R39   R(17,39)                1.096          estimate D2E/DX2                !
 ! R40   R(17,40)                1.0966         estimate D2E/DX2                !
 ! R41   R(18,19)                1.4276         estimate D2E/DX2                !
 ! R42   R(18,41)                1.093          estimate D2E/DX2                !
 ! R43   R(18,42)                1.0959         estimate D2E/DX2                !
 ! R44   R(19,43)                0.9742         estimate D2E/DX2                !
 ! A1    A(2,1,7)              131.999          estimate D2E/DX2                !
 ! A2    A(2,1,8)              106.0198         estimate D2E/DX2                !
 ! A3    A(7,1,8)              121.7949         estimate D2E/DX2                !
 ! A4    A(1,2,3)              126.6795         estimate D2E/DX2                !
 ! A5    A(1,2,10)             113.8182         estimate D2E/DX2                !
 ! A6    A(3,2,10)             119.4956         estimate D2E/DX2                !
 ! A7    A(2,3,4)              114.6411         estimate D2E/DX2                !
 ! A8    A(2,3,20)             108.9034         estimate D2E/DX2                !
 ! A9    A(2,3,21)             106.8679         estimate D2E/DX2                !
 ! A10   A(4,3,20)             110.8154         estimate D2E/DX2                !
 ! A11   A(4,3,21)             108.7633         estimate D2E/DX2                !
 ! A12   A(20,3,21)            106.4644         estimate D2E/DX2                !
 ! A13   A(3,4,5)              113.0104         estimate D2E/DX2                !
 ! A14   A(3,4,15)             113.4408         estimate D2E/DX2                !
 ! A15   A(3,4,22)             105.629          estimate D2E/DX2                !
 ! A16   A(5,4,15)             111.9738         estimate D2E/DX2                !
 ! A17   A(5,4,22)             107.1843         estimate D2E/DX2                !
 ! A18   A(15,4,22)            104.8363         estimate D2E/DX2                !
 ! A19   A(4,5,6)              117.7696         estimate D2E/DX2                !
 ! A20   A(4,5,23)             109.937          estimate D2E/DX2                !
 ! A21   A(4,5,24)             108.3979         estimate D2E/DX2                !
 ! A22   A(6,5,23)             106.6252         estimate D2E/DX2                !
 ! A23   A(6,5,24)             107.8427         estimate D2E/DX2                !
 ! A24   A(23,5,24)            105.6007         estimate D2E/DX2                !
 ! A25   A(5,6,7)              117.0308         estimate D2E/DX2                !
 ! A26   A(5,6,25)             108.8638         estimate D2E/DX2                !
 ! A27   A(5,6,26)             107.5414         estimate D2E/DX2                !
 ! A28   A(7,6,25)             109.2261         estimate D2E/DX2                !
 ! A29   A(7,6,26)             108.4305         estimate D2E/DX2                !
 ! A30   A(25,6,26)            105.0857         estimate D2E/DX2                !
 ! A31   A(1,7,6)              112.4663         estimate D2E/DX2                !
 ! A32   A(1,7,12)             112.0043         estimate D2E/DX2                !
 ! A33   A(1,7,27)             106.9634         estimate D2E/DX2                !
 ! A34   A(6,7,12)             112.6839         estimate D2E/DX2                !
 ! A35   A(6,7,27)             105.3018         estimate D2E/DX2                !
 ! A36   A(12,7,27)            106.8521         estimate D2E/DX2                !
 ! A37   A(1,8,9)              112.3715         estimate D2E/DX2                !
 ! A38   A(1,8,11)             123.2156         estimate D2E/DX2                !
 ! A39   A(9,8,11)             124.4123         estimate D2E/DX2                !
 ! A40   A(8,9,10)             102.4546         estimate D2E/DX2                !
 ! A41   A(8,9,28)             109.6121         estimate D2E/DX2                !
 ! A42   A(8,9,29)             108.492          estimate D2E/DX2                !
 ! A43   A(10,9,28)            112.7822         estimate D2E/DX2                !
 ! A44   A(10,9,29)            112.7987         estimate D2E/DX2                !
 ! A45   A(28,9,29)            110.3246         estimate D2E/DX2                !
 ! A46   A(2,10,9)             105.32           estimate D2E/DX2                !
 ! A47   A(2,10,13)            112.9979         estimate D2E/DX2                !
 ! A48   A(2,10,14)            109.4355         estimate D2E/DX2                !
 ! A49   A(9,10,13)            111.4524         estimate D2E/DX2                !
 ! A50   A(9,10,14)            109.3898         estimate D2E/DX2                !
 ! A51   A(13,10,14)           108.1873         estimate D2E/DX2                !
 ! A52   A(7,12,30)            110.5993         estimate D2E/DX2                !
 ! A53   A(7,12,31)            112.43           estimate D2E/DX2                !
 ! A54   A(7,12,32)            110.9273         estimate D2E/DX2                !
 ! A55   A(30,12,31)           107.9292         estimate D2E/DX2                !
 ! A56   A(30,12,32)           107.4224         estimate D2E/DX2                !
 ! A57   A(31,12,32)           107.3252         estimate D2E/DX2                !
 ! A58   A(10,13,33)           111.2876         estimate D2E/DX2                !
 ! A59   A(10,13,34)           110.5615         estimate D2E/DX2                !
 ! A60   A(10,13,35)           111.8891         estimate D2E/DX2                !
 ! A61   A(33,13,34)           106.1693         estimate D2E/DX2                !
 ! A62   A(33,13,35)           108.3171         estimate D2E/DX2                !
 ! A63   A(34,13,35)           108.3993         estimate D2E/DX2                !
 ! A64   A(10,14,36)           108.4844         estimate D2E/DX2                !
 ! A65   A(4,15,16)            107.712          estimate D2E/DX2                !
 ! A66   A(4,15,17)            111.2188         estimate D2E/DX2                !
 ! A67   A(4,15,18)            115.3927         estimate D2E/DX2                !
 ! A68   A(16,15,17)           105.6179         estimate D2E/DX2                !
 ! A69   A(16,15,18)           107.3599         estimate D2E/DX2                !
 ! A70   A(17,15,18)           109.0082         estimate D2E/DX2                !
 ! A71   A(15,16,37)           105.7068         estimate D2E/DX2                !
 ! A72   A(15,17,38)           112.2188         estimate D2E/DX2                !
 ! A73   A(15,17,39)           110.8615         estimate D2E/DX2                !
 ! A74   A(15,17,40)           110.7386         estimate D2E/DX2                !
 ! A75   A(38,17,39)           108.7058         estimate D2E/DX2                !
 ! A76   A(38,17,40)           107.9489         estimate D2E/DX2                !
 ! A77   A(39,17,40)           106.1324         estimate D2E/DX2                !
 ! A78   A(15,18,19)           110.1991         estimate D2E/DX2                !
 ! A79   A(15,18,41)           112.4211         estimate D2E/DX2                !
 ! A80   A(15,18,42)           110.0312         estimate D2E/DX2                !
 ! A81   A(19,18,41)           109.0842         estimate D2E/DX2                !
 ! A82   A(19,18,42)           106.4264         estimate D2E/DX2                !
 ! A83   A(41,18,42)           108.4836         estimate D2E/DX2                !
 ! A84   A(18,19,43)           106.8492         estimate D2E/DX2                !
 ! D1    D(7,1,2,3)              5.9444         estimate D2E/DX2                !
 ! D2    D(7,1,2,10)          -175.0107         estimate D2E/DX2                !
 ! D3    D(8,1,2,3)           -179.0946         estimate D2E/DX2                !
 ! D4    D(8,1,2,10)            -0.0497         estimate D2E/DX2                !
 ! D5    D(2,1,7,6)             21.2196         estimate D2E/DX2                !
 ! D6    D(2,1,7,12)          -106.8938         estimate D2E/DX2                !
 ! D7    D(2,1,7,27)           136.3516         estimate D2E/DX2                !
 ! D8    D(8,1,7,6)           -153.08           estimate D2E/DX2                !
 ! D9    D(8,1,7,12)            78.8067         estimate D2E/DX2                !
 ! D10   D(8,1,7,27)           -37.9479         estimate D2E/DX2                !
 ! D11   D(2,1,8,9)              0.8645         estimate D2E/DX2                !
 ! D12   D(2,1,8,11)          -178.8663         estimate D2E/DX2                !
 ! D13   D(7,1,8,9)            176.46           estimate D2E/DX2                !
 ! D14   D(7,1,8,11)            -3.2709         estimate D2E/DX2                !
 ! D15   D(1,2,3,4)             35.082          estimate D2E/DX2                !
 ! D16   D(1,2,3,20)           -89.6911         estimate D2E/DX2                !
 ! D17   D(1,2,3,21)           155.6712         estimate D2E/DX2                !
 ! D18   D(10,2,3,4)          -143.9141         estimate D2E/DX2                !
 ! D19   D(10,2,3,20)           91.3128         estimate D2E/DX2                !
 ! D20   D(10,2,3,21)          -23.3249         estimate D2E/DX2                !
 ! D21   D(1,2,10,9)            -0.7315         estimate D2E/DX2                !
 ! D22   D(1,2,10,13)          121.1534         estimate D2E/DX2                !
 ! D23   D(1,2,10,14)         -118.2276         estimate D2E/DX2                !
 ! D24   D(3,2,10,9)           178.3884         estimate D2E/DX2                !
 ! D25   D(3,2,10,13)          -59.7266         estimate D2E/DX2                !
 ! D26   D(3,2,10,14)           60.8923         estimate D2E/DX2                !
 ! D27   D(2,3,4,5)            -76.1069         estimate D2E/DX2                !
 ! D28   D(2,3,4,15)           155.0466         estimate D2E/DX2                !
 ! D29   D(2,3,4,22)            40.7726         estimate D2E/DX2                !
 ! D30   D(20,3,4,5)            47.6524         estimate D2E/DX2                !
 ! D31   D(20,3,4,15)          -81.194          estimate D2E/DX2                !
 ! D32   D(20,3,4,22)          164.532          estimate D2E/DX2                !
 ! D33   D(21,3,4,5)           164.3563         estimate D2E/DX2                !
 ! D34   D(21,3,4,15)           35.5098         estimate D2E/DX2                !
 ! D35   D(21,3,4,22)          -78.7642         estimate D2E/DX2                !
 ! D36   D(3,4,5,6)             36.0401         estimate D2E/DX2                !
 ! D37   D(3,4,5,23)           -86.3012         estimate D2E/DX2                !
 ! D38   D(3,4,5,24)           158.7294         estimate D2E/DX2                !
 ! D39   D(15,4,5,6)           165.6386         estimate D2E/DX2                !
 ! D40   D(15,4,5,23)           43.2973         estimate D2E/DX2                !
 ! D41   D(15,4,5,24)          -71.6721         estimate D2E/DX2                !
 ! D42   D(22,4,5,6)           -79.9176         estimate D2E/DX2                !
 ! D43   D(22,4,5,23)          157.7411         estimate D2E/DX2                !
 ! D44   D(22,4,5,24)           42.7717         estimate D2E/DX2                !
 ! D45   D(3,4,15,16)          -60.3305         estimate D2E/DX2                !
 ! D46   D(3,4,15,17)         -175.6184         estimate D2E/DX2                !
 ! D47   D(3,4,15,18)           59.5581         estimate D2E/DX2                !
 ! D48   D(5,4,15,16)          170.2951         estimate D2E/DX2                !
 ! D49   D(5,4,15,17)           55.0072         estimate D2E/DX2                !
 ! D50   D(5,4,15,18)          -69.8162         estimate D2E/DX2                !
 ! D51   D(22,4,15,16)          54.417          estimate D2E/DX2                !
 ! D52   D(22,4,15,17)         -60.8709         estimate D2E/DX2                !
 ! D53   D(22,4,15,18)         174.3056         estimate D2E/DX2                !
 ! D54   D(4,5,6,7)             46.9302         estimate D2E/DX2                !
 ! D55   D(4,5,6,25)           -77.4709         estimate D2E/DX2                !
 ! D56   D(4,5,6,26)           169.1728         estimate D2E/DX2                !
 ! D57   D(23,5,6,7)           170.9452         estimate D2E/DX2                !
 ! D58   D(23,5,6,25)           46.5441         estimate D2E/DX2                !
 ! D59   D(23,5,6,26)          -66.8123         estimate D2E/DX2                !
 ! D60   D(24,5,6,7)           -76.0407         estimate D2E/DX2                !
 ! D61   D(24,5,6,25)          159.5582         estimate D2E/DX2                !
 ! D62   D(24,5,6,26)           46.2019         estimate D2E/DX2                !
 ! D63   D(5,6,7,1)            -72.0198         estimate D2E/DX2                !
 ! D64   D(5,6,7,12)            55.7351         estimate D2E/DX2                !
 ! D65   D(5,6,7,27)           171.8464         estimate D2E/DX2                !
 ! D66   D(25,6,7,1)            52.198          estimate D2E/DX2                !
 ! D67   D(25,6,7,12)          179.9529         estimate D2E/DX2                !
 ! D68   D(25,6,7,27)          -63.9358         estimate D2E/DX2                !
 ! D69   D(26,6,7,1)           166.1993         estimate D2E/DX2                !
 ! D70   D(26,6,7,12)          -66.0458         estimate D2E/DX2                !
 ! D71   D(26,6,7,27)           50.0656         estimate D2E/DX2                !
 ! D72   D(1,7,12,30)         -179.8979         estimate D2E/DX2                !
 ! D73   D(1,7,12,31)           59.376          estimate D2E/DX2                !
 ! D74   D(1,7,12,32)          -60.8076         estimate D2E/DX2                !
 ! D75   D(6,7,12,30)           52.1043         estimate D2E/DX2                !
 ! D76   D(6,7,12,31)          -68.6218         estimate D2E/DX2                !
 ! D77   D(6,7,12,32)          171.1947         estimate D2E/DX2                !
 ! D78   D(27,7,12,30)         -63.0763         estimate D2E/DX2                !
 ! D79   D(27,7,12,31)         176.1976         estimate D2E/DX2                !
 ! D80   D(27,7,12,32)          56.014          estimate D2E/DX2                !
 ! D81   D(1,8,9,10)            -1.2604         estimate D2E/DX2                !
 ! D82   D(1,8,9,28)           118.7186         estimate D2E/DX2                !
 ! D83   D(1,8,9,29)          -120.7525         estimate D2E/DX2                !
 ! D84   D(11,8,9,10)          178.4666         estimate D2E/DX2                !
 ! D85   D(11,8,9,28)          -61.5544         estimate D2E/DX2                !
 ! D86   D(11,8,9,29)           58.9745         estimate D2E/DX2                !
 ! D87   D(8,9,10,2)             1.1363         estimate D2E/DX2                !
 ! D88   D(8,9,10,13)         -121.7444         estimate D2E/DX2                !
 ! D89   D(8,9,10,14)          118.6633         estimate D2E/DX2                !
 ! D90   D(28,9,10,2)         -116.6119         estimate D2E/DX2                !
 ! D91   D(28,9,10,13)         120.5073         estimate D2E/DX2                !
 ! D92   D(28,9,10,14)           0.9151         estimate D2E/DX2                !
 ! D93   D(29,9,10,2)          117.5713         estimate D2E/DX2                !
 ! D94   D(29,9,10,13)          -5.3095         estimate D2E/DX2                !
 ! D95   D(29,9,10,14)        -124.9017         estimate D2E/DX2                !
 ! D96   D(2,10,13,33)          64.6854         estimate D2E/DX2                !
 ! D97   D(2,10,13,34)        -177.5812         estimate D2E/DX2                !
 ! D98   D(2,10,13,35)         -56.6495         estimate D2E/DX2                !
 ! D99   D(9,10,13,33)        -176.9443         estimate D2E/DX2                !
 ! D100  D(9,10,13,34)         -59.2109         estimate D2E/DX2                !
 ! D101  D(9,10,13,35)          61.7208         estimate D2E/DX2                !
 ! D102  D(14,10,13,33)        -56.6419         estimate D2E/DX2                !
 ! D103  D(14,10,13,34)         61.0915         estimate D2E/DX2                !
 ! D104  D(14,10,13,35)       -177.9769         estimate D2E/DX2                !
 ! D105  D(2,10,14,36)          34.6711         estimate D2E/DX2                !
 ! D106  D(9,10,14,36)         -80.2399         estimate D2E/DX2                !
 ! D107  D(13,10,14,36)        158.1767         estimate D2E/DX2                !
 ! D108  D(4,15,16,37)          88.7643         estimate D2E/DX2                !
 ! D109  D(17,15,16,37)       -152.3029         estimate D2E/DX2                !
 ! D110  D(18,15,16,37)        -36.0893         estimate D2E/DX2                !
 ! D111  D(4,15,17,38)         -70.0339         estimate D2E/DX2                !
 ! D112  D(4,15,17,39)          51.729          estimate D2E/DX2                !
 ! D113  D(4,15,17,40)         169.2614         estimate D2E/DX2                !
 ! D114  D(16,15,17,38)        173.389          estimate D2E/DX2                !
 ! D115  D(16,15,17,39)        -64.8481         estimate D2E/DX2                !
 ! D116  D(16,15,17,40)         52.6843         estimate D2E/DX2                !
 ! D117  D(18,15,17,38)         58.303          estimate D2E/DX2                !
 ! D118  D(18,15,17,39)       -179.9341         estimate D2E/DX2                !
 ! D119  D(18,15,17,40)        -62.4017         estimate D2E/DX2                !
 ! D120  D(4,15,18,19)         -66.9546         estimate D2E/DX2                !
 ! D121  D(4,15,18,41)          54.9612         estimate D2E/DX2                !
 ! D122  D(4,15,18,42)         175.99           estimate D2E/DX2                !
 ! D123  D(16,15,18,19)         53.1269         estimate D2E/DX2                !
 ! D124  D(16,15,18,41)        175.0427         estimate D2E/DX2                !
 ! D125  D(16,15,18,42)        -63.9285         estimate D2E/DX2                !
 ! D126  D(17,15,18,19)        167.0824         estimate D2E/DX2                !
 ! D127  D(17,15,18,41)        -71.0018         estimate D2E/DX2                !
 ! D128  D(17,15,18,42)         50.027          estimate D2E/DX2                !
 ! D129  D(15,18,19,43)       -177.1417         estimate D2E/DX2                !
 ! D130  D(41,18,19,43)         58.9871         estimate D2E/DX2                !
 ! D131  D(42,18,19,43)        -57.8685         estimate D2E/DX2                !
 --------------------------------------------------------------------------------
 Trust Radius=3.00D-01 FncErr=1.00D-07 GrdErr=1.00D-06
 Number of steps in this run=    258 maximum allowed number of steps=    258.
 GradGradGradGradGradGradGradGradGradGradGradGradGradGradGradGradGradGrad

                          Input orientation:                          
 ---------------------------------------------------------------------
 Center     Atomic      Atomic             Coordinates (Angstroms)
 Number     Number       Type             X           Y           Z
 ---------------------------------------------------------------------
      1          6           0       -1.683100    0.659700   -0.169400
      2          6           0       -0.979600   -0.482100   -0.190000
      3          6           0        0.505900   -0.621900   -0.418500
      4          6           0        1.360100    0.525300    0.171500
      5          6           0        1.293400    1.822300   -0.668400
      6          6           0       -0.039800    2.173500   -1.333500
      7          6           0       -1.302000    2.074100   -0.463000
      8          6           0       -3.081000    0.272300    0.110700
      9          6           0       -3.237200   -1.205000    0.292400
     10          6           0       -1.812700   -1.717500    0.068600
     11          8           0       -3.998500    1.077700    0.178500
     12          6           0       -1.209300    2.918500    0.809000
     13          6           0       -1.755500   -2.726200   -1.076600
     14          8           0       -1.350500   -2.361700    1.252000
     15          6           0        2.841200    0.103900    0.486100
     16          8           0        2.797200   -0.965700    1.451600
     17          6           0        3.610600    1.244400    1.167500
     18          6           0        3.658700   -0.401700   -0.725900
     19          8           0        3.127700   -1.640500   -1.196400
     20          1           0        0.691100   -0.732400   -1.493600
     21          1           0        0.811700   -1.564200    0.047500
     22          1           0        0.916800    0.750400    1.152800
     23          1           0        2.043000    1.789300   -1.466900
     24          1           0        1.581800    2.665200   -0.027500
     25          1           0       -0.166600    1.547500   -2.227400
     26          1           0        0.040200    3.201300   -1.713200
     27          1           0       -2.109500    2.503900   -1.072700
     28          1           0       -3.609200   -1.413800    1.300000
     29          1           0       -3.943600   -1.574300   -0.457800
     30          1           0       -0.930700    3.950000    0.567400
     31          1           0       -0.472400    2.527600    1.516700
     32          1           0       -2.173900    2.952100    1.327600
     33          1           0       -0.744700   -3.131800   -1.199500
     34          1           0       -2.405200   -3.583900   -0.867000
     35          1           0       -2.066100   -2.281600   -2.028300
     36          1           0       -1.054800   -1.679000    1.879600
     37          1           0        2.738100   -1.791600    0.929600
     38          1           0        3.809000    2.075700    0.484300
     39          1           0        3.057500    1.625500    2.033500
     40          1           0        4.572800    0.887300    1.553600
     41          1           0        3.671700    0.317200   -1.549100
     42          1           0        4.692800   -0.602600   -0.423700
     43          1           0        3.702800   -1.935600   -1.925200
 ---------------------------------------------------------------------
                    Distance matrix (angstroms):
                    1          2          3          4          5
     1  C    0.000000
     2  C    1.341284   0.000000
     3  C    2.548778   1.509459   0.000000
     4  C    3.065182   2.572884   1.547199   0.000000
     5  C    3.234222   3.271950   2.580062   1.546638   0.000000
     6  C    2.519356   3.040235   2.991534   2.634636   1.530726
     7  C    1.493976   2.590874   3.246367   3.144543   2.615663
     8  C    1.477383   2.252870   3.734367   4.448716   4.705834
     9  C    2.470950   2.419101   3.854372   4.913626   5.532994
    10  C    2.392597   1.512330   2.610270   3.886824   4.766677
    11  O    2.378410   3.417971   4.851254   5.387002   5.410718
    12  C    2.506777   3.551738   4.121056   3.568701   3.106102
    13  C    3.506076   2.534574   3.158339   4.673004   5.491017
    14  O    3.355571   2.397880   3.043632   4.104827   5.308860
    15  C    4.605202   3.924158   2.607434   1.571690   2.584851
    16  O    5.034149   4.146437   2.977504   2.434542   3.811661
    17  C    5.491123   5.088570   3.954445   2.563956   3.012294
    18  C    5.474586   4.669848   3.175395   2.635947   3.247172
    19  O    5.430419   4.384592   2.918306   3.112274   3.954039
    20  H    3.054222   2.133837   1.096517   2.191330   2.751402
    21  H    3.349150   2.106206   1.094805   2.163823   3.494700
    22  H    2.918205   2.630304   2.126271   1.100061   2.146524
    23  H    4.104062   3.990720   3.045604   2.179083   1.095715
    24  H    3.834285   4.061117   3.480728   2.160538   1.097455
    25  H    2.706164   2.988519   2.903562   3.021660   2.153508
    26  H    3.436977   4.114312   4.063248   3.529193   2.136295
    27  H    2.097342   3.312405   4.127823   4.183422   3.493961
    28  H    3.188793   3.162746   4.529282   5.452299   6.195355
    29  H    3.191205   3.170160   4.550457   5.738778   6.245591
    30  H    3.454715   4.496616   4.892657   4.139211   3.316765
    31  H    2.792450   3.496909   3.823797   3.029327   2.896577
    32  H    2.781545   3.939948   4.796214   4.440167   4.157239
    33  H    4.039452   2.845203   2.910938   4.436688   5.383217
    34  H    4.360759   3.480205   4.177212   5.669347   6.553326
    35  H    3.500492   2.792495   3.458503   4.945367   5.475177
    36  H    3.172173   2.391959   2.972290   3.688941   4.925997
    37  H    5.173363   4.097510   2.858022   2.800290   4.207260
    38  H    5.709251   5.470623   4.359193   2.915252   2.778700
    39  H    5.315903   5.067949   4.192108   2.749300   3.232807
    40  H    6.492828   5.978674   4.765138   3.516061   4.070132
    41  H    5.540285   4.911275   3.490337   2.889163   2.949113
    42  H    6.504627   5.678491   4.186948   3.568376   4.182815
    43  H    6.231078   5.200813   3.770427   3.992546   4.637517
                    6          7          8          9         10
     6  C    0.000000
     7  C    1.536489   0.000000
     8  C    3.866416   2.596239   0.000000
     9  C    4.927594   3.881768   1.496606   0.000000
    10  C    4.499882   3.862595   2.360013   1.530341   0.000000
    11  O    4.377011   2.945411   1.222731   2.408998   3.550062
    12  C    2.552070   1.529571   3.315608   4.624122   4.733369
    13  C    5.197758   4.860560   3.486780   2.526588   1.527164
    14  O    5.382451   4.756038   3.351888   2.412141   1.424450
    15  C    3.986772   4.684932   5.936475   6.220746   5.015036
    16  O    5.065563   5.450644   6.154989   6.149390   4.871249
    17  C    4.521465   5.242191   6.843925   7.325143   6.276354
    18  C    4.547498   5.550428   6.824788   7.016813   5.683201
    19  O    4.959682   5.827381   6.626860   6.551194   5.100363
    20  H    3.000684   3.593192   4.220419   4.341047   3.111255
    21  H    4.074631   4.238581   4.304630   4.072173   2.628958
    22  H    3.020262   3.047305   4.158961   4.671145   3.836169
    23  H    2.122136   3.503991   5.571848   6.319927   5.433399
    24  H    2.139390   2.975796   5.242783   6.188986   5.544360
    25  H    1.098641   2.163226   3.947984   4.832622   4.317579
    26  H    1.098610   2.152924   4.652692   5.846303   5.550013
    27  H    2.112070   1.099326   2.706342   4.109884   4.383021
    28  H    5.704793   4.538368   2.129874   1.094184   2.199089
    29  H    5.482017   4.504320   2.115940   1.094616   2.199622
    30  H    2.750105   2.172231   4.284605   5.654166   5.757368
    31  H    2.904508   2.193880   3.723977   4.803679   4.681268
    32  H    3.498865   2.176544   3.079773   4.414037   4.849816
    33  H    5.353601   5.287193   4.331607   3.485811   2.179208
    34  H    6.241826   5.778688   4.035205   2.774094   2.170219
    35  H    4.943334   4.691070   3.482492   2.813573   2.186186
    36  H    5.118202   4.431099   3.322960   2.739845   1.963572
    37  H    5.344190   5.762411   6.228339   6.037742   4.632126
    38  H    4.257608   5.198048   7.131895   7.774880   6.794460
    39  H    4.607631   5.043708   6.573393   7.118034   6.225378
    40  H    5.591577   6.323642   7.812864   8.183181   7.054418
    41  H    4.155426   5.385536   6.953841   7.310343   6.069234
    42  H    5.561652   6.565356   7.841110   7.985023   6.618677
    43  H    5.589442   6.577518   7.418871   7.322235   5.868862
                   11         12         13         14         15
    11  O    0.000000
    12  C    3.400840   0.000000
    13  C    4.590858   5.976325   0.000000
    14  O    4.471440   5.300632   2.391498   0.000000
    15  C    6.915519   4.942953   5.619711   4.923021   0.000000
    16  O    7.209563   5.617116   5.497111   4.380876   1.441586
    17  C    7.674915   5.114936   7.042491   6.133809   1.535260
    18  C    7.851068   6.089094   5.902529   5.731123   1.546894
    19  O    7.749948   6.604217   5.003872   5.154519   2.440455
    20  H    5.297615   4.716202   3.183548   3.789600   3.039990
    21  H    5.489519   4.975834   3.033869   2.600372   2.663418
    22  H    5.021609   3.056003   4.919162   3.851708   2.136765
    23  H    6.301860   4.127017   5.913601   6.011577   2.700353
    24  H    5.805372   2.924745   6.426926   5.958626   2.900023
    25  H    4.548904   3.490930   4.702495   5.365602   4.300456
    26  H    4.939565   2.828908   6.226159   6.455496   4.719789
    27  H    2.677288   2.126746   5.242068   5.445583   5.718329
    28  H    2.759871   4.976889   3.287374   2.450009   6.676339
    29  H    2.727819   5.409846   2.549033   3.204307   7.052717
    30  H    4.220515   1.095436   6.924932   6.362583   5.387608
    31  H    4.040590   1.093921   5.997830   4.974573   4.232777
    32  H    2.857091   1.095686   6.180480   5.377748   5.828516
    33  H    5.495998   6.391874   1.096053   2.640057   5.115631
    34  H    5.036089   6.820583   1.096217   2.663893   6.554042
    35  H    4.459712   5.985434   1.095388   3.358403   6.007862
    36  H    4.377043   4.723035   3.213522   0.973345   4.505485
    37  H    7.360626   6.146670   5.009067   4.140725   1.949421
    38  H    7.876965   5.098929   7.513875   6.848381   2.196505
    39  H    7.316300   4.623509   7.195484   5.994912   2.180940
    40  H    8.682991   6.173563   7.747433   6.762577   2.179842
    41  H    7.899046   6.012617   6.240195   6.343907   2.208453
    42  H    8.872697   6.982298   6.820303   6.513362   2.180665
    43  H    8.533203   7.427440   5.580162   5.984313   3.273573
                   16         17         18         19         20
    16  O    0.000000
    17  C    2.372103   0.000000
    18  C    2.408689   2.509367   0.000000
    19  O    2.752542   3.760833   1.427570   0.000000
    20  H    3.628263   4.417315   3.083079   2.617249   0.000000
    21  H    2.504378   4.120252   3.170956   2.630012   1.755399
    22  H    2.563237   2.738761   3.517792   4.015373   3.041886
    23  H    4.083685   3.113575   2.821356   3.607391   2.861349
    24  H    4.104676   2.750041   3.769238   4.721778   3.806111
    25  H    5.351199   5.087677   4.548275   4.698800   2.544024
    26  H    5.914465   4.987549   5.200953   5.765654   3.993231
    27  H    6.518122   6.270915   6.467991   6.679792   4.300483
    28  H    6.423841   7.694745   7.612555   7.188131   5.173112
    29  H    7.032396   8.225121   7.696872   7.110077   4.823082
    30  H    6.232428   5.320131   6.455425   7.129887   5.366826
    31  H    4.785151   4.294116   5.538596   6.139600   4.587291
    32  H    6.330590   6.033433   7.034491   7.454496   5.453708
    33  H    4.925990   6.612296   5.202660   4.149635   2.811608
    34  H    6.268640   7.977564   6.849612   5.873525   4.255673
    35  H    6.123151   7.407478   6.164706   5.298927   3.207503
    36  H    3.940797   5.551514   5.535089   5.191971   3.914422
    37  H    0.978820   3.167830   2.349469   2.166678   3.344251
    38  H    3.348062   1.094159   2.761283   4.135102   4.638838
    39  H    2.668460   1.095953   3.476387   4.593902   4.857981
    40  H    2.568417   1.096550   2.773665   4.005070   5.193886
    41  H    3.378577   2.871123   1.092998   2.062262   3.160493
    42  H    2.691076   2.667299   1.095924   2.030724   4.144290
    43  H    3.628167   4.436856   1.947592   0.974153   3.271744
                   21         22         23         24         25
    21  H    0.000000
    22  H    2.567120   0.000000
    23  H    3.880138   3.034875   0.000000
    24  H    4.299593   2.345590   1.746934   0.000000
    25  H    3.976797   3.637977   2.349289   3.024188   0.000000
    26  H    5.138606   3.871601   2.462847   2.346384   1.744197
    27  H    5.132026   4.145613   4.231938   3.839812   2.454158
    28  H    4.597362   5.018975   7.061370   6.734017   5.750073
    29  H    4.782082   5.623322   6.940567   6.977719   5.209880
    30  H    5.806260   3.740774   4.201178   2.883968   3.763876
    31  H    4.533243   2.284894   3.971674   2.573563   3.882318
    32  H    5.563221   3.798745   5.190721   4.002985   4.317427
    33  H    2.536683   4.833774   5.662155   6.355423   4.825622
    34  H    3.906910   5.822494   7.001260   7.460039   5.761361
    35  H    3.620130   5.311319   5.811377   6.463838   4.278989
    36  H    2.617937   3.212076   5.729270   5.427777   5.297797
    37  H    2.130922   3.135078   4.364541   4.702780   5.436315
    38  H    4.735343   3.250867   2.647256   2.360057   4.841251
    39  H    4.377442   2.474678   3.648128   2.739779   5.343798
    40  H    4.735405   3.680451   4.041895   3.821896   6.098667
    41  H    3.777353   3.882963   2.196929   3.492285   4.087331
    42  H    4.026120   4.309772   3.718991   4.529218   5.611598
    43  H    3.519651   4.944742   4.103639   5.409923   5.214937
                   26         27         28         29         30
    26  H    0.000000
    27  H    2.349003   0.000000
    28  H    6.610344   4.819458   0.000000
    29  H    6.344529   4.513728   1.796509   0.000000
    30  H    2.589273   2.484090   6.039985   6.375460   0.000000
    31  H    3.338995   3.063601   5.041935   5.724811   1.770432
    32  H    3.769722   2.442636   4.595860   5.177624   1.766141
    33  H    6.402196   5.799989   4.171856   3.634403   7.301262
    34  H    7.261885   6.098447   3.294668   2.563710   7.809693
    35  H    5.882005   4.880171   3.769856   2.547891   6.845409
    36  H    6.158292   5.227343   2.632722   3.717468   5.781255
    37  H    6.260360   6.779362   6.369313   6.827680   6.823288
    38  H    4.505534   6.134839   8.238426   8.620491   5.097515
    39  H    5.062115   6.092451   7.363440   8.090779   4.843396
    40  H    6.047400   7.359618   8.503205   9.090340   6.375048
    41  H    4.640340   6.199265   8.007823   7.922216   6.233690
    42  H    6.146475   7.506186   8.517769   8.690959   7.302890
    43  H    6.312474   7.363338   8.008716   7.794308   7.894470
                   31         32         33         34         35
    31  H    0.000000
    32  H    1.763820   0.000000
    33  H    6.283367   6.741119   0.000000
    34  H    6.838726   6.898483   1.752772   0.000000
    35  H    6.183471   6.218143   1.776471   1.777524   0.000000
    36  H    4.262202   4.796267   3.418720   3.605001   4.081365
    37  H    5.413639   6.840237   4.296405   5.735298   5.663004
    38  H    4.427239   6.105270   7.119650   8.513129   7.734082
    39  H    3.679818   5.442950   6.894992   8.086522   7.616753
    40  H    5.305279   7.059209   7.211694   8.633853   8.182110
    41  H    5.608793   7.027741   5.614482   7.253451   6.317099
    42  H    6.343705   7.928084   6.046910   7.711438   7.146783
    43  H    7.014209   8.306980   4.662380   6.414386   5.780186
                   36         37         38         39         40
    36  H    0.000000
    37  H    3.911684   0.000000
    38  H    6.300888   4.037466   0.000000
    39  H    5.277728   3.605161   1.779734   0.000000
    40  H    6.193711   3.306358   1.771747   1.752535   0.000000
    41  H    6.170948   3.385646   2.691819   3.863148   3.280814
    42  H    6.284802   2.658194   2.962914   3.698171   2.478693
    43  H    6.097303   3.016830   4.680544   5.363688   4.563739
                   41         42         43
    41  H    0.000000
    42  H    1.776289   0.000000
    43  H    2.284191   2.238636   0.000000
 Stoichiometry    C15H24O4
 Framework group  C1[X(C15H24O4)]
 Deg. of freedom   123
 Full point group                 C1      NOp   1
 Largest Abelian subgroup         C1      NOp   1
 Largest concise Abelian subgroup C1      NOp   1
                         Standard orientation:                         
 ---------------------------------------------------------------------
 Center     Atomic      Atomic             Coordinates (Angstroms)
 Number     Number       Type             X           Y           Z
 ---------------------------------------------------------------------
      1          6           0       -1.710876    0.674230   -0.170275
      2          6           0       -1.034206   -0.483849   -0.166493
      3          6           0        0.447464   -0.663139   -0.392271
      4          6           0        1.328610    0.476230    0.172748
      5          6           0        1.291560    1.756094   -0.694814
      6          6           0       -0.033572    2.123933   -1.367007
      7          6           0       -1.297113    2.072723   -0.494287
      8          6           0       -3.117225    0.325650    0.118401
      9          6           0       -3.307697   -1.143360    0.331840
     10          6           0       -1.895697   -1.693639    0.118783
     11          8           0       -4.015646    1.153505    0.169085
     12          6           0       -1.183825    2.941856    0.759253
     13          6           0       -1.862865   -2.727763   -1.004490
     14          8           0       -1.447784   -2.322881    1.315648
     15          6           0        2.799709    0.027248    0.495997
     16          8           0        2.731483   -1.020051    1.484268
     17          6           0        3.595989    1.163862    1.152557
     18          6           0        3.604317   -0.523199   -0.705043
     19          8           0        3.044234   -1.759094   -1.148694
     20          1           0        0.629256   -0.800994   -1.464790
     21          1           0        0.731548   -1.602090    0.093801
     22          1           0        0.891392    0.732634    1.149084
     23          1           0        2.039606    1.688475   -1.492590
     24          1           0        1.600001    2.605608   -0.072240
     25          1           0       -0.175583    1.482007   -2.247219
     26          1           0        0.070096    3.141195   -1.768723
     27          1           0       -2.094815    2.508049   -1.112900
     28          1           0       -3.683732   -1.321737    1.343778
     29          1           0       -4.023061   -1.512109   -0.410092
     30          1           0       -0.881425    3.961149    0.495480
     31          1           0       -0.455726    2.549162    1.475024
     32          1           0       -2.147002    3.009079    1.277229
     33          1           0       -0.861887   -3.159378   -1.118874
     34          1           0       -2.532235   -3.565374   -0.776361
     35          1           0       -2.163706   -2.296581   -1.965454
     36          1           0       -1.135790   -1.633942    1.928366
     37          1           0        2.652762   -1.855368    0.980150
     38          1           0        3.813222    1.975442    0.451607
     39          1           0        3.052555    1.576272    2.010293
     40          1           0        4.549881    0.792788    1.546025
     41          1           0        3.633478    0.177356   -1.543504
     42          1           0        4.633671   -0.741630   -0.398829
     43          1           0        3.611767   -2.083114   -1.871114
 ---------------------------------------------------------------------
 Rotational constants (GHZ):      0.5501213      0.2814477      0.2199604
 Standard basis: 6-31G(d) (6D, 7F)
 There are   333 symmetry adapted cartesian basis functions of A   symmetry.
 There are   333 symmetry adapted basis functions of A   symmetry.
   333 basis functions,   628 primitive gaussians,   333 cartesian basis functions
    73 alpha electrons       73 beta electrons
       nuclear repulsion energy      1616.3871448455 Hartrees.
 NAtoms=   43 NActive=   43 NUniq=   43 SFac= 1.00D+00 NAtFMM=   60 NAOKFM=F Big=F
 Integral buffers will be    131072 words long.
 Raffenetti 2 integral format.
 Two-electron integral symmetry is turned on.
 Using the following non-standard input for PCM:
 --- end of non-standard input.
 ------------------------------------------------------------------------------
 Polarizable Continuum Model (PCM)
 =================================
 Model                : PCM (using non-symmetric T matrix).
 Atomic radii         : SMD-Coulomb.
 Polarization charges : Total charges.
 Charge compensation  : None.
 Solution method      : On-the-fly selection.
 Cavity type          : VdW (van der Waals Surface) (Alpha=1.000).
 Cavity algorithm     : GePol (No added spheres)
                        Default sphere list used, NSphG=   43.
                        Lebedev-Laikov grids with approx.  5.0 points / Ang**2.
                        Smoothing algorithm: Karplus/York (Gamma=1.0000).
                        Polarization charges: spherical gaussians, with
                                              point-specific exponents (IZeta= 3).
                        Self-potential: point-specific (ISelfS= 7).
                        Self-field    : sphere-specific E.n sum rule (ISelfD= 2).
 1st derivatives      : Analytical E(r).r(x)/FMM algorithm (CHGder, D1EAlg=3).
                        Cavity 1st derivative terms included.
 Solvent              : Methanol, Eps=  32.613000 Eps(inf)=   1.765709
 ------------------------------------------------------------------------------
 ------------------------------------------------------------------------------
 Atomic radii for non-electrostatic terms: SMD-CDS.
 ------------------------------------------------------------------------------
 Nuclear repulsion after PCM non-electrostatic terms =     1616.3880798060 Hartrees.
 One-electron integrals computed using PRISM.
 NBasis=   333 RedAO= T EigKep=  8.38D-04  NBF=   333
 NBsUse=   333 1.00D-06 EigRej= -1.00D+00 NBFU=   333
 ExpMin= 1.61D-01 ExpMax= 5.48D+03 ExpMxC= 8.25D+02 IAcc=1 IRadAn=         1 AccDes= 0.00D+00
 Harris functional with IExCor=  402 and IRadAn=       1 diagonalized for initial guess.
 HarFok:  IExCor=  402 AccDes= 0.00D+00 IRadAn=         1 IDoV= 1 UseB2=F ITyADJ=14
 ICtDFT=  3500011 ScaDFX=  1.000000  1.000000  1.000000  1.000000
 FoFCou: FMM=F IPFlag=           0 FMFlag=      100000 FMFlg1=           0
         NFxFlg=           0 DoJE=T BraDBF=F KetDBF=T FulRan=T
         wScrn=  0.000000 ICntrl=     500 IOpCl=  0 I1Cent=   200000004 NGrid=           0
         NMat0=    1 NMatS0=      1 NMatT0=    0 NMatD0=    1 NMtDS0=    0 NMtDT0=    0
 Petite list used in FoFCou.
 Keep R1 ints in memory in canonical form, NReq=1565304907.
 Requested convergence on RMS density matrix=1.00D-08 within 128 cycles.
 Requested convergence on MAX density matrix=1.00D-06.
 Requested convergence on             energy=1.00D-06.
 No special actions if energy rises.
 Inv3:  Mode=1 IEnd=    21482928.
 Iteration    1 A*A^-1 deviation from unit magnitude is 4.44D-15 for   2646.
 Iteration    1 A*A^-1 deviation from orthogonality  is 3.20D-15 for   2675   2591.
 Iteration    1 A^-1*A deviation from unit magnitude is 4.77D-15 for   2669.
 Iteration    1 A^-1*A deviation from orthogonality  is 1.71D-08 for   1901   1823.
 Iteration    2 A*A^-1 deviation from unit magnitude is 7.55D-15 for    661.
 Iteration    2 A*A^-1 deviation from orthogonality  is 3.76D-15 for   1563    210.
 Iteration    2 A^-1*A deviation from unit magnitude is 1.11D-15 for     71.
 Iteration    2 A^-1*A deviation from orthogonality  is 3.32D-16 for     16      1.
 Error on total polarization charges =  0.05181
 SCF Done:  E(RB3LYP) =  -886.942035779     A.U. after   12 cycles
            NFock= 12  Conv=0.68D-08     -V/T= 2.0090
 SMD-CDS (non-electrostatic) energy       (kcal/mol) =       0.59
 (included in total energy above)

 **********************************************************************

            Population analysis using the SCF density.

 **********************************************************************

 Orbital symmetries:
       Occupied  (A) (A) (A) (A) (A) (A) (A) (A) (A) (A) (A) (A)
                 (A) (A) (A) (A) (A) (A) (A) (A) (A) (A) (A) (A)
                 (A) (A) (A) (A) (A) (A) (A) (A) (A) (A) (A) (A)
                 (A) (A) (A) (A) (A) (A) (A) (A) (A) (A) (A) (A)
                 (A) (A) (A) (A) (A) (A) (A) (A) (A) (A) (A) (A)
                 (A) (A) (A) (A) (A) (A) (A) (A) (A) (A) (A) (A)
                 (A)
       Virtual   (A) (A) (A) (A) (A) (A) (A) (A) (A) (A) (A) (A)
                 (A) (A) (A) (A) (A) (A) (A) (A) (A) (A) (A) (A)
                 (A) (A) (A) (A) (A) (A) (A) (A) (A) (A) (A) (A)
                 (A) (A) (A) (A) (A) (A) (A) (A) (A) (A) (A) (A)
                 (A) (A) (A) (A) (A) (A) (A) (A) (A) (A) (A) (A)
                 (A) (A) (A) (A) (A) (A) (A) (A) (A) (A) (A) (A)
                 (A) (A) (A) (A) (A) (A) (A) (A) (A) (A) (A) (A)
                 (A) (A) (A) (A) (A) (A) (A) (A) (A) (A) (A) (A)
                 (A) (A) (A) (A) (A) (A) (A) (A) (A) (A) (A) (A)
                 (A) (A) (A) (A) (A) (A) (A) (A) (A) (A) (A) (A)
                 (A) (A) (A) (A) (A) (A) (A) (A) (A) (A) (A) (A)
                 (A) (A) (A) (A) (A) (A) (A) (A) (A) (A) (A) (A)
                 (A) (A) (A) (A) (A) (A) (A) (A) (A) (A) (A) (A)
                 (A) (A) (A) (A) (A) (A) (A) (A) (A) (A) (A) (A)
                 (A) (A) (A) (A) (A) (A) (A) (A) (A) (A) (A) (A)
                 (A) (A) (A) (A) (A) (A) (A) (A) (A) (A) (A) (A)
                 (A) (A) (A) (A) (A) (A) (A) (A) (A) (A) (A) (A)
                 (A) (A) (A) (A) (A) (A) (A) (A) (A) (A) (A) (A)
                 (A) (A) (A) (A) (A) (A) (A) (A) (A) (A) (A) (A)
                 (A) (A) (A) (A) (A) (A) (A) (A) (A) (A) (A) (A)
                 (A) (A) (A) (A) (A) (A) (A) (A) (A) (A) (A) (A)
                 (A) (A) (A) (A) (A) (A) (A) (A)
 The electronic state is 1-A.
 Alpha  occ. eigenvalues --  -19.14667 -19.14422 -19.13875 -19.12959 -10.26275
 Alpha  occ. eigenvalues --  -10.24331 -10.23986 -10.22285 -10.20104 -10.18648
 Alpha  occ. eigenvalues --  -10.18353 -10.18249 -10.17723 -10.17450 -10.17116
 Alpha  occ. eigenvalues --  -10.17103 -10.16892 -10.16784 -10.16588  -1.03264
 Alpha  occ. eigenvalues --   -1.02693  -1.02237  -1.00086  -0.85637  -0.80918
 Alpha  occ. eigenvalues --   -0.78604  -0.75032  -0.73982  -0.71893  -0.68780
 Alpha  occ. eigenvalues --   -0.67203  -0.65115  -0.63347  -0.59599  -0.57128
 Alpha  occ. eigenvalues --   -0.55075  -0.53116  -0.52203  -0.51374  -0.49330
 Alpha  occ. eigenvalues --   -0.48332  -0.46525  -0.46424  -0.45245  -0.45055
 Alpha  occ. eigenvalues --   -0.44394  -0.42930  -0.41977  -0.40994  -0.40133
 Alpha  occ. eigenvalues --   -0.39915  -0.38840  -0.38468  -0.38038  -0.37981
 Alpha  occ. eigenvalues --   -0.37600  -0.36972  -0.36511  -0.35794  -0.35678
 Alpha  occ. eigenvalues --   -0.34706  -0.34440  -0.33403  -0.32438  -0.31925
 Alpha  occ. eigenvalues --   -0.31281  -0.30073  -0.29872  -0.27953  -0.27045
 Alpha  occ. eigenvalues --   -0.26083  -0.24929  -0.23625
 Alpha virt. eigenvalues --   -0.03786   0.05467   0.06933   0.08847   0.10184
 Alpha virt. eigenvalues --    0.10777   0.12284   0.12720   0.13042   0.14148
 Alpha virt. eigenvalues --    0.14475   0.14985   0.15476   0.16526   0.16683
 Alpha virt. eigenvalues --    0.17221   0.17416   0.17849   0.18396   0.18695
 Alpha virt. eigenvalues --    0.19278   0.20003   0.20499   0.21048   0.21467
 Alpha virt. eigenvalues --    0.21965   0.22164   0.23135   0.23407   0.24000
 Alpha virt. eigenvalues --    0.24380   0.25058   0.25373   0.26487   0.26824
 Alpha virt. eigenvalues --    0.27788   0.28699   0.29857   0.31043   0.31908
 Alpha virt. eigenvalues --    0.33570   0.34438   0.35907   0.37008   0.45765
 Alpha virt. eigenvalues --    0.47615   0.49465   0.51711   0.52521   0.53144
 Alpha virt. eigenvalues --    0.53752   0.54739   0.55161   0.56714   0.57454
 Alpha virt. eigenvalues --    0.58149   0.58929   0.60282   0.60718   0.61190
 Alpha virt. eigenvalues --    0.62216   0.62892   0.63772   0.64888   0.65819
 Alpha virt. eigenvalues --    0.66574   0.67614   0.68532   0.69218   0.71303
 Alpha virt. eigenvalues --    0.72058   0.72981   0.74100   0.74508   0.74663
 Alpha virt. eigenvalues --    0.76918   0.77860   0.78257   0.79067   0.80914
 Alpha virt. eigenvalues --    0.81709   0.82397   0.83237   0.83592   0.84117
 Alpha virt. eigenvalues --    0.84958   0.85195   0.85470   0.86863   0.87275
 Alpha virt. eigenvalues --    0.87924   0.88490   0.89276   0.89749   0.90729
 Alpha virt. eigenvalues --    0.90975   0.91314   0.92506   0.93157   0.93801
 Alpha virt. eigenvalues --    0.94291   0.94834   0.95263   0.96146   0.96570
 Alpha virt. eigenvalues --    0.98186   0.98994   0.99275   0.99621   1.00741
 Alpha virt. eigenvalues --    1.02305   1.02764   1.03736   1.04203   1.04598
 Alpha virt. eigenvalues --    1.05843   1.08195   1.08592   1.10013   1.10314
 Alpha virt. eigenvalues --    1.11240   1.12971   1.14501   1.15528   1.17387
 Alpha virt. eigenvalues --    1.17834   1.21035   1.23045   1.25281   1.27382
 Alpha virt. eigenvalues --    1.28422   1.29557   1.35662   1.38572   1.39874
 Alpha virt. eigenvalues --    1.40799   1.42664   1.44380   1.45550   1.46528
 Alpha virt. eigenvalues --    1.50516   1.51778   1.54590   1.57793   1.60505
 Alpha virt. eigenvalues --    1.62294   1.64144   1.65667   1.66877   1.68538
 Alpha virt. eigenvalues --    1.69241   1.71344   1.71796   1.72614   1.74502
 Alpha virt. eigenvalues --    1.76659   1.78501   1.78976   1.79183   1.81329
 Alpha virt. eigenvalues --    1.81719   1.82769   1.83173   1.84147   1.84530
 Alpha virt. eigenvalues --    1.84655   1.87933   1.89010   1.90074   1.90765
 Alpha virt. eigenvalues --    1.92166   1.92647   1.93517   1.94009   1.95045
 Alpha virt. eigenvalues --    1.97854   1.98566   1.99293   2.01337   2.03311
 Alpha virt. eigenvalues --    2.03740   2.04626   2.06077   2.07051   2.07959
 Alpha virt. eigenvalues --    2.08638   2.10712   2.12543   2.14995   2.15846
 Alpha virt. eigenvalues --    2.17936   2.21639   2.21841   2.23710   2.24884
 Alpha virt. eigenvalues --    2.25330   2.26251   2.27063   2.28223   2.29899
 Alpha virt. eigenvalues --    2.31153   2.32094   2.34960   2.35584   2.36249
 Alpha virt. eigenvalues --    2.37642   2.38196   2.39657   2.40764   2.42138
 Alpha virt. eigenvalues --    2.43616   2.44864   2.46520   2.47021   2.49382
 Alpha virt. eigenvalues --    2.50294   2.51542   2.53749   2.55505   2.58370
 Alpha virt. eigenvalues --    2.60720   2.62624   2.65848   2.66789   2.68580
 Alpha virt. eigenvalues --    2.69246   2.74139   2.74794   2.76507   2.77252
 Alpha virt. eigenvalues --    2.79913   2.82943   2.85598   2.87306   2.90623
 Alpha virt. eigenvalues --    2.93804   2.95215   2.99129   3.02438   3.18182
 Alpha virt. eigenvalues --    3.21433   3.83219   3.84726   3.87635   4.01239
 Alpha virt. eigenvalues --    4.12878   4.21400   4.24423   4.27376   4.28793
 Alpha virt. eigenvalues --    4.32438   4.34758   4.40927   4.47956   4.54599
 Alpha virt. eigenvalues --    4.62065   4.66921   4.74072   4.77499   4.78411
          Condensed to atoms (all electrons):
               1          2          3          4          5          6
     1  C    5.116649   0.516320  -0.047477  -0.004893  -0.004347  -0.029128
     2  C    0.516320   5.037286   0.299272  -0.014104  -0.007510  -0.005714
     3  C   -0.047477   0.299272   5.262139   0.341020  -0.035619  -0.002967
     4  C   -0.004893  -0.014104   0.341020   5.065079   0.334947  -0.035864
     5  C   -0.004347  -0.007510  -0.035619   0.334947   5.082392   0.359651
     6  C   -0.029128  -0.005714  -0.002967  -0.035864   0.359651   5.071737
     7  C    0.345746  -0.067627  -0.010982  -0.000226  -0.040459   0.357899
     8  C    0.347026   0.008421   0.005263  -0.000157  -0.000049   0.004314
     9  C   -0.142558  -0.078948   0.007691  -0.000169  -0.000006  -0.000101
    10  C   -0.012589   0.414368  -0.059248   0.002584  -0.000076  -0.000136
    11  O   -0.086654   0.005239  -0.000108   0.000002  -0.000005   0.000279
    12  C   -0.036176  -0.002130   0.001394  -0.003533  -0.003642  -0.049181
    13  C    0.001364  -0.059506  -0.005088   0.000253  -0.000002   0.000013
    14  O   -0.000728  -0.040312  -0.007416  -0.000319  -0.000002   0.000000
    15  C    0.000271   0.002768  -0.024434   0.359444  -0.029369   0.003166
    16  O    0.000034  -0.000012  -0.007612  -0.061819   0.002923  -0.000044
    17  C   -0.000006  -0.000087   0.004745  -0.057873  -0.003412   0.000089
    18  C   -0.000010  -0.000165  -0.009945  -0.045287  -0.004380   0.000047
    19  O   -0.000009   0.000681  -0.001686  -0.000202  -0.000126   0.000006
    20  H   -0.005276  -0.023705   0.346428  -0.027787  -0.005817  -0.000288
    21  H    0.005535  -0.041125   0.347154  -0.047638   0.005660  -0.000101
    22  H   -0.001127  -0.002541  -0.057991   0.362025  -0.038928  -0.003366
    23  H   -0.000008  -0.000120  -0.003709  -0.041202   0.369473  -0.033831
    24  H   -0.000340   0.000000   0.005269  -0.030930   0.370370  -0.037628
    25  H   -0.004348  -0.000499   0.004474  -0.005521  -0.037481   0.370548
    26  H    0.005456   0.000313  -0.000059   0.004453  -0.033017   0.364768
    27  H   -0.051323   0.004399  -0.000217  -0.000054   0.004920  -0.042426
    28  H    0.004057   0.001096  -0.000096   0.000005   0.000000   0.000001
    29  H    0.003921   0.001587  -0.000140   0.000002   0.000000   0.000003
    30  H    0.004648  -0.000009  -0.000033   0.000209  -0.001104  -0.003340
    31  H   -0.005890   0.001483  -0.000433  -0.000405   0.003275  -0.006443
    32  H   -0.007593  -0.000045  -0.000013   0.000051   0.000000   0.005263
    33  H   -0.000151  -0.008418   0.003297   0.000025   0.000000   0.000000
    34  H   -0.000103   0.005261  -0.000027  -0.000002   0.000000   0.000000
    35  H    0.000588   0.000715  -0.000008  -0.000014   0.000000   0.000000
    36  H    0.002573  -0.000293  -0.000708   0.000046   0.000008   0.000001
    37  H   -0.000002   0.000042   0.001645  -0.000634  -0.000167   0.000004
    38  H   -0.000001   0.000000  -0.000064  -0.002950   0.001601   0.000090
    39  H   -0.000004  -0.000004   0.000017  -0.005734  -0.000825  -0.000041
    40  H    0.000000   0.000002  -0.000110   0.005178   0.000117  -0.000001
    41  H    0.000000  -0.000019   0.000703  -0.005504  -0.000211  -0.000116
    42  H    0.000000   0.000011   0.000125   0.005145   0.000033   0.000003
    43  H    0.000000  -0.000012   0.000033  -0.000082  -0.000002   0.000000
               7          8          9         10         11         12
     1  C    0.345746   0.347026  -0.142558  -0.012589  -0.086654  -0.036176
     2  C   -0.067627   0.008421  -0.078948   0.414368   0.005239  -0.002130
     3  C   -0.010982   0.005263   0.007691  -0.059248  -0.000108   0.001394
     4  C   -0.000226  -0.000157  -0.000169   0.002584   0.000002  -0.003533
     5  C   -0.040459  -0.000049  -0.000006  -0.000076  -0.000005  -0.003642
     6  C    0.357899   0.004314  -0.000101  -0.000136   0.000279  -0.049181
     7  C    5.024061  -0.053160   0.008054   0.005559   0.000563   0.354646
     8  C   -0.053160   4.531903   0.331197  -0.058116   0.525204  -0.000933
     9  C    0.008054   0.331197   5.485903   0.290765  -0.077868  -0.000249
    10  C    0.005559  -0.058116   0.290765   4.722192   0.004177  -0.000157
    11  O    0.000563   0.525204  -0.077868   0.004177   8.203849  -0.003677
    12  C    0.354646  -0.000933  -0.000249  -0.000157  -0.003677   5.149580
    13  C   -0.000148   0.000174  -0.058384   0.368574  -0.000080  -0.000003
    14  O   -0.000071   0.001732  -0.055115   0.199243  -0.000021   0.000007
    15  C   -0.000079   0.000000   0.000002  -0.000092   0.000000   0.000019
    16  O   -0.000001   0.000000   0.000000  -0.000046   0.000000   0.000001
    17  C   -0.000010   0.000000   0.000000   0.000001   0.000000  -0.000007
    18  C    0.000005   0.000000   0.000000   0.000002   0.000000  -0.000002
    19  O    0.000000   0.000000   0.000000   0.000009   0.000000   0.000000
    20  H    0.001101  -0.000109  -0.000178   0.000502   0.000002  -0.000066
    21  H   -0.000064  -0.000120   0.000647  -0.007881   0.000001   0.000006
    22  H    0.003486  -0.000074  -0.000042   0.000159   0.000000  -0.001501
    23  H    0.005204   0.000003   0.000000   0.000000   0.000000  -0.000021
    24  H   -0.006419  -0.000002   0.000000   0.000005   0.000000   0.004965
    25  H   -0.037603   0.000083  -0.000009  -0.000066  -0.000002   0.005712
    26  H   -0.031823  -0.000106   0.000004   0.000003   0.000003  -0.004550
    27  H    0.375202  -0.006752   0.000601  -0.000220   0.009824  -0.043974
    28  H   -0.000081  -0.016798   0.343751  -0.022655  -0.000443   0.000019
    29  H   -0.000077  -0.017256   0.340094  -0.025847  -0.000274  -0.000004
    30  H   -0.031248  -0.000040   0.000004   0.000003   0.000024   0.368112
    31  H   -0.030800  -0.000220   0.000020  -0.000021   0.000051   0.372832
    32  H   -0.027257   0.002990   0.000099  -0.000003   0.006727   0.365552
    33  H   -0.000002  -0.000070   0.005363  -0.022748   0.000001   0.000000
    34  H    0.000004   0.000277  -0.008018  -0.022656   0.000000   0.000000
    35  H   -0.000032  -0.000128  -0.000691  -0.024678  -0.000010   0.000000
    36  H   -0.000082   0.000068   0.000095  -0.024207  -0.000029  -0.000005
    37  H    0.000000   0.000000   0.000000  -0.000008   0.000000   0.000000
    38  H    0.000006   0.000000   0.000000   0.000000   0.000000  -0.000003
    39  H    0.000007   0.000000   0.000000   0.000000   0.000000  -0.000017
    40  H    0.000000   0.000000   0.000000   0.000000   0.000000   0.000000
    41  H    0.000001   0.000000   0.000000   0.000000   0.000000   0.000000
    42  H    0.000000   0.000000   0.000000   0.000000   0.000000   0.000000
    43  H    0.000000   0.000000   0.000000   0.000000   0.000000   0.000000
              13         14         15         16         17         18
     1  C    0.001364  -0.000728   0.000271   0.000034  -0.000006  -0.000010
     2  C   -0.059506  -0.040312   0.002768  -0.000012  -0.000087  -0.000165
     3  C   -0.005088  -0.007416  -0.024434  -0.007612   0.004745  -0.009945
     4  C    0.000253  -0.000319   0.359444  -0.061819  -0.057873  -0.045287
     5  C   -0.000002  -0.000002  -0.029369   0.002923  -0.003412  -0.004380
     6  C    0.000013   0.000000   0.003166  -0.000044   0.000089   0.000047
     7  C   -0.000148  -0.000071  -0.000079  -0.000001  -0.000010   0.000005
     8  C    0.000174   0.001732   0.000000   0.000000   0.000000   0.000000
     9  C   -0.058384  -0.055115   0.000002   0.000000   0.000000   0.000000
    10  C    0.368574   0.199243  -0.000092  -0.000046   0.000001   0.000002
    11  O   -0.000080  -0.000021   0.000000   0.000000   0.000000   0.000000
    12  C   -0.000003   0.000007   0.000019   0.000001  -0.000007  -0.000002
    13  C    5.205526  -0.056199   0.000004   0.000002   0.000000   0.000000
    14  O   -0.056199   8.400027  -0.000013  -0.000013   0.000000   0.000000
    15  C    0.000004  -0.000013   4.708076   0.209851   0.374855   0.363026
    16  O    0.000002  -0.000013   0.209851   8.422519  -0.053926  -0.039583
    17  C    0.000000   0.000000   0.374855  -0.053926   5.198227  -0.058890
    18  C    0.000000   0.000000   0.363026  -0.039583  -0.058890   4.938531
    19  O   -0.000010   0.000000  -0.044313  -0.005824   0.002400   0.223346
    20  H    0.001352   0.000244  -0.004085   0.000178  -0.000058   0.002251
    21  H   -0.002938   0.015354  -0.004659   0.014827   0.000386  -0.001556
    22  H    0.000012   0.000072  -0.034713   0.003274  -0.008516   0.006103
    23  H    0.000000   0.000000  -0.006364   0.000053  -0.001958   0.002807
    24  H    0.000000   0.000000  -0.004809  -0.000022   0.003684  -0.000076
    25  H   -0.000003   0.000001  -0.000076   0.000000   0.000005   0.000009
    26  H    0.000000   0.000000  -0.000066   0.000000   0.000003  -0.000002
    27  H    0.000022  -0.000001   0.000002   0.000000   0.000000   0.000000
    28  H    0.001887   0.003351   0.000000   0.000000   0.000000   0.000000
    29  H   -0.001696   0.002748   0.000000   0.000000   0.000000   0.000000
    30  H    0.000000   0.000000  -0.000001   0.000000  -0.000002   0.000000
    31  H    0.000001  -0.000001   0.000001  -0.000008   0.000009   0.000000
    32  H    0.000000   0.000000   0.000000   0.000000   0.000000   0.000000
    33  H    0.359970   0.000441  -0.000002  -0.000005   0.000000   0.000001
    34  H    0.362270   0.000867   0.000000   0.000000   0.000000   0.000000
    35  H    0.362608   0.003129   0.000000   0.000000   0.000000   0.000000
    36  H    0.007348   0.236663  -0.000008   0.000164  -0.000001   0.000001
    37  H    0.000002  -0.000046  -0.031188   0.231591   0.007000  -0.014254
    38  H    0.000000   0.000000  -0.023566   0.003397   0.360099  -0.002310
    39  H    0.000000   0.000000  -0.024822  -0.000057   0.366389   0.005051
    40  H    0.000000   0.000000  -0.022438   0.002008   0.357555  -0.006466
    41  H    0.000000   0.000000  -0.030159   0.003507  -0.000190   0.352858
    42  H    0.000000   0.000000  -0.031885  -0.000966  -0.005692   0.365597
    43  H    0.000000   0.000000   0.005209   0.000167  -0.000194  -0.018339
              19         20         21         22         23         24
     1  C   -0.000009  -0.005276   0.005535  -0.001127  -0.000008  -0.000340
     2  C    0.000681  -0.023705  -0.041125  -0.002541  -0.000120   0.000000
     3  C   -0.001686   0.346428   0.347154  -0.057991  -0.003709   0.005269
     4  C   -0.000202  -0.027787  -0.047638   0.362025  -0.041202  -0.030930
     5  C   -0.000126  -0.005817   0.005660  -0.038928   0.369473   0.370370
     6  C    0.000006  -0.000288  -0.000101  -0.003366  -0.033831  -0.037628
     7  C    0.000000   0.001101  -0.000064   0.003486   0.005204  -0.006419
     8  C    0.000000  -0.000109  -0.000120  -0.000074   0.000003  -0.000002
     9  C    0.000000  -0.000178   0.000647  -0.000042   0.000000   0.000000
    10  C    0.000009   0.000502  -0.007881   0.000159   0.000000   0.000005
    11  O    0.000000   0.000002   0.000001   0.000000   0.000000   0.000000
    12  C    0.000000  -0.000066   0.000006  -0.001501  -0.000021   0.004965
    13  C   -0.000010   0.001352  -0.002938   0.000012   0.000000   0.000000
    14  O    0.000000   0.000244   0.015354   0.000072   0.000000   0.000000
    15  C   -0.044313  -0.004085  -0.004659  -0.034713  -0.006364  -0.004809
    16  O   -0.005824   0.000178   0.014827   0.003274   0.000053  -0.000022
    17  C    0.002400  -0.000058   0.000386  -0.008516  -0.001958   0.003684
    18  C    0.223346   0.002251  -0.001556   0.006103   0.002807  -0.000076
    19  O    8.311243   0.007192   0.000665  -0.000108  -0.000175  -0.000003
    20  H    0.007192   0.553311  -0.029152   0.005681   0.002487   0.000038
    21  H    0.000665  -0.029152   0.589529  -0.000750  -0.000095  -0.000153
    22  H   -0.000108   0.005681  -0.000750   0.620395   0.006072  -0.009099
    23  H   -0.000175   0.002487  -0.000095   0.006072   0.593467  -0.037823
    24  H   -0.000003   0.000038  -0.000153  -0.009099  -0.037823   0.595018
    25  H   -0.000012   0.000801  -0.000003  -0.000169  -0.006579   0.005898
    26  H    0.000000  -0.000075   0.000003  -0.000085  -0.000786  -0.006667
    27  H    0.000000   0.000045   0.000002   0.000030  -0.000163  -0.000077
    28  H    0.000000  -0.000004  -0.000004  -0.000002   0.000000   0.000000
    29  H    0.000000   0.000014  -0.000030   0.000001   0.000000   0.000000
    30  H    0.000000   0.000002   0.000000   0.000022  -0.000017   0.000632
    31  H    0.000000   0.000013  -0.000001   0.005468  -0.000015  -0.000304
    32  H    0.000000   0.000000   0.000000  -0.000028   0.000000  -0.000056
    33  H    0.000046   0.000217   0.002791  -0.000001   0.000000   0.000000
    34  H    0.000000   0.000004  -0.000117   0.000000   0.000000   0.000000
    35  H    0.000000   0.000142   0.000225   0.000000   0.000000   0.000000
    36  H   -0.000001   0.000050  -0.000009   0.000540   0.000000   0.000000
    37  H    0.027725  -0.000216   0.002560  -0.000594   0.000001   0.000000
    38  H    0.000013  -0.000006  -0.000016   0.000120   0.001220   0.000550
    39  H   -0.000052   0.000004   0.000008   0.005355   0.000207   0.000566
    40  H   -0.000044   0.000002  -0.000018  -0.000088  -0.000065   0.000045
    41  H   -0.037747  -0.000611  -0.000068  -0.000083   0.006121  -0.000002
    42  H   -0.042208   0.000084  -0.000108  -0.000154  -0.000247  -0.000015
    43  H    0.242561   0.000167   0.000078   0.000010   0.000025   0.000000
              25         26         27         28         29         30
     1  C   -0.004348   0.005456  -0.051323   0.004057   0.003921   0.004648
     2  C   -0.000499   0.000313   0.004399   0.001096   0.001587  -0.000009
     3  C    0.004474  -0.000059  -0.000217  -0.000096  -0.000140  -0.000033
     4  C   -0.005521   0.004453  -0.000054   0.000005   0.000002   0.000209
     5  C   -0.037481  -0.033017   0.004920   0.000000   0.000000  -0.001104
     6  C    0.370548   0.364768  -0.042426   0.000001   0.000003  -0.003340
     7  C   -0.037603  -0.031823   0.375202  -0.000081  -0.000077  -0.031248
     8  C    0.000083  -0.000106  -0.006752  -0.016798  -0.017256  -0.000040
     9  C   -0.000009   0.000004   0.000601   0.343751   0.340094   0.000004
    10  C   -0.000066   0.000003  -0.000220  -0.022655  -0.025847   0.000003
    11  O   -0.000002   0.000003   0.009824  -0.000443  -0.000274   0.000024
    12  C    0.005712  -0.004550  -0.043974   0.000019  -0.000004   0.368112
    13  C   -0.000003   0.000000   0.000022   0.001887  -0.001696   0.000000
    14  O    0.000001   0.000000  -0.000001   0.003351   0.002748   0.000000
    15  C   -0.000076  -0.000066   0.000002   0.000000   0.000000  -0.000001
    16  O    0.000000   0.000000   0.000000   0.000000   0.000000   0.000000
    17  C    0.000005   0.000003   0.000000   0.000000   0.000000  -0.000002
    18  C    0.000009  -0.000002   0.000000   0.000000   0.000000   0.000000
    19  O   -0.000012   0.000000   0.000000   0.000000   0.000000   0.000000
    20  H    0.000801  -0.000075   0.000045  -0.000004   0.000014   0.000002
    21  H   -0.000003   0.000003   0.000002  -0.000004  -0.000030   0.000000
    22  H   -0.000169  -0.000085   0.000030  -0.000002   0.000001   0.000022
    23  H   -0.006579  -0.000786  -0.000163   0.000000   0.000000  -0.000017
    24  H    0.005898  -0.006667  -0.000077   0.000000   0.000000   0.000632
    25  H    0.602288  -0.036660  -0.002705   0.000000   0.000000  -0.000015
    26  H   -0.036660   0.599006  -0.005017   0.000000   0.000000   0.003866
    27  H   -0.002705  -0.005017   0.611865  -0.000014  -0.000003  -0.002781
    28  H    0.000000   0.000000  -0.000014   0.504376  -0.016657   0.000000
    29  H    0.000000   0.000000  -0.000003  -0.016657   0.515809   0.000000
    30  H   -0.000015   0.003866  -0.002781   0.000000   0.000000   0.564899
    31  H   -0.000055  -0.000159   0.005537  -0.000002   0.000000  -0.029013
    32  H   -0.000161  -0.000036  -0.004328  -0.000003   0.000001  -0.028457
    33  H   -0.000002   0.000000   0.000000  -0.000178   0.000128   0.000000
    34  H    0.000000   0.000000   0.000000   0.000544   0.001607   0.000000
    35  H    0.000017   0.000000  -0.000001   0.000064   0.000860   0.000000
    36  H    0.000000   0.000000   0.000003   0.000877  -0.000092   0.000000
    37  H    0.000000   0.000000   0.000000   0.000000   0.000000   0.000000
    38  H   -0.000001  -0.000004   0.000000   0.000000   0.000000  -0.000001
    39  H   -0.000001   0.000001   0.000000   0.000000   0.000000   0.000000
    40  H    0.000000   0.000000   0.000000   0.000000   0.000000   0.000000
    41  H    0.000006   0.000002   0.000000   0.000000   0.000000   0.000000
    42  H   -0.000001   0.000000   0.000000   0.000000   0.000000   0.000000
    43  H    0.000000   0.000000   0.000000   0.000000   0.000000   0.000000
              31         32         33         34         35         36
     1  C   -0.005890  -0.007593  -0.000151  -0.000103   0.000588   0.002573
     2  C    0.001483  -0.000045  -0.008418   0.005261   0.000715  -0.000293
     3  C   -0.000433  -0.000013   0.003297  -0.000027  -0.000008  -0.000708
     4  C   -0.000405   0.000051   0.000025  -0.000002  -0.000014   0.000046
     5  C    0.003275   0.000000   0.000000   0.000000   0.000000   0.000008
     6  C   -0.006443   0.005263   0.000000   0.000000   0.000000   0.000001
     7  C   -0.030800  -0.027257  -0.000002   0.000004  -0.000032  -0.000082
     8  C   -0.000220   0.002990  -0.000070   0.000277  -0.000128   0.000068
     9  C    0.000020   0.000099   0.005363  -0.008018  -0.000691   0.000095
    10  C   -0.000021  -0.000003  -0.022748  -0.022656  -0.024678  -0.024207
    11  O    0.000051   0.006727   0.000001   0.000000  -0.000010  -0.000029
    12  C    0.372832   0.365552   0.000000   0.000000   0.000000  -0.000005
    13  C    0.000001   0.000000   0.359970   0.362270   0.362608   0.007348
    14  O   -0.000001   0.000000   0.000441   0.000867   0.003129   0.236663
    15  C    0.000001   0.000000  -0.000002   0.000000   0.000000  -0.000008
    16  O   -0.000008   0.000000  -0.000005   0.000000   0.000000   0.000164
    17  C    0.000009   0.000000   0.000000   0.000000   0.000000  -0.000001
    18  C    0.000000   0.000000   0.000001   0.000000   0.000000   0.000001
    19  O    0.000000   0.000000   0.000046   0.000000   0.000000  -0.000001
    20  H    0.000013   0.000000   0.000217   0.000004   0.000142   0.000050
    21  H   -0.000001   0.000000   0.002791  -0.000117   0.000225  -0.000009
    22  H    0.005468  -0.000028  -0.000001   0.000000   0.000000   0.000540
    23  H   -0.000015   0.000000   0.000000   0.000000   0.000000   0.000000
    24  H   -0.000304  -0.000056   0.000000   0.000000   0.000000   0.000000
    25  H   -0.000055  -0.000161  -0.000002   0.000000   0.000017   0.000000
    26  H   -0.000159  -0.000036   0.000000   0.000000   0.000000   0.000000
    27  H    0.005537  -0.004328   0.000000   0.000000  -0.000001   0.000003
    28  H   -0.000002  -0.000003  -0.000178   0.000544   0.000064   0.000877
    29  H    0.000000   0.000001   0.000128   0.001607   0.000860  -0.000092
    30  H   -0.029013  -0.028457   0.000000   0.000000   0.000000   0.000000
    31  H    0.552982  -0.030273   0.000000   0.000000   0.000000   0.000015
    32  H   -0.030273   0.563921   0.000000   0.000000   0.000000  -0.000001
    33  H    0.000000   0.000000   0.551191  -0.030688  -0.025382  -0.000119
    34  H    0.000000   0.000000  -0.030688   0.550242  -0.025972  -0.000216
    35  H    0.000000   0.000000  -0.025382  -0.025972   0.539088  -0.000244
    36  H    0.000015  -0.000001  -0.000119  -0.000216  -0.000244   0.342536
    37  H    0.000000   0.000000  -0.000003   0.000000   0.000000  -0.000004
    38  H   -0.000004   0.000000   0.000000   0.000000   0.000000   0.000000
    39  H    0.000118   0.000000   0.000000   0.000000   0.000000   0.000000
    40  H    0.000000   0.000000   0.000000   0.000000   0.000000   0.000000
    41  H    0.000000   0.000000   0.000000   0.000000   0.000000   0.000000
    42  H    0.000000   0.000000   0.000000   0.000000   0.000000   0.000000
    43  H    0.000000   0.000000  -0.000001   0.000000   0.000000   0.000000
              37         38         39         40         41         42
     1  C   -0.000002  -0.000001  -0.000004   0.000000   0.000000   0.000000
     2  C    0.000042   0.000000  -0.000004   0.000002  -0.000019   0.000011
     3  C    0.001645  -0.000064   0.000017  -0.000110   0.000703   0.000125
     4  C   -0.000634  -0.002950  -0.005734   0.005178  -0.005504   0.005145
     5  C   -0.000167   0.001601  -0.000825   0.000117  -0.000211   0.000033
     6  C    0.000004   0.000090  -0.000041  -0.000001  -0.000116   0.000003
     7  C    0.000000   0.000006   0.000007   0.000000   0.000001   0.000000
     8  C    0.000000   0.000000   0.000000   0.000000   0.000000   0.000000
     9  C    0.000000   0.000000   0.000000   0.000000   0.000000   0.000000
    10  C   -0.000008   0.000000   0.000000   0.000000   0.000000   0.000000
    11  O    0.000000   0.000000   0.000000   0.000000   0.000000   0.000000
    12  C    0.000000  -0.000003  -0.000017   0.000000   0.000000   0.000000
    13  C    0.000002   0.000000   0.000000   0.000000   0.000000   0.000000
    14  O   -0.000046   0.000000   0.000000   0.000000   0.000000   0.000000
    15  C   -0.031188  -0.023566  -0.024822  -0.022438  -0.030159  -0.031885
    16  O    0.231591   0.003397  -0.000057   0.002008   0.003507  -0.000966
    17  C    0.007000   0.360099   0.366389   0.357555  -0.000190  -0.005692
    18  C   -0.014254  -0.002310   0.005051  -0.006466   0.352858   0.365597
    19  O    0.027725   0.000013  -0.000052  -0.000044  -0.037747  -0.042208
    20  H   -0.000216  -0.000006   0.000004   0.000002  -0.000611   0.000084
    21  H    0.002560  -0.000016   0.000008  -0.000018  -0.000068  -0.000108
    22  H   -0.000594   0.000120   0.005355  -0.000088  -0.000083  -0.000154
    23  H    0.000001   0.001220   0.000207  -0.000065   0.006121  -0.000247
    24  H    0.000000   0.000550   0.000566   0.000045  -0.000002  -0.000015
    25  H    0.000000  -0.000001  -0.000001   0.000000   0.000006  -0.000001
    26  H    0.000000  -0.000004   0.000001   0.000000   0.000002   0.000000
    27  H    0.000000   0.000000   0.000000   0.000000   0.000000   0.000000
    28  H    0.000000   0.000000   0.000000   0.000000   0.000000   0.000000
    29  H    0.000000   0.000000   0.000000   0.000000   0.000000   0.000000
    30  H    0.000000  -0.000001   0.000000   0.000000   0.000000   0.000000
    31  H    0.000000  -0.000004   0.000118   0.000000   0.000000   0.000000
    32  H    0.000000   0.000000   0.000000   0.000000   0.000000   0.000000
    33  H   -0.000003   0.000000   0.000000   0.000000   0.000000   0.000000
    34  H    0.000000   0.000000   0.000000   0.000000   0.000000   0.000000
    35  H    0.000000   0.000000   0.000000   0.000000   0.000000   0.000000
    36  H   -0.000004   0.000000   0.000000   0.000000   0.000000   0.000000
    37  H    0.344339  -0.000237  -0.000211   0.000075   0.001249  -0.000857
    38  H   -0.000237   0.544497  -0.026472  -0.025600   0.002265   0.000000
    39  H   -0.000211  -0.026472   0.550858  -0.031197  -0.000213  -0.000036
    40  H    0.000075  -0.025600  -0.031197   0.559105   0.000040   0.005219
    41  H    0.001249   0.002265  -0.000213   0.000040   0.598991  -0.043720
    42  H   -0.000857   0.000000  -0.000036   0.005219  -0.043720   0.606054
    43  H   -0.000902  -0.000005   0.000004  -0.000005  -0.003405  -0.004116
              43
     1  C    0.000000
     2  C   -0.000012
     3  C    0.000033
     4  C   -0.000082
     5  C   -0.000002
     6  C    0.000000
     7  C    0.000000
     8  C    0.000000
     9  C    0.000000
    10  C    0.000000
    11  O    0.000000
    12  C    0.000000
    13  C    0.000000
    14  O    0.000000
    15  C    0.005209
    16  O    0.000167
    17  C   -0.000194
    18  C   -0.018339
    19  O    0.242561
    20  H    0.000167
    21  H    0.000078
    22  H    0.000010
    23  H    0.000025
    24  H    0.000000
    25  H    0.000000
    26  H    0.000000
    27  H    0.000000
    28  H    0.000000
    29  H    0.000000
    30  H    0.000000
    31  H    0.000000
    32  H    0.000000
    33  H   -0.000001
    34  H    0.000000
    35  H    0.000000
    36  H    0.000000
    37  H   -0.000902
    38  H   -0.000005
    39  H    0.000004
    40  H   -0.000005
    41  H   -0.003405
    42  H   -0.004116
    43  H    0.334889
 Mulliken charges:
               1
     1  C    0.086551
     2  C    0.053639
     3  C   -0.354479
     4  C   -0.087565
     5  C   -0.288814
     6  C   -0.287169
     7  C   -0.143293
     8  C    0.395434
     9  C   -0.391953
    10  C    0.273306
    11  O   -0.586772
    12  C   -0.473013
    13  C   -0.487325
    14  O   -0.703622
    15  C    0.290447
    16  O   -0.724558
    17  C   -0.484626
    18  C   -0.058368
    19  O   -0.683369
    20  H    0.175124
    21  H    0.151176
    22  H    0.141135
    23  H    0.146036
    24  H    0.147386
    25  H    0.142129
    26  H    0.141230
    27  H    0.147605
    28  H    0.196907
    29  H    0.195304
    30  H    0.153639
    31  H    0.162242
    32  H    0.153648
    33  H    0.164299
    34  H    0.166723
    35  H    0.169722
    36  H    0.435029
    37  H    0.433090
    38  H    0.167381
    39  H    0.161099
    40  H    0.156686
    41  H    0.156305
    42  H    0.147732
    43  H    0.443921
 Sum of Mulliken charges =   0.00000
 Mulliken charges with hydrogens summed into heavy atoms:
               1
     1  C    0.086551
     2  C    0.053639
     3  C   -0.028179
     4  C    0.053570
     5  C    0.004608
     6  C   -0.003810
     7  C    0.004312
     8  C    0.395434
     9  C    0.000257
    10  C    0.273306
    11  O   -0.586772
    12  C   -0.003484
    13  C    0.013419
    14  O   -0.268592
    15  C    0.290447
    16  O   -0.291468
    17  C    0.000541
    18  C    0.245669
    19  O   -0.239448
 Electronic spatial extent (au):  <R**2>=           5299.6554
 Charge=              0.0000 electrons
 Dipole moment (field-independent basis, Debye):
    X=              6.3465    Y=             -0.4261    Z=             -3.9490  Tot=              7.4869
 Quadrupole moment (field-independent basis, Debye-Ang):
   XX=           -121.9034   YY=           -117.3963   ZZ=           -110.8563
   XY=              8.6813   XZ=             -9.5999   YZ=              6.4935
 Traceless Quadrupole moment (field-independent basis, Debye-Ang):
   XX=             -5.1847   YY=             -0.6776   ZZ=              5.8624
   XY=              8.6813   XZ=             -9.5999   YZ=              6.4935
 Octapole moment (field-independent basis, Debye-Ang**2):
  XXX=            170.7607  YYY=             -5.3260  ZZZ=             -7.0964  XYY=             32.6140
  XXY=            -70.1204  XXZ=            -51.1350  XZZ=              2.8359  YZZ=             -8.8794
  YYZ=            -19.7358  XYZ=             12.4135
 Hexadecapole moment (field-independent basis, Debye-Ang**3):
 XXXX=          -4272.8304 YYYY=          -2037.9893 ZZZZ=           -640.5770 XXXY=            102.9916
 XXXZ=           -152.3168 YYYX=            -74.1384 YYYZ=             32.8208 ZZZX=            -86.4347
 ZZZY=             17.8634 XXYY=          -1016.0610 XXZZ=           -746.7706 YYZZ=           -443.5354
 XXYZ=             70.8146 YYXZ=             -3.5981 ZZXY=            -33.4977
 N-N= 1.616388079806D+03 E-N=-5.298896684618D+03  KE= 8.789898473804D+02
 D1PCM: PCM CHGder 1st derivatives, ID1Alg=3 FixD1E=F DoIter=F DoCFld=F I1PDM=0.
 Calling FoFJK, ICntrl=      2127 FMM=F ISym2X=0 I1Cent= 0 IOpClX= 0 NMat=1 NMatS=1 NMatT=0.
 ***** Axes restored to original set *****
 -------------------------------------------------------------------
 Center     Atomic                   Forces (Hartrees/Bohr)
 Number     Number              X              Y              Z
 -------------------------------------------------------------------
      1        6          -0.017894152   -0.012437732   -0.000095243
      2        6           0.024594386    0.002457647   -0.007253469
      3        6          -0.000682812   -0.004637137    0.002824491
      4        6          -0.000833285    0.003764646   -0.003048064
      5        6           0.004103994    0.004619068    0.003112931
      6        6           0.001088137   -0.002545988   -0.005276633
      7        6           0.003921744    0.004460734   -0.004773662
      8        6          -0.000339609    0.018743442   -0.000035134
      9        6           0.003349161    0.006577378   -0.006812960
     10        6          -0.007342311   -0.006473485    0.001555525
     11        8          -0.016821427    0.011315080    0.000763754
     12        6          -0.002199200    0.004468194    0.005695519
     13        6           0.006539887   -0.008047458   -0.000009855
     14        8           0.012443665   -0.013018929    0.007002652
     15        6           0.000056306   -0.002072816   -0.001517811
     16        8           0.000894638   -0.007152805   -0.002373324
     17        6           0.000887296   -0.000125561    0.001309052
     18        6           0.001207940   -0.001471751   -0.000992920
     19        8          -0.005077160   -0.005754558   -0.002253613
     20        1           0.000798814   -0.000677721   -0.000710135
     21        1          -0.000478910    0.000155047   -0.001889488
     22        1           0.003554308   -0.001222336    0.000028764
     23        1           0.001510801   -0.000808760   -0.000743729
     24        1           0.001202431   -0.001324162    0.000441889
     25        1          -0.002640614   -0.000880666    0.000949972
     26        1          -0.000422468    0.000202942    0.000858611
     27        1          -0.002990380   -0.001658358    0.002022970
     28        1          -0.000338847   -0.003234590   -0.001478592
     29        1          -0.003014826   -0.001551536    0.002739053
     30        1           0.000174744    0.001180147   -0.000443227
     31        1           0.001102559   -0.000467668    0.000116420
     32        1          -0.000406518   -0.000299326   -0.000001349
     33        1           0.001099402    0.002195522   -0.000562556
     34        1          -0.001890326    0.001293969    0.000995882
     35        1          -0.000852961    0.001217471    0.001677691
     36        1          -0.002651954   -0.000460141   -0.000080491
     37        1           0.000568685    0.002651165    0.003762320
     38        1          -0.000752514   -0.000026062    0.000112438
     39        1          -0.002310410    0.000654066   -0.001354640
     40        1          -0.000129098   -0.001987403   -0.002719205
     41        1           0.000129858    0.005584423    0.001087883
     42        1           0.002312146    0.007357053    0.004506003
     43        1          -0.001471120   -0.000561044    0.002862279
 -------------------------------------------------------------------
 Cartesian Forces:  Max     0.024594386 RMS     0.005015660

 GradGradGradGradGradGradGradGradGradGradGradGradGradGradGradGradGradGrad
 Berny optimization.
 FormGI is forming the generalized inverse of G from B-inverse, IUseBI=4.
 Internal  Forces:  Max     0.020120725 RMS     0.003575063
 Search for a local minimum.
 Step number   1 out of a maximum of  258
 All quantities printed in internal units (Hartrees-Bohrs-Radians)
 Mixed Optimization -- RFO/linear search
 Second derivative matrix not updated -- first step.
 ITU=  0
     Eigenvalues ---    0.00230   0.00230   0.00300   0.00340   0.00375
     Eigenvalues ---    0.00407   0.00532   0.00677   0.00756   0.00909
     Eigenvalues ---    0.01095   0.01142   0.01205   0.01327   0.01368
     Eigenvalues ---    0.01393   0.02451   0.02494   0.03068   0.03849
     Eigenvalues ---    0.03888   0.04280   0.04432   0.04604   0.04731
     Eigenvalues ---    0.04842   0.04891   0.04915   0.05062   0.05286
     Eigenvalues ---    0.05369   0.05388   0.05486   0.05564   0.05564
     Eigenvalues ---    0.05570   0.05615   0.05618   0.05839   0.05898
     Eigenvalues ---    0.05961   0.06013   0.06986   0.07785   0.08044
     Eigenvalues ---    0.08448   0.08981   0.09090   0.09181   0.09721
     Eigenvalues ---    0.10367   0.11568   0.12113   0.13584   0.13805
     Eigenvalues ---    0.14688   0.15975   0.16000   0.16000   0.16000
     Eigenvalues ---    0.16000   0.16000   0.16000   0.16000   0.16000
     Eigenvalues ---    0.16000   0.16000   0.16000   0.16000   0.16188
     Eigenvalues ---    0.16744   0.17290   0.18565   0.19566   0.20755
     Eigenvalues ---    0.22017   0.23409   0.24653   0.25000   0.25886
     Eigenvalues ---    0.26895   0.27112   0.27917   0.27941   0.28479
     Eigenvalues ---    0.28873   0.28943   0.29463   0.29687   0.29980
     Eigenvalues ---    0.30878   0.32130   0.32323   0.33675   0.33757
     Eigenvalues ---    0.33833   0.33836   0.33877   0.33965   0.34067
     Eigenvalues ---    0.34070   0.34104   0.34122   0.34134   0.34137
     Eigenvalues ---    0.34160   0.34164   0.34192   0.34197   0.34263
     Eigenvalues ---    0.34285   0.34334   0.34336   0.34363   0.34468
     Eigenvalues ---    0.39369   0.41340   0.41797   0.51586   0.51615
     Eigenvalues ---    0.52537   0.52699   0.94183
 RFO step:  Lambda=-1.40593881D-02 EMin= 2.30000000D-03
 Linear search not attempted -- first point.
 Iteration  1 RMS(Cart)=  0.04424423 RMS(Int)=  0.00097938
 Iteration  2 RMS(Cart)=  0.00138669 RMS(Int)=  0.00025965
 Iteration  3 RMS(Cart)=  0.00000228 RMS(Int)=  0.00025965
 Iteration  4 RMS(Cart)=  0.00000000 RMS(Int)=  0.00025965
 Variable       Old X    -DE/DX   Delta X   Delta X   Delta X     New X
                                 (Linear)    (Quad)   (Total)
    R1        2.53466   0.01628   0.00000   0.03271   0.03275   2.56742
    R2        2.82321   0.00530   0.00000   0.01738   0.01748   2.84068
    R3        2.79185   0.00228   0.00000   0.00640   0.00648   2.79833
    R4        2.85246  -0.00114   0.00000  -0.00021  -0.00024   2.85223
    R5        2.85789   0.00779   0.00000   0.02668   0.02659   2.88448
    R6        2.92378   0.00089   0.00000   0.00086   0.00082   2.92460
    R7        2.07212   0.00090   0.00000   0.00254   0.00254   2.07466
    R8        2.06888  -0.00107   0.00000  -0.00301  -0.00301   2.06588
    R9        2.92272   0.00156   0.00000   0.00345   0.00335   2.92607
   R10        2.97006  -0.00219   0.00000  -0.00801  -0.00801   2.96205
   R11        2.07881  -0.00165   0.00000  -0.00472  -0.00472   2.07410
   R12        2.89265   0.00689   0.00000   0.02020   0.02017   2.91283
   R13        2.07060   0.00160   0.00000   0.00449   0.00449   2.07510
   R14        2.07389  -0.00044   0.00000  -0.00124  -0.00124   2.07265
   R15        2.90354   0.00462   0.00000   0.01170   0.01177   2.91531
   R16        2.07613   0.00003   0.00000   0.00008   0.00008   2.07621
   R17        2.07607  -0.00014   0.00000  -0.00038  -0.00038   2.07569
   R18        2.89047   0.00709   0.00000   0.02297   0.02297   2.91344
   R19        2.07743   0.00042   0.00000   0.00121   0.00121   2.07863
   R20        2.82817   0.01398   0.00000   0.03714   0.03720   2.86538
   R21        2.31063   0.02012   0.00000   0.02105   0.02105   2.33168
   R22        2.89192   0.01500   0.00000   0.04594   0.04589   2.93781
   R23        2.06771  -0.00064   0.00000  -0.00178  -0.00178   2.06593
   R24        2.06852   0.00060   0.00000   0.00168   0.00168   2.07020
   R25        2.88592   0.00083   0.00000   0.00267   0.00267   2.88859
   R26        2.69182   0.01501   0.00000   0.03474   0.03474   2.72656
   R27        2.07007   0.00125   0.00000   0.00352   0.00352   2.07360
   R28        2.06721   0.00099   0.00000   0.00277   0.00277   2.06998
   R29        2.07055   0.00035   0.00000   0.00098   0.00098   2.07152
   R30        2.07124   0.00026   0.00000   0.00073   0.00073   2.07197
   R31        2.07155   0.00029   0.00000   0.00083   0.00083   2.07238
   R32        2.06998  -0.00071   0.00000  -0.00199  -0.00199   2.06799
   R33        1.83935  -0.00119   0.00000  -0.00220  -0.00220   1.83716
   R34        2.72420   0.00424   0.00000   0.01039   0.01039   2.73459
   R35        2.90122  -0.00345   0.00000  -0.01136  -0.01136   2.88987
   R36        2.92321  -0.00731   0.00000  -0.02492  -0.02492   2.89829
   R37        1.84970  -0.00427   0.00000  -0.00806  -0.00806   1.84164
   R38        2.06766  -0.00024   0.00000  -0.00067  -0.00067   2.06700
   R39        2.07105   0.00033   0.00000   0.00092   0.00092   2.07197
   R40        2.07218  -0.00042   0.00000  -0.00118  -0.00118   2.07100
   R41        2.69772   0.00772   0.00000   0.01806   0.01806   2.71577
   R42        2.06547   0.00285   0.00000   0.00794   0.00794   2.07341
   R43        2.07100   0.00208   0.00000   0.00585   0.00585   2.07684
   R44        1.84088  -0.00284   0.00000  -0.00527  -0.00527   1.83562
    A1        2.30382  -0.00794   0.00000  -0.02827  -0.02824   2.27558
    A2        1.85040   0.01374   0.00000   0.05520   0.05525   1.90565
    A3        2.12572  -0.00577   0.00000  -0.02583  -0.02601   2.09971
    A4        2.21097   0.00644   0.00000   0.02678   0.02683   2.23780
    A5        1.98650  -0.00508   0.00000  -0.01530  -0.01534   1.97116
    A6        2.08559  -0.00136   0.00000  -0.01161  -0.01164   2.07395
    A7        2.00087  -0.00098   0.00000  -0.00980  -0.00981   1.99106
    A8        1.90072   0.00030   0.00000   0.00577   0.00572   1.90644
    A9        1.86520   0.00038   0.00000   0.00178   0.00188   1.86708
   A10        1.93409   0.00030   0.00000   0.00215   0.00225   1.93634
   A11        1.89828   0.00084   0.00000   0.00840   0.00833   1.90661
   A12        1.85816  -0.00085   0.00000  -0.00839  -0.00839   1.84976
   A13        1.97240   0.00030   0.00000   0.00471   0.00467   1.97707
   A14        1.97992   0.00028   0.00000   0.00997   0.00990   1.98982
   A15        1.84357   0.00067   0.00000   0.00087   0.00087   1.84445
   A16        1.95431  -0.00021   0.00000   0.00074   0.00070   1.95501
   A17        1.87072   0.00078   0.00000   0.01043   0.01031   1.88103
   A18        1.82974  -0.00190   0.00000  -0.02946  -0.02940   1.80033
   A19        2.05547  -0.00059   0.00000  -0.01056  -0.01064   2.04483
   A20        1.91876  -0.00163   0.00000  -0.00964  -0.00961   1.90915
   A21        1.89190   0.00027   0.00000  -0.00084  -0.00080   1.89110
   A22        1.86096   0.00164   0.00000   0.00498   0.00489   1.86585
   A23        1.88221   0.00050   0.00000   0.01741   0.01740   1.89961
   A24        1.84308  -0.00013   0.00000   0.00010   0.00001   1.84309
   A25        2.04257   0.00228   0.00000   0.00579   0.00579   2.04836
   A26        1.90003   0.00084   0.00000   0.01331   0.01339   1.91342
   A27        1.87695  -0.00049   0.00000  -0.00106  -0.00110   1.87585
   A28        1.90635  -0.00178   0.00000  -0.01722  -0.01728   1.88908
   A29        1.89247  -0.00187   0.00000  -0.00852  -0.00850   1.88397
   A30        1.83409   0.00093   0.00000   0.00830   0.00818   1.84228
   A31        1.96291  -0.00037   0.00000  -0.00506  -0.00508   1.95782
   A32        1.95484   0.00103   0.00000   0.00934   0.00934   1.96418
   A33        1.86686  -0.00166   0.00000  -0.02621  -0.02622   1.84064
   A34        1.96671   0.00007   0.00000   0.01015   0.01006   1.97677
   A35        1.83786   0.00188   0.00000   0.02128   0.02126   1.85913
   A36        1.86492  -0.00107   0.00000  -0.01155  -0.01167   1.85325
   A37        1.96125  -0.01457   0.00000  -0.06056  -0.06041   1.90085
   A38        2.15052   0.01014   0.00000   0.04107   0.04091   2.19143
   A39        2.17140   0.00442   0.00000   0.01941   0.01927   2.19067
   A40        1.78817   0.01156   0.00000   0.04876   0.04848   1.83665
   A41        1.91309  -0.00189   0.00000   0.00689   0.00722   1.92031
   A42        1.89354  -0.00338   0.00000   0.00235   0.00179   1.89533
   A43        1.96842  -0.00449   0.00000  -0.02723  -0.02776   1.94066
   A44        1.96871  -0.00089   0.00000   0.00750   0.00686   1.97557
   A45        1.92553  -0.00027   0.00000  -0.03114  -0.03137   1.89415
   A46        1.83818  -0.00563   0.00000  -0.02760  -0.02775   1.81043
   A47        1.97219   0.00076   0.00000  -0.01332  -0.01336   1.95883
   A48        1.91001   0.00302   0.00000   0.01758   0.01731   1.92732
   A49        1.94521   0.00376   0.00000   0.01901   0.01918   1.96440
   A50        1.90921   0.00573   0.00000   0.05292   0.05312   1.96234
   A51        1.88823  -0.00715   0.00000  -0.04429  -0.04474   1.84349
   A52        1.93032  -0.00005   0.00000  -0.00046  -0.00047   1.92986
   A53        1.96227  -0.00063   0.00000  -0.00383  -0.00383   1.95845
   A54        1.93605  -0.00028   0.00000  -0.00123  -0.00123   1.93481
   A55        1.88372   0.00026   0.00000   0.00077   0.00077   1.88449
   A56        1.87487   0.00023   0.00000   0.00176   0.00176   1.87663
   A57        1.87318   0.00053   0.00000   0.00338   0.00337   1.87655
   A58        1.94233  -0.00040   0.00000   0.00118   0.00116   1.94350
   A59        1.92966  -0.00183   0.00000  -0.00913  -0.00925   1.92041
   A60        1.95283  -0.00264   0.00000  -0.02012  -0.02027   1.93257
   A61        1.85300   0.00258   0.00000   0.02452   0.02453   1.87754
   A62        1.89049   0.00126   0.00000   0.00463   0.00459   1.89508
   A63        1.89193   0.00141   0.00000   0.00146   0.00122   1.89315
   A64        1.89341  -0.00068   0.00000  -0.00389  -0.00389   1.88952
   A65        1.87993   0.00161   0.00000   0.02307   0.02301   1.90294
   A66        1.94113  -0.00222   0.00000  -0.01938  -0.01937   1.92176
   A67        2.01398   0.00178   0.00000   0.00927   0.00884   2.02282
   A68        1.84338   0.00061   0.00000   0.00254   0.00269   1.84607
   A69        1.87378  -0.00091   0.00000   0.00210   0.00189   1.87567
   A70        1.90255  -0.00085   0.00000  -0.01648  -0.01651   1.88605
   A71        1.84493   0.00326   0.00000   0.01873   0.01873   1.86366
   A72        1.95859   0.00019   0.00000  -0.00239  -0.00245   1.95614
   A73        1.93490  -0.00134   0.00000  -0.00628  -0.00629   1.92861
   A74        1.93275  -0.00335   0.00000  -0.01725  -0.01728   1.91548
   A75        1.89727   0.00010   0.00000  -0.00314  -0.00317   1.89410
   A76        1.88406   0.00132   0.00000   0.00487   0.00480   1.88886
   A77        1.85236   0.00336   0.00000   0.02617   0.02619   1.87855
   A78        1.92334  -0.00614   0.00000  -0.02069  -0.02039   1.90295
   A79        1.96212  -0.00155   0.00000  -0.02205  -0.02232   1.93980
   A80        1.92041  -0.00503   0.00000  -0.04485  -0.04508   1.87533
   A81        1.90388   0.00545   0.00000   0.04231   0.04191   1.94579
   A82        1.85749   0.00750   0.00000   0.05786   0.05733   1.91483
   A83        1.89340   0.00043   0.00000  -0.00739  -0.00969   1.88371
   A84        1.86487   0.00176   0.00000   0.01011   0.01011   1.87498
    D1        0.10375  -0.00075   0.00000  -0.01394  -0.01390   0.08985
    D2       -3.05451  -0.00093   0.00000  -0.02310  -0.02301  -3.07753
    D3       -3.12579  -0.00047   0.00000   0.00055   0.00061  -3.12518
    D4       -0.00087  -0.00065   0.00000  -0.00861  -0.00850  -0.00937
    D5        0.37035   0.00030   0.00000   0.00912   0.00885   0.37920
    D6       -1.86565  -0.00036   0.00000  -0.00840  -0.00863  -1.87428
    D7        2.37979   0.00138   0.00000   0.01636   0.01618   2.39596
    D8       -2.67175  -0.00077   0.00000  -0.01046  -0.01029  -2.68204
    D9        1.37544  -0.00143   0.00000  -0.02799  -0.02778   1.34766
   D10       -0.66232   0.00031   0.00000  -0.00322  -0.00297  -0.66529
   D11        0.01509  -0.00037   0.00000  -0.00691  -0.00683   0.00825
   D12       -3.12181   0.00011   0.00000   0.01091   0.01109  -3.11071
   D13        3.07981  -0.00040   0.00000   0.00503   0.00526   3.08507
   D14       -0.05709   0.00008   0.00000   0.02285   0.02319  -0.03390
   D15        0.61230   0.00011   0.00000   0.00799   0.00814   0.62044
   D16       -1.56541   0.00019   0.00000   0.00776   0.00786  -1.55754
   D17        2.71698   0.00083   0.00000   0.01378   0.01387   2.73085
   D18       -2.51177   0.00032   0.00000   0.01762   0.01772  -2.49405
   D19        1.59371   0.00040   0.00000   0.01739   0.01745   1.61115
   D20       -0.40710   0.00105   0.00000   0.02341   0.02346  -0.38364
   D21       -0.01277   0.00132   0.00000   0.01993   0.01940   0.00664
   D22        2.11453   0.00263   0.00000   0.01709   0.01723   2.13176
   D23       -2.06346  -0.00384   0.00000  -0.03569  -0.03611  -2.09957
   D24        3.11347   0.00123   0.00000   0.01190   0.01164   3.12511
   D25       -1.04243   0.00255   0.00000   0.00906   0.00947  -1.03296
   D26        1.06277  -0.00392   0.00000  -0.04372  -0.04387   1.01890
   D27       -1.32832   0.00005   0.00000  -0.00094  -0.00082  -1.32913
   D28        2.70607  -0.00018   0.00000  -0.01513  -0.01511   2.69096
   D29        0.71162   0.00156   0.00000   0.01469   0.01473   0.72635
   D30        0.83169  -0.00005   0.00000   0.00104   0.00114   0.83283
   D31       -1.41710  -0.00027   0.00000  -0.01316  -0.01315  -1.43025
   D32        2.87163   0.00147   0.00000   0.01667   0.01669   2.88831
   D33        2.86856  -0.00041   0.00000  -0.00289  -0.00278   2.86578
   D34        0.61976  -0.00063   0.00000  -0.01709  -0.01707   0.60269
   D35       -1.37469   0.00111   0.00000   0.01274   0.01277  -1.36192
   D36        0.62902   0.00120   0.00000  -0.00410  -0.00400   0.62502
   D37       -1.50624   0.00079   0.00000   0.00539   0.00539  -1.50085
   D38        2.77035   0.00166   0.00000   0.01090   0.01092   2.78127
   D39        2.89094   0.00166   0.00000   0.01458   0.01468   2.90562
   D40        0.75568   0.00126   0.00000   0.02408   0.02406   0.77975
   D41       -1.25091   0.00213   0.00000   0.02959   0.02960  -1.22131
   D42       -1.39483  -0.00027   0.00000  -0.01425  -0.01421  -1.40903
   D43        2.75310  -0.00067   0.00000  -0.00476  -0.00482   2.74828
   D44        0.74651   0.00020   0.00000   0.00075   0.00072   0.74722
   D45       -1.05297   0.00049   0.00000   0.03250   0.03241  -1.02056
   D46       -3.06512   0.00001   0.00000   0.02646   0.02653  -3.03859
   D47        1.03949   0.00164   0.00000   0.05799   0.05814   1.09762
   D48        2.97221   0.00001   0.00000   0.01649   0.01635   2.98856
   D49        0.96006  -0.00046   0.00000   0.01046   0.01047   0.97053
   D50       -1.21852   0.00116   0.00000   0.04199   0.04208  -1.17644
   D51        0.94976   0.00028   0.00000   0.02077   0.02061   0.97037
   D52       -1.06240  -0.00019   0.00000   0.01474   0.01473  -1.04767
   D53        3.04221   0.00144   0.00000   0.04627   0.04634   3.08855
   D54        0.81909   0.00192   0.00000   0.02276   0.02271   0.84179
   D55       -1.35212   0.00189   0.00000   0.03037   0.03030  -1.32182
   D56        2.95262   0.00064   0.00000   0.01469   0.01461   2.96724
   D57        2.98356   0.00070   0.00000   0.00647   0.00643   2.98999
   D58        0.81235   0.00067   0.00000   0.01408   0.01403   0.82638
   D59       -1.16609  -0.00058   0.00000  -0.00160  -0.00166  -1.16775
   D60       -1.32716   0.00157   0.00000   0.01699   0.01704  -1.31012
   D61        2.78482   0.00154   0.00000   0.02460   0.02464   2.80945
   D62        0.80638   0.00029   0.00000   0.00892   0.00895   0.81532
   D63       -1.25698  -0.00126   0.00000  -0.01875  -0.01886  -1.27585
   D64        0.97276  -0.00009   0.00000  -0.00161  -0.00171   0.97105
   D65        2.99929  -0.00021   0.00000   0.00249   0.00254   3.00182
   D66        0.91103   0.00011   0.00000  -0.01090  -0.01103   0.90000
   D67        3.14077   0.00128   0.00000   0.00625   0.00612  -3.13629
   D68       -1.11589   0.00116   0.00000   0.01034   0.01037  -1.10552
   D69        2.90073  -0.00071   0.00000  -0.01457  -0.01463   2.88610
   D70       -1.15272   0.00046   0.00000   0.00257   0.00253  -1.15019
   D71        0.87381   0.00034   0.00000   0.00667   0.00677   0.88058
   D72       -3.13981   0.00093   0.00000   0.02239   0.02245  -3.11736
   D73        1.03631   0.00107   0.00000   0.02434   0.02440   1.06071
   D74       -1.06129   0.00101   0.00000   0.02350   0.02355  -1.03774
   D75        0.90939   0.00050   0.00000   0.01290   0.01280   0.92219
   D76       -1.19768   0.00064   0.00000   0.01485   0.01475  -1.18292
   D77        2.98791   0.00058   0.00000   0.01401   0.01391   3.00182
   D78       -1.10089  -0.00116   0.00000  -0.01119  -0.01115  -1.11204
   D79        3.07523  -0.00103   0.00000  -0.00924  -0.00920   3.06603
   D80        0.97763  -0.00108   0.00000  -0.01009  -0.01005   0.96758
   D81       -0.02200   0.00106   0.00000   0.01801   0.01808  -0.00392
   D82        2.07203   0.00123   0.00000   0.01595   0.01615   2.08818
   D83       -2.10753  -0.00230   0.00000  -0.01644  -0.01666  -2.12419
   D84        3.11483   0.00059   0.00000   0.00000   0.00023   3.11506
   D85       -1.07433   0.00075   0.00000  -0.00206  -0.00170  -1.07603
   D86        1.02930  -0.00278   0.00000  -0.03445  -0.03451   0.99479
   D87        0.01983  -0.00119   0.00000  -0.02071  -0.02106  -0.00123
   D88       -2.12484  -0.00067   0.00000   0.00232   0.00221  -2.12263
   D89        2.07107   0.00213   0.00000   0.01100   0.01010   2.08117
   D90       -2.03526  -0.00367   0.00000  -0.04486  -0.04452  -2.07978
   D91        2.10325  -0.00315   0.00000  -0.02183  -0.02125   2.08200
   D92        0.01597  -0.00035   0.00000  -0.01314  -0.01336   0.00261
   D93        2.05201   0.00113   0.00000   0.01372   0.01388   2.06589
   D94       -0.09267   0.00165   0.00000   0.03675   0.03715  -0.05551
   D95       -2.17995   0.00444   0.00000   0.04544   0.04505  -2.13490
   D96        1.12897   0.00006   0.00000  -0.02285  -0.02250   1.10648
   D97       -3.09938   0.00185   0.00000   0.00257   0.00284  -3.09653
   D98       -0.98872   0.00058   0.00000  -0.01554  -0.01515  -1.00387
   D99       -3.08826  -0.00401   0.00000  -0.05395  -0.05382   3.14110
   D100      -1.03342  -0.00223   0.00000  -0.02853  -0.02848  -1.06191
   D101       1.07723  -0.00349   0.00000  -0.04664  -0.04647   1.03076
   D102      -0.98859   0.00074   0.00000  -0.00563  -0.00607  -0.99466
   D103       1.06625   0.00253   0.00000   0.01979   0.01926   1.08551
   D104      -3.10628   0.00126   0.00000   0.00168   0.00128  -3.10501
   D105       0.60513   0.00135   0.00000   0.06345   0.06395   0.66907
   D106      -1.40045   0.00324   0.00000   0.05750   0.05670  -1.34375
   D107       2.76070  -0.00040   0.00000   0.02970   0.03000   2.79071
   D108       1.54923   0.00154   0.00000   0.01980   0.01975   1.56898
   D109      -2.65819   0.00008   0.00000   0.01006   0.01012  -2.64807
   D110      -0.62988  -0.00103   0.00000  -0.00662  -0.00662  -0.63650
   D111      -1.22232   0.00048   0.00000   0.01507   0.01496  -1.20736
   D112       0.90284  -0.00022   0.00000   0.00485   0.00475   0.90759
   D113       2.95417   0.00101   0.00000   0.02255   0.02241   2.97658
   D114       3.02621  -0.00065   0.00000  -0.00394  -0.00395   3.02226
   D115      -1.13181  -0.00135   0.00000  -0.01416  -0.01416  -1.14598
   D116       0.91951  -0.00012   0.00000   0.00355   0.00350   0.92302
   D117       1.01758   0.00049   0.00000   0.00007   0.00022   1.01780
   D118      -3.14044  -0.00022   0.00000  -0.01014  -0.00999   3.13275
   D119      -1.08912   0.00102   0.00000   0.00756   0.00767  -1.08144
   D120      -1.16858  -0.00194   0.00000  -0.05948  -0.05946  -1.22804
   D121       0.95925  -0.00040   0.00000  -0.03521  -0.03557   0.92368
   D122       3.07161  -0.00442   0.00000  -0.09092  -0.09065   2.98095
   D123       0.92724   0.00058   0.00000  -0.02260  -0.02258   0.90466
   D124       3.05507   0.00212   0.00000   0.00167   0.00131   3.05638
   D125      -1.11576  -0.00190   0.00000  -0.05403  -0.05377  -1.16954
   D126       2.91614   0.00041   0.00000  -0.02670  -0.02660   2.88954
   D127      -1.23921   0.00195   0.00000  -0.00243  -0.00271  -1.24193
   D128       0.87314  -0.00208   0.00000  -0.05814  -0.05780   0.81534
   D129      -3.09171   0.00164   0.00000   0.03404   0.03418  -3.05753
   D130       1.02952   0.00398   0.00000   0.04688   0.04799   1.07751
   D131      -1.01000  -0.00332   0.00000   0.00308   0.00183  -1.00817
         Item               Value     Threshold  Converged?
 Maximum Force            0.020121     0.000450     NO 
 RMS     Force            0.003575     0.000300     NO 
 Maximum Displacement     0.259075     0.001800     NO 
 RMS     Displacement     0.044283     0.001200     NO 
 Predicted change in Energy=-7.907862D-03
 GradGradGradGradGradGradGradGradGradGradGradGradGradGradGradGradGradGrad

                          Input orientation:                          
 ---------------------------------------------------------------------
 Center     Atomic      Atomic             Coordinates (Angstroms)
 Number     Number       Type             X           Y           Z
 ---------------------------------------------------------------------
      1          6           0       -1.708109    0.667198   -0.171664
      2          6           0       -0.981205   -0.480191   -0.202492
      3          6           0        0.499403   -0.641226   -0.447355
      4          6           0        1.364640    0.498035    0.143079
      5          6           0        1.306969    1.803552   -0.687505
      6          6           0       -0.039869    2.158508   -1.347771
      7          6           0       -1.303291    2.084743   -0.465557
      8          6           0       -3.121398    0.340075    0.125683
      9          6           0       -3.251980   -1.160295    0.301705
     10          6           0       -1.819214   -1.723249    0.084643
     11          8           0       -4.047140    1.153000    0.193446
     12          6           0       -1.207782    2.948221    0.808104
     13          6           0       -1.755227   -2.739845   -1.055086
     14          8           0       -1.316091   -2.411980    1.248381
     15          6           0        2.837821    0.075280    0.471592
     16          8           0        2.814659   -1.022480    1.414163
     17          6           0        3.566667    1.217137    1.181208
     18          6           0        3.691577   -0.363065   -0.724742
     19          8           0        3.214352   -1.632201   -1.201059
     20          1           0        0.677828   -0.751339   -1.525009
     21          1           0        0.796386   -1.590869    0.005521
     22          1           0        0.939516    0.711184    1.132264
     23          1           0        2.054180    1.757761   -1.490865
     24          1           0        1.616308    2.636168   -0.044055
     25          1           0       -0.198168    1.521656   -2.228943
     26          1           0        0.042681    3.182826   -1.735658
     27          1           0       -2.125864    2.507092   -1.061306
     28          1           0       -3.618469   -1.388917    1.305992
     29          1           0       -3.978088   -1.535693   -0.427657
     30          1           0       -0.934794    3.980354    0.554640
     31          1           0       -0.462373    2.564900    1.513298
     32          1           0       -2.170740    2.980405    1.330921
     33          1           0       -0.737123   -3.123377   -1.191296
     34          1           0       -2.404291   -3.595266   -0.832325
     35          1           0       -2.086644   -2.288813   -1.995457
     36          1           0       -1.038058   -1.746158    1.899931
     37          1           0        2.791989   -1.843410    0.889455
     38          1           0        3.749003    2.065342    0.515088
     39          1           0        2.984462    1.568531    2.041289
     40          1           0        4.533140    0.862591    1.557083
     41          1           0        3.679343    0.394455   -1.518382
     42          1           0        4.726974   -0.465503   -0.370769
     43          1           0        3.816223   -1.923534   -1.905636
 ---------------------------------------------------------------------
                    Distance matrix (angstroms):
                    1          2          3          4          5
     1  C    0.000000
     2  C    1.358618   0.000000
     3  C    2.580909   1.509335   0.000000
     4  C    3.093455   2.565021   1.547632   0.000000
     5  C    3.263141   3.269016   2.585880   1.548409   0.000000
     6  C    2.527896   3.026634   2.989996   2.636750   1.541402
     7  C    1.503226   2.598429   3.268172   3.163216   2.634727
     8  C    1.480814   2.315375   3.794934   4.488852   4.734287
     9  C    2.438718   2.423463   3.860492   4.907993   5.526929
    10  C    2.406715   1.526401   2.613385   3.882582   4.775727
    11  O    2.416686   3.496288   4.929596   5.451502   5.464959
    12  C    2.532457   3.581431   4.168307   3.614280   3.141828
    13  C    3.520028   2.536151   3.139569   4.653282   5.491322
    14  O    3.413435   2.439055   3.050756   4.108065   5.329053
    15  C    4.629214   3.917639   2.612669   1.567452   2.583396
    16  O    5.081859   4.161278   2.995165   2.455642   3.831004
    17  C    5.473204   5.047642   3.938761   2.538453   2.990352
    18  C    5.524848   4.703334   3.216254   2.628544   3.222106
    19  O    5.529694   4.463963   2.986812   3.125068   3.963111
    20  H    3.088120   2.138916   1.097860   2.194348   2.761287
    21  H    3.376797   2.106349   1.093214   2.169183   3.501867
    22  H    2.951624   2.624903   2.125537   1.097565   2.154030
    23  H    4.133333   3.985210   3.043252   2.175350   1.098093
    24  H    3.865860   4.060033   3.485891   2.161010   1.096798
    25  H    2.691175   2.954157   2.887684   3.019380   2.172771
    26  H    3.440891   4.100809   4.060996   3.533458   2.144632
    27  H    2.085951   3.312350   4.144981   4.203626   3.524066
    28  H    3.171837   3.171193   4.537636   5.453836   6.198857
    29  H    3.173494   3.185293   4.566003   5.745131   6.256989
    30  H    3.478871   4.524585   4.941652   4.193247   3.362572
    31  H    2.827053   3.533512   3.879229   3.080163   2.924680
    32  H    2.796912   3.967628   4.838196   4.480183   4.189688
    33  H    4.043627   2.832621   2.871153   4.394610   5.357868
    34  H    4.369181   3.482177   4.160047   5.649015   6.552989
    35  H    3.493924   2.776298   3.434938   4.924552   5.474925
    36  H    3.250348   2.454809   3.015695   3.727719   4.979399
    37  H    5.261179   4.157849   2.913461   2.841965   4.241747
    38  H    5.675078   5.419366   4.337246   2.877504   2.734647
    39  H    5.265908   4.995831   4.153540   2.715324   3.211780
    40  H    6.479192   5.941983   4.748712   3.488796   4.041257
    41  H    5.559918   4.921106   3.511660   2.851146   2.881679
    42  H    6.537044   5.710678   4.231914   3.535214   4.116475
    43  H    6.343249   5.291433   3.843461   4.008926   4.655252
                    6          7          8          9         10
     6  C    0.000000
     7  C    1.542717   0.000000
     8  C    3.869572   2.588233   0.000000
     9  C    4.904373   3.862170   1.516293   0.000000
    10  C    4.503989   3.881972   2.440220   1.554623   0.000000
    11  O    4.409605   2.971723   1.233870   2.448536   3.639821
    12  C    2.575939   1.541729   3.306062   4.616826   4.766537
    13  C    5.198267   4.881439   3.570231   2.564397   1.528576
    14  O    5.409076   4.812304   3.477555   2.492103   1.442834
    15  C    3.991368   4.697339   5.975120   6.216203   5.007236
    16  O    5.088742   5.490509   6.225232   6.169333   4.871497
    17  C    4.504333   5.213546   6.827414   7.274590   6.233461
    18  C    4.546447   5.568451   6.901757   7.064145   5.733587
    19  O    4.998095   5.896247   6.766967   6.655407   5.195970
    20  H    3.002285   3.618098   4.283700   4.352875   3.125829
    21  H    4.072904   4.259188   4.369441   4.081959   2.620143
    22  H    3.033894   3.077317   4.200232   4.664858   3.825515
    23  H    2.136848   3.525732   5.604433   6.315354   5.440849
    24  H    2.161193   3.000964   5.267514   6.183276   5.551927
    25  H    1.098682   2.155898   3.935184   4.787777   4.302312
    26  H    1.098407   2.151878   4.642975   5.819651   5.554253
    27  H    2.134232   1.099964   2.663831   4.071322   4.393520
    28  H    5.695003   4.534837   2.151655   1.093241   2.200179
    29  H    5.477526   4.501504   2.135090   1.095503   2.226739
    30  H    2.781938   2.184018   4.268123   5.644431   5.790871
    31  H    2.920510   2.203080   3.734399   4.809048   4.719142
    32  H    3.520158   2.186781   3.054127   4.401563   4.878641
    33  H    5.330006   5.288834   4.406212   3.522393   2.181582
    34  H    6.241962   5.797347   4.113263   2.816681   2.165085
    35  H    4.938365   4.699173   3.532846   2.812208   2.172141
    36  H    5.175941   4.510176   3.441021   2.792671   1.976360
    37  H    5.388872   5.834189   6.349732   6.110782   4.682452
    38  H    4.223088   5.146622   7.094406   7.711292   6.748611
    39  H    4.580434   4.993553   6.516147   7.026084   6.143255
    40  H    5.570457   6.296717   7.804734   8.141015   7.014773
    41  H    4.119895   5.365833   6.996856   7.333022   6.106431
    42  H    5.528360   6.548040   7.905211   8.037329   6.681460
    43  H    5.643025   6.659545   7.575010   7.444084   5.979923
                   11         12         13         14         15
    11  O    0.000000
    12  C    3.415051   0.000000
    13  C    4.686783   6.010430   0.000000
    14  O    4.613089   5.379342   2.367763   0.000000
    15  C    6.974347   4.973322   5.599264   4.903555   0.000000
    16  O    7.301174   5.684523   5.470868   4.361340   1.447085
    17  C    7.677880   5.092271   6.998662   6.084104   1.529251
    18  C    7.939096   6.108842   5.951964   5.759167   1.533708
    19  O    7.901344   6.676247   5.093613   5.208908   2.419717
    20  H    5.376328   4.762949   3.177221   3.798043   3.055370
    21  H    5.569908   5.026347   2.992618   2.584857   2.675954
    22  H    5.093458   3.117740   4.894460   3.854270   2.108180
    23  H    6.358360   4.164475   5.910156   6.020709   2.701124
    24  H    5.859252   2.966317   6.425803   5.979393   2.883770
    25  H    4.562725   3.504007   4.686445   5.367963   4.313017
    26  H    4.956639   2.844191   6.226852   6.484798   4.726690
    27  H    2.664445   2.128887   5.260015   5.494329   5.735996
    28  H    2.807642   4.986989   3.297176   2.520103   6.672613
    29  H    2.760363   5.413611   2.604758   3.265458   7.061197
    30  H    4.220319   1.097300   6.958837   6.441165   5.430389
    31  H    4.072595   1.095385   6.033937   5.056516   4.263172
    32  H    2.855545   1.096203   6.211839   5.460316   5.853535
    33  H    5.582214   6.409635   1.096442   2.606399   5.077089
    34  H    5.128079   6.851267   1.096655   2.629389   6.530914
    35  H    4.525584   6.004904   1.094333   3.336376   5.993798
    36  H    4.513510   4.822663   3.199043   0.972183   4.514446
    37  H    7.499105   6.242156   5.026132   4.162742   1.964200
    38  H    7.855932   5.043318   7.473407   6.799949   2.189176
    39  H    7.282212   4.582488   7.114372   5.913368   2.171463
    40  H    8.692815   6.153780   7.703540   6.710559   2.161540
    41  H    7.950112   5.984835   6.290710   6.362816   2.184040
    42  H    8.939964   6.947271   6.903611   6.552027   2.137970
    43  H    8.700786   7.505931   5.694809   6.043762   3.256339
                   16         17         18         19         20
    16  O    0.000000
    17  C    2.373956   0.000000
    18  C    2.403899   2.478969   0.000000
    19  O    2.714941   3.730690   1.437125   0.000000
    20  H    3.643940   4.420848   3.142271   2.704592   0.000000
    21  H    2.526017   4.116016   3.228454   2.702610   1.749682
    22  H    2.569284   2.675875   3.489458   4.013817   3.044429
    23  H    4.092341   3.117669   2.786739   3.594695   2.862009
    24  H    4.116813   2.705332   3.710185   4.702274   3.814338
    25  H    5.368610   5.088796   4.576560   4.759060   2.535626
    26  H    5.940524   4.979007   5.187459   5.790490   3.990669
    27  H    6.557026   6.252820   6.495667   6.758046   4.323550
    28  H    6.444463   7.644165   7.655914   7.282303   5.184519
    29  H    7.056706   8.190839   7.764475   7.234546   4.847364
    30  H    6.310747   5.318939   6.473439   7.197129   5.414278
    31  H    4.859842   4.261445   5.553117   6.204974   4.639915
    32  H    6.394077   6.004112   7.054878   7.529029   5.495142
    33  H    4.880302   6.556786   5.239311   4.223488   2.782088
    34  H    6.237257   7.928800   6.900601   5.963114   4.250551
    35  H    6.103432   7.371757   6.221821   5.400256   3.198038
    36  H    3.950077   5.522787   5.583127   5.264230   3.957795
    37  H    0.974556   3.170519   2.367765   2.143186   3.389975
    38  H    3.349027   1.093807   2.727203   4.111306   4.639807
    39  H    2.671228   1.096440   3.447028   4.561837   4.839508
    40  H    2.554818   1.095926   2.723451   3.945952   5.193023
    41  H    3.369749   2.824409   1.097201   2.103389   3.212785
    42  H    2.674538   2.566363   1.099017   2.082929   4.220137
    43  H    3.582750   4.410748   1.960895   0.971366   3.371712
                   21         22         23         24         25
    21  H    0.000000
    22  H    2.566999   0.000000
    23  H    3.877440   3.036215   0.000000
    24  H    4.306108   2.355278   1.748311   0.000000
    25  H    3.958507   3.639904   2.381927   3.050933   0.000000
    26  H    5.136919   3.890797   2.477269   2.374164   1.749521
    27  H    5.144993   4.175355   4.268347   3.880117   2.459771
    28  H    4.606838   5.021536   7.064201   6.739942   5.715388
    29  H    4.794403   5.627134   6.954532   6.989194   5.184574
    30  H    5.859782   3.812370   4.249468   2.945062   3.786311
    31  H    4.596551   2.355153   4.001188   2.598334   3.893910
    32  H    5.608660   3.855194   5.225637   4.043611   4.323381
    33  H    2.476409   4.786847   5.630864   6.326702   4.789939
    34  H    3.868324   5.795357   6.997609   7.457704   5.744599
    35  H    3.578114   5.285854   5.811695   6.463378   4.259170
    36  H    2.641608   3.246327   5.773810   5.479919   5.332131
    37  H    2.197168   3.164895   4.379351   4.724434   5.476231
    38  H    4.727101   3.179287   2.644026   2.277471   4.837919
    39  H    4.349004   2.396492   3.657504   2.712997   5.325994
    40  H    4.731821   3.621813   4.029460   3.770560   6.095377
    41  H    3.817752   3.825297   2.121442   3.384529   4.100070
    42  H    4.105796   4.241289   3.652580   4.404923   5.626600
    43  H    3.589234   4.944291   4.102287   5.394070   5.299924
                   26         27         28         29         30
    26  H    0.000000
    27  H    2.369378   0.000000
    28  H    6.599733   4.796963   0.000000
    29  H    6.335761   4.491809   1.776629   0.000000
    30  H    2.614760   2.490067   6.049439   6.375996   0.000000
    31  H    3.345538   3.065800   5.063258   5.739549   1.773617
    32  H    3.787362   2.439014   4.602989   5.172450   1.769202
    33  H    6.377509   5.800662   4.188909   3.688867   7.317812
    34  H    7.262659   6.112997   3.303727   2.623440   7.840480
    35  H    5.877104   4.886192   3.749115   2.569581   6.865290
    36  H    6.219355   5.295505   2.671873   3.755761   5.883316
    37  H    6.301821   6.849643   6.440034   6.903870   6.922228
    38  H    4.477884   6.098707   8.175394   8.576955   5.060315
    39  H    5.052261   6.051646   7.272266   8.013052   4.836071
    40  H    6.032400   7.341844   8.460559   9.062668   6.373667
    41  H    4.587759   6.194561   8.025931   7.971914   6.200513
    42  H    6.092276   7.501636   8.562163   8.770784   7.257936
    43  H    6.351647   7.460009   8.116343   7.942678   7.967497
                   31         32         33         34         35
    31  H    0.000000
    32  H    1.767604   0.000000
    33  H    6.304508   6.758180   0.000000
    34  H    6.871728   6.926300   1.769459   0.000000
    35  H    6.205493   6.231895   1.778870   1.777806   0.000000
    36  H    4.366477   4.893581   3.397497   3.570857   4.070388
    37  H    5.514821   6.934894   4.292141   5.747595   5.685258
    38  H    4.356796   6.045352   7.068230   8.468827   7.701706
    39  H    3.626596   5.392042   6.805425   7.997569   7.542581
    40  H    5.277776   7.034080   7.156619   8.585435   8.146988
    41  H    5.572767   7.002081   5.655732   7.307472   6.377628
    42  H    6.297807   7.896106   6.131388   7.801499   7.238056
    43  H    7.081069   8.388542   4.762654   6.530044   5.914840
                   36         37         38         39         40
    36  H    0.000000
    37  H    3.962295   0.000000
    38  H    6.273857   4.041580   0.000000
    39  H    5.214193   3.606260   1.777817   0.000000
    40  H    6.161279   3.286301   1.774044   1.769522   0.000000
    41  H    6.206526   3.404866   2.632815   3.812161   3.225927
    42  H    6.327065   2.689044   2.854180   3.604395   2.349046
    43  H    6.170725   2.977920   4.666428   5.335219   4.501875
                   41         42         43
    41  H    0.000000
    42  H    1.775971   0.000000
    43  H    2.354097   2.304590   0.000000
 Stoichiometry    C15H24O4
 Framework group  C1[X(C15H24O4)]
 Deg. of freedom   123
 Full point group                 C1      NOp   1
 Largest Abelian subgroup         C1      NOp   1
 Largest concise Abelian subgroup C1      NOp   1
                         Standard orientation:                         
 ---------------------------------------------------------------------
 Center     Atomic      Atomic             Coordinates (Angstroms)
 Number     Number       Type             X           Y           Z
 ---------------------------------------------------------------------
      1          6           0       -1.749016    0.649343   -0.173115
      2          6           0       -1.026629   -0.501257   -0.184064
      3          6           0        0.454342   -0.671741   -0.420184
      4          6           0        1.321663    0.472578    0.157269
      5          6           0        1.272789    1.766034   -0.692526
      6          6           0       -0.069793    2.116656   -1.363688
      7          6           0       -1.337231    2.060820   -0.485930
      8          6           0       -3.164862    0.332225    0.122898
      9          6           0       -3.302250   -1.164880    0.320243
     10          6           0       -1.870863   -1.736642    0.117583
     11          8           0       -4.087591    1.149729    0.174806
     12          6           0       -1.243636    2.942434    0.775388
     13          6           0       -1.806151   -2.770034   -1.006898
     14          8           0       -1.375465   -2.410285    1.293404
     15          6           0        2.791718    0.048813    0.498248
     16          8           0        2.760125   -1.034952    1.456637
     17          6           0        3.522156    1.198012    1.194244
     18          6           0        3.648761   -0.410364   -0.687879
     19          8           0        3.168436   -1.684418   -1.147663
     20          1           0        0.636888   -0.798303   -1.495338
     21          1           0        0.745563   -1.615837    0.047780
     22          1           0        0.893214    0.701851    1.141399
     23          1           0        2.023209    1.705534   -1.491913
     24          1           0        1.582758    2.606729   -0.059977
     25          1           0       -0.226925    1.467627   -2.236141
     26          1           0        0.018539    3.134858   -1.766129
     27          1           0       -2.155558    2.477684   -1.091311
     28          1           0       -3.673914   -1.377339    1.326176
     29          1           0       -4.026770   -1.548007   -0.406676
     30          1           0       -0.965407    3.969659    0.508058
     31          1           0       -0.502778    2.566501    1.489301
     32          1           0       -2.208663    2.986087    1.293536
     33          1           0       -0.789037   -3.159563   -1.133116
     34          1           0       -2.459604   -3.619520   -0.774464
     35          1           0       -2.131753   -2.331480   -1.955168
     36          1           0       -1.097509   -1.736122    1.936353
     37          1           0        2.736364   -1.863367    0.943877
     38          1           0        3.710740    2.035658    0.516601
     39          1           0        2.937734    1.564253    2.046592
     40          1           0        4.485586    0.845156    1.579406
     41          1           0        3.642953    0.335518   -1.492538
     42          1           0        4.682225   -0.511735   -0.328000
     43          1           0        3.772107   -1.988410   -1.845318
 ---------------------------------------------------------------------
 Rotational constants (GHZ):      0.5460337      0.2783110      0.2172042
 Standard basis: 6-31G(d) (6D, 7F)
 There are   333 symmetry adapted cartesian basis functions of A   symmetry.
 There are   333 symmetry adapted basis functions of A   symmetry.
   333 basis functions,   628 primitive gaussians,   333 cartesian basis functions
    73 alpha electrons       73 beta electrons
       nuclear repulsion energy      1609.0167032569 Hartrees.
 NAtoms=   43 NActive=   43 NUniq=   43 SFac= 1.00D+00 NAtFMM=   60 NAOKFM=F Big=F
 Integral buffers will be    131072 words long.
 Raffenetti 2 integral format.
 Two-electron integral symmetry is turned on.
 ------------------------------------------------------------------------------
 Polarizable Continuum Model (PCM)
 =================================
 Model                : PCM (using non-symmetric T matrix).
 Atomic radii         : SMD-Coulomb.
 Polarization charges : Total charges.
 Charge compensation  : None.
 Solution method      : On-the-fly selection.
 Cavity type          : VdW (van der Waals Surface) (Alpha=1.000).
 Cavity algorithm     : GePol (No added spheres)
                        Default sphere list used, NSphG=   43.
                        Lebedev-Laikov grids with approx.  5.0 points / Ang**2.
                        Smoothing algorithm: Karplus/York (Gamma=1.0000).
                        Polarization charges: spherical gaussians, with
                                              point-specific exponents (IZeta= 3).
                        Self-potential: point-specific (ISelfS= 7).
                        Self-field    : sphere-specific E.n sum rule (ISelfD= 2).
 1st derivatives      : Analytical E(r).r(x)/FMM algorithm (CHGder, D1EAlg=3).
                        Cavity 1st derivative terms included.
 Solvent              : Methanol, Eps=  32.613000 Eps(inf)=   1.765709
 ------------------------------------------------------------------------------
 ------------------------------------------------------------------------------
 Atomic radii for non-electrostatic terms: SMD-CDS.
 ------------------------------------------------------------------------------
 Nuclear repulsion after PCM non-electrostatic terms =     1609.0178342015 Hartrees.
 One-electron integrals computed using PRISM.
 NBasis=   333 RedAO= T EigKep=  9.24D-04  NBF=   333
 NBsUse=   333 1.00D-06 EigRej= -1.00D+00 NBFU=   333
 Initial guess from the checkpoint file:  "DY-202A-11R_16.chk"
 B after Tr=     0.000000    0.000000    0.000000
         Rot=    0.999953   -0.004071    0.001639   -0.008588 Ang=  -1.11 deg.
 ExpMin= 1.61D-01 ExpMax= 5.48D+03 ExpMxC= 8.25D+02 IAcc=1 IRadAn=         1 AccDes= 0.00D+00
 Harris functional with IExCor=  402 and IRadAn=       1 diagonalized for initial guess.
 HarFok:  IExCor=  402 AccDes= 0.00D+00 IRadAn=         1 IDoV= 1 UseB2=F ITyADJ=14
 ICtDFT=  3500011 ScaDFX=  1.000000  1.000000  1.000000  1.000000
 FoFCou: FMM=F IPFlag=           0 FMFlag=      100000 FMFlg1=           0
         NFxFlg=           0 DoJE=T BraDBF=F KetDBF=T FulRan=T
         wScrn=  0.000000 ICntrl=     500 IOpCl=  0 I1Cent=   200000004 NGrid=           0
         NMat0=    1 NMatS0=      1 NMatT0=    0 NMatD0=    1 NMtDS0=    0 NMtDT0=    0
 Petite list used in FoFCou.
 Keep R1 ints in memory in canonical form, NReq=1565304907.
 Requested convergence on RMS density matrix=1.00D-08 within 128 cycles.
 Requested convergence on MAX density matrix=1.00D-06.
 Requested convergence on             energy=1.00D-06.
 No special actions if energy rises.
 Inv3:  Mode=1 IEnd=    21547200.
 Iteration    1 A*A^-1 deviation from unit magnitude is 5.66D-15 for   2664.
 Iteration    1 A*A^-1 deviation from orthogonality  is 3.89D-15 for   1756    264.
 Iteration    1 A^-1*A deviation from unit magnitude is 5.22D-15 for   2664.
 Iteration    1 A^-1*A deviation from orthogonality  is 6.80D-11 for   2413   2331.
 Error on total polarization charges =  0.05181
 SCF Done:  E(RB3LYP) =  -886.948576134     A.U. after   11 cycles
            NFock= 11  Conv=0.33D-08     -V/T= 2.0094
 SMD-CDS (non-electrostatic) energy       (kcal/mol) =       0.71
 (included in total energy above)
 D1PCM: PCM CHGder 1st derivatives, ID1Alg=3 FixD1E=F DoIter=F DoCFld=F I1PDM=0.
 Calling FoFJK, ICntrl=      2127 FMM=F ISym2X=0 I1Cent= 0 IOpClX= 0 NMat=1 NMatS=1 NMatT=0.
 ***** Axes restored to original set *****
 -------------------------------------------------------------------
 Center     Atomic                   Forces (Hartrees/Bohr)
 Number     Number              X              Y              Z
 -------------------------------------------------------------------
      1        6          -0.004809545   -0.006691816    0.000746115
      2        6           0.004169542    0.005530330   -0.000576095
      3        6          -0.000886974    0.000218550    0.001279051
      4        6          -0.000533062    0.000678978   -0.000123003
      5        6          -0.000136134    0.001113597    0.000382499
      6        6           0.000277436   -0.000088286   -0.000777041
      7        6           0.003486032    0.002458108   -0.001386333
      8        6           0.003006022    0.003018780   -0.000463954
      9        6           0.003331995    0.000803976   -0.000318036
     10        6          -0.004946277    0.001185882    0.000457583
     11        8           0.002785789   -0.002942303   -0.000420136
     12        6          -0.000509632    0.000369909    0.001379310
     13        6           0.000203476   -0.002461578   -0.000603767
     14        8           0.001331485   -0.000573541   -0.001648207
     15        6          -0.001072293   -0.002061579   -0.000583880
     16        8          -0.001012221    0.000567789   -0.000167402
     17        6           0.001168856    0.000497788    0.003550362
     18        6           0.000093198   -0.002694759    0.000212452
     19        8           0.000441588    0.003749420   -0.000226388
     20        1           0.000307544    0.000114581   -0.000518116
     21        1          -0.000168050   -0.000185004   -0.000153537
     22        1          -0.000157779    0.000360279    0.000259624
     23        1          -0.000555542    0.000023734   -0.000308329
     24        1          -0.000791664   -0.000468910   -0.000298939
     25        1          -0.000210262   -0.000433580    0.000911790
     26        1           0.000315946    0.000016305    0.000065611
     27        1          -0.000226442    0.000109204    0.000155414
     28        1          -0.001094266   -0.001694095    0.000622858
     29        1          -0.000787524   -0.001847210    0.001156737
     30        1          -0.000077716   -0.000205258   -0.000464484
     31        1           0.000539443   -0.000264610   -0.000285365
     32        1           0.000077917   -0.000399346   -0.000349296
     33        1          -0.000490940    0.001520610    0.000299445
     34        1          -0.000286759    0.000488146    0.000163305
     35        1          -0.000710406   -0.000147329   -0.000282614
     36        1          -0.002266787    0.000687125    0.001224265
     37        1           0.000282947    0.001190140   -0.000504120
     38        1           0.000032625   -0.000144874    0.000119890
     39        1          -0.000154099    0.000525725   -0.000494246
     40        1          -0.000137285    0.000107308   -0.000460702
     41        1          -0.000760438   -0.000988796   -0.000597390
     42        1           0.000360877   -0.000391107   -0.001456717
     43        1           0.000569381   -0.000652284    0.000481786
 -------------------------------------------------------------------
 Cartesian Forces:  Max     0.006691816 RMS     0.001535921

 GradGradGradGradGradGradGradGradGradGradGradGradGradGradGradGradGradGrad
 Berny optimization.
 Using GEDIIS/GDIIS optimizer.
 FormGI is forming the generalized inverse of G from B-inverse, IUseBI=4.
 Internal  Forces:  Max     0.004184611 RMS     0.000868322
 Search for a local minimum.
 Step number   2 out of a maximum of  258
 All quantities printed in internal units (Hartrees-Bohrs-Radians)
 Mixed Optimization -- En-DIIS/RFO-DIIS
 Update second derivatives using D2CorX and points    1    2
 DE= -6.54D-03 DEPred=-7.91D-03 R= 8.27D-01
 TightC=F SS=  1.41D+00  RLast= 3.55D-01 DXNew= 5.0454D-01 1.0643D+00
 Trust test= 8.27D-01 RLast= 3.55D-01 DXMaxT set to 5.05D-01
 ITU=  1  0
 Use linear search instead of GDIIS.
     Eigenvalues ---    0.00230   0.00237   0.00300   0.00341   0.00375
     Eigenvalues ---    0.00407   0.00527   0.00680   0.00759   0.00913
     Eigenvalues ---    0.01106   0.01141   0.01227   0.01320   0.01347
     Eigenvalues ---    0.01385   0.02465   0.02480   0.03051   0.03865
     Eigenvalues ---    0.04022   0.04057   0.04421   0.04588   0.04712
     Eigenvalues ---    0.04885   0.05019   0.05036   0.05093   0.05380
     Eigenvalues ---    0.05397   0.05493   0.05530   0.05567   0.05580
     Eigenvalues ---    0.05652   0.05674   0.05713   0.05917   0.05933
     Eigenvalues ---    0.06018   0.06073   0.07100   0.07838   0.08160
     Eigenvalues ---    0.08658   0.09086   0.09130   0.09216   0.09663
     Eigenvalues ---    0.10343   0.11437   0.12114   0.13354   0.13714
     Eigenvalues ---    0.14701   0.15818   0.16000   0.16000   0.16000
     Eigenvalues ---    0.16000   0.16000   0.16000   0.16000   0.16000
     Eigenvalues ---    0.16000   0.16000   0.16001   0.16021   0.16217
     Eigenvalues ---    0.16696   0.17364   0.18720   0.20378   0.20742
     Eigenvalues ---    0.22008   0.23081   0.24716   0.24993   0.25880
     Eigenvalues ---    0.26881   0.27120   0.27915   0.28034   0.28437
     Eigenvalues ---    0.28865   0.29143   0.29389   0.29691   0.30425
     Eigenvalues ---    0.31115   0.31683   0.32265   0.33676   0.33756
     Eigenvalues ---    0.33833   0.33836   0.33961   0.34063   0.34068
     Eigenvalues ---    0.34094   0.34106   0.34125   0.34134   0.34154
     Eigenvalues ---    0.34163   0.34186   0.34194   0.34257   0.34275
     Eigenvalues ---    0.34290   0.34336   0.34361   0.34429   0.34686
     Eigenvalues ---    0.39473   0.41467   0.42171   0.51563   0.52502
     Eigenvalues ---    0.52623   0.52903   0.95024
 RFO step:  Lambda=-1.59073866D-03 EMin= 2.29938828D-03
 Quartic linear search produced a step of -0.05525.
 Iteration  1 RMS(Cart)=  0.04162945 RMS(Int)=  0.00069720
 Iteration  2 RMS(Cart)=  0.00102774 RMS(Int)=  0.00002712
 Iteration  3 RMS(Cart)=  0.00000089 RMS(Int)=  0.00002712
 Variable       Old X    -DE/DX   Delta X   Delta X   Delta X     New X
                                 (Linear)    (Quad)   (Total)
    R1        2.56742  -0.00415  -0.00181  -0.00378  -0.00555   2.56186
    R2        2.84068   0.00312  -0.00097   0.01059   0.00962   2.85031
    R3        2.79833  -0.00338  -0.00036  -0.00808  -0.00841   2.78993
    R4        2.85223  -0.00170   0.00001  -0.00578  -0.00575   2.84648
    R5        2.88448   0.00339  -0.00147   0.01266   0.01117   2.89565
    R6        2.92460  -0.00043  -0.00005  -0.00077  -0.00083   2.92377
    R7        2.07466   0.00055  -0.00014   0.00181   0.00167   2.07632
    R8        2.06588   0.00005   0.00017  -0.00022  -0.00006   2.06582
    R9        2.92607   0.00000  -0.00018   0.00060   0.00042   2.92649
   R10        2.96205  -0.00010   0.00044  -0.00133  -0.00089   2.96116
   R11        2.07410   0.00037   0.00026   0.00045   0.00071   2.07481
   R12        2.91283  -0.00137  -0.00111  -0.00164  -0.00275   2.91007
   R13        2.07510  -0.00015  -0.00025   0.00012  -0.00013   2.07497
   R14        2.07265  -0.00075   0.00007  -0.00222  -0.00215   2.07050
   R15        2.91531  -0.00114  -0.00065  -0.00135  -0.00202   2.91329
   R16        2.07621  -0.00045   0.00000  -0.00125  -0.00125   2.07496
   R17        2.07569   0.00002   0.00002   0.00000   0.00002   2.07571
   R18        2.91344  -0.00003  -0.00127   0.00266   0.00139   2.91483
   R19        2.07863   0.00012  -0.00007   0.00049   0.00042   2.07905
   R20        2.86538   0.00054  -0.00206   0.00680   0.00475   2.87013
   R21        2.33168  -0.00405  -0.00116  -0.00152  -0.00268   2.32900
   R22        2.93781  -0.00418  -0.00254  -0.00748  -0.01005   2.92776
   R23        2.06593   0.00129   0.00010   0.00329   0.00339   2.06931
   R24        2.07020   0.00039  -0.00009   0.00126   0.00117   2.07137
   R25        2.88859   0.00067  -0.00015   0.00242   0.00228   2.89087
   R26        2.72656  -0.00074  -0.00192   0.00252   0.00060   2.72716
   R27        2.07360  -0.00010  -0.00019   0.00014  -0.00006   2.07354
   R28        2.06998   0.00028  -0.00015   0.00109   0.00094   2.07092
   R29        2.07152  -0.00025  -0.00005  -0.00056  -0.00062   2.07091
   R30        2.07197  -0.00103  -0.00004  -0.00273  -0.00277   2.06920
   R31        2.07238  -0.00018  -0.00005  -0.00040  -0.00044   2.07193
   R32        2.06799   0.00041   0.00011   0.00087   0.00098   2.06897
   R33        1.83716   0.00064   0.00012   0.00087   0.00099   1.83815
   R34        2.73459  -0.00175  -0.00057  -0.00291  -0.00348   2.73111
   R35        2.88987   0.00242   0.00063   0.00643   0.00706   2.89692
   R36        2.89829   0.00190   0.00138   0.00337   0.00474   2.90303
   R37        1.84164  -0.00073   0.00045  -0.00229  -0.00185   1.83980
   R38        2.06700  -0.00019   0.00004  -0.00060  -0.00056   2.06644
   R39        2.07197  -0.00014  -0.00005  -0.00026  -0.00031   2.07166
   R40        2.07100  -0.00031   0.00007  -0.00099  -0.00092   2.07008
   R41        2.71577  -0.00315  -0.00100  -0.00496  -0.00596   2.70982
   R42        2.07341  -0.00025  -0.00044   0.00028  -0.00016   2.07325
   R43        2.07684  -0.00009  -0.00032   0.00045   0.00013   2.07697
   R44        1.83562   0.00020   0.00029  -0.00028   0.00002   1.83563
    A1        2.27558  -0.00112   0.00156  -0.01115  -0.00965   2.26593
    A2        1.90565   0.00033  -0.00305   0.00779   0.00468   1.91033
    A3        2.09971   0.00081   0.00144   0.00450   0.00593   2.10564
    A4        2.23780   0.00099  -0.00148   0.00309   0.00163   2.23943
    A5        1.97116  -0.00125   0.00085  -0.00775  -0.00697   1.96419
    A6        2.07395   0.00026   0.00064   0.00455   0.00524   2.07919
    A7        1.99106  -0.00021   0.00054  -0.00343  -0.00293   1.98812
    A8        1.90644   0.00066  -0.00032   0.00306   0.00277   1.90921
    A9        1.86708  -0.00051  -0.00010  -0.00081  -0.00090   1.86617
   A10        1.93634  -0.00026  -0.00012  -0.00121  -0.00134   1.93500
   A11        1.90661   0.00037  -0.00046   0.00360   0.00317   1.90978
   A12        1.84976  -0.00005   0.00046  -0.00103  -0.00057   1.84919
   A13        1.97707   0.00008  -0.00026  -0.00188  -0.00214   1.97493
   A14        1.98982  -0.00177  -0.00055  -0.00992  -0.01043   1.97939
   A15        1.84445   0.00035  -0.00005   0.00114   0.00107   1.84552
   A16        1.95501   0.00155  -0.00004   0.01068   0.01063   1.96564
   A17        1.88103  -0.00025  -0.00057   0.00234   0.00177   1.88280
   A18        1.80033   0.00005   0.00162  -0.00229  -0.00070   1.79963
   A19        2.04483  -0.00027   0.00059  -0.00855  -0.00801   2.03682
   A20        1.90915   0.00043   0.00053   0.00235   0.00289   1.91204
   A21        1.89110   0.00012   0.00004   0.00298   0.00300   1.89410
   A22        1.86585  -0.00050  -0.00027  -0.00175  -0.00202   1.86383
   A23        1.89961   0.00006  -0.00096   0.00080  -0.00012   1.89949
   A24        1.84309   0.00020   0.00000   0.00555   0.00553   1.84862
   A25        2.04836  -0.00063  -0.00032  -0.00768  -0.00806   2.04030
   A26        1.91342   0.00049  -0.00074   0.00252   0.00175   1.91518
   A27        1.87585  -0.00027   0.00006   0.00043   0.00051   1.87636
   A28        1.88908  -0.00028   0.00095  -0.00480  -0.00386   1.88521
   A29        1.88397   0.00060   0.00047   0.00403   0.00454   1.88851
   A30        1.84228   0.00018  -0.00045   0.00724   0.00678   1.84906
   A31        1.95782   0.00049   0.00028  -0.00105  -0.00082   1.95701
   A32        1.96418  -0.00035  -0.00052  -0.00262  -0.00312   1.96107
   A33        1.84064  -0.00026   0.00145  -0.00386  -0.00241   1.83823
   A34        1.97677  -0.00010  -0.00056   0.00049  -0.00006   1.97671
   A35        1.85913   0.00003  -0.00117   0.00727   0.00611   1.86524
   A36        1.85325   0.00019   0.00064   0.00018   0.00082   1.85407
   A37        1.90085   0.00180   0.00334  -0.00175   0.00154   1.90238
   A38        2.19143  -0.00052  -0.00226   0.00362   0.00138   2.19281
   A39        2.19067  -0.00128  -0.00106  -0.00178  -0.00283   2.18785
   A40        1.83665  -0.00196  -0.00268  -0.00054  -0.00331   1.83334
   A41        1.92031   0.00134  -0.00040   0.01286   0.01246   1.93277
   A42        1.89533   0.00144  -0.00010   0.01338   0.01335   1.90868
   A43        1.94066   0.00035   0.00153  -0.00410  -0.00252   1.93815
   A44        1.97557   0.00013  -0.00038  -0.00181  -0.00215   1.97342
   A45        1.89415  -0.00119   0.00173  -0.01785  -0.01621   1.87794
   A46        1.81043   0.00109   0.00153   0.00233   0.00379   1.81422
   A47        1.95883  -0.00007   0.00074   0.00351   0.00426   1.96309
   A48        1.92732  -0.00023  -0.00096   0.00239   0.00149   1.92881
   A49        1.96440  -0.00038  -0.00106   0.00103  -0.00003   1.96436
   A50        1.96234  -0.00106  -0.00294  -0.00411  -0.00704   1.95529
   A51        1.84349   0.00060   0.00247  -0.00488  -0.00242   1.84107
   A52        1.92986  -0.00052   0.00003  -0.00344  -0.00342   1.92644
   A53        1.95845  -0.00050   0.00021  -0.00352  -0.00332   1.95513
   A54        1.93481  -0.00037   0.00007  -0.00179  -0.00173   1.93309
   A55        1.88449   0.00044  -0.00004   0.00170   0.00165   1.88613
   A56        1.87663   0.00050  -0.00010   0.00347   0.00337   1.88000
   A57        1.87655   0.00054  -0.00019   0.00415   0.00396   1.88051
   A58        1.94350  -0.00122  -0.00006  -0.00627  -0.00633   1.93717
   A59        1.92041  -0.00040   0.00051  -0.00318  -0.00266   1.91775
   A60        1.93257   0.00041   0.00112  -0.00105   0.00007   1.93264
   A61        1.87754   0.00105  -0.00136   0.01098   0.00963   1.88716
   A62        1.89508   0.00037  -0.00025   0.00215   0.00190   1.89698
   A63        1.89315  -0.00016  -0.00007  -0.00218  -0.00223   1.89091
   A64        1.88952  -0.00065   0.00021  -0.00425  -0.00403   1.88549
   A65        1.90294  -0.00042  -0.00127  -0.00754  -0.00881   1.89413
   A66        1.92176   0.00068   0.00107   0.00553   0.00657   1.92834
   A67        2.02282  -0.00083  -0.00049  -0.00191  -0.00247   2.02035
   A68        1.84607  -0.00058  -0.00015  -0.00435  -0.00448   1.84158
   A69        1.87567   0.00031  -0.00010  -0.00178  -0.00189   1.87378
   A70        1.88605   0.00083   0.00091   0.00962   0.01053   1.89657
   A71        1.86366  -0.00196  -0.00103  -0.00912  -0.01015   1.85350
   A72        1.95614  -0.00010   0.00014  -0.00243  -0.00230   1.95384
   A73        1.92861   0.00029   0.00035   0.00163   0.00198   1.93059
   A74        1.91548  -0.00011   0.00095  -0.00202  -0.00107   1.91441
   A75        1.89410  -0.00027   0.00018  -0.00339  -0.00321   1.89089
   A76        1.88886  -0.00007  -0.00027  -0.00129  -0.00156   1.88731
   A77        1.87855   0.00028  -0.00145   0.00787   0.00642   1.88496
   A78        1.90295  -0.00008   0.00113  -0.00386  -0.00277   1.90018
   A79        1.93980   0.00045   0.00123  -0.00068   0.00053   1.94034
   A80        1.87533   0.00145   0.00249   0.00857   0.01106   1.88638
   A81        1.94579  -0.00090  -0.00232  -0.00735  -0.00966   1.93613
   A82        1.91483  -0.00056  -0.00317   0.00434   0.00119   1.91602
   A83        1.88371  -0.00028   0.00054  -0.00026   0.00038   1.88408
   A84        1.87498   0.00033  -0.00056   0.00314   0.00258   1.87756
    D1        0.08985   0.00023   0.00077  -0.00138  -0.00061   0.08924
    D2       -3.07753   0.00001   0.00127  -0.00628  -0.00499  -3.08252
    D3       -3.12518   0.00054  -0.00003   0.01767   0.01757  -3.10761
    D4       -0.00937   0.00032   0.00047   0.01277   0.01319   0.00382
    D5        0.37920   0.00022  -0.00049   0.00997   0.00947   0.38867
    D6       -1.87428   0.00025   0.00048   0.01247   0.01293  -1.86135
    D7        2.39596   0.00035  -0.00089   0.01585   0.01493   2.41089
    D8       -2.68204  -0.00009   0.00057  -0.01088  -0.01032  -2.69236
    D9        1.34766  -0.00006   0.00153  -0.00838  -0.00685   1.34081
   D10       -0.66529   0.00004   0.00016  -0.00501  -0.00485  -0.67014
   D11        0.00825  -0.00006   0.00038   0.00320   0.00352   0.01178
   D12       -3.11071  -0.00005  -0.00061  -0.00059  -0.00128  -3.11200
   D13        3.08507   0.00012  -0.00029   0.01921   0.01898   3.10405
   D14       -0.03390   0.00014  -0.00128   0.01542   0.01418  -0.01972
   D15        0.62044  -0.00015  -0.00045   0.00274   0.00225   0.62269
   D16       -1.55754  -0.00016  -0.00043   0.00445   0.00400  -1.55354
   D17        2.73085  -0.00017  -0.00077   0.00457   0.00378   2.73463
   D18       -2.49405   0.00010  -0.00098   0.00804   0.00704  -2.48701
   D19        1.61115   0.00008  -0.00096   0.00976   0.00879   1.61994
   D20       -0.38364   0.00008  -0.00130   0.00987   0.00857  -0.37507
   D21        0.00664  -0.00042  -0.00107  -0.02276  -0.02383  -0.01719
   D22        2.13176  -0.00023  -0.00095  -0.01815  -0.01912   2.11264
   D23       -2.09957   0.00032   0.00200  -0.02047  -0.01846  -2.11803
   D24        3.12511  -0.00060  -0.00064  -0.02716  -0.02780   3.09731
   D25       -1.03296  -0.00041  -0.00052  -0.02255  -0.02309  -1.05604
   D26        1.01890   0.00014   0.00242  -0.02486  -0.02243   0.99647
   D27       -1.32913  -0.00044   0.00005  -0.01225  -0.01220  -1.34133
   D28        2.69096  -0.00109   0.00083  -0.01661  -0.01579   2.67517
   D29        0.72635  -0.00049  -0.00081  -0.00970  -0.01053   0.71582
   D30        0.83283   0.00007  -0.00006  -0.01174  -0.01180   0.82103
   D31       -1.43025  -0.00058   0.00073  -0.01610  -0.01540  -1.44565
   D32        2.88831   0.00002  -0.00092  -0.00919  -0.01013   2.87819
   D33        2.86578   0.00008   0.00015  -0.01154  -0.01137   2.85441
   D34        0.60269  -0.00057   0.00094  -0.01590  -0.01497   0.58772
   D35       -1.36192   0.00003  -0.00071  -0.00899  -0.00970  -1.37163
   D36        0.62502   0.00009   0.00022   0.00259   0.00277   0.62778
   D37       -1.50085   0.00060  -0.00030   0.00926   0.00894  -1.49191
   D38        2.78127   0.00007  -0.00060  -0.00015  -0.00080   2.78048
   D39        2.90562  -0.00093  -0.00081  -0.00337  -0.00421   2.90141
   D40        0.77975  -0.00042  -0.00133   0.00330   0.00197   0.78171
   D41       -1.22131  -0.00095  -0.00164  -0.00611  -0.00777  -1.22909
   D42       -1.40903  -0.00022   0.00078   0.00076   0.00154  -1.40749
   D43        2.74828   0.00029   0.00027   0.00743   0.00772   2.75600
   D44        0.74722  -0.00024  -0.00004  -0.00198  -0.00202   0.74520
   D45       -1.02056   0.00026  -0.00179   0.05235   0.05053  -0.97003
   D46       -3.03859   0.00081  -0.00147   0.05880   0.05731  -2.98128
   D47        1.09762  -0.00023  -0.00321   0.04280   0.03958   1.13720
   D48        2.98856   0.00033  -0.00090   0.05413   0.05323   3.04180
   D49        0.97053   0.00088  -0.00058   0.06058   0.06002   1.03055
   D50       -1.17644  -0.00017  -0.00233   0.04458   0.04229  -1.13415
   D51        0.97037  -0.00011  -0.00114   0.04783   0.04669   1.01705
   D52       -1.04767   0.00045  -0.00081   0.05428   0.05347  -0.99420
   D53        3.08855  -0.00060  -0.00256   0.03828   0.03574   3.12429
   D54        0.84179  -0.00021  -0.00125   0.01138   0.01008   0.85187
   D55       -1.32182   0.00025  -0.00167   0.02175   0.02007  -1.30175
   D56        2.96724  -0.00007  -0.00081   0.01173   0.01091   2.97814
   D57        2.98999  -0.00023  -0.00036   0.00711   0.00674   2.99672
   D58        0.82638   0.00022  -0.00078   0.01749   0.01672   0.84310
   D59       -1.16775  -0.00009   0.00009   0.00747   0.00756  -1.16019
   D60       -1.31012  -0.00022  -0.00094   0.01306   0.01208  -1.29804
   D61        2.80945   0.00023  -0.00136   0.02343   0.02207   2.83152
   D62        0.81532  -0.00008  -0.00049   0.01341   0.01291   0.82823
   D63       -1.27585  -0.00029   0.00104  -0.02114  -0.02011  -1.29596
   D64        0.97105  -0.00045   0.00009  -0.02529  -0.02520   0.94585
   D65        3.00182  -0.00025  -0.00014  -0.02024  -0.02039   2.98143
   D66        0.90000  -0.00035   0.00061  -0.02766  -0.02704   0.87295
   D67       -3.13629  -0.00050  -0.00034  -0.03181  -0.03214   3.11475
   D68       -1.10552  -0.00030  -0.00057  -0.02676  -0.02733  -1.13285
   D69        2.88610   0.00002   0.00081  -0.01960  -0.01879   2.86731
   D70       -1.15019  -0.00013  -0.00014  -0.02375  -0.02389  -1.17408
   D71        0.88058   0.00007  -0.00037  -0.01870  -0.01908   0.86151
   D72       -3.11736   0.00028  -0.00124   0.02302   0.02176  -3.09560
   D73        1.06071   0.00042  -0.00135   0.02563   0.02426   1.08497
   D74       -1.03774   0.00033  -0.00130   0.02397   0.02266  -1.01508
   D75        0.92219   0.00000  -0.00071   0.02637   0.02568   0.94788
   D76       -1.18292   0.00014  -0.00082   0.02898   0.02818  -1.15474
   D77        3.00182   0.00005  -0.00077   0.02732   0.02658   3.02840
   D78       -1.11204  -0.00010   0.00062   0.01716   0.01777  -1.09427
   D79        3.06603   0.00004   0.00051   0.01977   0.02027   3.08630
   D80        0.96758  -0.00005   0.00056   0.01811   0.01866   0.98625
   D81       -0.00392  -0.00019  -0.00100  -0.01682  -0.01783  -0.02175
   D82        2.08818  -0.00021  -0.00089  -0.01526  -0.01620   2.07198
   D83       -2.12419   0.00000   0.00092  -0.02141  -0.02046  -2.14465
   D84        3.11506  -0.00019  -0.00001  -0.01295  -0.01297   3.10209
   D85       -1.07603  -0.00021   0.00009  -0.01139  -0.01135  -1.08737
   D86        0.99479   0.00000   0.00191  -0.01754  -0.01560   0.97919
   D87       -0.00123   0.00035   0.00116   0.02267   0.02385   0.02262
   D88       -2.12263  -0.00006  -0.00012   0.01639   0.01626  -2.10637
   D89        2.08117   0.00019  -0.00056   0.02486   0.02433   2.10550
   D90       -2.07978  -0.00027   0.00246   0.00979   0.01226  -2.06753
   D91        2.08200  -0.00067   0.00117   0.00350   0.00467   2.08667
   D92        0.00261  -0.00043   0.00074   0.01197   0.01274   0.01535
   D93        2.06589   0.00093  -0.00077   0.03761   0.03681   2.10269
   D94       -0.05551   0.00053  -0.00205   0.03132   0.02922  -0.02630
   D95       -2.13490   0.00077  -0.00249   0.03979   0.03729  -2.09761
   D96        1.10648  -0.00070   0.00124  -0.04742  -0.04617   1.06031
   D97       -3.09653  -0.00042  -0.00016  -0.03977  -0.03992  -3.13645
   D98       -1.00387  -0.00062   0.00084  -0.04521  -0.04436  -1.04823
   D99        3.14110   0.00039   0.00297  -0.04143  -0.03849   3.10261
   D100      -1.06191   0.00066   0.00157  -0.03378  -0.03224  -1.09415
   D101       1.03076   0.00046   0.00257  -0.03921  -0.03668   0.99408
   D102      -0.99466  -0.00076   0.00034  -0.04921  -0.04885  -1.04351
   D103       1.08551  -0.00048  -0.00106  -0.04156  -0.04260   1.04291
   D104      -3.10501  -0.00068  -0.00007  -0.04699  -0.04704   3.13114
   D105       0.66907   0.00163  -0.00353   0.09895   0.09536   0.76443
   D106      -1.34375   0.00107  -0.00313   0.09704   0.09399  -1.24975
   D107       2.79071   0.00178  -0.00166   0.10154   0.09985   2.89056
   D108       1.56898  -0.00030  -0.00109   0.00893   0.00782   1.57680
   D109      -2.64807  -0.00003  -0.00056   0.00922   0.00868  -2.63939
   D110      -0.63650   0.00078   0.00037   0.01733   0.01770  -0.61880
   D111      -1.20736  -0.00025  -0.00083  -0.02246  -0.02331  -1.23067
   D112       0.90759  -0.00047  -0.00026  -0.02731  -0.02759   0.87999
   D113       2.97658  -0.00002  -0.00124  -0.01787  -0.01913   2.95745
   D114       3.02226   0.00022   0.00022  -0.01395  -0.01373   3.00853
   D115      -1.14598   0.00000   0.00078  -0.01879  -0.01801  -1.16399
   D116       0.92302   0.00045  -0.00019  -0.00936  -0.00955   0.91347
   D117       1.01780  -0.00024  -0.00001  -0.01422  -0.01420   1.00360
   D118       3.13275  -0.00046   0.00055  -0.01906  -0.01848   3.11427
   D119      -1.08144  -0.00001  -0.00042  -0.00963  -0.01002  -1.09147
   D120      -1.22804   0.00086   0.00329  -0.01349  -0.01020  -1.23824
   D121       0.92368  -0.00003   0.00197  -0.02588  -0.02390   0.89978
   D122       2.98095   0.00076   0.00501  -0.02139  -0.01640   2.96455
   D123       0.90466   0.00000   0.00125  -0.02597  -0.02472   0.87994
   D124       3.05638  -0.00089  -0.00007  -0.03836  -0.03842   3.01796
   D125      -1.16954  -0.00011   0.00297  -0.03387  -0.03091  -1.20045
   D126       2.88954  -0.00011   0.00147  -0.02721  -0.02573   2.86380
   D127      -1.24193  -0.00100   0.00015  -0.03959  -0.03943  -1.28136
   D128       0.81534  -0.00021   0.00319  -0.03511  -0.03193   0.78341
   D129      -3.05753   0.00007  -0.00189   0.03306   0.03118  -3.02635
   D130       1.07751   0.00015  -0.00265   0.04150   0.03877   1.11628
   D131      -1.00817   0.00145  -0.00010   0.04365   0.04362  -0.96455
         Item               Value     Threshold  Converged?
 Maximum Force            0.004185     0.000450     NO 
 RMS     Force            0.000868     0.000300     NO 
 Maximum Displacement     0.211413     0.001800     NO 
 RMS     Displacement     0.041696     0.001200     NO 
 Predicted change in Energy=-9.207130D-04
 GradGradGradGradGradGradGradGradGradGradGradGradGradGradGradGradGradGrad

                          Input orientation:                          
 ---------------------------------------------------------------------
 Center     Atomic      Atomic             Coordinates (Angstroms)
 Number     Number       Type             X           Y           Z
 ---------------------------------------------------------------------
      1          6           0       -1.705658    0.663585   -0.185939
      2          6           0       -0.973886   -0.477309   -0.213084
      3          6           0        0.503986   -0.633117   -0.459124
      4          6           0        1.361807    0.512418    0.128833
      5          6           0        1.307653    1.809117   -0.716093
      6          6           0       -0.039257    2.144786   -1.382868
      7          6           0       -1.294337    2.082566   -0.489798
      8          6           0       -3.109222    0.339898    0.137927
      9          6           0       -3.236040   -1.159559    0.343631
     10          6           0       -1.815024   -1.721952    0.089131
     11          8           0       -4.034815    1.150442    0.210274
     12          6           0       -1.179250    2.945609    0.783429
     13          6           0       -1.782904   -2.740678   -1.051655
     14          8           0       -1.293623   -2.417141    1.241318
     15          6           0        2.827465    0.078633    0.473948
     16          8           0        2.772210   -1.053728    1.370292
     17          6           0        3.544669    1.185497    1.255301
     18          6           0        3.703117   -0.325595   -0.721795
     19          8           0        3.239933   -1.583252   -1.231737
     20          1           0        0.684627   -0.743625   -1.537267
     21          1           0        0.803868   -1.581465   -0.005518
     22          1           0        0.929090    0.733386    1.113416
     23          1           0        2.054573    1.755885   -1.519171
     24          1           0        1.607780    2.650636   -0.081866
     25          1           0       -0.201890    1.482879   -2.243728
     26          1           0        0.039478    3.160397   -1.793795
     27          1           0       -2.123875    2.506775   -1.074885
     28          1           0       -3.571477   -1.384330    1.361500
     29          1           0       -3.986362   -1.559079   -0.348382
     30          1           0       -0.924766    3.980412    0.521851
     31          1           0       -0.410047    2.568858    1.467055
     32          1           0       -2.130185    2.963467    1.327807
     33          1           0       -0.762111   -3.091577   -1.235564
     34          1           0       -2.400782   -3.608901   -0.793675
     35          1           0       -2.174484   -2.301239   -1.974835
     36          1           0       -1.081646   -1.755257    1.921857
     37          1           0        2.768294   -1.846970    0.805839
     38          1           0        3.763504    2.053293    0.626963
     39          1           0        2.933368    1.518256    2.102295
     40          1           0        4.492017    0.803455    1.650976
     41          1           0        3.686567    0.444271   -1.503268
     42          1           0        4.738661   -0.426512   -0.367605
     43          1           0        3.867173   -1.871634   -1.915091
 ---------------------------------------------------------------------
                    Distance matrix (angstroms):
                    1          2          3          4          5
     1  C    0.000000
     2  C    1.355680   0.000000
     3  C    2.576546   1.506292   0.000000
     4  C    3.087276   2.559673   1.547192   0.000000
     5  C    3.267009   3.268973   2.583878   1.548632   0.000000
     6  C    2.530511   3.019489   2.977442   2.629229   1.539945
     7  C    1.508317   2.594652   3.257275   3.146930   2.626087
     8  C    1.476366   2.313158   3.789261   4.474366   4.732520
     9  C    2.438518   2.427496   3.861262   4.897125   5.530027
    10  C    2.403833   1.532313   2.619914   3.884101   4.782044
    11  O    2.412257   3.492576   4.922386   5.434816   5.462048
    12  C    2.534642   3.570935   4.145419   3.578530   3.118471
    13  C    3.513466   2.545693   3.165876   4.676045   5.510425
    14  O    3.420191   2.445498   3.050515   4.107462   5.334730
    15  C    4.618097   3.902736   2.603030   1.566980   2.592412
    16  O    5.042055   4.107624   2.944235   2.446073   3.833251
    17  C    5.469506   5.033728   3.936035   2.546930   3.046234
    18  C    5.524533   4.707033   3.224594   2.628225   3.208626
    19  O    5.531802   4.474040   2.997515   3.125755   3.937990
    20  H    3.085415   2.138936   1.098742   2.193652   2.752995
    21  H    3.372020   2.103010   1.093184   2.171104   3.500681
    22  H    2.938552   2.616620   2.126247   1.097941   2.155831
    23  H    4.136418   3.983037   3.038972   2.177625   1.098024
    24  H    3.864980   4.057864   3.484784   2.162608   1.095662
    25  H    2.677136   2.926061   2.856661   3.002663   2.172285
    26  H    3.444527   4.093710   4.048193   3.529425   2.143750
    27  H    2.088655   3.312089   4.140500   4.192419   3.520063
    28  H    3.173296   3.170091   4.526410   5.427192   6.190348
    29  H    3.188767   3.203676   4.586163   5.755149   6.285423
    30  H    3.480244   4.518166   4.928315   4.172512   3.351226
    31  H    2.835676   3.524190   3.846852   3.026425   2.879902
    32  H    2.785876   3.943389   4.802853   4.431612   4.162785
    33  H    4.011638   2.815086   2.872261   4.400157   5.345145
    34  H    4.371119   3.489984   4.171917   5.656268   6.566082
    35  H    3.494300   2.805694   3.500601   4.984720   5.532155
    36  H    3.268485   2.490529   3.072865   3.785201   5.037092
    37  H    5.225204   4.113160   2.863681   2.829003   4.220987
    38  H    5.701213   5.436220   4.361289   2.896649   2.809738
    39  H    5.242808   4.960836   4.134147   2.715891   3.266628
    40  H    6.465678   5.915334   4.735046   3.492827   4.093232
    41  H    5.555137   4.922775   3.518498   2.841286   2.853364
    42  H    6.538391   5.714862   4.240700   3.539942   4.109903
    43  H    6.361898   5.317596   3.868436   4.017237   4.640762
                    6          7          8          9         10
     6  C    0.000000
     7  C    1.541646   0.000000
     8  C    3.872354   2.593210   0.000000
     9  C    4.911101   3.869908   1.518805   0.000000
    10  C    4.502421   3.883379   2.434863   1.549304   0.000000
    11  O    4.414895   2.978116   1.232451   2.447842   3.632188
    12  C    2.575605   1.542463   3.306236   4.612614   4.761553
    13  C    5.197862   4.880376   3.558676   2.560930   1.529780
    14  O    5.410265   4.821216   3.480680   2.482002   1.443149
    15  C    3.991848   4.683354   5.951926   6.190007   4.994286
    16  O    5.070970   5.461967   6.168644   6.096253   4.809430
    17  C    4.552439   5.221694   6.799841   7.232458   6.208021
    18  C    4.532677   5.552261   6.898548   7.069832   5.749547
    19  O    4.967313   5.877780   6.773940   6.678287   5.226521
    20  H    2.981739   3.605669   4.286442   4.368341   3.138558
    21  H    4.061145   4.249954   4.361707   4.076857   2.624364
    22  H    3.026744   3.055194   4.173054   4.639409   3.822042
    23  H    2.133998   3.518739   5.604977   6.321426   5.445711
    24  H    2.158987   2.985196   5.257179   6.177477   5.555570
    25  H    1.098021   2.151589   3.928265   4.783615   4.279647
    26  H    1.098419   2.154343   4.647696   5.827489   5.551750
    27  H    2.138112   1.100188   2.671550   4.085475   4.396869
    28  H    5.697613   4.542250   2.164203   1.095033   2.195003
    29  H    5.510754   4.530847   2.147552   1.096121   2.220958
    30  H    2.789553   2.182163   4.262932   5.638533   5.787639
    31  H    2.905062   2.201754   3.744381   4.811383   4.720560
    32  H    3.519941   2.185936   3.042604   4.380737   4.856624
    33  H    5.288073   5.254635   4.378405   3.513812   2.176997
    34  H    6.247309   5.805977   4.118590   2.826729   2.164032
    35  H    4.967571   4.711448   3.509003   2.793854   2.173647
    36  H    5.217099   4.537643   3.418062   2.736250   1.974294
    37  H    5.348543   5.798699   6.306640   6.061204   4.640701
    38  H    4.302184   5.179746   7.099947   7.706900   6.757345
    39  H    4.623354   4.991080   6.462210   6.951631   6.090895
    40  H    5.615677   6.300868   7.764216   8.079940   6.971070
    41  H    4.097318   5.340462   6.991936   7.342057   6.123379
    42  H    5.520039   6.535095   7.901406   8.039843   6.696086
    43  H    5.628063   6.656451   7.601043   7.487624   6.027162
                   11         12         13         14         15
    11  O    0.000000
    12  C    3.421313   0.000000
    13  C    4.669516   6.005480   0.000000
    14  O    4.615715   5.383477   2.366812   0.000000
    15  C    6.950480   4.936506   5.615290   4.878637   0.000000
    16  O    7.248420   5.652711   5.427771   4.290283   1.445243
    17  C    7.651267   5.063208   7.008562   6.032268   1.532985
    18  C    7.932403   6.066628   6.003154   5.761578   1.536219
    19  O    7.904076   6.640832   5.157612   5.231108   2.416889
    20  H    5.377222   4.740265   3.211347   3.799297   3.051696
    21  H    5.560821   5.004957   3.021517   2.579229   2.660969
    22  H    5.062603   3.073747   4.910353   3.857801   2.107474
    23  H    6.359102   4.144275   5.929914   6.020370   2.717178
    24  H    5.845922   2.933135   6.442321   5.987597   2.900303
    25  H    4.563327   3.501213   4.664663   5.342993   4.305190
    26  H    4.965488   2.858936   6.220494   6.488297   4.734215
    27  H    2.672632   2.130310   5.258571   5.504458   5.728047
    28  H    2.822246   4.980491   3.295753   2.503949   6.623780
    29  H    2.766938   5.427069   2.597306   3.242570   7.055959
    30  H    4.216422   1.097270   6.955960   6.448439   5.413447
    31  H    4.090274   1.095883   6.034883   5.068713   4.203447
    32  H    2.857193   1.095877   6.190292   5.445939   5.799106
    33  H    5.549392   6.379494   1.094975   2.621510   5.085048
    34  H    5.131210   6.851350   1.096421   2.605243   6.522219
    35  H    4.488834   6.010650   1.094853   3.336613   6.056386
    36  H    4.482611   4.837735   3.210077   0.972706   4.554200
    37  H    7.457980   6.209060   4.996239   4.124792   1.954892
    38  H    7.861459   5.025090   7.520809   6.777665   2.190631
    39  H    7.229840   4.548667   7.094303   5.839184   2.176062
    40  H    8.654645   6.124111   7.696735   6.634281   2.163677
    41  H    7.940695   5.929743   6.345311   6.365746   2.186580
    42  H    8.932782   6.907803   6.953712   6.552838   2.148501
    43  H    8.723046   7.480256   5.781361   6.074069   3.254542
                   16         17         18         19         20
    16  O    0.000000
    17  C    2.371506   0.000000
    18  C    2.402831   2.493474   0.000000
    19  O    2.696241   3.734192   1.433973   0.000000
    20  H    3.592780   4.438445   3.154524   2.707012   0.000000
    21  H    2.458807   4.093621   3.239739   2.727275   1.749985
    22  H    2.580088   2.658156   3.490654   4.025735   3.044248
    23  H    4.093644   3.200535   2.772375   3.554931   2.850374
    24  H    4.145717   2.772397   3.695659   4.681019   3.806759
    25  H    5.323607   5.135012   4.564640   4.719262   2.498463
    26  H    5.936170   5.048127   5.169485   5.749872   3.965276
    27  H    6.528991   6.269605   6.488515   6.747100   4.320484
    28  H    6.352302   7.566692   7.640730   7.291073   5.189197
    29  H    6.991961   8.174406   7.796730   7.280126   4.888409
    30  H    6.303177   5.322156   6.442488   7.167576   5.398763
    31  H    4.822785   4.195034   5.485166   6.151898   4.603999
    32  H    6.338228   5.947303   7.003300   7.487462   5.465743
    33  H    4.840944   6.560954   5.277582   4.276846   2.774338
    34  H    6.162103   7.907778   6.931295   6.009394   4.275802
    35  H    6.100487   7.436385   6.326094   5.512133   3.285139
    36  H    3.955828   5.522239   5.650379   5.352643   4.013559
    37  H    0.973579   3.162378   2.349924   2.108010   3.324032
    38  H    3.344963   1.093511   2.735307   4.117444   4.688937
    39  H    2.678974   1.096275   3.459449   4.563891   4.839355
    40  H    2.546693   1.095437   2.743568   3.946406   5.201401
    41  H    3.367105   2.859939   1.097118   2.093815   3.228607
    42  H    2.698262   2.580312   1.099085   2.081095   4.231296
    43  H    3.558323   4.416044   1.959874   0.971374   3.397611
                   21         22         23         24         25
    21  H    0.000000
    22  H    2.574146   0.000000
    23  H    3.872120   3.040185   0.000000
    24  H    4.308455   2.359060   1.751014   0.000000
    25  H    3.925727   3.620949   2.385611   3.051592   0.000000
    26  H    5.125181   3.890201   2.471574   2.377000   1.753501
    27  H    5.140908   4.153813   4.268566   3.864199   2.471556
    28  H    4.588163   4.980097   7.057737   6.722274   5.707247
    29  H    4.802536   5.617287   6.989465   7.006222   5.212299
    30  H    5.848142   3.785486   4.241550   2.923451   3.795873
    31  H    4.568068   2.299414   3.956365   2.545088   3.872027
    32  H    5.571609   3.791885   5.203435   4.007172   4.320455
    33  H    2.499148   4.796687   5.613557   6.318260   4.717614
    34  H    3.873173   5.794869   7.011238   7.467065   5.732714
    35  H    3.642370   5.327139   5.878163   6.512290   4.275860
    36  H    2.701877   3.299997   5.831351   5.537130   5.348980
    37  H    2.141907   3.183632   4.346911   4.728983   5.404605
    38  H    4.729793   3.164284   2.759490   2.346573   4.928548
    39  H    4.311139   2.368762   3.734135   2.794642   5.359012
    40  H    4.694067   3.603933   4.110729   3.838443   6.137027
    41  H    3.828422   3.812388   2.093798   3.348102   4.092321
    42  H    4.116749   4.248720   3.645996   4.399193   5.619133
    43  H    3.621396   4.958862   4.074453   5.377407   5.283752
                   26         27         28         29         30
    26  H    0.000000
    27  H    2.371530   0.000000
    28  H    6.606771   4.813753   0.000000
    29  H    6.369463   4.530764   1.768152   0.000000
    30  H    2.639017   2.481740   6.040741   6.388789   0.000000
    31  H    3.344419   3.066353   5.062951   5.755493   1.775058
    32  H    3.806655   2.445718   4.580589   5.168019   1.771096
    33  H    6.327823   5.763832   4.189507   3.678510   7.288895
    34  H    7.264882   6.128398   3.311196   2.629472   7.842634
    35  H    5.896089   4.891776   3.731413   2.545398   6.874182
    36  H    6.263118   5.313344   2.578923   3.691862   5.906143
    37  H    6.267237   6.813630   6.380869   6.858607   6.904906
    38  H    4.577567   6.145175   8.133803   8.605867   5.069982
    39  H    5.123548   6.053705   7.161479   7.959803   4.842025
    40  H    6.103010   7.355383   8.360032   9.025625   6.380401
    41  H    4.556644   6.180508   8.014355   8.013801   6.153844
    42  H    6.081303   7.496588   8.541991   8.798244   7.230941
    43  H    6.323551   7.467870   8.142913   8.014379   7.946560
                   31         32         33         34         35
    31  H    0.000000
    32  H    1.770305   0.000000
    33  H    6.282406   6.716104   0.000000
    34  H    6.873037   6.911579   1.774298   0.000000
    35  H    6.219139   6.215025   1.779312   1.776607   0.000000
    36  H    4.399529   4.870183   3.443423   3.542630   4.083699
    37  H    5.480748   6.885337   4.263817   5.690536   5.689426
    38  H    4.288367   6.004596   7.100696   8.489822   7.809673
    39  H    3.561701   5.322409   6.785899   7.945284   7.569787
    40  H    5.213512   6.973067   7.149073   8.541422   8.199260
    41  H    5.488072   6.942330   5.688991   7.347622   6.489385
    42  H    6.232770   7.845217   6.173688   7.828205   7.340937
    43  H    7.032176   8.358403   4.835317   6.600222   6.057206
                   36         37         38         39         40
    36  H    0.000000
    37  H    4.009482   0.000000
    38  H    6.297403   4.029205   0.000000
    39  H    5.183510   3.610096   1.775386   0.000000
    40  H    6.138901   3.272649   1.772408   1.773138   0.000000
    41  H    6.269391   3.380087   2.670721   3.836774   3.275212
    42  H    6.393996   2.697596   2.844209   3.625136   2.376620
    43  H    6.263108   2.934554   4.677375   5.338796   4.501485
                   41         42         43
    41  H    0.000000
    42  H    1.776202   0.000000
    43  H    2.359160   2.289669   0.000000
 Stoichiometry    C15H24O4
 Framework group  C1[X(C15H24O4)]
 Deg. of freedom   123
 Full point group                 C1      NOp   1
 Largest Abelian subgroup         C1      NOp   1
 Largest concise Abelian subgroup C1      NOp   1
                         Standard orientation:                         
 ---------------------------------------------------------------------
 Center     Atomic      Atomic             Coordinates (Angstroms)
 Number     Number       Type             X           Y           Z
 ---------------------------------------------------------------------
      1          6           0       -1.744971    0.654227   -0.183079
      2          6           0       -1.023248   -0.493290   -0.196761
      3          6           0        0.454764   -0.664070   -0.431776
      4          6           0        1.318881    0.478236    0.153240
      5          6           0        1.281872    1.768916   -0.701766
      6          6           0       -0.057565    2.111457   -1.380003
      7          6           0       -1.319009    2.067155   -0.494866
      8          6           0       -3.153473    0.345475    0.133862
      9          6           0       -3.295020   -1.151194    0.350000
     10          6           0       -1.877434   -1.728091    0.109209
     11          8           0       -4.072251    1.164726    0.193940
     12          6           0       -1.204619    2.938778    0.772565
     13          6           0       -1.846888   -2.755688   -1.023637
     14          8           0       -1.369863   -2.419117    1.270042
     15          6           0        2.778302    0.034092    0.511362
     16          8           0        2.707037   -1.090901    1.415818
     17          6           0        3.500191    1.140443    1.289118
     18          6           0        3.658174   -0.386953   -0.675447
     19          8           0        3.187156   -1.644282   -1.178979
     20          1           0        0.641514   -0.784354   -1.507829
     21          1           0        0.743174   -1.611573    0.030944
     22          1           0        0.881673    0.710499    1.133228
     23          1           0        2.033564    1.702966   -1.499429
     24          1           0        1.585310    2.612526   -0.071908
     25          1           0       -0.220421    1.444506   -2.236919
     26          1           0        0.032938    3.123181   -1.798031
     27          1           0       -2.140854    2.494258   -1.088641
     28          1           0       -3.639152   -1.365250    1.367276
     29          1           0       -4.044300   -1.549278   -0.343967
     30          1           0       -0.939191    3.969267    0.504905
     31          1           0       -0.443332    2.560413    1.464115
     32          1           0       -2.158925    2.969204    1.310450
     33          1           0       -0.828078   -3.117017   -1.198098
     34          1           0       -2.474177   -3.616411   -0.763247
     35          1           0       -2.228437   -2.319808   -1.952686
     36          1           0       -1.156478   -1.753996    1.946976
     37          1           0        2.699763   -1.888337    0.857339
     38          1           0        3.730899    2.001471    0.655736
     39          1           0        2.886314    1.485031    2.129494
     40          1           0        4.441463    0.753022    1.693957
     41          1           0        3.653648    0.377079   -1.462786
     42          1           0        4.690420   -0.494365   -0.313620
     43          1           0        3.816288   -1.943396   -1.855951
 ---------------------------------------------------------------------
 Rotational constants (GHZ):      0.5459494      0.2789574      0.2183107
 Standard basis: 6-31G(d) (6D, 7F)
 There are   333 symmetry adapted cartesian basis functions of A   symmetry.
 There are   333 symmetry adapted basis functions of A   symmetry.
   333 basis functions,   628 primitive gaussians,   333 cartesian basis functions
    73 alpha electrons       73 beta electrons
       nuclear repulsion energy      1610.3459904421 Hartrees.
 NAtoms=   43 NActive=   43 NUniq=   43 SFac= 1.00D+00 NAtFMM=   60 NAOKFM=F Big=F
 Integral buffers will be    131072 words long.
 Raffenetti 2 integral format.
 Two-electron integral symmetry is turned on.
 ------------------------------------------------------------------------------
 Polarizable Continuum Model (PCM)
 =================================
 Model                : PCM (using non-symmetric T matrix).
 Atomic radii         : SMD-Coulomb.
 Polarization charges : Total charges.
 Charge compensation  : None.
 Solution method      : On-the-fly selection.
 Cavity type          : VdW (van der Waals Surface) (Alpha=1.000).
 Cavity algorithm     : GePol (No added spheres)
                        Default sphere list used, NSphG=   43.
                        Lebedev-Laikov grids with approx.  5.0 points / Ang**2.
                        Smoothing algorithm: Karplus/York (Gamma=1.0000).
                        Polarization charges: spherical gaussians, with
                                              point-specific exponents (IZeta= 3).
                        Self-potential: point-specific (ISelfS= 7).
                        Self-field    : sphere-specific E.n sum rule (ISelfD= 2).
 1st derivatives      : Analytical E(r).r(x)/FMM algorithm (CHGder, D1EAlg=3).
                        Cavity 1st derivative terms included.
 Solvent              : Methanol, Eps=  32.613000 Eps(inf)=   1.765709
 ------------------------------------------------------------------------------
 ------------------------------------------------------------------------------
 Atomic radii for non-electrostatic terms: SMD-CDS.
 ------------------------------------------------------------------------------
 Nuclear repulsion after PCM non-electrostatic terms =     1610.3471326146 Hartrees.
 One-electron integrals computed using PRISM.
 NBasis=   333 RedAO= T EigKep=  9.19D-04  NBF=   333
 NBsUse=   333 1.00D-06 EigRej= -1.00D+00 NBFU=   333
 Initial guess from the checkpoint file:  "DY-202A-11R_16.chk"
 B after Tr=     0.000000    0.000000    0.000000
         Rot=    0.999988   -0.004280    0.000739    0.002188 Ang=  -0.56 deg.
 ExpMin= 1.61D-01 ExpMax= 5.48D+03 ExpMxC= 8.25D+02 IAcc=1 IRadAn=         1 AccDes= 0.00D+00
 Harris functional with IExCor=  402 and IRadAn=       1 diagonalized for initial guess.
 HarFok:  IExCor=  402 AccDes= 0.00D+00 IRadAn=         1 IDoV= 1 UseB2=F ITyADJ=14
 ICtDFT=  3500011 ScaDFX=  1.000000  1.000000  1.000000  1.000000
 FoFCou: FMM=F IPFlag=           0 FMFlag=      100000 FMFlg1=           0
         NFxFlg=           0 DoJE=T BraDBF=F KetDBF=T FulRan=T
         wScrn=  0.000000 ICntrl=     500 IOpCl=  0 I1Cent=   200000004 NGrid=           0
         NMat0=    1 NMatS0=      1 NMatT0=    0 NMatD0=    1 NMtDS0=    0 NMtDT0=    0
 Petite list used in FoFCou.
 Keep R1 ints in memory in canonical form, NReq=1565304907.
 Requested convergence on RMS density matrix=1.00D-08 within 128 cycles.
 Requested convergence on MAX density matrix=1.00D-06.
 Requested convergence on             energy=1.00D-06.
 No special actions if energy rises.
 Inv3:  Mode=1 IEnd=    21466875.
 Iteration    1 A*A^-1 deviation from unit magnitude is 7.33D-15 for   2665.
 Iteration    1 A*A^-1 deviation from orthogonality  is 3.89D-15 for   2674   2589.
 Iteration    1 A^-1*A deviation from unit magnitude is 7.99D-15 for   2665.
 Iteration    1 A^-1*A deviation from orthogonality  is 4.03D-12 for   1622   1557.
 Error on total polarization charges =  0.05179
 SCF Done:  E(RB3LYP) =  -886.949592921     A.U. after   11 cycles
            NFock= 11  Conv=0.26D-08     -V/T= 2.0094
 SMD-CDS (non-electrostatic) energy       (kcal/mol) =       0.72
 (included in total energy above)
 D1PCM: PCM CHGder 1st derivatives, ID1Alg=3 FixD1E=F DoIter=F DoCFld=F I1PDM=0.
 Calling FoFJK, ICntrl=      2127 FMM=F ISym2X=0 I1Cent= 0 IOpClX= 0 NMat=1 NMatS=1 NMatT=0.
 ***** Axes restored to original set *****
 -------------------------------------------------------------------
 Center     Atomic                   Forces (Hartrees/Bohr)
 Number     Number              X              Y              Z
 -------------------------------------------------------------------
      1        6          -0.002004695   -0.001531195    0.000525959
      2        6           0.001670304    0.000676839   -0.000109138
      3        6          -0.000893046   -0.000440424   -0.000259581
      4        6           0.000127664    0.000535616   -0.000191170
      5        6           0.000223506   -0.000389000    0.000046726
      6        6          -0.000383509    0.000048582    0.000028514
      7        6           0.000892662    0.000767398   -0.000200119
      8        6           0.000934061    0.000285264    0.000112112
      9        6           0.001564843    0.000593782   -0.000934449
     10        6          -0.002896300    0.000235804    0.001265487
     11        8           0.001046117   -0.000985914   -0.000366050
     12        6          -0.000218191   -0.000054218    0.000358645
     13        6           0.000187142   -0.000220604   -0.000047197
     14        8           0.002035723   -0.000179543   -0.001913194
     15        6           0.000014041   -0.001269476    0.000895531
     16        8           0.000008791    0.000432791    0.000830087
     17        6          -0.000286110   -0.000227946    0.000275445
     18        6           0.000416156   -0.000147302   -0.000217086
     19        8          -0.000344122    0.001373643   -0.000401913
     20        1           0.000080916    0.000168626   -0.000063552
     21        1          -0.000206865    0.000187371   -0.000071141
     22        1          -0.000122130    0.000121631   -0.000209921
     23        1          -0.000257943    0.000140480    0.000142068
     24        1           0.000182112    0.000109616    0.000201975
     25        1           0.000252749    0.000035617    0.000146679
     26        1           0.000017389   -0.000147381   -0.000090893
     27        1           0.000117536    0.000185591    0.000036238
     28        1          -0.000117858    0.000125060    0.000212003
     29        1          -0.000422432   -0.000316152    0.000595498
     30        1          -0.000100093   -0.000059495   -0.000039596
     31        1          -0.000314616    0.000275571   -0.000177397
     32        1           0.000091912   -0.000110046   -0.000099898
     33        1           0.000000385    0.000169133   -0.000127130
     34        1           0.000080175    0.000226015    0.000224738
     35        1          -0.000076822   -0.000027962    0.000018067
     36        1          -0.001767226    0.000177551    0.000755690
     37        1           0.000419745   -0.000456483   -0.000310552
     38        1          -0.000115752    0.000530438   -0.000392822
     39        1           0.000016590    0.000063814   -0.000259232
     40        1          -0.000092670   -0.000020043   -0.000160044
     41        1          -0.000133548   -0.000242327    0.000115589
     42        1          -0.000004002   -0.000128693   -0.000672711
     43        1           0.000377410   -0.000512028    0.000527732
 -------------------------------------------------------------------
 Cartesian Forces:  Max     0.002896300 RMS     0.000632784

 GradGradGradGradGradGradGradGradGradGradGradGradGradGradGradGradGradGrad
 Berny optimization.
 Using GEDIIS/GDIIS optimizer.
 FormGI is forming the generalized inverse of G from B-inverse, IUseBI=4.
 Internal  Forces:  Max     0.001597045 RMS     0.000320290
 Search for a local minimum.
 Step number   3 out of a maximum of  258
 All quantities printed in internal units (Hartrees-Bohrs-Radians)
 Mixed Optimization -- En-DIIS/RFO-DIIS
 Swapping is turned off.
 Update second derivatives using D2CorX and points    1    2    3
 DE= -1.02D-03 DEPred=-9.21D-04 R= 1.10D+00
 TightC=F SS=  1.41D+00  RLast= 3.31D-01 DXNew= 8.4853D-01 9.9207D-01
 Trust test= 1.10D+00 RLast= 3.31D-01 DXMaxT set to 8.49D-01
 ITU=  1  1  0
     Eigenvalues ---    0.00231   0.00273   0.00307   0.00339   0.00378
     Eigenvalues ---    0.00407   0.00484   0.00698   0.00765   0.00858
     Eigenvalues ---    0.00931   0.01122   0.01153   0.01230   0.01334
     Eigenvalues ---    0.01385   0.02491   0.02506   0.03091   0.03876
     Eigenvalues ---    0.04012   0.04175   0.04435   0.04611   0.04736
     Eigenvalues ---    0.04915   0.05001   0.05050   0.05109   0.05395
     Eigenvalues ---    0.05432   0.05542   0.05569   0.05592   0.05624
     Eigenvalues ---    0.05665   0.05702   0.05797   0.05912   0.05934
     Eigenvalues ---    0.06098   0.06223   0.07095   0.07771   0.08064
     Eigenvalues ---    0.08634   0.09012   0.09047   0.09204   0.09641
     Eigenvalues ---    0.10373   0.11444   0.12215   0.13357   0.13705
     Eigenvalues ---    0.14815   0.15652   0.15998   0.16000   0.16000
     Eigenvalues ---    0.16000   0.16000   0.16000   0.16000   0.16000
     Eigenvalues ---    0.16000   0.16000   0.16030   0.16082   0.16298
     Eigenvalues ---    0.16883   0.17609   0.18658   0.20398   0.20723
     Eigenvalues ---    0.21923   0.23286   0.24732   0.24996   0.25925
     Eigenvalues ---    0.26849   0.27086   0.27867   0.28031   0.28549
     Eigenvalues ---    0.28829   0.29131   0.29381   0.29714   0.30270
     Eigenvalues ---    0.30807   0.31836   0.32260   0.33680   0.33757
     Eigenvalues ---    0.33830   0.33837   0.33907   0.33995   0.34064
     Eigenvalues ---    0.34071   0.34104   0.34130   0.34141   0.34145
     Eigenvalues ---    0.34163   0.34175   0.34196   0.34205   0.34269
     Eigenvalues ---    0.34284   0.34330   0.34357   0.34487   0.34570
     Eigenvalues ---    0.39605   0.41480   0.42019   0.51679   0.52411
     Eigenvalues ---    0.52578   0.52721   0.94683
 En-DIIS/RFO-DIIS IScMMF=        0 using points:     3    2
 RFO step:  Lambda=-1.24679282D-04.
 DidBck=F Rises=F RFO-DIIS coefs:    1.29829   -0.29829
 Iteration  1 RMS(Cart)=  0.06443440 RMS(Int)=  0.00214182
 Iteration  2 RMS(Cart)=  0.00267553 RMS(Int)=  0.00006014
 Iteration  3 RMS(Cart)=  0.00001501 RMS(Int)=  0.00005934
 Iteration  4 RMS(Cart)=  0.00000000 RMS(Int)=  0.00005934
 Variable       Old X    -DE/DX   Delta X   Delta X   Delta X     New X
                                 (Linear)    (Quad)   (Total)
    R1        2.56186  -0.00068  -0.00166  -0.00040  -0.00200   2.55986
    R2        2.85031   0.00094   0.00287   0.01018   0.01305   2.86335
    R3        2.78993  -0.00160  -0.00251  -0.00903  -0.01142   2.77851
    R4        2.84648  -0.00065  -0.00171  -0.00547  -0.00720   2.83928
    R5        2.89565   0.00049   0.00333   0.01022   0.01348   2.90914
    R6        2.92377   0.00033  -0.00025   0.00132   0.00108   2.92484
    R7        2.07632   0.00006   0.00050   0.00130   0.00179   2.07812
    R8        2.06582  -0.00025  -0.00002  -0.00132  -0.00134   2.06448
    R9        2.92649  -0.00030   0.00013  -0.00076  -0.00064   2.92585
   R10        2.96116   0.00048  -0.00027   0.00114   0.00087   2.96204
   R11        2.07481  -0.00012   0.00021  -0.00066  -0.00044   2.07436
   R12        2.91007   0.00004  -0.00082   0.00120   0.00038   2.91046
   R13        2.07497  -0.00028  -0.00004  -0.00065  -0.00069   2.07428
   R14        2.07050   0.00025  -0.00064  -0.00018  -0.00083   2.06967
   R15        2.91329   0.00002  -0.00060   0.00044  -0.00014   2.91315
   R16        2.07496  -0.00017  -0.00037  -0.00125  -0.00162   2.07334
   R17        2.07571  -0.00010   0.00001  -0.00043  -0.00042   2.07529
   R18        2.91483   0.00002   0.00041   0.00334   0.00376   2.91859
   R19        2.07905  -0.00004   0.00013   0.00019   0.00032   2.07937
   R20        2.87013  -0.00062   0.00142   0.00390   0.00533   2.87545
   R21        2.32900  -0.00145  -0.00080  -0.00092  -0.00172   2.32728
   R22        2.92776  -0.00137  -0.00300  -0.00598  -0.00909   2.91867
   R23        2.06931   0.00021   0.00101   0.00220   0.00321   2.07252
   R24        2.07137   0.00003   0.00035   0.00084   0.00119   2.07256
   R25        2.89087  -0.00016   0.00068   0.00066   0.00134   2.89221
   R26        2.72716  -0.00083   0.00018   0.00160   0.00178   2.72894
   R27        2.07354  -0.00007  -0.00002   0.00012   0.00010   2.07364
   R28        2.07092  -0.00043   0.00028  -0.00088  -0.00060   2.07032
   R29        2.07091  -0.00014  -0.00018  -0.00070  -0.00089   2.07002
   R30        2.06920  -0.00004  -0.00083  -0.00136  -0.00219   2.06701
   R31        2.07193  -0.00017  -0.00013  -0.00077  -0.00090   2.07103
   R32        2.06897   0.00000   0.00029   0.00024   0.00053   2.06950
   R33        1.83815   0.00027   0.00030   0.00089   0.00119   1.83934
   R34        2.73111   0.00033  -0.00104   0.00064  -0.00040   2.73071
   R35        2.89692  -0.00025   0.00210   0.00088   0.00298   2.89990
   R36        2.90303   0.00060   0.00142   0.00224   0.00365   2.90668
   R37        1.83980   0.00055  -0.00055  -0.00037  -0.00092   1.83888
   R38        2.06644   0.00062  -0.00017   0.00206   0.00189   2.06833
   R39        2.07166  -0.00019  -0.00009  -0.00079  -0.00088   2.07077
   R40        2.07008  -0.00013  -0.00028  -0.00107  -0.00135   2.06873
   R41        2.70982  -0.00080  -0.00178  -0.00332  -0.00510   2.70472
   R42        2.07325  -0.00025  -0.00005  -0.00015  -0.00019   2.07306
   R43        2.07697  -0.00021   0.00004  -0.00009  -0.00005   2.07692
   R44        1.83563   0.00002   0.00000  -0.00053  -0.00053   1.83511
    A1        2.26593  -0.00018  -0.00288  -0.00817  -0.01112   2.25481
    A2        1.91033  -0.00002   0.00140   0.00798   0.00925   1.91958
    A3        2.10564   0.00020   0.00177   0.00053   0.00239   2.10803
    A4        2.23943   0.00035   0.00049   0.00662   0.00713   2.24656
    A5        1.96419  -0.00041  -0.00208  -0.00782  -0.01018   1.95401
    A6        2.07919   0.00006   0.00156   0.00150   0.00327   2.08246
    A7        1.98812   0.00015  -0.00087  -0.00271  -0.00364   1.98448
    A8        1.90921  -0.00004   0.00083   0.00275   0.00356   1.91277
    A9        1.86617  -0.00008  -0.00027  -0.00162  -0.00184   1.86434
   A10        1.93500  -0.00018  -0.00040  -0.00168  -0.00205   1.93295
   A11        1.90978   0.00006   0.00095   0.00335   0.00430   1.91408
   A12        1.84919   0.00008  -0.00017   0.00013  -0.00005   1.84914
   A13        1.97493  -0.00004  -0.00064  -0.00008  -0.00074   1.97420
   A14        1.97939   0.00049  -0.00311   0.00132  -0.00179   1.97760
   A15        1.84552   0.00000   0.00032   0.00241   0.00273   1.84825
   A16        1.96564  -0.00043   0.00317   0.00048   0.00369   1.96933
   A17        1.88280  -0.00011   0.00053  -0.00325  -0.00273   1.88007
   A18        1.79963   0.00010  -0.00021  -0.00117  -0.00139   1.79824
   A19        2.03682  -0.00003  -0.00239  -0.00288  -0.00536   2.03145
   A20        1.91204   0.00011   0.00086  -0.00002   0.00083   1.91287
   A21        1.89410  -0.00008   0.00090   0.00093   0.00185   1.89595
   A22        1.86383  -0.00008  -0.00060  -0.00336  -0.00394   1.85989
   A23        1.89949   0.00011  -0.00004   0.00418   0.00417   1.90366
   A24        1.84862  -0.00003   0.00165   0.00154   0.00318   1.85180
   A25        2.04030   0.00022  -0.00241   0.00153  -0.00093   2.03936
   A26        1.91518  -0.00030   0.00052  -0.00248  -0.00197   1.91320
   A27        1.87636  -0.00001   0.00015   0.00045   0.00062   1.87698
   A28        1.88521   0.00011  -0.00115  -0.00357  -0.00472   1.88049
   A29        1.88851  -0.00005   0.00135   0.00173   0.00310   1.89161
   A30        1.84906   0.00001   0.00202   0.00264   0.00466   1.85372
   A31        1.95701  -0.00022  -0.00024   0.00033   0.00004   1.95704
   A32        1.96107  -0.00014  -0.00093   0.00058  -0.00036   1.96071
   A33        1.83823   0.00015  -0.00072  -0.00506  -0.00578   1.83246
   A34        1.97671   0.00054  -0.00002   0.00732   0.00731   1.98402
   A35        1.86524  -0.00005   0.00182   0.00250   0.00434   1.86958
   A36        1.85407  -0.00033   0.00024  -0.00705  -0.00684   1.84723
   A37        1.90238   0.00061   0.00046  -0.00314  -0.00289   1.89949
   A38        2.19281  -0.00032   0.00041   0.00376   0.00426   2.19707
   A39        2.18785  -0.00029  -0.00084  -0.00051  -0.00127   2.18658
   A40        1.83334  -0.00032  -0.00099   0.00153   0.00008   1.83342
   A41        1.93277   0.00004   0.00372   0.00440   0.00827   1.94104
   A42        1.90868   0.00017   0.00398   0.01061   0.01471   1.92339
   A43        1.93815   0.00019  -0.00075  -0.00310  -0.00373   1.93441
   A44        1.97342   0.00023  -0.00064   0.00307   0.00244   1.97586
   A45        1.87794  -0.00029  -0.00484  -0.01543  -0.02040   1.85754
   A46        1.81422   0.00014   0.00113   0.00039   0.00124   1.81546
   A47        1.96309  -0.00018   0.00127  -0.00256  -0.00119   1.96190
   A48        1.92881  -0.00007   0.00045   0.00140   0.00190   1.93071
   A49        1.96436   0.00017  -0.00001   0.00561   0.00571   1.97007
   A50        1.95529   0.00012  -0.00210   0.00496   0.00294   1.95823
   A51        1.84107  -0.00018  -0.00072  -0.00934  -0.01015   1.83092
   A52        1.92644  -0.00010  -0.00102  -0.00251  -0.00353   1.92291
   A53        1.95513   0.00028  -0.00099   0.00070  -0.00030   1.95483
   A54        1.93309  -0.00018  -0.00052  -0.00277  -0.00329   1.92980
   A55        1.88613  -0.00004   0.00049   0.00117   0.00166   1.88779
   A56        1.88000   0.00008   0.00100   0.00165   0.00264   1.88265
   A57        1.88051  -0.00004   0.00118   0.00199   0.00318   1.88369
   A58        1.93717   0.00006  -0.00189  -0.00209  -0.00398   1.93319
   A59        1.91775  -0.00041  -0.00079  -0.00585  -0.00665   1.91110
   A60        1.93264   0.00005   0.00002  -0.00189  -0.00189   1.93075
   A61        1.88716   0.00020   0.00287   0.00902   0.01189   1.89906
   A62        1.89698  -0.00004   0.00057   0.00142   0.00198   1.89895
   A63        1.89091   0.00014  -0.00067  -0.00024  -0.00093   1.88998
   A64        1.88549  -0.00039  -0.00120  -0.00558  -0.00679   1.87870
   A65        1.89413   0.00063  -0.00263   0.00889   0.00627   1.90040
   A66        1.92834  -0.00069   0.00196  -0.00930  -0.00735   1.92099
   A67        2.02035  -0.00018  -0.00074  -0.00396  -0.00473   2.01562
   A68        1.84158   0.00000  -0.00134   0.00045  -0.00088   1.84071
   A69        1.87378  -0.00013  -0.00056   0.00346   0.00290   1.87668
   A70        1.89657   0.00040   0.00314   0.00127   0.00438   1.90095
   A71        1.85350   0.00000  -0.00303  -0.00269  -0.00572   1.84778
   A72        1.95384  -0.00018  -0.00069  -0.00352  -0.00422   1.94962
   A73        1.93059   0.00002   0.00059   0.00019   0.00078   1.93136
   A74        1.91441  -0.00007  -0.00032  -0.00219  -0.00251   1.91190
   A75        1.89089  -0.00004  -0.00096  -0.00373  -0.00470   1.88619
   A76        1.88731   0.00015  -0.00047   0.00137   0.00089   1.88820
   A77        1.88496   0.00013   0.00191   0.00835   0.01026   1.89522
   A78        1.90018  -0.00056  -0.00083  -0.00738  -0.00823   1.89195
   A79        1.94034   0.00025   0.00016  -0.00063  -0.00053   1.93980
   A80        1.88638   0.00059   0.00330   0.00670   0.01000   1.89639
   A81        1.93613   0.00000  -0.00288  -0.00278  -0.00570   1.93043
   A82        1.91602  -0.00004   0.00036   0.00599   0.00637   1.92238
   A83        1.88408  -0.00021   0.00011  -0.00142  -0.00131   1.88277
   A84        1.87756   0.00027   0.00077   0.00454   0.00531   1.88287
    D1        0.08924  -0.00012  -0.00018  -0.00591  -0.00611   0.08313
    D2       -3.08252   0.00003  -0.00149   0.00596   0.00443  -3.07809
    D3       -3.10761  -0.00013   0.00524   0.00143   0.00663  -3.10097
    D4        0.00382   0.00002   0.00393   0.01330   0.01717   0.02099
    D5        0.38867  -0.00005   0.00282  -0.00893  -0.00614   0.38253
    D6       -1.86135  -0.00049   0.00386  -0.01980  -0.01596  -1.87730
    D7        2.41089  -0.00013   0.00445  -0.00875  -0.00432   2.40657
    D8       -2.69236  -0.00003  -0.00308  -0.01713  -0.02019  -2.71255
    D9        1.34081  -0.00047  -0.00204  -0.02800  -0.03001   1.31080
   D10       -0.67014  -0.00011  -0.00145  -0.01695  -0.01838  -0.68852
   D11        0.01178   0.00004   0.00105   0.01351   0.01441   0.02619
   D12       -3.11200   0.00006  -0.00038   0.00713   0.00661  -3.10539
   D13        3.10405   0.00002   0.00566   0.01971   0.02538   3.12943
   D14       -0.01972   0.00004   0.00423   0.01333   0.01757  -0.00215
   D15        0.62269   0.00003   0.00067   0.01645   0.01713   0.63982
   D16       -1.55354   0.00018   0.00119   0.01850   0.01973  -1.53381
   D17        2.73463   0.00015   0.00113   0.01785   0.01900   2.75363
   D18       -2.48701  -0.00013   0.00210   0.00403   0.00612  -2.48089
   D19        1.61994   0.00003   0.00262   0.00608   0.00872   1.62866
   D20       -0.37507  -0.00001   0.00256   0.00543   0.00798  -0.36709
   D21       -0.01719  -0.00007  -0.00711  -0.03363  -0.04072  -0.05791
   D22        2.11264   0.00012  -0.00570  -0.02798  -0.03364   2.07900
   D23       -2.11803  -0.00026  -0.00551  -0.04043  -0.04588  -2.16391
   D24        3.09731   0.00007  -0.00829  -0.02285  -0.03118   3.06612
   D25       -1.05604   0.00027  -0.00689  -0.01720  -0.02411  -1.08015
   D26        0.99647  -0.00012  -0.00669  -0.02964  -0.03635   0.96012
   D27       -1.34133   0.00009  -0.00364  -0.00360  -0.00718  -1.34852
   D28        2.67517   0.00029  -0.00471  -0.00543  -0.01011   2.66506
   D29        0.71582  -0.00006  -0.00314  -0.00607  -0.00919   0.70663
   D30        0.82103   0.00002  -0.00352  -0.00333  -0.00682   0.81421
   D31       -1.44565   0.00022  -0.00459  -0.00515  -0.00975  -1.45540
   D32        2.87819  -0.00014  -0.00302  -0.00580  -0.00882   2.86937
   D33        2.85441   0.00005  -0.00339  -0.00214  -0.00549   2.84892
   D34        0.58772   0.00025  -0.00447  -0.00396  -0.00842   0.57930
   D35       -1.37163  -0.00011  -0.00289  -0.00461  -0.00749  -1.37912
   D36        0.62778  -0.00012   0.00083  -0.01404  -0.01320   0.61458
   D37       -1.49191  -0.00008   0.00267  -0.00746  -0.00478  -1.49669
   D38        2.78048  -0.00006  -0.00024  -0.00979  -0.01004   2.77043
   D39        2.90141   0.00015  -0.00126  -0.01180  -0.01304   2.88837
   D40        0.78171   0.00019   0.00059  -0.00522  -0.00462   0.77710
   D41       -1.22909   0.00020  -0.00232  -0.00755  -0.00988  -1.23896
   D42       -1.40749  -0.00002   0.00046  -0.01487  -0.01439  -1.42188
   D43        2.75600   0.00002   0.00230  -0.00829  -0.00597   2.75003
   D44        0.74520   0.00003  -0.00060  -0.01063  -0.01123   0.73397
   D45       -0.97003  -0.00036   0.01507  -0.10139  -0.08634  -1.05637
   D46       -2.98128  -0.00034   0.01710  -0.10192  -0.08482  -3.06610
   D47        1.13720  -0.00017   0.01181  -0.09280  -0.08102   1.05619
   D48        3.04180  -0.00035   0.01588  -0.10292  -0.08704   2.95476
   D49        1.03055  -0.00034   0.01790  -0.10345  -0.08552   0.94503
   D50       -1.13415  -0.00017   0.01261  -0.09433  -0.08172  -1.21588
   D51        1.01705  -0.00008   0.01393  -0.09864  -0.08472   0.93233
   D52       -0.99420  -0.00006   0.01595  -0.09917  -0.08320  -1.07740
   D53        3.12429   0.00011   0.01066  -0.09006  -0.07940   3.04489
   D54        0.85187  -0.00001   0.00301   0.01623   0.01921   0.87109
   D55       -1.30175  -0.00007   0.00599   0.02199   0.02797  -1.27378
   D56        2.97814   0.00007   0.00325   0.01991   0.02314   3.00129
   D57        2.99672   0.00005   0.00201   0.01156   0.01357   3.01030
   D58        0.84310  -0.00001   0.00499   0.01733   0.02233   0.86543
   D59       -1.16019   0.00013   0.00226   0.01524   0.01750  -1.14269
   D60       -1.29804   0.00003   0.00360   0.01366   0.01727  -1.28077
   D61        2.83152  -0.00003   0.00658   0.01942   0.02602   2.85754
   D62        0.82823   0.00011   0.00385   0.01734   0.02120   0.84943
   D63       -1.29596   0.00008  -0.00600  -0.00054  -0.00654  -1.30249
   D64        0.94585   0.00016  -0.00752   0.00685  -0.00067   0.94518
   D65        2.98143   0.00004  -0.00608   0.00388  -0.00218   2.97924
   D66        0.87295  -0.00006  -0.00807  -0.00572  -0.01378   0.85917
   D67        3.11475   0.00002  -0.00959   0.00168  -0.00791   3.10684
   D68       -1.13285  -0.00010  -0.00815  -0.00129  -0.00943  -1.14228
   D69        2.86731  -0.00002  -0.00561  -0.00357  -0.00918   2.85813
   D70       -1.17408   0.00006  -0.00713   0.00382  -0.00331  -1.17738
   D71        0.86151  -0.00007  -0.00569   0.00085  -0.00482   0.85668
   D72       -3.09560   0.00013   0.00649   0.02754   0.03402  -3.06159
   D73        1.08497   0.00006   0.00724   0.02732   0.03453   1.11950
   D74       -1.01508   0.00005   0.00676   0.02622   0.03296  -0.98212
   D75        0.94788   0.00008   0.00766   0.02026   0.02792   0.97580
   D76       -1.15474   0.00002   0.00841   0.02003   0.02844  -1.12630
   D77        3.02840   0.00000   0.00793   0.01893   0.02686   3.05526
   D78       -1.09427   0.00005   0.00530   0.01766   0.02298  -1.07130
   D79        3.08630  -0.00002   0.00605   0.01744   0.02349   3.10979
   D80        0.98625  -0.00003   0.00557   0.01634   0.02192   1.00817
   D81       -0.02175  -0.00009  -0.00532  -0.03346  -0.03879  -0.06053
   D82        2.07198  -0.00003  -0.00483  -0.03393  -0.03881   2.03317
   D83       -2.14465  -0.00026  -0.00610  -0.04364  -0.04970  -2.19435
   D84        3.10209  -0.00011  -0.00387  -0.02705  -0.03097   3.07112
   D85       -1.08737  -0.00005  -0.00338  -0.02752  -0.03099  -1.11836
   D86        0.97919  -0.00028  -0.00465  -0.03723  -0.04189   0.93730
   D87        0.02262   0.00008   0.00711   0.03876   0.04591   0.06853
   D88       -2.10637   0.00012   0.00485   0.03852   0.04338  -2.06299
   D89        2.10550   0.00015   0.00726   0.04320   0.05044   2.15594
   D90       -2.06753   0.00013   0.00366   0.03422   0.03796  -2.02957
   D91        2.08667   0.00016   0.00139   0.03399   0.03544   2.12210
   D92        0.01535   0.00019   0.00380   0.03866   0.04250   0.05785
   D93        2.10269   0.00021   0.01098   0.05431   0.06526   2.16795
   D94       -0.02630   0.00024   0.00872   0.05408   0.06273   0.03644
   D95       -2.09761   0.00027   0.01112   0.05876   0.06979  -2.02782
   D96        1.06031  -0.00023  -0.01377  -0.04524  -0.05890   1.00141
   D97       -3.13645  -0.00021  -0.01191  -0.03912  -0.05092   3.09581
   D98       -1.04823  -0.00026  -0.01323  -0.04436  -0.05748  -1.10571
   D99        3.10261  -0.00006  -0.01148  -0.04268  -0.05426   3.04836
   D100      -1.09415  -0.00004  -0.00962  -0.03656  -0.04628  -1.14042
   D101       0.99408  -0.00009  -0.01094  -0.04180  -0.05284   0.94124
   D102      -1.04351   0.00007  -0.01457  -0.03948  -0.05406  -1.09758
   D103       1.04291   0.00009  -0.01271  -0.03336  -0.04609   0.99683
   D104       3.13114   0.00004  -0.01403  -0.03860  -0.05265   3.07849
   D105       0.76443   0.00130   0.02845   0.15814   0.18646   0.95089
   D106      -1.24975   0.00109   0.02804   0.15378   0.18194  -1.06782
   D107       2.89056   0.00093   0.02978   0.15011   0.17990   3.07046
   D108       1.57680   0.00044   0.00233   0.03730   0.03964   1.61644
   D109      -2.63939  -0.00005   0.00259   0.03112   0.03372  -2.60568
   D110      -0.61880   0.00035   0.00528   0.03438   0.03964  -0.57916
   D111      -1.23067   0.00036  -0.00695   0.01281   0.00585  -1.22482
   D112       0.87999   0.00020  -0.00823   0.00579  -0.00244   0.87755
   D113       2.95745   0.00034  -0.00571   0.01484   0.00913   2.96657
   D114       3.00853  -0.00003  -0.00410   0.00674   0.00264   3.01118
   D115      -1.16399  -0.00020  -0.00537  -0.00028  -0.00565  -1.16964
   D116       0.91347  -0.00006  -0.00285   0.00877   0.00591   0.91938
   D117       1.00360  -0.00007  -0.00424   0.00194  -0.00229   1.00131
   D118       3.11427  -0.00023  -0.00551  -0.00508  -0.01059   3.10368
   D119      -1.09147  -0.00009  -0.00299   0.00397   0.00098  -1.09049
   D120      -1.23824  -0.00032  -0.00304   0.02128   0.01822  -1.22002
   D121       0.89978  -0.00054  -0.00713   0.01238   0.00525   0.90503
   D122       2.96455  -0.00029  -0.00489   0.01442   0.00954   2.97409
   D123       0.87994   0.00028  -0.00737   0.03276   0.02537   0.90531
   D124       3.01796   0.00006  -0.01146   0.02387   0.01240   3.03037
   D125      -1.20045   0.00031  -0.00922   0.02590   0.01668  -1.18376
   D126       2.86380   0.00041  -0.00768   0.03566   0.02798   2.89179
   D127      -1.28136   0.00019  -0.01176   0.02676   0.01502  -1.26634
   D128       0.78341   0.00044  -0.00952   0.02880   0.01930   0.80271
   D129      -3.02635   0.00034   0.00930   0.06173   0.07107  -2.95528
   D130       1.11628   0.00040   0.01156   0.06930   0.08083   1.19711
   D131      -0.96455   0.00069   0.01301   0.06897   0.08198  -0.88257
         Item               Value     Threshold  Converged?
 Maximum Force            0.001597     0.000450     NO 
 RMS     Force            0.000320     0.000300     NO 
 Maximum Displacement     0.312125     0.001800     NO 
 RMS     Displacement     0.064810     0.001200     NO 
 Predicted change in Energy=-6.291101D-04
 GradGradGradGradGradGradGradGradGradGradGradGradGradGradGradGradGradGrad

                          Input orientation:                          
 ---------------------------------------------------------------------
 Center     Atomic      Atomic             Coordinates (Angstroms)
 Number     Number       Type             X           Y           Z
 ---------------------------------------------------------------------
      1          6           0       -1.702208    0.659409   -0.191230
      2          6           0       -0.954672   -0.469622   -0.229652
      3          6           0        0.519985   -0.612312   -0.479608
      4          6           0        1.368530    0.525871    0.136893
      5          6           0        1.312601    1.838114   -0.682926
      6          6           0       -0.030170    2.163534   -1.363460
      7          6           0       -1.293151    2.088962   -0.482687
      8          6           0       -3.095701    0.328355    0.141075
      9          6           0       -3.204228   -1.172987    0.363645
     10          6           0       -1.796343   -1.727141    0.053436
     11          8           0       -4.029167    1.128067    0.217226
     12          6           0       -1.207695    2.947861    0.798064
     13          6           0       -1.789053   -2.710304   -1.119482
     14          8           0       -1.245215   -2.468819    1.163197
     15          6           0        2.832735    0.088619    0.485881
     16          8           0        2.782582   -0.985419    1.451302
     17          6           0        3.571561    1.235790    1.188032
     18          6           0        3.679788   -0.396324   -0.702918
     19          8           0        3.164367   -1.657982   -1.140076
     20          1           0        0.704565   -0.694205   -1.560601
     21          1           0        0.822162   -1.570273   -0.050074
     22          1           0        0.929226    0.728534    1.122233
     23          1           0        2.067579    1.807314   -1.479116
     24          1           0        1.593862    2.671009   -0.029707
     25          1           0       -0.180282    1.495224   -2.220544
     26          1           0        0.045093    3.178632   -1.775707
     27          1           0       -2.123317    2.508332   -1.070684
     28          1           0       -3.494373   -1.401111    1.396405
     29          1           0       -3.986250   -1.595557   -0.278802
     30          1           0       -0.989586    3.991813    0.539779
     31          1           0       -0.425322    2.593745    1.478325
     32          1           0       -2.159777    2.927432    1.339394
     33          1           0       -0.766659   -3.007850   -1.369700
     34          1           0       -2.361606   -3.605174   -0.850255
     35          1           0       -2.251832   -2.259366   -2.003680
     36          1           0       -1.170646   -1.858613    1.917828
     37          1           0        2.795379   -1.809312    0.933671
     38          1           0        3.783647    2.061107    0.501133
     39          1           0        2.974375    1.629429    2.018219
     40          1           0        4.523289    0.869219    1.585854
     41          1           0        3.664360    0.332120   -1.523025
     42          1           0        4.721338   -0.507717   -0.370211
     43          1           0        3.798427   -2.036803   -1.770545
 ---------------------------------------------------------------------
                    Distance matrix (angstroms):
                    1          2          3          4          5
     1  C    0.000000
     2  C    1.354621   0.000000
     3  C    2.576543   1.502481   0.000000
     4  C    3.091105   2.553944   1.547761   0.000000
     5  C    3.274168   3.266746   2.583441   1.548294   0.000000
     6  C    2.536183   3.012264   2.964656   2.624759   1.540148
     7  C    1.515222   2.593251   3.253361   3.148283   2.625445
     8  C    1.470322   2.314781   3.787253   4.468601   4.731963
     9  C    2.433439   2.430478   3.859429   4.883406   5.528452
    10  C    2.400904   1.539449   2.625329   3.885801   4.787359
    11  O    2.408571   3.493541   4.920292   5.431780   5.463417
    12  C    2.541704   3.577627   4.158384   3.597238   3.126781
    13  C    3.496306   2.551204   3.184755   4.692722   5.522585
    14  O    3.439350   2.453820   3.043248   4.105256   5.338564
    15  C    4.620605   3.894621   2.602362   1.567443   2.595699
    16  O    5.051406   4.130220   2.997827   2.451776   3.832507
    17  C    5.481534   5.040342   3.938099   2.542091   2.994359
    18  C    5.508382   4.659138   3.175039   2.626335   3.255255
    19  O    5.473039   4.382642   2.919316   3.102401   3.982551
    20  H    3.082207   2.138909   1.099692   2.193381   2.748210
    21  H    3.371031   2.097814   1.092475   2.174234   3.501162
    22  H    2.941837   2.610027   2.128672   1.097705   2.153310
    23  H    4.145796   3.984921   3.041160   2.177670   1.097661
    24  H    3.864803   4.049515   3.483651   2.163365   1.095225
    25  H    2.670760   2.902404   2.821868   2.982612   2.170378
    26  H    3.451103   4.086511   4.034434   3.527984   2.144233
    27  H    2.090284   3.307760   4.132170   4.193017   3.522084
    28  H    3.158826   3.156235   4.500744   5.380284   6.158181
    29  H    3.210823   3.234286   4.616626   5.774680   6.327023
    30  H    3.485273   4.527433   4.951356   4.211388   3.381345
    31  H    2.856485   3.547057   3.873746   3.048516   2.874432
    32  H    2.774186   3.931178   4.797883   4.434238   4.163388
    33  H    3.963941   2.788845   2.861174   4.395001   5.317739
    34  H    4.365293   3.492320   4.171110   5.652779   6.569412
    35  H    3.479412   2.834252   3.566307   5.044464   5.589178
    36  H    3.327330   2.566635   3.187350   3.912149   5.157153
    37  H    5.252454   4.148611   2.933869   2.850234   4.256259
    38  H    5.704273   5.421283   4.331342   2.884859   2.749145
    39  H    5.262416   4.989624   4.157953   2.708498   3.178243
    40  H    6.477566   5.924240   4.742101   3.488536   4.049030
    41  H    5.539029   4.863235   3.444962   2.839665   2.916257
    42  H    6.531168   5.677878   4.204079   3.544965   4.149724
    43  H    6.326197   5.236636   3.800510   4.013728   4.730458
                    6          7          8          9         10
     6  C    0.000000
     7  C    1.541571   0.000000
     8  C    3.876724   2.595767   0.000000
     9  C    4.918323   3.874120   1.521624   0.000000
    10  C    4.501590   3.886293   2.433325   1.544491   0.000000
    11  O    4.422978   2.983116   1.231542   2.448838   3.628297
    12  C    2.583393   1.544452   3.295150   4.599592   4.770390
    13  C    5.187243   4.866660   3.539743   2.562367   1.530490
    14  O    5.414704   4.846092   3.506168   2.481169   1.444091
    15  C    3.990183   4.686410   5.943292   6.168591   4.991229
    16  O    5.074481   5.459279   6.164163   6.087698   4.844660
    17  C    4.510353   5.213888   6.809695   7.238310   6.235436
    18  C    4.555543   5.563746   6.866202   7.009310   5.686049
    19  O    4.985875   5.860138   6.691438   6.561662   5.102735
    20  H    2.957258   3.591489   4.287581   4.382992   3.150653
    21  H    4.048799   4.248731   4.357864   4.067040   2.625242
    22  H    3.026274   3.060309   4.162073   4.612665   3.821177
    23  H    2.130920   3.516632   5.609973   6.330079   5.456279
    24  H    2.161922   2.979734   5.244922   6.160576   5.553749
    25  H    1.097162   2.147359   3.929186   4.789742   4.262191
    26  H    1.098197   2.156427   4.654323   5.837080   5.550068
    27  H    2.141464   1.100357   2.676975   4.096068   4.394290
    28  H    5.685442   4.533980   2.173900   1.096731   2.189330
    29  H    5.563974   4.568373   2.161205   1.096750   2.218870
    30  H    2.808096   2.181383   4.244481   5.622350   5.796018
    31  H    2.901201   2.203066   3.748486   4.811766   4.751848
    32  H    3.524796   2.184960   3.011166   4.342395   4.842604
    33  H    5.223568   5.200142   4.340177   3.508981   2.173887
    34  H    6.243153   5.805160   4.122412   2.845891   2.159442
    35  H    4.990762   4.705364   3.465312   2.773356   2.173122
    36  H    5.314622   4.621778   3.412553   2.649722   1.970974
    37  H    5.389253   5.823976   6.316855   6.060126   4.676054
    38  H    4.246457   5.171321   7.103345   7.701212   6.759257
    39  H    4.555030   4.967643   6.485544   6.983285   6.155215
    40  H    5.577427   6.292664   7.773605   8.085723   7.001939
    41  H    4.126632   5.361503   6.961873   7.280272   6.045251
    42  H    5.540664   6.552059   7.878231   7.987222   6.644294
    43  H    5.697956   6.678674   7.535069   7.371439   5.892729
                   11         12         13         14         15
    11  O    0.000000
    12  C    3.407305   0.000000
    13  C    4.640903   6.002482   0.000000
    14  O    4.645733   5.429103   2.358961   0.000000
    15  C    6.945382   4.959617   5.636674   4.860959   0.000000
    16  O    7.238072   5.640897   5.521232   4.301933   1.445030
    17  C    7.663233   5.091616   7.045031   6.076683   1.534562
    18  C    7.911916   6.109337   5.952836   5.659794   1.538151
    19  O    7.832705   6.639662   5.064009   5.040530   2.409218
    20  H    5.374901   4.741802   3.236877   3.790775   3.054506
    21  H    5.557687   5.025256   3.043313   2.559972   2.661123
    22  H    5.056117   3.097891   4.923407   3.866903   2.106605
    23  H    6.364689   4.148953   5.950783   6.020110   2.720402
    24  H    5.836104   2.934378   6.449051   5.991762   2.910219
    25  H    4.570716   3.503958   4.635402   5.319532   4.287371
    26  H    4.977569   2.871764   6.202765   6.495826   4.736445
    27  H    2.682557   2.126915   5.229558   5.525696   5.730651
    28  H    2.841339   4.949795   3.309349   2.500620   6.563585
    29  H    2.768756   5.433475   2.603281   3.217953   7.065391
    30  H    4.188572   1.097323   6.950588   6.495673   5.463330
    31  H    4.089777   1.095564   6.061460   5.138198   4.227948
    32  H    2.826940   1.095407   6.161783   5.476038   5.806249
    33  H    5.501645   6.353283   1.093816   2.633465   5.097739
    34  H    5.130677   6.854979   1.095943   2.567415   6.512338
    35  H    4.423352   6.004599   1.095132   3.329603   6.128929
    36  H    4.470285   4.935326   3.214507   0.973334   4.676457
    37  H    7.464310   6.218818   5.103356   4.100492   1.950399
    38  H    7.873451   5.078189   7.513172   6.800589   2.189789
    39  H    7.248761   4.551565   7.167195   5.944042   2.177663
    40  H    8.665140   6.146995   7.744514   6.678082   2.162695
    41  H    7.927948   5.997206   6.257708   6.258192   2.187828
    42  H    8.921447   6.961273   6.913609   6.465061   2.157621
    43  H    8.674034   7.517040   5.665459   5.850795   3.246758
                   16         17         18         19         20
    16  O    0.000000
    17  C    2.371828   0.000000
    18  C    2.406797   2.500240   0.000000
    19  O    2.704319   3.736283   1.431275   0.000000
    20  H    3.670765   4.415827   3.110676   2.675132   0.000000
    21  H    2.537602   4.118992   3.157592   2.584903   1.750148
    22  H    2.545751   2.691389   3.487416   3.976099   3.045038
    23  H    4.110709   3.114849   2.838612   3.650502   2.849920
    24  H    4.120183   2.730208   3.769990   4.737042   3.802519
    25  H    5.330535   5.075631   4.558649   4.721949   2.451954
    26  H    5.936897   4.999436   5.209817   5.790228   3.934469
    27  H    6.529513   6.257219   6.499869   6.732205   4.300370
    28  H    6.290944   7.544806   7.542237   7.130116   5.184080
    29  H    7.013031   8.202965   7.770853   7.202570   4.945623
    30  H    6.311336   5.368422   6.527104   7.210924   5.407450
    31  H    4.806432   4.231240   5.527229   6.149722   4.617611
    32  H    6.304747   5.977692   7.022742   7.451195   5.452585
    33  H    4.964412   6.585638   5.199573   4.162672   2.748435
    34  H    6.214736   7.924141   6.842285   5.866169   4.287159
    35  H    6.237400   7.504335   6.351931   5.517490   3.374364
    36  H    4.075306   5.709331   5.703797   5.308801   4.119676
    37  H    0.973091   3.152746   2.336052   2.111748   3.440401
    38  H    3.344588   1.094513   2.738520   4.112019   4.617709
    39  H    2.682463   1.095807   3.464948   4.562674   4.833142
    40  H    2.547126   1.094725   2.748012   3.957791   5.189136
    41  H    3.370469   2.859207   1.097016   2.087378   3.132912
    42  H    2.702755   2.605749   1.099058   2.083257   4.193599
    43  H    3.538029   4.417524   1.960887   0.971096   3.379146
                   21         22         23         24         25
    21  H    0.000000
    22  H    2.582689   0.000000
    23  H    3.873153   3.037537   0.000000
    24  H    4.310964   2.354128   1.752473   0.000000
    25  H    3.887559   3.604578   2.387466   3.054476   0.000000
    26  H    5.112118   3.896502   2.461489   2.388489   1.755716
    27  H    5.133470   4.158675   4.268706   3.863614   2.474662
    28  H    4.555590   4.917193   7.035476   6.671289   5.696866
    29  H    4.813915   5.614819   7.047632   7.028747   5.273393
    30  H    5.879385   3.830154   4.265470   2.956864   3.808847
    31  H    4.607740   2.332512   3.947086   2.521357   3.866320
    32  H    5.572427   3.797927   5.202807   4.003749   4.317729
    33  H    2.516425   4.800658   5.588441   6.294210   4.620113
    34  H    3.862317   5.788031   7.021977   7.463880   5.714011
    35  H    3.706868   5.368241   5.955700   6.557022   4.293635
    36  H    2.815504   3.425750   5.955195   5.652688   5.418041
    37  H    2.217764   3.155749   4.408085   4.737618   5.451935
    38  H    4.718172   3.210800   2.632620   2.334295   4.841538
    39  H    4.375836   2.407703   3.617357   2.680430   5.285544
    40  H    4.725011   3.626573   4.037892   3.799740   6.083102
    41  H    3.723811   3.825636   2.174359   3.462277   4.076839
    42  H    4.054021   4.258617   3.692083   4.472287   5.609045
    43  H    3.469268   4.924182   4.225873   5.482164   5.339273
                   26         27         28         29         30
    26  H    0.000000
    27  H    2.376628   0.000000
    28  H    6.600315   4.821832   0.000000
    29  H    6.425366   4.575970   1.756722   0.000000
    30  H    2.663325   2.465695   6.007611   6.392869   0.000000
    31  H    3.339477   3.063972   5.038318   5.772170   1.775911
    32  H    3.824710   2.446518   4.529975   5.139259   1.772467
    33  H    6.252707   5.688426   4.203971   3.681086   7.258863
    34  H    7.257319   6.122118   3.344927   2.646618   7.844033
    35  H    5.907594   4.859830   3.720361   2.534571   6.865835
    36  H    6.363495   5.376709   2.425057   3.580783   6.013260
    37  H    6.307487   6.844930   6.319948   6.892479   6.937880
    38  H    4.517704   6.128853   8.109133   8.622690   5.149066
    39  H    5.037320   6.024968   7.170461   8.007941   4.845578
    40  H    6.057039   7.343109   8.335059   9.053415   6.421578
    41  H    4.611461   6.199816   7.923044   7.987231   6.269588
    42  H    6.118158   7.512424   8.450858   8.775752   7.327244
    43  H    6.425598   7.497673   7.976128   7.938588   8.037841
                   31         32         33         34         35
    31  H    0.000000
    32  H    1.771718   0.000000
    33  H    6.293299   6.671397   0.000000
    34  H    6.899135   6.892767   1.780583   0.000000
    35  H    6.246053   6.171506   1.779859   1.775848   0.000000
    36  H    4.535654   4.921300   3.505965   3.482979   4.087516
    37  H    5.482379   6.866945   4.407962   5.744737   5.857040
    38  H    4.353623   6.064446   7.063967   8.467415   7.833747
    39  H    3.574819   5.339020   6.854026   8.006366   7.655823
    40  H    5.241594   6.997168   7.193783   8.564847   8.281007
    41  H    5.554147   6.989253   5.550931   7.229603   6.476740
    42  H    6.286833   7.878626   6.112917   7.745500   7.373032
    43  H    7.059546   8.355570   4.684401   6.422828   6.058838
                   36         37         38         39         40
    36  H    0.000000
    37  H    4.086606   0.000000
    38  H    6.474276   4.017948   0.000000
    39  H    5.418275   3.610156   1.772799   0.000000
    40  H    6.322355   3.253544   1.773213   1.778762   0.000000
    41  H    6.325825   3.372864   2.664741   3.833992   3.269765
    42  H    6.463398   2.665253   2.870080   3.650187   2.400285
    43  H    6.190923   2.893206   4.685468   5.336202   4.498423
                   41         42         43
    41  H    0.000000
    42  H    1.775249   0.000000
    43  H    2.385589   2.269539   0.000000
 Stoichiometry    C15H24O4
 Framework group  C1[X(C15H24O4)]
 Deg. of freedom   123
 Full point group                 C1      NOp   1
 Largest Abelian subgroup         C1      NOp   1
 Largest concise Abelian subgroup C1      NOp   1
                         Standard orientation:                         
 ---------------------------------------------------------------------
 Center     Atomic      Atomic             Coordinates (Angstroms)
 Number     Number       Type             X           Y           Z
 ---------------------------------------------------------------------
      1          6           0       -1.745281    0.650769   -0.182597
      2          6           0       -1.008888   -0.486041   -0.202259
      3          6           0        0.463865   -0.647571   -0.451971
      4          6           0        1.324571    0.492930    0.143014
      5          6           0        1.280047    1.790999   -0.699750
      6          6           0       -0.060661    2.117520   -1.383813
      7          6           0       -1.322775    2.070880   -0.499881
      8          6           0       -3.141364    0.339307    0.157685
      9          6           0       -3.264177   -1.156739    0.406888
     10          6           0       -1.862320   -1.730057    0.104301
     11          8           0       -4.066832    1.149354    0.221174
     12          6           0       -1.226694    2.951351    0.765375
     13          6           0       -1.866686   -2.733775   -1.051092
     14          8           0       -1.316538   -2.457420    1.226113
     15          6           0        2.785037    0.047562    0.497367
     16          8           0        2.726065   -1.008741    1.481672
     17          6           0        3.536265    1.199636    1.178002
     18          6           0        3.625236   -0.466551   -0.684014
     19          8           0        3.096743   -1.730606   -1.098027
     20          1           0        0.645754   -0.750319   -1.531638
     21          1           0        0.757410   -1.600726   -0.006069
     22          1           0        0.888986    0.717235    1.125312
     23          1           0        2.033300    1.738761   -1.496455
     24          1           0        1.570576    2.632484   -0.061775
     25          1           0       -0.218792    1.435705   -2.228732
     26          1           0        0.023806    3.124404   -1.814030
     27          1           0       -2.149823    2.487937   -1.093885
     28          1           0       -3.554740   -1.363760    1.443968
     29          1           0       -4.051411   -1.582883   -0.226773
     30          1           0       -0.998839    3.988397    0.488363
     31          1           0       -0.446638    2.601629    1.450552
     32          1           0       -2.177987    2.949808    1.308474
     33          1           0       -0.847687   -3.045698   -1.297623
     34          1           0       -2.447491   -3.618100   -0.765215
     35          1           0       -2.326573   -2.293982   -1.942384
     36          1           0       -1.234692   -1.834763    1.969739
     37          1           0        2.729905   -1.841720    0.978644
     38          1           0        3.755214    2.010592    0.476312
     39          1           0        2.944403    1.613690    2.002048
     40          1           0        4.485055    0.830822    1.580738
     41          1           0        3.615503    0.247434   -1.516825
     42          1           0        4.666225   -0.582269   -0.351027
     43          1           0        3.725970   -2.126686   -1.722706
 ---------------------------------------------------------------------
 Rotational constants (GHZ):      0.5430214      0.2814681      0.2186136
 Standard basis: 6-31G(d) (6D, 7F)
 There are   333 symmetry adapted cartesian basis functions of A   symmetry.
 There are   333 symmetry adapted basis functions of A   symmetry.
   333 basis functions,   628 primitive gaussians,   333 cartesian basis functions
    73 alpha electrons       73 beta electrons
       nuclear repulsion energy      1610.9632543700 Hartrees.
 NAtoms=   43 NActive=   43 NUniq=   43 SFac= 1.00D+00 NAtFMM=   60 NAOKFM=F Big=F
 Integral buffers will be    131072 words long.
 Raffenetti 2 integral format.
 Two-electron integral symmetry is turned on.
 ------------------------------------------------------------------------------
 Polarizable Continuum Model (PCM)
 =================================
 Model                : PCM (using non-symmetric T matrix).
 Atomic radii         : SMD-Coulomb.
 Polarization charges : Total charges.
 Charge compensation  : None.
 Solution method      : On-the-fly selection.
 Cavity type          : VdW (van der Waals Surface) (Alpha=1.000).
 Cavity algorithm     : GePol (No added spheres)
                        Default sphere list used, NSphG=   43.
                        Lebedev-Laikov grids with approx.  5.0 points / Ang**2.
                        Smoothing algorithm: Karplus/York (Gamma=1.0000).
                        Polarization charges: spherical gaussians, with
                                              point-specific exponents (IZeta= 3).
                        Self-potential: point-specific (ISelfS= 7).
                        Self-field    : sphere-specific E.n sum rule (ISelfD= 2).
 1st derivatives      : Analytical E(r).r(x)/FMM algorithm (CHGder, D1EAlg=3).
                        Cavity 1st derivative terms included.
 Solvent              : Methanol, Eps=  32.613000 Eps(inf)=   1.765709
 ------------------------------------------------------------------------------
 ------------------------------------------------------------------------------
 Atomic radii for non-electrostatic terms: SMD-CDS.
 ------------------------------------------------------------------------------
 Nuclear repulsion after PCM non-electrostatic terms =     1610.9644004323 Hartrees.
 One-electron integrals computed using PRISM.
 NBasis=   333 RedAO= T EigKep=  9.16D-04  NBF=   333
 NBsUse=   333 1.00D-06 EigRej= -1.00D+00 NBFU=   333
 Initial guess from the checkpoint file:  "DY-202A-11R_16.chk"
 B after Tr=     0.000000    0.000000    0.000000
         Rot=    0.999986    0.004650   -0.002706   -0.000039 Ang=   0.62 deg.
 ExpMin= 1.61D-01 ExpMax= 5.48D+03 ExpMxC= 8.25D+02 IAcc=1 IRadAn=         1 AccDes= 0.00D+00
 Harris functional with IExCor=  402 and IRadAn=       1 diagonalized for initial guess.
 HarFok:  IExCor=  402 AccDes= 0.00D+00 IRadAn=         1 IDoV= 1 UseB2=F ITyADJ=14
 ICtDFT=  3500011 ScaDFX=  1.000000  1.000000  1.000000  1.000000
 FoFCou: FMM=F IPFlag=           0 FMFlag=      100000 FMFlg1=           0
         NFxFlg=           0 DoJE=T BraDBF=F KetDBF=T FulRan=T
         wScrn=  0.000000 ICntrl=     500 IOpCl=  0 I1Cent=   200000004 NGrid=           0
         NMat0=    1 NMatS0=      1 NMatT0=    0 NMatD0=    1 NMtDS0=    0 NMtDT0=    0
 Petite list used in FoFCou.
 Keep R1 ints in memory in canonical form, NReq=1565304907.
 Requested convergence on RMS density matrix=1.00D-08 within 128 cycles.
 Requested convergence on MAX density matrix=1.00D-06.
 Requested convergence on             energy=1.00D-06.
 No special actions if energy rises.
 Inv3:  Mode=1 IEnd=    21531123.
 Iteration    1 A*A^-1 deviation from unit magnitude is 4.44D-15 for   2671.
 Iteration    1 A*A^-1 deviation from orthogonality  is 5.28D-15 for   2651   2489.
 Iteration    1 A^-1*A deviation from unit magnitude is 4.22D-15 for   2671.
 Iteration    1 A^-1*A deviation from orthogonality  is 3.34D-09 for   1785   1503.
 Iteration    2 A*A^-1 deviation from unit magnitude is 4.00D-15 for    631.
 Iteration    2 A*A^-1 deviation from orthogonality  is 4.67D-15 for   1844     77.
 Iteration    2 A^-1*A deviation from unit magnitude is 1.11D-15 for     42.
 Iteration    2 A^-1*A deviation from orthogonality  is 5.09D-16 for   2652    991.
 Error on total polarization charges =  0.05175
 SCF Done:  E(RB3LYP) =  -886.949913514     A.U. after   11 cycles
            NFock= 11  Conv=0.35D-08     -V/T= 2.0094
 SMD-CDS (non-electrostatic) energy       (kcal/mol) =       0.72
 (included in total energy above)
 D1PCM: PCM CHGder 1st derivatives, ID1Alg=3 FixD1E=F DoIter=F DoCFld=F I1PDM=0.
 Calling FoFJK, ICntrl=      2127 FMM=F ISym2X=0 I1Cent= 0 IOpClX= 0 NMat=1 NMatS=1 NMatT=0.
 ***** Axes restored to original set *****
 -------------------------------------------------------------------
 Center     Atomic                   Forces (Hartrees/Bohr)
 Number     Number              X              Y              Z
 -------------------------------------------------------------------
      1        6           0.003232811    0.004653484   -0.000126999
      2        6          -0.003497207   -0.003168823    0.000088035
      3        6          -0.000674980   -0.000205744    0.000113664
      4        6           0.000648505   -0.000969915    0.000678735
      5        6          -0.000461761   -0.001183393   -0.001073208
      6        6          -0.000701325    0.000051006    0.001366743
      7        6          -0.002016512   -0.001162673    0.001130239
      8        6          -0.000472445   -0.003393026    0.001384400
      9        6          -0.001307548   -0.000766739   -0.001016371
     10        6           0.001338651   -0.000605447    0.001757981
     11        8          -0.000027204    0.000249017   -0.000457347
     12        6           0.000423592   -0.000935564   -0.001345071
     13        6          -0.001031832    0.002259971    0.000076461
     14        8           0.000503938    0.001476436   -0.001407775
     15        6           0.001228297    0.002614026    0.001460792
     16        8          -0.000846043    0.000442028   -0.000976960
     17        6           0.000109825   -0.000050831   -0.002040516
     18        6          -0.001469982    0.001261454   -0.000164439
     19        8           0.001131262   -0.001354062   -0.000374560
     20        1          -0.000250022    0.000106068    0.000780406
     21        1           0.000229181    0.000090379    0.000041574
     22        1          -0.000077717    0.000110287    0.000053241
     23        1           0.000681516   -0.000010387    0.000066274
     24        1          -0.000025788    0.000243609   -0.000051242
     25        1           0.000448601    0.000337150   -0.000666053
     26        1          -0.000107620   -0.000097006   -0.000178637
     27        1           0.000494512    0.000257018   -0.000553402
     28        1           0.000709781    0.001927668    0.000172136
     29        1           0.000215315    0.000877631   -0.000264944
     30        1           0.000081229   -0.000067260    0.000347523
     31        1          -0.000198436    0.000159392    0.000150274
     32        1           0.000034232    0.000125004    0.000089109
     33        1           0.000278075   -0.001046340   -0.000407970
     34        1           0.000510053   -0.000265532   -0.000053198
     35        1           0.000554002   -0.000074192   -0.000135466
     36        1          -0.000268756   -0.000232515    0.000205298
     37        1          -0.000265066   -0.001503361   -0.000471924
     38        1           0.000222698   -0.000063171    0.000131033
     39        1           0.000307916   -0.000538852    0.000430868
     40        1           0.000111101    0.000221656    0.000642827
     41        1          -0.000109170    0.000887799    0.000118989
     42        1          -0.000412400   -0.000322383    0.000029942
     43        1           0.000726720   -0.000333867    0.000449539
 -------------------------------------------------------------------
 Cartesian Forces:  Max     0.004653484 RMS     0.001056356

 GradGradGradGradGradGradGradGradGradGradGradGradGradGradGradGradGradGrad
 Berny optimization.
 Using GEDIIS/GDIIS optimizer.
 FormGI is forming the generalized inverse of G from B-inverse, IUseBI=4.
 Internal  Forces:  Max     0.002988788 RMS     0.000584248
 Search for a local minimum.
 Step number   4 out of a maximum of  258
 All quantities printed in internal units (Hartrees-Bohrs-Radians)
 Mixed Optimization -- En-DIIS/RFO-DIIS
 Swapping is turned off.
 Update second derivatives using D2CorX and points    3    4
 DE= -3.21D-04 DEPred=-6.29D-04 R= 5.10D-01
 TightC=F SS=  1.41D+00  RLast= 5.26D-01 DXNew= 1.4270D+00 1.5786D+00
 Trust test= 5.10D-01 RLast= 5.26D-01 DXMaxT set to 1.43D+00
 ITU=  1  1  1  0
     Eigenvalues ---    0.00205   0.00290   0.00310   0.00355   0.00380
     Eigenvalues ---    0.00441   0.00540   0.00716   0.00732   0.00814
     Eigenvalues ---    0.00940   0.01118   0.01165   0.01230   0.01360
     Eigenvalues ---    0.01382   0.02493   0.02533   0.03108   0.03871
     Eigenvalues ---    0.03967   0.04258   0.04435   0.04608   0.04737
     Eigenvalues ---    0.04924   0.05011   0.05051   0.05351   0.05446
     Eigenvalues ---    0.05463   0.05562   0.05605   0.05644   0.05654
     Eigenvalues ---    0.05724   0.05759   0.05817   0.05892   0.05992
     Eigenvalues ---    0.06126   0.06394   0.07073   0.07767   0.08086
     Eigenvalues ---    0.08592   0.08959   0.09024   0.09230   0.09614
     Eigenvalues ---    0.10324   0.11422   0.12175   0.13367   0.13677
     Eigenvalues ---    0.14763   0.15863   0.16000   0.16000   0.16000
     Eigenvalues ---    0.16000   0.16000   0.16000   0.16000   0.16000
     Eigenvalues ---    0.16007   0.16024   0.16032   0.16112   0.16622
     Eigenvalues ---    0.17129   0.17780   0.18799   0.20496   0.20735
     Eigenvalues ---    0.22854   0.23423   0.24879   0.24998   0.25912
     Eigenvalues ---    0.26981   0.27097   0.27942   0.28038   0.28572
     Eigenvalues ---    0.28848   0.29251   0.29483   0.29724   0.30305
     Eigenvalues ---    0.30973   0.32204   0.32258   0.33678   0.33756
     Eigenvalues ---    0.33820   0.33834   0.33849   0.33995   0.34066
     Eigenvalues ---    0.34089   0.34103   0.34132   0.34140   0.34155
     Eigenvalues ---    0.34163   0.34193   0.34196   0.34226   0.34269
     Eigenvalues ---    0.34293   0.34336   0.34357   0.34528   0.34605
     Eigenvalues ---    0.39604   0.41607   0.41917   0.51651   0.52513
     Eigenvalues ---    0.52600   0.52744   0.94659
 En-DIIS/RFO-DIIS IScMMF=        0 using points:     4    3    2
 RFO step:  Lambda=-2.32863102D-04.
 DidBck=T Rises=F RFO-DIIS coefs:    0.59462    0.67167   -0.26629
 Iteration  1 RMS(Cart)=  0.05131082 RMS(Int)=  0.00114407
 Iteration  2 RMS(Cart)=  0.00187970 RMS(Int)=  0.00002192
 Iteration  3 RMS(Cart)=  0.00000355 RMS(Int)=  0.00002184
 Iteration  4 RMS(Cart)=  0.00000000 RMS(Int)=  0.00002184
 Variable       Old X    -DE/DX   Delta X   Delta X   Delta X     New X
                                 (Linear)    (Quad)   (Total)
    R1        2.55986   0.00066  -0.00067  -0.00088  -0.00152   2.55835
    R2        2.86335  -0.00206  -0.00273   0.00171  -0.00102   2.86234
    R3        2.77851   0.00077   0.00239  -0.00581  -0.00338   2.77512
    R4        2.83928   0.00075   0.00139  -0.00195  -0.00055   2.83873
    R5        2.90914  -0.00224  -0.00249   0.00037  -0.00213   2.90700
    R6        2.92484   0.00056  -0.00066   0.00279   0.00213   2.92697
    R7        2.07812  -0.00082  -0.00028  -0.00086  -0.00114   2.07697
    R8        2.06448   0.00000   0.00053  -0.00102  -0.00049   2.06399
    R9        2.92585  -0.00017   0.00037  -0.00124  -0.00086   2.92499
   R10        2.96204   0.00017  -0.00059   0.00248   0.00189   2.96392
   R11        2.07436   0.00010   0.00037  -0.00026   0.00011   2.07447
   R12        2.91046  -0.00017  -0.00089  -0.00025  -0.00113   2.90933
   R13        2.07428   0.00042   0.00024  -0.00027  -0.00002   2.07426
   R14        2.06967   0.00015  -0.00024   0.00081   0.00058   2.07025
   R15        2.91315  -0.00030  -0.00048  -0.00108  -0.00159   2.91156
   R16        2.07334   0.00025   0.00033  -0.00043  -0.00010   2.07323
   R17        2.07529  -0.00003   0.00018  -0.00044  -0.00027   2.07502
   R18        2.91859  -0.00101  -0.00115  -0.00118  -0.00234   2.91626
   R19        2.07937   0.00002  -0.00002   0.00000  -0.00002   2.07935
   R20        2.87545  -0.00196  -0.00090  -0.00460  -0.00550   2.86996
   R21        2.32728   0.00015  -0.00002  -0.00190  -0.00192   2.32536
   R22        2.91867   0.00037   0.00101  -0.00626  -0.00529   2.91338
   R23        2.07252  -0.00043  -0.00040   0.00059   0.00020   2.07272
   R24        2.07256  -0.00033  -0.00017  -0.00024  -0.00041   2.07215
   R25        2.89221  -0.00016   0.00006  -0.00056  -0.00050   2.89171
   R26        2.72894  -0.00148  -0.00056  -0.00378  -0.00434   2.72459
   R27        2.07364  -0.00013  -0.00006  -0.00041  -0.00046   2.07318
   R28        2.07032  -0.00010   0.00049  -0.00156  -0.00106   2.06925
   R29        2.07002   0.00001   0.00020  -0.00058  -0.00038   2.06964
   R30        2.06701   0.00064   0.00015   0.00051   0.00066   2.06767
   R31        2.07103  -0.00006   0.00025  -0.00081  -0.00057   2.07047
   R32        2.06950  -0.00015   0.00005  -0.00014  -0.00010   2.06940
   R33        1.83934  -0.00001  -0.00022   0.00077   0.00056   1.83989
   R34        2.73071  -0.00014  -0.00076   0.00050  -0.00026   2.73045
   R35        2.89990  -0.00034   0.00067  -0.00089  -0.00022   2.89969
   R36        2.90668  -0.00017  -0.00022   0.00267   0.00245   2.90914
   R37        1.83888   0.00152  -0.00012   0.00264   0.00252   1.84140
   R38        2.06833  -0.00009  -0.00092   0.00209   0.00118   2.06951
   R39        2.07077  -0.00003   0.00028  -0.00083  -0.00055   2.07022
   R40        2.06873   0.00026   0.00030  -0.00023   0.00007   2.06880
   R41        2.70472   0.00080   0.00048  -0.00200  -0.00152   2.70320
   R42        2.07306   0.00050   0.00004   0.00006   0.00010   2.07316
   R43        2.07692  -0.00035   0.00005  -0.00125  -0.00119   2.07572
   R44        1.83511   0.00031   0.00022   0.00030   0.00051   1.83562
    A1        2.25481   0.00120   0.00194   0.00118   0.00308   2.25789
    A2        1.91958  -0.00149  -0.00250  -0.00218  -0.00472   1.91486
    A3        2.10803   0.00028   0.00061   0.00083   0.00144   2.10947
    A4        2.24656  -0.00110  -0.00245   0.00264   0.00021   2.24677
    A5        1.95401   0.00097   0.00227  -0.00221  -0.00002   1.95398
    A6        2.08246   0.00014   0.00007  -0.00017  -0.00006   2.08240
    A7        1.98448   0.00005   0.00070   0.00071   0.00138   1.98586
    A8        1.91277  -0.00041  -0.00071  -0.00034  -0.00103   1.91174
    A9        1.86434   0.00047   0.00050   0.00011   0.00061   1.86495
   A10        1.93295   0.00012   0.00047  -0.00244  -0.00197   1.93098
   A11        1.91408  -0.00027  -0.00090   0.00109   0.00021   1.91429
   A12        1.84914   0.00004  -0.00013   0.00101   0.00087   1.85001
   A13        1.97420  -0.00019  -0.00027   0.00063   0.00036   1.97456
   A14        1.97760   0.00189  -0.00205   0.01002   0.00799   1.98559
   A15        1.84825  -0.00071  -0.00082  -0.00145  -0.00229   1.84596
   A16        1.96933  -0.00156   0.00134  -0.00852  -0.00719   1.96214
   A17        1.88007   0.00055   0.00158  -0.00263  -0.00104   1.87902
   A18        1.79824   0.00003   0.00038   0.00177   0.00213   1.80037
   A19        2.03145   0.00043   0.00004   0.00400   0.00401   2.03547
   A20        1.91287  -0.00031   0.00043  -0.00113  -0.00069   1.91218
   A21        1.89595  -0.00003   0.00005  -0.00090  -0.00086   1.89509
   A22        1.85989   0.00034   0.00106  -0.00078   0.00027   1.86016
   A23        1.90366  -0.00042  -0.00172   0.00022  -0.00148   1.90218
   A24        1.85180  -0.00004   0.00018  -0.00193  -0.00175   1.85005
   A25        2.03936  -0.00019  -0.00177   0.00452   0.00273   2.04209
   A26        1.91320  -0.00019   0.00127  -0.00429  -0.00305   1.91015
   A27        1.87698   0.00016  -0.00012  -0.00040  -0.00051   1.87647
   A28        1.88049   0.00051   0.00089   0.00292   0.00379   1.88429
   A29        1.89161  -0.00005  -0.00005  -0.00039  -0.00042   1.89119
   A30        1.85372  -0.00027  -0.00008  -0.00307  -0.00316   1.85057
   A31        1.95704  -0.00002  -0.00023   0.00058   0.00033   1.95737
   A32        1.96071  -0.00026  -0.00068  -0.00077  -0.00143   1.95928
   A33        1.83246   0.00039   0.00170   0.00208   0.00379   1.83625
   A34        1.98402   0.00006  -0.00298   0.00514   0.00217   1.98619
   A35        1.86958  -0.00037  -0.00013  -0.00410  -0.00423   1.86535
   A36        1.84723   0.00025   0.00299  -0.00373  -0.00075   1.84648
   A37        1.89949   0.00068   0.00158   0.00349   0.00501   1.90451
   A38        2.19707  -0.00066  -0.00136  -0.00197  -0.00330   2.19377
   A39        2.18658  -0.00002  -0.00024  -0.00151  -0.00172   2.18485
   A40        1.83342  -0.00003  -0.00091  -0.00303  -0.00405   1.82937
   A41        1.94104  -0.00097  -0.00003  -0.00896  -0.00899   1.93205
   A42        1.92339  -0.00035  -0.00241   0.00432   0.00200   1.92538
   A43        1.93441   0.00043   0.00084   0.00273   0.00355   1.93797
   A44        1.97586   0.00030  -0.00156   0.00618   0.00464   1.98050
   A45        1.85754   0.00056   0.00395  -0.00144   0.00243   1.85997
   A46        1.81546  -0.00011   0.00051   0.00076   0.00120   1.81665
   A47        1.96190  -0.00027   0.00162  -0.00658  -0.00496   1.95694
   A48        1.93071  -0.00025  -0.00037  -0.00199  -0.00230   1.92841
   A49        1.97007  -0.00004  -0.00232   0.00383   0.00154   1.97161
   A50        1.95823   0.00038  -0.00307   0.00593   0.00286   1.96109
   A51        1.83092   0.00028   0.00347  -0.00198   0.00146   1.83238
   A52        1.92291   0.00038   0.00052   0.00014   0.00066   1.92356
   A53        1.95483   0.00025  -0.00076   0.00287   0.00211   1.95694
   A54        1.92980   0.00008   0.00087  -0.00191  -0.00104   1.92876
   A55        1.88779  -0.00031  -0.00023  -0.00038  -0.00062   1.88717
   A56        1.88265  -0.00022  -0.00017  -0.00022  -0.00040   1.88225
   A57        1.88369  -0.00022  -0.00023  -0.00058  -0.00081   1.88288
   A58        1.93319   0.00097  -0.00007   0.00275   0.00267   1.93586
   A59        1.91110   0.00012   0.00199  -0.00392  -0.00193   1.90917
   A60        1.93075   0.00020   0.00078   0.00139   0.00217   1.93293
   A61        1.89906  -0.00083  -0.00226  -0.00063  -0.00289   1.89616
   A62        1.89895  -0.00055  -0.00030  -0.00123  -0.00153   1.89743
   A63        1.88998   0.00005  -0.00022   0.00161   0.00139   1.89137
   A64        1.87870   0.00034   0.00168  -0.00272  -0.00104   1.87766
   A65        1.90040  -0.00098  -0.00489   0.00638   0.00148   1.90189
   A66        1.92099   0.00023   0.00473  -0.00850  -0.00377   1.91722
   A67        2.01562   0.00132   0.00126   0.00025   0.00148   2.01710
   A68        1.84071   0.00104  -0.00084   0.00622   0.00538   1.84609
   A69        1.87668  -0.00005  -0.00168   0.00322   0.00154   1.87822
   A70        1.90095  -0.00157   0.00103  -0.00659  -0.00554   1.89541
   A71        1.84778   0.00076  -0.00038   0.00147   0.00108   1.84886
   A72        1.94962   0.00032   0.00110  -0.00029   0.00081   1.95043
   A73        1.93136  -0.00027   0.00021  -0.00127  -0.00106   1.93030
   A74        1.91190   0.00052   0.00073   0.00096   0.00169   1.91358
   A75        1.88619   0.00020   0.00105  -0.00048   0.00057   1.88676
   A76        1.88820  -0.00026  -0.00078   0.00131   0.00053   1.88873
   A77        1.89522  -0.00054  -0.00245  -0.00018  -0.00263   1.89259
   A78        1.89195   0.00299   0.00260   0.00418   0.00676   1.89871
   A79        1.93980  -0.00096   0.00036   0.00145   0.00176   1.94157
   A80        1.89639  -0.00107  -0.00111   0.00015  -0.00096   1.89543
   A81        1.93043   0.00019  -0.00026   0.00512   0.00482   1.93525
   A82        1.92238  -0.00174  -0.00226  -0.00985  -0.01210   1.91028
   A83        1.88277   0.00050   0.00063  -0.00137  -0.00074   1.88203
   A84        1.88287  -0.00039  -0.00147   0.00139  -0.00008   1.88280
    D1        0.08313   0.00007   0.00231  -0.00196   0.00035   0.08349
    D2       -3.07809   0.00014  -0.00312   0.01402   0.01091  -3.06717
    D3       -3.10097  -0.00014   0.00199  -0.00672  -0.00476  -3.10573
    D4        0.02099  -0.00008  -0.00345   0.00926   0.00580   0.02680
    D5        0.38253  -0.00014   0.00501  -0.01504  -0.01005   0.37248
    D6       -1.87730   0.00002   0.00991  -0.02200  -0.01211  -1.88942
    D7        2.40657  -0.00037   0.00573  -0.01842  -0.01271   2.39386
    D8       -2.71255   0.00012   0.00544  -0.00978  -0.00433  -2.71688
    D9        1.31080   0.00029   0.01034  -0.01674  -0.00639   1.30441
   D10       -0.68852  -0.00010   0.00616  -0.01315  -0.00698  -0.69550
   D11        0.02619   0.00000  -0.00490   0.01724   0.01235   0.03853
   D12       -3.10539   0.00022  -0.00302   0.01638   0.01335  -3.09204
   D13        3.12943  -0.00016  -0.00523   0.01296   0.00781   3.13724
   D14       -0.00215   0.00006  -0.00335   0.01211   0.00881   0.00666
   D15        0.63982   0.00006  -0.00635   0.01131   0.00494   0.64476
   D16       -1.53381   0.00019  -0.00693   0.01427   0.00732  -1.52649
   D17        2.75363   0.00009  -0.00670   0.01320   0.00649   2.76011
   D18       -2.48089  -0.00001  -0.00061  -0.00567  -0.00630  -2.48719
   D19        1.62866   0.00011  -0.00119  -0.00271  -0.00391   1.62475
   D20       -0.36709   0.00002  -0.00095  -0.00378  -0.00475  -0.37184
   D21       -0.05791   0.00016   0.01016  -0.03107  -0.02096  -0.07886
   D22        2.07900  -0.00011   0.00855  -0.02959  -0.02108   2.05792
   D23       -2.16391  -0.00010   0.01369  -0.03752  -0.02386  -2.18777
   D24        3.06612   0.00019   0.00524  -0.01673  -0.01151   3.05462
   D25       -1.08015  -0.00007   0.00363  -0.01525  -0.01163  -1.09178
   D26        0.96012  -0.00006   0.00876  -0.02318  -0.01441   0.94571
   D27       -1.34852   0.00025  -0.00034   0.00719   0.00685  -1.34166
   D28        2.66506   0.00091  -0.00011   0.00953   0.00941   2.67447
   D29        0.70663   0.00037   0.00092   0.00342   0.00433   0.71097
   D30        0.81421  -0.00016  -0.00038   0.00536   0.00498   0.81919
   D31       -1.45540   0.00050  -0.00015   0.00770   0.00754  -1.44786
   D32        2.86937  -0.00004   0.00088   0.00159   0.00246   2.87183
   D33        2.84892  -0.00020  -0.00080   0.00581   0.00501   2.85393
   D34        0.57930   0.00046  -0.00057   0.00816   0.00757   0.58688
   D35       -1.37912  -0.00008   0.00045   0.00204   0.00249  -1.37662
   D36        0.61458  -0.00027   0.00609  -0.01794  -0.01188   0.60270
   D37       -1.49669  -0.00078   0.00432  -0.01886  -0.01456  -1.51125
   D38        2.77043  -0.00054   0.00386  -0.01545  -0.01162   2.75881
   D39        2.88837   0.00082   0.00417  -0.01094  -0.00680   2.88157
   D40        0.77710   0.00030   0.00240  -0.01186  -0.00947   0.76763
   D41       -1.23896   0.00054   0.00194  -0.00845  -0.00653  -1.24550
   D42       -1.42188   0.00036   0.00624  -0.01485  -0.00861  -1.43049
   D43        2.75003  -0.00016   0.00448  -0.01577  -0.01129   2.73875
   D44        0.73397   0.00008   0.00401  -0.01236  -0.00835   0.72563
   D45       -1.05637   0.00071   0.04845   0.01009   0.05852  -0.99785
   D46       -3.06610  -0.00011   0.04964   0.00371   0.05331  -3.01278
   D47        1.05619   0.00081   0.04338   0.01932   0.06269   1.11888
   D48        2.95476   0.00068   0.04946   0.00786   0.05733   3.01209
   D49        0.94503  -0.00014   0.05065   0.00147   0.05213   0.99715
   D50       -1.21588   0.00078   0.04439   0.01708   0.06150  -1.15437
   D51        0.93233   0.00074   0.04677   0.01386   0.06064   0.99297
   D52       -1.07740  -0.00008   0.04797   0.00748   0.05543  -1.02196
   D53        3.04489   0.00084   0.04170   0.02309   0.06481   3.10970
   D54        0.87109   0.00002  -0.00510   0.01066   0.00554   0.87663
   D55       -1.27378  -0.00037  -0.00599   0.00691   0.00091  -1.27287
   D56        3.00129  -0.00005  -0.00648   0.01296   0.00647   3.00776
   D57        3.01030   0.00017  -0.00371   0.01127   0.00754   3.01784
   D58        0.86543  -0.00022  -0.00460   0.00751   0.00292   0.86834
   D59       -1.14269   0.00010  -0.00508   0.01356   0.00847  -1.13421
   D60       -1.28077   0.00009  -0.00378   0.00873   0.00493  -1.27584
   D61        2.85754  -0.00030  -0.00467   0.00497   0.00030   2.85784
   D62        0.84943   0.00002  -0.00515   0.01102   0.00586   0.85529
   D63       -1.30249   0.00022  -0.00271   0.01148   0.00878  -1.29371
   D64        0.94518  -0.00012  -0.00644   0.01542   0.00897   0.95415
   D65        2.97924  -0.00002  -0.00455   0.01110   0.00655   2.98579
   D66        0.85917   0.00025  -0.00162   0.01143   0.00983   0.86900
   D67        3.10684  -0.00008  -0.00535   0.01537   0.01002   3.11687
   D68       -1.14228   0.00001  -0.00346   0.01105   0.00760  -1.13468
   D69        2.85813   0.00017  -0.00128   0.00915   0.00787   2.86600
   D70       -1.17738  -0.00016  -0.00502   0.01309   0.00806  -1.16932
   D71        0.85668  -0.00006  -0.00312   0.00876   0.00564   0.86232
   D72       -3.06159  -0.00028  -0.00799   0.00793  -0.00007  -3.06166
   D73        1.11950  -0.00032  -0.00754   0.00642  -0.00113   1.11837
   D74       -0.98212  -0.00025  -0.00733   0.00654  -0.00080  -0.98292
   D75        0.97580  -0.00007  -0.00448   0.00329  -0.00117   0.97463
   D76       -1.12630  -0.00011  -0.00402   0.00178  -0.00223  -1.12853
   D77        3.05526  -0.00005  -0.00381   0.00190  -0.00190   3.05336
   D78       -1.07130   0.00019  -0.00458   0.00788   0.00329  -1.06800
   D79        3.10979   0.00016  -0.00413   0.00636   0.00223   3.11202
   D80        1.00817   0.00022  -0.00392   0.00648   0.00256   1.01073
   D81       -0.06053   0.00011   0.01097  -0.03553  -0.02457  -0.08510
   D82        2.03317   0.00009   0.01142  -0.03887  -0.02748   2.00569
   D83       -2.19435  -0.00004   0.01470  -0.04348  -0.02878  -2.22313
   D84        3.07112  -0.00011   0.00910  -0.03469  -0.02558   3.04554
   D85       -1.11836  -0.00013   0.00954  -0.03803  -0.02849  -1.14685
   D86        0.93730  -0.00026   0.01283  -0.04264  -0.02979   0.90752
   D87        0.06853  -0.00015  -0.01226   0.03853   0.02622   0.09474
   D88       -2.06299   0.00026  -0.01326   0.04392   0.03063  -2.03235
   D89        2.15594  -0.00033  -0.01397   0.03968   0.02567   2.18162
   D90       -2.02957   0.00079  -0.01213   0.04959   0.03748  -1.99209
   D91        2.12210   0.00121  -0.01312   0.05499   0.04189   2.16400
   D92        0.05785   0.00061  -0.01384   0.05075   0.03694   0.09478
   D93        2.16795  -0.00043  -0.01665   0.04531   0.02861   2.19656
   D94        0.03644  -0.00001  -0.01765   0.05071   0.03303   0.06946
   D95       -2.02782  -0.00061  -0.01836   0.04647   0.02807  -1.99975
   D96        1.00141   0.00028   0.01158  -0.01244  -0.00083   1.00058
   D97        3.09581  -0.00007   0.01001  -0.01402  -0.00398   3.09183
   D98       -1.10571   0.00019   0.01149  -0.01365  -0.00214  -1.10784
   D99        3.04836  -0.00007   0.01174  -0.01338  -0.00166   3.04669
   D100      -1.14042  -0.00042   0.01018  -0.01496  -0.00481  -1.14523
   D101       0.94124  -0.00016   0.01165  -0.01459  -0.00297   0.93827
   D102      -1.09758   0.00056   0.00891  -0.00516   0.00375  -1.09383
   D103       0.99683   0.00021   0.00734  -0.00674   0.00060   0.99743
   D104       3.07849   0.00047   0.00881  -0.00637   0.00244   3.08094
   D105       0.95089   0.00029  -0.05019   0.13386   0.08364   1.03453
   D106      -1.06782   0.00036  -0.04872   0.13054   0.08186  -0.98595
   D107       3.07046   0.00000  -0.04634   0.12370   0.07734  -3.13539
   D108       1.61644   0.00005  -0.01399   0.02488   0.01088   1.62732
   D109      -2.60568   0.00039  -0.01136   0.02146   0.01010  -2.59558
   D110      -0.57916  -0.00092  -0.01136   0.01843   0.00709  -0.57207
   D111      -1.22482  -0.00039  -0.00858   0.02170   0.01310  -1.21171
   D112       0.87755  -0.00010  -0.00636   0.02002   0.01364   0.89119
   D113       2.96657  -0.00061  -0.00879   0.01961   0.01080   2.97737
   D114       3.01118   0.00007  -0.00473   0.01500   0.01027   3.02145
   D115      -1.16964   0.00036  -0.00250   0.01332   0.01081  -1.15883
   D116       0.91938  -0.00015  -0.00494   0.01291   0.00797   0.92735
   D117       1.00131   0.00032  -0.00285   0.01119   0.00836   1.00967
   D118       3.10368   0.00061  -0.00063   0.00951   0.00890   3.11258
   D119      -1.09049   0.00010  -0.00307   0.00910   0.00605  -1.08443
   D120      -1.22002  -0.00113  -0.01010  -0.08977  -0.09988  -1.31990
   D121       0.90503   0.00047  -0.00849  -0.07972  -0.08821   0.81682
   D122       2.97409  -0.00015  -0.00823  -0.08044  -0.08867   2.88542
   D123       0.90531  -0.00155  -0.01687  -0.07892  -0.09579   0.80952
   D124       3.03037   0.00005  -0.01526  -0.06887  -0.08412   2.94624
   D125      -1.18376  -0.00057  -0.01500  -0.06959  -0.08458  -1.26834
   D126       2.89179  -0.00113  -0.01820  -0.07327  -0.09147   2.80031
   D127      -1.26634   0.00047  -0.01659  -0.06322  -0.07980  -1.34615
   D128       0.80271  -0.00016  -0.01632  -0.06394  -0.08026   0.72245
   D129      -2.95528   0.00095  -0.02051   0.07805   0.05757  -2.89771
   D130       1.19711   0.00007  -0.02244   0.07030   0.04783   1.24494
   D131      -0.88257   0.00044  -0.02162   0.07503   0.05340  -0.82917
         Item               Value     Threshold  Converged?
 Maximum Force            0.002989     0.000450     NO 
 RMS     Force            0.000584     0.000300     NO 
 Maximum Displacement     0.370661     0.001800     NO 
 RMS     Displacement     0.051810     0.001200     NO 
 Predicted change in Energy=-5.542061D-04
 GradGradGradGradGradGradGradGradGradGradGradGradGradGradGradGradGradGrad

                          Input orientation:                          
 ---------------------------------------------------------------------
 Center     Atomic      Atomic             Coordinates (Angstroms)
 Number     Number       Type             X           Y           Z
 ---------------------------------------------------------------------
      1          6           0       -1.703889    0.659908   -0.189298
      2          6           0       -0.964838   -0.474088   -0.215364
      3          6           0        0.507645   -0.630675   -0.468045
      4          6           0        1.369396    0.505543    0.136472
      5          6           0        1.315402    1.814258   -0.688243
      6          6           0       -0.023117    2.142650   -1.374345
      7          6           0       -1.290386    2.083537   -0.500050
      8          6           0       -3.096596    0.335939    0.145363
      9          6           0       -3.212674   -1.156736    0.400202
     10          6           0       -1.816621   -1.722451    0.071833
     11          8           0       -4.027368    1.138997    0.199782
     12          6           0       -1.213696    2.959948    0.767837
     13          6           0       -1.829385   -2.695581   -1.109036
     14          8           0       -1.257437   -2.473703    1.168053
     15          6           0        2.838147    0.072575    0.476056
     16          8           0        2.798691   -1.048284    1.387008
     17          6           0        3.551947    1.200386    1.233067
     18          6           0        3.705660   -0.336174   -0.728205
     19          8           0        3.309250   -1.641107   -1.159786
     20          1           0        0.687607   -0.720326   -1.548586
     21          1           0        0.803532   -1.587891   -0.033161
     22          1           0        0.936421    0.715570    1.123137
     23          1           0        2.073767    1.780555   -1.481073
     24          1           0        1.596347    2.649153   -0.036934
     25          1           0       -0.170020    1.470536   -2.228936
     26          1           0        0.060255    3.153681   -1.794572
     27          1           0       -2.113111    2.498334   -1.101572
     28          1           0       -3.480619   -1.351829    1.445759
     29          1           0       -4.013497   -1.586554   -0.213249
     30          1           0       -0.991959    3.999703    0.497054
     31          1           0       -0.438923    2.615742    1.460856
     32          1           0       -2.170522    2.948626    1.300593
     33          1           0       -0.812858   -3.001611   -1.374021
     34          1           0       -2.404567   -3.588048   -0.838662
     35          1           0       -2.297653   -2.235726   -1.985656
     36          1           0       -1.237006   -1.888206    1.945696
     37          1           0        2.838282   -1.846990    0.830229
     38          1           0        3.743881    2.064175    0.587815
     39          1           0        2.947373    1.537447    2.082204
     40          1           0        4.512088    0.837681    1.613955
     41          1           0        3.617708    0.389701   -1.546085
     42          1           0        4.756971   -0.359549   -0.410808
     43          1           0        3.994572   -1.977516   -1.760384
 ---------------------------------------------------------------------
                    Distance matrix (angstroms):
                    1          2          3          4          5
     1  C    0.000000
     2  C    1.353818   0.000000
     3  C    2.575692   1.502190   0.000000
     4  C    3.094356   2.555800   1.548886   0.000000
     5  C    3.270716   3.264910   2.584310   1.547839   0.000000
     6  C    2.535321   3.012871   2.965539   2.627124   1.539549
     7  C    1.514684   2.593930   3.255900   3.157478   2.626415
     8  C    1.468533   2.308823   3.781689   4.469221   4.727161
     9  C    2.433955   2.428517   3.856341   4.881403   5.524037
    10  C    2.399278   1.538319   2.624054   3.888296   4.784934
    11  O    2.404051   3.486184   4.913662   5.434182   5.457999
    12  C    2.539012   3.580673   4.169292   3.618715   3.135142
    13  C    3.481519   2.545805   3.183774   4.693686   5.514109
    14  O    3.444016   2.449065   3.031351   4.103696   5.334037
    15  C    4.627931   3.903792   2.610963   1.568441   2.589943
    16  O    5.067138   4.130550   2.977333   2.453793   3.834183
    17  C    5.471658   5.030224   3.938824   2.539459   3.011712
    18  C    5.526828   4.700594   3.222067   2.629503   3.215477
    19  O    5.600721   4.530087   3.057526   3.170398   4.017129
    20  H    3.077655   2.137449   1.099087   2.192490   2.749260
    21  H    3.371074   2.097829   1.092216   2.175188   3.502251
    22  H    2.949037   2.611830   2.127930   1.097765   2.152171
    23  H    4.146711   3.989807   3.048441   2.176751   1.097649
    24  H    3.856406   4.043037   3.482586   2.162554   1.095529
    25  H    2.677684   2.909944   2.824014   2.982645   2.167570
    26  H    3.450798   4.087227   4.034995   3.529223   2.143224
    27  H    2.092728   3.307444   4.130425   4.199027   3.520440
    28  H    3.142813   3.139891   4.482071   5.355998   6.130244
    29  H    3.222027   3.245290   4.628105   5.785734   6.339425
    30  H    3.483124   4.530241   4.961918   4.232633   3.391904
    31  H    2.854546   3.554342   3.893054   3.078465   2.887673
    32  H    2.770515   3.932782   4.807501   4.455879   4.170603
    33  H    3.950218   2.784592   2.861094   4.398176   5.309649
    34  H    4.354051   3.486842   4.167060   5.652537   6.560923
    35  H    3.458924   2.830848   3.570578   5.046309   5.580306
    36  H    3.356943   2.596918   3.232853   3.974501   5.211589
    37  H    5.287276   4.176344   2.932031   2.858905   4.246135
    38  H    5.679266   5.409243   4.341691   2.875973   2.754686
    39  H    5.250146   4.962911   4.142076   2.709374   3.227279
    40  H    6.474696   5.921475   4.746194   3.488521   4.058648
    41  H    5.498480   4.849400   3.446132   2.810574   2.840048
    42  H    6.544545   5.726291   4.258351   3.538864   4.080050
    43  H    6.472772   5.407692   3.955095   4.081077   4.764976
                    6          7          8          9         10
     6  C    0.000000
     7  C    1.540732   0.000000
     8  C    3.875563   2.594812   0.000000
     9  C    4.920187   3.873630   1.518715   0.000000
    10  C    4.499677   3.884522   2.425018   1.541695   0.000000
    11  O    4.418056   2.978757   1.230528   2.444234   3.618239
    12  C    2.583486   1.543216   3.289105   4.591095   4.772086
    13  C    5.171215   4.847819   3.517024   2.561119   1.530228
    14  O    5.412768   4.853050   3.510341   2.479304   1.441792
    15  C    3.986982   4.694841   5.949781   6.174900   5.005235
    16  O    5.076389   5.485420   6.181599   6.092787   4.846163
    17  C    4.524107   5.218413   6.792164   7.211781   6.221974
    18  C    4.523920   5.555856   6.890976   7.057618   5.749558
    19  O    5.046535   5.955239   6.829860   6.723367   5.272386
    20  H    2.955016   3.587970   4.278476   4.381828   3.146613
    21  H    4.049575   4.252277   4.352470   4.062463   2.625706
    22  H    3.032274   3.076481   4.167180   4.609029   3.824713
    23  H    2.130593   3.517347   5.609355   6.333509   5.460558
    24  H    2.160528   2.977856   5.235257   6.148379   5.547171
    25  H    1.097107   2.149427   3.935664   4.803402   4.266146
    26  H    1.098055   2.155279   4.654968   5.840273   5.548224
    27  H    2.137520   1.100346   2.682916   4.101694   4.390877
    28  H    5.667335   4.514979   2.164963   1.096835   2.189503
    29  H    5.583748   4.578991   2.159928   1.096532   2.219460
    30  H    2.808814   2.180589   4.239853   5.615142   5.796890
    31  H    2.904320   2.203039   3.740488   4.801070   4.758923
    32  H    3.523669   2.182965   3.003049   4.330217   4.842939
    33  H    5.204528   5.181755   4.320096   3.508639   2.175841
    34  H    6.228897   5.789900   4.104253   2.845892   2.157577
    35  H    4.971659   4.677354   3.434096   2.773771   2.174421
    36  H    5.361343   4.664683   3.412638   2.612827   1.968449
    37  H    5.381912   5.853596   6.360582   6.105362   4.717923
    38  H    4.248118   5.150502   7.069278   7.668320   6.747144
    39  H    4.597587   4.992479   6.459453   6.930652   6.112623
    40  H    5.585782   6.299990   7.765345   8.069872   6.998927
    41  H    4.044494   5.296476   6.924289   7.268674   6.050684
    42  H    5.480752   6.522818   7.903894   8.050372   6.730718
    43  H    5.767722   6.783168   7.698611   7.568765   6.098528
                   11         12         13         14         15
    11  O    0.000000
    12  C    3.399308   0.000000
    13  C    4.609568   5.990554   0.000000
    14  O    4.654209   5.448546   2.358281   0.000000
    15  C    6.953335   4.983924   5.653411   4.871981   0.000000
    16  O    7.265589   5.705134   5.510255   4.304874   1.444893
    17  C    7.649670   5.101358   7.044340   6.052547   1.534449
    18  C    7.926980   6.107589   6.028976   5.726881   1.539448
    19  O    7.962622   6.733682   5.245956   5.192946   2.415496
    20  H    5.361423   4.746071   3.229564   3.773282   3.058216
    21  H    5.552276   5.039211   3.052332   2.544637   2.675090
    22  H    5.066663   3.128334   4.926279   3.871240   2.109199
    23  H    6.360874   4.154032   5.950529   6.017766   2.707734
    24  H    5.827759   2.939489   6.438263   5.986630   2.905853
    25  H    4.570309   3.505461   4.622142   5.317804   4.280227
    26  H    4.974441   2.868174   6.185027   6.494684   4.729233
    27  H    2.684343   2.125258   5.201663   5.532136   5.734821
    28  H    2.838240   4.918327   3.325541   2.505646   6.549508
    29  H    2.756703   5.428821   2.608203   3.207942   7.083281
    30  H    4.181593   1.097079   6.935967   6.513502   5.485662
    31  H    4.080199   1.095001   6.062003   5.163153   4.263415
    32  H    2.816810   1.095205   6.146524   5.500268   5.834235
    33  H    5.473076   6.347315   1.094165   2.634099   5.118910
    34  H    5.104587   6.846552   1.095644   2.566043   6.527993
    35  H    4.376849   5.979274   1.095082   3.329349   6.145300
    36  H    4.471945   4.989238   3.214678   0.973629   4.755142
    37  H    7.513370   6.287216   5.125228   4.157140   1.951966
    38  H    7.835741   5.041071   7.523023   6.778068   2.190734
    39  H    7.235280   4.589724   7.135822   5.882638   2.176578
    40  H    8.661003   6.164782   7.753250   6.667197   2.163858
    41  H    7.877606   5.941622   6.275412   6.271577   2.190283
    42  H    8.932136   6.932325   7.023151   6.567767   2.157578
    43  H    8.826461   7.608976   5.904096   6.033701   3.246823
                   16         17         18         19         20
    16  O    0.000000
    17  C    2.376469   0.000000
    18  C    2.409112   2.496244   0.000000
    19  O    2.664258   3.722731   1.430473   0.000000
    20  H    3.630695   4.430707   3.151070   2.805710   0.000000
    21  H    2.507732   4.114803   3.236083   2.747861   1.750034
    22  H    2.578538   2.662350   3.493182   4.049195   3.043322
    23  H    4.093132   3.144546   2.776766   3.652042   2.860140
    24  H    4.140565   2.745214   3.720112   4.754068   3.803195
    25  H    5.313450   5.090333   4.531809   4.788603   2.449138
    26  H    5.939528   5.017357   5.158023   5.826569   3.932176
    27  H    6.549605   6.263233   6.483204   6.822049   4.289943
    28  H    6.286917   7.484385   7.576298   7.278384   5.170977
    29  H    7.018295   8.191141   7.836710   7.383869   4.963250
    30  H    6.375204   5.387483   6.509126   7.284522   5.411494
    31  H    4.890059   4.240537   5.539257   6.247985   4.631971
    32  H    6.377761   5.983942   7.031036   7.559565   5.454167
    33  H    4.947935   6.595847   5.285701   4.346106   2.736079
    34  H    6.203056   7.918410   6.922554   6.044948   4.276606
    35  H    6.225561   7.508985   6.421000   5.698507   3.376277
    36  H    4.159862   5.742935   5.829966   5.511218   4.156692
    37  H    0.974425   3.155645   2.337440   2.055325   3.399049
    38  H    3.349551   1.095135   2.737708   4.119724   4.653866
    39  H    2.681680   1.095515   3.461771   4.554630   4.835981
    40  H    2.558143   1.094761   2.741163   3.909584   5.201509
    41  H    3.367733   2.895725   1.097068   2.090108   3.133314
    42  H    2.746154   2.566672   1.098426   2.073464   4.240804
    43  H    3.492805   4.388135   1.960323   0.971368   3.544207
                   21         22         23         24         25
    21  H    0.000000
    22  H    2.580817   0.000000
    23  H    3.880254   3.034742   0.000000
    24  H    4.310582   2.349471   1.751551   0.000000
    25  H    3.888857   3.609790   2.385371   3.051896   0.000000
    26  H    5.112488   3.901932   2.457232   2.388183   1.753475
    27  H    5.132790   4.174592   4.264877   3.862160   2.470409
    28  H    4.538379   4.887583   7.016365   6.631880   5.694664
    29  H    4.820394   5.620266   7.071038   7.031547   5.308588
    30  H    5.892888   3.859555   4.270396   2.967905   3.808319
    31  H    4.631016   2.369868   3.958041   2.527215   3.872773
    32  H    5.586044   3.830291   5.207308   4.008488   4.317909
    33  H    2.531645   4.807620   5.586875   6.286748   4.598284
    34  H    3.865405   5.790681   7.020688   7.453373   5.702222
    35  H    3.721461   5.369728   5.957720   6.543913   4.280465
    36  H    2.858297   3.489991   6.013632   5.704940   5.463256
    37  H    2.225485   3.204620   4.368717   4.744437   5.423500
    38  H    4.729572   3.160243   2.673952   2.311798   4.858510
    39  H    4.340341   2.374704   3.676850   2.748073   5.320577
    40  H    4.727555   3.611261   4.051372   3.808990   6.090193
    41  H    3.757579   3.797399   2.079051   3.386526   3.997671
    42  H    4.157057   4.255053   3.595148   4.379681   5.561478
    43  H    3.649362   4.991963   4.229728   5.488882   5.427010
                   26         27         28         29         30
    26  H    0.000000
    27  H    2.373447   0.000000
    28  H    6.583096   4.814844   0.000000
    29  H    6.447160   4.592046   1.758227   0.000000
    30  H    2.659785   2.463066   5.977656   6.390657   0.000000
    31  H    3.337119   3.063124   4.999376   5.765371   1.774856
    32  H    3.820794   2.444679   4.497926   5.124074   1.771849
    33  H    6.231116   5.658116   4.217806   3.686986   7.249234
    34  H    7.241549   6.099026   3.373003   2.643062   7.832852
    35  H    5.885741   4.819438   3.735679   2.550877   6.837343
    36  H    6.410391   5.412498   2.360390   3.530006   6.068451
    37  H    6.293944   6.865128   6.368090   6.935672   6.997541
    38  H    4.520165   6.111209   8.037323   8.610833   5.116903
    39  H    5.096768   6.055429   7.076162   7.967571   4.908538
    40  H    6.066360   7.350177   8.288885   9.049927   6.445183
    41  H    4.511851   6.122598   7.897488   7.994831   6.201255
    42  H    6.026335   7.472795   8.502315   8.858085   7.271691
    43  H    6.466003   7.600727   8.157777   8.165516   8.104855
                   31         32         33         34         35
    31  H    0.000000
    32  H    1.770575   0.000000
    33  H    6.303253   6.663492   0.000000
    34  H    6.902069   6.881810   1.778779   0.000000
    35  H    6.234586   6.139471   1.779127   1.776458   0.000000
    36  H    4.599734   4.968154   3.527052   3.464869   4.086719
    37  H    5.572588   6.950345   4.418449   5.770957   5.870106
    38  H    4.308396   6.022497   7.090476   8.472655   7.849333
    39  H    3.607740   5.366115   6.832852   7.965263   7.635091
    40  H    5.262836   7.015095   7.212712   8.569861   8.293105
    41  H    5.518442   6.939401   5.582161   7.251947   6.486724
    42  H    6.273180   7.865309   6.239492   7.867267   7.467791
    43  H    7.150544   8.464328   4.930460   6.662759   6.301548
                   36         37         38         39         40
    36  H    0.000000
    37  H    4.225392   0.000000
    38  H    6.501876   4.021951   0.000000
    39  H    5.409507   3.610230   1.773433   0.000000
    40  H    6.371232   3.259343   1.774089   1.776869   0.000000
    41  H    6.399191   3.355170   2.715385   3.864085   3.314582
    42  H    6.619491   2.726541   2.810344   3.617782   2.364951
    43  H    6.411896   2.839951   4.681042   5.311974   4.424852
                   41         42         43
    41  H    0.000000
    42  H    1.774302   0.000000
    43  H    2.406588   2.240630   0.000000
 Stoichiometry    C15H24O4
 Framework group  C1[X(C15H24O4)]
 Deg. of freedom   123
 Full point group                 C1      NOp   1
 Largest Abelian subgroup         C1      NOp   1
 Largest concise Abelian subgroup C1      NOp   1
                         Standard orientation:                         
 ---------------------------------------------------------------------
 Center     Atomic      Atomic             Coordinates (Angstroms)
 Number     Number       Type             X           Y           Z
 ---------------------------------------------------------------------
      1          6           0       -1.754834    0.644583   -0.180927
      2          6           0       -1.019581   -0.492102   -0.194132
      3          6           0        0.453213   -0.655972   -0.440295
      4          6           0        1.316773    0.482774    0.156839
      5          6           0        1.270076    1.784104   -0.679920
      6          6           0       -0.064957    2.110772   -1.373595
      7          6           0       -1.335403    2.063914   -0.503178
      8          6           0       -3.149778    0.328395    0.151856
      9          6           0       -3.271832   -1.161496    0.419851
     10          6           0       -1.876607   -1.734905    0.101460
     11          8           0       -4.077978    1.135065    0.195760
     12          6           0       -1.260055    2.951565    0.756947
     13          6           0       -1.888659   -2.718694   -1.070552
     14          8           0       -1.323749   -2.478039    1.206387
     15          6           0        2.782864    0.047940    0.505413
     16          8           0        2.736458   -1.064440    1.426375
     17          6           0        3.497923    1.180169    1.254600
     18          6           0        3.653089   -0.374691   -0.692081
     19          8           0        3.253695   -1.682147   -1.113148
     20          1           0        0.636563   -0.756064   -1.519348
     21          1           0        0.744335   -1.610187    0.004291
     22          1           0        0.881145    0.703240    1.140054
     23          1           0        2.031030    1.740616   -1.469788
     24          1           0        1.551646    2.623936   -0.035261
     25          1           0       -0.211233    1.431409   -2.222543
     26          1           0        0.023311    3.117648   -1.802705
     27          1           0       -2.154643    2.476005   -1.111282
     28          1           0       -3.544018   -1.346155    1.466208
     29          1           0       -4.072017   -1.594164   -0.192427
     30          1           0       -1.033837    3.988055    0.477490
     31          1           0       -0.488838    2.611057    1.455736
     32          1           0       -2.218730    2.948336    1.286478
     33          1           0       -0.872285   -3.030567   -1.329233
     34          1           0       -2.467812   -3.606709   -0.794063
     35          1           0       -2.352350   -2.265253   -1.952927
     36          1           0       -1.303975   -1.885561    1.978742
     37          1           0        2.775221   -1.868312    0.877020
     38          1           0        3.695017    2.037394    0.602189
     39          1           0        2.891604    1.526993    2.098545
     40          1           0        4.455509    0.817694    1.642081
     41          1           0        3.570418    0.344003   -1.516825
     42          1           0        4.703221   -0.398739   -0.370858
     43          1           0        3.939914   -2.026330   -1.708293
 ---------------------------------------------------------------------
 Rotational constants (GHZ):      0.5453536      0.2778541      0.2167565
 Standard basis: 6-31G(d) (6D, 7F)
 There are   333 symmetry adapted cartesian basis functions of A   symmetry.
 There are   333 symmetry adapted basis functions of A   symmetry.
   333 basis functions,   628 primitive gaussians,   333 cartesian basis functions
    73 alpha electrons       73 beta electrons
       nuclear repulsion energy      1608.7072740626 Hartrees.
 NAtoms=   43 NActive=   43 NUniq=   43 SFac= 1.00D+00 NAtFMM=   60 NAOKFM=F Big=F
 Integral buffers will be    131072 words long.
 Raffenetti 2 integral format.
 Two-electron integral symmetry is turned on.
 ------------------------------------------------------------------------------
 Polarizable Continuum Model (PCM)
 =================================
 Model                : PCM (using non-symmetric T matrix).
 Atomic radii         : SMD-Coulomb.
 Polarization charges : Total charges.
 Charge compensation  : None.
 Solution method      : On-the-fly selection.
 Cavity type          : VdW (van der Waals Surface) (Alpha=1.000).
 Cavity algorithm     : GePol (No added spheres)
                        Default sphere list used, NSphG=   43.
                        Lebedev-Laikov grids with approx.  5.0 points / Ang**2.
                        Smoothing algorithm: Karplus/York (Gamma=1.0000).
                        Polarization charges: spherical gaussians, with
                                              point-specific exponents (IZeta= 3).
                        Self-potential: point-specific (ISelfS= 7).
                        Self-field    : sphere-specific E.n sum rule (ISelfD= 2).
 1st derivatives      : Analytical E(r).r(x)/FMM algorithm (CHGder, D1EAlg=3).
                        Cavity 1st derivative terms included.
 Solvent              : Methanol, Eps=  32.613000 Eps(inf)=   1.765709
 ------------------------------------------------------------------------------
 ------------------------------------------------------------------------------
 Atomic radii for non-electrostatic terms: SMD-CDS.
 ------------------------------------------------------------------------------
 Nuclear repulsion after PCM non-electrostatic terms =     1608.7084551959 Hartrees.
 One-electron integrals computed using PRISM.
 NBasis=   333 RedAO= T EigKep=  9.15D-04  NBF=   333
 NBsUse=   333 1.00D-06 EigRej= -1.00D+00 NBFU=   333
 Initial guess from the checkpoint file:  "DY-202A-11R_16.chk"
 B after Tr=     0.000000    0.000000    0.000000
         Rot=    0.999983   -0.004644    0.002242   -0.002870 Ang=  -0.68 deg.
 ExpMin= 1.61D-01 ExpMax= 5.48D+03 ExpMxC= 8.25D+02 IAcc=1 IRadAn=         1 AccDes= 0.00D+00
 Harris functional with IExCor=  402 and IRadAn=       1 diagonalized for initial guess.
 HarFok:  IExCor=  402 AccDes= 0.00D+00 IRadAn=         1 IDoV= 1 UseB2=F ITyADJ=14
 ICtDFT=  3500011 ScaDFX=  1.000000  1.000000  1.000000  1.000000
 FoFCou: FMM=F IPFlag=           0 FMFlag=      100000 FMFlg1=           0
         NFxFlg=           0 DoJE=T BraDBF=F KetDBF=T FulRan=T
         wScrn=  0.000000 ICntrl=     500 IOpCl=  0 I1Cent=   200000004 NGrid=           0
         NMat0=    1 NMatS0=      1 NMatT0=    0 NMatD0=    1 NMtDS0=    0 NMtDT0=    0
 Petite list used in FoFCou.
 Keep R1 ints in memory in canonical form, NReq=1565304907.
 Requested convergence on RMS density matrix=1.00D-08 within 128 cycles.
 Requested convergence on MAX density matrix=1.00D-06.
 Requested convergence on             energy=1.00D-06.
 No special actions if energy rises.
 Inv3:  Mode=1 IEnd=    21789075.
 Iteration    1 A*A^-1 deviation from unit magnitude is 5.66D-15 for   2684.
 Iteration    1 A*A^-1 deviation from orthogonality  is 6.07D-15 for   1900     53.
 Iteration    1 A^-1*A deviation from unit magnitude is 6.11D-15 for   2684.
 Iteration    1 A^-1*A deviation from orthogonality  is 1.92D-09 for   1456   1439.
 Iteration    2 A*A^-1 deviation from unit magnitude is 3.55D-15 for    265.
 Iteration    2 A*A^-1 deviation from orthogonality  is 6.10D-15 for   2645   1813.
 Iteration    2 A^-1*A deviation from unit magnitude is 9.99D-16 for    583.
 Iteration    2 A^-1*A deviation from orthogonality  is 4.62D-16 for   2676   1840.
 Error on total polarization charges =  0.05171
 SCF Done:  E(RB3LYP) =  -886.950156769     A.U. after   10 cycles
            NFock= 10  Conv=0.99D-08     -V/T= 2.0094
 SMD-CDS (non-electrostatic) energy       (kcal/mol) =       0.74
 (included in total energy above)
 D1PCM: PCM CHGder 1st derivatives, ID1Alg=3 FixD1E=F DoIter=F DoCFld=F I1PDM=0.
 Calling FoFJK, ICntrl=      2127 FMM=F ISym2X=0 I1Cent= 0 IOpClX= 0 NMat=1 NMatS=1 NMatT=0.
 ***** Axes restored to original set *****
 -------------------------------------------------------------------
 Center     Atomic                   Forces (Hartrees/Bohr)
 Number     Number              X              Y              Z
 -------------------------------------------------------------------
      1        6           0.003470529    0.004359477   -0.000403378
      2        6          -0.002566884   -0.002891730   -0.000669750
      3        6           0.001493329    0.000156855   -0.000277291
      4        6          -0.000114688   -0.000644537    0.000860520
      5        6          -0.000413616   -0.000087338   -0.000594991
      6        6          -0.000038200   -0.000011387    0.000806785
      7        6          -0.001890411   -0.001287424    0.000807093
      8        6          -0.000865732   -0.002016987    0.000857565
      9        6          -0.001906383   -0.000708578   -0.001145946
     10        6           0.002888193   -0.001178052    0.001644496
     11        8          -0.001827757    0.001518436   -0.000085385
     12        6           0.000395525   -0.000516855   -0.001104927
     13        6          -0.000954364    0.001460697   -0.000119357
     14        8          -0.000152999    0.000558435   -0.000022157
     15        6           0.000005978    0.000593667    0.001130882
     16        8          -0.000391780    0.001386165   -0.000303370
     17        6          -0.000319384    0.000087694   -0.001344471
     18        6           0.001265982    0.000419869    0.000606076
     19        8          -0.002069664   -0.001394866   -0.001639945
     20        1           0.000001902   -0.000056316   -0.000183553
     21        1           0.000783376   -0.000361520    0.000501859
     22        1          -0.000259297   -0.000064540    0.000106648
     23        1           0.000057337    0.000269304    0.000071162
     24        1          -0.000046400    0.000184224   -0.000021562
     25        1          -0.000074467    0.000104424   -0.000530388
     26        1          -0.000080537    0.000118202   -0.000080206
     27        1           0.000104278   -0.000115375   -0.000340489
     28        1           0.000776439    0.001291839    0.000147796
     29        1           0.000264638    0.000649640   -0.000137439
     30        1           0.000122029    0.000096061    0.000279645
     31        1           0.000283904   -0.000201303    0.000267716
     32        1          -0.000080626    0.000137722    0.000165162
     33        1           0.000217630   -0.000713405   -0.000181276
     34        1           0.000212300   -0.000402397   -0.000162987
     35        1           0.000477004    0.000048722   -0.000031902
     36        1           0.000495318   -0.000329829   -0.000276317
     37        1           0.000419158   -0.000232410   -0.000609989
     38        1           0.000289534   -0.000489734    0.000230818
     39        1           0.000076982   -0.000073858    0.000449221
     40        1           0.000091800    0.000051243    0.000446705
     41        1          -0.000074124    0.000142493    0.000234722
     42        1          -0.000121568    0.000391754    0.000085788
     43        1           0.000055715   -0.000248482    0.000566413
 -------------------------------------------------------------------
 Cartesian Forces:  Max     0.004359477 RMS     0.000950190

 GradGradGradGradGradGradGradGradGradGradGradGradGradGradGradGradGradGrad
 Berny optimization.
 Using GEDIIS/GDIIS optimizer.
 FormGI is forming the generalized inverse of G from B-inverse, IUseBI=4.
 Internal  Forces:  Max     0.002387763 RMS     0.000523044
 Search for a local minimum.
 Step number   5 out of a maximum of  258
 All quantities printed in internal units (Hartrees-Bohrs-Radians)
 Mixed Optimization -- En-DIIS/RFO-DIIS
 Swapping is turned off.
 Update second derivatives using D2CorX and points    4    5
 DE= -2.43D-04 DEPred=-5.54D-04 R= 4.39D-01
 Trust test= 4.39D-01 RLast= 3.89D-01 DXMaxT set to 1.43D+00
 ITU=  0  1  1  1  0
     Eigenvalues ---    0.00236   0.00305   0.00318   0.00355   0.00379
     Eigenvalues ---    0.00412   0.00685   0.00721   0.00728   0.00819
     Eigenvalues ---    0.00934   0.01120   0.01200   0.01239   0.01329
     Eigenvalues ---    0.01383   0.02495   0.02508   0.03098   0.03862
     Eigenvalues ---    0.03974   0.04279   0.04424   0.04601   0.04725
     Eigenvalues ---    0.04912   0.05025   0.05048   0.05377   0.05434
     Eigenvalues ---    0.05463   0.05547   0.05562   0.05583   0.05644
     Eigenvalues ---    0.05657   0.05749   0.05864   0.05872   0.05960
     Eigenvalues ---    0.06102   0.06158   0.07045   0.07791   0.08075
     Eigenvalues ---    0.08559   0.09007   0.09054   0.09217   0.09640
     Eigenvalues ---    0.10468   0.11478   0.12200   0.13375   0.13737
     Eigenvalues ---    0.14856   0.15704   0.15967   0.16000   0.16000
     Eigenvalues ---    0.16000   0.16000   0.16000   0.16000   0.16000
     Eigenvalues ---    0.16003   0.16019   0.16035   0.16102   0.16767
     Eigenvalues ---    0.16961   0.18397   0.19403   0.20390   0.20795
     Eigenvalues ---    0.23177   0.23874   0.24672   0.24996   0.26028
     Eigenvalues ---    0.26809   0.27431   0.27886   0.28060   0.28452
     Eigenvalues ---    0.28874   0.29171   0.29358   0.29731   0.30285
     Eigenvalues ---    0.30826   0.31684   0.32288   0.33686   0.33757
     Eigenvalues ---    0.33832   0.33838   0.33983   0.34008   0.34065
     Eigenvalues ---    0.34101   0.34116   0.34126   0.34141   0.34160
     Eigenvalues ---    0.34170   0.34188   0.34195   0.34237   0.34283
     Eigenvalues ---    0.34328   0.34337   0.34391   0.34517   0.34638
     Eigenvalues ---    0.39851   0.41470   0.42155   0.51585   0.52429
     Eigenvalues ---    0.52619   0.52821   0.95010
 En-DIIS/RFO-DIIS IScMMF=        0 using points:     5    4    3    2
 RFO step:  Lambda=-1.66133815D-04.
 DidBck=T Rises=F RFO-DIIS coefs:    0.56601    0.14391    0.28695    0.00313
 Iteration  1 RMS(Cart)=  0.01954387 RMS(Int)=  0.00032230
 Iteration  2 RMS(Cart)=  0.00036439 RMS(Int)=  0.00003965
 Iteration  3 RMS(Cart)=  0.00000016 RMS(Int)=  0.00003965
 Variable       Old X    -DE/DX   Delta X   Delta X   Delta X     New X
                                 (Linear)    (Quad)   (Total)
    R1        2.55835   0.00189   0.00126   0.00157   0.00280   2.56115
    R2        2.86234  -0.00208  -0.00337  -0.00281  -0.00618   2.85616
    R3        2.77512   0.00201   0.00481   0.00041   0.00514   2.78026
    R4        2.83873   0.00086   0.00235   0.00063   0.00298   2.84171
    R5        2.90700  -0.00130  -0.00302  -0.00182  -0.00479   2.90221
    R6        2.92697  -0.00048  -0.00123   0.00039  -0.00086   2.92611
    R7        2.07697   0.00018  -0.00003  -0.00026  -0.00029   2.07668
    R8        2.06399   0.00073   0.00060   0.00078   0.00138   2.06537
    R9        2.92499   0.00072   0.00056   0.00082   0.00137   2.92636
   R10        2.96392  -0.00091  -0.00107  -0.00109  -0.00216   2.96176
   R11        2.07447   0.00019   0.00008   0.00029   0.00037   2.07484
   R12        2.90933  -0.00009   0.00039  -0.00050  -0.00012   2.90920
   R13        2.07426  -0.00002   0.00021   0.00012   0.00033   2.07458
   R14        2.07025   0.00012   0.00000   0.00036   0.00035   2.07060
   R15        2.91156  -0.00049   0.00074  -0.00156  -0.00083   2.91073
   R16        2.07323   0.00036   0.00052   0.00045   0.00097   2.07420
   R17        2.07502   0.00013   0.00024   0.00004   0.00027   2.07530
   R18        2.91626  -0.00056  -0.00008  -0.00178  -0.00186   2.91439
   R19        2.07935   0.00006  -0.00009   0.00017   0.00009   2.07944
   R20        2.86996  -0.00028   0.00083  -0.00272  -0.00190   2.86805
   R21        2.32536   0.00237   0.00134   0.00066   0.00200   2.32736
   R22        2.91338   0.00171   0.00496   0.00072   0.00576   2.91914
   R23        2.07272  -0.00028  -0.00103  -0.00014  -0.00117   2.07155
   R24        2.07215  -0.00037  -0.00017  -0.00074  -0.00091   2.07123
   R25        2.89171   0.00013  -0.00018   0.00020   0.00002   2.89173
   R26        2.72459  -0.00022   0.00137  -0.00199  -0.00062   2.72397
   R27        2.07318   0.00005   0.00017  -0.00011   0.00006   2.07324
   R28        2.06925   0.00043   0.00063   0.00018   0.00082   2.07007
   R29        2.06964   0.00015   0.00043  -0.00003   0.00040   2.07004
   R30        2.06767   0.00044   0.00036   0.00100   0.00136   2.06903
   R31        2.07047   0.00017   0.00051  -0.00009   0.00042   2.07088
   R32        2.06940  -0.00015  -0.00011  -0.00031  -0.00043   2.06898
   R33        1.83989  -0.00041  -0.00059  -0.00007  -0.00066   1.83924
   R34        2.73045  -0.00146   0.00024  -0.00222  -0.00198   2.72848
   R35        2.89969  -0.00036  -0.00079  -0.00067  -0.00146   2.89823
   R36        2.90914  -0.00024  -0.00214   0.00064  -0.00149   2.90764
   R37        1.84140   0.00056  -0.00082   0.00189   0.00107   1.84247
   R38        2.06951  -0.00048  -0.00106  -0.00009  -0.00115   2.06836
   R39        2.07022   0.00028   0.00050   0.00011   0.00061   2.07083
   R40        2.06880   0.00022   0.00036   0.00031   0.00067   2.06947
   R41        2.70320   0.00239   0.00216   0.00243   0.00459   2.70779
   R42        2.07316  -0.00008   0.00001   0.00022   0.00023   2.07339
   R43        2.07572  -0.00010   0.00053  -0.00076  -0.00022   2.07550
   R44        1.83562  -0.00023  -0.00007  -0.00007  -0.00014   1.83548
    A1        2.25789   0.00094   0.00192   0.00273   0.00467   2.26256
    A2        1.91486  -0.00065  -0.00065  -0.00239  -0.00296   1.91190
    A3        2.10947  -0.00029  -0.00134  -0.00042  -0.00185   2.10762
    A4        2.24677  -0.00086  -0.00216  -0.00116  -0.00336   2.24341
    A5        1.95398   0.00083   0.00298   0.00155   0.00473   1.95871
    A6        2.08240   0.00003  -0.00094  -0.00041  -0.00150   2.08090
    A7        1.98586  -0.00051   0.00047  -0.00001   0.00049   1.98635
    A8        1.91174   0.00024  -0.00059  -0.00030  -0.00089   1.91084
    A9        1.86495   0.00048   0.00027   0.00304   0.00329   1.86824
   A10        1.93098   0.00015   0.00145  -0.00119   0.00026   1.93124
   A11        1.91429  -0.00031  -0.00135  -0.00194  -0.00330   1.91098
   A12        1.85001   0.00001  -0.00036   0.00058   0.00021   1.85023
   A13        1.97456   0.00038   0.00006   0.00002   0.00008   1.97463
   A14        1.98559  -0.00190  -0.00292  -0.00343  -0.00634   1.97925
   A15        1.84596   0.00041   0.00020   0.00093   0.00114   1.84709
   A16        1.96214   0.00125   0.00202  -0.00082   0.00118   1.96332
   A17        1.87902  -0.00041   0.00124   0.00096   0.00220   1.88123
   A18        1.80037   0.00029  -0.00052   0.00307   0.00256   1.80293
   A19        2.03547   0.00006  -0.00016   0.00145   0.00130   2.03676
   A20        1.91218   0.00020   0.00005   0.00184   0.00189   1.91406
   A21        1.89509  -0.00005  -0.00017  -0.00137  -0.00155   1.89354
   A22        1.86016  -0.00013   0.00103   0.00174   0.00276   1.86292
   A23        1.90218  -0.00003  -0.00057  -0.00244  -0.00300   1.89918
   A24        1.85005  -0.00007  -0.00018  -0.00146  -0.00163   1.84842
   A25        2.04209  -0.00024  -0.00089  -0.00030  -0.00119   2.04090
   A26        1.91015   0.00015   0.00189   0.00058   0.00248   1.91264
   A27        1.87647   0.00012   0.00004  -0.00053  -0.00050   1.87598
   A28        1.88429   0.00007  -0.00026   0.00296   0.00269   1.88697
   A29        1.89119   0.00005  -0.00073  -0.00070  -0.00143   1.88976
   A30        1.85057  -0.00015   0.00000  -0.00231  -0.00231   1.84825
   A31        1.95737   0.00018  -0.00015  -0.00072  -0.00086   1.95651
   A32        1.95928  -0.00007   0.00073  -0.00242  -0.00170   1.95758
   A33        1.83625   0.00008   0.00004   0.00362   0.00365   1.83989
   A34        1.98619  -0.00046  -0.00306  -0.00160  -0.00468   1.98151
   A35        1.86535  -0.00014   0.00056  -0.00158  -0.00103   1.86433
   A36        1.84648   0.00048   0.00231   0.00352   0.00583   1.85231
   A37        1.90451  -0.00049  -0.00134   0.00025  -0.00093   1.90357
   A38        2.19377   0.00023   0.00019  -0.00014  -0.00003   2.19374
   A39        2.18485   0.00026   0.00112  -0.00010   0.00095   2.18580
   A40        1.82937   0.00079   0.00175   0.00023   0.00231   1.83168
   A41        1.93205  -0.00089   0.00146  -0.01159  -0.01021   1.92184
   A42        1.92538  -0.00047  -0.00517   0.00091  -0.00438   1.92100
   A43        1.93797  -0.00017  -0.00045   0.00082   0.00026   1.93823
   A44        1.98050   0.00007  -0.00272   0.00524   0.00246   1.98296
   A45        1.85997   0.00059   0.00491   0.00371   0.00864   1.86861
   A46        1.81665  -0.00045  -0.00089  -0.00211  -0.00282   1.81383
   A47        1.95694   0.00002   0.00249  -0.00604  -0.00362   1.95332
   A48        1.92841   0.00005   0.00044   0.00002   0.00042   1.92883
   A49        1.97161  -0.00014  -0.00232   0.00003  -0.00240   1.96920
   A50        1.96109   0.00053  -0.00207   0.00708   0.00497   1.96605
   A51        1.83238   0.00001   0.00232   0.00100   0.00339   1.83577
   A52        1.92356   0.00041   0.00075   0.00177   0.00252   1.92608
   A53        1.95694  -0.00021  -0.00082   0.00003  -0.00079   1.95615
   A54        1.92876   0.00021   0.00141  -0.00004   0.00137   1.93013
   A55        1.88717  -0.00015  -0.00022  -0.00099  -0.00121   1.88596
   A56        1.88225  -0.00022  -0.00060  -0.00025  -0.00085   1.88139
   A57        1.88288  -0.00006  -0.00058  -0.00059  -0.00118   1.88170
   A58        1.93586   0.00050   0.00001   0.00266   0.00268   1.93854
   A59        1.90917   0.00039   0.00277  -0.00032   0.00245   1.91163
   A60        1.93293  -0.00004  -0.00040   0.00100   0.00061   1.93353
   A61        1.89616  -0.00062  -0.00223  -0.00333  -0.00556   1.89061
   A62        1.89743  -0.00028   0.00008  -0.00189  -0.00180   1.89562
   A63        1.89137   0.00001  -0.00033   0.00177   0.00144   1.89282
   A64        1.87766   0.00053   0.00243   0.00075   0.00319   1.88085
   A65        1.90189  -0.00019  -0.00243  -0.00290  -0.00537   1.89652
   A66        1.91722   0.00103   0.00375   0.00436   0.00812   1.92534
   A67        2.01710  -0.00102   0.00074  -0.00293  -0.00221   2.01488
   A68        1.84609  -0.00024  -0.00207   0.00399   0.00193   1.84802
   A69        1.87822   0.00004  -0.00150  -0.00289  -0.00441   1.87381
   A70        1.89541   0.00043   0.00110   0.00086   0.00198   1.89739
   A71        1.84886  -0.00070   0.00122  -0.00187  -0.00064   1.84822
   A72        1.95043   0.00011   0.00088   0.00126   0.00214   1.95257
   A73        1.93030   0.00010   0.00023  -0.00039  -0.00016   1.93014
   A74        1.91358   0.00021   0.00000   0.00061   0.00061   1.91419
   A75        1.88676   0.00011   0.00113   0.00155   0.00267   1.88943
   A76        1.88873  -0.00018  -0.00048  -0.00034  -0.00082   1.88791
   A77        1.89259  -0.00037  -0.00185  -0.00281  -0.00466   1.88793
   A78        1.89871  -0.00128  -0.00054   0.00035  -0.00018   1.89852
   A79        1.94157   0.00018  -0.00061  -0.00113  -0.00174   1.93983
   A80        1.89543  -0.00003  -0.00252  -0.00095  -0.00347   1.89196
   A81        1.93525   0.00012  -0.00041   0.00184   0.00143   1.93669
   A82        1.91028   0.00113   0.00340   0.00044   0.00384   1.91412
   A83        1.88203  -0.00009   0.00070  -0.00059   0.00011   1.88213
   A84        1.88280   0.00022  -0.00152   0.00124  -0.00028   1.88252
    D1        0.08349   0.00012   0.00162   0.00480   0.00644   0.08992
    D2       -3.06717  -0.00022  -0.00601   0.00175  -0.00423  -3.07140
    D3       -3.10573   0.00013   0.00009   0.00291   0.00301  -3.10272
    D4        0.02680  -0.00021  -0.00754  -0.00014  -0.00765   0.01914
    D5        0.37248   0.00007   0.00611  -0.00014   0.00597   0.37845
    D6       -1.88942   0.00061   0.00985   0.00480   0.01464  -1.87478
    D7        2.39386   0.00003   0.00672  -0.00027   0.00645   2.40031
    D8       -2.71688   0.00006   0.00777   0.00196   0.00972  -2.70716
    D9        1.30441   0.00061   0.01150   0.00690   0.01839   1.32280
   D10       -0.69550   0.00003   0.00838   0.00183   0.01020  -0.68530
   D11        0.03853   0.00003  -0.00955   0.01481   0.00528   0.04381
   D12       -3.09204   0.00009  -0.00771   0.01400   0.00632  -3.08572
   D13        3.13724   0.00008  -0.01081   0.01322   0.00243   3.13966
   D14        0.00666   0.00014  -0.00897   0.01241   0.00347   0.01013
   D15        0.64476  -0.00024  -0.00712  -0.00647  -0.01359   0.63117
   D16       -1.52649  -0.00024  -0.00891  -0.00467  -0.01359  -1.54008
   D17        2.76011  -0.00062  -0.00834  -0.00680  -0.01514   2.74497
   D18       -2.48719   0.00012   0.00094  -0.00324  -0.00230  -2.48949
   D19        1.62475   0.00012  -0.00086  -0.00144  -0.00230   1.62244
   D20       -0.37184  -0.00025  -0.00028  -0.00357  -0.00385  -0.37569
   D21       -0.07886   0.00036   0.02098  -0.01388   0.00712  -0.07174
   D22        2.05792  -0.00009   0.01897  -0.01855   0.00043   2.05835
   D23       -2.18777  -0.00003   0.02372  -0.02105   0.00267  -2.18510
   D24        3.05462   0.00005   0.01413  -0.01661  -0.00246   3.05216
   D25       -1.09178  -0.00040   0.01211  -0.02128  -0.00915  -1.10093
   D26        0.94571  -0.00034   0.01687  -0.02378  -0.00690   0.93881
   D27       -1.34166   0.00002  -0.00085   0.00230   0.00143  -1.34023
   D28        2.67447  -0.00036  -0.00110   0.00662   0.00551   2.67997
   D29        0.71097  -0.00002   0.00082   0.00406   0.00487   0.71584
   D30        0.81919   0.00006  -0.00015   0.00097   0.00082   0.82001
   D31       -1.44786  -0.00031  -0.00040   0.00529   0.00489  -1.44297
   D32        2.87183   0.00002   0.00152   0.00273   0.00426   2.87608
   D33        2.85393  -0.00003  -0.00055  -0.00020  -0.00075   2.85318
   D34        0.58688  -0.00040  -0.00080   0.00413   0.00333   0.59020
   D35       -1.37662  -0.00007   0.00112   0.00157   0.00269  -1.37393
   D36        0.60270   0.00047   0.00898   0.00352   0.01250   0.61519
   D37       -1.51125   0.00044   0.00768  -0.00131   0.00637  -1.50488
   D38        2.75881   0.00044   0.00796   0.00019   0.00815   2.76697
   D39        2.88157  -0.00075   0.00675  -0.00207   0.00467   2.88624
   D40        0.76763  -0.00078   0.00544  -0.00690  -0.00146   0.76617
   D41       -1.24550  -0.00078   0.00572  -0.00540   0.00032  -1.24517
   D42       -1.43049   0.00002   0.00791   0.00175   0.00965  -1.42084
   D43        2.73875  -0.00001   0.00660  -0.00308   0.00352   2.74227
   D44        0.72563  -0.00002   0.00689  -0.00158   0.00531   0.73093
   D45       -0.99785   0.00019  -0.00051   0.00935   0.00884  -0.98901
   D46       -3.01278   0.00002   0.00129   0.00380   0.00509  -3.00769
   D47        1.11888  -0.00062  -0.00383   0.00131  -0.00251   1.11637
   D48        3.01209   0.00024   0.00020   0.01321   0.01341   3.02549
   D49        0.99715   0.00007   0.00200   0.00766   0.00966   1.00681
   D50       -1.15437  -0.00057  -0.00312   0.00517   0.00206  -1.15231
   D51        0.99297  -0.00002  -0.00189   0.01070   0.00880   1.00178
   D52       -1.02196  -0.00019  -0.00009   0.00516   0.00506  -1.01690
   D53        3.10970  -0.00083  -0.00521   0.00266  -0.00254   3.10716
   D54        0.87663  -0.00013  -0.00801  -0.00332  -0.01134   0.86529
   D55       -1.27287  -0.00018  -0.00857  -0.00758  -0.01616  -1.28903
   D56        3.00776  -0.00014  -0.00956  -0.00488  -0.01444   2.99332
   D57        3.01784   0.00006  -0.00723   0.00143  -0.00581   3.01204
   D58        0.86834   0.00002  -0.00779  -0.00283  -0.01063   0.85771
   D59       -1.13421   0.00006  -0.00878  -0.00013  -0.00890  -1.14312
   D60       -1.27584  -0.00009  -0.00719  -0.00055  -0.00774  -1.28358
   D61        2.85784  -0.00014  -0.00775  -0.00481  -0.01256   2.84528
   D62        0.85529  -0.00010  -0.00873  -0.00210  -0.01084   0.84445
   D63       -1.29371   0.00016  -0.00185   0.00094  -0.00092  -1.29464
   D64        0.95415  -0.00018  -0.00362  -0.00449  -0.00813   0.94603
   D65        2.98579   0.00007  -0.00215  -0.00209  -0.00424   2.98155
   D66        0.86900   0.00026  -0.00018   0.00396   0.00377   0.87277
   D67        3.11687  -0.00009  -0.00195  -0.00148  -0.00343   3.11343
   D68       -1.13468   0.00016  -0.00048   0.00093   0.00045  -1.13423
   D69        2.86600   0.00014  -0.00069   0.00241   0.00171   2.86771
   D70       -1.16932  -0.00021  -0.00247  -0.00302  -0.00549  -1.17481
   D71        0.86232   0.00004  -0.00099  -0.00062  -0.00161   0.86071
   D72       -3.06166  -0.00029  -0.00990  -0.00738  -0.01727  -3.07893
   D73        1.11837  -0.00024  -0.00960  -0.00735  -0.01694   1.10142
   D74       -0.98292  -0.00017  -0.00928  -0.00659  -0.01586  -0.99879
   D75        0.97463  -0.00007  -0.00767  -0.00280  -0.01048   0.96415
   D76       -1.12853  -0.00002  -0.00737  -0.00278  -0.01016  -1.13869
   D77        3.05336   0.00005  -0.00705  -0.00201  -0.00908   3.04429
   D78       -1.06800   0.00005  -0.00815  -0.00225  -0.01040  -1.07840
   D79        3.11202   0.00009  -0.00785  -0.00223  -0.01008   3.10195
   D80        1.01073   0.00016  -0.00753  -0.00146  -0.00900   1.00174
   D81       -0.08510   0.00019   0.02197  -0.02270  -0.00072  -0.08583
   D82        2.00569  -0.00001   0.02323  -0.02763  -0.00436   2.00133
   D83       -2.22313  -0.00013   0.02697  -0.02962  -0.00266  -2.22579
   D84        3.04554   0.00012   0.02013  -0.02190  -0.00176   3.04378
   D85       -1.14685  -0.00008   0.02139  -0.02683  -0.00540  -1.15225
   D86        0.90752  -0.00019   0.02513  -0.02883  -0.00370   0.90381
   D87        0.09474  -0.00027  -0.02477   0.02132  -0.00343   0.09131
   D88       -2.03235   0.00008  -0.02593   0.03005   0.00414  -2.02822
   D89        2.18162  -0.00021  -0.02585   0.02373  -0.00208   2.17953
   D90       -1.99209   0.00041  -0.02732   0.03456   0.00722  -1.98486
   D91        2.16400   0.00076  -0.02848   0.04329   0.01479   2.17879
   D92        0.09478   0.00047  -0.02840   0.03698   0.00857   0.10336
   D93        2.19656  -0.00028  -0.03146   0.02553  -0.00590   2.19066
   D94        0.06946   0.00006  -0.03262   0.03427   0.00167   0.07113
   D95       -1.99975  -0.00023  -0.03254   0.02795  -0.00455  -2.00430
   D96        1.00058   0.00042   0.01759   0.01299   0.03050   1.03107
   D97        3.09183   0.00022   0.01662   0.01032   0.02686   3.11869
   D98       -1.10784   0.00046   0.01774   0.01292   0.03058  -1.07727
   D99        3.04669  -0.00023   0.01658   0.00618   0.02283   3.06953
   D100      -1.14523  -0.00043   0.01561   0.00351   0.01919  -1.12604
   D101       0.93827  -0.00019   0.01673   0.00611   0.02291   0.96118
   D102      -1.09383   0.00034   0.01421   0.01563   0.02985  -1.06398
   D103       0.99743   0.00015   0.01324   0.01295   0.02621   1.02364
   D104       3.08094   0.00038   0.01436   0.01556   0.02993   3.11086
   D105       1.03453  -0.00033  -0.09069   0.05732  -0.03328   1.00125
   D106      -0.98595  -0.00013  -0.08860   0.05559  -0.03309  -1.01904
   D107      -3.13539  -0.00027  -0.08606   0.05072  -0.03535   3.11245
   D108       1.62732  -0.00056  -0.01625   0.01399  -0.00224   1.62508
   D109      -2.59558   0.00042  -0.01419   0.01979   0.00559  -2.58998
   D110      -0.57207   0.00081  -0.01463   0.02138   0.00674  -0.56533
   D111      -1.21171  -0.00003  -0.00731  -0.01051  -0.01782  -1.22953
   D112       0.89119   0.00025  -0.00513  -0.00797  -0.01309   0.87810
   D113       2.97737  -0.00002  -0.00727  -0.01129  -0.01856   2.95880
   D114       3.02145  -0.00019  -0.00518  -0.01150  -0.01669   3.00476
   D115      -1.15883   0.00009  -0.00300  -0.00896  -0.01196  -1.17079
   D116       0.92735  -0.00017  -0.00514  -0.01229  -0.01744   0.90991
   D117       1.00967  -0.00031  -0.00292  -0.01058  -0.01350   0.99617
   D118       3.11258  -0.00003  -0.00073  -0.00804  -0.00877   3.10381
   D119      -1.08443  -0.00030  -0.00288  -0.01137  -0.01425  -1.09868
   D120      -1.31990   0.00137   0.03809   0.01688   0.05497  -1.26493
   D121       0.81682   0.00077   0.03683   0.01869   0.05552   0.87234
   D122       2.88542   0.00075   0.03577   0.01670   0.05246   2.93788
   D123       0.80952   0.00045   0.03429   0.00893   0.04323   0.85274
   D124       2.94624  -0.00014   0.03303   0.01074   0.04378   2.99002
   D125      -1.26834  -0.00016   0.03196   0.00875   0.04072  -1.22762
   D126       2.80031   0.00040   0.03166   0.01254   0.04420   2.84452
   D127      -1.34615  -0.00020   0.03040   0.01435   0.04475  -1.30140
   D128       0.72245  -0.00021   0.02934   0.01236   0.04170   0.76415
   D129      -2.89771   0.00019  -0.04570   0.05467   0.00897  -2.88874
   D130       1.24494   0.00075  -0.04433   0.05466   0.01033   1.25527
   D131      -0.82917   0.00007  -0.04710   0.05398   0.00689  -0.82228
         Item               Value     Threshold  Converged?
 Maximum Force            0.002388     0.000450     NO 
 RMS     Force            0.000523     0.000300     NO 
 Maximum Displacement     0.124020     0.001800     NO 
 RMS     Displacement     0.019560     0.001200     NO 
 Predicted change in Energy=-2.977561D-04
 GradGradGradGradGradGradGradGradGradGradGradGradGradGradGradGradGradGrad

                          Input orientation:                          
 ---------------------------------------------------------------------
 Center     Atomic      Atomic             Coordinates (Angstroms)
 Number     Number       Type             X           Y           Z
 ---------------------------------------------------------------------
      1          6           0       -1.702491    0.658485   -0.191836
      2          6           0       -0.964244   -0.477854   -0.215573
      3          6           0        0.511827   -0.631248   -0.458488
      4          6           0        1.365989    0.513683    0.139161
      5          6           0        1.310400    1.815181   -0.698134
      6          6           0       -0.030545    2.142225   -1.379982
      7          6           0       -1.293723    2.080407   -0.500744
      8          6           0       -3.098866    0.331455    0.136445
      9          6           0       -3.211178   -1.159831    0.395072
     10          6           0       -1.810025   -1.726281    0.075490
     11          8           0       -4.032943    1.132852    0.181886
     12          6           0       -1.202141    2.948634    0.770581
     13          6           0       -1.818170   -2.698852   -1.105892
     14          8           0       -1.248857   -2.471689    1.174250
     15          6           0        2.833679    0.082539    0.480358
     16          8           0        2.786481   -1.040259    1.386885
     17          6           0        3.555455    1.203728    1.238075
     18          6           0        3.696722   -0.334976   -0.723098
     19          8           0        3.247945   -1.612678   -1.191370
     20          1           0        0.697387   -0.730845   -1.537052
     21          1           0        0.812848   -1.582216   -0.011746
     22          1           0        0.930752    0.729483    1.123802
     23          1           0        2.067610    1.776386   -1.492075
     24          1           0        1.593432    2.655167   -0.053999
     25          1           0       -0.179262    1.474641   -2.238457
     26          1           0        0.049635    3.155047   -1.796882
     27          1           0       -2.118014    2.498624   -1.097821
     28          1           0       -3.479996   -1.341641    1.442150
     29          1           0       -4.009409   -1.589290   -0.221138
     30          1           0       -0.966463    3.987269    0.507248
     31          1           0       -0.430085    2.589497    1.459730
     32          1           0       -2.157077    2.947751    1.307267
     33          1           0       -0.803031   -3.025855   -1.353537
     34          1           0       -2.411783   -3.583240   -0.848211
     35          1           0       -2.260270   -2.230756   -1.991411
     36          1           0       -1.201284   -1.876807    1.943100
     37          1           0        2.825213   -1.837427    0.826857
     38          1           0        3.768279    2.061182    0.591958
     39          1           0        2.948411    1.551694    2.081449
     40          1           0        4.505883    0.829426    1.632875
     41          1           0        3.649918    0.414779   -1.522786
     42          1           0        4.741250   -0.408686   -0.391725
     43          1           0        3.928944   -1.968101   -1.785781
 ---------------------------------------------------------------------
                    Distance matrix (angstroms):
                    1          2          3          4          5
     1  C    0.000000
     2  C    1.355300   0.000000
     3  C    2.576377   1.503769   0.000000
     4  C    3.089676   2.557140   1.548433   0.000000
     5  C    3.266771   3.265712   2.584601   1.548564   0.000000
     6  C    2.531517   3.015369   2.972452   2.628735   1.539483
     7  C    1.511416   2.595107   3.258047   3.152486   2.625026
     8  C    1.471251   2.309873   3.783893   4.468573   4.726478
     9  C    2.434516   2.426251   3.855999   4.880225   5.521816
    10  C    2.402110   1.535784   2.622065   3.886972   4.783042
    11  O    2.407425   3.488447   4.917017   5.434488   5.458142
    12  C    2.534044   3.573502   4.154979   3.594853   3.123251
    13  C    3.481464   2.540608   3.181667   4.691419   5.507332
    14  O    3.445282   2.447038   3.025403   4.101375   5.332248
    15  C    4.621731   3.901612   2.604212   1.567296   2.590612
    16  O    5.052619   4.117294   2.957489   2.447314   3.831404
    17  C    5.476124   5.036714   3.938164   2.545100   3.027053
    18  C    5.515497   4.690692   3.209572   2.626029   3.212216
    19  O    5.537515   4.470184   2.997777   3.135839   3.968322
    20  H    3.082086   2.138066   1.098932   2.192161   2.749876
    21  H    3.373440   2.102193   1.092946   2.172908   3.501569
    22  H    2.944472   2.615835   2.128551   1.097961   2.154605
    23  H    4.141737   3.987881   3.047206   2.178904   1.097823
    24  H    3.856015   4.047670   3.483390   2.162174   1.095716
    25  H    2.678618   2.918988   2.842651   2.994046   2.169714
    26  H    3.446584   4.089799   4.042395   3.529569   2.142900
    27  H    2.092745   3.311943   4.137742   4.196235   3.518645
    28  H    3.135273   3.134196   4.477916   5.350101   6.123253
    29  H    3.221059   3.241659   4.627715   5.783356   6.333902
    30  H    3.480123   4.523251   4.944561   4.200193   3.369721
    31  H    2.841741   3.535619   3.865224   3.046110   2.878407
    32  H    2.773932   3.934039   4.801059   4.438598   4.162660
    33  H    3.966476   2.795221   2.874735   4.411476   5.322759
    34  H    4.350420   3.484110   4.172964   5.659615   6.558972
    35  H    3.449246   2.811752   3.548633   5.022055   5.549041
    36  H    3.352144   2.583239   3.202154   3.944556   5.188009
    37  H    5.269480   4.158735   2.908390   2.851311   4.238136
    38  H    5.701861   5.430983   4.353975   2.893229   2.786758
    39  H    5.253241   4.970336   4.141673   2.711827   3.237064
    40  H    6.473230   5.920138   4.739183   3.491391   4.076325
    41  H    5.520788   4.878123   3.474841   2.826337   2.848600
    42  H    6.534570   5.708632   4.235801   3.539067   4.100025
    43  H    6.415035   5.350670   3.901995   4.053812   4.727893
                    6          7          8          9         10
     6  C    0.000000
     7  C    1.540292   0.000000
     8  C    3.872084   2.592949   0.000000
     9  C    4.916382   3.870176   1.517708   0.000000
    10  C    4.500031   3.884519   2.428808   1.544742   0.000000
    11  O    4.413327   2.977780   1.231584   2.444819   3.623165
    12  C    2.578343   1.542230   3.293831   4.588761   4.765239
    13  C    5.167857   4.845881   3.516581   2.561630   1.530237
    14  O    5.412632   4.850691   3.515280   2.485717   1.441463
    15  C    3.988351   4.689295   5.947717   6.171795   4.999973
    16  O    5.071428   5.472637   6.171103   6.080287   4.828897
    17  C    4.538104   5.225570   6.801062   7.216951   6.222935
    18  C    4.523332   5.548698   6.882075   7.046259   5.735654
    19  O    4.988323   5.894285   6.769399   6.666494   5.215448
    20  H    2.968010   3.597442   4.282594   4.381096   3.142975
    21  H    4.056456   4.253418   4.357247   4.066533   2.628274
    22  H    3.031314   3.067969   4.167868   4.610437   3.826433
    23  H    2.132758   3.517631   5.606459   6.328372   5.455455
    24  H    2.158389   2.977515   5.239615   6.151435   5.549538
    25  H    1.097618   2.151423   3.933335   4.802960   4.273130
    26  H    1.098200   2.153934   4.650106   5.835729   5.549007
    27  H    2.136390   1.100392   2.679945   4.099760   4.395604
    28  H    5.656895   4.501671   2.156241   1.096216   2.191920
    29  H    5.576601   4.573818   2.155508   1.096048   2.223521
    30  H    2.800316   2.181575   4.248483   5.616401   5.791603
    31  H    2.902352   2.201931   3.737944   4.788051   4.737751
    32  H    3.520273   2.183248   3.017083   4.337679   4.846059
    33  H    5.225560   5.200187   4.331563   3.512670   2.178313
    34  H    6.223666   5.783398   4.094688   2.838608   2.159545
    35  H    4.946562   4.662878   3.434522   2.783237   2.174694
    36  H    5.344728   4.651931   3.426550   2.636307   1.970073
    37  H    5.372440   5.837600   6.346293   6.089629   4.697056
    38  H    4.280908   5.178631   7.096275   7.689376   6.762328
    39  H    4.604824   4.994292   6.468507   6.938067   6.116510
    40  H    5.601779   6.304975   7.766563   8.064883   6.989119
    41  H    4.068202   5.315869   6.950257   7.296041   6.078618
    42  H    5.500347   6.529040   7.892667   8.026480   6.698772
    43  H    5.721625   6.731863   7.640224   7.509378   6.038093
                   11         12         13         14         15
    11  O    0.000000
    12  C    3.414245   0.000000
    13  C    4.609289   5.982871   0.000000
    14  O    4.661398   5.435535   2.361095   0.000000
    15  C    6.952894   4.958485   5.647302   4.865457   0.000000
    16  O    7.258028   5.674522   5.492511   4.286976   1.443847
    17  C    7.661875   5.089004   7.042738   6.049312   1.533675
    18  C    7.919673   6.083751   6.012360   5.711762   1.538657
    19  O    7.901588   6.667690   5.181950   5.153183   2.416620
    20  H    5.366948   4.740458   3.222883   3.764248   3.048816
    21  H    5.557946   5.020041   3.060439   2.539366   2.664082
    22  H    5.068350   3.098165   4.927635   3.873079   2.110377
    23  H    6.358697   4.145485   5.939375   6.012852   2.710437
    24  H    5.833453   2.929382   6.435140   5.989312   2.905541
    25  H    4.563522   3.503319   4.624582   5.325798   4.290422
    26  H    4.967115   2.863811   6.183389   6.494141   4.730437
    27  H    2.677674   2.128910   5.206124   5.533693   5.731264
    28  H    2.831453   4.903681   3.331097   2.515305   6.543381
    29  H    2.751916   5.427432   2.610640   3.216579   7.079192
    30  H    4.202006   1.097110   6.930500   6.499444   5.448736
    31  H    4.090878   1.095434   6.039522   5.134928   4.230386
    32  H    2.842395   1.095416   6.149985   5.496625   5.813851
    33  H    5.484952   6.353399   1.094882   2.625942   5.123567
    34  H    5.092227   6.837331   1.095864   2.584239   6.535893
    35  H    4.379434   5.964421   1.094856   3.332029   6.116314
    36  H    4.492016   4.965852   3.217554   0.973282   4.718006
    37  H    7.501522   6.255327   5.102801   4.137755   1.951000
    38  H    7.866957   5.052182   7.533195   6.786578   2.191109
    39  H    7.247280   4.571312   7.137687   5.884529   2.176023
    40  H    8.666544   6.149482   7.742302   6.650168   2.163886
    41  H    7.902397   5.934848   6.306226   6.293147   2.188427
    42  H    8.927028   6.924337   6.984332   6.526075   2.154218
    43  H    8.768082   7.552304   5.833144   5.985400   3.246554
                   16         17         18         19         20
    16  O    0.000000
    17  C    2.376750   0.000000
    18  C    2.403746   2.496751   0.000000
    19  O    2.681048   3.732145   1.432900   0.000000
    20  H    3.606862   4.428595   3.132929   2.720749   0.000000
    21  H    2.478934   4.104318   3.221546   2.705945   1.750634
    22  H    2.577776   2.669650   3.492091   4.026801   3.044201
    23  H    4.091292   3.161540   2.775460   3.601301   2.857576
    24  H    4.141942   2.761461   3.716514   4.716517   3.803607
    25  H    5.316339   5.109577   4.538092   4.730082   2.474803
    26  H    5.935258   5.030843   5.160864   5.772958   3.948070
    27  H    6.538465   6.270679   6.479264   6.760553   4.306841
    28  H    6.273964   7.484526   7.563528   7.230082   5.167131
    29  H    7.005090   8.194962   7.823663   7.321959   4.962104
    30  H    6.335170   5.360033   6.476175   7.211515   5.404457
    31  H    4.850435   4.225401   5.508885   6.181789   4.612652
    32  H    6.352111   5.973226   7.011821   7.500331   5.456206
    33  H    4.933264   6.603197   5.280724   4.293457   2.748090
    34  H    6.203576   7.929412   6.919588   6.002782   4.275230
    35  H    6.188688   7.486515   6.378742   5.600225   3.347224
    36  H    4.112354   5.710807   5.785872   5.448881   4.126697
    37  H    0.974992   3.154516   2.327927   2.074236   3.367526
    38  H    3.348846   1.094527   2.734240   4.116826   4.664598
    39  H    2.688282   1.095838   3.461933   4.562271   4.834319
    40  H    2.551975   1.095118   2.749761   3.939879   5.194952
    41  H    3.365835   2.872928   1.097189   2.093323   3.167033
    42  H    2.717253   2.581131   1.098308   2.078218   4.215257
    43  H    3.497417   4.398147   1.962223   0.971292   3.469240
                   21         22         23         24         25
    21  H    0.000000
    22  H    2.578240   0.000000
    23  H    3.878918   3.038300   0.000000
    24  H    4.308887   2.352577   1.750761   0.000000
    25  H    3.909846   3.618311   2.386749   3.050893   0.000000
    26  H    5.119655   3.897451   2.462893   2.381351   1.752470
    27  H    5.140307   4.166586   4.265737   3.858614   2.471508
    28  H    4.538744   4.883196   7.007689   6.629677   5.689741
    29  H    4.826805   5.620565   7.062097   7.031015   5.303515
    30  H    5.869792   3.820043   4.253340   2.939823   3.804193
    31  H    4.594922   2.329029   3.951301   2.527906   3.870711
    32  H    5.575020   3.806449   5.201576   4.000621   4.319023
    33  H    2.548638   4.821386   5.596542   6.301257   4.628891
    34  H    3.886131   5.801806   7.014635   7.455886   5.700797
    35  H    3.712644   5.352587   5.919212   6.517425   4.256946
    36  H    2.822221   3.465483   5.985976   5.686619   5.455469
    37  H    2.194995   3.204089   4.360166   4.740948   5.421514
    38  H    4.730050   3.179283   2.704917   2.345216   4.892684
    39  H    4.331684   2.379930   3.687325   2.759303   5.333841
    40  H    4.707367   3.612577   4.075196   3.829000   6.111800
    41  H    3.784203   3.807536   2.087729   3.377249   4.037092
    42  H    4.117512   4.255837   3.624039   4.405679   5.582900
    43  H    3.606406   4.973106   4.191897   5.461528   5.379102
                   26         27         28         29         30
    26  H    0.000000
    27  H    2.370291   0.000000
    28  H    6.570375   4.801467   0.000000
    29  H    6.439530   4.588790   1.762990   0.000000
    30  H    2.652180   2.473536   5.965666   6.394378   0.000000
    31  H    3.339984   3.065686   4.975551   5.753185   1.774455
    32  H    3.814222   2.446975   4.490789   5.133409   1.771494
    33  H    6.255169   5.684579   4.221207   3.691464   7.257626
    34  H    7.236233   6.094069   3.378106   2.630867   7.825524
    35  H    5.863479   4.815161   3.750680   2.569987   6.825032
    36  H    6.393107   5.406662   2.393718   3.556987   6.041870
    37  H    6.285908   6.851366   6.354530   6.918953   6.957445
    38  H    4.553176   6.139638   8.052299   8.630150   5.112217
    39  H    5.100499   6.055831   7.078454   7.973640   4.871999
    40  H    6.085219   7.356557   8.277934   9.044211   6.417599
    41  H    4.532796   6.147523   7.919061   8.023457   6.180186
    42  H    6.056890   7.483350   8.474810   8.831588   7.260204
    43  H    6.426182   7.549213   8.105824   8.099941   8.042973
                   31         32         33         34         35
    31  H    0.000000
    32  H    1.770337   0.000000
    33  H    6.291719   6.678119   0.000000
    34  H    6.881598   6.882209   1.775983   0.000000
    35  H    6.204417   6.140754   1.778374   1.777378   0.000000
    36  H    4.558099   4.959252   3.513791   3.488357   4.089878
    37  H    5.531288   6.924733   4.396661   5.768868   5.827476
    38  H    4.319537   6.033864   7.110538   8.492746   7.838235
    39  H    3.588566   5.349237   6.842981   7.980109   7.617445
    40  H    5.243244   6.999168   7.208773   8.572136   8.263232
    41  H    5.501929   6.938756   5.629863   7.292696   6.492210
    42  H    6.257770   7.857427   6.205941   7.839136   7.409468
    43  H    7.092684   8.412621   4.867983   6.610032   6.198196
                   36         37         38         39         40
    36  H    0.000000
    37  H    4.178543   0.000000
    38  H    6.483046   4.017922   0.000000
    39  H    5.384583   3.615981   1.774920   0.000000
    40  H    6.323899   3.253678   1.773356   1.774432   0.000000
    41  H    6.387322   3.357587   2.682684   3.843851   3.295877
    42  H    6.551374   2.682805   2.830998   3.629594   2.384811
    43  H    6.342880   2.839221   4.681301   5.320326   4.454911
                   41         42         43
    41  H    0.000000
    42  H    1.774373   0.000000
    43  H    2.413532   2.243883   0.000000
 Stoichiometry    C15H24O4
 Framework group  C1[X(C15H24O4)]
 Deg. of freedom   123
 Full point group                 C1      NOp   1
 Largest Abelian subgroup         C1      NOp   1
 Largest concise Abelian subgroup C1      NOp   1
                         Standard orientation:                         
 ---------------------------------------------------------------------
 Center     Atomic      Atomic             Coordinates (Angstroms)
 Number     Number       Type             X           Y           Z
 ---------------------------------------------------------------------
      1          6           0       -1.747316    0.650725   -0.178678
      2          6           0       -1.018534   -0.491886   -0.191158
      3          6           0        0.456685   -0.659651   -0.429712
      4          6           0        1.319186    0.483215    0.159859
      5          6           0        1.276125    1.777894   -0.688671
      6          6           0       -0.060686    2.110230   -1.376053
      7          6           0       -1.326079    2.066488   -0.498918
      8          6           0       -3.147021    0.338169    0.149521
      9          6           0       -3.272290   -1.149854    0.420686
     10          6           0       -1.875282   -1.730679    0.108853
     11          8           0       -4.074464    1.147680    0.186172
     12          6           0       -1.229777    2.944806    0.765106
     13          6           0       -1.889201   -2.713256   -1.064166
     14          8           0       -1.322539   -2.471274    1.215112
     15          6           0        2.782546    0.042805    0.507756
     16          8           0        2.724177   -1.071735    1.423773
     17          6           0        3.512149    1.164408    1.257321
     18          6           0        3.644460   -0.392202   -0.690300
     19          8           0        3.185965   -1.670095   -1.148528
     20          1           0        0.643547   -0.770047   -1.506999
     21          1           0        0.748869   -1.609221    0.025780
     22          1           0        0.883811    0.711079    1.141717
     23          1           0        2.034560    1.725977   -1.480691
     24          1           0        1.564880    2.620993   -0.051177
     25          1           0       -0.213267    1.436561   -2.229080
     26          1           0        0.028772    3.118733   -1.801451
     27          1           0       -2.145664    2.486415   -1.101251
     28          1           0       -3.544695   -1.320421    1.468729
     29          1           0       -4.072853   -1.577924   -0.193461
     30          1           0       -0.984916    3.979142    0.493368
     31          1           0       -0.462116    2.585180    1.458894
     32          1           0       -2.185752    2.956485    1.299815
     33          1           0       -0.876336   -3.050818   -1.306911
     34          1           0       -2.490685   -3.590423   -0.800137
     35          1           0       -2.325619   -2.249114   -1.954571
     36          1           0       -1.271528   -1.870230    1.978932
     37          1           0        2.757365   -1.873977    0.870677
     38          1           0        3.733406    2.014480    0.604318
     39          1           0        2.906358    1.524648    2.096431
     40          1           0        4.458635    0.785606    1.657268
     41          1           0        3.605504    0.351023   -1.496478
     42          1           0        4.687677   -0.471762   -0.356160
     43          1           0        3.865151   -2.036268   -1.738470
 ---------------------------------------------------------------------
 Rotational constants (GHZ):      0.5457845      0.2791491      0.2179252
 Standard basis: 6-31G(d) (6D, 7F)
 There are   333 symmetry adapted cartesian basis functions of A   symmetry.
 There are   333 symmetry adapted basis functions of A   symmetry.
   333 basis functions,   628 primitive gaussians,   333 cartesian basis functions
    73 alpha electrons       73 beta electrons
       nuclear repulsion energy      1610.2716541547 Hartrees.
 NAtoms=   43 NActive=   43 NUniq=   43 SFac= 1.00D+00 NAtFMM=   60 NAOKFM=F Big=F
 Integral buffers will be    131072 words long.
 Raffenetti 2 integral format.
 Two-electron integral symmetry is turned on.
 ------------------------------------------------------------------------------
 Polarizable Continuum Model (PCM)
 =================================
 Model                : PCM (using non-symmetric T matrix).
 Atomic radii         : SMD-Coulomb.
 Polarization charges : Total charges.
 Charge compensation  : None.
 Solution method      : On-the-fly selection.
 Cavity type          : VdW (van der Waals Surface) (Alpha=1.000).
 Cavity algorithm     : GePol (No added spheres)
                        Default sphere list used, NSphG=   43.
                        Lebedev-Laikov grids with approx.  5.0 points / Ang**2.
                        Smoothing algorithm: Karplus/York (Gamma=1.0000).
                        Polarization charges: spherical gaussians, with
                                              point-specific exponents (IZeta= 3).
                        Self-potential: point-specific (ISelfS= 7).
                        Self-field    : sphere-specific E.n sum rule (ISelfD= 2).
 1st derivatives      : Analytical E(r).r(x)/FMM algorithm (CHGder, D1EAlg=3).
                        Cavity 1st derivative terms included.
 Solvent              : Methanol, Eps=  32.613000 Eps(inf)=   1.765709
 ------------------------------------------------------------------------------
 ------------------------------------------------------------------------------
 Atomic radii for non-electrostatic terms: SMD-CDS.
 ------------------------------------------------------------------------------
 Nuclear repulsion after PCM non-electrostatic terms =     1610.2727797710 Hartrees.
 One-electron integrals computed using PRISM.
 NBasis=   333 RedAO= T EigKep=  9.19D-04  NBF=   333
 NBsUse=   333 1.00D-06 EigRej= -1.00D+00 NBFU=   333
 Initial guess from the checkpoint file:  "DY-202A-11R_16.chk"
 B after Tr=     0.000000    0.000000    0.000000
         Rot=    0.999997   -0.000313   -0.000899    0.002035 Ang=  -0.26 deg.
 ExpMin= 1.61D-01 ExpMax= 5.48D+03 ExpMxC= 8.25D+02 IAcc=1 IRadAn=         1 AccDes= 0.00D+00
 Harris functional with IExCor=  402 and IRadAn=       1 diagonalized for initial guess.
 HarFok:  IExCor=  402 AccDes= 0.00D+00 IRadAn=         1 IDoV= 1 UseB2=F ITyADJ=14
 ICtDFT=  3500011 ScaDFX=  1.000000  1.000000  1.000000  1.000000
 FoFCou: FMM=F IPFlag=           0 FMFlag=      100000 FMFlg1=           0
         NFxFlg=           0 DoJE=T BraDBF=F KetDBF=T FulRan=T
         wScrn=  0.000000 ICntrl=     500 IOpCl=  0 I1Cent=   200000004 NGrid=           0
         NMat0=    1 NMatS0=      1 NMatT0=    0 NMatD0=    1 NMtDS0=    0 NMtDT0=    0
 Petite list used in FoFCou.
 Keep R1 ints in memory in canonical form, NReq=1565304907.
 Requested convergence on RMS density matrix=1.00D-08 within 128 cycles.
 Requested convergence on MAX density matrix=1.00D-06.
 Requested convergence on             energy=1.00D-06.
 No special actions if energy rises.
 Inv3:  Mode=1 IEnd=    21643788.
 Iteration    1 A*A^-1 deviation from unit magnitude is 5.66D-15 for   2672.
 Iteration    1 A*A^-1 deviation from orthogonality  is 2.38D-15 for   2260    166.
 Iteration    1 A^-1*A deviation from unit magnitude is 5.55D-15 for   2672.
 Iteration    1 A^-1*A deviation from orthogonality  is 9.77D-11 for   1818   1780.
 Error on total polarization charges =  0.05172
 SCF Done:  E(RB3LYP) =  -886.950441888     A.U. after   10 cycles
            NFock= 10  Conv=0.36D-08     -V/T= 2.0094
 SMD-CDS (non-electrostatic) energy       (kcal/mol) =       0.71
 (included in total energy above)
 D1PCM: PCM CHGder 1st derivatives, ID1Alg=3 FixD1E=F DoIter=F DoCFld=F I1PDM=0.
 Calling FoFJK, ICntrl=      2127 FMM=F ISym2X=0 I1Cent= 0 IOpClX= 0 NMat=1 NMatS=1 NMatT=0.
 ***** Axes restored to original set *****
 -------------------------------------------------------------------
 Center     Atomic                   Forces (Hartrees/Bohr)
 Number     Number              X              Y              Z
 -------------------------------------------------------------------
      1        6           0.001075168    0.001150805   -0.000139156
      2        6          -0.000664754   -0.000564540    0.000352067
      3        6           0.000326831    0.000130376   -0.000367262
      4        6           0.000057478   -0.000017710   -0.000227935
      5        6          -0.000074439    0.000050493    0.000156929
      6        6           0.000249196    0.000206866   -0.000022710
      7        6          -0.000415073   -0.000642560    0.000172370
      8        6           0.000181766   -0.000519202    0.000019263
      9        6          -0.000935408   -0.000470526   -0.000800379
     10        6           0.001475292   -0.000123702    0.000954885
     11        8          -0.000573901    0.000364988   -0.000014578
     12        6           0.000071095   -0.000003921   -0.000299527
     13        6          -0.000547328    0.000138340    0.000100055
     14        8          -0.000687226    0.000148579   -0.000678777
     15        6           0.000077882   -0.000468470    0.000115895
     16        8           0.000113782    0.000014670    0.000517779
     17        6          -0.000282323   -0.000137831   -0.000517334
     18        6           0.000628272    0.000493730    0.000194321
     19        8          -0.000701177    0.000011333   -0.000657610
     20        1           0.000019550    0.000042043   -0.000069763
     21        1          -0.000046184    0.000158825    0.000050443
     22        1          -0.000042004   -0.000032359   -0.000079237
     23        1          -0.000164247   -0.000014893    0.000087165
     24        1           0.000174142    0.000129209    0.000096591
     25        1          -0.000072916   -0.000039693   -0.000065786
     26        1           0.000012758    0.000085197   -0.000065996
     27        1          -0.000004179   -0.000112301    0.000095046
     28        1           0.000427750    0.000217292    0.000286401
     29        1           0.000078405   -0.000057522    0.000217312
     30        1          -0.000020750    0.000089405    0.000077659
     31        1          -0.000051969   -0.000018758    0.000047474
     32        1          -0.000064420    0.000091332    0.000124592
     33        1           0.000050080   -0.000013587    0.000094449
     34        1           0.000011810   -0.000213773   -0.000145627
     35        1           0.000127522    0.000080449    0.000039966
     36        1           0.000000046    0.000018625   -0.000084561
     37        1           0.000128337    0.000169774   -0.000143209
     38        1          -0.000084085   -0.000028944   -0.000015846
     39        1           0.000032718    0.000059387    0.000121770
     40        1           0.000042003   -0.000032678    0.000047464
     41        1          -0.000113904   -0.000202681   -0.000000354
     42        1          -0.000033591    0.000022909   -0.000095722
     43        1           0.000217994   -0.000158978    0.000521476
 -------------------------------------------------------------------
 Cartesian Forces:  Max     0.001475292 RMS     0.000342591

 GradGradGradGradGradGradGradGradGradGradGradGradGradGradGradGradGradGrad
 Berny optimization.
 Using GEDIIS/GDIIS optimizer.
 FormGI is forming the generalized inverse of G from B-inverse, IUseBI=4.
 Internal  Forces:  Max     0.000941391 RMS     0.000151427
 Search for a local minimum.
 Step number   6 out of a maximum of  258
 All quantities printed in internal units (Hartrees-Bohrs-Radians)
 Mixed Optimization -- En-DIIS/RFO-DIIS
 Swapping is turned off.
 Update second derivatives using D2CorX and points    4    5    6
 DE= -2.85D-04 DEPred=-2.98D-04 R= 9.58D-01
 TightC=F SS=  1.41D+00  RLast= 1.99D-01 DXNew= 2.4000D+00 5.9550D-01
 Trust test= 9.58D-01 RLast= 1.99D-01 DXMaxT set to 1.43D+00
 ITU=  1  0  1  1  1  0
     Eigenvalues ---    0.00259   0.00307   0.00321   0.00338   0.00374
     Eigenvalues ---    0.00399   0.00671   0.00726   0.00756   0.00801
     Eigenvalues ---    0.00940   0.01120   0.01183   0.01201   0.01259
     Eigenvalues ---    0.01392   0.02503   0.02616   0.03107   0.03857
     Eigenvalues ---    0.03946   0.04416   0.04424   0.04607   0.04718
     Eigenvalues ---    0.04961   0.05001   0.05051   0.05375   0.05434
     Eigenvalues ---    0.05450   0.05498   0.05559   0.05579   0.05626
     Eigenvalues ---    0.05662   0.05727   0.05885   0.05944   0.06057
     Eigenvalues ---    0.06149   0.06509   0.07020   0.07818   0.08077
     Eigenvalues ---    0.08690   0.09020   0.09050   0.09238   0.09642
     Eigenvalues ---    0.10482   0.11492   0.12195   0.13348   0.13738
     Eigenvalues ---    0.14837   0.15628   0.15960   0.15998   0.16000
     Eigenvalues ---    0.16000   0.16000   0.16000   0.16000   0.16000
     Eigenvalues ---    0.16005   0.16024   0.16058   0.16346   0.16751
     Eigenvalues ---    0.17292   0.18335   0.19297   0.20439   0.20858
     Eigenvalues ---    0.23029   0.23963   0.24695   0.25010   0.26036
     Eigenvalues ---    0.26809   0.27377   0.27923   0.28052   0.28404
     Eigenvalues ---    0.28831   0.29321   0.29468   0.29796   0.30347
     Eigenvalues ---    0.30661   0.31738   0.32299   0.33687   0.33761
     Eigenvalues ---    0.33821   0.33839   0.33872   0.33997   0.34065
     Eigenvalues ---    0.34100   0.34114   0.34124   0.34145   0.34153
     Eigenvalues ---    0.34165   0.34193   0.34203   0.34241   0.34277
     Eigenvalues ---    0.34319   0.34351   0.34404   0.34588   0.34619
     Eigenvalues ---    0.39948   0.41144   0.42594   0.51656   0.52492
     Eigenvalues ---    0.52601   0.52798   0.94668
 En-DIIS/RFO-DIIS IScMMF=        0 using points:     6    5    4    3    2
 RFO step:  Lambda=-2.05663928D-05.
 DidBck=F Rises=F RFO-DIIS coefs:    1.18523   -0.09545    0.02256   -0.23541    0.12307
 Iteration  1 RMS(Cart)=  0.02987704 RMS(Int)=  0.00035069
 Iteration  2 RMS(Cart)=  0.00054661 RMS(Int)=  0.00001104
 Iteration  3 RMS(Cart)=  0.00000034 RMS(Int)=  0.00001104
 Variable       Old X    -DE/DX   Delta X   Delta X   Delta X     New X
                                 (Linear)    (Quad)   (Total)
    R1        2.56115   0.00025   0.00084   0.00020   0.00105   2.56219
    R2        2.85616  -0.00050  -0.00095  -0.00202  -0.00298   2.85318
    R3        2.78026   0.00057   0.00040   0.00200   0.00240   2.78266
    R4        2.84171   0.00028   0.00040   0.00081   0.00121   2.84292
    R5        2.90221   0.00004  -0.00094   0.00018  -0.00076   2.90146
    R6        2.92611  -0.00004   0.00026  -0.00057  -0.00031   2.92581
    R7        2.07668   0.00007  -0.00016   0.00006  -0.00010   2.07658
    R8        2.06537  -0.00013   0.00007  -0.00015  -0.00008   2.06529
    R9        2.92636   0.00005   0.00005   0.00040   0.00045   2.92681
   R10        2.96176   0.00012  -0.00002  -0.00008  -0.00010   2.96166
   R11        2.07484  -0.00006  -0.00006   0.00010   0.00005   2.07489
   R12        2.90920   0.00005   0.00026  -0.00037  -0.00011   2.90909
   R13        2.07458  -0.00018   0.00000  -0.00024  -0.00024   2.07434
   R14        2.07060   0.00020   0.00029   0.00029   0.00058   2.07118
   R15        2.91073   0.00024  -0.00006   0.00038   0.00033   2.91106
   R16        2.07420   0.00009   0.00014   0.00039   0.00053   2.07473
   R17        2.07530   0.00011  -0.00002   0.00044   0.00041   2.07571
   R18        2.91439   0.00004  -0.00030  -0.00051  -0.00082   2.91357
   R19        2.07944  -0.00009   0.00000  -0.00019  -0.00019   2.07925
   R20        2.86805   0.00012  -0.00083   0.00015  -0.00069   2.86736
   R21        2.32736   0.00067   0.00033   0.00080   0.00114   2.32850
   R22        2.91914   0.00013   0.00081  -0.00001   0.00079   2.91993
   R23        2.07155   0.00013  -0.00026   0.00068   0.00042   2.07197
   R24        2.07123  -0.00016  -0.00022  -0.00063  -0.00085   2.07038
   R25        2.89173  -0.00006  -0.00017   0.00022   0.00005   2.89178
   R26        2.72397  -0.00094  -0.00038  -0.00310  -0.00348   2.72049
   R27        2.07324   0.00006  -0.00001   0.00017   0.00015   2.07339
   R28        2.07007   0.00000  -0.00013   0.00043   0.00030   2.07037
   R29        2.07004   0.00012   0.00002   0.00038   0.00040   2.07044
   R30        2.06903   0.00003   0.00041   0.00010   0.00050   2.06953
   R31        2.07088   0.00013  -0.00002   0.00045   0.00043   2.07131
   R32        2.06898  -0.00005  -0.00015  -0.00011  -0.00026   2.06872
   R33        1.83924  -0.00006  -0.00006  -0.00008  -0.00014   1.83909
   R34        2.72848   0.00009  -0.00001  -0.00099  -0.00100   2.72748
   R35        2.89823  -0.00042  -0.00082  -0.00056  -0.00138   2.89685
   R36        2.90764  -0.00002  -0.00023   0.00031   0.00008   2.90772
   R37        1.84247  -0.00005   0.00055   0.00011   0.00066   1.84313
   R38        2.06836  -0.00003   0.00017  -0.00070  -0.00052   2.06783
   R39        2.07083   0.00010   0.00000   0.00041   0.00042   2.07125
   R40        2.06947   0.00007   0.00009   0.00033   0.00043   2.06990
   R41        2.70779   0.00033   0.00087   0.00102   0.00189   2.70968
   R42        2.07339  -0.00014   0.00005  -0.00010  -0.00005   2.07334
   R43        2.07550  -0.00006  -0.00017  -0.00035  -0.00052   2.07498
   R44        1.83548  -0.00011  -0.00004  -0.00015  -0.00020   1.83528
    A1        2.26256   0.00034   0.00108   0.00203   0.00312   2.26568
    A2        1.91190  -0.00030  -0.00051  -0.00238  -0.00292   1.90898
    A3        2.10762  -0.00004  -0.00067   0.00016  -0.00048   2.10715
    A4        2.24341  -0.00037   0.00000  -0.00265  -0.00267   2.24074
    A5        1.95871   0.00019   0.00059   0.00118   0.00173   1.96045
    A6        2.08090   0.00017  -0.00056   0.00156   0.00102   2.08192
    A7        1.98635   0.00012   0.00017  -0.00043  -0.00026   1.98609
    A8        1.91084   0.00002  -0.00020   0.00045   0.00025   1.91109
    A9        1.86824  -0.00008   0.00057   0.00049   0.00106   1.86929
   A10        1.93124  -0.00008  -0.00019  -0.00045  -0.00065   1.93059
   A11        1.91098  -0.00005  -0.00050  -0.00071  -0.00121   1.90977
   A12        1.85023   0.00007   0.00018   0.00077   0.00095   1.85118
   A13        1.97463   0.00006   0.00023   0.00040   0.00063   1.97526
   A14        1.97925  -0.00006   0.00063  -0.00071  -0.00009   1.97916
   A15        1.84709   0.00006   0.00018  -0.00041  -0.00022   1.84687
   A16        1.96332   0.00007  -0.00132   0.00241   0.00110   1.96442
   A17        1.88123  -0.00013  -0.00021  -0.00136  -0.00157   1.87966
   A18        1.80293  -0.00001   0.00059  -0.00073  -0.00014   1.80279
   A19        2.03676  -0.00004   0.00098  -0.00042   0.00056   2.03732
   A20        1.91406   0.00002   0.00002   0.00022   0.00024   1.91431
   A21        1.89354  -0.00002  -0.00053   0.00020  -0.00032   1.89322
   A22        1.86292  -0.00004   0.00034   0.00011   0.00045   1.86337
   A23        1.89918   0.00010  -0.00021  -0.00014  -0.00035   1.89883
   A24        1.84842  -0.00002  -0.00078   0.00008  -0.00071   1.84771
   A25        2.04090   0.00004   0.00091  -0.00095  -0.00004   2.04086
   A26        1.91264  -0.00002  -0.00025   0.00067   0.00042   1.91306
   A27        1.87598   0.00003  -0.00013   0.00026   0.00013   1.87611
   A28        1.88697  -0.00007   0.00078  -0.00073   0.00006   1.88703
   A29        1.88976   0.00002  -0.00051   0.00095   0.00043   1.89020
   A30        1.84825   0.00000  -0.00102  -0.00012  -0.00114   1.84711
   A31        1.95651  -0.00003  -0.00003   0.00088   0.00085   1.95736
   A32        1.95758   0.00009  -0.00010  -0.00033  -0.00044   1.95715
   A33        1.83989  -0.00004   0.00066  -0.00029   0.00038   1.84027
   A34        1.98151  -0.00003   0.00016  -0.00157  -0.00141   1.98010
   A35        1.86433   0.00004  -0.00083   0.00002  -0.00082   1.86351
   A36        1.85231  -0.00004   0.00014   0.00146   0.00161   1.85392
   A37        1.90357   0.00010  -0.00024   0.00103   0.00072   1.90429
   A38        2.19374   0.00005   0.00001   0.00011   0.00014   2.19388
   A39        2.18580  -0.00014   0.00023  -0.00107  -0.00081   2.18499
   A40        1.83168  -0.00002   0.00048  -0.00129  -0.00091   1.83077
   A41        1.92184  -0.00005  -0.00330  -0.00487  -0.00816   1.91368
   A42        1.92100   0.00007  -0.00062   0.00414   0.00354   1.92454
   A43        1.93823  -0.00020   0.00026  -0.00326  -0.00301   1.93522
   A44        1.98296   0.00006   0.00141   0.00246   0.00389   1.98685
   A45        1.86861   0.00013   0.00152   0.00253   0.00406   1.87267
   A46        1.81383   0.00003  -0.00074  -0.00032  -0.00111   1.81272
   A47        1.95332   0.00001  -0.00177  -0.00092  -0.00269   1.95063
   A48        1.92883   0.00018  -0.00010   0.00442   0.00432   1.93315
   A49        1.96920  -0.00016   0.00034  -0.00328  -0.00295   1.96625
   A50        1.96605  -0.00007   0.00237  -0.00086   0.00153   1.96759
   A51        1.83577   0.00002  -0.00008   0.00108   0.00098   1.83675
   A52        1.92608   0.00011   0.00055   0.00122   0.00177   1.92785
   A53        1.95615  -0.00001   0.00042  -0.00086  -0.00044   1.95571
   A54        1.93013   0.00013   0.00000   0.00092   0.00092   1.93106
   A55        1.88596  -0.00004  -0.00030  -0.00025  -0.00055   1.88542
   A56        1.88139  -0.00013  -0.00031  -0.00059  -0.00091   1.88049
   A57        1.88170  -0.00008  -0.00042  -0.00050  -0.00092   1.88078
   A58        1.93854  -0.00018   0.00107  -0.00189  -0.00082   1.93771
   A59        1.91163   0.00038  -0.00014   0.00354   0.00341   1.91503
   A60        1.93353  -0.00012   0.00009  -0.00037  -0.00028   1.93325
   A61        1.89061  -0.00011  -0.00114  -0.00128  -0.00241   1.88819
   A62        1.89562   0.00007  -0.00048  -0.00093  -0.00142   1.89420
   A63        1.89282  -0.00003   0.00056   0.00093   0.00149   1.89431
   A64        1.88085  -0.00012   0.00023  -0.00050  -0.00027   1.88057
   A65        1.89652   0.00019   0.00093  -0.00199  -0.00106   1.89546
   A66        1.92534  -0.00024  -0.00047   0.00161   0.00113   1.92647
   A67        2.01488   0.00009  -0.00050   0.00163   0.00113   2.01601
   A68        1.84802  -0.00001   0.00129   0.00018   0.00148   1.84949
   A69        1.87381  -0.00013  -0.00012  -0.00190  -0.00202   1.87179
   A70        1.89739   0.00009  -0.00093   0.00025  -0.00070   1.89670
   A71        1.84822  -0.00040   0.00058  -0.00435  -0.00377   1.84445
   A72        1.95257  -0.00010   0.00028   0.00004   0.00032   1.95289
   A73        1.93014   0.00014  -0.00028   0.00097   0.00069   1.93083
   A74        1.91419  -0.00001   0.00011   0.00017   0.00028   1.91447
   A75        1.88943  -0.00002   0.00041   0.00042   0.00083   1.89027
   A76        1.88791   0.00006   0.00019  -0.00017   0.00002   1.88792
   A77        1.88793  -0.00007  -0.00074  -0.00150  -0.00224   1.88569
   A78        1.89852  -0.00051  -0.00001  -0.00054  -0.00055   1.89797
   A79        1.93983   0.00036  -0.00029   0.00227   0.00199   1.94182
   A80        1.89196   0.00000  -0.00097  -0.00118  -0.00214   1.88982
   A81        1.93669  -0.00004   0.00125  -0.00049   0.00076   1.93745
   A82        1.91412   0.00024   0.00019  -0.00097  -0.00078   1.91334
   A83        1.88213  -0.00004  -0.00024   0.00085   0.00062   1.88275
   A84        1.88252  -0.00012   0.00022  -0.00103  -0.00081   1.88171
    D1        0.08992  -0.00004   0.00061   0.00021   0.00083   0.09075
    D2       -3.07140   0.00001   0.00131   0.00553   0.00684  -3.06456
    D3       -3.10272  -0.00009  -0.00129  -0.00401  -0.00527  -3.10799
    D4        0.01914  -0.00004  -0.00059   0.00131   0.00074   0.01989
    D5        0.37845  -0.00001  -0.00165   0.00262   0.00097   0.37942
    D6       -1.87478  -0.00003  -0.00176   0.00431   0.00255  -1.87223
    D7        2.40031   0.00000  -0.00227   0.00291   0.00064   2.40095
    D8       -2.70716   0.00005   0.00041   0.00729   0.00770  -2.69945
    D9        1.32280   0.00003   0.00031   0.00898   0.00929   1.33209
   D10       -0.68530   0.00006  -0.00020   0.00758   0.00738  -0.67792
   D11        0.04381  -0.00001   0.00327   0.00954   0.01282   0.05663
   D12       -3.08572  -0.00002   0.00327   0.00393   0.00720  -3.07851
   D13        3.13966  -0.00005   0.00166   0.00583   0.00750  -3.13602
   D14        0.01013  -0.00005   0.00166   0.00022   0.00189   0.01202
   D15        0.63117   0.00001  -0.00043  -0.00213  -0.00256   0.62861
   D16       -1.54008   0.00001  -0.00014  -0.00158  -0.00171  -1.54179
   D17        2.74497  -0.00004  -0.00055  -0.00296  -0.00351   2.74146
   D18       -2.48949  -0.00004  -0.00117  -0.00776  -0.00893  -2.49842
   D19        1.62244  -0.00004  -0.00088  -0.00721  -0.00809   1.61436
   D20       -0.37569  -0.00009  -0.00130  -0.00859  -0.00989  -0.38558
   D21       -0.07174   0.00007  -0.00220  -0.01116  -0.01336  -0.08511
   D22        2.05835  -0.00010  -0.00324  -0.01584  -0.01907   2.03928
   D23       -2.18510   0.00004  -0.00453  -0.01224  -0.01676  -2.20186
   D24        3.05216   0.00011  -0.00157  -0.00645  -0.00801   3.04415
   D25       -1.10093  -0.00006  -0.00261  -0.01112  -0.01372  -1.11464
   D26        0.93881   0.00007  -0.00390  -0.00752  -0.01141   0.92740
   D27       -1.34023  -0.00001   0.00157  -0.00280  -0.00122  -1.34146
   D28        2.67997  -0.00010   0.00267  -0.00595  -0.00327   2.67671
   D29        0.71584  -0.00010   0.00155  -0.00449  -0.00293   0.71291
   D30        0.82001   0.00005   0.00128  -0.00288  -0.00159   0.81842
   D31       -1.44297  -0.00004   0.00238  -0.00603  -0.00364  -1.44661
   D32        2.87608  -0.00004   0.00127  -0.00457  -0.00330   2.87278
   D33        2.85318   0.00005   0.00109  -0.00263  -0.00154   2.85164
   D34        0.59020  -0.00004   0.00219  -0.00578  -0.00358   0.58662
   D35       -1.37393  -0.00003   0.00107  -0.00432  -0.00325  -1.37718
   D36        0.61519  -0.00004  -0.00058   0.00593   0.00537   0.62056
   D37       -1.50488   0.00002  -0.00177   0.00592   0.00416  -1.50072
   D38        2.76697   0.00005  -0.00056   0.00561   0.00505   2.77201
   D39        2.88624  -0.00001  -0.00069   0.00748   0.00680   2.89303
   D40        0.76617   0.00005  -0.00188   0.00747   0.00559   0.77175
   D41       -1.24517   0.00007  -0.00068   0.00715   0.00648  -1.23869
   D42       -1.42084  -0.00007  -0.00079   0.00707   0.00629  -1.41456
   D43        2.74227   0.00000  -0.00198   0.00706   0.00508   2.74735
   D44        0.73093   0.00002  -0.00078   0.00674   0.00597   0.73690
   D45       -0.98901  -0.00018  -0.00903  -0.01807  -0.02710  -1.01611
   D46       -3.00769  -0.00015  -0.01085  -0.01804  -0.02889  -3.03658
   D47        1.11637  -0.00014  -0.00881  -0.02094  -0.02975   1.08662
   D48        3.02549  -0.00026  -0.00870  -0.02020  -0.02890   2.99659
   D49        1.00681  -0.00023  -0.01053  -0.02017  -0.03069   0.97612
   D50       -1.15231  -0.00023  -0.00848  -0.02306  -0.03155  -1.18386
   D51        1.00178  -0.00014  -0.00819  -0.01930  -0.02748   0.97429
   D52       -1.01690  -0.00011  -0.01001  -0.01927  -0.02928  -1.04618
   D53        3.10716  -0.00010  -0.00797  -0.02216  -0.03013   3.07702
   D54        0.86529  -0.00004  -0.00069  -0.00572  -0.00640   0.85889
   D55       -1.28903   0.00004  -0.00224  -0.00457  -0.00681  -1.29584
   D56        2.99332   0.00003  -0.00084  -0.00492  -0.00575   2.98757
   D57        3.01204  -0.00007   0.00030  -0.00564  -0.00533   3.00670
   D58        0.85771   0.00001  -0.00126  -0.00449  -0.00575   0.85197
   D59       -1.14312   0.00001   0.00015  -0.00483  -0.00469  -1.14780
   D60       -1.28358  -0.00007  -0.00054  -0.00556  -0.00609  -1.28967
   D61        2.84528   0.00001  -0.00209  -0.00441  -0.00650   2.83878
   D62        0.84445   0.00001  -0.00069  -0.00476  -0.00544   0.83901
   D63       -1.29464   0.00005   0.00236   0.00041   0.00278  -1.29186
   D64        0.94603   0.00013   0.00233  -0.00063   0.00170   0.94773
   D65        2.98155   0.00009   0.00207   0.00029   0.00236   2.98391
   D66        0.87277   0.00000   0.00336   0.00000   0.00337   0.87614
   D67        3.11343   0.00008   0.00333  -0.00104   0.00229   3.11573
   D68       -1.13423   0.00003   0.00307  -0.00012   0.00295  -1.13127
   D69        2.86771  -0.00003   0.00231  -0.00002   0.00229   2.87000
   D70       -1.17481   0.00005   0.00227  -0.00107   0.00121  -1.17360
   D71        0.86071   0.00001   0.00201  -0.00014   0.00187   0.86258
   D72       -3.07893   0.00001  -0.00206  -0.00451  -0.00657  -3.08550
   D73        1.10142  -0.00002  -0.00235  -0.00445  -0.00680   1.09462
   D74       -0.99879   0.00001  -0.00210  -0.00388  -0.00597  -1.00476
   D75        0.96415  -0.00001  -0.00207  -0.00408  -0.00616   0.95799
   D76       -1.13869  -0.00004  -0.00236  -0.00403  -0.00639  -1.14508
   D77        3.04429  -0.00001  -0.00210  -0.00346  -0.00556   3.03872
   D78       -1.07840  -0.00001  -0.00124  -0.00417  -0.00541  -1.08381
   D79        3.10195  -0.00004  -0.00152  -0.00412  -0.00564   3.09631
   D80        1.00174  -0.00002  -0.00127  -0.00355  -0.00482   0.99692
   D81       -0.08583   0.00006  -0.00450  -0.01594  -0.02046  -0.10628
   D82        2.00133  -0.00021  -0.00564  -0.02304  -0.02867   1.97266
   D83       -2.22579  -0.00004  -0.00614  -0.02038  -0.02653  -2.25231
   D84        3.04378   0.00006  -0.00451  -0.01035  -0.01487   3.02891
   D85       -1.15225  -0.00021  -0.00564  -0.01745  -0.02309  -1.17534
   D86        0.90381  -0.00004  -0.00615  -0.01480  -0.02094   0.88287
   D87        0.09131  -0.00008   0.00394   0.01570   0.01964   0.11095
   D88       -2.02822  -0.00002   0.00639   0.01883   0.02522  -2.00300
   D89        2.17953   0.00012   0.00459   0.02037   0.02496   2.20449
   D90       -1.98486   0.00009   0.00746   0.02394   0.03140  -1.95346
   D91        2.17879   0.00015   0.00991   0.02707   0.03698   2.21577
   D92        0.10336   0.00029   0.00811   0.02861   0.03672   0.14008
   D93        2.19066   0.00003   0.00428   0.02132   0.02559   2.21625
   D94        0.07113   0.00009   0.00673   0.02445   0.03117   0.10230
   D95       -2.00430   0.00023   0.00493   0.02599   0.03091  -1.97339
   D96        1.03107   0.00009   0.00464   0.01169   0.01635   1.04742
   D97        3.11869   0.00009   0.00381   0.01120   0.01503   3.13371
   D98       -1.07727   0.00021   0.00447   0.01439   0.01888  -1.05839
   D99        3.06953   0.00003   0.00272   0.00848   0.01119   3.08072
   D100      -1.12604   0.00003   0.00189   0.00799   0.00987  -1.11617
   D101       0.96118   0.00015   0.00256   0.01118   0.01372   0.97491
   D102      -1.06398  -0.00014   0.00580   0.00618   0.01199  -1.05199
   D103       1.02364  -0.00014   0.00497   0.00569   0.01067   1.03430
   D104       3.11086  -0.00002   0.00564   0.00888   0.01452   3.12538
   D105       1.00125  -0.00001   0.01056   0.00933   0.01988   1.02113
   D106      -1.01904  -0.00013   0.01009   0.00742   0.01751  -1.00153
   D107       3.11245   0.00010   0.00832   0.01126   0.01959   3.13204
   D108       1.62508   0.00018   0.00405   0.00480   0.00885   1.63393
   D109      -2.58998   0.00000   0.00466   0.00577   0.01043  -2.57955
   D110      -0.56533   0.00003   0.00416   0.00525   0.00941  -0.55592
   D111      -1.22953   0.00005   0.00140  -0.00238  -0.00097  -1.23050
   D112       0.87810   0.00005   0.00192  -0.00115   0.00078   0.87888
   D113       2.95880   0.00004   0.00091  -0.00230  -0.00139   2.95742
   D114       3.00476  -0.00006  -0.00018  -0.00095  -0.00113   3.00363
   D115      -1.17079  -0.00005   0.00034   0.00028   0.00062  -1.17017
   D116       0.90991  -0.00006  -0.00067  -0.00087  -0.00155   0.90836
   D117       0.99617   0.00006  -0.00026   0.00104   0.00078   0.99695
   D118       3.10381   0.00006   0.00026   0.00227   0.00253   3.10634
   D119      -1.09868   0.00005  -0.00075   0.00112   0.00036  -1.09832
   D120      -1.26493  -0.00003   0.00452  -0.01688  -0.01236  -1.27730
   D121       0.87234  -0.00019   0.00590  -0.01638  -0.01049   0.86185
   D122       2.93788  -0.00003   0.00485  -0.01474  -0.00989   2.92799
   D123       0.85274   0.00018   0.00530  -0.01980  -0.01450   0.83825
   D124       2.99002   0.00002   0.00668  -0.01930  -0.01262   2.97740
   D125      -1.22762   0.00018   0.00563  -0.01765  -0.01202  -1.23965
   D126       2.84452   0.00015   0.00629  -0.02043  -0.01414   2.83037
   D127      -1.30140  -0.00001   0.00766  -0.01993  -0.01227  -1.31366
   D128       0.76415   0.00015   0.00661  -0.01828  -0.01167   0.75248
   D129      -2.88874   0.00042   0.01098   0.04498   0.05596  -2.83278
   D130       1.25527   0.00034   0.01052   0.04282   0.05334   1.30861
   D131      -0.82228   0.00026   0.00991   0.04268   0.05259  -0.76969
         Item               Value     Threshold  Converged?
 Maximum Force            0.000941     0.000450     NO 
 RMS     Force            0.000151     0.000300     YES
 Maximum Displacement     0.198419     0.001800     NO 
 RMS     Displacement     0.029867     0.001200     NO 
 Predicted change in Energy=-7.493391D-05
 GradGradGradGradGradGradGradGradGradGradGradGradGradGradGradGradGradGrad

                          Input orientation:                          
 ---------------------------------------------------------------------
 Center     Atomic      Atomic             Coordinates (Angstroms)
 Number     Number       Type             X           Y           Z
 ---------------------------------------------------------------------
      1          6           0       -1.700790    0.657211   -0.186566
      2          6           0       -0.961515   -0.479001   -0.215444
      3          6           0        0.515404   -0.626545   -0.460773
      4          6           0        1.365731    0.520459    0.137950
      5          6           0        1.305964    1.823428   -0.697208
      6          6           0       -0.037815    2.151935   -1.372608
      7          6           0       -1.298280    2.080438   -0.489915
      8          6           0       -3.098293    0.322744    0.135047
      9          6           0       -3.203960   -1.167503    0.400242
     10          6           0       -1.805413   -1.731140    0.062748
     11          8           0       -4.037134    1.119706    0.176470
     12          6           0       -1.204022    2.941897    0.785287
     13          6           0       -1.826121   -2.679656   -1.137916
     14          8           0       -1.239685   -2.498509    1.141454
     15          6           0        2.834077    0.093050    0.480771
     16          8           0        2.787416   -1.005903    1.415276
     17          6           0        3.566159    1.229922    1.202920
     18          6           0        3.688382   -0.361409   -0.715568
     19          8           0        3.242104   -1.658149   -1.134344
     20          1           0        0.700181   -0.722563   -1.539742
     21          1           0        0.821813   -1.576547   -0.015745
     22          1           0        0.928802    0.734580    1.122235
     23          1           0        2.060148    1.786787   -1.493950
     24          1           0        1.591624    2.662540   -0.052572
     25          1           0       -0.187657    1.490542   -2.236027
     26          1           0        0.038621    3.167904   -1.783082
     27          1           0       -2.125328    2.498686   -1.082959
     28          1           0       -3.449731   -1.337681    1.455142
     29          1           0       -4.012742   -1.602864   -0.196976
     30          1           0       -0.966205    3.981849    0.528833
     31          1           0       -0.432294    2.577082    1.472070
     32          1           0       -2.158242    2.940589    1.323677
     33          1           0       -0.814727   -3.014425   -1.391613
     34          1           0       -2.429576   -3.563414   -0.900795
     35          1           0       -2.259624   -2.187145   -2.014227
     36          1           0       -1.201213   -1.923906    1.925980
     37          1           0        2.828191   -1.815298    0.872591
     38          1           0        3.779234    2.068436    0.532936
     39          1           0        2.967621    1.603121    2.041860
     40          1           0        4.517283    0.861498    1.602175
     41          1           0        3.632464    0.359307   -1.540923
     42          1           0        4.735139   -0.419287   -0.389029
     43          1           0        3.942210   -2.051167   -1.680783
 ---------------------------------------------------------------------
                    Distance matrix (angstroms):
                    1          2          3          4          5
     1  C    0.000000
     2  C    1.355854   0.000000
     3  C    2.575798   1.504409   0.000000
     4  C    3.086676   2.557319   1.548271   0.000000
     5  C    3.265178   3.267221   2.585199   1.548802   0.000000
     6  C    2.531083   3.018952   2.976145   2.629342   1.539423
     7  C    1.509838   2.596049   3.258536   3.150350   2.625092
     8  C    1.472521   2.308996   3.783512   4.468402   4.726751
     9  C    2.435866   2.425214   3.855860   4.878534   5.521728
    10  C    2.403605   1.535384   2.623051   3.889924   4.784678
    11  O    2.409190   3.488394   4.917426   5.436132   5.459600
    12  C    2.532009   3.572508   4.152454   3.589713   3.122306
    13  C    3.472096   2.537987   3.186930   4.696434   5.502903
    14  O    3.454681   2.448870   3.025182   4.112102   5.342298
    15  C    4.618294   3.901087   2.603952   1.567241   2.591713
    16  O    5.047359   4.122057   2.970776   2.445921   3.829151
    17  C    5.477173   5.043015   3.939726   2.545462   3.011846
    18  C    5.510046   4.678193   3.194214   2.626955   3.232610
    19  O    5.539980   4.461522   2.992122   3.144175   4.007631
    20  H    3.082129   2.138766   1.098879   2.191509   2.749347
    21  H    3.373778   2.103507   1.092904   2.171843   3.501232
    22  H    2.938316   2.614472   2.128256   1.097985   2.153651
    23  H    4.138822   3.987332   3.045958   2.179197   1.097695
    24  H    3.857369   4.051460   3.484675   2.162368   1.096023
    25  H    2.680355   2.925869   2.850943   2.998306   2.170180
    26  H    3.446447   4.093614   4.046438   3.529950   2.143104
    27  H    2.091599   3.312652   4.138557   4.194222   3.518315
    28  H    3.119870   3.117596   4.460801   5.326946   6.102610
    29  H    3.233135   3.251676   4.639709   5.792120   6.346522
    30  H    3.479171   4.522516   4.940828   4.191889   3.365220
    31  H    2.836559   3.530924   3.859695   3.040143   2.880156
    32  H    2.775593   3.936324   4.801781   4.436369   4.163262
    33  H    3.964613   2.798803   2.887505   4.425988   5.327697
    34  H    4.342226   3.484037   4.182312   5.671100   6.558489
    35  H    3.426806   2.799726   3.542524   5.010608   5.525636
    36  H    3.372624   2.594398   3.213489   3.970034   5.216278
    37  H    5.267522   4.163098   2.922324   2.852060   4.245206
    38  H    5.704376   5.433619   4.347754   2.894347   2.773148
    39  H    5.258773   4.986859   4.153065   2.713500   3.211251
    40  H    6.473466   5.926036   4.741841   3.491782   4.065100
    41  H    5.510593   4.854307   3.443064   2.825361   2.875432
    42  H    6.528478   5.699610   4.225430   3.537476   4.109013
    43  H    6.435173   5.354012   3.906529   4.069311   4.788497
                    6          7          8          9         10
     6  C    0.000000
     7  C    1.540465   0.000000
     8  C    3.871109   2.592318   0.000000
     9  C    4.917940   3.869511   1.517344   0.000000
    10  C    4.501435   3.884680   2.428005   1.545161   0.000000
    11  O    4.411314   2.977985   1.232187   2.444499   3.622269
    12  C    2.576934   1.541797   3.297125   4.586412   4.766655
    13  C    5.157265   4.832909   3.500467   2.559488   1.530264
    14  O    5.421404   4.861230   3.525159   2.485829   1.439621
    15  C    3.990211   4.687038   5.946873   6.168742   5.002727
    16  O    5.072096   5.463347   6.168132   6.078897   4.842455
    17  C    4.524607   5.220329   6.810157   7.226787   6.238722
    18  C    4.542372   5.557008   6.873905   7.028456   5.715218
    19  O    5.033028   5.916705   6.762834   6.644353   5.188042
    20  H    2.972425   3.598999   4.280887   4.382217   3.140573
    21  H    4.059755   4.253606   4.358586   4.067826   2.632940
    22  H    3.027785   3.061088   4.166731   4.606400   3.831216
    23  H    2.132956   3.517578   5.604156   6.326660   5.453593
    24  H    2.158305   2.980211   5.244537   6.154015   5.554960
    25  H    1.097900   2.151828   3.931608   4.807619   4.275597
    26  H    1.098419   2.154569   4.649127   5.837550   5.550511
    27  H    2.135847   1.100291   2.676738   4.099302   4.393907
    28  H    5.640457   4.482803   2.150156   1.096439   2.190286
    29  H    5.592912   4.584847   2.157411   1.095599   2.226256
    30  H    2.797494   2.182542   4.253224   5.616041   5.793077
    31  H    2.903198   2.201358   3.738612   4.780468   4.736288
    32  H    3.519679   2.183693   3.024839   4.338512   4.851750
    33  H    5.224483   5.196586   4.322276   3.511452   2.177946
    34  H    6.213561   5.770764   4.077055   2.834211   2.162227
    35  H    4.916882   4.632491   3.409148   2.785875   2.174414
    36  H    5.370908   4.677685   3.442933   2.628882   1.968210
    37  H    5.384593   5.836176   6.343375   6.085195   4.704595
    38  H    4.267075   5.179529   7.106767   7.697656   6.770977
    39  H    4.581750   4.983536   6.486186   6.961299   6.149474
    40  H    5.591375   6.299479   7.774299   8.073356   7.004862
    41  H    4.088128   5.327208   6.936376   7.268835   6.042535
    42  H    5.509963   6.531535   7.885932   8.013243   6.686095
    43  H    5.796692   6.778721   7.648619   7.495283   6.014772
                   11         12         13         14         15
    11  O    0.000000
    12  C    3.423092   0.000000
    13  C    4.588174   5.973907   0.000000
    14  O    4.674226   5.452169   2.360561   0.000000
    15  C    6.954147   4.951253   5.659107   4.873215   0.000000
    16  O    7.254470   5.649211   5.532175   4.303533   1.443320
    17  C    7.673057   5.085263   7.059815   6.082854   1.532945
    18  C    7.916630   6.090978   5.996864   5.683447   1.538699
    19  O    7.900760   6.679329   5.170144   5.096263   2.416977
    20  H    5.364838   4.739200   3.220850   3.755779   3.049789
    21  H    5.560223   5.016173   3.080206   2.537498   2.661445
    22  H    5.069844   3.087835   4.935067   3.893016   2.110240
    23  H    6.357055   4.145360   5.931185   6.016479   2.714265
    24  H    5.840866   2.931840   6.434128   6.006533   2.903520
    25  H    4.558084   3.502537   4.613129   5.331666   4.297074
    26  H    4.964548   2.862126   6.171503   6.503477   4.732265
    27  H    2.672593   2.129691   5.187270   5.541150   5.729576
    28  H    2.831747   4.879210   3.340802   2.515994   6.517870
    29  H    2.748170   5.432181   2.612693   3.206777   7.086212
    30  H    4.212675   1.097191   6.920488   6.514994   5.437574
    31  H    4.098463   1.095594   6.032253   5.150031   4.221643
    32  H    2.856910   1.095628   6.144665   5.519126   5.808806
    33  H    5.471181   6.353599   1.095148   2.619768   5.145483
    34  H    5.067184   6.831100   1.096091   2.592420   6.556257
    35  H    4.346718   5.937899   1.094721   3.330998   6.113109
    36  H    4.512960   4.997722   3.217006   0.973207   4.737120
    37  H    7.498768   6.236768   5.143138   4.133604   1.948166
    38  H    7.881800   5.065517   7.533666   6.812991   2.190478
    39  H    7.264982   4.557840   7.171688   5.944370   2.176040
    40  H    8.676252   6.142369   7.764447   6.681662   2.163618
    41  H    7.896225   5.955890   6.260500   6.253008   2.189877
    42  H    8.924184   6.924609   6.979987   6.508768   2.152458
    43  H    8.784859   7.582605   5.827807   5.917531   3.240052
                   16         17         18         19         20
    16  O    0.000000
    17  C    2.377067   0.000000
    18  C    2.401584   2.495570   0.000000
    19  O    2.670716   3.729446   1.433900   0.000000
    20  H    3.628906   4.421337   3.120744   2.738803   0.000000
    21  H    2.497409   4.110090   3.191164   2.667533   1.751185
    22  H    2.563123   2.684683   3.491990   4.021028   3.043297
    23  H    4.097759   3.138674   2.805668   3.659771   2.854549
    24  H    4.128192   2.743618   3.739014   4.750018   3.803324
    25  H    5.330601   5.097588   4.556884   4.784476   2.484130
    26  H    5.933467   5.011537   5.188101   5.828717   3.953809
    27  H    6.531338   6.263228   6.489556   6.789053   4.309130
    28  H    6.246092   7.475219   7.524476   7.182534   5.154558
    29  H    7.014119   8.211219   7.817765   7.315361   4.978914
    30  H    6.305007   5.345074   6.486725   7.230878   5.402531
    31  H    4.817420   4.227872   5.513661   6.183185   4.608815
    32  H    6.327932   5.975762   7.017459   7.506930   5.457879
    33  H    4.988810   6.628593   5.270059   4.285272   2.751276
    34  H    6.254762   7.959304   6.907717   5.987699   4.274818
    35  H    6.215258   7.481051   6.355989   5.596699   3.336252
    36  H    4.124646   5.761708   5.772981   5.401784   4.131555
    37  H    0.975341   3.150727   2.318614   2.055190   3.397329
    38  H    3.348699   1.094251   2.733344   4.117738   4.643947
    39  H    2.689254   1.096059   3.461544   4.560646   4.835077
    40  H    2.552364   1.095344   2.748547   3.932332   5.191451
    41  H    3.364077   2.879416   1.097165   2.094712   3.125497
    42  H    2.719055   2.573073   1.098033   2.078323   4.206780
    43  H    3.465791   4.384370   1.962486   0.971189   3.506542
                   21         22         23         24         25
    21  H    0.000000
    22  H    2.578323   0.000000
    23  H    3.876929   3.038339   0.000000
    24  H    4.308576   2.352984   1.750436   0.000000
    25  H    3.918637   3.618823   2.385596   3.050720   0.000000
    26  H    5.123151   3.892859   2.465289   2.379469   1.752114
    27  H    5.141217   4.159647   4.265433   3.860605   2.469916
    28  H    4.524008   4.855578   6.987003   6.609858   5.680202
    29  H    4.838022   5.623417   7.074734   7.044391   5.325238
    30  H    5.864242   3.806302   4.250736   2.936170   3.802262
    31  H    4.586830   2.317279   3.953999   2.535366   3.871744
    32  H    5.574881   3.799592   5.202412   4.004107   4.319414
    33  H    2.576581   4.838839   5.597055   6.309635   4.626119
    34  H    3.911839   5.817569   7.009573   7.460029   5.687839
    35  H    3.723173   5.342278   5.892644   6.496126   4.227011
    36  H    2.825524   3.500074   6.008464   5.722770   5.477960
    37  H    2.207192   3.189338   4.377833   4.736672   5.448616
    38  H    4.725812   3.201782   2.672611   2.341243   4.872098
    39  H    4.352990   2.399345   3.655023   2.720732   5.316838
    40  H    4.713622   3.622657   4.059515   3.813321   6.104420
    41  H    3.738110   3.813532   2.124167   3.418347   4.044278
    42  H    4.097891   4.254824   3.639119   4.415037   5.593993
    43  H    3.568543   4.969700   4.278663   5.513199   5.468802
                   26         27         28         29         30
    26  H    0.000000
    27  H    2.370801   0.000000
    28  H    6.554005   4.786827   0.000000
    29  H    6.456740   4.601088   1.765445   0.000000
    30  H    2.648987   2.478147   5.943345   6.402906   0.000000
    31  H    3.341683   3.066054   4.942730   5.751285   1.774296
    32  H    3.811802   2.447093   4.470886   5.137560   1.771145
    33  H    6.253210   5.675151   4.225959   3.694180   7.256646
    34  H    7.223646   6.072464   3.397799   2.616397   7.817691
    35  H    5.831973   4.779363   3.764899   2.591758   6.796807
    36  H    6.420347   5.428354   2.370903   3.537613   6.073318
    37  H    6.298143   6.853611   6.322957   6.927299   6.937040
    38  H    4.534860   6.136781   8.044255   8.644426   5.116674
    39  H    5.065350   6.041908   7.083428   8.001012   4.839688
    40  H    6.069422   7.349463   8.266276   9.059324   6.399788
    41  H    4.567555   6.159451   7.874875   8.006590   6.209223
    42  H    6.071952   7.487463   8.440172   8.829675   7.260701
    43  H    6.518219   7.607468   8.061258   8.104562   8.085309
                   31         32         33         34         35
    31  H    0.000000
    32  H    1.770044   0.000000
    33  H    6.293798   6.681320   0.000000
    34  H    6.879340   6.879241   1.774832   0.000000
    35  H    6.179909   6.119277   1.777574   1.778407   0.000000
    36  H    4.588700   4.994195   3.513549   3.491063   4.088369
    37  H    5.503012   6.905539   4.453693   5.817639   5.861557
    38  H    4.344843   6.053061   7.116449   8.504273   7.814462
    39  H    3.582273   5.345941   6.885973   8.030071   7.625094
    40  H    5.240083   6.997344   7.239881   8.608343   8.264325
    41  H    5.524392   6.957099   5.584073   7.248851   6.436236
    42  H    6.256539   7.857534   6.208134   7.840955   7.395492
    43  H    7.106156   8.435635   4.862092   6.595069   6.212280
                   36         37         38         39         40
    36  H    0.000000
    37  H    4.166236   0.000000
    38  H    6.533316   4.012885   0.000000
    39  H    5.461916   3.615553   1.775411   0.000000
    40  H    6.369028   3.248163   1.773326   1.773353   0.000000
    41  H    6.371571   3.346762   2.691385   3.850380   3.303659
    42  H    6.547016   2.678989   2.820025   3.622634   2.377554
    43  H    6.283290   2.795780   4.679556   5.306761   4.426301
                   41         42         43
    41  H    0.000000
    42  H    1.774531   0.000000
    43  H    2.434316   2.227195   0.000000
 Stoichiometry    C15H24O4
 Framework group  C1[X(C15H24O4)]
 Deg. of freedom   123
 Full point group                 C1      NOp   1
 Largest Abelian subgroup         C1      NOp   1
 Largest concise Abelian subgroup C1      NOp   1
                         Standard orientation:                         
 ---------------------------------------------------------------------
 Center     Atomic      Atomic             Coordinates (Angstroms)
 Number     Number       Type             X           Y           Z
 ---------------------------------------------------------------------
      1          6           0       -1.745635    0.651640   -0.170725
      2          6           0       -1.016785   -0.491544   -0.186455
      3          6           0        0.458308   -0.655636   -0.432265
      4          6           0        1.320066    0.491011    0.150586
      5          6           0        1.270732    1.783849   -0.700840
      6          6           0       -0.071155    2.116070   -1.378179
      7          6           0       -1.330705    2.067201   -0.492641
      8          6           0       -3.145572    0.334017    0.157314
      9          6           0       -3.264346   -1.151746    0.441449
     10          6           0       -1.871569   -1.732327    0.108854
     11          8           0       -4.077045    1.139970    0.190185
     12          6           0       -1.226423    2.943758    0.771444
     13          6           0       -1.902969   -2.695662   -1.079719
     14          8           0       -1.311003   -2.491179    1.196245
     15          6           0        2.785046    0.054573    0.496421
     16          8           0        2.729983   -1.032051    1.444783
     17          6           0        3.528683    1.193723    1.203004
     18          6           0        3.633126   -0.422695   -0.695456
     19          8           0        3.174344   -1.720480   -1.097132
     20          1           0        0.640353   -0.766919   -1.510231
     21          1           0        0.756817   -1.602714    0.024218
     22          1           0        0.886792    0.721490    1.132790
     23          1           0        2.023185    1.730295   -1.498261
     24          1           0        1.565124    2.628372   -0.067295
     25          1           0       -0.228492    1.445249   -2.232948
     26          1           0        0.013823    3.126049   -1.801555
     27          1           0       -2.154926    2.485476   -1.089589
     28          1           0       -3.509848   -1.306374    1.498803
     29          1           0       -4.078081   -1.587196   -0.148937
     30          1           0       -0.979587    3.978184    0.501516
     31          1           0       -0.456872    2.580596    1.461538
     32          1           0       -2.179691    2.957939    1.311333
     33          1           0       -0.895101   -3.042815   -1.330791
     34          1           0       -2.514038   -3.570820   -0.830507
     35          1           0       -2.333472   -2.210293   -1.961477
     36          1           0       -1.265957   -1.907115    1.973400
     37          1           0        2.762458   -1.848556    0.912284
     38          1           0        3.748235    2.021753    0.522160
     39          1           0        2.935007    1.582906    2.038128
     40          1           0        4.477097    0.821694    1.605352
     41          1           0        3.582357    0.288049   -1.529744
     42          1           0        4.679871   -0.486004   -0.369888
     43          1           0        3.869906   -2.126722   -1.639690
 ---------------------------------------------------------------------
 Rotational constants (GHZ):      0.5452011      0.2796437      0.2176228
 Standard basis: 6-31G(d) (6D, 7F)
 There are   333 symmetry adapted cartesian basis functions of A   symmetry.
 There are   333 symmetry adapted basis functions of A   symmetry.
   333 basis functions,   628 primitive gaussians,   333 cartesian basis functions
    73 alpha electrons       73 beta electrons
       nuclear repulsion energy      1610.2023098710 Hartrees.
 NAtoms=   43 NActive=   43 NUniq=   43 SFac= 1.00D+00 NAtFMM=   60 NAOKFM=F Big=F
 Integral buffers will be    131072 words long.
 Raffenetti 2 integral format.
 Two-electron integral symmetry is turned on.
 ------------------------------------------------------------------------------
 Polarizable Continuum Model (PCM)
 =================================
 Model                : PCM (using non-symmetric T matrix).
 Atomic radii         : SMD-Coulomb.
 Polarization charges : Total charges.
 Charge compensation  : None.
 Solution method      : On-the-fly selection.
 Cavity type          : VdW (van der Waals Surface) (Alpha=1.000).
 Cavity algorithm     : GePol (No added spheres)
                        Default sphere list used, NSphG=   43.
                        Lebedev-Laikov grids with approx.  5.0 points / Ang**2.
                        Smoothing algorithm: Karplus/York (Gamma=1.0000).
                        Polarization charges: spherical gaussians, with
                                              point-specific exponents (IZeta= 3).
                        Self-potential: point-specific (ISelfS= 7).
                        Self-field    : sphere-specific E.n sum rule (ISelfD= 2).
 1st derivatives      : Analytical E(r).r(x)/FMM algorithm (CHGder, D1EAlg=3).
                        Cavity 1st derivative terms included.
 Solvent              : Methanol, Eps=  32.613000 Eps(inf)=   1.765709
 ------------------------------------------------------------------------------
 ------------------------------------------------------------------------------
 Atomic radii for non-electrostatic terms: SMD-CDS.
 ------------------------------------------------------------------------------
 Nuclear repulsion after PCM non-electrostatic terms =     1610.2034429641 Hartrees.
 One-electron integrals computed using PRISM.
 NBasis=   333 RedAO= T EigKep=  9.20D-04  NBF=   333
 NBsUse=   333 1.00D-06 EigRej= -1.00D+00 NBFU=   333
 Initial guess from the checkpoint file:  "DY-202A-11R_16.chk"
 B after Tr=     0.000000    0.000000    0.000000
         Rot=    0.999997    0.002114   -0.001061    0.000042 Ang=   0.27 deg.
 ExpMin= 1.61D-01 ExpMax= 5.48D+03 ExpMxC= 8.25D+02 IAcc=1 IRadAn=         1 AccDes= 0.00D+00
 Harris functional with IExCor=  402 and IRadAn=       1 diagonalized for initial guess.
 HarFok:  IExCor=  402 AccDes= 0.00D+00 IRadAn=         1 IDoV= 1 UseB2=F ITyADJ=14
 ICtDFT=  3500011 ScaDFX=  1.000000  1.000000  1.000000  1.000000
 FoFCou: FMM=F IPFlag=           0 FMFlag=      100000 FMFlg1=           0
         NFxFlg=           0 DoJE=T BraDBF=F KetDBF=T FulRan=T
         wScrn=  0.000000 ICntrl=     500 IOpCl=  0 I1Cent=   200000004 NGrid=           0
         NMat0=    1 NMatS0=      1 NMatT0=    0 NMatD0=    1 NMtDS0=    0 NMtDT0=    0
 Petite list used in FoFCou.
 Keep R1 ints in memory in canonical form, NReq=1565304907.
 Requested convergence on RMS density matrix=1.00D-08 within 128 cycles.
 Requested convergence on MAX density matrix=1.00D-06.
 Requested convergence on             energy=1.00D-06.
 No special actions if energy rises.
 Inv3:  Mode=1 IEnd=    21789075.
 Iteration    1 A*A^-1 deviation from unit magnitude is 7.33D-15 for   2686.
 Iteration    1 A*A^-1 deviation from orthogonality  is 7.04D-15 for   2694   2606.
 Iteration    1 A^-1*A deviation from unit magnitude is 6.88D-15 for   2686.
 Iteration    1 A^-1*A deviation from orthogonality  is 7.54D-11 for   1704   1509.
 Error on total polarization charges =  0.05172
 SCF Done:  E(RB3LYP) =  -886.950550695     A.U. after    9 cycles
            NFock=  9  Conv=0.80D-08     -V/T= 2.0094
 SMD-CDS (non-electrostatic) energy       (kcal/mol) =       0.71
 (included in total energy above)
 D1PCM: PCM CHGder 1st derivatives, ID1Alg=3 FixD1E=F DoIter=F DoCFld=F I1PDM=0.
 Calling FoFJK, ICntrl=      2127 FMM=F ISym2X=0 I1Cent= 0 IOpClX= 0 NMat=1 NMatS=1 NMatT=0.
 ***** Axes restored to original set *****
 -------------------------------------------------------------------
 Center     Atomic                   Forces (Hartrees/Bohr)
 Number     Number              X              Y              Z
 -------------------------------------------------------------------
      1        6          -0.000186758   -0.000681848   -0.000140418
      2        6           0.000066796    0.000268572    0.000079269
      3        6           0.000219703    0.000186932    0.000169171
      4        6          -0.000020366    0.000384864   -0.000059390
      5        6           0.000104980    0.000042480    0.000295691
      6        6           0.000211091    0.000027591   -0.000343096
      7        6           0.000200902   -0.000017899   -0.000130601
      8        6           0.000060113    0.000523164    0.000373509
      9        6          -0.000402082    0.000040380   -0.000557147
     10        6           0.000510107   -0.000039319    0.000346762
     11        8           0.000129985   -0.000137042   -0.000231640
     12        6          -0.000038244    0.000219498    0.000198796
     13        6           0.000014264   -0.000343210   -0.000233474
     14        8          -0.000575187    0.000037383   -0.000204134
     15        6          -0.000329584   -0.000182128    0.000215931
     16        8          -0.000072805   -0.000194196    0.000433343
     17        6          -0.000045771    0.000102737    0.000216637
     18        6           0.000612312    0.000039332    0.000163127
     19        8          -0.000405282    0.000357028   -0.000742053
     20        1          -0.000002924   -0.000111360   -0.000178807
     21        1          -0.000206395    0.000005362   -0.000096666
     22        1           0.000206843   -0.000041648   -0.000010740
     23        1           0.000150310   -0.000193795   -0.000052770
     24        1           0.000053200   -0.000096847   -0.000017892
     25        1          -0.000052150   -0.000055679    0.000117183
     26        1          -0.000034257   -0.000018248    0.000065719
     27        1          -0.000068968   -0.000058248    0.000169671
     28        1           0.000200276   -0.000149312    0.000190654
     29        1           0.000016203   -0.000243227    0.000259943
     30        1          -0.000052835    0.000011722   -0.000063323
     31        1          -0.000134474    0.000053568   -0.000037826
     32        1          -0.000029851    0.000018118    0.000035781
     33        1           0.000036294    0.000168235    0.000098423
     34        1          -0.000047004    0.000086837   -0.000009527
     35        1          -0.000070359    0.000050354    0.000033340
     36        1           0.000157429    0.000070022   -0.000044270
     37        1           0.000141546    0.000038053   -0.000018389
     38        1          -0.000051581    0.000106874   -0.000054940
     39        1          -0.000045117    0.000070702   -0.000073502
     40        1          -0.000036930   -0.000066251   -0.000124851
     41        1          -0.000346727   -0.000062641   -0.000133055
     42        1          -0.000012594   -0.000051051   -0.000336586
     43        1           0.000175890   -0.000165857    0.000432145
 -------------------------------------------------------------------
 Cartesian Forces:  Max     0.000742053 RMS     0.000217643

 GradGradGradGradGradGradGradGradGradGradGradGradGradGradGradGradGradGrad
 Berny optimization.
 Using GEDIIS/GDIIS optimizer.
 FormGI is forming the generalized inverse of G from B-inverse, IUseBI=4.
 Internal  Forces:  Max     0.000452462 RMS     0.000127706
 Search for a local minimum.
 Step number   7 out of a maximum of  258
 All quantities printed in internal units (Hartrees-Bohrs-Radians)
 Mixed Optimization -- En-DIIS/RFO-DIIS
 Swapping is turned off.
 Update second derivatives using D2CorX and points    4    5    6    7
 DE= -1.09D-04 DEPred=-7.49D-05 R= 1.45D+00
 TightC=F SS=  1.41D+00  RLast= 1.88D-01 DXNew= 2.4000D+00 5.6463D-01
 Trust test= 1.45D+00 RLast= 1.88D-01 DXMaxT set to 1.43D+00
 ITU=  1  1  0  1  1  1  0
     Eigenvalues ---    0.00151   0.00280   0.00320   0.00357   0.00374
     Eigenvalues ---    0.00402   0.00673   0.00726   0.00731   0.00789
     Eigenvalues ---    0.00943   0.01004   0.01157   0.01205   0.01275
     Eigenvalues ---    0.01397   0.02575   0.02613   0.03124   0.03864
     Eigenvalues ---    0.03922   0.04413   0.04539   0.04621   0.04760
     Eigenvalues ---    0.04973   0.05000   0.05071   0.05413   0.05429
     Eigenvalues ---    0.05457   0.05548   0.05572   0.05611   0.05640
     Eigenvalues ---    0.05694   0.05786   0.05896   0.06004   0.06063
     Eigenvalues ---    0.06222   0.06631   0.07113   0.07859   0.08058
     Eigenvalues ---    0.08721   0.09038   0.09091   0.09225   0.09781
     Eigenvalues ---    0.10503   0.11558   0.12204   0.13451   0.13793
     Eigenvalues ---    0.14952   0.15689   0.15976   0.16000   0.16000
     Eigenvalues ---    0.16000   0.16000   0.16000   0.16000   0.16002
     Eigenvalues ---    0.16022   0.16039   0.16279   0.16428   0.16915
     Eigenvalues ---    0.17636   0.18329   0.19353   0.20502   0.20994
     Eigenvalues ---    0.22886   0.24063   0.24875   0.25033   0.26226
     Eigenvalues ---    0.27029   0.27527   0.28002   0.28221   0.28617
     Eigenvalues ---    0.29055   0.29330   0.29766   0.29819   0.30334
     Eigenvalues ---    0.30860   0.32251   0.32382   0.33701   0.33748
     Eigenvalues ---    0.33835   0.33844   0.33910   0.34002   0.34065
     Eigenvalues ---    0.34102   0.34121   0.34132   0.34151   0.34160
     Eigenvalues ---    0.34187   0.34195   0.34218   0.34270   0.34294
     Eigenvalues ---    0.34339   0.34350   0.34542   0.34588   0.34882
     Eigenvalues ---    0.40355   0.40891   0.42806   0.51654   0.52545
     Eigenvalues ---    0.52669   0.53381   0.95265
 En-DIIS/RFO-DIIS IScMMF=        0 using points:     7    6    5    4    3
 RFO step:  Lambda=-1.54005808D-05.
 DidBck=F Rises=F RFO-DIIS coefs:    1.25175    0.12802   -0.18867   -0.05147   -0.13963
 Iteration  1 RMS(Cart)=  0.02084458 RMS(Int)=  0.00034968
 Iteration  2 RMS(Cart)=  0.00039031 RMS(Int)=  0.00004513
 Iteration  3 RMS(Cart)=  0.00000019 RMS(Int)=  0.00004513
 Variable       Old X    -DE/DX   Delta X   Delta X   Delta X     New X
                                 (Linear)    (Quad)   (Total)
    R1        2.56219  -0.00027   0.00076  -0.00011   0.00068   2.56287
    R2        2.85318   0.00026  -0.00147  -0.00135  -0.00283   2.85035
    R3        2.78266  -0.00008   0.00031   0.00156   0.00194   2.78460
    R4        2.84292  -0.00007   0.00033   0.00061   0.00092   2.84384
    R5        2.90146   0.00006  -0.00053  -0.00053  -0.00109   2.90037
    R6        2.92581   0.00000   0.00015   0.00000   0.00017   2.92598
    R7        2.07658   0.00019  -0.00010   0.00045   0.00034   2.07692
    R8        2.06529  -0.00010   0.00022  -0.00037  -0.00014   2.06515
    R9        2.92681  -0.00035   0.00038  -0.00081  -0.00042   2.92639
   R10        2.96166  -0.00038  -0.00037  -0.00173  -0.00209   2.95956
   R11        2.07489  -0.00010   0.00011  -0.00027  -0.00016   2.07474
   R12        2.90909   0.00015  -0.00024   0.00056   0.00034   2.90942
   R13        2.07434   0.00015  -0.00004   0.00045   0.00042   2.07476
   R14        2.07118  -0.00007   0.00027   0.00001   0.00029   2.07147
   R15        2.91106   0.00028  -0.00056   0.00129   0.00074   2.91180
   R16        2.07473  -0.00005   0.00025   0.00016   0.00041   2.07514
   R17        2.07571  -0.00004   0.00010   0.00011   0.00021   2.07592
   R18        2.91357   0.00027  -0.00084   0.00052  -0.00032   2.91326
   R19        2.07925  -0.00006   0.00003  -0.00031  -0.00028   2.07896
   R20        2.86736   0.00024  -0.00120   0.00056  -0.00066   2.86671
   R21        2.32850  -0.00019   0.00044   0.00047   0.00090   2.32940
   R22        2.91993   0.00001   0.00011   0.00078   0.00081   2.92074
   R23        2.07197   0.00016   0.00015   0.00065   0.00080   2.07277
   R24        2.07038  -0.00005  -0.00047  -0.00063  -0.00110   2.06928
   R25        2.89178   0.00012   0.00011   0.00049   0.00060   2.89238
   R26        2.72049  -0.00041  -0.00169  -0.00286  -0.00455   2.71594
   R27        2.07339   0.00001  -0.00001   0.00014   0.00012   2.07351
   R28        2.07037  -0.00013   0.00010  -0.00017  -0.00007   2.07030
   R29        2.07044   0.00004   0.00006   0.00040   0.00045   2.07089
   R30        2.06953  -0.00004   0.00046   0.00014   0.00060   2.07013
   R31        2.07131  -0.00005   0.00003   0.00013   0.00016   2.07147
   R32        2.06872   0.00003  -0.00017  -0.00004  -0.00021   2.06851
   R33        1.83909   0.00001  -0.00001  -0.00010  -0.00011   1.83898
   R34        2.72748   0.00039  -0.00111   0.00060  -0.00051   2.72698
[truncated: 945,800 more chars]
