# Supplementary material for: New patchoulol- and guaiane-type sesquiterpenoids from Sanguisorba officinalis with anti-melanogenic activity
Source: Nat Prod Bioprospect. 2026 May 12;16(1):63. doi: 10.1007/s13659-026-00616-0 (PMC13161421; doi:10.1007/s13659-026-00616-0)
Supplement: Supplementary file 2 — Additional file 2. It includes the calculated NMR data of compound 11. [file 13659_2026_616_MOESM2_ESM.zip › New folder/11R-opt_freq-conf-17.log]

 Entering Gaussian System, Link 0=/gpfs/home/zhengshan/software/Gaussian/g09/g09
 Input=DY-202A-11R_17.gjf
 Output=DY-202A-11R_17.log
 Initial command:
 /gpfs/home/zhengshan/software/Gaussian/g09/l1.exe "/gpfs/home/zhengshan/software/Gaussian/g09/scratch/zhengshan/%J/Gau-16801.inp" -scrdir="/gpfs/home/zhengshan/software/Gaussian/g09/scratch/zhengshan/%J/"
 Entering Link 1 = /gpfs/home/zhengshan/software/Gaussian/g09/l1.exe PID=     16802.
  
 Copyright (c) 1988,1990,1992,1993,1995,1998,2003,2009,2013,
            Gaussian, Inc.  All Rights Reserved.
  
 This is part of the Gaussian(R) 09 program.  It is based on
 the Gaussian(R) 03 system (copyright 2003, Gaussian, Inc.),
 the Gaussian(R) 98 system (copyright 1998, Gaussian, Inc.),
 the Gaussian(R) 94 system (copyright 1995, Gaussian, Inc.),
 the Gaussian 92(TM) system (copyright 1992, Gaussian, Inc.),
 the Gaussian 90(TM) system (copyright 1990, Gaussian, Inc.),
 the Gaussian 88(TM) system (copyright 1988, Gaussian, Inc.),
 the Gaussian 86(TM) system (copyright 1986, Carnegie Mellon
 University), and the Gaussian 82(TM) system (copyright 1983,
 Carnegie Mellon University). Gaussian is a federally registered
 trademark of Gaussian, Inc.
  
 This software contains proprietary and confidential information,
 including trade secrets, belonging to Gaussian, Inc.
  
 This software is provided under written license and may be
 used, copied, transmitted, or stored only in accord with that
 written license.
  
 The following legend is applicable only to US Government
 contracts under FAR:
  
                    RESTRICTED RIGHTS LEGEND
  
 Use, reproduction and disclosure by the US Government is
 subject to restrictions as set forth in subparagraphs (a)
 and (c) of the Commercial Computer Software - Restricted
 Rights clause in FAR 52.227-19.
  
 Gaussian, Inc.
 340 Quinnipiac St., Bldg. 40, Wallingford CT 06492
  
  
 ---------------------------------------------------------------
 Warning -- This program may not be used in any manner that
 competes with the business of Gaussian, Inc. or will provide
 assistance to any competitor of Gaussian, Inc.  The licensee
 of this program is prohibited from giving any competitor of
 Gaussian, Inc. access to this program.  By using this program,
 the user acknowledges that Gaussian, Inc. is engaged in the
 business of creating and licensing software in the field of
 computational chemistry and represents and warrants to the
 licensee that it is not a competitor of Gaussian, Inc. and that
 it will not use this program in any manner prohibited above.
 ---------------------------------------------------------------
  

 Cite this work as:
 Gaussian 09, Revision D.01,
 M. J. Frisch, G. W. Trucks, H. B. Schlegel, G. E. Scuseria, 
 M. A. Robb, J. R. Cheeseman, G. Scalmani, V. Barone, B. Mennucci, 
 G. A. Petersson, H. Nakatsuji, M. Caricato, X. Li, H. P. Hratchian, 
 A. F. Izmaylov, J. Bloino, G. Zheng, J. L. Sonnenberg, M. Hada, 
 M. Ehara, K. Toyota, R. Fukuda, J. Hasegawa, M. Ishida, T. Nakajima, 
 Y. Honda, O. Kitao, H. Nakai, T. Vreven, J. A. Montgomery, Jr., 
 J. E. Peralta, F. Ogliaro, M. Bearpark, J. J. Heyd, E. Brothers, 
 K. N. Kudin, V. N. Staroverov, T. Keith, R. Kobayashi, J. Normand, 
 K. Raghavachari, A. Rendell, J. C. Burant, S. S. Iyengar, J. Tomasi, 
 M. Cossi, N. Rega, J. M. Millam, M. Klene, J. E. Knox, J. B. Cross, 
 V. Bakken, C. Adamo, J. Jaramillo, R. Gomperts, R. E. Stratmann, 
 O. Yazyev, A. J. Austin, R. Cammi, C. Pomelli, J. W. Ochterski, 
 R. L. Martin, K. Morokuma, V. G. Zakrzewski, G. A. Voth, 
 P. Salvador, J. J. Dannenberg, S. Dapprich, A. D. Daniels, 
 O. Farkas, J. B. Foresman, J. V. Ortiz, J. Cioslowski, 
 and D. J. Fox, Gaussian, Inc., Wallingford CT, 2013.
 
 ******************************************
 Gaussian 09:  ES64L-G09RevD.01 24-Apr-2013
                10-Mar-2024 
 ******************************************
 %nprocshared=4
 Will use up to    4 processors via shared memory.
 %mem=12GB
 %chk=DY-202A-11R_17.chk
 ----------------------------------------------------------
 # opt freq b3lyp/6-31g(d) scrf=(smd,solvent=methanol,read)
 ----------------------------------------------------------
 1/14=-1,18=20,19=15,26=3,38=1,40=2/1,3;
 2/9=110,12=2,17=6,18=5,40=1/2;
 3/5=1,6=6,7=1,11=2,16=1,25=1,30=1,70=32203,71=1,72=3,74=-5/1,2,3;
 4//1;
 5/5=2,38=5,53=3/2;
 6/7=2,8=2,9=2,10=2,28=1/1;
 7//1,2,3,16;
 1/14=-1,18=20,19=15,26=3/3(2);
 2/9=110/2;
 99//99;
 2/9=110/2;
 3/5=1,6=6,7=1,11=2,16=1,25=1,30=1,70=32205,71=1,72=3,74=-5/1,2,3;
 4/5=5,16=3,69=1/1;
 5/5=2,38=5,53=3/2;
 7//1,2,3,16;
 1/14=-1,18=20,19=15,26=3/3(-5);
 2/9=110/2;
 6/7=2,8=2,9=2,10=2,19=2,28=1/1;
 99/9=1/99;
 --------
 opt+freq
 --------
 Symbolic Z-matrix:
 Charge =  0 Multiplicity = 1
 C                    -1.62      0.7255   -0.0779 
 C                    -1.0189   -0.4282   -0.4063 
 C                     0.4024   -0.594    -0.8788 
 C                     1.4016    0.3637   -0.1967 
 C                     1.3505    1.7976   -0.7823 
 C                    -0.0244    2.3477   -1.1753 
 C                    -1.173     2.1497   -0.1725 
 C                    -2.9857    0.3627    0.3543 
 C                    -3.2182   -1.1161    0.3245 
 C                    -1.8957   -1.6462   -0.2332 
 O                    -3.8228    1.1862    0.6944 
 C                    -0.8597    2.7457    1.2014 
 C                    -2.1053   -2.4156   -1.5357 
 O                    -1.2921   -2.5257    0.71 
 C                     2.8648   -0.2018   -0.1637 
 O                     3.7017    0.8163    0.4248 
 C                     3.4191   -0.5394   -1.5531 
 C                     2.9967   -1.4419    0.7579 
 O                     2.5526   -1.1351    2.079 
 H                     0.4374   -0.4839   -1.9696 
 H                     0.6992   -1.6267   -0.6745 
 H                     1.0973    0.4692    0.8532 
 H                     1.9824    1.8628   -1.675 
 H                     1.7994    2.4855   -0.0538 
 H                    -0.3145    1.9156   -2.1429 
 H                     0.0906    3.4234   -1.3656 
 H                    -2.0176    2.722    -0.5821 
 H                    -3.4251   -1.4754    1.337 
 H                    -4.0687   -1.3224   -0.3329 
 H                    -0.5412    3.7893    1.1049 
 H                    -0.0684    2.1996    1.7232 
 H                    -1.7455    2.7317    1.846 
 H                    -1.1627   -2.8333   -1.9075 
 H                    -2.775    -3.2685   -1.3751 
 H                    -2.5341   -1.7822   -2.3198 
 H                    -0.9287   -1.9942    1.4413 
 H                     4.6315    0.5499    0.312 
 H                     2.8292   -1.3135   -2.0529 
 H                     3.4593    0.3427   -2.1989 
 H                     4.4519   -0.9005   -1.4793 
 H                     2.4306   -2.3029    0.3937 
 H                     4.0468   -1.7435    0.8434 
 H                     2.9031   -0.2434    2.2744 
 

 GradGradGradGradGradGradGradGradGradGradGradGradGradGradGradGradGradGrad
 Berny optimization.
 Initialization pass.
                           ----------------------------
                           !    Initial Parameters    !
                           ! (Angstroms and Degrees)  !
 --------------------------                            --------------------------
 ! Name  Definition              Value          Derivative Info.                !
 --------------------------------------------------------------------------------
 ! R1    R(1,2)                  1.3417         estimate D2E/DX2                !
 ! R2    R(1,7)                  1.4957         estimate D2E/DX2                !
 ! R3    R(1,8)                  1.4777         estimate D2E/DX2                !
 ! R4    R(2,3)                  1.5069         estimate D2E/DX2                !
 ! R5    R(2,10)                 1.5107         estimate D2E/DX2                !
 ! R6    R(3,4)                  1.543          estimate D2E/DX2                !
 ! R7    R(3,20)                 1.0969         estimate D2E/DX2                !
 ! R8    R(3,21)                 1.0938         estimate D2E/DX2                !
 ! R9    R(4,5)                  1.5497         estimate D2E/DX2                !
 ! R10   R(4,15)                 1.569          estimate D2E/DX2                !
 ! R11   R(4,22)                 1.0982         estimate D2E/DX2                !
 ! R12   R(5,6)                  1.5321         estimate D2E/DX2                !
 ! R13   R(5,23)                 1.0957         estimate D2E/DX2                !
 ! R14   R(5,24)                 1.0979         estimate D2E/DX2                !
 ! R15   R(6,7)                  1.5376         estimate D2E/DX2                !
 ! R16   R(6,25)                 1.0987         estimate D2E/DX2                !
 ! R17   R(6,26)                 1.0984         estimate D2E/DX2                !
 ! R18   R(7,12)                 1.53           estimate D2E/DX2                !
 ! R19   R(7,27)                 1.0994         estimate D2E/DX2                !
 ! R20   R(8,9)                  1.4973         estimate D2E/DX2                !
 ! R21   R(8,11)                 1.2225         estimate D2E/DX2                !
 ! R22   R(9,10)                 1.53           estimate D2E/DX2                !
 ! R23   R(9,28)                 1.0941         estimate D2E/DX2                !
 ! R24   R(9,29)                 1.0946         estimate D2E/DX2                !
 ! R25   R(10,13)                1.5272         estimate D2E/DX2                !
 ! R26   R(10,14)                1.4239         estimate D2E/DX2                !
 ! R27   R(12,30)                1.0954         estimate D2E/DX2                !
 ! R28   R(12,31)                1.0939         estimate D2E/DX2                !
 ! R29   R(12,32)                1.0956         estimate D2E/DX2                !
 ! R30   R(13,33)                1.096          estimate D2E/DX2                !
 ! R31   R(13,34)                1.0962         estimate D2E/DX2                !
 ! R32   R(13,35)                1.0954         estimate D2E/DX2                !
 ! R33   R(14,36)                0.9743         estimate D2E/DX2                !
 ! R34   R(15,16)                1.4434         estimate D2E/DX2                !
 ! R35   R(15,17)                1.5335         estimate D2E/DX2                !
 ! R36   R(15,18)                1.5507         estimate D2E/DX2                !
 ! R37   R(16,37)                0.9738         estimate D2E/DX2                !
 ! R38   R(17,38)                1.0941         estimate D2E/DX2                !
 ! R39   R(17,39)                1.094          estimate D2E/DX2                !
 ! R40   R(17,40)                1.0966         estimate D2E/DX2                !
 ! R41   R(18,19)                1.4271         estimate D2E/DX2                !
 ! R42   R(18,41)                1.0929         estimate D2E/DX2                !
 ! R43   R(18,42)                1.0959         estimate D2E/DX2                !
 ! R44   R(19,43)                0.9778         estimate D2E/DX2                !
 ! A1    A(2,1,7)              132.0206         estimate D2E/DX2                !
 ! A2    A(2,1,8)              105.9341         estimate D2E/DX2                !
 ! A3    A(7,1,8)              121.9035         estimate D2E/DX2                !
 ! A4    A(1,2,3)              126.4346         estimate D2E/DX2                !
 ! A5    A(1,2,10)             113.9036         estimate D2E/DX2                !
 ! A6    A(3,2,10)             119.6452         estimate D2E/DX2                !
 ! A7    A(2,3,4)              113.8205         estimate D2E/DX2                !
 ! A8    A(2,3,20)             109.3209         estimate D2E/DX2                !
 ! A9    A(2,3,21)             107.533          estimate D2E/DX2                !
 ! A10   A(4,3,20)             110.894          estimate D2E/DX2                !
 ! A11   A(4,3,21)             109.1312         estimate D2E/DX2                !
 ! A12   A(20,3,21)            105.775          estimate D2E/DX2                !
 ! A13   A(3,4,5)              112.6992         estimate D2E/DX2                !
 ! A14   A(3,4,15)             112.9228         estimate D2E/DX2                !
 ! A15   A(3,4,22)             107.6266         estimate D2E/DX2                !
 ! A16   A(5,4,15)             111.85           estimate D2E/DX2                !
 ! A17   A(5,4,22)             105.2622         estimate D2E/DX2                !
 ! A18   A(15,4,22)            105.8381         estimate D2E/DX2                !
 ! A19   A(4,5,6)              117.3052         estimate D2E/DX2                !
 ! A20   A(4,5,23)             110.1161         estimate D2E/DX2                !
 ! A21   A(4,5,24)             108.3917         estimate D2E/DX2                !
 ! A22   A(6,5,23)             106.6898         estimate D2E/DX2                !
 ! A23   A(6,5,24)             108.1887         estimate D2E/DX2                !
 ! A24   A(23,5,24)            105.5172         estimate D2E/DX2                !
 ! A25   A(5,6,7)              117.1833         estimate D2E/DX2                !
 ! A26   A(5,6,25)             108.7622         estimate D2E/DX2                !
 ! A27   A(5,6,26)             107.5837         estimate D2E/DX2                !
 ! A28   A(7,6,25)             109.056          estimate D2E/DX2                !
 ! A29   A(7,6,26)             108.5003         estimate D2E/DX2                !
 ! A30   A(25,6,26)            105.0827         estimate D2E/DX2                !
 ! A31   A(1,7,6)              112.7757         estimate D2E/DX2                !
 ! A32   A(1,7,12)             112.044          estimate D2E/DX2                !
 ! A33   A(1,7,27)             106.8369         estimate D2E/DX2                !
 ! A34   A(6,7,12)             112.4899         estimate D2E/DX2                !
 ! A35   A(6,7,27)             105.3001         estimate D2E/DX2                !
 ! A36   A(12,7,27)            106.8034         estimate D2E/DX2                !
 ! A37   A(1,8,9)              112.3452         estimate D2E/DX2                !
 ! A38   A(1,8,11)             123.2864         estimate D2E/DX2                !
 ! A39   A(9,8,11)             124.3684         estimate D2E/DX2                !
 ! A40   A(8,9,10)             102.4286         estimate D2E/DX2                !
 ! A41   A(8,9,28)             109.5904         estimate D2E/DX2                !
 ! A42   A(8,9,29)             108.5882         estimate D2E/DX2                !
 ! A43   A(10,9,28)            112.7673         estimate D2E/DX2                !
 ! A44   A(10,9,29)            112.7928         estimate D2E/DX2                !
 ! A45   A(28,9,29)            110.3023         estimate D2E/DX2                !
 ! A46   A(2,10,9)             105.3131         estimate D2E/DX2                !
 ! A47   A(2,10,13)            112.8368         estimate D2E/DX2                !
 ! A48   A(2,10,14)            109.139          estimate D2E/DX2                !
 ! A49   A(9,10,13)            111.5173         estimate D2E/DX2                !
 ! A50   A(9,10,14)            109.8134         estimate D2E/DX2                !
 ! A51   A(13,10,14)           108.1761         estimate D2E/DX2                !
 ! A52   A(7,12,30)            110.5824         estimate D2E/DX2                !
 ! A53   A(7,12,31)            112.4568         estimate D2E/DX2                !
 ! A54   A(7,12,32)            110.9641         estimate D2E/DX2                !
 ! A55   A(30,12,31)           107.8971         estimate D2E/DX2                !
 ! A56   A(30,12,32)           107.4031         estimate D2E/DX2                !
 ! A57   A(31,12,32)           107.3266         estimate D2E/DX2                !
 ! A58   A(10,13,33)           111.3021         estimate D2E/DX2                !
 ! A59   A(10,13,34)           110.54           estimate D2E/DX2                !
 ! A60   A(10,13,35)           111.8947         estimate D2E/DX2                !
 ! A61   A(33,13,34)           106.1759         estimate D2E/DX2                !
 ! A62   A(33,13,35)           108.3135         estimate D2E/DX2                !
 ! A63   A(34,13,35)           108.3977         estimate D2E/DX2                !
 ! A64   A(10,14,36)           108.5626         estimate D2E/DX2                !
 ! A65   A(4,15,16)            107.1619         estimate D2E/DX2                !
 ! A66   A(4,15,17)            113.4138         estimate D2E/DX2                !
 ! A67   A(4,15,18)            112.337          estimate D2E/DX2                !
 ! A68   A(16,15,17)           108.3679         estimate D2E/DX2                !
 ! A69   A(16,15,18)           105.8103         estimate D2E/DX2                !
 ! A70   A(17,15,18)           109.3701         estimate D2E/DX2                !
 ! A71   A(15,16,37)           108.2671         estimate D2E/DX2                !
 ! A72   A(15,17,38)           112.0099         estimate D2E/DX2                !
 ! A73   A(15,17,39)           111.7539         estimate D2E/DX2                !
 ! A74   A(15,17,40)           110.6066         estimate D2E/DX2                !
 ! A75   A(38,17,39)           108.7019         estimate D2E/DX2                !
 ! A76   A(38,17,40)           107.7922         estimate D2E/DX2                !
 ! A77   A(39,17,40)           105.7022         estimate D2E/DX2                !
 ! A78   A(15,18,19)           110.5962         estimate D2E/DX2                !
 ! A79   A(15,18,41)           112.8248         estimate D2E/DX2                !
 ! A80   A(15,18,42)           110.3628         estimate D2E/DX2                !
 ! A81   A(19,18,41)           108.4611         estimate D2E/DX2                !
 ! A82   A(19,18,42)           106.5663         estimate D2E/DX2                !
 ! A83   A(41,18,42)           107.7895         estimate D2E/DX2                !
 ! A84   A(18,19,43)           105.6335         estimate D2E/DX2                !
 ! D1    D(7,1,2,3)              5.926          estimate D2E/DX2                !
 ! D2    D(7,1,2,10)          -175.5772         estimate D2E/DX2                !
 ! D3    D(8,1,2,3)           -178.4676         estimate D2E/DX2                !
 ! D4    D(8,1,2,10)             0.0291         estimate D2E/DX2                !
 ! D5    D(2,1,7,6)             20.2308         estimate D2E/DX2                !
 ! D6    D(2,1,7,12)          -107.9103         estimate D2E/DX2                !
 ! D7    D(2,1,7,27)           135.449          estimate D2E/DX2                !
 ! D8    D(8,1,7,6)           -154.7912         estimate D2E/DX2                !
 ! D9    D(8,1,7,12)            77.0677         estimate D2E/DX2                !
 ! D10   D(8,1,7,27)           -39.573          estimate D2E/DX2                !
 ! D11   D(2,1,8,9)              1.7791         estimate D2E/DX2                !
 ! D12   D(2,1,8,11)          -178.1617         estimate D2E/DX2                !
 ! D13   D(7,1,8,9)            177.9351         estimate D2E/DX2                !
 ! D14   D(7,1,8,11)            -2.0057         estimate D2E/DX2                !
 ! D15   D(1,2,3,4)             36.4994         estimate D2E/DX2                !
 ! D16   D(1,2,3,20)           -88.1046         estimate D2E/DX2                !
 ! D17   D(1,2,3,21)           157.509          estimate D2E/DX2                !
 ! D18   D(10,2,3,4)          -141.9193         estimate D2E/DX2                !
 ! D19   D(10,2,3,20)           93.4767         estimate D2E/DX2                !
 ! D20   D(10,2,3,21)          -20.9097         estimate D2E/DX2                !
 ! D21   D(1,2,10,9)            -1.7159         estimate D2E/DX2                !
 ! D22   D(1,2,10,13)          120.1502         estimate D2E/DX2                !
 ! D23   D(1,2,10,14)         -119.557          estimate D2E/DX2                !
 ! D24   D(3,2,10,9)           176.8926         estimate D2E/DX2                !
 ! D25   D(3,2,10,13)          -61.2414         estimate D2E/DX2                !
 ! D26   D(3,2,10,14)           59.0514         estimate D2E/DX2                !
 ! D27   D(2,3,4,5)            -78.3605         estimate D2E/DX2                !
 ! D28   D(2,3,4,15)           153.6944         estimate D2E/DX2                !
 ! D29   D(2,3,4,22)            37.253          estimate D2E/DX2                !
 ! D30   D(20,3,4,5)            45.3954         estimate D2E/DX2                !
 ! D31   D(20,3,4,15)          -82.5497         estimate D2E/DX2                !
 ! D32   D(20,3,4,22)          161.0089         estimate D2E/DX2                !
 ! D33   D(21,3,4,5)           161.5268         estimate D2E/DX2                !
 ! D34   D(21,3,4,15)           33.5816         estimate D2E/DX2                !
 ! D35   D(21,3,4,22)          -82.8598         estimate D2E/DX2                !
 ! D36   D(3,4,5,6)             37.6916         estimate D2E/DX2                !
 ! D37   D(3,4,5,23)           -84.5362         estimate D2E/DX2                !
 ! D38   D(3,4,5,24)           160.5013         estimate D2E/DX2                !
 ! D39   D(15,4,5,6)           166.1977         estimate D2E/DX2                !
 ! D40   D(15,4,5,23)           43.97           estimate D2E/DX2                !
 ! D41   D(15,4,5,24)          -70.9926         estimate D2E/DX2                !
 ! D42   D(22,4,5,6)           -79.3329         estimate D2E/DX2                !
 ! D43   D(22,4,5,23)          158.4393         estimate D2E/DX2                !
 ! D44   D(22,4,5,24)           43.4768         estimate D2E/DX2                !
 ! D45   D(3,4,15,16)          176.7449         estimate D2E/DX2                !
 ! D46   D(3,4,15,17)           57.1989         estimate D2E/DX2                !
 ! D47   D(3,4,15,18)          -67.4588         estimate D2E/DX2                !
 ! D48   D(5,4,15,16)           48.3573         estimate D2E/DX2                !
 ! D49   D(5,4,15,17)          -71.1888         estimate D2E/DX2                !
 ! D50   D(5,4,15,18)          164.1535         estimate D2E/DX2                !
 ! D51   D(22,4,15,16)         -65.757          estimate D2E/DX2                !
 ! D52   D(22,4,15,17)         174.697          estimate D2E/DX2                !
 ! D53   D(22,4,15,18)          50.0393         estimate D2E/DX2                !
 ! D54   D(4,5,6,7)             45.8531         estimate D2E/DX2                !
 ! D55   D(4,5,6,25)           -78.3467         estimate D2E/DX2                !
 ! D56   D(4,5,6,26)           168.3289         estimate D2E/DX2                !
 ! D57   D(23,5,6,7)           169.8298         estimate D2E/DX2                !
 ! D58   D(23,5,6,25)           45.63           estimate D2E/DX2                !
 ! D59   D(23,5,6,26)          -67.6944         estimate D2E/DX2                !
 ! D60   D(24,5,6,7)           -77.0604         estimate D2E/DX2                !
 ! D61   D(24,5,6,25)          158.7397         estimate D2E/DX2                !
 ! D62   D(24,5,6,26)           45.4153         estimate D2E/DX2                !
 ! D63   D(5,6,7,1)            -71.0191         estimate D2E/DX2                !
 ! D64   D(5,6,7,12)            56.8886         estimate D2E/DX2                !
 ! D65   D(5,6,7,27)           172.8421         estimate D2E/DX2                !
 ! D66   D(25,6,7,1)            53.0322         estimate D2E/DX2                !
 ! D67   D(25,6,7,12)         -179.0601         estimate D2E/DX2                !
 ! D68   D(25,6,7,27)          -63.1066         estimate D2E/DX2                !
 ! D69   D(26,6,7,1)           166.9786         estimate D2E/DX2                !
 ! D70   D(26,6,7,12)          -65.1138         estimate D2E/DX2                !
 ! D71   D(26,6,7,27)           50.8397         estimate D2E/DX2                !
 ! D72   D(1,7,12,30)         -179.6491         estimate D2E/DX2                !
 ! D73   D(1,7,12,31)           59.6594         estimate D2E/DX2                !
 ! D74   D(1,7,12,32)          -60.5701         estimate D2E/DX2                !
 ! D75   D(6,7,12,30)           52.0584         estimate D2E/DX2                !
 ! D76   D(6,7,12,31)          -68.6331         estimate D2E/DX2                !
 ! D77   D(6,7,12,32)          171.1374         estimate D2E/DX2                !
 ! D78   D(27,7,12,30)         -62.9882         estimate D2E/DX2                !
 ! D79   D(27,7,12,31)         176.3203         estimate D2E/DX2                !
 ! D80   D(27,7,12,32)          56.0908         estimate D2E/DX2                !
 ! D81   D(1,8,9,10)            -2.716          estimate D2E/DX2                !
 ! D82   D(1,8,9,28)           117.2218         estimate D2E/DX2                !
 ! D83   D(1,8,9,29)          -122.2307         estimate D2E/DX2                !
 ! D84   D(11,8,9,10)          177.2241         estimate D2E/DX2                !
 ! D85   D(11,8,9,28)          -62.8381         estimate D2E/DX2                !
 ! D86   D(11,8,9,29)           57.7094         estimate D2E/DX2                !
 ! D87   D(8,9,10,2)             2.5225         estimate D2E/DX2                !
 ! D88   D(8,9,10,13)         -120.1947         estimate D2E/DX2                !
 ! D89   D(8,9,10,14)          119.9077         estimate D2E/DX2                !
 ! D90   D(28,9,10,2)         -115.1778         estimate D2E/DX2                !
 ! D91   D(28,9,10,13)         122.105          estimate D2E/DX2                !
 ! D92   D(28,9,10,14)           2.2073         estimate D2E/DX2                !
 ! D93   D(29,9,10,2)          119.0528         estimate D2E/DX2                !
 ! D94   D(29,9,10,13)          -3.6644         estimate D2E/DX2                !
 ! D95   D(29,9,10,14)        -123.5621         estimate D2E/DX2                !
 ! D96   D(2,10,13,33)          64.3451         estimate D2E/DX2                !
 ! D97   D(2,10,13,34)        -177.9178         estimate D2E/DX2                !
 ! D98   D(2,10,13,35)         -56.9994         estimate D2E/DX2                !
 ! D99   D(9,10,13,33)        -177.3572         estimate D2E/DX2                !
 ! D100  D(9,10,13,34)         -59.6201         estimate D2E/DX2                !
 ! D101  D(9,10,13,35)          61.2982         estimate D2E/DX2                !
 ! D102  D(14,10,13,33)        -56.4981         estimate D2E/DX2                !
 ! D103  D(14,10,13,34)         61.239          estimate D2E/DX2                !
 ! D104  D(14,10,13,35)       -177.8427         estimate D2E/DX2                !
 ! D105  D(2,10,14,36)          41.1232         estimate D2E/DX2                !
 ! D106  D(9,10,14,36)         -73.8485         estimate D2E/DX2                !
 ! D107  D(13,10,14,36)        164.239          estimate D2E/DX2                !
 ! D108  D(4,15,16,37)        -170.2148         estimate D2E/DX2                !
 ! D109  D(17,15,16,37)        -47.48           estimate D2E/DX2                !
 ! D110  D(18,15,16,37)         69.7288         estimate D2E/DX2                !
 ! D111  D(4,15,17,38)         -61.4713         estimate D2E/DX2                !
 ! D112  D(4,15,17,39)          60.7825         estimate D2E/DX2                !
 ! D113  D(4,15,17,40)         178.2566         estimate D2E/DX2                !
 ! D114  D(16,15,17,38)        179.674          estimate D2E/DX2                !
 ! D115  D(16,15,17,39)        -58.0722         estimate D2E/DX2                !
 ! D116  D(16,15,17,40)         59.4019         estimate D2E/DX2                !
 ! D117  D(18,15,17,38)         64.7739         estimate D2E/DX2                !
 ! D118  D(18,15,17,39)       -172.9723         estimate D2E/DX2                !
 ! D119  D(18,15,17,40)        -55.4982         estimate D2E/DX2                !
 ! D120  D(4,15,18,19)         -56.1808         estimate D2E/DX2                !
 ! D121  D(4,15,18,41)          65.5            estimate D2E/DX2                !
 ! D122  D(4,15,18,42)        -173.8508         estimate D2E/DX2                !
 ! D123  D(16,15,18,19)         60.4283         estimate D2E/DX2                !
 ! D124  D(16,15,18,41)       -177.8909         estimate D2E/DX2                !
 ! D125  D(16,15,18,42)        -57.2417         estimate D2E/DX2                !
 ! D126  D(17,15,18,19)        176.9612         estimate D2E/DX2                !
 ! D127  D(17,15,18,41)        -61.3581         estimate D2E/DX2                !
 ! D128  D(17,15,18,42)         59.2912         estimate D2E/DX2                !
 ! D129  D(15,18,19,43)        -41.5316         estimate D2E/DX2                !
 ! D130  D(41,18,19,43)       -165.7495         estimate D2E/DX2                !
 ! D131  D(42,18,19,43)         78.4427         estimate D2E/DX2                !
 --------------------------------------------------------------------------------
 Trust Radius=3.00D-01 FncErr=1.00D-07 GrdErr=1.00D-06
 Number of steps in this run=    258 maximum allowed number of steps=    258.
 GradGradGradGradGradGradGradGradGradGradGradGradGradGradGradGradGradGrad

                          Input orientation:                          
 ---------------------------------------------------------------------
 Center     Atomic      Atomic             Coordinates (Angstroms)
 Number     Number       Type             X           Y           Z
 ---------------------------------------------------------------------
      1          6           0       -1.620000    0.725500   -0.077900
      2          6           0       -1.018900   -0.428200   -0.406300
      3          6           0        0.402400   -0.594000   -0.878800
      4          6           0        1.401600    0.363700   -0.196700
      5          6           0        1.350500    1.797600   -0.782300
      6          6           0       -0.024400    2.347700   -1.175300
      7          6           0       -1.173000    2.149700   -0.172500
      8          6           0       -2.985700    0.362700    0.354300
      9          6           0       -3.218200   -1.116100    0.324500
     10          6           0       -1.895700   -1.646200   -0.233200
     11          8           0       -3.822800    1.186200    0.694400
     12          6           0       -0.859700    2.745700    1.201400
     13          6           0       -2.105300   -2.415600   -1.535700
     14          8           0       -1.292100   -2.525700    0.710000
     15          6           0        2.864800   -0.201800   -0.163700
     16          8           0        3.701700    0.816300    0.424800
     17          6           0        3.419100   -0.539400   -1.553100
     18          6           0        2.996700   -1.441900    0.757900
     19          8           0        2.552600   -1.135100    2.079000
     20          1           0        0.437400   -0.483900   -1.969600
     21          1           0        0.699200   -1.626700   -0.674500
     22          1           0        1.097300    0.469200    0.853200
     23          1           0        1.982400    1.862800   -1.675000
     24          1           0        1.799400    2.485500   -0.053800
     25          1           0       -0.314500    1.915600   -2.142900
     26          1           0        0.090600    3.423400   -1.365600
     27          1           0       -2.017600    2.722000   -0.582100
     28          1           0       -3.425100   -1.475400    1.337000
     29          1           0       -4.068700   -1.322400   -0.332900
     30          1           0       -0.541200    3.789300    1.104900
     31          1           0       -0.068400    2.199600    1.723200
     32          1           0       -1.745500    2.731700    1.846000
     33          1           0       -1.162700   -2.833300   -1.907500
     34          1           0       -2.775000   -3.268500   -1.375100
     35          1           0       -2.534100   -1.782200   -2.319800
     36          1           0       -0.928700   -1.994200    1.441300
     37          1           0        4.631500    0.549900    0.312000
     38          1           0        2.829200   -1.313500   -2.052900
     39          1           0        3.459300    0.342700   -2.198900
     40          1           0        4.451900   -0.900500   -1.479300
     41          1           0        2.430600   -2.302900    0.393700
     42          1           0        4.046800   -1.743500    0.843400
     43          1           0        2.903100   -0.243400    2.274400
 ---------------------------------------------------------------------
                    Distance matrix (angstroms):
                    1          2          3          4          5
     1  C    0.000000
     2  C    1.341712   0.000000
     3  C    2.544135   1.506931   0.000000
     4  C    3.045501   2.555359   1.543000   0.000000
     5  C    3.235653   3.272555   2.574482   1.549712   0.000000
     6  C    2.526214   3.047296   2.987251   2.631994   1.532126
     7  C    1.495695   2.593063   3.241702   3.133520   2.619901
     8  C    1.477686   2.252185   3.730286   4.421765   4.706743
     9  C    2.471368   2.417477   3.850878   4.878935   5.530612
    10  C    2.392716   1.510717   2.608675   3.861764   4.764356
    11  O    2.379290   3.417555   4.847307   5.363294   5.414562
    12  C    2.509158   3.561416   4.132036   3.569606   3.117522
    13  C    3.496742   2.530922   3.168328   4.670736   5.501020
    14  O    3.361340   2.391709   3.021106   4.052994   5.282160
    15  C    4.580467   3.897850   2.593955   1.569023   2.583287
    16  O    5.346162   4.952128   3.817552   2.425195   2.819252
    17  C    5.400807   4.585124   3.091624   2.593399   3.214780
    18  C    5.168182   4.302092   3.182470   2.591485   3.946714
    19  O    5.052192   4.408178   3.696584   2.958042   4.269990
    20  H    3.045336   2.137246   1.096901   2.188900   2.729226
    21  H    3.356704   2.111919   1.093754   2.164105   3.487355
    22  H    2.883809   2.621063   2.147814   1.098189   2.122173
    23  H    4.101398   3.983225   3.027573   2.184033   1.095656
    24  H    3.845839   4.068995   3.480740   2.163493   1.097921
    25  H    2.717516   3.000893   2.899998   3.023423   2.153458
    26  H    3.444269   4.121416   4.058780   3.528004   2.137946
    27  H    2.097216   3.309391   4.115858   4.171455   3.498384
    28  H    3.178724   3.150480   4.509589   5.388094   6.165251
    29  H    3.202351   3.179035   4.562818   5.725877   6.269297
    30  H    3.456833   4.505467   4.902934   4.147695   3.332705
    31  H    2.797212   3.513339   3.846590   3.036025   2.907303
    32  H    2.782441   3.947882   4.806068   4.436698   4.167220
    33  H    4.027607   2.838800   2.919285   4.441090   5.387716
    34  H    4.355317   3.477034   4.182719   5.659107   6.560223
    35  H    3.485721   2.791170   3.480134   4.960058   5.501726
    36  H    3.191024   2.423658   3.019147   3.697707   4.951454
    37  H    6.266108   5.779243   4.540022   3.275011   3.676848
    38  H    5.277644   4.278191   2.790260   2.880368   3.671501
    39  H    5.517650   4.884872   3.459004   2.871128   2.927546
    40  H    6.440168   5.595002   4.105240   3.542258   4.169441
    41  H    5.079466   4.006688   2.941631   2.918590   4.400420
    42  H    6.249590   5.380807   4.191536   3.538246   4.738388
    43  H    5.189462   4.754197   4.039689   2.954557   3.989945
                    6          7          8          9         10
     6  C    0.000000
     7  C    1.537561   0.000000
     8  C    3.879330   2.599378   0.000000
     9  C    4.944458   3.885267   1.497262   0.000000
    10  C    4.510050   3.864562   2.359859   1.530046   0.000000
    11  O    4.390069   2.949795   1.222521   2.408932   3.549175
    12  C    2.550457   1.530024   3.303959   4.609227   4.734993
    13  C    5.210476   4.854839   3.473637   2.527368   1.527225
    14  O    5.376937   4.759449   3.367144   2.417735   1.423896
    15  C    3.983812   4.672629   5.900452   6.170670   4.975287
    16  O    4.334666   5.088951   6.703137   7.185349   6.150427
    17  C    4.509520   5.497699   6.743398   6.921829   5.586971
    18  C    5.217794   5.581365   6.261676   6.238506   4.995958
    19  O    5.418606   5.453371   5.990890   6.031647   5.039332
    20  H    2.976933   3.571947   4.223133   4.361878   3.131993
    21  H    4.070658   4.244801   4.312149   4.074891   2.632229
    22  H    2.983586   3.005063   4.114746   4.627768   3.822726
    23  H    2.124164   3.506618   5.572286   6.318076   5.425083
    24  H    2.145460   2.993662   5.250715   6.187968   5.545890
    25  H    1.098689   2.162013   3.972759   4.869368   4.339766
    26  H    1.098440   2.154642   4.667929   5.866145   5.561345
    27  H    2.113015   1.099386   2.716682   4.122424   4.383807
    28  H    5.700220   4.526797   2.130113   1.094103   2.198583
    29  H    5.525906   4.523968   2.117710   1.094571   2.199253
    30  H    2.746744   2.172374   4.275578   5.642544   5.759327
    31  H    2.902615   2.194609   3.709276   4.782412   4.685798
    32  H    3.498270   2.177343   3.061932   4.391967   4.848880
    33  H    5.354867   5.276421   4.318968   3.486500   2.179398
    34  H    6.256790   5.776638   4.027509   2.778109   2.170014
    35  H    4.966342   4.682235   3.457651   2.811406   2.186310
    36  H    5.149413   4.453756   3.311766   2.694460   1.964725
    37  H    5.207836   6.040391   7.619617   8.024556   6.908288
    38  H    4.724151   5.616695   6.512858   6.500926   5.074118
    39  H    4.147764   5.369334   6.932334   7.285921   6.041169
    40  H    5.538996   6.530769   7.763740   7.882297   6.511594
    41  H    5.487884   5.756054   6.036827   5.772541   4.420535
    42  H    6.114551   6.590552   7.357401   7.310480   6.040020
    43  H    5.213874   5.322484   6.223512   6.483366   5.593245
                   11         12         13         14         15
    11  O    0.000000
    12  C    3.386599   0.000000
    13  C    4.571227   5.973462   0.000000
    14  O    4.492537   5.311883   2.390938   0.000000
    15  C    6.883812   4.941979   5.611166   4.841867   0.000000
    16  O    7.538409   5.013189   6.928924   6.015675   1.443351
    17  C    7.776507   6.057003   5.834332   5.591280   1.533511
    18  C    7.308661   5.710036   5.677948   4.423881   1.550675
    19  O    6.924686   5.241620   6.033388   4.311571   2.449127
    20  H    5.294850   4.708293   3.222586   3.786869   3.038606
    21  H    5.498616   5.006701   3.037968   2.586565   2.642173
    22  H    4.974605   3.022175   4.928038   3.833949   2.146714
    23  H    6.306520   4.138928   5.918902   5.972395   2.706516
    24  H    5.818687   2.951956   6.439215   5.937414   2.892877
    25  H    4.570609   3.488646   4.725987   5.368416   4.302158
    26  H    4.956144   2.819900   6.240579   6.450718   4.720469
    27  H    2.692003   2.126539   5.226086   5.452910   5.706268
    28  H    2.766806   4.941391   3.298220   2.458851   6.590675
    29  H    2.721927   5.403813   2.548873   3.200793   7.025510
    30  H    4.208745   1.095379   6.922425   6.371736   5.398061
    31  H    4.022552   1.093918   6.005786   4.985226   4.234475
    32  H    2.833713   1.095603   6.169283   5.397807   5.822300
    33  H    5.477444   6.393928   1.095994   2.638687   5.117264
    34  H    5.022456   6.817428   1.096234   2.664280   6.532954
    35  H    4.422392   5.975311   1.095389   3.357833   6.024496
    36  H    4.364472   4.746469   3.228699   0.974347   4.492145
    37  H    8.486831   5.980455   7.588983   6.686311   1.978022
    38  H    7.618744   6.377739   5.082461   5.107657   2.192309
    39  H    7.881095   5.999184   6.246025   6.266197   2.189052
    40  H    8.806245   6.978110   6.730199   6.358290   2.176665
    41  H    7.167235   6.080034   4.930484   3.742750   2.216720
    42  H    8.398568   6.659942   6.630247   5.397544   2.188199
    43  H    7.055345   4.923892   6.657281   5.025529   2.438756
                   16         17         18         19         20
    16  O    0.000000
    17  C    2.414513   0.000000
    18  C    2.389027   2.516674   0.000000
    19  O    2.804420   3.781247   1.427115   0.000000
    20  H    4.251979   3.011160   3.860963   4.614032   0.000000
    21  H    4.023893   3.058106   2.713748   3.355372   1.746945
    22  H    2.662124   3.492608   2.696128   2.488827   3.051568
    23  H    2.908662   2.801702   4.227156   4.837876   2.825034
    24  H    2.575661   3.744509   4.185314   4.269062   3.787172
    25  H    4.891974   4.507178   5.536379   5.945710   2.520513
    26  H    4.800265   5.178596   6.051926   6.221466   3.968889
    27  H    6.111950   6.413835   6.654087   6.545640   4.269658
    28  H    7.541570   7.488114   6.447945   6.033180   5.180307
    29  H    8.094891   7.626869   7.150105   7.049394   4.866909
    30  H    5.225272   6.441008   6.324761   5.896625   5.354479
    31  H    4.220547   5.513521   4.856662   4.256343   4.592796
    32  H    5.946474   6.994789   6.410254   5.786199   5.446461
    33  H    6.513186   5.136192   5.132344   5.707847   2.843212
    34  H    7.865931   6.771008   6.418620   6.698173   4.292661
    35  H    7.291792   6.129680   6.338595   6.755938   3.261600
    36  H    5.511151   5.475969   4.022541   3.642000   3.972590
    37  H    0.973766   2.476911   2.615084   3.206765   4.885173
    38  H    3.381760   1.094081   2.818712   4.144989   2.532959
    39  H    2.677099   1.093972   3.484460   4.615888   3.141294
    40  H    2.671292   1.096593   2.723194   4.040282   4.065730
    41  H    3.368393   2.806616   1.092901   2.053990   3.587031
    42  H    2.616657   2.754465   1.095894   2.032115   4.746296
    43  H    2.276345   3.873452   1.935184   0.977834   4.914169
                   21         22         23         24         25
    21  H    0.000000
    22  H    2.623956   0.000000
    23  H    3.850222   3.019490   0.000000
    24  H    4.301848   2.319711   1.746291   0.000000
    25  H    3.966318   3.614121   2.344668   3.026169   0.000000
    26  H    5.133373   3.829336   2.471863   2.349569   1.744065
    27  H    5.128424   4.103388   4.234697   3.860638   2.446820
    28  H    4.591174   4.946477   7.032551   6.702123   5.769265
    29  H    4.789797   5.595017   6.968683   7.000900   5.277761
    30  H    5.834202   3.710943   4.219929   2.919056   3.756375
    31  H    4.580256   2.260540   3.983338   2.593867   3.884321
    32  H    5.596886   3.766440   5.200929   4.029413   4.315681
    33  H    2.538276   4.861643   5.656772   6.363951   4.829794
    34  H    3.905946   5.824983   7.003787   7.468566   5.789514
    35  H    3.631174   5.322011   5.839569   6.490550   4.316439
    36  H    2.694759   3.243282   5.749981   5.453950   5.339501
    37  H    4.601495   3.576308   3.562247   3.449804   5.688109
    38  H    2.556361   3.823992   3.308891   4.414668   4.507553
    39  H    3.717591   3.861394   2.183211   3.456633   4.088853
    40  H    3.906127   4.309289   3.711139   4.531314   5.575783
    41  H    2.143839   3.110204   4.672629   4.850510   5.636103
    42  H    3.677511   3.687233   4.858959   4.872393   6.428681
    43  H    3.932773   2.405935   4.569631   3.753074   5.875948
                   26         27         28         29         30
    26  H    0.000000
    27  H    2.355916   0.000000
    28  H    6.607756   4.825160   0.000000
    29  H    6.394440   4.541617   1.796161   0.000000
    30  H    2.576126   2.482913   6.007314   6.374951   0.000000
    31  H    3.326207   3.063771   4.992215   5.712655   1.770023
    32  H    3.763521   2.443318   4.558490   5.155637   1.765810
    33  H    6.403961   5.774850   4.182000   3.634146   7.302030
    34  H    7.279648   6.090041   3.315618   2.558739   7.807228
    35  H    5.907438   4.855326   3.776267   2.552290   6.836800
    36  H    6.186118   5.246179   2.551871   3.668610   5.806220
    37  H    5.629486   7.051806   8.370261   8.922717   6.154610
    38  H    5.514575   6.476109   7.115750   7.109114   6.882577
    39  H    4.640392   6.186400   7.950034   7.932547   6.228816
    40  H    6.142473   7.468728   8.385057   8.607721   7.321432
    41  H    6.431271   6.781467   5.988639   6.612884   6.815593
    42  H    6.872267   7.664834   7.492984   8.211111   7.192357
    43  H    5.882617   6.416111   6.514803   7.521187   5.430801
                   31         32         33         34         35
    31  H    0.000000
    32  H    1.763767   0.000000
    33  H    6.301552   6.737777   0.000000
    34  H    6.842899   6.887507   1.752815   0.000000
    35  H    6.187104   6.192824   1.776384   1.777520   0.000000
    36  H    4.290401   4.813011   3.460247   3.600663   4.094890
    37  H    5.177070   6.912274   7.067176   8.501925   7.981910
    38  H    5.915817   7.245201   4.273897   5.973985   5.390353
    39  H    5.592460   7.011311   5.615583   7.251614   6.360083
    40  H    6.348207   7.915697   5.953386   7.605680   7.091405
    41  H    5.318372   6.700461   4.299843   5.582052   5.681765
    42  H    5.766884   7.388055   5.991161   7.333780   7.301752
    43  H    3.886114   5.535723   6.381740   7.396682   7.282700
                   36         37         38         39         40
    36  H    0.000000
    37  H    6.218005   0.000000
    38  H    5.176350   3.509031   0.000000
    39  H    6.161713   2.778777   1.778016   0.000000
    40  H    6.219079   2.311855   1.769955   1.746031   0.000000
    41  H    3.532373   3.604040   2.669016   3.844346   3.092007
    42  H    5.017563   2.425684   3.171120   3.735368   2.503935
    43  H    4.294421   2.732710   4.458262   4.545689   4.113493
                   41         42         43
    41  H    0.000000
    42  H    1.768406   0.000000
    43  H    2.828750   2.367723   0.000000
 Stoichiometry    C15H24O4
 Framework group  C1[X(C15H24O4)]
 Deg. of freedom   123
 Full point group                 C1      NOp   1
 Largest Abelian subgroup         C1      NOp   1
 Largest concise Abelian subgroup C1      NOp   1
                         Standard orientation:                         
 ---------------------------------------------------------------------
 Center     Atomic      Atomic             Coordinates (Angstroms)
 Number     Number       Type             X           Y           Z
 ---------------------------------------------------------------------
      1          6           0       -1.653096    0.731106   -0.076926
      2          6           0       -1.058569   -0.434819   -0.372475
      3          6           0        0.363555   -0.622523   -0.834179
      4          6           0        1.366417    0.345852   -0.172842
      5          6           0        1.327698    1.764298   -0.795834
      6          6           0       -0.041690    2.313266   -1.209137
      7          6           0       -1.195890    2.149290   -0.206626
      8          6           0       -3.023093    0.388974    0.358516
      9          6           0       -3.265652   -1.088490    0.366235
     10          6           0       -1.944474   -1.641915   -0.171584
     11          8           0       -3.855938    1.226724    0.673319
     12          6           0       -0.884346    2.778796    1.152652
     13          6           0       -2.153821   -2.443599   -1.454507
     14          8           0       -1.350975   -2.500578    0.796887
     15          6           0        2.825530   -0.228501   -0.118620
     16          8           0        3.666913    0.798910    0.446856
     17          6           0        3.383405   -0.605989   -1.496275
     18          6           0        2.944951   -1.444999    0.835563
     19          8           0        2.497352   -1.100830    2.146234
     20          1           0        0.403960   -0.541161   -1.927312
     21          1           0        0.652356   -1.651529   -0.601719
     22          1           0        1.058381    0.480771    0.872591
     23          1           0        1.963830    1.801898   -1.687116
     24          1           0        1.778221    2.467913   -0.083524
     25          1           0       -0.330637    1.858043   -2.166425
     26          1           0        0.081532    3.382830   -1.426895
     27          1           0       -2.034772    2.716421   -0.634747
     28          1           0       -3.479336   -1.419839    1.386827
     29          1           0       -4.114745   -1.306102   -0.289334
     30          1           0       -0.558252    3.817340    1.030401
     31          1           0       -0.099060    2.241145    1.692015
     32          1           0       -1.772960    2.787626    1.793459
     33          1           0       -1.212547   -2.877238   -1.811107
     34          1           0       -2.830062   -3.287458   -1.274708
     35          1           0       -2.574900   -1.827980   -2.256744
     36          1           0       -0.987039   -1.952654    1.515693
     37          1           0        4.595327    0.523359    0.345166
     38          1           0        2.790318   -1.388848   -1.978345
     39          1           0        3.432436    0.258668   -2.164660
     40          1           0        4.413368   -0.972034   -1.408505
     41          1           0        2.374486   -2.311351    0.491417
     42          1           0        3.992573   -1.751378    0.933555
     43          1           0        2.853154   -0.206732    2.319882
 ---------------------------------------------------------------------
 Rotational constants (GHZ):      0.5392690      0.2818557      0.2294915
 Standard basis: 6-31G(d) (6D, 7F)
 There are   333 symmetry adapted cartesian basis functions of A   symmetry.
 There are   333 symmetry adapted basis functions of A   symmetry.
   333 basis functions,   628 primitive gaussians,   333 cartesian basis functions
    73 alpha electrons       73 beta electrons
       nuclear repulsion energy      1619.1982679020 Hartrees.
 NAtoms=   43 NActive=   43 NUniq=   43 SFac= 1.00D+00 NAtFMM=   60 NAOKFM=F Big=F
 Integral buffers will be    131072 words long.
 Raffenetti 2 integral format.
 Two-electron integral symmetry is turned on.
 Using the following non-standard input for PCM:
 --- end of non-standard input.
 ------------------------------------------------------------------------------
 Polarizable Continuum Model (PCM)
 =================================
 Model                : PCM (using non-symmetric T matrix).
 Atomic radii         : SMD-Coulomb.
 Polarization charges : Total charges.
 Charge compensation  : None.
 Solution method      : On-the-fly selection.
 Cavity type          : VdW (van der Waals Surface) (Alpha=1.000).
 Cavity algorithm     : GePol (No added spheres)
                        Default sphere list used, NSphG=   43.
                        Lebedev-Laikov grids with approx.  5.0 points / Ang**2.
                        Smoothing algorithm: Karplus/York (Gamma=1.0000).
                        Polarization charges: spherical gaussians, with
                                              point-specific exponents (IZeta= 3).
                        Self-potential: point-specific (ISelfS= 7).
                        Self-field    : sphere-specific E.n sum rule (ISelfD= 2).
 1st derivatives      : Analytical E(r).r(x)/FMM algorithm (CHGder, D1EAlg=3).
                        Cavity 1st derivative terms included.
 Solvent              : Methanol, Eps=  32.613000 Eps(inf)=   1.765709
 ------------------------------------------------------------------------------
 ------------------------------------------------------------------------------
 Atomic radii for non-electrostatic terms: SMD-CDS.
 ------------------------------------------------------------------------------
 Nuclear repulsion after PCM non-electrostatic terms =     1619.1996432923 Hartrees.
 One-electron integrals computed using PRISM.
 NBasis=   333 RedAO= T EigKep=  8.43D-04  NBF=   333
 NBsUse=   333 1.00D-06 EigRej= -1.00D+00 NBFU=   333
 ExpMin= 1.61D-01 ExpMax= 5.48D+03 ExpMxC= 8.25D+02 IAcc=1 IRadAn=         1 AccDes= 0.00D+00
 Harris functional with IExCor=  402 and IRadAn=       1 diagonalized for initial guess.
 HarFok:  IExCor=  402 AccDes= 0.00D+00 IRadAn=         1 IDoV= 1 UseB2=F ITyADJ=14
 ICtDFT=  3500011 ScaDFX=  1.000000  1.000000  1.000000  1.000000
 FoFCou: FMM=F IPFlag=           0 FMFlag=      100000 FMFlg1=           0
         NFxFlg=           0 DoJE=T BraDBF=F KetDBF=T FulRan=T
         wScrn=  0.000000 ICntrl=     500 IOpCl=  0 I1Cent=   200000004 NGrid=           0
         NMat0=    1 NMatS0=      1 NMatT0=    0 NMatD0=    1 NMtDS0=    0 NMtDT0=    0
 Petite list used in FoFCou.
 Keep R1 ints in memory in canonical form, NReq=1565304907.
 Requested convergence on RMS density matrix=1.00D-08 within 128 cycles.
 Requested convergence on MAX density matrix=1.00D-06.
 Requested convergence on             energy=1.00D-06.
 No special actions if energy rises.
 Inv3:  Mode=1 IEnd=    21902412.
 Iteration    1 A*A^-1 deviation from unit magnitude is 5.77D-15 for   2689.
 Iteration    1 A*A^-1 deviation from orthogonality  is 3.32D-15 for   2673   2511.
 Iteration    1 A^-1*A deviation from unit magnitude is 6.00D-15 for   2689.
 Iteration    1 A^-1*A deviation from orthogonality  is 5.21D-10 for   1828   1824.
 Iteration    2 A*A^-1 deviation from unit magnitude is 2.66D-15 for    782.
 Iteration    2 A*A^-1 deviation from orthogonality  is 2.30D-15 for   1979    929.
 Iteration    2 A^-1*A deviation from unit magnitude is 1.11D-15 for   1000.
 Iteration    2 A^-1*A deviation from orthogonality  is 3.54D-16 for   1278   1252.
 Error on total polarization charges =  0.05209
 SCF Done:  E(RB3LYP) =  -886.945205878     A.U. after   12 cycles
            NFock= 12  Conv=0.70D-08     -V/T= 2.0091
 SMD-CDS (non-electrostatic) energy       (kcal/mol) =       0.86
 (included in total energy above)

 **********************************************************************

            Population analysis using the SCF density.

 **********************************************************************

 Orbital symmetries:
       Occupied  (A) (A) (A) (A) (A) (A) (A) (A) (A) (A) (A) (A)
                 (A) (A) (A) (A) (A) (A) (A) (A) (A) (A) (A) (A)
                 (A) (A) (A) (A) (A) (A) (A) (A) (A) (A) (A) (A)
                 (A) (A) (A) (A) (A) (A) (A) (A) (A) (A) (A) (A)
                 (A) (A) (A) (A) (A) (A) (A) (A) (A) (A) (A) (A)
                 (A) (A) (A) (A) (A) (A) (A) (A) (A) (A) (A) (A)
                 (A)
       Virtual   (A) (A) (A) (A) (A) (A) (A) (A) (A) (A) (A) (A)
                 (A) (A) (A) (A) (A) (A) (A) (A) (A) (A) (A) (A)
                 (A) (A) (A) (A) (A) (A) (A) (A) (A) (A) (A) (A)
                 (A) (A) (A) (A) (A) (A) (A) (A) (A) (A) (A) (A)
                 (A) (A) (A) (A) (A) (A) (A) (A) (A) (A) (A) (A)
                 (A) (A) (A) (A) (A) (A) (A) (A) (A) (A) (A) (A)
                 (A) (A) (A) (A) (A) (A) (A) (A) (A) (A) (A) (A)
                 (A) (A) (A) (A) (A) (A) (A) (A) (A) (A) (A) (A)
                 (A) (A) (A) (A) (A) (A) (A) (A) (A) (A) (A) (A)
                 (A) (A) (A) (A) (A) (A) (A) (A) (A) (A) (A) (A)
                 (A) (A) (A) (A) (A) (A) (A) (A) (A) (A) (A) (A)
                 (A) (A) (A) (A) (A) (A) (A) (A) (A) (A) (A) (A)
                 (A) (A) (A) (A) (A) (A) (A) (A) (A) (A) (A) (A)
                 (A) (A) (A) (A) (A) (A) (A) (A) (A) (A) (A) (A)
                 (A) (A) (A) (A) (A) (A) (A) (A) (A) (A) (A) (A)
                 (A) (A) (A) (A) (A) (A) (A) (A) (A) (A) (A) (A)
                 (A) (A) (A) (A) (A) (A) (A) (A) (A) (A) (A) (A)
                 (A) (A) (A) (A) (A) (A) (A) (A) (A) (A) (A) (A)
                 (A) (A) (A) (A) (A) (A) (A) (A) (A) (A) (A) (A)
                 (A) (A) (A) (A) (A) (A) (A) (A) (A) (A) (A) (A)
                 (A) (A) (A) (A) (A) (A) (A) (A) (A) (A) (A) (A)
                 (A) (A) (A) (A) (A) (A) (A) (A)
 The electronic state is 1-A.
 Alpha  occ. eigenvalues --  -19.14663 -19.14495 -19.13976 -19.13007 -10.26347
 Alpha  occ. eigenvalues --  -10.24414 -10.24043 -10.21910 -10.20235 -10.18693
 Alpha  occ. eigenvalues --  -10.18489 -10.18459 -10.18201 -10.17544 -10.17207
 Alpha  occ. eigenvalues --  -10.17090 -10.16793 -10.16762 -10.16572  -1.03317
 Alpha  occ. eigenvalues --   -1.02694  -1.02294  -1.00005  -0.85773  -0.80962
 Alpha  occ. eigenvalues --   -0.78859  -0.74510  -0.74105  -0.72095  -0.68705
 Alpha  occ. eigenvalues --   -0.66874  -0.65898  -0.63229  -0.60356  -0.57422
 Alpha  occ. eigenvalues --   -0.55179  -0.53729  -0.52114  -0.50234  -0.49491
 Alpha  occ. eigenvalues --   -0.47081  -0.46598  -0.46079  -0.45267  -0.44626
 Alpha  occ. eigenvalues --   -0.44102  -0.43297  -0.42683  -0.41439  -0.41134
 Alpha  occ. eigenvalues --   -0.40022  -0.39403  -0.38937  -0.38444  -0.38128
 Alpha  occ. eigenvalues --   -0.37570  -0.36775  -0.36660  -0.35649  -0.35427
 Alpha  occ. eigenvalues --   -0.34660  -0.34462  -0.33197  -0.32486  -0.31858
 Alpha  occ. eigenvalues --   -0.30757  -0.30278  -0.29989  -0.27994  -0.27615
 Alpha  occ. eigenvalues --   -0.25745  -0.25065  -0.23717
 Alpha virt. eigenvalues --   -0.03844   0.05392   0.07350   0.09154   0.09792
 Alpha virt. eigenvalues --    0.10582   0.12383   0.13062   0.13447   0.13746
 Alpha virt. eigenvalues --    0.14353   0.14605   0.15085   0.15637   0.16560
 Alpha virt. eigenvalues --    0.17102   0.17376   0.18029   0.18622   0.19052
 Alpha virt. eigenvalues --    0.19541   0.19905   0.20182   0.20744   0.21173
 Alpha virt. eigenvalues --    0.22401   0.22570   0.22767   0.23475   0.24556
 Alpha virt. eigenvalues --    0.24901   0.25190   0.25515   0.26431   0.27241
 Alpha virt. eigenvalues --    0.27634   0.29276   0.29904   0.30570   0.31396
 Alpha virt. eigenvalues --    0.33852   0.34103   0.35931   0.37235   0.45921
 Alpha virt. eigenvalues --    0.47532   0.49571   0.51816   0.52467   0.52852
 Alpha virt. eigenvalues --    0.53294   0.54002   0.54849   0.55467   0.57319
 Alpha virt. eigenvalues --    0.58576   0.59271   0.60578   0.61190   0.61733
 Alpha virt. eigenvalues --    0.62568   0.63338   0.63585   0.65249   0.65429
 Alpha virt. eigenvalues --    0.66044   0.67805   0.68474   0.69327   0.70168
 Alpha virt. eigenvalues --    0.72509   0.72875   0.73553   0.74688   0.75417
 Alpha virt. eigenvalues --    0.76462   0.78009   0.78302   0.79328   0.80011
 Alpha virt. eigenvalues --    0.81239   0.82020   0.82814   0.83024   0.84229
 Alpha virt. eigenvalues --    0.84452   0.85187   0.85674   0.86417   0.87380
 Alpha virt. eigenvalues --    0.88231   0.88608   0.89239   0.90150   0.90597
 Alpha virt. eigenvalues --    0.90669   0.91039   0.92220   0.92716   0.93184
 Alpha virt. eigenvalues --    0.94398   0.94860   0.95076   0.96175   0.96754
 Alpha virt. eigenvalues --    0.97834   0.98382   0.99452   0.99711   1.00954
 Alpha virt. eigenvalues --    1.01607   1.03492   1.03815   1.04305   1.05567
 Alpha virt. eigenvalues --    1.06520   1.07215   1.09309   1.09744   1.11410
 Alpha virt. eigenvalues --    1.11954   1.12993   1.13321   1.15588   1.17822
 Alpha virt. eigenvalues --    1.17903   1.19999   1.23693   1.25080   1.26006
 Alpha virt. eigenvalues --    1.29338   1.33328   1.36392   1.37708   1.39355
 Alpha virt. eigenvalues --    1.40948   1.42926   1.43274   1.44793   1.45964
 Alpha virt. eigenvalues --    1.49626   1.51315   1.54103   1.56825   1.61403
 Alpha virt. eigenvalues --    1.62440   1.62940   1.64719   1.65507   1.67572
 Alpha virt. eigenvalues --    1.68727   1.69349   1.71386   1.72304   1.74302
 Alpha virt. eigenvalues --    1.74459   1.77212   1.77820   1.77984   1.79597
 Alpha virt. eigenvalues --    1.81352   1.81934   1.83309   1.83684   1.85984
 Alpha virt. eigenvalues --    1.87230   1.88785   1.89125   1.90160   1.90761
 Alpha virt. eigenvalues --    1.92236   1.92763   1.93725   1.94893   1.96297
 Alpha virt. eigenvalues --    1.97336   1.98504   1.98856   2.01691   2.03360
 Alpha virt. eigenvalues --    2.04546   2.05169   2.06443   2.07400   2.08561
 Alpha virt. eigenvalues --    2.11526   2.11790   2.13231   2.14536   2.15617
 Alpha virt. eigenvalues --    2.17470   2.18778   2.20830   2.23138   2.24760
 Alpha virt. eigenvalues --    2.24910   2.26808   2.27372   2.28039   2.28514
 Alpha virt. eigenvalues --    2.30200   2.31848   2.33279   2.35413   2.36253
 Alpha virt. eigenvalues --    2.37079   2.37632   2.39500   2.41290   2.41980
 Alpha virt. eigenvalues --    2.43569   2.44561   2.46309   2.47119   2.49676
 Alpha virt. eigenvalues --    2.50712   2.51304   2.53865   2.56212   2.58239
 Alpha virt. eigenvalues --    2.59874   2.61884   2.63697   2.67417   2.67621
 Alpha virt. eigenvalues --    2.69527   2.74534   2.75021   2.76722   2.77047
 Alpha virt. eigenvalues --    2.80515   2.82088   2.85388   2.86355   2.90898
 Alpha virt. eigenvalues --    2.92761   2.94905   2.99201   3.01592   3.17893
 Alpha virt. eigenvalues --    3.21333   3.79184   3.83320   3.89490   4.01167
 Alpha virt. eigenvalues --    4.13272   4.21320   4.24147   4.27419   4.29508
 Alpha virt. eigenvalues --    4.32622   4.36521   4.40921   4.46560   4.54119
 Alpha virt. eigenvalues --    4.60725   4.66582   4.74120   4.77360   4.77637
          Condensed to atoms (all electrons):
               1          2          3          4          5          6
     1  C    5.111714   0.525417  -0.051730  -0.004426  -0.004761  -0.027694
     2  C    0.525417   4.998752   0.320420  -0.015548  -0.005624  -0.007698
     3  C   -0.051730   0.320420   5.242507   0.334499  -0.038650  -0.000579
     4  C   -0.004426  -0.015548   0.334499   5.077535   0.353251  -0.043076
     5  C   -0.004761  -0.005624  -0.038650   0.353251   5.060898   0.358905
     6  C   -0.027694  -0.007698  -0.000579  -0.043076   0.358905   5.078239
     7  C    0.345458  -0.066271  -0.011172   0.000260  -0.041092   0.357125
     8  C    0.345989   0.009492   0.005579  -0.000197  -0.000042   0.004327
     9  C   -0.143424  -0.079383   0.007860  -0.000184  -0.000004  -0.000098
    10  C   -0.011542   0.412626  -0.058478   0.002433  -0.000053  -0.000156
    11  O   -0.086480   0.005192  -0.000112   0.000002  -0.000005   0.000271
    12  C   -0.036423  -0.002000   0.001373  -0.003875  -0.002963  -0.050141
    13  C    0.001549  -0.060021  -0.005620   0.000266  -0.000004   0.000014
    14  O   -0.000172  -0.044836  -0.006489  -0.000365  -0.000003   0.000000
    15  C    0.000302   0.002970  -0.028421   0.353755  -0.027155   0.003511
    16  O   -0.000003  -0.000033   0.002000  -0.054760   0.002649   0.000404
    17  C   -0.000024   0.000363  -0.005049  -0.050172  -0.009950   0.000048
    18  C    0.000029   0.000011  -0.002949  -0.060155   0.004619  -0.000064
    19  O    0.000000  -0.000117   0.000132  -0.009649   0.000306   0.000000
    20  H   -0.005300  -0.023700   0.351983  -0.027571  -0.006849  -0.000228
    21  H    0.004803  -0.039586   0.358925  -0.042633   0.004670   0.000041
    22  H   -0.002248   0.000661  -0.054772   0.357379  -0.043495  -0.003095
    23  H   -0.000041   0.000028  -0.004272  -0.038253   0.366570  -0.033519
    24  H   -0.000374   0.000002   0.005357  -0.031515   0.368845  -0.037439
    25  H   -0.004500  -0.000105   0.003984  -0.005269  -0.037511   0.369935
    26  H    0.005307   0.000329  -0.000112   0.004644  -0.033130   0.365482
    27  H   -0.050967   0.004217  -0.000214  -0.000055   0.004846  -0.042173
    28  H    0.004033   0.000837  -0.000104   0.000006   0.000000   0.000001
    29  H    0.004141   0.001616  -0.000149   0.000002   0.000000   0.000003
    30  H    0.004637  -0.000006  -0.000033   0.000228  -0.001038  -0.003359
    31  H   -0.005892   0.001392  -0.000385  -0.000152   0.003301  -0.006351
    32  H   -0.007764  -0.000049  -0.000015   0.000065  -0.000015   0.005262
    33  H   -0.000135  -0.008533   0.003169   0.000017   0.000001   0.000000
    34  H   -0.000103   0.005307  -0.000047  -0.000002   0.000000   0.000000
    35  H    0.000537   0.000933   0.000065  -0.000013   0.000000   0.000000
    36  H    0.002507  -0.000443  -0.000700   0.000024   0.000007   0.000002
    37  H    0.000000   0.000002  -0.000162   0.006556   0.000025  -0.000003
    38  H   -0.000001   0.000133   0.002223  -0.004859   0.000455  -0.000009
    39  H    0.000003  -0.000030   0.000108  -0.006879   0.001566  -0.000109
    40  H    0.000000  -0.000003  -0.000035   0.005321   0.000070   0.000001
    41  H   -0.000003   0.000006   0.000337  -0.004624  -0.000121  -0.000005
    42  H    0.000000  -0.000001   0.000051   0.005530  -0.000082   0.000001
    43  H   -0.000003   0.000009   0.000093  -0.000748  -0.000379  -0.000003
               7          8          9         10         11         12
     1  C    0.345458   0.345989  -0.143424  -0.011542  -0.086480  -0.036423
     2  C   -0.066271   0.009492  -0.079383   0.412626   0.005192  -0.002000
     3  C   -0.011172   0.005579   0.007860  -0.058478  -0.000112   0.001373
     4  C    0.000260  -0.000197  -0.000184   0.002433   0.000002  -0.003875
     5  C   -0.041092  -0.000042  -0.000004  -0.000053  -0.000005  -0.002963
     6  C    0.357125   0.004327  -0.000098  -0.000156   0.000271  -0.050141
     7  C    5.023614  -0.053181   0.007926   0.005572   0.000775   0.354923
     8  C   -0.053181   4.531638   0.331124  -0.059152   0.525547  -0.001063
     9  C    0.007926   0.331124   5.485788   0.290524  -0.077691  -0.000258
    10  C    0.005572  -0.059152   0.290524   4.723229   0.004194  -0.000146
    11  O    0.000775   0.525547  -0.077691   0.004194   8.201910  -0.003884
    12  C    0.354923  -0.001063  -0.000258  -0.000146  -0.003884   5.150943
    13  C   -0.000155  -0.000166  -0.056139   0.368872  -0.000074  -0.000003
    14  O   -0.000067   0.001500  -0.052788   0.201486  -0.000021   0.000007
    15  C   -0.000060  -0.000001   0.000002  -0.000108   0.000000   0.000016
    16  O   -0.000001   0.000000   0.000000   0.000000   0.000000  -0.000005
    17  C    0.000007   0.000000   0.000000   0.000005   0.000000  -0.000002
    18  C   -0.000003   0.000000   0.000000  -0.000019   0.000000   0.000002
    19  O   -0.000001   0.000000   0.000000  -0.000003   0.000000   0.000003
    20  H    0.001100  -0.000109  -0.000164   0.000730   0.000002  -0.000065
    21  H   -0.000073  -0.000109   0.000667  -0.006578   0.000001   0.000004
    22  H    0.003945  -0.000083  -0.000057   0.000309   0.000000  -0.001078
    23  H    0.005245   0.000003   0.000000   0.000001   0.000000  -0.000031
    24  H   -0.005934  -0.000003   0.000000   0.000005   0.000000   0.004608
    25  H   -0.037621   0.000063  -0.000008  -0.000049  -0.000002   0.005770
    26  H   -0.031426  -0.000106   0.000003   0.000003   0.000003  -0.004718
    27  H    0.374869  -0.006652   0.000582  -0.000226   0.009471  -0.043928
    28  H   -0.000080  -0.016821   0.344960  -0.022579  -0.000511   0.000021
    29  H   -0.000074  -0.017123   0.339823  -0.025586  -0.000144  -0.000004
    30  H   -0.031161  -0.000037   0.000004   0.000003   0.000027   0.368330
    31  H   -0.031029  -0.000226   0.000021  -0.000021   0.000056   0.372600
    32  H   -0.027249   0.003119   0.000102  -0.000002   0.007056   0.365249
    33  H   -0.000002  -0.000074   0.005356  -0.023256   0.000001   0.000000
    34  H    0.000004   0.000291  -0.008013  -0.022431   0.000000   0.000000
    35  H   -0.000032  -0.000067  -0.001007  -0.024870  -0.000013   0.000000
    36  H   -0.000072   0.000035  -0.000643  -0.023222  -0.000030  -0.000005
    37  H    0.000000   0.000000   0.000000   0.000000   0.000000   0.000000
    38  H    0.000000   0.000000   0.000000   0.000001   0.000000   0.000000
    39  H    0.000000   0.000000   0.000000   0.000000   0.000000   0.000000
    40  H    0.000000   0.000000   0.000000   0.000000   0.000000   0.000000
    41  H    0.000000   0.000000   0.000000  -0.000028   0.000000   0.000000
    42  H    0.000000   0.000000   0.000000   0.000000   0.000000   0.000000
    43  H    0.000000   0.000000   0.000000   0.000001   0.000000  -0.000005
              13         14         15         16         17         18
     1  C    0.001549  -0.000172   0.000302  -0.000003  -0.000024   0.000029
     2  C   -0.060021  -0.044836   0.002970  -0.000033   0.000363   0.000011
     3  C   -0.005620  -0.006489  -0.028421   0.002000  -0.005049  -0.002949
     4  C    0.000266  -0.000365   0.353755  -0.054760  -0.050172  -0.060155
     5  C   -0.000004  -0.000003  -0.027155   0.002649  -0.009950   0.004619
     6  C    0.000014   0.000000   0.003511   0.000404   0.000048  -0.000064
     7  C   -0.000155  -0.000067  -0.000060  -0.000001   0.000007  -0.000003
     8  C   -0.000166   0.001500  -0.000001   0.000000   0.000000   0.000000
     9  C   -0.056139  -0.052788   0.000002   0.000000   0.000000   0.000000
    10  C    0.368872   0.201486  -0.000108   0.000000   0.000005  -0.000019
    11  O   -0.000074  -0.000021   0.000000   0.000000   0.000000   0.000000
    12  C   -0.000003   0.000007   0.000016  -0.000005  -0.000002   0.000002
    13  C    5.201860  -0.055642   0.000005   0.000000  -0.000001   0.000002
    14  O   -0.055642   8.398520  -0.000026   0.000000   0.000001  -0.000028
    15  C    0.000005  -0.000026   4.752011   0.203736   0.350079   0.374297
    16  O    0.000000   0.000000   0.203736   8.385506  -0.044893  -0.052336
    17  C   -0.000001   0.000001   0.350079  -0.044893   5.237782  -0.062948
    18  C    0.000002  -0.000028   0.374297  -0.052336  -0.062948   4.928936
    19  O    0.000000  -0.000033  -0.035020  -0.009030   0.003114   0.250827
    20  H    0.001214   0.000287  -0.003525  -0.000029   0.002232  -0.000142
    21  H   -0.002711   0.014888  -0.004367   0.000047  -0.001773   0.002681
    22  H    0.000008   0.000067  -0.038923  -0.001017   0.006671  -0.013353
    23  H    0.000000   0.000000  -0.006265   0.000029   0.002226   0.000089
    24  H    0.000000   0.000000  -0.004931   0.007144   0.000321   0.000067
    25  H   -0.000004   0.000001  -0.000100  -0.000003   0.000020  -0.000002
    26  H    0.000000   0.000000  -0.000077   0.000000  -0.000005   0.000001
    27  H    0.000023  -0.000001   0.000002   0.000000   0.000000   0.000000
    28  H    0.001902   0.002702   0.000000   0.000000   0.000000   0.000000
    29  H   -0.001923   0.002675   0.000000   0.000000   0.000000   0.000000
    30  H    0.000000   0.000000  -0.000002   0.000000   0.000000   0.000000
    31  H    0.000001  -0.000001   0.000037   0.000003   0.000000   0.000002
    32  H    0.000000   0.000000   0.000000   0.000000   0.000000   0.000000
    33  H    0.360805   0.000335   0.000000   0.000000   0.000001  -0.000006
    34  H    0.361605   0.001077   0.000000   0.000000   0.000000   0.000000
    35  H    0.363874   0.003055   0.000000   0.000000   0.000000   0.000000
    36  H    0.007308   0.235594  -0.000055   0.000000   0.000002   0.000021
    37  H    0.000000   0.000000  -0.020585   0.236310  -0.004913  -0.001760
    38  H    0.000000  -0.000002  -0.024599   0.003641   0.353325   0.000653
    39  H    0.000000   0.000000  -0.021889   0.000570   0.361826   0.004680
    40  H    0.000000   0.000000  -0.025887  -0.002707   0.363216  -0.007334
    41  H   -0.000001   0.000186  -0.025161   0.003887   0.000612   0.354506
    42  H    0.000000   0.000000  -0.031649  -0.003877  -0.002645   0.356184
    43  H    0.000000   0.000000  -0.011556   0.028890   0.000995  -0.037158
              19         20         21         22         23         24
     1  C    0.000000  -0.005300   0.004803  -0.002248  -0.000041  -0.000374
     2  C   -0.000117  -0.023700  -0.039586   0.000661   0.000028   0.000002
     3  C    0.000132   0.351983   0.358925  -0.054772  -0.004272   0.005357
     4  C   -0.009649  -0.027571  -0.042633   0.357379  -0.038253  -0.031515
     5  C    0.000306  -0.006849   0.004670  -0.043495   0.366570   0.368845
     6  C    0.000000  -0.000228   0.000041  -0.003095  -0.033519  -0.037439
     7  C   -0.000001   0.001100  -0.000073   0.003945   0.005245  -0.005934
     8  C    0.000000  -0.000109  -0.000109  -0.000083   0.000003  -0.000003
     9  C    0.000000  -0.000164   0.000667  -0.000057   0.000000   0.000000
    10  C   -0.000003   0.000730  -0.006578   0.000309   0.000001   0.000005
    11  O    0.000000   0.000002   0.000001   0.000000   0.000000   0.000000
    12  C    0.000003  -0.000065   0.000004  -0.001078  -0.000031   0.004608
    13  C    0.000000   0.001214  -0.002711   0.000008   0.000000   0.000000
    14  O   -0.000033   0.000287   0.014888   0.000067   0.000000   0.000000
    15  C   -0.035020  -0.003525  -0.004367  -0.038923  -0.006265  -0.004931
    16  O   -0.009030  -0.000029   0.000047  -0.001017   0.000029   0.007144
    17  C    0.003114   0.002232  -0.001773   0.006671   0.002226   0.000321
    18  C    0.250827  -0.000142   0.002681  -0.013353   0.000089   0.000067
    19  O    8.317716  -0.000006   0.000149   0.020390  -0.000006  -0.000004
    20  H   -0.000006   0.546089  -0.030663   0.005219   0.002725   0.000076
    21  H    0.000149  -0.030663   0.563229  -0.000928  -0.000117  -0.000151
    22  H    0.020390   0.005219  -0.000928   0.616214   0.005889  -0.008167
    23  H   -0.000006   0.002725  -0.000117   0.005889   0.596593  -0.036795
    24  H   -0.000004   0.000076  -0.000151  -0.008167  -0.036795   0.598625
    25  H    0.000000   0.001054  -0.000005  -0.000163  -0.006853   0.005879
    26  H    0.000000  -0.000086   0.000001  -0.000109  -0.000677  -0.006665
    27  H    0.000000   0.000047   0.000003   0.000028  -0.000163  -0.000084
    28  H    0.000000  -0.000004  -0.000004  -0.000002   0.000000   0.000000
    29  H    0.000000   0.000013  -0.000029   0.000001   0.000000   0.000000
    30  H    0.000000   0.000002   0.000000  -0.000002  -0.000016   0.000540
    31  H   -0.000078   0.000012   0.000003   0.005218  -0.000015  -0.000284
    32  H    0.000000   0.000000   0.000000  -0.000044   0.000000  -0.000052
    33  H    0.000000   0.000182   0.003066   0.000000   0.000000   0.000000
    34  H    0.000000   0.000002  -0.000124   0.000000   0.000000   0.000000
    35  H    0.000000   0.000102   0.000180   0.000000   0.000000   0.000000
    36  H    0.000738   0.000033  -0.000449   0.000609   0.000000   0.000000
    37  H    0.000225   0.000002  -0.000007  -0.000199  -0.000191  -0.000149
    38  H    0.000007   0.000730   0.001206  -0.000034  -0.000007  -0.000028
    39  H   -0.000064   0.000168   0.000115  -0.000084   0.005920   0.000080
    40  H    0.000007  -0.000019  -0.000078  -0.000114  -0.000188  -0.000016
    41  H   -0.035059   0.000012   0.004857  -0.000527  -0.000002  -0.000005
    42  H   -0.043378  -0.000009  -0.000146   0.000667  -0.000006   0.000000
    43  H    0.233475   0.000002  -0.000030   0.001864   0.000004   0.000074
              25         26         27         28         29         30
     1  C   -0.004500   0.005307  -0.050967   0.004033   0.004141   0.004637
     2  C   -0.000105   0.000329   0.004217   0.000837   0.001616  -0.000006
     3  C    0.003984  -0.000112  -0.000214  -0.000104  -0.000149  -0.000033
     4  C   -0.005269   0.004644  -0.000055   0.000006   0.000002   0.000228
     5  C   -0.037511  -0.033130   0.004846   0.000000   0.000000  -0.001038
     6  C    0.369935   0.365482  -0.042173   0.000001   0.000003  -0.003359
     7  C   -0.037621  -0.031426   0.374869  -0.000080  -0.000074  -0.031161
     8  C    0.000063  -0.000106  -0.006652  -0.016821  -0.017123  -0.000037
     9  C   -0.000008   0.000003   0.000582   0.344960   0.339823   0.000004
    10  C   -0.000049   0.000003  -0.000226  -0.022579  -0.025586   0.000003
    11  O   -0.000002   0.000003   0.009471  -0.000511  -0.000144   0.000027
    12  C    0.005770  -0.004718  -0.043928   0.000021  -0.000004   0.368330
    13  C   -0.000004   0.000000   0.000023   0.001902  -0.001923   0.000000
    14  O    0.000001   0.000000  -0.000001   0.002702   0.002675   0.000000
    15  C   -0.000100  -0.000077   0.000002   0.000000   0.000000  -0.000002
    16  O   -0.000003   0.000000   0.000000   0.000000   0.000000   0.000000
    17  C    0.000020  -0.000005   0.000000   0.000000   0.000000   0.000000
    18  C   -0.000002   0.000001   0.000000   0.000000   0.000000   0.000000
    19  O    0.000000   0.000000   0.000000   0.000000   0.000000   0.000000
    20  H    0.001054  -0.000086   0.000047  -0.000004   0.000013   0.000002
    21  H   -0.000005   0.000001   0.000003  -0.000004  -0.000029   0.000000
    22  H   -0.000163  -0.000109   0.000028  -0.000002   0.000001  -0.000002
    23  H   -0.006853  -0.000677  -0.000163   0.000000   0.000000  -0.000016
    24  H    0.005879  -0.006665  -0.000084   0.000000   0.000000   0.000540
    25  H    0.603713  -0.036641  -0.002880   0.000000   0.000000  -0.000011
    26  H   -0.036641   0.596826  -0.004809   0.000000   0.000000   0.003936
    27  H   -0.002880  -0.004809   0.611693  -0.000014  -0.000002  -0.002847
    28  H    0.000000   0.000000  -0.000014   0.501568  -0.016691   0.000000
    29  H    0.000000   0.000000  -0.000002  -0.016691   0.515216   0.000000
    30  H   -0.000011   0.003936  -0.002847   0.000000   0.000000   0.564097
    31  H   -0.000054  -0.000157   0.005543  -0.000003   0.000000  -0.028892
    32  H   -0.000163  -0.000029  -0.004336  -0.000003   0.000001  -0.028411
    33  H   -0.000002   0.000000   0.000000  -0.000175   0.000125   0.000000
    34  H    0.000000   0.000000   0.000000   0.000504   0.001655   0.000000
    35  H    0.000015   0.000000  -0.000001   0.000076   0.000905   0.000000
    36  H    0.000000   0.000000   0.000003   0.001196  -0.000078   0.000000
    37  H    0.000000   0.000000   0.000000   0.000000   0.000000   0.000000
    38  H   -0.000005   0.000000   0.000000   0.000000   0.000000   0.000000
    39  H   -0.000010   0.000009   0.000000   0.000000   0.000000   0.000000
    40  H    0.000000   0.000000   0.000000   0.000000   0.000000   0.000000
    41  H    0.000000   0.000000   0.000000   0.000000   0.000000   0.000000
    42  H    0.000000   0.000000   0.000000   0.000000   0.000000   0.000000
    43  H    0.000000   0.000000   0.000000   0.000000   0.000000   0.000000
              31         32         33         34         35         36
     1  C   -0.005892  -0.007764  -0.000135  -0.000103   0.000537   0.002507
     2  C    0.001392  -0.000049  -0.008533   0.005307   0.000933  -0.000443
     3  C   -0.000385  -0.000015   0.003169  -0.000047   0.000065  -0.000700
     4  C   -0.000152   0.000065   0.000017  -0.000002  -0.000013   0.000024
     5  C    0.003301  -0.000015   0.000001   0.000000   0.000000   0.000007
     6  C   -0.006351   0.005262   0.000000   0.000000   0.000000   0.000002
     7  C   -0.031029  -0.027249  -0.000002   0.000004  -0.000032  -0.000072
     8  C   -0.000226   0.003119  -0.000074   0.000291  -0.000067   0.000035
     9  C    0.000021   0.000102   0.005356  -0.008013  -0.001007  -0.000643
    10  C   -0.000021  -0.000002  -0.023256  -0.022431  -0.024870  -0.023222
    11  O    0.000056   0.007056   0.000001   0.000000  -0.000013  -0.000030
    12  C    0.372600   0.365249   0.000000   0.000000   0.000000  -0.000005
    13  C    0.000001   0.000000   0.360805   0.361605   0.363874   0.007308
    14  O   -0.000001   0.000000   0.000335   0.001077   0.003055   0.235594
    15  C    0.000037   0.000000   0.000000   0.000000   0.000000  -0.000055
    16  O    0.000003   0.000000   0.000000   0.000000   0.000000   0.000000
    17  C    0.000000   0.000000   0.000001   0.000000   0.000000   0.000002
    18  C    0.000002   0.000000  -0.000006   0.000000   0.000000   0.000021
    19  O   -0.000078   0.000000   0.000000   0.000000   0.000000   0.000738
    20  H    0.000012   0.000000   0.000182   0.000002   0.000102   0.000033
    21  H    0.000003   0.000000   0.003066  -0.000124   0.000180  -0.000449
    22  H    0.005218  -0.000044   0.000000   0.000000   0.000000   0.000609
    23  H   -0.000015   0.000000   0.000000   0.000000   0.000000   0.000000
    24  H   -0.000284  -0.000052   0.000000   0.000000   0.000000   0.000000
    25  H   -0.000054  -0.000163  -0.000002   0.000000   0.000015   0.000000
    26  H   -0.000157  -0.000029   0.000000   0.000000   0.000000   0.000000
    27  H    0.005543  -0.004336   0.000000   0.000000  -0.000001   0.000003
    28  H   -0.000003  -0.000003  -0.000175   0.000504   0.000076   0.001196
    29  H    0.000000   0.000001   0.000125   0.001655   0.000905  -0.000078
    30  H   -0.028892  -0.028411   0.000000   0.000000   0.000000   0.000000
    31  H    0.552361  -0.030158   0.000000   0.000000   0.000000   0.000010
    32  H   -0.030158   0.563856   0.000000   0.000000   0.000000  -0.000001
    33  H    0.000000   0.000000   0.550842  -0.030583  -0.025548  -0.000125
    34  H    0.000000   0.000000  -0.030583   0.549113  -0.025654  -0.000214
    35  H    0.000000   0.000000  -0.025548  -0.025654   0.536562  -0.000237
    36  H    0.000010  -0.000001  -0.000125  -0.000214  -0.000237   0.343880
    37  H    0.000000   0.000000   0.000000   0.000000   0.000000   0.000000
    38  H    0.000000   0.000000   0.000008   0.000000   0.000000  -0.000001
    39  H    0.000000   0.000000   0.000000   0.000000   0.000000   0.000000
    40  H    0.000000   0.000000   0.000000   0.000000   0.000000   0.000000
    41  H    0.000001   0.000000   0.000003   0.000000   0.000000  -0.000094
    42  H    0.000000   0.000000   0.000000   0.000000   0.000000   0.000007
    43  H    0.000048   0.000000   0.000000   0.000000   0.000000  -0.000018
              37         38         39         40         41         42
     1  C    0.000000  -0.000001   0.000003   0.000000  -0.000003   0.000000
     2  C    0.000002   0.000133  -0.000030  -0.000003   0.000006  -0.000001
     3  C   -0.000162   0.002223   0.000108  -0.000035   0.000337   0.000051
     4  C    0.006556  -0.004859  -0.006879   0.005321  -0.004624   0.005530
     5  C    0.000025   0.000455   0.001566   0.000070  -0.000121  -0.000082
     6  C   -0.000003  -0.000009  -0.000109   0.000001  -0.000005   0.000001
     7  C    0.000000   0.000000   0.000000   0.000000   0.000000   0.000000
     8  C    0.000000   0.000000   0.000000   0.000000   0.000000   0.000000
     9  C    0.000000   0.000000   0.000000   0.000000   0.000000   0.000000
    10  C    0.000000   0.000001   0.000000   0.000000  -0.000028   0.000000
    11  O    0.000000   0.000000   0.000000   0.000000   0.000000   0.000000
    12  C    0.000000   0.000000   0.000000   0.000000   0.000000   0.000000
    13  C    0.000000   0.000000   0.000000   0.000000  -0.000001   0.000000
    14  O    0.000000  -0.000002   0.000000   0.000000   0.000186   0.000000
    15  C   -0.020585  -0.024599  -0.021889  -0.025887  -0.025161  -0.031649
    16  O    0.236310   0.003641   0.000570  -0.002707   0.003887  -0.003877
    17  C   -0.004913   0.353325   0.361826   0.363216   0.000612  -0.002645
    18  C   -0.001760   0.000653   0.004680  -0.007334   0.354506   0.356184
    19  O    0.000225   0.000007  -0.000064   0.000007  -0.035059  -0.043378
    20  H    0.000002   0.000730   0.000168  -0.000019   0.000012  -0.000009
    21  H   -0.000007   0.001206   0.000115  -0.000078   0.004857  -0.000146
    22  H   -0.000199  -0.000034  -0.000084  -0.000114  -0.000527   0.000667
    23  H   -0.000191  -0.000007   0.005920  -0.000188  -0.000002  -0.000006
    24  H   -0.000149  -0.000028   0.000080  -0.000016  -0.000005   0.000000
    25  H    0.000000  -0.000005  -0.000010   0.000000   0.000000   0.000000
    26  H    0.000000   0.000000   0.000009   0.000000   0.000000   0.000000
    27  H    0.000000   0.000000   0.000000   0.000000   0.000000   0.000000
    28  H    0.000000   0.000000   0.000000   0.000000   0.000000   0.000000
    29  H    0.000000   0.000000   0.000000   0.000000   0.000000   0.000000
    30  H    0.000000   0.000000   0.000000   0.000000   0.000000   0.000000
    31  H    0.000000   0.000000   0.000000   0.000000   0.000001   0.000000
    32  H    0.000000   0.000000   0.000000   0.000000   0.000000   0.000000
    33  H    0.000000   0.000008   0.000000   0.000000   0.000003   0.000000
    34  H    0.000000   0.000000   0.000000   0.000000   0.000000   0.000000
    35  H    0.000000   0.000000   0.000000   0.000000   0.000000   0.000000
    36  H    0.000000  -0.000001   0.000000   0.000000  -0.000094   0.000007
    37  H    0.340238  -0.000059  -0.000316   0.005317  -0.000077   0.003758
    38  H   -0.000059   0.550479  -0.024472  -0.026447   0.000707  -0.000070
    39  H   -0.000316  -0.024472   0.543645  -0.032644  -0.000177  -0.000217
    40  H    0.005317  -0.026447  -0.032644   0.558783   0.000037   0.005109
    41  H   -0.000077   0.000707  -0.000177   0.000037   0.569403  -0.041628
    42  H    0.003758  -0.000070  -0.000217   0.005109  -0.041628   0.615289
    43  H   -0.000623  -0.000053  -0.000014   0.000004   0.006764  -0.001878
              43
     1  C   -0.000003
     2  C    0.000009
     3  C    0.000093
     4  C   -0.000748
     5  C   -0.000379
     6  C   -0.000003
     7  C    0.000000
     8  C    0.000000
     9  C    0.000000
    10  C    0.000001
    11  O    0.000000
    12  C   -0.000005
    13  C    0.000000
    14  O    0.000000
    15  C   -0.011556
    16  O    0.028890
    17  C    0.000995
    18  C   -0.037158
    19  O    0.233475
    20  H    0.000002
    21  H   -0.000030
    22  H    0.001864
    23  H    0.000004
    24  H    0.000074
    25  H    0.000000
    26  H    0.000000
    27  H    0.000000
    28  H    0.000000
    29  H    0.000000
    30  H    0.000000
    31  H    0.000048
    32  H    0.000000
    33  H    0.000000
    34  H    0.000000
    35  H    0.000000
    36  H   -0.000018
    37  H   -0.000623
    38  H   -0.000053
    39  H   -0.000014
    40  H    0.000004
    41  H    0.006764
    42  H   -0.001878
    43  H    0.357175
 Mulliken charges:
               1
     1  C    0.087584
     2  C    0.063269
     3  C   -0.370416
     4  C   -0.096796
     5  C   -0.278057
     6  C   -0.287773
     7  C   -0.144064
     8  C    0.396504
     9  C   -0.394882
    10  C    0.268513
    11  O   -0.585540
    12  C   -0.473252
    13  C   -0.486844
    14  O   -0.701907
    15  C    0.269642
    16  O   -0.706125
    17  C   -0.500471
    18  C   -0.039352
    19  O   -0.694642
    20  H    0.184450
    21  H    0.171025
    22  H    0.143356
    23  H    0.142095
    24  H    0.140975
    25  H    0.141526
    26  H    0.142204
    27  H    0.148026
    28  H    0.199183
    29  H    0.195630
    30  H    0.154012
    31  H    0.163090
    32  H    0.153580
    33  H    0.164524
    34  H    0.167613
    35  H    0.171138
    36  H    0.434413
    37  H    0.436611
    38  H    0.167078
    39  H    0.168216
    40  H    0.157608
    41  H    0.166191
    42  H    0.138989
    43  H    0.423072
 Sum of Mulliken charges =   0.00000
 Mulliken charges with hydrogens summed into heavy atoms:
               1
     1  C    0.087584
     2  C    0.063269
     3  C   -0.014941
     4  C    0.046560
     5  C    0.005013
     6  C   -0.004042
     7  C    0.003962
     8  C    0.396504
     9  C   -0.000069
    10  C    0.268513
    11  O   -0.585540
    12  C   -0.002569
    13  C    0.016431
    14  O   -0.267494
    15  C    0.269642
    16  O   -0.269514
    17  C   -0.007569
    18  C    0.265828
    19  O   -0.271569
 Electronic spatial extent (au):  <R**2>=           5216.3326
 Charge=              0.0000 electrons
 Dipole moment (field-independent basis, Debye):
    X=              5.9630    Y=             -1.3629    Z=             -3.7743  Tot=              7.1875
 Quadrupole moment (field-independent basis, Debye-Ang):
   XX=           -115.5144   YY=           -123.6201   ZZ=           -114.0233
   XY=              7.4598   XZ=              1.7654   YZ=              3.5643
 Traceless Quadrupole moment (field-independent basis, Debye-Ang):
   XX=              2.2048   YY=             -5.9008   ZZ=              3.6959
   XY=              7.4598   XZ=              1.7654   YZ=              3.5643
 Octapole moment (field-independent basis, Debye-Ang**2):
  XXX=            187.0884  YYY=             15.8925  ZZZ=              8.3473  XYY=             15.2090
  XXY=            -62.5612  XXZ=            -23.4125  XZZ=             -4.6890  YZZ=              3.0460
  YYZ=            -13.6714  XYZ=             13.2408
 Hexadecapole moment (field-independent basis, Debye-Ang**3):
 XXXX=          -3748.6845 YYYY=          -1986.2896 ZZZZ=           -831.1984 XXXY=            175.0473
 XXXZ=            127.5105 YYYX=            -19.9168 YYYZ=             11.9866 ZZZX=             -5.5567
 ZZZY=              7.5135 XXYY=          -1048.8574 XXZZ=           -795.9409 YYZZ=           -474.2742
 XXYZ=             -9.2874 YYXZ=             14.5807 ZZXY=             44.4262
 N-N= 1.619199643292D+03 E-N=-5.304050659474D+03  KE= 8.789705158497D+02
 D1PCM: PCM CHGder 1st derivatives, ID1Alg=3 FixD1E=F DoIter=F DoCFld=F I1PDM=0.
 Calling FoFJK, ICntrl=      2127 FMM=F ISym2X=0 I1Cent= 0 IOpClX= 0 NMat=1 NMatS=1 NMatT=0.
 ***** Axes restored to original set *****
 -------------------------------------------------------------------
 Center     Atomic                   Forces (Hartrees/Bohr)
 Number     Number              X              Y              Z
 -------------------------------------------------------------------
      1        6          -0.017113476   -0.010878897    0.000527973
      2        6           0.021774748    0.003022147   -0.010132992
      3        6           0.002500384   -0.006131067    0.002863937
      4        6           0.003944060    0.008881028    0.003826828
      5        6           0.006911369    0.003668138    0.002046018
      6        6          -0.000033742   -0.003011570   -0.005640383
      7        6           0.003640825    0.005167977   -0.004418232
      8        6           0.001230869    0.018320262    0.003336458
      9        6           0.002395688    0.007451169   -0.006773511
     10        6          -0.006679851   -0.006618289    0.002029812
     11        8          -0.015444047    0.011691261    0.005111454
     12        6          -0.001400725    0.003154508    0.006715096
     13        6           0.005528055   -0.008337186   -0.002250132
     14        8           0.011277977   -0.014944068    0.002683502
     15        6           0.005027967   -0.008818167   -0.007944518
     16        8          -0.004825880    0.006978112    0.004339585
     17        6           0.000159953   -0.000183749   -0.001661826
     18        6          -0.001221602    0.007811430    0.005398024
     19        8          -0.007081927    0.000527669    0.004534310
     20        1           0.000696876    0.000746366   -0.001565471
     21        1          -0.000824726   -0.001354421   -0.001076607
     22        1           0.000564423   -0.004667187   -0.000850110
     23        1           0.001043529   -0.000378372   -0.000923588
     24        1           0.000806091   -0.002404373   -0.000212911
     25        1          -0.002564636   -0.000796453    0.000942189
     26        1          -0.000357790   -0.000007507    0.001045503
     27        1          -0.002772452   -0.001745058    0.002058303
     28        1          -0.000884372   -0.002735131   -0.001614029
     29        1          -0.002612358   -0.001869455    0.003162850
     30        1           0.000351351    0.001147550   -0.000299580
     31        1           0.001185329   -0.000505712   -0.000208403
     32        1          -0.000553656   -0.000310191    0.000049928
     33        1           0.001217861    0.002194230   -0.000333042
     34        1          -0.001562155    0.001161342    0.001565004
     35        1          -0.000329269    0.000976769    0.002129423
     36        1          -0.002439179   -0.000666676   -0.001010607
     37        1          -0.001569731   -0.001672893   -0.000001692
     38        1          -0.000220100   -0.000480490   -0.000575927
     39        1          -0.002881134    0.000935205   -0.000244389
     40        1           0.000169894   -0.002245303    0.002211569
     41        1          -0.002044353    0.000322307    0.001384700
     42        1           0.004066126    0.000091577   -0.008958591
     43        1           0.000923785   -0.003486828   -0.001265925
 -------------------------------------------------------------------
 Cartesian Forces:  Max     0.021774748 RMS     0.005195362

 GradGradGradGradGradGradGradGradGradGradGradGradGradGradGradGradGradGrad
 Berny optimization.
 FormGI is forming the generalized inverse of G from B-inverse, IUseBI=4.
 Internal  Forces:  Max     0.019870869 RMS     0.003554788
 Search for a local minimum.
 Step number   1 out of a maximum of  258
 All quantities printed in internal units (Hartrees-Bohrs-Radians)
 Mixed Optimization -- RFO/linear search
 Second derivative matrix not updated -- first step.
 ITU=  0
     Eigenvalues ---    0.00230   0.00230   0.00323   0.00334   0.00369
     Eigenvalues ---    0.00406   0.00538   0.00666   0.00774   0.00902
     Eigenvalues ---    0.01104   0.01118   0.01201   0.01333   0.01376
     Eigenvalues ---    0.01390   0.02460   0.02528   0.03092   0.03938
     Eigenvalues ---    0.03950   0.04286   0.04404   0.04607   0.04685
     Eigenvalues ---    0.04818   0.04850   0.04909   0.05086   0.05268
     Eigenvalues ---    0.05361   0.05386   0.05483   0.05497   0.05545
     Eigenvalues ---    0.05564   0.05618   0.05619   0.05831   0.05944
     Eigenvalues ---    0.06031   0.06038   0.06724   0.07754   0.08040
     Eigenvalues ---    0.08442   0.08980   0.09103   0.09107   0.09632
     Eigenvalues ---    0.10297   0.11651   0.12088   0.13581   0.13845
     Eigenvalues ---    0.14663   0.15983   0.16000   0.16000   0.16000
     Eigenvalues ---    0.16000   0.16000   0.16000   0.16000   0.16000
     Eigenvalues ---    0.16000   0.16000   0.16000   0.16000   0.16209
     Eigenvalues ---    0.16681   0.17173   0.18439   0.19553   0.20781
     Eigenvalues ---    0.21989   0.23388   0.24657   0.25000   0.26095
     Eigenvalues ---    0.26905   0.27126   0.27594   0.27871   0.28504
     Eigenvalues ---    0.28792   0.29102   0.29421   0.29681   0.30066
     Eigenvalues ---    0.31085   0.32077   0.32185   0.33750   0.33827
     Eigenvalues ---    0.33852   0.33855   0.33883   0.33913   0.34027
     Eigenvalues ---    0.34062   0.34102   0.34129   0.34140   0.34167
     Eigenvalues ---    0.34173   0.34197   0.34198   0.34290   0.34343
     Eigenvalues ---    0.34345   0.34358   0.34364   0.34382   0.34480
     Eigenvalues ---    0.39129   0.41407   0.41879   0.51493   0.51808
     Eigenvalues ---    0.52499   0.52615   0.94275
 RFO step:  Lambda=-1.45116511D-02 EMin= 2.30000000D-03
 Linear search not attempted -- first point.
 Iteration  1 RMS(Cart)=  0.03510963 RMS(Int)=  0.00062787
 Iteration  2 RMS(Cart)=  0.00073941 RMS(Int)=  0.00023211
 Iteration  3 RMS(Cart)=  0.00000067 RMS(Int)=  0.00023211
 Variable       Old X    -DE/DX   Delta X   Delta X   Delta X     New X
                                 (Linear)    (Quad)   (Total)
    R1        2.53547   0.01568   0.00000   0.03130   0.03134   2.56681
    R2        2.82645   0.00489   0.00000   0.01596   0.01603   2.84248
    R3        2.79242   0.00211   0.00000   0.00571   0.00575   2.79817
    R4        2.84769  -0.00069   0.00000   0.00100   0.00099   2.84868
    R5        2.85484   0.00888   0.00000   0.02986   0.02982   2.88466
    R6        2.91585   0.00033   0.00000  -0.00016  -0.00022   2.91563
    R7        2.07284   0.00165   0.00000   0.00466   0.00466   2.07750
    R8        2.06690   0.00085   0.00000   0.00238   0.00238   2.06928
    R9        2.92853   0.00025   0.00000  -0.00112  -0.00117   2.92736
   R10        2.96502  -0.00884   0.00000  -0.03209  -0.03209   2.93293
   R11        2.07528  -0.00142   0.00000  -0.00402  -0.00402   2.07126
   R12        2.89530   0.00651   0.00000   0.01857   0.01857   2.91387
   R13        2.07049   0.00133   0.00000   0.00374   0.00374   2.07423
   R14        2.07477  -0.00132   0.00000  -0.00373  -0.00373   2.07104
   R15        2.90557   0.00431   0.00000   0.01128   0.01129   2.91686
   R16        2.07622   0.00016   0.00000   0.00046   0.00046   2.07668
   R17        2.07575  -0.00023   0.00000  -0.00064  -0.00064   2.07511
   R18        2.89133   0.00689   0.00000   0.02233   0.02233   2.91365
   R19        2.07754   0.00046   0.00000   0.00129   0.00129   2.07883
   R20        2.82942   0.01386   0.00000   0.03694   0.03698   2.86639
   R21        2.31023   0.01987   0.00000   0.02076   0.02076   2.33099
   R22        2.89137   0.01507   0.00000   0.04642   0.04641   2.93777
   R23        2.06755  -0.00042   0.00000  -0.00118  -0.00118   2.06638
   R24        2.06844   0.00048   0.00000   0.00134   0.00134   2.06978
   R25        2.88604   0.00039   0.00000   0.00126   0.00126   2.88730
   R26        2.69077   0.01451   0.00000   0.03348   0.03348   2.72425
   R27        2.06997   0.00122   0.00000   0.00342   0.00342   2.07339
   R28        2.06721   0.00101   0.00000   0.00282   0.00282   2.07003
   R29        2.07039   0.00048   0.00000   0.00135   0.00135   2.07174
   R30        2.07113   0.00032   0.00000   0.00091   0.00091   2.07204
   R31        2.07158   0.00028   0.00000   0.00080   0.00080   2.07238
   R32        2.06999  -0.00084   0.00000  -0.00235  -0.00235   2.06764
   R33        1.84125  -0.00203   0.00000  -0.00376  -0.00376   1.83749
   R34        2.72754   0.00180   0.00000   0.00445   0.00445   2.73198
   R35        2.89791  -0.00031   0.00000  -0.00101  -0.00101   2.89691
   R36        2.93035  -0.00404   0.00000  -0.01393  -0.01393   2.91643
   R37        1.84015  -0.00104   0.00000  -0.00193  -0.00193   1.83823
   R38        2.06751   0.00072   0.00000   0.00202   0.00202   2.06953
   R39        2.06731   0.00080   0.00000   0.00223   0.00223   2.06954
   R40        2.07226   0.00105   0.00000   0.00294   0.00294   2.07520
   R41        2.69686   0.00430   0.00000   0.01003   0.01003   2.70688
   R42        2.06528   0.00034   0.00000   0.00095   0.00095   2.06623
   R43        2.07094   0.00317   0.00000   0.00892   0.00892   2.07986
   R44        1.84784  -0.00310   0.00000  -0.00582  -0.00582   1.84202
    A1        2.30419  -0.00710   0.00000  -0.02667  -0.02663   2.27756
    A2        1.84890   0.01349   0.00000   0.05421   0.05425   1.90315
    A3        2.12762  -0.00636   0.00000  -0.02678  -0.02691   2.10070
    A4        2.20670   0.00521   0.00000   0.02073   0.02077   2.22747
    A5        1.98799  -0.00476   0.00000  -0.01377  -0.01376   1.97423
    A6        2.08820  -0.00046   0.00000  -0.00709  -0.00716   2.08105
    A7        1.98654  -0.00095   0.00000  -0.00988  -0.00990   1.97664
    A8        1.90801   0.00067   0.00000   0.00285   0.00276   1.91077
    A9        1.87680  -0.00025   0.00000   0.00073   0.00078   1.87759
   A10        1.93547  -0.00079   0.00000  -0.00646  -0.00647   1.92899
   A11        1.90470   0.00180   0.00000   0.01572   0.01574   1.92044
   A12        1.84612  -0.00041   0.00000  -0.00209  -0.00207   1.84405
   A13        1.96697   0.00191   0.00000   0.00816   0.00812   1.97509
   A14        1.97088  -0.00342   0.00000  -0.02092  -0.02101   1.94987
   A15        1.87844  -0.00012   0.00000  -0.01196  -0.01236   1.86607
   A16        1.95215   0.00075   0.00000   0.00441   0.00449   1.95664
   A17        1.83717   0.00120   0.00000   0.03144   0.03149   1.86866
   A18        1.84722  -0.00016   0.00000  -0.00914  -0.00954   1.83769
   A19        2.04736  -0.00199   0.00000  -0.01872  -0.01876   2.02860
   A20        1.92189  -0.00064   0.00000  -0.00255  -0.00253   1.91936
   A21        1.89179   0.00008   0.00000  -0.00426  -0.00415   1.88764
   A22        1.86209   0.00159   0.00000   0.00629   0.00617   1.86826
   A23        1.88825   0.00143   0.00000   0.02009   0.02005   1.90830
   A24        1.84162  -0.00029   0.00000   0.00150   0.00138   1.84300
   A25        2.04523   0.00261   0.00000   0.00562   0.00559   2.05082
   A26        1.89826   0.00094   0.00000   0.01542   0.01549   1.91375
   A27        1.87769  -0.00073   0.00000  -0.00253  -0.00254   1.87515
   A28        1.90339  -0.00194   0.00000  -0.01594  -0.01600   1.88739
   A29        1.89369  -0.00196   0.00000  -0.00994  -0.00993   1.88376
   A30        1.83404   0.00095   0.00000   0.00790   0.00778   1.84182
   A31        1.96831  -0.00023   0.00000  -0.00537  -0.00539   1.96292
   A32        1.95554   0.00071   0.00000   0.00783   0.00780   1.96334
   A33        1.86466  -0.00165   0.00000  -0.02602  -0.02603   1.83863
   A34        1.96332   0.00030   0.00000   0.01216   0.01206   1.97537
   A35        1.83783   0.00171   0.00000   0.01980   0.01979   1.85762
   A36        1.86407  -0.00096   0.00000  -0.01046  -0.01060   1.85347
   A37        1.96079  -0.01413   0.00000  -0.05909  -0.05900   1.90180
   A38        2.15175   0.00982   0.00000   0.03996   0.03979   2.19155
   A39        2.17064   0.00431   0.00000   0.01911   0.01896   2.18959
   A40        1.78772   0.01157   0.00000   0.04924   0.04900   1.83672
   A41        1.91271  -0.00196   0.00000   0.00492   0.00521   1.91793
   A42        1.89522  -0.00344   0.00000   0.00223   0.00158   1.89680
   A43        1.96816  -0.00445   0.00000  -0.02672  -0.02717   1.94099
   A44        1.96861  -0.00077   0.00000   0.00859   0.00790   1.97650
   A45        1.92514  -0.00031   0.00000  -0.03128  -0.03147   1.89366
   A46        1.83806  -0.00609   0.00000  -0.02940  -0.02958   1.80848
   A47        1.96937   0.00114   0.00000  -0.01103  -0.01106   1.95832
   A48        1.90483   0.00351   0.00000   0.02309   0.02284   1.92767
   A49        1.94634   0.00376   0.00000   0.01714   0.01726   1.96360
   A50        1.91660   0.00595   0.00000   0.05263   0.05288   1.96948
   A51        1.88803  -0.00777   0.00000  -0.04822  -0.04849   1.83954
   A52        1.93003  -0.00010   0.00000  -0.00089  -0.00089   1.92914
   A53        1.96274  -0.00072   0.00000  -0.00458  -0.00458   1.95816
   A54        1.93669  -0.00029   0.00000  -0.00089  -0.00089   1.93579
   A55        1.88316   0.00023   0.00000  -0.00006  -0.00007   1.88309
   A56        1.87454   0.00033   0.00000   0.00275   0.00275   1.87729
   A57        1.87320   0.00062   0.00000   0.00414   0.00414   1.87734
   A58        1.94259  -0.00042   0.00000   0.00088   0.00086   1.94345
   A59        1.92929  -0.00183   0.00000  -0.00900  -0.00912   1.92017
   A60        1.95293  -0.00282   0.00000  -0.02103  -0.02118   1.93175
   A61        1.85312   0.00259   0.00000   0.02449   0.02450   1.87762
   A62        1.89043   0.00133   0.00000   0.00477   0.00472   1.89515
   A63        1.89190   0.00154   0.00000   0.00251   0.00227   1.89417
   A64        1.89478  -0.00125   0.00000  -0.00714  -0.00714   1.88764
   A65        1.87033  -0.00394   0.00000  -0.03566  -0.03568   1.83465
   A66        1.97944   0.00112   0.00000   0.00359   0.00380   1.98324
   A67        1.96065  -0.00069   0.00000  -0.01663  -0.01668   1.94397
   A68        1.89138   0.00328   0.00000   0.03679   0.03672   1.92810
   A69        1.84674   0.00137   0.00000   0.01063   0.00991   1.85665
   A70        1.90887  -0.00098   0.00000   0.00327   0.00302   1.91189
   A71        1.88962  -0.00342   0.00000  -0.01958  -0.01958   1.87004
   A72        1.95494   0.00069   0.00000  -0.00022  -0.00025   1.95469
   A73        1.95047  -0.00144   0.00000  -0.00619  -0.00619   1.94428
   A74        1.93045  -0.00227   0.00000  -0.01098  -0.01100   1.91945
   A75        1.89721  -0.00012   0.00000  -0.00437  -0.00439   1.89281
   A76        1.88133   0.00025   0.00000  -0.00256  -0.00260   1.87873
   A77        1.84485   0.00309   0.00000   0.02587   0.02589   1.87074
   A78        1.93027   0.00601   0.00000   0.03033   0.03036   1.96063
   A79        1.96916  -0.00091   0.00000  -0.01667  -0.01701   1.95216
   A80        1.92619  -0.00755   0.00000  -0.04231  -0.04340   1.88279
   A81        1.89300  -0.00422   0.00000  -0.02721  -0.02687   1.86614
   A82        1.85993   0.00521   0.00000   0.06294   0.06336   1.92329
   A83        1.88128   0.00174   0.00000  -0.00308  -0.00385   1.87743
   A84        1.84365  -0.00265   0.00000  -0.01516  -0.01516   1.82849
    D1        0.10343  -0.00069   0.00000  -0.00843  -0.00841   0.09502
    D2       -3.06440  -0.00090   0.00000  -0.01460  -0.01449  -3.07889
    D3       -3.11485  -0.00042   0.00000   0.00300   0.00310  -3.11174
    D4        0.00051  -0.00062   0.00000  -0.00316  -0.00298  -0.00247
    D5        0.35309   0.00039   0.00000   0.01302   0.01277   0.36586
    D6       -1.88339  -0.00044   0.00000  -0.00584  -0.00599  -1.88938
    D7        2.36403   0.00134   0.00000   0.01829   0.01817   2.38220
    D8       -2.70162  -0.00060   0.00000  -0.00275  -0.00271  -2.70433
    D9        1.34508  -0.00143   0.00000  -0.02160  -0.02147   1.32361
   D10       -0.69068   0.00035   0.00000   0.00252   0.00269  -0.68799
   D11        0.03105  -0.00057   0.00000  -0.01249  -0.01236   0.01869
   D12       -3.10951   0.00003   0.00000   0.00934   0.00954  -3.09997
   D13        3.10555  -0.00049   0.00000  -0.00298  -0.00269   3.10286
   D14       -0.03501   0.00011   0.00000   0.01884   0.01920  -0.01580
   D15        0.63703  -0.00088   0.00000  -0.00163  -0.00159   0.63545
   D16       -1.53772   0.00034   0.00000   0.01186   0.01191  -1.52580
   D17        2.74905   0.00061   0.00000   0.01249   0.01254   2.76159
   D18       -2.47696  -0.00061   0.00000   0.00491   0.00487  -2.47209
   D19        1.63148   0.00060   0.00000   0.01840   0.01838   1.64985
   D20       -0.36494   0.00088   0.00000   0.01903   0.01900  -0.34594
   D21       -0.02995   0.00142   0.00000   0.01640   0.01601  -0.01394
   D22        2.09702   0.00266   0.00000   0.01149   0.01171   2.10873
   D23       -2.08666  -0.00399   0.00000  -0.04065  -0.04097  -2.12763
   D24        3.08736   0.00133   0.00000   0.01116   0.01097   3.09833
   D25       -1.06886   0.00257   0.00000   0.00626   0.00667  -1.06219
   D26        1.03064  -0.00408   0.00000  -0.04589  -0.04601   0.98463
   D27       -1.36765  -0.00052   0.00000  -0.00898  -0.00893  -1.37658
   D28        2.68247  -0.00027   0.00000  -0.00413  -0.00406   2.67841
   D29        0.65019   0.00193   0.00000   0.02642   0.02630   0.67649
   D30        0.79230  -0.00097   0.00000  -0.01772  -0.01764   0.77466
   D31       -1.44076  -0.00072   0.00000  -0.01287  -0.01277  -1.45353
   D32        2.81013   0.00148   0.00000   0.01768   0.01760   2.82773
   D33        2.81917  -0.00085   0.00000  -0.01461  -0.01455   2.80463
   D34        0.58611  -0.00060   0.00000  -0.00976  -0.00967   0.57644
   D35       -1.44618   0.00159   0.00000   0.02079   0.02069  -1.42549
   D36        0.65784   0.00191   0.00000   0.00830   0.00837   0.66622
   D37       -1.47543   0.00180   0.00000   0.01610   0.01613  -1.45930
   D38        2.80128   0.00244   0.00000   0.01806   0.01815   2.81942
   D39        2.90070  -0.00053   0.00000  -0.00980  -0.00983   2.89087
   D40        0.76742  -0.00064   0.00000  -0.00200  -0.00207   0.76535
   D41       -1.23905   0.00000   0.00000  -0.00004  -0.00006  -1.23911
   D42       -1.38462   0.00033   0.00000  -0.00071  -0.00072  -1.38534
   D43        2.76529   0.00021   0.00000   0.00709   0.00704   2.77232
   D44        0.75881   0.00086   0.00000   0.00905   0.00905   0.76786
   D45        3.08478   0.00184   0.00000   0.02054   0.02031   3.10509
   D46        0.99831  -0.00026   0.00000  -0.00340  -0.00344   0.99487
   D47       -1.17738   0.00073   0.00000   0.00278   0.00291  -1.17446
   D48        0.84399   0.00146   0.00000   0.02324   0.02304   0.86703
   D49       -1.24248  -0.00064   0.00000  -0.00070  -0.00071  -1.24319
   D50        2.86502   0.00035   0.00000   0.00548   0.00564   2.87066
   D51       -1.14768  -0.00024   0.00000  -0.01096  -0.01108  -1.15875
   D52        3.04904  -0.00234   0.00000  -0.03490  -0.03483   3.01421
   D53        0.87335  -0.00135   0.00000  -0.02872  -0.02848   0.84487
   D54        0.80029   0.00162   0.00000   0.01754   0.01749   0.81778
   D55       -1.36741   0.00147   0.00000   0.02176   0.02169  -1.34572
   D56        2.93789   0.00027   0.00000   0.00627   0.00619   2.94408
   D57        2.96409   0.00067   0.00000   0.00605   0.00601   2.97010
   D58        0.79639   0.00052   0.00000   0.01028   0.01021   0.80660
   D59       -1.18149  -0.00068   0.00000  -0.00522  -0.00529  -1.18679
   D60       -1.34496   0.00178   0.00000   0.02020   0.02030  -1.32466
   D61        2.77053   0.00162   0.00000   0.02443   0.02450   2.79503
   D62        0.79265   0.00042   0.00000   0.00893   0.00900   0.80164
   D63       -1.23952  -0.00150   0.00000  -0.02617  -0.02623  -1.26574
   D64        0.99289  -0.00045   0.00000  -0.00955  -0.00964   0.98325
   D65        3.01666  -0.00043   0.00000  -0.00414  -0.00407   3.01259
   D66        0.92559   0.00012   0.00000  -0.01452  -0.01462   0.91096
   D67       -3.12519   0.00117   0.00000   0.00210   0.00196  -3.12322
   D68       -1.10142   0.00118   0.00000   0.00750   0.00753  -1.09389
   D69        2.91433  -0.00079   0.00000  -0.01872  -0.01874   2.89559
   D70       -1.13645   0.00025   0.00000  -0.00211  -0.00215  -1.13860
   D71        0.88732   0.00027   0.00000   0.00330   0.00341   0.89073
   D72       -3.13547   0.00093   0.00000   0.02096   0.02101  -3.11446
   D73        1.04125   0.00119   0.00000   0.02479   0.02483   1.06608
   D74       -1.05715   0.00109   0.00000   0.02324   0.02329  -1.03386
   D75        0.90859   0.00038   0.00000   0.01144   0.01136   0.91995
   D76       -1.19787   0.00064   0.00000   0.01527   0.01518  -1.18270
   D77        2.98691   0.00054   0.00000   0.01372   0.01364   3.00055
   D78       -1.09935  -0.00126   0.00000  -0.01254  -0.01249  -1.11185
   D79        3.07737  -0.00100   0.00000  -0.00872  -0.00867   3.06870
   D80        0.97897  -0.00110   0.00000  -0.01026  -0.01022   0.96875
   D81       -0.04740   0.00122   0.00000   0.02095   0.02094  -0.02646
   D82        2.04591   0.00139   0.00000   0.01879   0.01891   2.06482
   D83       -2.13333  -0.00228   0.00000  -0.01504  -0.01532  -2.14865
   D84        3.09314   0.00062   0.00000  -0.00114  -0.00091   3.09223
   D85       -1.09673   0.00078   0.00000  -0.00331  -0.00294  -1.09967
   D86        1.00722  -0.00289   0.00000  -0.03713  -0.03717   0.97005
   D87        0.04403  -0.00118   0.00000  -0.01995  -0.02031   0.02372
   D88       -2.09779  -0.00082   0.00000   0.00254   0.00239  -2.09540
   D89        2.09278   0.00255   0.00000   0.01708   0.01623   2.10902
   D90       -2.01023  -0.00359   0.00000  -0.04227  -0.04197  -2.05221
   D91        2.13113  -0.00323   0.00000  -0.01978  -0.01928   2.11186
   D92        0.03853   0.00013   0.00000  -0.00524  -0.00544   0.03309
   D93        2.07786   0.00112   0.00000   0.01513   0.01532   2.09318
   D94       -0.06396   0.00148   0.00000   0.03763   0.03801  -0.02594
   D95       -2.15656   0.00485   0.00000   0.05217   0.05185  -2.10471
   D96        1.12303   0.00034   0.00000  -0.01909  -0.01875   1.10428
   D97       -3.10525   0.00212   0.00000   0.00618   0.00644  -3.09881
   D98       -0.99483   0.00090   0.00000  -0.01110  -0.01073  -1.00556
   D99       -3.09547  -0.00408   0.00000  -0.05226  -0.05214   3.13557
   D100      -1.04057  -0.00229   0.00000  -0.02698  -0.02695  -1.06752
   D101       1.06986  -0.00351   0.00000  -0.04427  -0.04412   1.02573
   D102      -0.98608   0.00053   0.00000  -0.00801  -0.00841  -0.99449
   D103       1.06882   0.00232   0.00000   0.01726   0.01678   1.08560
   D104      -3.10394   0.00110   0.00000  -0.00002  -0.00039  -3.10433
   D105       0.71774   0.00073   0.00000   0.04660   0.04729   0.76502
   D106      -1.28890   0.00278   0.00000   0.03990   0.03893  -1.24997
   D107       2.86651  -0.00058   0.00000   0.01705   0.01733   2.88384
   D108      -2.97081  -0.00149   0.00000  -0.03122  -0.03104  -3.00185
   D109      -0.82868  -0.00058   0.00000  -0.02669  -0.02709  -0.85578
   D110       1.21700   0.00059   0.00000   0.00062   0.00084   1.21784
   D111      -1.07288  -0.00047   0.00000  -0.00372  -0.00366  -1.07653
   D112       1.06085  -0.00118   0.00000  -0.01407  -0.01400   1.04685
   D113       3.11116   0.00030   0.00000   0.00723   0.00727   3.11844
   D114       3.13590   0.00155   0.00000   0.01382   0.01383  -3.13346
   D115      -1.01355   0.00084   0.00000   0.00347   0.00348  -1.01007
   D116       1.03676   0.00233   0.00000   0.02477   0.02475   1.06151
   D117       1.13052  -0.00132   0.00000  -0.02044  -0.02049   1.11003
   D118      -3.01894  -0.00203   0.00000  -0.03079  -0.03083  -3.04977
   D119      -0.96863  -0.00054   0.00000  -0.00949  -0.00956  -0.97819
   D120      -0.98054   0.00318   0.00000   0.00307   0.00296  -0.97758
   D121       1.14319   0.00146   0.00000  -0.02175  -0.02200   1.12119
   D122      -3.03427  -0.00228   0.00000  -0.06705  -0.06646  -3.10073
   D123       1.05467  -0.00109   0.00000  -0.04206  -0.04230   1.01238
   D124      -3.10478  -0.00281   0.00000  -0.06687  -0.06726   3.11114
   D125      -0.99906  -0.00655   0.00000  -0.11217  -0.11172  -1.11078
   D126       3.08855   0.00298   0.00000   0.00823   0.00803   3.09658
   D127      -1.07090   0.00126   0.00000  -0.01659  -0.01694  -1.08784
   D128       1.03483  -0.00248   0.00000  -0.06189  -0.06139   0.97343
   D129      -0.72486  -0.00018   0.00000  -0.04451  -0.04536  -0.77022
   D130      -2.89287  -0.00013   0.00000  -0.02504  -0.02523  -2.91810
   D131       1.36908  -0.00276   0.00000  -0.04046  -0.03943   1.32965
         Item               Value     Threshold  Converged?
 Maximum Force            0.019871     0.000450     NO 
 RMS     Force            0.003555     0.000300     NO 
 Maximum Displacement     0.170478     0.001800     NO 
 RMS     Displacement     0.035343     0.001200     NO 
 Predicted change in Energy=-8.150439D-03
 GradGradGradGradGradGradGradGradGradGradGradGradGradGradGradGradGradGrad

                          Input orientation:                          
 ---------------------------------------------------------------------
 Center     Atomic      Atomic             Coordinates (Angstroms)
 Number     Number       Type             X           Y           Z
 ---------------------------------------------------------------------
      1          6           0       -1.628018    0.729804   -0.072938
      2          6           0       -0.995440   -0.424147   -0.409403
      3          6           0        0.425365   -0.589833   -0.885098
      4          6           0        1.413332    0.378395   -0.201761
      5          6           0        1.370038    1.810054   -0.791820
      6          6           0       -0.022204    2.342933   -1.185924
      7          6           0       -1.169600    2.159135   -0.169952
      8          6           0       -3.002996    0.413668    0.376561
      9          6           0       -3.205002   -1.088794    0.325833
     10          6           0       -1.868682   -1.662361   -0.223770
     11          8           0       -3.855547    1.239284    0.712792
     12          6           0       -0.862996    2.775152    1.209825
     13          6           0       -2.056851   -2.436886   -1.527290
     14          8           0       -1.241639   -2.589204    0.685090
     15          6           0        2.854178   -0.197710   -0.171845
     16          8           0        3.659459    0.832575    0.444672
     17          6           0        3.404072   -0.549909   -1.558781
     18          6           0        2.947424   -1.432450    0.749303
     19          8           0        2.502574   -1.152387    2.081781
     20          1           0        0.462474   -0.470975   -1.977392
     21          1           0        0.720556   -1.626182   -0.690420
     22          1           0        1.110453    0.454209    0.848892
     23          1           0        2.001238    1.865385   -1.688105
     24          1           0        1.827779    2.492313   -0.066498
     25          1           0       -0.333816    1.893238   -2.138985
     26          1           0        0.081705    3.417294   -1.387852
     27          1           0       -2.030976    2.714653   -0.569432
     28          1           0       -3.416288   -1.469810    1.328770
     29          1           0       -4.065166   -1.305586   -0.316625
     30          1           0       -0.558676    3.823965    1.103953
     31          1           0       -0.060258    2.242812    1.731506
     32          1           0       -1.749291    2.751379    1.854677
     33          1           0       -1.102827   -2.827429   -1.900887
     34          1           0       -2.723282   -3.292165   -1.362908
     35          1           0       -2.496908   -1.796199   -2.297374
     36          1           0       -0.890698   -2.084334    1.438366
     37          1           0        4.588897    0.557468    0.362839
     38          1           0        2.806680   -1.323672   -2.052506
     39          1           0        3.438442    0.329769   -2.210198
     40          1           0        4.431137   -0.928344   -1.470141
     41          1           0        2.340387   -2.263108    0.379112
     42          1           0        3.995986   -1.766705    0.761143
     43          1           0        2.905784   -0.292894    2.302793
 ---------------------------------------------------------------------
                    Distance matrix (angstroms):
                    1          2          3          4          5
     1  C    0.000000
     2  C    1.358295   0.000000
     3  C    2.572435   1.507455   0.000000
     4  C    3.064293   2.547424   1.542885   0.000000
     5  C    3.266813   3.276183   2.580807   1.549093   0.000000
     6  C    2.533686   3.034288   2.981934   2.624643   1.541952
     7  C    1.504176   2.600195   3.257632   3.137449   2.637866
     8  C    1.480729   2.312998   3.788463   4.454173   4.736922
     9  C    2.439917   2.421672   3.859388   4.874424   5.530231
    10  C    2.408967   1.526495   2.617312   3.864815   4.782223
    11  O    2.416367   3.493786   4.921902   5.416514   5.467757
    12  C    2.532625   3.588169   4.167937   3.594258   3.150308
    13  C    3.510978   2.535229   3.159970   4.661010   5.506449
    14  O    3.426326   2.438443   3.040046   4.079464   5.324997
    15  C    4.578225   3.863582   2.561567   1.552040   2.572577
    16  O    5.313745   4.896619   3.775036   2.381017   2.779537
    17  C    5.400678   4.548911   3.054201   2.581917   3.208574
    18  C    5.126996   4.231483   3.121226   2.556779   3.921357
    19  O    5.024663   4.355735   3.665192   2.957077   4.279752
    20  H    3.072291   2.141563   1.099368   2.185961   2.726232
    21  H    3.383452   2.113882   1.095015   2.176478   3.498546
    22  H    2.902575   2.605686   2.136841   1.096063   2.144209
    23  H    4.131562   3.982099   3.025936   2.183115   1.097635
    24  H    3.879305   4.073559   3.483747   2.158404   1.095945
    25  H    2.701312   2.966390   2.883440   3.016639   2.173682
    26  H    3.445977   4.107830   4.053138   3.523485   2.144359
    27  H    2.085308   3.309080   4.129513   4.178102   3.526280
    28  H    3.162435   3.158348   4.520383   5.392923   6.177647
    29  H    3.184633   3.195115   4.582611   5.732620   6.282870
    30  H    3.478850   4.530724   4.940270   4.179193   3.371903
    31  H    2.828972   3.545522   3.886685   3.063501   2.932609
    32  H    2.795921   3.972193   4.837271   4.456700   4.197649
    33  H    4.033749   2.830516   2.893792   4.415359   5.371344
    34  H    4.363468   3.481398   4.176706   5.650916   6.566128
    35  H    3.476173   2.775134   3.462589   4.940692   5.497729
    36  H    3.278270   2.486251   3.060072   3.750148   5.025028
    37  H    6.234552   5.722302   4.495403   3.230333   3.641876
    38  H    5.272759   4.238519   2.751731   2.874666   3.670627
    39  H    5.513340   4.844642   3.417629   2.852587   2.912273
    40  H    6.435448   5.552217   4.062398   3.524699   4.162844
    41  H    4.991002   3.889894   2.839962   2.859087   4.347793
    42  H    6.209482   5.299715   4.104202   3.492669   4.701117
    43  H    5.219709   4.753186   4.050098   2.991794   4.044444
                    6          7          8          9         10
     6  C    0.000000
     7  C    1.543535   0.000000
     8  C    3.879246   2.589724   0.000000
     9  C    4.918573   3.864933   1.516830   0.000000
    10  C    4.514156   3.885286   2.440689   1.554603   0.000000
    11  O    4.417882   2.973158   1.233505   2.448039   3.639275
    12  C    2.575531   1.541839   3.294015   4.603967   4.770548
    13  C    5.206054   4.873704   3.556051   2.563136   1.527894
    14  O    5.414212   4.825247   3.494969   2.497016   1.441613
    15  C    3.969483   4.663208   5.914476   6.144540   4.945029
    16  O    4.300542   5.045526   6.675959   7.129278   6.101792
    17  C    4.499658   5.494201   6.761994   6.893622   5.551734
    18  C    5.178544   5.540253   6.241362   6.176550   4.918802
    19  O    5.410144   5.433354   5.972571   5.971919   4.968251
    20  H    2.963008   3.584408   4.281725   4.374577   3.151013
    21  H    4.068304   4.262886   4.377702   4.090422   2.631202
    22  H    2.998443   3.023814   4.140677   4.612765   3.808638
    23  H    2.138821   3.527789   5.604702   6.315699   5.437422
    24  H    2.167456   3.017614   5.277637   6.189276   5.563261
    25  H    1.098933   2.155534   3.954948   4.817836   4.320434
    26  H    1.098099   2.152211   4.652989   5.834722   5.564350
    27  H    2.133870   1.100070   2.671003   4.079957   4.393640
    28  H    5.690387   4.523606   2.150582   1.093479   2.200577
    29  H    5.514790   4.517754   2.136480   1.095278   2.227207
    30  H    2.779351   2.183511   4.258395   5.634156   5.794716
    31  H    2.919395   2.202994   3.720397   4.792174   4.726932
    32  H    3.520641   2.187674   3.036692   4.382167   4.880093
    33  H    5.330250   5.278865   4.393418   3.521402   2.180972
    34  H    6.251518   5.792559   4.103314   2.817577   2.164309
    35  H    4.948929   4.683198   3.505648   2.807674   2.170810
    36  H    5.219375   4.546592   3.439368   2.754057   1.974136
    37  H    5.181583   6.000791   7.593268   7.965953   6.853619
    38  H    4.711426   5.611128   6.532308   6.469310   5.031699
    39  H    4.132558   5.361272   6.941937   7.251146   6.006667
    40  H    5.533017   6.526199   7.776738   7.846138   6.463741
    41  H    5.408030   5.672540   5.976360   5.668614   4.294255
    42  H    6.068447   6.554574   7.340823   7.245915   5.947712
    43  H    5.262304   5.360566   6.254861   6.471748   5.572655
                   11         12         13         14         15
    11  O    0.000000
    12  C    3.400190   0.000000
    13  C    4.665566   6.006865   0.000000
    14  O    4.635795   5.403243   2.362710   0.000000
    15  C    6.918666   4.956239   5.565011   4.819679   0.000000
    16  O    7.530777   4.981130   6.874170   5.982235   1.445704
    17  C    7.814302   6.076930   5.777833   5.547641   1.532977
    18  C    7.308893   5.695200   5.588787   4.346315   1.543306
    19  O    6.929640   5.245277   5.955140   4.246683   2.472623
    20  H    5.367251   4.738414   3.227135   3.805221   3.009139
    21  H    5.578585   5.048793   3.011906   2.582566   2.619503
    22  H    5.029514   3.067825   4.902702   3.849875   2.123083
    23  H    6.360679   4.174867   5.916374   5.999306   2.698687
    24  H    5.871760   2.991533   6.443700   5.983981   2.881113
    25  H    4.578523   3.503189   4.700319   5.375112   4.290106
    26  H    4.965721   2.837734   6.234123   6.490481   4.715244
    27  H    2.673924   2.129224   5.239897   5.507066   5.701286
    28  H    2.812751   4.955113   3.307625   2.529123   6.571821
    29  H    2.753181   5.407066   2.603628   3.259357   7.008971
    30  H    4.207486   1.097191   6.954583   6.463019   5.426703
    31  H    4.055745   1.095411   6.041995   5.083210   4.251215
    32  H    2.833133   1.096320   6.200838   5.490672   5.830596
    33  H    5.562998   6.412719   1.096477   2.600635   5.055976
    34  H    5.111221   6.847770   1.096655   2.623683   6.488631
    35  H    4.485662   5.988937   1.094148   3.331614   5.975547
    36  H    4.512563   4.864936   3.206138   0.972357   4.491796
    37  H    8.479149   5.946314   7.530254   6.633291   1.966070
    38  H    7.655121   6.396068   5.016874   5.048256   2.192471
    39  H    7.910332   6.014884   6.190233   6.229467   2.185058
    40  H    8.839284   6.994709   6.661303   6.291572   2.169378
    41  H    7.125144   6.027919   4.795859   3.609830   2.198500
    42  H    8.407430   6.666295   6.505606   5.302359   2.153123
    43  H    7.112753   4.981083   6.625253   5.009103   2.477006
                   16         17         18         19         20
    16  O    0.000000
    17  C    2.447511   0.000000
    18  C    2.393770   2.512898   0.000000
    19  O    2.821096   3.798602   1.432420   0.000000
    20  H    4.217386   2.972282   3.812384   4.593823   0.000000
    21  H    3.996383   3.018887   2.658811   3.329439   1.748544
    22  H    2.608445   3.473591   2.635122   2.457472   3.043636
    23  H    2.892254   2.796124   4.208556   4.854928   2.812482
    24  H    2.524099   3.737207   4.162079   4.284190   3.781090
    25  H    4.873042   4.503045   5.492627   5.927546   2.499939
    26  H    4.779041   5.177454   6.024931   6.227435   3.951098
    27  H    6.078788   6.416846   6.612261   6.521963   4.283441
    28  H    7.493250   7.463342   6.390149   5.975006   5.193570
    29  H    8.051157   7.609436   7.094273   6.993642   4.894307
    30  H    5.213034   6.474897   6.328382   5.923806   5.383674
    31  H    4.181028   5.534154   4.849580   4.268275   4.625344
    32  H    5.909695   7.007664   6.386346   5.776618   5.473593
    33  H    6.447995   5.061252   5.037262   5.627284   2.829999
    34  H    7.811543   6.715862   6.330630   6.614688   4.299505
    35  H    7.233957   6.076210   6.249425   6.677299   3.258305
    36  H    5.495427   5.457326   3.953599   3.577262   4.012655
    37  H    0.972747   2.514501   2.608365   3.198611   4.854044
    38  H    3.407716   1.095149   2.807449   4.148993   2.495603
    39  H    2.711089   1.095152   3.479247   4.636132   3.090594
    40  H    2.713454   1.098150   2.716884   4.047926   4.027006
    41  H    3.365636   2.796767   1.093402   2.039385   3.505910
    42  H    2.640012   2.685704   1.100613   2.086085   4.654481
    43  H    2.299417   3.902064   1.927084   0.974757   4.931678
                   21         22         23         24         25
    21  H    0.000000
    22  H    2.617160   0.000000
    23  H    3.850528   3.036654   0.000000
    24  H    4.310130   2.346564   1.747208   0.000000
    25  H    3.949223   3.617198   2.378350   3.053946   0.000000
    26  H    5.131393   3.852430   2.486600   2.377045   1.749172
    27  H    5.140857   4.121871   4.269828   3.897739   2.453277
    28  H    4.605980   4.942015   7.040926   6.719035   5.730362
    29  H    4.810991   5.589484   6.981208   7.015226   5.241797
    30  H    5.878802   3.769124   4.264362   2.972949   3.780861
    31  H    4.630821   2.312719   4.010730   2.619113   3.895861
    32  H    5.633889   3.803515   5.234765   4.068595   4.323113
    33  H    2.496587   4.819652   5.630541   6.344532   4.788817
    34  H    3.884296   5.798698   7.001939   7.473487   5.761965
    35  H    3.600456   5.289271   5.831957   6.486221   4.279720
    36  H    2.708832   3.285770   5.808476   5.531766   5.378535
    37  H    4.565277   3.513757   3.551478   3.398783   5.681242
    38  H    2.509722   3.802125   3.309321   4.411826   4.496521
    39  H    3.677278   3.846173   2.167084   3.444747   4.084047
    40  H    3.855303   4.279756   3.709021   4.522011   5.577944
    41  H    2.042896   3.019477   4.629563   4.803682   5.546835
    42  H    3.585419   3.642316   4.813514   4.850293   6.368133
    43  H    3.938553   2.428004   4.626406   3.812219   5.916381
                   26         27         28         29         30
    26  H    0.000000
    27  H    2.372116   0.000000
    28  H    6.595436   4.799166   0.000000
    29  H    6.375708   4.512667   1.776327   0.000000
    30  H    2.604720   2.489670   6.020012   6.373837   0.000000
    31  H    3.336159   3.066053   5.020826   5.729333   1.772650
    32  H    3.782854   2.440697   4.568796   5.151388   1.769630
    33  H    6.376745   5.774851   4.198323   3.688000   7.318894
    34  H    7.272235   6.098422   3.323607   2.615694   7.836467
    35  H    5.887018   4.852903   3.755091   2.573616   6.849235
    36  H    6.261069   5.325576   2.601587   3.709945   5.927062
    37  H    5.617678   7.024621   8.314197   8.878370   6.141398
    38  H    5.508539   6.473831   7.083763   7.087726   6.912815
    39  H    4.634301   6.188240   7.921496   7.909749   6.258591
    40  H    6.148894   7.472724   8.349202   8.582545   7.355858
    41  H    6.363236   6.692283   5.888164   6.513985   6.781034
    42  H    6.842048   7.627402   7.439903   8.145943   7.219284
    43  H    5.946577   6.454968   6.504032   7.515386   5.512552
                   31         32         33         34         35
    31  H    0.000000
    32  H    1.768233   0.000000
    33  H    6.323652   6.756129   0.000000
    34  H    6.877722   6.915630   1.769541   0.000000
    35  H    6.203447   6.203139   1.778792   1.778309   0.000000
    36  H    4.415853   4.928958   3.427507   3.558701   4.076603
    37  H    5.131108   6.871060   6.998408   8.441910   7.926230
    38  H    5.937834   7.254584   4.191481   5.910244   5.330224
    39  H    5.606930   7.021394   5.539557   7.197439   6.305214
    40  H    6.362342   7.924170   5.866585   7.535573   7.031024
    41  H    5.281607   6.636855   4.168042   5.452919   5.548063
    42  H    5.785407   7.390339   5.848883   7.210214   7.177261
    43  H    3.943802   5.580155   6.337488   7.356586   7.253312
                   36         37         38         39         40
    36  H    0.000000
    37  H    6.177527   0.000000
    38  H    5.141536   3.542439   0.000000
    39  H    6.154784   2.827705   1.777036   0.000000
    40  H    6.173950   2.364813   1.770394   1.765213   0.000000
    41  H    3.404980   3.607175   2.648156   3.825344   3.093957
    42  H    4.943602   2.431454   3.086640   3.678985   2.422981
    43  H    4.285996   2.705441   4.476712   4.586777   4.118923
                   41         42         43
    41  H    0.000000
    42  H    1.770134   0.000000
    43  H    2.811043   2.395275   0.000000
 Stoichiometry    C15H24O4
 Framework group  C1[X(C15H24O4)]
 Deg. of freedom   123
 Full point group                 C1      NOp   1
 Largest Abelian subgroup         C1      NOp   1
 Largest concise Abelian subgroup C1      NOp   1
                         Standard orientation:                         
 ---------------------------------------------------------------------
 Center     Atomic      Atomic             Coordinates (Angstroms)
 Number     Number       Type             X           Y           Z
 ---------------------------------------------------------------------
      1          6           0       -1.666357    0.716069   -0.083629
      2          6           0       -1.027936   -0.445824   -0.379250
      3          6           0        0.397582   -0.622001   -0.836721
      4          6           0        1.376886    0.369080   -0.173988
      5          6           0        1.335586    1.782131   -0.807448
      6          6           0       -0.054244    2.299123   -1.230185
      7          6           0       -1.210502    2.143038   -0.219639
      8          6           0       -3.044653    0.409978    0.362650
      9          6           0       -3.242572   -1.093867    0.355546
     10          6           0       -1.899874   -1.680199   -0.164233
     11          8           0       -3.902245    1.243090    0.665959
     12          6           0       -0.918097    2.801293    1.143618
     13          6           0       -2.074169   -2.494266   -1.445395
     14          8           0       -1.279001   -2.577467    0.777932
     15          6           0        2.818775   -0.201993   -0.113506
     16          8           0        3.615867    0.848608    0.478896
     17          6           0        3.382262   -0.594471   -1.484076
     18          6           0        2.906502   -1.408077    0.845378
     19          8           0        2.448729   -1.089065    2.164659
     20          1           0        0.444463   -0.536110   -1.931726
     21          1           0        0.693457   -1.651199   -0.608100
     22          1           0        1.064163    0.475800    0.871082
     23          1           0        1.974878    1.812042   -1.699196
     24          1           0        1.784988    2.487224   -0.098944
     25          1           0       -0.355985    1.819997   -2.172015
     26          1           0        0.048938    3.367165   -1.463558
     27          1           0       -2.069495    2.683919   -0.643587
     28          1           0       -3.462168   -1.444964    1.367576
     29          1           0       -4.096260   -1.332281   -0.287890
     30          1           0       -0.615337    3.847239    1.008856
     31          1           0       -0.118920    2.287115    1.688469
     32          1           0       -1.810233    2.794644    1.780773
     33          1           0       -1.115809   -2.893362   -1.798282
     34          1           0       -2.740028   -3.345969   -1.261313
     35          1           0       -2.508655   -1.878327   -2.238491
     36          1           0       -0.936225   -2.049123    1.518766
     37          1           0        4.546678    0.573646    0.413911
     38          1           0        2.791303   -1.384401   -1.959606
     39          1           0        3.420515    0.265206   -2.161460
     40          1           0        4.409374   -0.967301   -1.374656
     41          1           0        2.304897   -2.251167    0.494952
     42          1           0        3.955711   -1.739009    0.876898
     43          1           0        2.847820   -0.222208    2.363247
 ---------------------------------------------------------------------
 Rotational constants (GHZ):      0.5310412      0.2843651      0.2298625
 Standard basis: 6-31G(d) (6D, 7F)
 There are   333 symmetry adapted cartesian basis functions of A   symmetry.
 There are   333 symmetry adapted basis functions of A   symmetry.
   333 basis functions,   628 primitive gaussians,   333 cartesian basis functions
    73 alpha electrons       73 beta electrons
       nuclear repulsion energy      1616.0333385693 Hartrees.
 NAtoms=   43 NActive=   43 NUniq=   43 SFac= 1.00D+00 NAtFMM=   60 NAOKFM=F Big=F
 Integral buffers will be    131072 words long.
 Raffenetti 2 integral format.
 Two-electron integral symmetry is turned on.
 ------------------------------------------------------------------------------
 Polarizable Continuum Model (PCM)
 =================================
 Model                : PCM (using non-symmetric T matrix).
 Atomic radii         : SMD-Coulomb.
 Polarization charges : Total charges.
 Charge compensation  : None.
 Solution method      : On-the-fly selection.
 Cavity type          : VdW (van der Waals Surface) (Alpha=1.000).
 Cavity algorithm     : GePol (No added spheres)
                        Default sphere list used, NSphG=   43.
                        Lebedev-Laikov grids with approx.  5.0 points / Ang**2.
                        Smoothing algorithm: Karplus/York (Gamma=1.0000).
                        Polarization charges: spherical gaussians, with
                                              point-specific exponents (IZeta= 3).
                        Self-potential: point-specific (ISelfS= 7).
                        Self-field    : sphere-specific E.n sum rule (ISelfD= 2).
 1st derivatives      : Analytical E(r).r(x)/FMM algorithm (CHGder, D1EAlg=3).
                        Cavity 1st derivative terms included.
 Solvent              : Methanol, Eps=  32.613000 Eps(inf)=   1.765709
 ------------------------------------------------------------------------------
 ------------------------------------------------------------------------------
 Atomic radii for non-electrostatic terms: SMD-CDS.
 ------------------------------------------------------------------------------
 Nuclear repulsion after PCM non-electrostatic terms =     1616.0348485707 Hartrees.
 One-electron integrals computed using PRISM.
 NBasis=   333 RedAO= T EigKep=  9.24D-04  NBF=   333
 NBsUse=   333 1.00D-06 EigRej= -1.00D+00 NBFU=   333
 Initial guess from the checkpoint file:  "DY-202A-11R_17.chk"
 B after Tr=     0.000000    0.000000    0.000000
         Rot=    0.999984    0.001825    0.002717   -0.004664 Ang=   0.65 deg.
 ExpMin= 1.61D-01 ExpMax= 5.48D+03 ExpMxC= 8.25D+02 IAcc=1 IRadAn=         1 AccDes= 0.00D+00
 Harris functional with IExCor=  402 and IRadAn=       1 diagonalized for initial guess.
 HarFok:  IExCor=  402 AccDes= 0.00D+00 IRadAn=         1 IDoV= 1 UseB2=F ITyADJ=14
 ICtDFT=  3500011 ScaDFX=  1.000000  1.000000  1.000000  1.000000
 FoFCou: FMM=F IPFlag=           0 FMFlag=      100000 FMFlg1=           0
         NFxFlg=           0 DoJE=T BraDBF=F KetDBF=T FulRan=T
         wScrn=  0.000000 ICntrl=     500 IOpCl=  0 I1Cent=   200000004 NGrid=           0
         NMat0=    1 NMatS0=      1 NMatT0=    0 NMatD0=    1 NMtDS0=    0 NMtDT0=    0
 Petite list used in FoFCou.
 Keep R1 ints in memory in canonical form, NReq=1565304907.
 Requested convergence on RMS density matrix=1.00D-08 within 128 cycles.
 Requested convergence on MAX density matrix=1.00D-06.
 Requested convergence on             energy=1.00D-06.
 No special actions if energy rises.
 Inv3:  Mode=1 IEnd=    21983547.
 Iteration    1 A*A^-1 deviation from unit magnitude is 8.22D-15 for   2695.
 Iteration    1 A*A^-1 deviation from orthogonality  is 6.83D-15 for   2705   1491.
 Iteration    1 A^-1*A deviation from unit magnitude is 7.99D-15 for   2695.
 Iteration    1 A^-1*A deviation from orthogonality  is 3.33D-09 for   2599   2581.
 Iteration    2 A*A^-1 deviation from unit magnitude is 7.11D-15 for    668.
 Iteration    2 A*A^-1 deviation from orthogonality  is 5.92D-15 for   1827    665.
 Iteration    2 A^-1*A deviation from unit magnitude is 8.88D-16 for    866.
 Iteration    2 A^-1*A deviation from orthogonality  is 8.74D-16 for   2703   1762.
 Error on total polarization charges =  0.05206
 SCF Done:  E(RB3LYP) =  -886.952093245     A.U. after   10 cycles
            NFock= 10  Conv=0.99D-08     -V/T= 2.0094
 SMD-CDS (non-electrostatic) energy       (kcal/mol) =       0.95
 (included in total energy above)
 D1PCM: PCM CHGder 1st derivatives, ID1Alg=3 FixD1E=F DoIter=F DoCFld=F I1PDM=0.
 Calling FoFJK, ICntrl=      2127 FMM=F ISym2X=0 I1Cent= 0 IOpClX= 0 NMat=1 NMatS=1 NMatT=0.
 ***** Axes restored to original set *****
 -------------------------------------------------------------------
 Center     Atomic                   Forces (Hartrees/Bohr)
 Number     Number              X              Y              Z
 -------------------------------------------------------------------
      1        6          -0.005027995   -0.006535345    0.000469411
      2        6           0.003750328    0.004717141   -0.000354403
      3        6          -0.002234097   -0.000653157    0.000723813
      4        6           0.000034729    0.003633214   -0.000101086
      5        6          -0.000655217    0.000458011    0.000463705
      6        6           0.000213663    0.000223294   -0.000867797
      7        6           0.003456423    0.002541054   -0.001560467
      8        6           0.003250639    0.002959492   -0.001034118
      9        6           0.003225088    0.000655385   -0.000895246
     10        6          -0.004418943    0.001280459    0.001292693
     11        8           0.001984346   -0.002782667   -0.000942917
     12        6          -0.000295974    0.000091734    0.001578497
     13        6          -0.000019685   -0.002060008   -0.001429188
     14        8           0.000342658    0.000020606   -0.001165331
     15        6          -0.002156818   -0.002339244   -0.000911658
     16        8           0.000951192    0.000374411   -0.000242507
     17        6           0.002756789    0.000993408    0.000813924
     18        6          -0.000456935    0.000303801    0.001876462
     19        8           0.000979474   -0.000068770   -0.003704232
     20        1          -0.000226725    0.000404050   -0.000200800
     21        1          -0.001389381    0.000736152   -0.000663211
     22        1          -0.000191120   -0.000736970   -0.000163516
     23        1          -0.000451569   -0.000156625   -0.000063844
     24        1          -0.000706574   -0.000526631   -0.000172522
     25        1          -0.000060762   -0.000556152    0.000896412
     26        1          -0.000001100    0.000209091   -0.000063135
     27        1          -0.000227841    0.000123216    0.000336946
     28        1          -0.001071315   -0.001612138    0.000536940
     29        1          -0.000782250   -0.002062562    0.001026958
     30        1          -0.000132411   -0.000091963   -0.000494333
     31        1           0.000417201   -0.000164399   -0.000368151
     32        1          -0.000003272   -0.000303418   -0.000469166
     33        1          -0.000239849    0.001510596    0.000626181
     34        1          -0.000192235    0.000525809    0.000346335
     35        1          -0.000741753   -0.000073565   -0.000318515
     36        1          -0.001288379    0.000249148    0.001520669
     37        1           0.000976898    0.000057407    0.000934548
     38        1          -0.000027798    0.000090019    0.000586660
     39        1          -0.000767082   -0.000379264    0.000106144
     40        1          -0.000285854   -0.000439849    0.000084382
     41        1           0.000425504   -0.000274490    0.000801718
     42        1           0.000539435   -0.000317184    0.000201946
     43        1           0.000748568   -0.000023095    0.000961799
 -------------------------------------------------------------------
 Cartesian Forces:  Max     0.006535345 RMS     0.001511878

 GradGradGradGradGradGradGradGradGradGradGradGradGradGradGradGradGradGrad
 Berny optimization.
 Using GEDIIS/GDIIS optimizer.
 FormGI is forming the generalized inverse of G from B-inverse, IUseBI=4.
 Internal  Forces:  Max     0.004203595 RMS     0.000874379
 Search for a local minimum.
 Step number   2 out of a maximum of  258
 All quantities printed in internal units (Hartrees-Bohrs-Radians)
 Mixed Optimization -- En-DIIS/RFO-DIIS
 Update second derivatives using D2CorX and points    1    2
 DE= -6.89D-03 DEPred=-8.15D-03 R= 8.45D-01
 TightC=F SS=  1.41D+00  RLast= 3.55D-01 DXNew= 5.0454D-01 1.0651D+00
 Trust test= 8.45D-01 RLast= 3.55D-01 DXMaxT set to 5.05D-01
 ITU=  1  0
 Use linear search instead of GDIIS.
     Eigenvalues ---    0.00230   0.00234   0.00323   0.00336   0.00369
     Eigenvalues ---    0.00406   0.00532   0.00669   0.00776   0.00906
     Eigenvalues ---    0.01112   0.01117   0.01225   0.01330   0.01365
     Eigenvalues ---    0.01385   0.02486   0.02566   0.03125   0.03897
     Eigenvalues ---    0.04015   0.04045   0.04413   0.04587   0.04716
     Eigenvalues ---    0.04784   0.04858   0.05006   0.05057   0.05333
     Eigenvalues ---    0.05395   0.05512   0.05530   0.05545   0.05574
     Eigenvalues ---    0.05610   0.05677   0.05722   0.05910   0.05956
     Eigenvalues ---    0.06027   0.06095   0.06904   0.07739   0.08166
     Eigenvalues ---    0.08663   0.08927   0.09136   0.09196   0.09577
     Eigenvalues ---    0.10265   0.11696   0.12068   0.13313   0.13904
     Eigenvalues ---    0.14579   0.15857   0.16000   0.16000   0.16000
     Eigenvalues ---    0.16000   0.16000   0.16000   0.16000   0.16000
     Eigenvalues ---    0.16000   0.16000   0.16016   0.16052   0.16173
     Eigenvalues ---    0.16663   0.17311   0.18326   0.20345   0.20746
     Eigenvalues ---    0.22015   0.23191   0.24564   0.25000   0.26560
     Eigenvalues ---    0.26871   0.27295   0.27623   0.27847   0.28684
     Eigenvalues ---    0.28794   0.29136   0.29357   0.29694   0.30451
     Eigenvalues ---    0.31217   0.31652   0.32167   0.33750   0.33827
     Eigenvalues ---    0.33855   0.33879   0.33906   0.34021   0.34057
     Eigenvalues ---    0.34092   0.34107   0.34120   0.34158   0.34171
     Eigenvalues ---    0.34186   0.34197   0.34254   0.34292   0.34344
     Eigenvalues ---    0.34354   0.34362   0.34368   0.34476   0.34724
     Eigenvalues ---    0.39112   0.41465   0.42120   0.51799   0.52367
     Eigenvalues ---    0.52568   0.52890   0.94957
 RFO step:  Lambda=-1.72307683D-03 EMin= 2.29683527D-03
 Quartic linear search produced a step of -0.04307.
 Iteration  1 RMS(Cart)=  0.05567410 RMS(Int)=  0.00115147
 Iteration  2 RMS(Cart)=  0.00165795 RMS(Int)=  0.00003383
 Iteration  3 RMS(Cart)=  0.00000166 RMS(Int)=  0.00003380
 Iteration  4 RMS(Cart)=  0.00000000 RMS(Int)=  0.00003380
 Variable       Old X    -DE/DX   Delta X   Delta X   Delta X     New X
                                 (Linear)    (Quad)   (Total)
    R1        2.56681  -0.00413  -0.00135  -0.00418  -0.00550   2.56131
    R2        2.84248   0.00313  -0.00069   0.01010   0.00941   2.85189
    R3        2.79817  -0.00318  -0.00025  -0.00785  -0.00806   2.79012
    R4        2.84868  -0.00153  -0.00004  -0.00458  -0.00460   2.84408
    R5        2.88466   0.00285  -0.00128   0.01127   0.00995   2.89461
    R6        2.91563   0.00229   0.00001   0.00813   0.00813   2.92376
    R7        2.07750   0.00024  -0.00020   0.00117   0.00097   2.07847
    R8        2.06928  -0.00119  -0.00010  -0.00301  -0.00311   2.06617
    R9        2.92736  -0.00048   0.00005  -0.00102  -0.00096   2.92640
   R10        2.93293   0.00420   0.00138   0.01167   0.01306   2.94599
   R11        2.07126  -0.00016   0.00017  -0.00088  -0.00070   2.07056
   R12        2.91387  -0.00085  -0.00080  -0.00042  -0.00123   2.91264
   R13        2.07423  -0.00022  -0.00016  -0.00019  -0.00035   2.07388
   R14        2.07104  -0.00074   0.00016  -0.00246  -0.00230   2.06873
   R15        2.91686  -0.00075  -0.00049  -0.00128  -0.00179   2.91507
   R16        2.07668  -0.00053  -0.00002  -0.00144  -0.00146   2.07522
   R17        2.07511   0.00022   0.00003   0.00053   0.00056   2.07567
   R18        2.91365   0.00005  -0.00096   0.00260   0.00163   2.91529
   R19        2.07883   0.00012  -0.00006   0.00047   0.00041   2.07924
   R20        2.86639   0.00055  -0.00159   0.00637   0.00478   2.87118
   R21        2.33099  -0.00349  -0.00089  -0.00126  -0.00215   2.32884
   R22        2.93777  -0.00409  -0.00200  -0.00774  -0.00978   2.92799
   R23        2.06638   0.00127   0.00005   0.00335   0.00340   2.06978
   R24        2.06978   0.00042  -0.00006   0.00130   0.00124   2.07101
   R25        2.88730   0.00085  -0.00005   0.00284   0.00279   2.89009
   R26        2.72425  -0.00036  -0.00144   0.00285   0.00140   2.72566
   R27        2.07339  -0.00008  -0.00015   0.00016   0.00001   2.07340
   R28        2.07003   0.00021  -0.00012   0.00090   0.00078   2.07081
   R29        2.07174  -0.00027  -0.00006  -0.00059  -0.00065   2.07110
   R30        2.07204  -0.00096  -0.00004  -0.00257  -0.00261   2.06943
   R31        2.07238  -0.00024  -0.00003  -0.00058  -0.00061   2.07176
   R32        2.06764   0.00048   0.00010   0.00107   0.00117   2.06881
   R33        1.83749   0.00084   0.00016   0.00111   0.00127   1.83876
   R34        2.73198   0.00167  -0.00019   0.00452   0.00433   2.73632
   R35        2.89691  -0.00088   0.00004  -0.00297  -0.00293   2.89398
   R36        2.91643   0.00051   0.00060   0.00023   0.00083   2.91725
   R37        1.83823   0.00084   0.00008   0.00130   0.00139   1.83961
   R38        2.06953  -0.00031  -0.00009  -0.00063  -0.00072   2.06881
   R39        2.06954  -0.00039  -0.00010  -0.00082  -0.00092   2.06862
   R40        2.07520  -0.00011  -0.00013   0.00001  -0.00011   2.07509
   R41        2.70688  -0.00312  -0.00043  -0.00603  -0.00646   2.70042
   R42        2.06623  -0.00030  -0.00004  -0.00071  -0.00075   2.06548
   R43        2.07986   0.00061  -0.00038   0.00267   0.00229   2.08215
   R44        1.84202   0.00051   0.00025   0.00029   0.00054   1.84256
    A1        2.27756  -0.00129   0.00115  -0.01184  -0.01076   2.26680
    A2        1.90315   0.00035  -0.00234   0.00718   0.00480   1.90796
    A3        2.10070   0.00094   0.00116   0.00540   0.00660   2.10730
    A4        2.22747   0.00093  -0.00089   0.00251   0.00164   2.22911
    A5        1.97423  -0.00117   0.00059  -0.00734  -0.00685   1.96738
    A6        2.08105   0.00023   0.00031   0.00476   0.00515   2.08620
    A7        1.97664   0.00053   0.00043  -0.00130  -0.00092   1.97572
    A8        1.91077  -0.00010  -0.00012  -0.00257  -0.00269   1.90808
    A9        1.87759  -0.00106  -0.00003  -0.00574  -0.00576   1.87183
   A10        1.92899  -0.00009   0.00028  -0.00258  -0.00229   1.92670
   A11        1.92044   0.00066  -0.00068   0.01205   0.01138   1.93182
   A12        1.84405   0.00001   0.00009   0.00020   0.00026   1.84431
   A13        1.97509  -0.00152  -0.00035  -0.00934  -0.00977   1.96532
   A14        1.94987   0.00164   0.00090   0.01106   0.01200   1.96187
   A15        1.86607  -0.00023   0.00053  -0.00767  -0.00713   1.85895
   A16        1.95664   0.00029  -0.00019   0.00809   0.00790   1.96454
   A17        1.86866   0.00058  -0.00136   0.00393   0.00253   1.87119
   A18        1.83769  -0.00079   0.00041  -0.00717  -0.00671   1.83098
   A19        2.02860   0.00068   0.00081  -0.00545  -0.00468   2.02392
   A20        1.91936  -0.00008   0.00011   0.00029   0.00043   1.91979
   A21        1.88764  -0.00030   0.00018   0.00002   0.00016   1.88781
   A22        1.86826  -0.00034  -0.00027   0.00011  -0.00017   1.86810
   A23        1.90830  -0.00033  -0.00086   0.00096   0.00012   1.90842
   A24        1.84300   0.00034  -0.00006   0.00512   0.00506   1.84806
   A25        2.05082  -0.00064  -0.00024  -0.00716  -0.00748   2.04335
   A26        1.91375   0.00055  -0.00067   0.00175   0.00106   1.91481
   A27        1.87515  -0.00012   0.00011   0.00310   0.00322   1.87837
   A28        1.88739  -0.00024   0.00069  -0.00488  -0.00422   1.88316
   A29        1.88376   0.00039   0.00043   0.00241   0.00290   1.88666
   A30        1.84182   0.00014  -0.00034   0.00639   0.00605   1.84787
   A31        1.96292   0.00035   0.00023  -0.00207  -0.00193   1.96099
   A32        1.96334  -0.00014  -0.00034  -0.00209  -0.00238   1.96096
   A33        1.83863  -0.00037   0.00112  -0.00368  -0.00255   1.83608
   A34        1.97537  -0.00004  -0.00052   0.00162   0.00113   1.97650
   A35        1.85762   0.00008  -0.00085   0.00735   0.00652   1.86414
   A36        1.85347   0.00009   0.00046  -0.00082  -0.00039   1.85308
   A37        1.90180   0.00160   0.00254  -0.00182   0.00062   1.90242
   A38        2.19155  -0.00008  -0.00171   0.00490   0.00319   2.19473
   A39        2.18959  -0.00151  -0.00082  -0.00277  -0.00359   2.18600
   A40        1.83672  -0.00191  -0.00211  -0.00093  -0.00317   1.83355
   A41        1.91793   0.00131  -0.00022   0.01172   0.01151   1.92944
   A42        1.89680   0.00141  -0.00007   0.01408   0.01409   1.91090
   A43        1.94099   0.00037   0.00117  -0.00382  -0.00259   1.93840
   A44        1.97650   0.00014  -0.00034  -0.00123  -0.00155   1.97496
   A45        1.89366  -0.00120   0.00136  -0.01792  -0.01667   1.87700
   A46        1.80848   0.00113   0.00127   0.00218   0.00336   1.81184
   A47        1.95832  -0.00027   0.00048   0.00182   0.00232   1.96064
   A48        1.92767  -0.00023  -0.00098   0.00298   0.00206   1.92973
   A49        1.96360  -0.00028  -0.00074   0.00129   0.00057   1.96417
   A50        1.96948  -0.00119  -0.00228  -0.00504  -0.00731   1.96217
   A51        1.83954   0.00077   0.00209  -0.00305  -0.00100   1.83854
   A52        1.92914  -0.00056   0.00004  -0.00380  -0.00377   1.92537
   A53        1.95816  -0.00038   0.00020  -0.00276  -0.00256   1.95560
   A54        1.93579  -0.00043   0.00004  -0.00216  -0.00213   1.93367
   A55        1.88309   0.00041   0.00000   0.00158   0.00157   1.88466
   A56        1.87729   0.00052  -0.00012   0.00339   0.00327   1.88055
   A57        1.87734   0.00052  -0.00018   0.00430   0.00412   1.88147
   A58        1.94345  -0.00131  -0.00004  -0.00702  -0.00705   1.93640
   A59        1.92017  -0.00050   0.00039  -0.00362  -0.00322   1.91695
   A60        1.93175   0.00058   0.00091   0.00013   0.00104   1.93279
   A61        1.87762   0.00114  -0.00106   0.01118   0.01012   1.88774
   A62        1.89515   0.00031  -0.00020   0.00164   0.00143   1.89658
   A63        1.89417  -0.00017  -0.00010  -0.00186  -0.00195   1.89222
   A64        1.88764  -0.00004   0.00031  -0.00105  -0.00074   1.88689
   A65        1.83465  -0.00023   0.00154  -0.00438  -0.00278   1.83186
   A66        1.98324   0.00054  -0.00016   0.00968   0.00949   1.99273
   A67        1.94397   0.00129   0.00072   0.01148   0.01219   1.95616
   A68        1.92810  -0.00004  -0.00158  -0.00324  -0.00487   1.92323
   A69        1.85665  -0.00056  -0.00043  -0.00995  -0.01037   1.84628
   A70        1.91189  -0.00103  -0.00013  -0.00495  -0.00522   1.90668
   A71        1.87004   0.00141   0.00084   0.00610   0.00694   1.87698
   A72        1.95469  -0.00084   0.00001  -0.00732  -0.00732   1.94737
   A73        1.94428   0.00001   0.00027   0.00041   0.00066   1.94495
   A74        1.91945   0.00019   0.00047   0.00118   0.00164   1.92110
   A75        1.89281   0.00019   0.00019  -0.00172  -0.00154   1.89127
   A76        1.87873   0.00008   0.00011  -0.00189  -0.00178   1.87694
   A77        1.87074   0.00043  -0.00112   0.00998   0.00885   1.87960
   A78        1.96063  -0.00021  -0.00131   0.00250   0.00118   1.96181
   A79        1.95216   0.00072   0.00073   0.00506   0.00581   1.95797
   A80        1.88279   0.00035   0.00187  -0.00359  -0.00167   1.88113
   A81        1.86614  -0.00009   0.00116  -0.00209  -0.00096   1.86518
   A82        1.92329  -0.00045  -0.00273   0.00072  -0.00202   1.92127
   A83        1.87743  -0.00035   0.00017  -0.00277  -0.00257   1.87486
   A84        1.82849   0.00100   0.00065   0.00417   0.00482   1.83331
    D1        0.09502   0.00042   0.00036  -0.00036   0.00000   0.09502
    D2       -3.07889   0.00033   0.00062  -0.00272  -0.00208  -3.08097
    D3       -3.11174   0.00047  -0.00013   0.01360   0.01340  -3.09834
    D4       -0.00247   0.00038   0.00013   0.01124   0.01132   0.00885
    D5        0.36586   0.00012  -0.00055   0.00933   0.00876   0.37463
    D6       -1.88938  -0.00001   0.00026   0.01071   0.01094  -1.87844
    D7        2.38220   0.00018  -0.00078   0.01489   0.01407   2.39627
    D8       -2.70433   0.00009   0.00012  -0.00592  -0.00579  -2.71012
    D9        1.32361  -0.00003   0.00092  -0.00454  -0.00362   1.32000
   D10       -0.68799   0.00015  -0.00012  -0.00036  -0.00049  -0.68847
   D11        0.01869  -0.00008   0.00053   0.00752   0.00800   0.02669
   D12       -3.09997  -0.00009  -0.00041  -0.00640  -0.00691  -3.10688
   D13        3.10286  -0.00013   0.00012   0.01905   0.01921   3.12207
   D14       -0.01580  -0.00014  -0.00083   0.00513   0.00430  -0.01151
   D15        0.63545   0.00024   0.00007   0.00503   0.00510   0.64055
   D16       -1.52580   0.00005  -0.00051   0.01125   0.01074  -1.51506
   D17        2.76159   0.00066  -0.00054   0.01538   0.01482   2.77641
   D18       -2.47209   0.00036  -0.00021   0.00771   0.00751  -2.46458
   D19        1.64985   0.00017  -0.00079   0.01393   0.01315   1.66300
   D20       -0.34594   0.00078  -0.00082   0.01806   0.01723  -0.32871
   D21       -0.01394  -0.00052  -0.00069  -0.02460  -0.02529  -0.03923
   D22        2.10873  -0.00030  -0.00050  -0.02070  -0.02122   2.08751
   D23       -2.12763   0.00035   0.00176  -0.02142  -0.01965  -2.14729
   D24        3.09833  -0.00059  -0.00047  -0.02675  -0.02723   3.07109
   D25       -1.06219  -0.00036  -0.00029  -0.02286  -0.02316  -1.08536
   D26        0.98463   0.00028   0.00198  -0.02358  -0.02159   0.96303
   D27       -1.37658  -0.00012   0.00038  -0.01301  -0.01265  -1.38924
   D28        2.67841  -0.00065   0.00017  -0.02569  -0.02551   2.65290
   D29        0.67649  -0.00042  -0.00113  -0.01842  -0.01952   0.65697
   D30        0.77466   0.00006   0.00076  -0.01929  -0.01856   0.75610
   D31       -1.45353  -0.00047   0.00055  -0.03196  -0.03142  -1.48495
   D32        2.82773  -0.00024  -0.00076  -0.02469  -0.02543   2.80230
   D33        2.80463   0.00041   0.00063  -0.01337  -0.01277   2.79186
   D34        0.57644  -0.00012   0.00042  -0.02604  -0.02562   0.55081
   D35       -1.42549   0.00011  -0.00089  -0.01877  -0.01963  -1.44512
   D36        0.66622  -0.00059  -0.00036   0.00182   0.00144   0.66765
   D37       -1.45930  -0.00058  -0.00069   0.00544   0.00473  -1.45457
   D38        2.81942  -0.00078  -0.00078  -0.00081  -0.00161   2.81781
   D39        2.89087   0.00064   0.00042   0.01604   0.01644   2.90730
   D40        0.76535   0.00065   0.00009   0.01966   0.01972   0.78508
   D41       -1.23911   0.00045   0.00000   0.01341   0.01338  -1.22573
   D42       -1.38534   0.00019   0.00003   0.01402   0.01406  -1.37129
   D43        2.77232   0.00020  -0.00030   0.01764   0.01735   2.78967
   D44        0.76786   0.00000  -0.00039   0.01139   0.01101   0.77887
   D45        3.10509  -0.00030  -0.00087  -0.04402  -0.04484   3.06025
   D46        0.99487  -0.00040   0.00015  -0.04266  -0.04242   0.95245
   D47       -1.17446  -0.00047  -0.00013  -0.05266  -0.05279  -1.22725
   D48        0.86703   0.00016  -0.00099  -0.04719  -0.04823   0.81880
   D49       -1.24319   0.00005   0.00003  -0.04583  -0.04581  -1.28900
   D50        2.87066  -0.00001  -0.00024  -0.05583  -0.05618   2.81448
   D51       -1.15875  -0.00022   0.00048  -0.05174  -0.05125  -1.21001
   D52        3.01421  -0.00032   0.00150  -0.05038  -0.04884   2.96537
   D53        0.84487  -0.00038   0.00123  -0.06038  -0.05921   0.78567
   D54        0.81778  -0.00024  -0.00075   0.01102   0.01021   0.82800
   D55       -1.34572   0.00012  -0.00093   0.02180   0.02085  -1.32487
   D56        2.94408  -0.00026  -0.00027   0.01176   0.01145   2.95554
   D57        2.97010  -0.00013  -0.00026   0.00772   0.00743   2.97753
   D58        0.80660   0.00023  -0.00044   0.01850   0.01807   0.82467
   D59       -1.18679  -0.00015   0.00023   0.00846   0.00867  -1.17811
   D60       -1.32466  -0.00007  -0.00087   0.01423   0.01332  -1.31134
   D61        2.79503   0.00029  -0.00106   0.02501   0.02395   2.81899
   D62        0.80164  -0.00009  -0.00039   0.01496   0.01456   0.81620
   D63       -1.26574  -0.00057   0.00113  -0.02273  -0.02162  -1.28737
   D64        0.98325  -0.00049   0.00042  -0.02606  -0.02566   0.95760
   D65        3.01259  -0.00036   0.00018  -0.02160  -0.02143   2.99116
   D66        0.91096  -0.00052   0.00063  -0.03000  -0.02938   0.88159
   D67       -3.12322  -0.00045  -0.00008  -0.03333  -0.03341   3.12655
   D68       -1.09389  -0.00031  -0.00032  -0.02887  -0.02918  -1.12307
   D69        2.89559  -0.00028   0.00081  -0.02378  -0.02300   2.87259
   D70       -1.13860  -0.00021   0.00009  -0.02711  -0.02703  -1.16563
   D71        0.89073  -0.00007  -0.00015  -0.02265  -0.02280   0.86794
   D72       -3.11446   0.00033  -0.00090   0.02067   0.01973  -3.09472
   D73        1.06608   0.00045  -0.00107   0.02316   0.02206   1.08814
   D74       -1.03386   0.00034  -0.00100   0.02105   0.02002  -1.01384
   D75        0.91995   0.00000  -0.00049   0.02399   0.02354   0.94348
   D76       -1.18270   0.00012  -0.00065   0.02648   0.02586  -1.15684
   D77        3.00055   0.00001  -0.00059   0.02437   0.02382   3.02436
   D78       -1.11185  -0.00013   0.00054   0.01471   0.01525  -1.09660
   D79        3.06870  -0.00001   0.00037   0.01721   0.01758   3.08627
   D80        0.96875  -0.00012   0.00044   0.01510   0.01553   0.98429
   D81       -0.02646  -0.00022  -0.00090  -0.02212  -0.02302  -0.04949
   D82        2.06482  -0.00020  -0.00081  -0.02106  -0.02191   2.04291
   D83       -2.14865  -0.00005   0.00066  -0.02757  -0.02687  -2.17552
   D84        3.09223  -0.00019   0.00004  -0.00810  -0.00810   3.08414
   D85       -1.09967  -0.00017   0.00013  -0.00704  -0.00699  -1.10666
   D86        0.97005  -0.00002   0.00160  -0.01355  -0.01194   0.95811
   D87        0.02372   0.00039   0.00087   0.02687   0.02775   0.05147
   D88       -2.09540   0.00015  -0.00010   0.02259   0.02249  -2.07292
   D89        2.10902   0.00019  -0.00070   0.02920   0.02852   2.13753
   D90       -2.05221  -0.00024   0.00181   0.01542   0.01724  -2.03496
   D91        2.11186  -0.00048   0.00083   0.01115   0.01198   2.12384
   D92        0.03309  -0.00043   0.00023   0.01776   0.01801   0.05110
   D93        2.09318   0.00096  -0.00066   0.04274   0.04204   2.13521
   D94       -0.02594   0.00072  -0.00164   0.03846   0.03677   0.01083
   D95       -2.10471   0.00077  -0.00223   0.04507   0.04280  -2.06191
   D96        1.10428  -0.00070   0.00081  -0.04708  -0.04625   1.05804
   D97       -3.09881  -0.00044  -0.00028  -0.03995  -0.04020  -3.13901
   D98       -1.00556  -0.00060   0.00046  -0.04452  -0.04403  -1.04959
   D99        3.13557   0.00037   0.00225  -0.04225  -0.04004   3.09553
   D100      -1.06752   0.00063   0.00116  -0.03512  -0.03399  -1.10152
   D101       1.02573   0.00046   0.00190  -0.03969  -0.03783   0.98791
   D102      -0.99449  -0.00076   0.00036  -0.04978  -0.04941  -1.04390
   D103       1.08560  -0.00050  -0.00072  -0.04265  -0.04336   1.04224
   D104      -3.10433  -0.00066   0.00002  -0.04722  -0.04720   3.13166
   D105       0.76502   0.00123  -0.00204   0.06964   0.06754   0.83256
   D106      -1.24997   0.00071  -0.00168   0.06810   0.06652  -1.18345
   D107       2.88384   0.00125  -0.00075   0.07163   0.07086   2.95470
   D108      -3.00185  -0.00022   0.00134  -0.03425  -0.03291  -3.03476
   D109      -0.85578   0.00026   0.00117  -0.02711  -0.02593  -0.88170
   D110       1.21784  -0.00132  -0.00004  -0.04063  -0.04068   1.17715
   D111      -1.07653  -0.00049   0.00016  -0.02295  -0.02278  -1.09932
   D112       1.04685  -0.00084   0.00060  -0.03007  -0.02946   1.01740
   D113       3.11844  -0.00018  -0.00031  -0.01662  -0.01692   3.10152
   D114      -3.13346  -0.00052  -0.00060  -0.02146  -0.02205   3.12768
   D115      -1.01007  -0.00087  -0.00015  -0.02858  -0.02872  -1.03879
   D116       1.06151  -0.00021  -0.00107  -0.01513  -0.01618   1.04533
   D117       1.11003   0.00080   0.00088  -0.00447  -0.00361   1.10642
   D118      -3.04977   0.00045   0.00133  -0.01159  -0.01028  -3.06005
   D119      -0.97819   0.00111   0.00041   0.00186   0.00225  -0.97593
   D120      -0.97758  -0.00023  -0.00013  -0.06582  -0.06594  -1.04352
   D121       1.12119   0.00001   0.00095  -0.06316  -0.06219   1.05900
   D122      -3.10073   0.00022   0.00286  -0.06586  -0.06302   3.11944
   D123       1.01238  -0.00017   0.00182  -0.07088  -0.06908   0.94330
   D124       3.11114   0.00007   0.00290  -0.06822  -0.06533   3.04581
   D125      -1.11078   0.00028   0.00481  -0.07092  -0.06616  -1.17693
   D126       3.09658  -0.00110  -0.00035  -0.08309  -0.08340   3.01318
   D127      -1.08784  -0.00085   0.00073  -0.08043  -0.07966  -1.16749
   D128       0.97343  -0.00064   0.00264  -0.08313  -0.08048   0.89295
   D129      -0.77022  -0.00034   0.00195  -0.03833  -0.03635  -0.80657
   D130      -2.91810  -0.00105   0.00109  -0.04481  -0.04371  -2.96181
   D131       1.32965  -0.00034   0.00170  -0.04073  -0.03908   1.29058
         Item               Value     Threshold  Converged?
 Maximum Force            0.004204     0.000450     NO 
 RMS     Force            0.000874     0.000300     NO 
 Maximum Displacement     0.322582     0.001800     NO 
 RMS     Displacement     0.055587     0.001200     NO 
 Predicted change in Energy=-1.010188D-03
 GradGradGradGradGradGradGradGradGradGradGradGradGradGradGradGradGradGrad

                          Input orientation:                          
 ---------------------------------------------------------------------
 Center     Atomic      Atomic             Coordinates (Angstroms)
 Number     Number       Type             X           Y           Z
 ---------------------------------------------------------------------
      1          6           0       -1.637779    0.724603   -0.084121
      2          6           0       -1.003969   -0.419596   -0.439315
      3          6           0        0.413238   -0.575645   -0.921249
      4          6           0        1.404772    0.382280   -0.219085
      5          6           0        1.361356    1.816156   -0.802377
      6          6           0       -0.032960    2.343146   -1.194525
      7          6           0       -1.168535    2.156539   -0.167285
      8          6           0       -3.001321    0.403137    0.382104
      9          6           0       -3.198311   -1.102641    0.334288
     10          6           0       -1.882591   -1.661876   -0.263093
     11          8           0       -3.849864    1.220302    0.743968
     12          6           0       -0.838583    2.747329    1.219089
     13          6           0       -2.106715   -2.406811   -1.579834
     14          8           0       -1.243129   -2.614957    0.610471
     15          6           0        2.851095   -0.196711   -0.162172
     16          8           0        3.654513    0.860651    0.415059
     17          6           0        3.416727   -0.606384   -1.525073
     18          6           0        2.961259   -1.388052    0.813386
     19          8           0        2.608262   -1.030889    2.151248
     20          1           0        0.445365   -0.429198   -2.010861
     21          1           0        0.699396   -1.617682   -0.754743
     22          1           0        1.086126    0.448103    0.827180
     23          1           0        1.991440    1.875814   -1.698945
     24          1           0        1.813624    2.495296   -0.072548
     25          1           0       -0.351926    1.880419   -2.137974
     26          1           0        0.064296    3.416924   -1.404329
     27          1           0       -2.033985    2.722331   -0.543462
     28          1           0       -3.373947   -1.499516    1.339913
     29          1           0       -4.080678   -1.336835   -0.272053
     30          1           0       -0.547509    3.800994    1.124691
     31          1           0       -0.017635    2.212178    1.709482
     32          1           0       -1.711569    2.699815    1.880000
     33          1           0       -1.156407   -2.750067   -2.002122
     34          1           0       -2.740841   -3.284369   -1.407455
     35          1           0       -2.602138   -1.760461   -2.311480
     36          1           0       -0.927523   -2.138921    1.398234
     37          1           0        4.584679    0.575890    0.378099
     38          1           0        2.833531   -1.415619   -1.976228
     39          1           0        3.432021    0.237639   -2.221981
     40          1           0        4.448494   -0.964976   -1.412521
     41          1           0        2.312132   -2.218849    0.525168
     42          1           0        3.999900   -1.754392    0.781160
     43          1           0        3.076487   -0.192700    2.321292
 ---------------------------------------------------------------------
                    Distance matrix (angstroms):
                    1          2          3          4          5
     1  C    0.000000
     2  C    1.355386   0.000000
     3  C    2.568676   1.505020   0.000000
     4  C    3.064721   2.548242   1.547188   0.000000
     5  C    3.271421   3.274930   2.575611   1.548585   0.000000
     6  C    2.535374   3.024227   2.965318   2.619838   1.541304
     7  C    1.509154   2.595680   3.245812   3.126114   2.630505
     8  C    1.476466   2.311068   3.783642   4.446966   4.736303
     9  C    2.439088   2.424902   3.859713   4.868221   5.531903
    10  C    2.405670   1.531761   2.623719   3.871339   4.786516
    11  O    2.413456   3.491210   4.916544   5.407490   5.468367
    12  C    2.535447   3.578697   4.146113   3.562926   3.129399
    13  C    3.501829   2.542804   3.183876   4.686278   5.519548
    14  O    3.433784   2.445170   3.041136   4.084479   5.330502
    15  C    4.583111   3.871434   2.581266   1.558949   2.584728
    16  O    5.317522   4.906163   3.788737   2.385857   2.766533
    17  C    5.421798   4.555909   3.063739   2.594422   3.258150
    18  C    5.140038   4.269684   3.187692   2.573466   3.929037
    19  O    5.109549   4.486970   3.803369   3.010634   4.287696
    20  H    3.063180   2.137853   1.099879   2.188474   2.709445
    21  H    3.376155   2.106266   1.093368   2.187311   3.497386
    22  H    2.885581   2.593339   2.134910   1.095691   2.145408
    23  H    4.135719   3.978448   3.017480   2.182844   1.097451
    24  H    3.879133   4.070620   3.480237   2.157191   1.094726
    25  H    2.684705   2.932691   2.845724   3.002090   2.173313
    26  H    3.447985   4.097722   4.036797   3.522888   2.146432
    27  H    2.087796   3.308095   4.124108   4.172063   3.523710
    28  H    3.160516   3.154153   4.506569   5.367288   6.164916
    29  H    3.201968   3.214879   4.603927   5.748767   6.311762
    30  H    3.480531   4.524141   4.925837   4.159897   3.361091
    31  H    2.838091   3.537855   3.857247   3.015152   2.892729
    32  H    2.786517   3.951031   4.805250   4.414601   4.173591
    33  H    3.997972   2.810106   2.891398   4.421589   5.350600
    34  H    4.363464   3.487254   4.185904   5.660622   6.573394
    35  H    3.473709   2.803046   3.525482   5.002477   5.547871
    36  H    3.301759   2.517639   3.101850   3.796284   5.071912
    37  H    6.241374   5.735167   4.518324   3.241284   3.649876
    38  H    5.305963   4.252125   2.770624   2.891599   3.740268
    39  H    5.523627   4.825750   3.386206   2.853463   2.965577
    40  H    6.454615   5.565422   4.083653   3.536048   4.199690
    41  H    4.963562   3.894106   2.897938   2.853610   4.352887
    42  H    6.219128   5.320709   4.141472   3.507214   4.713631
    43  H    5.371383   4.931789   4.213503   3.094956   4.090780
                    6          7          8          9         10
     6  C    0.000000
     7  C    1.542587   0.000000
     8  C    3.880794   2.595255   0.000000
     9  C    4.922415   3.872185   1.519362   0.000000
    10  C    4.508759   3.885788   2.435593   1.549428   0.000000
    11  O    4.425753   2.982691   1.232368   2.447126   3.631981
    12  C    2.576417   1.542704   3.297456   4.601463   4.767380
    13  C    5.197212   4.868227   3.541938   2.560528   1.529368
    14  O    5.413438   4.835043   3.500326   2.487190   1.442356
    15  C    3.979246   4.657815   5.908200   6.136978   4.956277
    16  O    4.287891   5.027946   6.671621   7.128971   6.122300
    17  C    4.550750   5.522858   6.771099   6.889283   5.548822
    18  C    5.188343   5.530013   6.240731   6.184763   4.969575
    19  O    5.436392   5.458890   6.054231   6.084634   5.137602
    20  H    2.929350   3.562230   4.277699   4.385160   3.161261
    21  H    4.051903   4.251943   4.367085   4.079629   2.628751
    22  H    2.988450   2.998534   4.111852   4.583028   3.801840
    23  H    2.137998   3.522816   5.605997   6.319711   5.439213
    24  H    2.166069   3.002833   5.269491   6.183054   5.566004
    25  H    1.098159   2.150979   3.943660   4.807561   4.290218
    26  H    1.098396   2.153770   4.655348   5.838995   5.557607
    27  H    2.138169   1.100288   2.677886   4.093472   4.395771
    28  H    5.687849   4.527938   2.162484   1.095280   2.195480
    29  H    5.547724   4.549199   2.149520   1.095933   2.222007
    30  H    2.787264   2.181538   4.256531   5.630020   5.792352
    31  H    2.906999   2.202254   3.733222   4.795403   4.730477
    32  H    3.521029   2.186643   3.030162   4.365581   4.862761
    33  H    5.277800   5.238468   4.362446   3.513146   2.176172
    34  H    6.248751   5.797727   4.107076   2.828937   2.163016
    35  H    4.968688   4.689954   3.477915   2.790741   2.173328
    36  H    5.254671   4.578199   3.434416   2.713362   1.974774
    37  H    5.188346   5.991274   7.587967   7.962054   6.873449
    38  H    4.791258   5.661195   6.550962   6.466804   5.023673
    39  H    4.182693   5.391574   6.942372   7.231332   5.974153
    40  H    5.574462   6.545647   7.784096   7.844994   6.472210
    41  H    5.410047   5.633699   5.926893   5.625597   4.304333
    42  H    6.079236   6.550393   7.336980   7.241458   5.975176
    43  H    5.334805   5.452719   6.407434   6.644491   5.781866
                   11         12         13         14         15
    11  O    0.000000
    12  C    3.409599   0.000000
    13  C    4.646996   6.000607   0.000000
    14  O    4.639192   5.411856   2.363587   0.000000
    15  C    6.908825   4.918229   5.610185   4.817422   0.000000
    16  O    7.520186   4.939021   6.917199   6.008738   1.447996
    17  C    7.828708   6.073341   5.809728   5.505376   1.531427
    18  C    7.293815   5.630699   5.696467   4.384444   1.543743
    19  O    6.982527   5.198518   6.168074   4.440324   2.471181
    20  H    5.362735   4.708654   3.257276   3.807878   3.042899
    21  H    5.567410   5.031373   3.029481   2.575222   2.645771
    22  H    4.996720   3.023993   4.913093   3.854183   2.123610
    23  H    6.365403   4.157342   5.928738   5.996904   2.719566
    24  H    5.862372   2.960751   6.455356   5.993742   2.886396
    25  H    4.580057   3.501177   4.665956   5.343838   4.298559
    26  H    4.976040   2.854097   6.217714   6.492485   4.729436
    27  H    2.685328   2.129834   5.233303   5.517578   5.703525
    28  H    2.824723   4.947562   3.309681   2.513301   6.534884
    29  H    2.761255   5.423568   2.598398   3.234831   7.025769
    30  H    4.208381   1.097198   6.948555   6.474005   5.402608
    31  H    4.074557   1.095823   6.043088   5.100088   4.187535
    32  H    2.837575   1.095977   6.180956   5.484336   5.777390
    33  H    5.528069   6.379544   1.095097   2.617521   5.095597
    34  H    5.113768   6.848263   1.096330   2.600630   6.508003
    35  H    4.447193   5.991261   1.094768   3.333896   6.066514
    36  H    4.500280   4.890342   3.214210   0.973030   4.526036
    37  H    8.467032   5.902049   7.583189   6.648221   1.973352
    38  H    7.682143   6.405046   5.054267   4.974794   2.185600
    39  H    7.923909   6.031382   6.171148   6.165802   2.183792
    40  H    8.848087   6.975655   6.713989   6.261749   2.169167
    41  H    7.060158   5.922116   4.898221   3.578276   2.202717
    42  H    8.394581   6.623307   6.579566   5.315925   2.153137
    43  H    7.242849   5.018605   6.854680   5.239591   2.493674
                   16         17         18         19         20
    16  O    0.000000
    17  C    2.443941   0.000000
    18  C    2.386615   2.507358   0.000000
    19  O    2.772529   3.788028   1.429003   0.000000
    20  H    4.224622   3.016020   3.901987   4.728986   0.000000
    21  H    4.030296   3.000003   2.761844   3.526029   1.747816
    22  H    2.633753   3.475160   2.624459   2.501494   3.038866
    23  H    2.874957   2.867574   4.231451   4.863474   2.792977
    24  H    2.509721   3.781559   4.145159   4.243902   3.765880
    25  H    4.858957   4.556598   5.510956   5.969578   2.446663
    26  H    4.768056   5.238356   6.033113   6.236740   3.912256
    27  H    6.061652   6.461746   6.609747   6.549700   4.269962
    28  H    7.471613   7.424223   6.358026   6.055138   5.192342
    29  H    8.070579   7.636406   7.125285   7.120948   4.932781
    30  H    5.177469   6.493180   6.271727   5.861723   5.358359
    31  H    4.121508   5.495587   4.757989   4.196185   4.586086
    32  H    5.858618   6.987481   6.299496   5.714250   5.438923
    33  H    6.482669   5.073116   5.170817   5.863342   2.819962
    34  H    7.836026   6.715733   6.406411   6.808483   4.320649
    35  H    7.310945   6.178759   6.391781   6.899020   3.339148
    36  H    5.564092   5.455905   4.003558   3.781077   4.053382
    37  H    0.973480   2.526647   2.584963   3.103549   4.883774
    38  H    3.402011   1.094770   2.792673   4.151485   2.584098
    39  H    2.718755   1.094664   3.475334   4.627405   3.067468
    40  H    2.702475   1.098089   2.710263   4.011390   4.082905
    41  H    3.361165   2.832607   1.093005   2.035456   3.622032
    42  H    2.663038   2.641349   1.101825   2.082609   4.710227
    43  H    2.253305   3.883480   1.927673   0.975043   5.074079
                   21         22         23         24         25
    21  H    0.000000
    22  H    2.630496   0.000000
    23  H    3.842579   3.039615   0.000000
    24  H    4.315493   2.351545   1.749440   0.000000
    25  H    3.905806   3.593280   2.384142   3.055105   0.000000
    26  H    5.115913   3.851969   2.485096   2.383943   1.752804
    27  H    5.133393   4.097055   4.272678   3.882962   2.465889
    28  H    4.581885   4.893707   7.029573   6.698095   5.714217
    29  H    4.812585   5.575857   7.016249   7.033337   5.266496
    30  H    5.869335   3.741544   4.257405   2.951809   3.791021
    31  H    4.610246   2.260244   3.970755   2.570855   3.876175
    32  H    5.603160   3.742423   5.215371   4.035004   4.320203
    33  H    2.506443   4.823090   5.603538   6.329153   4.701814
    34  H    3.878029   5.794015   7.007634   7.478613   5.737213
    35  H    3.652936   5.322803   5.890557   6.528648   4.283640
    36  H    2.748429   3.327699   5.850723   5.581492   5.384346
    37  H    4.603315   3.529572   3.567745   3.400875   5.692318
    38  H    2.467263   3.792887   3.408745   4.467602   4.586629
    39  H    3.614173   3.852909   2.243314   3.512305   4.126020
    40  H    3.861921   4.280021   3.766861   4.550995   5.627308
    41  H    2.144876   2.950752   4.670738   4.777965   5.567184
    42  H    3.642940   3.652833   4.833552   4.854737   6.377428
    43  H    4.140425   2.569929   4.649557   3.814527   5.994739
                   26         27         28         29         30
    26  H    0.000000
    27  H    2.371989   0.000000
    28  H    6.597255   4.813169   0.000000
    29  H    6.407893   4.554059   1.767588   0.000000
    30  H    2.630163   2.481100   6.010864   6.389951   0.000000
    31  H    3.339752   3.066216   5.017778   5.747199   1.774002
    32  H    3.801941   2.444918   4.548580   5.151559   1.771475
    33  H    6.315002   5.731054   4.201257   3.679908   7.284512
    34  H    7.264718   6.109549   3.336848   2.622440   7.837400
    35  H    5.893904   4.852228   3.741183   2.554369   6.852631
    36  H    6.301228   5.350347   2.529275   3.657265   5.958341
    37  H    5.628711   7.018774   8.280829   8.897731   6.107213
    38  H    5.599036   6.547379   7.038226   7.121566   6.946955
    39  H    4.702975   6.234448   7.875659   7.919712   6.303520
    40  H    6.198573   7.508264   8.309766   8.613114   7.356083
    41  H    6.366920   6.666781   5.789020   6.502425   6.691449
    42  H    6.856227   7.629118   7.399378   8.159617   7.187437
    43  H    5.998577   6.543786   6.654244   7.698019   5.524019
                   31         32         33         34         35
    31  H    0.000000
    32  H    1.770954   0.000000
    33  H    6.300530   6.714185   0.000000
    34  H    6.880638   6.904869   1.774694   0.000000
    35  H    6.215276   6.185117   1.779090   1.777300   0.000000
    36  H    4.456101   4.925464   3.462413   3.531580   4.087730
    37  H    5.062737   6.812451   7.048936   8.470716   8.021390
    38  H    5.905466   7.243289   4.207259   5.906721   5.456905
    39  H    5.590647   7.024605   5.479818   7.153476   6.357004
    40  H    6.307735   7.887824   5.911776   7.554214   7.152087
    41  H    5.144358   6.497615   4.324367   5.513883   5.692692
    42  H    5.721543   7.325864   5.943528   7.250411   7.290498
    43  H    3.966275   5.611315   6.568822   7.569892   7.494480
                   36         37         38         39         40
    36  H    0.000000
    37  H    6.228583   0.000000
    38  H    5.104477   3.546193   0.000000
    39  H    6.144886   2.864167   1.775345   0.000000
    40  H    6.179001   2.366249   1.768884   1.770516   0.000000
    41  H    3.356188   3.605088   2.678436   3.851664   3.144977
    42  H    4.980778   2.436111   3.013034   3.648223   2.374163
    43  H    4.546637   2.577086   4.474734   4.577436   4.052181
                   41         42         43
    41  H    0.000000
    42  H    1.769128   0.000000
    43  H    2.813464   2.379828   0.000000
 Stoichiometry    C15H24O4
 Framework group  C1[X(C15H24O4)]
 Deg. of freedom   123
 Full point group                 C1      NOp   1
 Largest Abelian subgroup         C1      NOp   1
 Largest concise Abelian subgroup C1      NOp   1
                         Standard orientation:                         
 ---------------------------------------------------------------------
 Center     Atomic      Atomic             Coordinates (Angstroms)
 Number     Number       Type             X           Y           Z
 ---------------------------------------------------------------------
      1          6           0       -1.671903    0.722893   -0.086270
      2          6           0       -1.048287   -0.442252   -0.387288
      3          6           0        0.366537   -0.633005   -0.863704
      4          6           0        1.367433    0.349222   -0.210075
      5          6           0        1.334526    1.753785   -0.861409
      6          6           0       -0.056265    2.272928   -1.275905
      7          6           0       -1.191095    2.145243   -0.238873
      8          6           0       -3.037020    0.435498    0.397270
      9          6           0       -3.246475   -1.069152    0.422103
     10          6           0       -1.936698   -1.667307   -0.150103
     11          8           0       -3.878032    1.276100    0.721023
     12          6           0       -0.853282    2.799084    1.116969
     13          6           0       -2.169800   -2.472648   -1.429187
     14          8           0       -1.303184   -2.582675    0.767040
     15          6           0        2.809072   -0.238371   -0.128026
     16          8           0        3.622403    0.838747    0.396380
     17          6           0        3.368350   -0.717623   -1.470707
     18          6           0        2.911572   -1.382426    0.903369
     19          8           0        2.564434   -0.958588    2.223181
     20          1           0        0.397493   -0.539257   -1.959143
     21          1           0        0.644489   -1.668199   -0.647906
     22          1           0        1.051618    0.467795    0.832394
     23          1           0        1.963125    1.765136   -1.760928
     24          1           0        1.793946    2.463365   -0.165811
     25          1           0       -0.381075    1.768151   -2.195498
     26          1           0        0.049350    3.334562   -1.537157
     27          1           0       -2.052685    2.699515   -0.640220
     28          1           0       -3.423175   -1.415867    1.445922
     29          1           0       -4.132055   -1.324818   -0.170731
     30          1           0       -0.553770    3.844553    0.971610
     31          1           0       -0.035691    2.281265    1.631010
     32          1           0       -1.725187    2.790577    1.780953
     33          1           0       -1.223265   -2.843647   -1.836212
     34          1           0       -2.810735   -3.335630   -1.213774
     35          1           0       -2.661490   -1.858039   -2.190116
     36          1           0       -0.981964   -2.072044    1.530494
     37          1           0        4.550116    0.544822    0.371468
     38          1           0        2.777546   -1.542691   -1.881479
     39          1           0        3.389059    0.091849   -2.207333
     40          1           0        4.397380   -1.078965   -1.342919
     41          1           0        2.255016   -2.220668    0.656499
     42          1           0        3.947096   -1.758507    0.886905
     43          1           0        3.039897   -0.117129    2.351981
 ---------------------------------------------------------------------
 Rotational constants (GHZ):      0.5304237      0.2811195      0.2292748
 Standard basis: 6-31G(d) (6D, 7F)
 There are   333 symmetry adapted cartesian basis functions of A   symmetry.
 There are   333 symmetry adapted basis functions of A   symmetry.
   333 basis functions,   628 primitive gaussians,   333 cartesian basis functions
    73 alpha electrons       73 beta electrons
       nuclear repulsion energy      1613.7063786756 Hartrees.
 NAtoms=   43 NActive=   43 NUniq=   43 SFac= 1.00D+00 NAtFMM=   60 NAOKFM=F Big=F
 Integral buffers will be    131072 words long.
 Raffenetti 2 integral format.
 Two-electron integral symmetry is turned on.
 ------------------------------------------------------------------------------
 Polarizable Continuum Model (PCM)
 =================================
 Model                : PCM (using non-symmetric T matrix).
 Atomic radii         : SMD-Coulomb.
 Polarization charges : Total charges.
 Charge compensation  : None.
 Solution method      : On-the-fly selection.
 Cavity type          : VdW (van der Waals Surface) (Alpha=1.000).
 Cavity algorithm     : GePol (No added spheres)
                        Default sphere list used, NSphG=   43.
                        Lebedev-Laikov grids with approx.  5.0 points / Ang**2.
                        Smoothing algorithm: Karplus/York (Gamma=1.0000).
                        Polarization charges: spherical gaussians, with
                                              point-specific exponents (IZeta= 3).
                        Self-potential: point-specific (ISelfS= 7).
                        Self-field    : sphere-specific E.n sum rule (ISelfD= 2).
 1st derivatives      : Analytical E(r).r(x)/FMM algorithm (CHGder, D1EAlg=3).
                        Cavity 1st derivative terms included.
 Solvent              : Methanol, Eps=  32.613000 Eps(inf)=   1.765709
 ------------------------------------------------------------------------------
 ------------------------------------------------------------------------------
 Atomic radii for non-electrostatic terms: SMD-CDS.
 ------------------------------------------------------------------------------
 Nuclear repulsion after PCM non-electrostatic terms =     1613.7078631748 Hartrees.
 One-electron integrals computed using PRISM.
 NBasis=   333 RedAO= T EigKep=  9.23D-04  NBF=   333
 NBsUse=   333 1.00D-06 EigRej= -1.00D+00 NBFU=   333
 Initial guess from the checkpoint file:  "DY-202A-11R_17.chk"
 B after Tr=     0.000000    0.000000    0.000000
         Rot=    0.999935    0.009231   -0.005409    0.004022 Ang=   1.31 deg.
 ExpMin= 1.61D-01 ExpMax= 5.48D+03 ExpMxC= 8.25D+02 IAcc=1 IRadAn=         1 AccDes= 0.00D+00
 Harris functional with IExCor=  402 and IRadAn=       1 diagonalized for initial guess.
 HarFok:  IExCor=  402 AccDes= 0.00D+00 IRadAn=         1 IDoV= 1 UseB2=F ITyADJ=14
 ICtDFT=  3500011 ScaDFX=  1.000000  1.000000  1.000000  1.000000
 FoFCou: FMM=F IPFlag=           0 FMFlag=      100000 FMFlg1=           0
         NFxFlg=           0 DoJE=T BraDBF=F KetDBF=T FulRan=T
         wScrn=  0.000000 ICntrl=     500 IOpCl=  0 I1Cent=   200000004 NGrid=           0
         NMat0=    1 NMatS0=      1 NMatT0=    0 NMatD0=    1 NMtDS0=    0 NMtDT0=    0
 Petite list used in FoFCou.
 Keep R1 ints in memory in canonical form, NReq=1565304907.
 Requested convergence on RMS density matrix=1.00D-08 within 128 cycles.
 Requested convergence on MAX density matrix=1.00D-06.
 Requested convergence on             energy=1.00D-06.
 No special actions if energy rises.
 Inv3:  Mode=1 IEnd=    22016043.
 Iteration    1 A*A^-1 deviation from unit magnitude is 6.44D-15 for   2706.
 Iteration    1 A*A^-1 deviation from orthogonality  is 6.26D-15 for   2708   1483.
 Iteration    1 A^-1*A deviation from unit magnitude is 6.88D-15 for   2706.
 Iteration    1 A^-1*A deviation from orthogonality  is 3.76D-11 for   2591   2577.
 Error on total polarization charges =  0.05206
 SCF Done:  E(RB3LYP) =  -886.953002283     A.U. after   10 cycles
            NFock= 10  Conv=0.63D-08     -V/T= 2.0094
 SMD-CDS (non-electrostatic) energy       (kcal/mol) =       0.93
 (included in total energy above)
 D1PCM: PCM CHGder 1st derivatives, ID1Alg=3 FixD1E=F DoIter=F DoCFld=F I1PDM=0.
 Calling FoFJK, ICntrl=      2127 FMM=F ISym2X=0 I1Cent= 0 IOpClX= 0 NMat=1 NMatS=1 NMatT=0.
 ***** Axes restored to original set *****
 -------------------------------------------------------------------
 Center     Atomic                   Forces (Hartrees/Bohr)
 Number     Number              X              Y              Z
 -------------------------------------------------------------------
      1        6          -0.002315282   -0.001402739    0.000149642
      2        6           0.001215324    0.000541669    0.000179996
      3        6          -0.000324390   -0.000340661   -0.000256577
      4        6           0.000390331   -0.000005766    0.000768249
      5        6          -0.000130158   -0.000355275   -0.000012292
      6        6          -0.000275163   -0.000064484   -0.000134361
      7        6           0.000962090    0.000691180   -0.000025472
      8        6           0.001282387    0.000115461    0.000900479
      9        6           0.001220275    0.000481320   -0.001577903
     10        6          -0.002246655    0.000302094    0.001642924
     11        8           0.000839410   -0.000892796   -0.000987456
     12        6          -0.000048530   -0.000092177    0.000312218
     13        6           0.000154620   -0.000174315   -0.000348155
     14        8           0.001140487    0.000229243   -0.001582754
     15        6          -0.000845218   -0.000410592   -0.000223339
     16        8           0.001080145    0.001118424    0.000014635
     17        6           0.000601081    0.001119963   -0.000028397
     18        6          -0.000585997   -0.000173878    0.001344727
     19        8          -0.000257365   -0.000203631   -0.001974164
     20        1           0.000222192    0.000149427    0.000033101
     21        1           0.000460526   -0.000449578   -0.000005399
     22        1           0.000156009   -0.000226578    0.000426408
     23        1           0.000319668   -0.000404728   -0.000138677
     24        1          -0.000220867    0.000032258   -0.000106402
     25        1           0.000261783    0.000057854    0.000113118
     26        1           0.000082041   -0.000160137   -0.000094903
     27        1           0.000115720    0.000207298    0.000108153
     28        1           0.000000730    0.000247923    0.000283741
     29        1          -0.000333185   -0.000512545    0.000623862
     30        1          -0.000138815   -0.000059557   -0.000073534
     31        1          -0.000275235    0.000325055   -0.000131516
     32        1           0.000093286   -0.000092585   -0.000109103
     33        1          -0.000001527    0.000189265   -0.000075367
     34        1           0.000141987    0.000155019    0.000142912
     35        1          -0.000081524    0.000011638    0.000012413
     36        1          -0.001272315    0.000109055    0.000790504
     37        1           0.000173305   -0.000194929    0.000052900
     38        1          -0.000172184   -0.000206461    0.000016308
     39        1          -0.000535058    0.000180703   -0.000069454
     40        1          -0.000377757    0.000205291   -0.000014409
     41        1          -0.000667103   -0.000177399    0.000152430
     42        1           0.000001138   -0.000020859    0.000127287
     43        1           0.000189792    0.000151532   -0.000226377
 -------------------------------------------------------------------
 Cartesian Forces:  Max     0.002315282 RMS     0.000623891

 GradGradGradGradGradGradGradGradGradGradGradGradGradGradGradGradGradGrad
 Berny optimization.
 Using GEDIIS/GDIIS optimizer.
 FormGI is forming the generalized inverse of G from B-inverse, IUseBI=4.
 Internal  Forces:  Max     0.002058578 RMS     0.000424809
 Search for a local minimum.
 Step number   3 out of a maximum of  258
 All quantities printed in internal units (Hartrees-Bohrs-Radians)
 Mixed Optimization -- En-DIIS/RFO-DIIS
 Swapping is turned off.
 Update second derivatives using D2CorX and points    2    3
 DE= -9.09D-04 DEPred=-1.01D-03 R= 9.00D-01
 TightC=F SS=  1.41D+00  RLast= 3.83D-01 DXNew= 8.4853D-01 1.1491D+00
 Trust test= 9.00D-01 RLast= 3.83D-01 DXMaxT set to 8.49D-01
 ITU=  1  1  0
     Eigenvalues ---    0.00225   0.00285   0.00311   0.00336   0.00368
     Eigenvalues ---    0.00407   0.00512   0.00687   0.00802   0.00912
     Eigenvalues ---    0.01061   0.01120   0.01177   0.01228   0.01365
     Eigenvalues ---    0.01393   0.02496   0.02612   0.03164   0.03899
     Eigenvalues ---    0.03975   0.04064   0.04417   0.04567   0.04710
     Eigenvalues ---    0.04772   0.04804   0.05022   0.05057   0.05340
     Eigenvalues ---    0.05423   0.05519   0.05544   0.05574   0.05606
     Eigenvalues ---    0.05615   0.05704   0.05751   0.05918   0.05988
     Eigenvalues ---    0.06129   0.06277   0.07028   0.07695   0.08096
     Eigenvalues ---    0.08628   0.08875   0.09065   0.09205   0.09662
     Eigenvalues ---    0.10298   0.11709   0.12051   0.13295   0.13914
     Eigenvalues ---    0.14552   0.15746   0.15996   0.16000   0.16000
     Eigenvalues ---    0.16000   0.16000   0.16000   0.16000   0.16000
     Eigenvalues ---    0.16000   0.16000   0.16006   0.16055   0.16252
     Eigenvalues ---    0.17084   0.18189   0.18426   0.20184   0.20759
     Eigenvalues ---    0.22141   0.23161   0.24599   0.24981   0.26692
     Eigenvalues ---    0.26970   0.27545   0.27838   0.28069   0.28661
     Eigenvalues ---    0.28868   0.29105   0.29316   0.29707   0.30055
     Eigenvalues ---    0.30970   0.31626   0.32095   0.33612   0.33751
     Eigenvalues ---    0.33828   0.33859   0.33892   0.33911   0.34026
     Eigenvalues ---    0.34066   0.34101   0.34126   0.34138   0.34173
     Eigenvalues ---    0.34180   0.34198   0.34203   0.34288   0.34334
     Eigenvalues ---    0.34349   0.34360   0.34367   0.34456   0.34831
     Eigenvalues ---    0.39013   0.41151   0.41843   0.51802   0.52124
     Eigenvalues ---    0.52503   0.52615   0.94323
 En-DIIS/RFO-DIIS IScMMF=        0 using points:     3    2
 RFO step:  Lambda=-1.40066155D-04.
 DidBck=F Rises=F RFO-DIIS coefs:    1.04682   -0.04682
 Iteration  1 RMS(Cart)=  0.05846632 RMS(Int)=  0.00106695
 Iteration  2 RMS(Cart)=  0.00184143 RMS(Int)=  0.00002971
 Iteration  3 RMS(Cart)=  0.00000122 RMS(Int)=  0.00002970
 Iteration  4 RMS(Cart)=  0.00000000 RMS(Int)=  0.00002970
 Variable       Old X    -DE/DX   Delta X   Delta X   Delta X     New X
                                 (Linear)    (Quad)   (Total)
    R1        2.56131  -0.00048  -0.00026  -0.00420  -0.00446   2.55685
    R2        2.85189   0.00107   0.00044   0.00705   0.00747   2.85936
    R3        2.79012  -0.00163  -0.00038  -0.00869  -0.00902   2.78110
    R4        2.84408  -0.00017  -0.00022  -0.00291  -0.00313   2.84094
    R5        2.89461   0.00020   0.00047   0.00499   0.00541   2.90002
    R6        2.92376  -0.00025   0.00038   0.00358   0.00399   2.92775
    R7        2.07847  -0.00001   0.00005   0.00038   0.00043   2.07890
    R8        2.06617   0.00055  -0.00015   0.00017   0.00002   2.06619
    R9        2.92640  -0.00065  -0.00004  -0.00230  -0.00234   2.92406
   R10        2.94599  -0.00184   0.00061  -0.00082  -0.00021   2.94578
   R11        2.07056   0.00035  -0.00003   0.00078   0.00075   2.07130
   R12        2.91264  -0.00022  -0.00006  -0.00140  -0.00147   2.91118
   R13        2.07388   0.00028  -0.00002   0.00065   0.00063   2.07451
   R14        2.06873  -0.00015  -0.00011  -0.00150  -0.00161   2.06712
   R15        2.91507  -0.00010  -0.00008  -0.00122  -0.00129   2.91378
   R16        2.07522  -0.00019  -0.00007  -0.00130  -0.00137   2.07385
   R17        2.07567  -0.00013   0.00003  -0.00013  -0.00011   2.07556
   R18        2.91529  -0.00006   0.00008   0.00033   0.00040   2.91569
   R19        2.07924  -0.00002   0.00002   0.00012   0.00014   2.07938
   R20        2.87118  -0.00060   0.00022  -0.00003   0.00021   2.87138
   R21        2.32884  -0.00146  -0.00010  -0.00287  -0.00297   2.32587
   R22        2.92799  -0.00145  -0.00046  -0.01039  -0.01089   2.91710
   R23        2.06978   0.00017   0.00016   0.00216   0.00232   2.07210
   R24        2.07101   0.00003   0.00006   0.00066   0.00072   2.07173
   R25        2.89009   0.00009   0.00013   0.00164   0.00177   2.89185
   R26        2.72566  -0.00076   0.00007  -0.00160  -0.00154   2.72412
   R27        2.07340  -0.00008   0.00000  -0.00029  -0.00029   2.07312
   R28        2.07081  -0.00042   0.00004  -0.00096  -0.00092   2.06988
   R29        2.07110  -0.00014  -0.00003  -0.00075  -0.00078   2.07031
   R30        2.06943  -0.00004  -0.00012  -0.00136  -0.00148   2.06795
   R31        2.07176  -0.00018  -0.00003  -0.00085  -0.00088   2.07088
   R32        2.06881   0.00003   0.00005   0.00068   0.00073   2.06955
   R33        1.83876   0.00029   0.00006   0.00122   0.00128   1.84004
   R34        2.73632   0.00139   0.00020   0.00573   0.00594   2.74225
   R35        2.89398  -0.00043  -0.00014  -0.00293  -0.00307   2.89091
   R36        2.91725  -0.00014   0.00004   0.00003   0.00007   2.91732
   R37        1.83961   0.00022   0.00006   0.00112   0.00119   1.84080
   R38        2.06881   0.00024  -0.00003   0.00038   0.00034   2.06916
   R39        2.06862   0.00017  -0.00004   0.00007   0.00003   2.06864
   R40        2.07509  -0.00042  -0.00001  -0.00139  -0.00140   2.07369
   R41        2.70042  -0.00206  -0.00030  -0.00838  -0.00868   2.69174
   R42        2.06548   0.00049  -0.00004   0.00112   0.00109   2.06657
   R43        2.08215   0.00000   0.00011   0.00100   0.00111   2.08326
   R44        1.84256   0.00019   0.00003   0.00070   0.00072   1.84329
    A1        2.26680  -0.00020  -0.00050  -0.00642  -0.00698   2.25982
    A2        1.90796  -0.00006   0.00022   0.00140   0.00159   1.90955
    A3        2.10730   0.00026   0.00031   0.00521   0.00560   2.11290
    A4        2.22911   0.00029   0.00008   0.00206   0.00208   2.23119
    A5        1.96738  -0.00043  -0.00032  -0.00527  -0.00577   1.96161
    A6        2.08620   0.00015   0.00024   0.00378   0.00409   2.09029
    A7        1.97572  -0.00024  -0.00004   0.00024   0.00018   1.97590
    A8        1.90808   0.00016  -0.00013  -0.00076  -0.00090   1.90718
    A9        1.87183   0.00037  -0.00027   0.00097   0.00071   1.87254
   A10        1.92670  -0.00015  -0.00011  -0.00358  -0.00369   1.92301
   A11        1.93182  -0.00009   0.00053   0.00342   0.00395   1.93577
   A12        1.84431  -0.00001   0.00001  -0.00020  -0.00018   1.84413
   A13        1.96532   0.00015  -0.00046  -0.00583  -0.00636   1.95896
   A14        1.96187  -0.00066   0.00056  -0.00588  -0.00536   1.95652
   A15        1.85895   0.00006  -0.00033   0.00127   0.00097   1.85992
   A16        1.96454  -0.00001   0.00037  -0.00221  -0.00187   1.96267
   A17        1.87119   0.00028   0.00012   0.01250   0.01262   1.88380
   A18        1.83098   0.00024  -0.00031   0.00217   0.00184   1.83282
   A19        2.02392   0.00004  -0.00022   0.00088   0.00056   2.02448
   A20        1.91979  -0.00039   0.00002  -0.00657  -0.00654   1.91325
   A21        1.88781   0.00018   0.00001   0.00317   0.00322   1.89103
   A22        1.86810   0.00016  -0.00001  -0.00063  -0.00061   1.86749
   A23        1.90842  -0.00005   0.00001   0.00029   0.00031   1.90872
   A24        1.84806   0.00007   0.00024   0.00306   0.00329   1.85135
   A25        2.04335  -0.00004  -0.00035  -0.00274  -0.00313   2.04022
   A26        1.91481  -0.00016   0.00005  -0.00161  -0.00159   1.91322
   A27        1.87837  -0.00002   0.00015   0.00082   0.00101   1.87937
   A28        1.88316   0.00014  -0.00020   0.00001  -0.00017   1.88299
   A29        1.88666   0.00011   0.00014   0.00202   0.00216   1.88882
   A30        1.84787  -0.00003   0.00028   0.00205   0.00233   1.85019
   A31        1.96099  -0.00024  -0.00009  -0.00110  -0.00121   1.95978
   A32        1.96096   0.00006  -0.00011   0.00031   0.00018   1.96114
   A33        1.83608   0.00011  -0.00012  -0.00083  -0.00092   1.83516
   A34        1.97650   0.00032   0.00005   0.00321   0.00329   1.97979
   A35        1.86414   0.00003   0.00031   0.00224   0.00255   1.86669
   A36        1.85308  -0.00030  -0.00002  -0.00427  -0.00430   1.84878
   A37        1.90242   0.00060   0.00003   0.00286   0.00279   1.90521
   A38        2.19473  -0.00036   0.00015  -0.00022  -0.00005   2.19468
   A39        2.18600  -0.00024  -0.00017  -0.00273  -0.00288   2.18312
   A40        1.83355  -0.00034  -0.00015  -0.00387  -0.00420   1.82935
   A41        1.92944  -0.00008   0.00054   0.00097   0.00154   1.93098
   A42        1.91090   0.00028   0.00066   0.01233   0.01306   1.92396
   A43        1.93840   0.00021  -0.00012  -0.00046  -0.00053   1.93786
   A44        1.97496   0.00022  -0.00007   0.00243   0.00239   1.97734
   A45        1.87700  -0.00028  -0.00078  -0.01070  -0.01151   1.86548
   A46        1.81184   0.00024   0.00016   0.00314   0.00317   1.81502
   A47        1.96064  -0.00035   0.00011  -0.00263  -0.00250   1.95814
   A48        1.92973  -0.00005   0.00010   0.00049   0.00064   1.93037
   A49        1.96417   0.00018   0.00003   0.00288   0.00298   1.96715
   A50        1.96217  -0.00010  -0.00034  -0.00400  -0.00433   1.95784
   A51        1.83854   0.00006  -0.00005  -0.00004  -0.00012   1.83843
   A52        1.92537  -0.00016  -0.00018  -0.00302  -0.00320   1.92217
   A53        1.95560   0.00022  -0.00012   0.00057   0.00045   1.95605
   A54        1.93367  -0.00011  -0.00010  -0.00186  -0.00196   1.93171
   A55        1.88466   0.00000   0.00007   0.00097   0.00105   1.88571
   A56        1.88055   0.00008   0.00015   0.00149   0.00164   1.88219
   A57        1.88147  -0.00002   0.00019   0.00205   0.00224   1.88371
   A58        1.93640   0.00002  -0.00033  -0.00307  -0.00340   1.93299
   A59        1.91695  -0.00024  -0.00015  -0.00298  -0.00313   1.91382
   A60        1.93279   0.00000   0.00005   0.00059   0.00064   1.93343
   A61        1.88774   0.00014   0.00047   0.00572   0.00619   1.89393
   A62        1.89658  -0.00002   0.00007   0.00051   0.00057   1.89716
   A63        1.89222   0.00010  -0.00009  -0.00056  -0.00065   1.89156
   A64        1.88689  -0.00047  -0.00003  -0.00338  -0.00341   1.88348
   A65        1.83186   0.00102  -0.00013   0.00624   0.00611   1.83797
   A66        1.99273  -0.00058   0.00044  -0.00353  -0.00308   1.98965
   A67        1.95616  -0.00145   0.00057  -0.00554  -0.00497   1.95119
   A68        1.92323  -0.00081  -0.00023  -0.00563  -0.00586   1.91737
   A69        1.84628   0.00023  -0.00049   0.00251   0.00204   1.84832
   A70        1.90668   0.00159  -0.00024   0.00615   0.00590   1.91257
   A71        1.87698  -0.00018   0.00033   0.00232   0.00265   1.87963
   A72        1.94737  -0.00016  -0.00034  -0.00520  -0.00556   1.94181
   A73        1.94495  -0.00036   0.00003  -0.00224  -0.00223   1.94272
   A74        1.92110   0.00010   0.00008   0.00257   0.00264   1.92374
   A75        1.89127   0.00010  -0.00007  -0.00185  -0.00195   1.88932
   A76        1.87694   0.00008  -0.00008   0.00022   0.00014   1.87709
   A77        1.87960   0.00026   0.00041   0.00697   0.00738   1.88697
   A78        1.96181  -0.00156   0.00006  -0.00850  -0.00844   1.95337
   A79        1.95797   0.00035   0.00027   0.00330   0.00354   1.96150
   A80        1.88113   0.00056  -0.00008   0.00489   0.00481   1.88593
   A81        1.86518   0.00025  -0.00004  -0.00364  -0.00368   1.86149
   A82        1.92127   0.00050  -0.00009   0.00146   0.00138   1.92265
   A83        1.87486  -0.00003  -0.00012   0.00293   0.00279   1.87765
   A84        1.83331  -0.00052   0.00023  -0.00093  -0.00070   1.83261
    D1        0.09502  -0.00010   0.00000  -0.00725  -0.00725   0.08777
    D2       -3.08097   0.00005  -0.00010   0.01236   0.01222  -3.06876
    D3       -3.09834  -0.00005   0.00063  -0.00255  -0.00194  -3.10028
    D4        0.00885   0.00010   0.00053   0.01706   0.01753   0.02638
    D5        0.37463   0.00000   0.00041  -0.00712  -0.00670   0.36793
    D6       -1.87844  -0.00029   0.00051  -0.01088  -0.01036  -1.88880
    D7        2.39627  -0.00003   0.00066  -0.00548  -0.00481   2.39146
    D8       -2.71012  -0.00004  -0.00027  -0.01213  -0.01239  -2.72251
    D9        1.32000  -0.00033  -0.00017  -0.01590  -0.01605   1.30395
   D10       -0.68847  -0.00007  -0.00002  -0.01050  -0.01050  -0.69898
   D11        0.02669  -0.00012   0.00037   0.00334   0.00367   0.03037
   D12       -3.10688   0.00015  -0.00032   0.01519   0.01485  -3.09204
   D13        3.12207  -0.00009   0.00090   0.00715   0.00803   3.13010
   D14       -0.01151   0.00018   0.00020   0.01900   0.01920   0.00770
   D15        0.64055   0.00000   0.00024   0.02194   0.02220   0.66275
   D16       -1.51506   0.00025   0.00050   0.02699   0.02752  -1.48754
   D17        2.77641  -0.00001   0.00069   0.02709   0.02781   2.80422
   D18       -2.46458  -0.00016   0.00035   0.00132   0.00164  -2.46294
   D19        1.66300   0.00010   0.00062   0.00636   0.00696   1.66996
   D20       -0.32871  -0.00017   0.00081   0.00646   0.00725  -0.32146
   D21       -0.03923  -0.00005  -0.00118  -0.02982  -0.03103  -0.07026
   D22        2.08751   0.00012  -0.00099  -0.02578  -0.02677   2.06074
   D23       -2.14729  -0.00006  -0.00092  -0.02717  -0.02808  -2.17537
   D24        3.07109   0.00009  -0.00128  -0.01202  -0.01335   3.05775
   D25       -1.08536   0.00027  -0.00108  -0.00797  -0.00909  -1.09444
   D26        0.96303   0.00009  -0.00101  -0.00936  -0.01040   0.95263
   D27       -1.38924  -0.00015  -0.00059  -0.00332  -0.00387  -1.39311
   D28        2.65290   0.00030  -0.00119   0.00977   0.00858   2.66148
   D29        0.65697   0.00031  -0.00091   0.00944   0.00855   0.66552
   D30        0.75610  -0.00024  -0.00087  -0.00683  -0.00768   0.74842
   D31       -1.48495   0.00021  -0.00147   0.00625   0.00477  -1.48018
   D32        2.80230   0.00022  -0.00119   0.00593   0.00474   2.80704
   D33        2.79186  -0.00040  -0.00060  -0.00719  -0.00776   2.78409
   D34        0.55081   0.00005  -0.00120   0.00590   0.00469   0.55550
   D35       -1.44512   0.00006  -0.00092   0.00557   0.00465  -1.44046
   D36        0.66765   0.00018   0.00007  -0.02242  -0.02235   0.64530
   D37       -1.45457   0.00025   0.00022  -0.01699  -0.01677  -1.47135
   D38        2.81781   0.00028  -0.00008  -0.01889  -0.01897   2.79884
   D39        2.90730  -0.00061   0.00077  -0.03745  -0.03668   2.87063
   D40        0.78508  -0.00053   0.00092  -0.03203  -0.03110   0.75398
   D41       -1.22573  -0.00050   0.00063  -0.03392  -0.03330  -1.25902
   D42       -1.37129  -0.00016   0.00066  -0.02850  -0.02782  -1.39910
   D43        2.78967  -0.00008   0.00081  -0.02307  -0.02224   2.76743
   D44        0.77887  -0.00005   0.00052  -0.02497  -0.02444   0.75443
   D45        3.06025  -0.00014  -0.00210   0.06616   0.06405   3.12430
   D46        0.95245   0.00051  -0.00199   0.07093   0.06894   1.02139
   D47       -1.22725   0.00001  -0.00247   0.07001   0.06752  -1.15973
   D48        0.81880   0.00022  -0.00226   0.08114   0.07888   0.89768
   D49       -1.28900   0.00087  -0.00214   0.08591   0.08378  -1.20523
   D50        2.81448   0.00037  -0.00263   0.08499   0.08235   2.89683
   D51       -1.21001  -0.00024  -0.00240   0.06605   0.06365  -1.14636
   D52        2.96537   0.00040  -0.00229   0.07082   0.06854   3.03392
   D53        0.78567  -0.00009  -0.00277   0.06989   0.06712   0.85279
   D54        0.82800   0.00016   0.00048   0.02390   0.02439   0.85239
   D55       -1.32487   0.00014   0.00098   0.02735   0.02834  -1.29652
   D56        2.95554   0.00027   0.00054   0.02532   0.02587   2.98141
   D57        2.97753  -0.00020   0.00035   0.01542   0.01577   2.99330
   D58        0.82467  -0.00022   0.00085   0.01887   0.01972   0.84439
   D59       -1.17811  -0.00009   0.00041   0.01685   0.01725  -1.16086
   D60       -1.31134  -0.00006   0.00062   0.01881   0.01945  -1.29189
   D61        2.81899  -0.00009   0.00112   0.02226   0.02340   2.84239
   D62        0.81620   0.00004   0.00068   0.02024   0.02093   0.83713
   D63       -1.28737   0.00002  -0.00101  -0.00613  -0.00709  -1.29446
   D64        0.95760   0.00017  -0.00120  -0.00387  -0.00505   0.95255
   D65        2.99116   0.00000  -0.00100  -0.00589  -0.00686   2.98431
   D66        0.88159  -0.00011  -0.00138  -0.01031  -0.01166   0.86992
   D67        3.12655   0.00004  -0.00156  -0.00806  -0.00962   3.11693
   D68       -1.12307  -0.00013  -0.00137  -0.01007  -0.01143  -1.13450
   D69        2.87259  -0.00002  -0.00108  -0.00691  -0.00796   2.86463
   D70       -1.16563   0.00013  -0.00127  -0.00466  -0.00591  -1.17154
   D71        0.86794  -0.00004  -0.00107  -0.00667  -0.00773   0.86021
   D72       -3.09472   0.00009   0.00092   0.02677   0.02768  -3.06704
   D73        1.08814   0.00006   0.00103   0.02723   0.02825   1.11639
   D74       -1.01384   0.00002   0.00094   0.02551   0.02644  -0.98741
   D75        0.94348   0.00010   0.00110   0.02524   0.02635   0.96983
   D76       -1.15684   0.00007   0.00121   0.02569   0.02691  -1.12993
   D77        3.02436   0.00003   0.00112   0.02398   0.02510   3.04946
   D78       -1.09660   0.00008   0.00071   0.02345   0.02417  -1.07243
   D79        3.08627   0.00005   0.00082   0.02390   0.02473   3.11100
   D80        0.98429   0.00001   0.00073   0.02219   0.02292   1.00721
   D81       -0.04949   0.00008  -0.00108  -0.02133  -0.02241  -0.07190
   D82        2.04291   0.00008  -0.00103  -0.02364  -0.02470   2.01821
   D83       -2.17552  -0.00013  -0.00126  -0.02858  -0.02983  -2.20535
   D84        3.08414  -0.00019  -0.00038  -0.03309  -0.03347   3.05066
   D85       -1.10666  -0.00018  -0.00033  -0.03541  -0.03576  -1.14242
   D86        0.95811  -0.00040  -0.00056  -0.04034  -0.04089   0.91721
   D87        0.05147  -0.00003   0.00130   0.02913   0.03042   0.08189
   D88       -2.07292   0.00015   0.00105   0.02875   0.02978  -2.04314
   D89        2.13753   0.00001   0.00134   0.02959   0.03089   2.16842
   D90       -2.03496   0.00016   0.00081   0.03052   0.03135  -2.00361
   D91        2.12384   0.00034   0.00056   0.03014   0.03071   2.15455
   D92        0.05110   0.00020   0.00084   0.03097   0.03182   0.08292
   D93        2.13521   0.00021   0.00197   0.04302   0.04497   2.18018
   D94        0.01083   0.00039   0.00172   0.04263   0.04433   0.05516
   D95       -2.06191   0.00025   0.00200   0.04347   0.04544  -2.01647
   D96        1.05804  -0.00022  -0.00217  -0.04030  -0.04242   1.01561
   D97       -3.13901  -0.00018  -0.00188  -0.03705  -0.03889   3.10529
   D98       -1.04959  -0.00021  -0.00206  -0.03929  -0.04130  -1.09089
   D99        3.09553  -0.00003  -0.00187  -0.03615  -0.03807   3.05746
   D100      -1.10152   0.00001  -0.00159  -0.03290  -0.03454  -1.13605
   D101       0.98791  -0.00003  -0.00177  -0.03514  -0.03695   0.95096
   D102      -1.04390   0.00000  -0.00231  -0.03941  -0.04173  -1.08564
   D103       1.04224   0.00003  -0.00203  -0.03616  -0.03820   1.00404
   D104       3.13166   0.00000  -0.00221  -0.03840  -0.04061   3.09104
   D105       0.83256   0.00105   0.00316   0.09753   0.10064   0.93320
   D106      -1.18345   0.00085   0.00311   0.09577   0.09895  -1.08450
   D107       2.95470   0.00064   0.00332   0.09462   0.09792   3.05263
   D108      -3.03476  -0.00025  -0.00154  -0.02079  -0.02232  -3.05708
   D109      -0.88170  -0.00077  -0.00121  -0.02437  -0.02558  -0.90729
   D110       1.17715   0.00082  -0.00190  -0.01857  -0.02048   1.15667
   D111      -1.09932   0.00045  -0.00107  -0.04335  -0.04441  -1.14373
   D112       1.01740   0.00022  -0.00138  -0.05094  -0.05230   0.96509
   D113       3.10152   0.00039  -0.00079  -0.04198  -0.04276   3.05876
   D114       3.12768   0.00010  -0.00103  -0.04504  -0.04609   3.08159
   D115      -1.03879  -0.00013  -0.00134  -0.05264  -0.05399  -1.09278
   D116       1.04533   0.00004  -0.00076  -0.04368  -0.04444   1.00089
   D117       1.10642  -0.00063  -0.00017  -0.04844  -0.04862   1.05781
   D118      -3.06005  -0.00087  -0.00048  -0.05603  -0.05651  -3.11656
   D119      -0.97593  -0.00070   0.00011  -0.04707  -0.04697  -1.02290
   D120      -1.04352  -0.00022  -0.00309  -0.02807  -0.03116  -1.07468
   D121       1.05900  -0.00076  -0.00291  -0.03650  -0.03942   1.01958
   D122       3.11944  -0.00024  -0.00295  -0.02789  -0.03083   3.08861
   D123       0.94330   0.00041  -0.00323  -0.02197  -0.02521   0.91809
   D124       3.04581  -0.00014  -0.00306  -0.03039  -0.03347   3.01234
   D125      -1.17693   0.00039  -0.00310  -0.02179  -0.02488  -1.20181
   D126       3.01318   0.00039  -0.00390  -0.02405  -0.02795   2.98523
   D127      -1.16749  -0.00015  -0.00373  -0.03248  -0.03621  -1.20370
   D128       0.89295   0.00037  -0.00377  -0.02387  -0.02762   0.86533
   D129      -0.80657  -0.00013  -0.00170  -0.01965  -0.02133  -0.82790
   D130      -2.96181   0.00025  -0.00205  -0.01585  -0.01792  -2.97973
   D131       1.29058  -0.00011  -0.00183  -0.01806  -0.01988   1.27070
         Item               Value     Threshold  Converged?
 Maximum Force            0.002059     0.000450     NO 
 RMS     Force            0.000425     0.000300     NO 
 Maximum Displacement     0.299027     0.001800     NO 
 RMS     Displacement     0.058455     0.001200     NO 
 Predicted change in Energy=-4.392721D-04
 GradGradGradGradGradGradGradGradGradGradGradGradGradGradGradGradGradGrad

                          Input orientation:                          
 ---------------------------------------------------------------------
 Center     Atomic      Atomic             Coordinates (Angstroms)
 Number     Number       Type             X           Y           Z
 ---------------------------------------------------------------------
      1          6           0       -1.639656    0.725595   -0.090763
      2          6           0       -0.996546   -0.418752   -0.418726
      3          6           0        0.419943   -0.575947   -0.897215
      4          6           0        1.411684    0.385600   -0.195641
      5          6           0        1.366175    1.812177   -0.793206
      6          6           0       -0.023322    2.320393   -1.222437
      7          6           0       -1.170024    2.159492   -0.204272
      8          6           0       -2.996999    0.406153    0.379834
      9          6           0       -3.185245   -1.101596    0.373048
     10          6           0       -1.880986   -1.659456   -0.235721
     11          8           0       -3.855687    1.224814    0.707416
     12          6           0       -0.861853    2.786966    1.171191
     13          6           0       -2.114401   -2.402361   -1.553080
     14          8           0       -1.240514   -2.615340    0.632684
     15          6           0        2.857764   -0.194653   -0.149411
     16          8           0        3.657742    0.822156    0.507802
     17          6           0        3.446174   -0.509431   -1.525995
     18          6           0        2.944360   -1.447097    0.749000
     19          8           0        2.600862   -1.156785    2.100542
     20          1           0        0.453785   -0.427412   -1.986722
     21          1           0        0.704728   -1.618658   -0.732503
     22          1           0        1.097367    0.448549    0.852523
     23          1           0        2.013627    1.861909   -1.678341
     24          1           0        1.796332    2.504839   -0.063997
     25          1           0       -0.326319    1.823265   -2.152717
     26          1           0        0.072306    3.387047   -1.466268
     27          1           0       -2.032956    2.713986   -0.602613
     28          1           0       -3.335765   -1.476859    1.392288
     29          1           0       -4.080494   -1.369370   -0.200302
     30          1           0       -0.598727    3.845405    1.052947
     31          1           0       -0.029301    2.284702    1.675522
     32          1           0       -1.737368    2.730004    1.827305
     33          1           0       -1.163343   -2.709495   -1.998814
     34          1           0       -2.717891   -3.298371   -1.369011
     35          1           0       -2.648319   -1.767285   -2.267907
     36          1           0       -1.000223   -2.156820    1.457379
     37          1           0        4.586182    0.528184    0.486235
     38          1           0        2.895294   -1.317892   -2.017767
     39          1           0        3.422010    0.368665   -2.179205
     40          1           0        4.490184   -0.832684   -1.427355
     41          1           0        2.271869   -2.243768    0.418867
     42          1           0        3.974226   -1.836531    0.693973
     43          1           0        3.104123   -0.350938    2.321433
 ---------------------------------------------------------------------
                    Distance matrix (angstroms):
                    1          2          3          4          5
     1  C    0.000000
     2  C    1.353027   0.000000
     3  C    2.566384   1.503363   0.000000
     4  C    3.072015   2.548788   1.549300   0.000000
     5  C    3.272478   3.271045   2.570858   1.547345   0.000000
     6  C    2.537047   3.015963   2.948057   2.618583   1.540528
     7  C    1.513109   2.592957   3.238949   3.132408   2.626742
     8  C    1.471694   2.306508   3.777680   4.446131   4.731830
     9  C    2.437743   2.425611   3.858401   4.864866   5.528621
    10  C    2.401608   1.534624   2.627897   3.876279   4.786135
    11  O    2.407717   3.484852   4.909031   5.409712   5.464861
    12  C    2.539046   3.580867   4.150963   3.578234   3.126209
    13  C    3.485378   2.543828   3.191997   4.695598   5.518528
    14  O    3.441589   2.447444   3.042504   4.089733   5.332063
    15  C    4.590979   3.870201   2.578288   1.558839   2.581991
    16  O    5.331982   4.905171   3.796329   2.393782   2.814968
    17  C    5.426863   4.579522   3.091579   2.590380   3.202068
    18  C    5.141886   4.236958   3.137133   2.569089   3.935979
    19  O    5.131001   4.453397   3.752376   3.010906   4.325849
    20  H    3.050669   2.135918   1.100106   2.187814   2.696794
    21  H    3.376906   2.105365   1.093380   2.192045   3.494543
    22  H    2.908236   2.598607   2.137775   1.096087   2.154105
    23  H    4.142233   3.981104   3.015482   2.177205   1.097785
    24  H    3.869424   4.058742   3.475621   2.157883   1.093875
    25  H    2.679811   2.912485   2.808810   2.986249   2.170928
    26  H    3.450530   4.089487   4.018706   3.523792   2.146468
    27  H    2.090544   3.304846   4.114263   4.177624   3.521885
    28  H    3.150719   3.141864   4.489856   5.341212   6.140227
    29  H    3.218472   3.234520   4.622676   5.765757   6.335612
    30  H    3.482071   4.528479   4.938539   4.191774   3.376853
    31  H    2.853738   3.553885   3.873514   3.030557   2.874935
    32  H    2.776002   3.938038   4.796490   4.416455   4.164309
    33  H    3.958204   2.787831   2.876168   4.411555   5.319537
    34  H    4.357615   3.486872   4.180931   5.657016   6.567256
    35  H    3.460030   2.822475   3.565433   5.041113   5.577047
    36  H    3.333757   2.557472   3.171773   3.874748   5.139836
    37  H    6.255634   5.734326   4.526653   3.250034   3.695139
    38  H    5.334319   4.302535   2.816644   2.902263   3.692572
    39  H    5.487208   4.821094   3.398264   2.824221   2.869002
    40  H    6.464492   5.594003   4.112642   3.532492   4.142085
    41  H    4.937294   3.835985   2.818391   2.833923   4.328983
    42  H    6.220609   5.287416   4.093151   3.506552   4.725114
    43  H    5.429646   4.932398   4.197040   3.121298   4.171392
                    6          7          8          9         10
     6  C    0.000000
     7  C    1.541906   0.000000
     8  C    3.882569   2.598695   0.000000
     9  C    4.924768   3.876740   1.519471   0.000000
    10  C    4.501525   3.884690   2.427166   1.543664   0.000000
    11  O    4.428504   2.986232   1.230796   2.444070   3.620492
    12  C    2.578814   1.542917   3.294444   4.599576   4.773752
    13  C    5.175552   4.849910   3.521773   2.559036   1.530302
    14  O    5.411515   4.848142   3.504082   2.478066   1.441543
    15  C    3.972090   4.665628   5.909257   6.132982   4.960731
    16  O    4.334591   5.059925   6.668959   7.109533   6.114633
    17  C    4.487478   5.493576   6.781220   6.923347   5.600535
    18  C    5.185333   5.553770   6.234626   6.150835   4.929375
    19  O    5.478988   5.525345   6.061325   6.038735   5.079150
    20  H    2.891746   3.536375   4.266536   4.389257   3.167821
    21  H    4.035619   4.250663   4.363477   4.076946   2.633320
    22  H    3.010848   3.030710   4.121779   4.579696   3.807696
    23  H    2.137105   3.520947   5.609071   6.326044   5.445106
    24  H    2.164982   2.989683   5.251427   6.165508   5.558193
    25  H    1.097435   2.149726   3.943925   4.807053   4.268631
    26  H    1.098339   2.154742   4.659877   5.843171   5.549486
    27  H    2.139562   1.100359   2.687131   4.103456   4.391435
    28  H    5.676988   4.523548   2.164615   1.096508   2.190922
    29  H    5.578508   4.574245   2.159399   1.096314   2.218837
    30  H    2.798950   2.179285   4.246556   5.623625   5.797271
    31  H    2.898185   2.202397   3.743658   4.808683   4.757938
    32  H    3.522310   2.185102   3.013656   4.346536   4.852223
    33  H    5.215572   5.189167   4.327531   3.507015   2.173957
    34  H    6.233193   5.791440   4.106076   2.842360   2.161203
    35  H    4.969178   4.675844   3.443246   2.775982   2.174904
    36  H    5.308596   4.628225   3.423018   2.657742   1.972233
    37  H    5.232505   6.022613   7.584909   7.941289   6.865220
    38  H    4.731595   5.648696   6.590898   6.537258   5.109326
    39  H    4.073691   5.309820   6.910409   7.234050   6.001014
    40  H    5.509594   6.518205   7.801189   7.888344   6.534168
    41  H    5.365944   5.623488   5.897845   5.575549   4.244539
    42  H    6.077256   6.575587   7.329822   7.204246   5.931205
    43  H    5.429175   5.563252   6.447222   6.626902   5.753483
                   11         12         13         14         15
    11  O    0.000000
    12  C    3.408584   0.000000
    13  C    4.615009   5.993300   0.000000
    14  O    4.646665   5.442268   2.363600   0.000000
    15  C    6.915162   4.946676   5.618424   4.823616   0.000000
    16  O    7.526858   4.972656   6.925488   5.985389   1.451136
    17  C    7.830255   6.058065   5.874003   5.573131   1.529802
    18  C    7.306262   5.709010   5.639430   4.346434   1.543780
    19  O    7.021384   5.329847   6.093777   4.363273   2.460485
    20  H    5.344135   4.694203   3.268646   3.810376   3.034634
    21  H    5.563819   5.048540   3.038919   2.577028   2.646384
    22  H    5.015614   3.067293   4.922405   3.860237   2.125225
    23  H    6.367619   4.152584   5.936354   5.998002   2.698081
    24  H    5.846269   2.944696   6.449172   5.993666   2.901929
    25  H    4.582023   3.501983   4.627387   5.319344   4.268913
    26  H    4.982900   2.861634   6.189222   6.492900   4.724560
    27  H    2.693725   2.126779   5.204519   5.527715   5.708302
    28  H    2.835207   4.934503   3.320162   2.502642   6.510045
    29  H    2.757586   5.432842   2.600500   3.211198   7.037185
    30  H    4.194601   1.097046   6.937090   6.506131   5.451153
    31  H    4.086785   1.095336   6.061359   5.154121   4.220513
    32  H    2.829668   1.095562   6.157136   5.499699   5.794503
    33  H    5.481896   6.352237   1.094313   2.634313   5.090582
    34  H    5.105422   6.850462   1.095863   2.579914   6.496800
    35  H    4.388956   5.979971   1.095156   3.333848   6.105583
    36  H    4.489049   4.953995   3.219402   0.973705   4.616918
    37  H    8.473450   5.937369   7.592412   6.622203   1.978375
    38  H    7.711532   6.413694   5.146752   5.080666   2.180327
    39  H    7.875940   5.951875   6.222738   6.208875   2.180772
    40  H    8.856867   6.964095   6.789715   6.345275   2.169106
    41  H    7.047074   5.974487   4.811766   3.538448   2.205694
    42  H    8.407113   6.707617   6.514660   5.272932   2.157208
    43  H    7.316214   5.186373   6.815656   5.182205   2.488009
                   16         17         18         19         20
    16  O    0.000000
    17  C    2.440127   0.000000
    18  C    2.390941   2.511302   0.000000
    19  O    2.751368   3.779602   1.424408   0.000000
    20  H    4.248460   3.028760   3.837563   4.674147   0.000000
    21  H    4.026938   3.061950   2.690768   3.440173   1.747886
    22  H    2.610352   3.477351   2.648693   2.528863   3.040200
    23  H    2.926333   2.774644   4.208059   4.872096   2.787328
    24  H    2.573563   3.734333   4.194845   4.328971   3.754651
    25  H    4.894214   4.479504   5.460089   5.961485   2.387816
    26  H    4.830214   5.154522   6.043596   6.305723   3.868656
    27  H    6.098859   6.423699   6.626849   6.615299   4.238870
    28  H    7.414643   7.446273   6.313056   5.987287   5.184567
    29  H    8.073692   7.690753   7.089132   7.069625   4.963695
    30  H    5.249261   6.478947   6.376239   6.029654   5.348302
    31  H    4.134840   5.489610   4.860805   4.352268   4.582681
    32  H    5.872665   6.971920   6.366278   5.831126   5.414539
    33  H    6.480629   5.129472   5.100722   5.777964   2.796990
    34  H    7.819838   6.767461   6.322521   6.701740   4.322442
    35  H    7.360447   6.267014   6.362570   6.856380   3.390778
    36  H    5.610048   5.602219   4.070042   3.792300   4.119080
    37  H    0.974107   2.534824   2.581929   3.063756   4.909723
    38  H    3.397004   1.094951   2.770217   4.131963   2.599016
    39  H    2.735184   1.094678   3.478437   4.617090   3.079147
    40  H    2.678860   1.097351   2.739269   4.015051   4.095076
    41  H    3.365776   2.858217   1.093580   2.029235   3.520147
    42  H    2.683923   2.639753   1.102412   2.080053   4.643840
    43  H    2.229776   3.865853   1.923443   0.975425   5.058689
                   21         22         23         24         25
    21  H    0.000000
    22  H    2.634354   0.000000
    23  H    3.836949   3.040131   0.000000
    24  H    4.317607   2.357306   1.751195   0.000000
    25  H    3.863535   3.598360   2.387860   3.054987   0.000000
    26  H    5.098574   3.881020   2.477852   2.391008   1.753719
    27  H    5.126752   4.128988   4.272945   3.872634   2.471601
    28  H    4.567322   4.863250   7.013710   6.656809   5.702161
    29  H    4.821175   5.587800   7.054365   7.040252   5.300817
    30  H    5.894303   3.802043   4.268323   2.963273   3.799939
    31  H    4.644739   2.306115   3.949773   2.531269   3.867370
    32  H    5.606007   3.767089   5.207026   4.014319   4.319006
    33  H    2.506623   4.818110   5.576162   6.300197   4.611964
    34  H    3.865346   5.790580   7.007955   7.467163   5.706572
    35  H    3.690864   5.355107   5.937371   6.546998   4.277499
    36  H    2.827023   3.399070   5.921673   5.645030   5.415535
    37  H    4.599993   3.508895   3.616939   3.463118   5.724856
    38  H    2.557527   3.819873   3.317180   4.431502   4.501542
    39  H    3.664154   3.821220   2.112861   3.417627   4.020763
    40  H    3.928136   4.283762   3.668400   4.500516   5.547875
    41  H    2.042632   2.969189   4.617527   4.796724   5.468490
    42  H    3.573783   3.677370   4.811474   4.915815   6.323958
    43  H    4.085429   2.612268   4.699368   3.944117   6.042608
                   26         27         28         29         30
    26  H    0.000000
    27  H    2.372982   0.000000
    28  H    6.591197   4.820801   0.000000
    29  H    6.439870   4.585636   1.761397   0.000000
    30  H    2.647040   2.465360   5.994416   6.394311   0.000000
    31  H    3.331116   3.064117   5.016200   5.769152   1.774158
    32  H    3.815004   2.447883   4.521261   5.138706   1.772077
    33  H    6.243258   5.667429   4.211696   3.679721   7.252500
    34  H    7.244962   6.099585   3.365182   2.635074   7.835195
    35  H    5.883160   4.820131   3.735500   2.546458   6.836021
    36  H    6.358655   5.388400   2.433381   3.585534   6.029218
    37  H    5.688624   7.055232   8.221823   8.898501   6.181294
    38  H    5.514514   6.522756   7.104917   7.208845   6.949612
    39  H    4.565021   6.143518   7.863145   7.951376   6.221000
    40  H    6.109443   7.470637   8.343310   8.674688   7.343938
    41  H    6.332290   6.644867   5.742931   6.442085   6.761686
    42  H    6.868580   7.646867   7.352073   8.117665   7.302408
    43  H    6.124633   6.658331   6.603269   7.682126   5.738419
                   31         32         33         34         35
    31  H    0.000000
    32  H    1.771673   0.000000
    33  H    6.303079   6.675092   0.000000
    34  H    6.904231   6.893415   1.777652   0.000000
    35  H    6.231250   6.150301   1.779136   1.776817   0.000000
    36  H    4.551636   4.955934   3.503902   3.498858   4.092153
    37  H    5.079611   6.828892   7.050892   8.451860   8.074186
    38  H    5.930626   7.254765   4.290625   5.987573   5.567421
    39  H    5.517397   6.946022   5.525674   7.197357   6.435762
    40  H    6.306480   7.878323   5.984259   7.618357   7.248326
    41  H    5.232744   6.541872   4.226437   5.404295   5.626192
    42  H    5.828914   7.400000   5.865816   7.153832   7.255042
    43  H    4.145136   5.759896   6.514491   7.496838   7.493908
                   36         37         38         39         40
    36  H    0.000000
    37  H    6.273777   0.000000
    38  H    5.287296   3.540780   0.000000
    39  H    6.257712   2.912957   1.774251   0.000000
    40  H    6.341892   2.350108   1.768526   1.774687   0.000000
    41  H    3.434043   3.611689   2.680129   3.859743   3.212572
    42  H    5.042868   2.451432   2.964223   3.663740   2.402906
    43  H    4.566557   2.517401   4.450535   4.568875   4.025749
                   41         42         43
    41  H    0.000000
    42  H    1.771877   0.000000
    43  H    2.809841   2.369111   0.000000
 Stoichiometry    C15H24O4
 Framework group  C1[X(C15H24O4)]
 Deg. of freedom   123
 Full point group                 C1      NOp   1
 Largest Abelian subgroup         C1      NOp   1
 Largest concise Abelian subgroup C1      NOp   1
                         Standard orientation:                         
 ---------------------------------------------------------------------
 Center     Atomic      Atomic             Coordinates (Angstroms)
 Number     Number       Type             X           Y           Z
 ---------------------------------------------------------------------
      1          6           0       -1.680122    0.718585   -0.074673
      2          6           0       -1.038270   -0.432359   -0.381325
      3          6           0        0.377484   -0.599821   -0.858501
      4          6           0        1.370831    0.374329   -0.176870
      5          6           0        1.325592    1.789150   -0.801779
      6          6           0       -0.064087    2.290042   -1.238958
      7          6           0       -1.209590    2.149671   -0.216416
      8          6           0       -3.037089    0.409302    0.403730
      9          6           0       -3.226444   -1.098155    0.426265
     10          6           0       -1.923379   -1.668636   -0.173296
     11          8           0       -3.894755    1.234776    0.716558
     12          6           0       -0.899187    2.803323    1.146296
     13          6           0       -2.159036   -2.436632   -1.475783
     14          8           0       -1.282483   -2.608077    0.712565
     15          6           0        2.816546   -0.206016   -0.121303
     16          8           0        3.618114    0.822676    0.515155
     17          6           0        3.402948   -0.547727   -1.492310
     18          6           0        2.903388   -1.440964    0.800985
     19          8           0        2.561847   -1.124383    2.147114
     20          1           0        0.410028   -0.472352   -1.950712
     21          1           0        0.661721   -1.639377   -0.674073
     22          1           0        1.057914    0.457718    0.870287
     23          1           0        1.971937    1.821313   -1.688534
     24          1           0        1.757195    2.495422   -0.086614
     25          1           0       -0.368648    1.775293   -2.159089
     26          1           0        0.032005    3.351722   -1.503437
     27          1           0       -2.072631    2.697030   -0.624274
     28          1           0       -3.375921   -1.453577    1.452745
     29          1           0       -4.122627   -1.376261   -0.140671
     30          1           0       -0.635441    3.859086    1.007324
     31          1           0       -0.066351    2.310251    1.659156
     32          1           0       -1.773896    2.759685    1.804503
     33          1           0       -1.208779   -2.753023   -1.916724
     34          1           0       -2.762942   -3.328470   -1.273696
     35          1           0       -2.693413   -1.815058   -2.202043
     36          1           0       -1.040794   -2.133919    1.527956
     37          1           0        4.546310    0.527642    0.498077
     38          1           0        2.850845   -1.365106   -1.967694
     39          1           0        3.378582    0.317626   -2.162303
     40          1           0        4.446849   -0.869805   -1.388787
     41          1           0        2.229890   -2.243347    0.487138
     42          1           0        3.932898   -1.832164    0.752165
     43          1           0        3.065980   -0.314806    2.351779
 ---------------------------------------------------------------------
 Rotational constants (GHZ):      0.5308619      0.2816848      0.2284372
 Standard basis: 6-31G(d) (6D, 7F)
 There are   333 symmetry adapted cartesian basis functions of A   symmetry.
 There are   333 symmetry adapted basis functions of A   symmetry.
   333 basis functions,   628 primitive gaussians,   333 cartesian basis functions
    73 alpha electrons       73 beta electrons
       nuclear repulsion energy      1614.0478128918 Hartrees.
 NAtoms=   43 NActive=   43 NUniq=   43 SFac= 1.00D+00 NAtFMM=   60 NAOKFM=F Big=F
 Integral buffers will be    131072 words long.
 Raffenetti 2 integral format.
 Two-electron integral symmetry is turned on.
 ------------------------------------------------------------------------------
 Polarizable Continuum Model (PCM)
 =================================
 Model                : PCM (using non-symmetric T matrix).
 Atomic radii         : SMD-Coulomb.
 Polarization charges : Total charges.
 Charge compensation  : None.
 Solution method      : On-the-fly selection.
 Cavity type          : VdW (van der Waals Surface) (Alpha=1.000).
 Cavity algorithm     : GePol (No added spheres)
                        Default sphere list used, NSphG=   43.
                        Lebedev-Laikov grids with approx.  5.0 points / Ang**2.
                        Smoothing algorithm: Karplus/York (Gamma=1.0000).
                        Polarization charges: spherical gaussians, with
                                              point-specific exponents (IZeta= 3).
                        Self-potential: point-specific (ISelfS= 7).
                        Self-field    : sphere-specific E.n sum rule (ISelfD= 2).
 1st derivatives      : Analytical E(r).r(x)/FMM algorithm (CHGder, D1EAlg=3).
                        Cavity 1st derivative terms included.
 Solvent              : Methanol, Eps=  32.613000 Eps(inf)=   1.765709
 ------------------------------------------------------------------------------
 ------------------------------------------------------------------------------
 Atomic radii for non-electrostatic terms: SMD-CDS.
 ------------------------------------------------------------------------------
 Nuclear repulsion after PCM non-electrostatic terms =     1614.0494042682 Hartrees.
 One-electron integrals computed using PRISM.
 NBasis=   333 RedAO= T EigKep=  9.17D-04  NBF=   333
 NBsUse=   333 1.00D-06 EigRej= -1.00D+00 NBFU=   333
 Initial guess from the checkpoint file:  "DY-202A-11R_17.chk"
 B after Tr=     0.000000    0.000000    0.000000
         Rot=    0.999878   -0.015342    0.001147   -0.002683 Ang=  -1.79 deg.
 ExpMin= 1.61D-01 ExpMax= 5.48D+03 ExpMxC= 8.25D+02 IAcc=1 IRadAn=         1 AccDes= 0.00D+00
 Harris functional with IExCor=  402 and IRadAn=       1 diagonalized for initial guess.
 HarFok:  IExCor=  402 AccDes= 0.00D+00 IRadAn=         1 IDoV= 1 UseB2=F ITyADJ=14
 ICtDFT=  3500011 ScaDFX=  1.000000  1.000000  1.000000  1.000000
 FoFCou: FMM=F IPFlag=           0 FMFlag=      100000 FMFlg1=           0
         NFxFlg=           0 DoJE=T BraDBF=F KetDBF=T FulRan=T
         wScrn=  0.000000 ICntrl=     500 IOpCl=  0 I1Cent=   200000004 NGrid=           0
         NMat0=    1 NMatS0=      1 NMatT0=    0 NMatD0=    1 NMtDS0=    0 NMtDT0=    0
 Petite list used in FoFCou.
 Keep R1 ints in memory in canonical form, NReq=1565304907.
 Requested convergence on RMS density matrix=1.00D-08 within 128 cycles.
 Requested convergence on MAX density matrix=1.00D-06.
 Requested convergence on             energy=1.00D-06.
 No special actions if energy rises.
 Inv3:  Mode=1 IEnd=    21772908.
 Iteration    1 A*A^-1 deviation from unit magnitude is 6.44D-15 for   2677.
 Iteration    1 A*A^-1 deviation from orthogonality  is 4.77D-15 for   2175    818.
 Iteration    1 A^-1*A deviation from unit magnitude is 6.00D-15 for   2677.
 Iteration    1 A^-1*A deviation from orthogonality  is 3.65D-08 for   1623   1600.
 Iteration    2 A*A^-1 deviation from unit magnitude is 2.78D-15 for    562.
 Iteration    2 A*A^-1 deviation from orthogonality  is 3.26D-15 for   1484     14.
 Iteration    2 A^-1*A deviation from unit magnitude is 1.22D-15 for   1117.
 Iteration    2 A^-1*A deviation from orthogonality  is 3.14D-16 for   2679    983.
 Error on total polarization charges =  0.05196
 SCF Done:  E(RB3LYP) =  -886.953039355     A.U. after   11 cycles
            NFock= 11  Conv=0.35D-08     -V/T= 2.0094
 SMD-CDS (non-electrostatic) energy       (kcal/mol) =       1.00
 (included in total energy above)
 D1PCM: PCM CHGder 1st derivatives, ID1Alg=3 FixD1E=F DoIter=F DoCFld=F I1PDM=0.
 Calling FoFJK, ICntrl=      2127 FMM=F ISym2X=0 I1Cent= 0 IOpClX= 0 NMat=1 NMatS=1 NMatT=0.
 ***** Axes restored to original set *****
 -------------------------------------------------------------------
 Center     Atomic                   Forces (Hartrees/Bohr)
 Number     Number              X              Y              Z
 -------------------------------------------------------------------
      1        6           0.001018750    0.002510072    0.000733107
      2        6          -0.000436317   -0.002141888   -0.001014942
      3        6           0.000207740   -0.000540251   -0.000732155
      4        6           0.000651183   -0.001323268    0.000079113
      5        6          -0.000129954   -0.000157944   -0.000231162
      6        6          -0.000224609    0.000103972    0.000650437
      7        6          -0.001011880   -0.000583051    0.000748330
      8        6          -0.001155554   -0.001137266   -0.000639979
      9        6          -0.000490517    0.000236528   -0.000856177
     10        6           0.000393448   -0.001081862    0.001708158
     11        8          -0.000981524    0.001224133    0.000527144
     12        6           0.000113914   -0.000253749   -0.000624911
     13        6           0.000091669    0.000960975    0.000259978
     14        8           0.001614627   -0.000061189   -0.001065159
     15        6           0.000172216   -0.000670633    0.000064569
     16        8          -0.000778663    0.000905386   -0.000077903
     17        6          -0.001174106    0.000164789    0.000027269
     18        6           0.000611942   -0.000399020    0.000134065
     19        8          -0.000382808    0.000247333    0.001454161
     20        1           0.000244197    0.000031928    0.000201094
     21        1           0.000217579    0.000184826   -0.000074638
     22        1           0.000232949    0.000307237    0.000099601
     23        1          -0.000356836    0.000485845    0.000431959
     24        1           0.000418037    0.000570973    0.000322236
     25        1           0.000145640    0.000335641   -0.000365501
     26        1           0.000044938   -0.000168203   -0.000050781
     27        1           0.000111009    0.000024918   -0.000243615
     28        1           0.000684279    0.000956948    0.000078974
     29        1           0.000025559    0.000673595    0.000219017
     30        1           0.000014176    0.000062574    0.000208815
     31        1          -0.000061038   -0.000046927    0.000148264
     32        1           0.000028592    0.000102575    0.000100347
     33        1           0.000090464   -0.000609006   -0.000501169
     34        1           0.000155860   -0.000117867    0.000047489
     35        1           0.000414824    0.000059894    0.000199240
     36        1          -0.000573112   -0.000081602   -0.000013024
     37        1          -0.000494741   -0.000203578   -0.000549273
     38        1          -0.000196948   -0.000495662   -0.000465498
     39        1           0.000889779   -0.000630249   -0.000301025
     40        1          -0.000171767    0.000298174    0.000018297
     41        1           0.000683966    0.000149052   -0.000253996
     42        1          -0.000170597   -0.000084812   -0.000190853
     43        1          -0.000486365    0.000190661   -0.000209905
 -------------------------------------------------------------------
 Cartesian Forces:  Max     0.002510072 RMS     0.000623914

 GradGradGradGradGradGradGradGradGradGradGradGradGradGradGradGradGradGrad
 Berny optimization.
 Using GEDIIS/GDIIS optimizer.
 FormGI is forming the generalized inverse of G from B-inverse, IUseBI=4.
 Internal  Forces:  Max     0.002123458 RMS     0.000436692
 Search for a local minimum.
 Step number   4 out of a maximum of  258
 All quantities printed in internal units (Hartrees-Bohrs-Radians)
 Mixed Optimization -- En-DIIS/RFO-DIIS
 Swapping is turned off.
 Update second derivatives using D2CorX and points    3    4
 DE= -3.71D-05 DEPred=-4.39D-04 R= 8.44D-02
 Trust test= 8.44D-02 RLast= 4.09D-01 DXMaxT set to 4.24D-01
 ITU= -1  1  1  0
     Eigenvalues ---    0.00239   0.00273   0.00330   0.00366   0.00398
     Eigenvalues ---    0.00465   0.00553   0.00689   0.00807   0.00931
     Eigenvalues ---    0.01013   0.01127   0.01140   0.01256   0.01368
     Eigenvalues ---    0.01389   0.02499   0.02702   0.03212   0.03886
     Eigenvalues ---    0.03962   0.04116   0.04427   0.04606   0.04725
     Eigenvalues ---    0.04797   0.04992   0.05025   0.05073   0.05429
     Eigenvalues ---    0.05452   0.05538   0.05559   0.05592   0.05629
     Eigenvalues ---    0.05634   0.05722   0.05734   0.05948   0.06110
     Eigenvalues ---    0.06160   0.06239   0.07008   0.07673   0.08084
     Eigenvalues ---    0.08563   0.08894   0.09023   0.09247   0.09636
     Eigenvalues ---    0.10277   0.11682   0.12047   0.13334   0.13882
     Eigenvalues ---    0.14489   0.15817   0.15958   0.15988   0.16000
     Eigenvalues ---    0.16000   0.16000   0.16000   0.16000   0.16000
     Eigenvalues ---    0.16000   0.16000   0.16039   0.16201   0.16263
     Eigenvalues ---    0.17288   0.18103   0.18641   0.20299   0.20770
     Eigenvalues ---    0.21849   0.23161   0.24575   0.24991   0.26782
     Eigenvalues ---    0.26902   0.27452   0.27814   0.27880   0.28723
     Eigenvalues ---    0.28826   0.29133   0.29349   0.29700   0.30362
     Eigenvalues ---    0.31036   0.31671   0.32043   0.33629   0.33751
     Eigenvalues ---    0.33828   0.33861   0.33887   0.33934   0.34024
     Eigenvalues ---    0.34064   0.34101   0.34122   0.34151   0.34172
     Eigenvalues ---    0.34194   0.34198   0.34214   0.34291   0.34331
     Eigenvalues ---    0.34358   0.34366   0.34425   0.34503   0.34762
     Eigenvalues ---    0.38990   0.41394   0.41830   0.51801   0.52406
     Eigenvalues ---    0.52551   0.52807   0.94709
 En-DIIS/RFO-DIIS IScMMF=        0 using points:     4    3    2
 RFO step:  Lambda=-1.49420180D-04.
 DidBck=T Rises=F RFO-DIIS coefs:    0.54003    0.48120   -0.02123
 Iteration  1 RMS(Cart)=  0.06727267 RMS(Int)=  0.00158663
 Iteration  2 RMS(Cart)=  0.00278454 RMS(Int)=  0.00001028
 Iteration  3 RMS(Cart)=  0.00000306 RMS(Int)=  0.00001002
 Iteration  4 RMS(Cart)=  0.00000000 RMS(Int)=  0.00001002
 Variable       Old X    -DE/DX   Delta X   Delta X   Delta X     New X
                                 (Linear)    (Quad)   (Total)
    R1        2.55685   0.00212   0.00193  -0.00039   0.00155   2.55840
    R2        2.85936  -0.00108  -0.00324   0.00490   0.00166   2.86102
    R3        2.78110   0.00071   0.00398  -0.00677  -0.00280   2.77830
    R4        2.84094   0.00000   0.00134  -0.00222  -0.00088   2.84006
    R5        2.90002  -0.00129  -0.00228   0.00222  -0.00004   2.89998
    R6        2.92775  -0.00024  -0.00166   0.00144  -0.00024   2.92752
    R7        2.07890  -0.00019  -0.00018   0.00004  -0.00013   2.07876
    R8        2.06619  -0.00013  -0.00008   0.00067   0.00059   2.06678
    R9        2.92406   0.00086   0.00106  -0.00107  -0.00001   2.92405
   R10        2.94578  -0.00120   0.00037  -0.00678  -0.00640   2.93938
   R11        2.07130   0.00005  -0.00036   0.00099   0.00063   2.07193
   R12        2.91118   0.00002   0.00065  -0.00088  -0.00022   2.91096
   R13        2.07451  -0.00054  -0.00030   0.00002  -0.00027   2.07424
   R14        2.06712   0.00074   0.00069  -0.00010   0.00059   2.06771
   R15        2.91378   0.00008   0.00055  -0.00061  -0.00006   2.91372
   R16        2.07385   0.00012   0.00060  -0.00095  -0.00035   2.07350
   R17        2.07556  -0.00015   0.00006  -0.00051  -0.00045   2.07511
   R18        2.91569  -0.00017  -0.00015   0.00023   0.00008   2.91577
   R19        2.07938   0.00001  -0.00005   0.00010   0.00004   2.07942
   R20        2.87138  -0.00031   0.00001  -0.00100  -0.00100   2.87038
   R21        2.32587   0.00164   0.00132  -0.00131   0.00001   2.32587
   R22        2.91710   0.00130   0.00480  -0.00627  -0.00147   2.91563
   R23        2.07210  -0.00035  -0.00099   0.00113   0.00014   2.07224
   R24        2.07173  -0.00030  -0.00030   0.00004  -0.00026   2.07147
   R25        2.89185  -0.00026  -0.00075   0.00080   0.00005   2.89190
   R26        2.72412  -0.00009   0.00074  -0.00139  -0.00066   2.72346
   R27        2.07312   0.00004   0.00013  -0.00018  -0.00005   2.07307
   R28        2.06988   0.00005   0.00044  -0.00108  -0.00064   2.06925
   R29        2.07031   0.00003   0.00035  -0.00062  -0.00027   2.07004
   R30        2.06795   0.00045   0.00063  -0.00024   0.00039   2.06834
   R31        2.07088   0.00002   0.00039  -0.00077  -0.00038   2.07050
   R32        2.06955  -0.00030  -0.00031  -0.00001  -0.00032   2.06923
   R33        1.84004  -0.00019  -0.00056   0.00080   0.00024   1.84028
   R34        2.74225  -0.00050  -0.00264   0.00489   0.00226   2.74451
   R35        2.89091   0.00054   0.00135  -0.00168  -0.00032   2.89058
   R36        2.91732   0.00047  -0.00001   0.00046   0.00045   2.91777
   R37        1.84080  -0.00040  -0.00052   0.00051  -0.00001   1.84079
   R38        2.06916   0.00068  -0.00017   0.00167   0.00150   2.07065
   R39        2.06864  -0.00034  -0.00003  -0.00022  -0.00026   2.06839
   R40        2.07369  -0.00025   0.00064  -0.00185  -0.00121   2.07249
   R41        2.69174   0.00147   0.00386  -0.00583  -0.00197   2.68977
   R42        2.06657  -0.00045  -0.00052   0.00071   0.00019   2.06676
   R43        2.08326  -0.00012  -0.00046   0.00067   0.00021   2.08346
   R44        1.84329  -0.00014  -0.00032   0.00038   0.00006   1.84334
    A1        2.25982   0.00029   0.00298  -0.00357  -0.00057   2.25925
    A2        1.90955  -0.00007  -0.00063   0.00146   0.00081   1.91036
    A3        2.11290  -0.00021  -0.00243   0.00215  -0.00027   2.11263
    A4        2.23119   0.00006  -0.00092   0.00316   0.00227   2.23346
    A5        1.96161   0.00037   0.00251  -0.00381  -0.00129   1.96032
    A6        2.09029  -0.00043  -0.00177   0.00082  -0.00093   2.08936
    A7        1.97590  -0.00039  -0.00010  -0.00099  -0.00109   1.97481
    A8        1.90718   0.00024   0.00036   0.00081   0.00116   1.90835
    A9        1.87254   0.00035  -0.00045   0.00388   0.00343   1.87596
   A10        1.92301  -0.00011   0.00165  -0.00474  -0.00309   1.91993
   A11        1.93577   0.00000  -0.00158   0.00168   0.00010   1.93587
   A12        1.84413  -0.00005   0.00009  -0.00038  -0.00029   1.84384
   A13        1.95896   0.00023   0.00272  -0.00251   0.00023   1.95919
   A14        1.95652  -0.00033   0.00272  -0.00797  -0.00524   1.95127
   A15        1.85992   0.00060  -0.00060   0.00686   0.00625   1.86617
   A16        1.96267   0.00033   0.00103  -0.00288  -0.00184   1.96083
   A17        1.88380  -0.00074  -0.00575   0.00715   0.00138   1.88519
   A18        1.83282  -0.00013  -0.00099   0.00096  -0.00001   1.83282
   A19        2.02448   0.00018  -0.00035   0.00251   0.00220   2.02668
   A20        1.91325   0.00031   0.00302  -0.00431  -0.00130   1.91195
   A21        1.89103  -0.00005  -0.00148   0.00231   0.00081   1.89183
   A22        1.86749  -0.00017   0.00027  -0.00061  -0.00034   1.86715
   A23        1.90872  -0.00017  -0.00014  -0.00076  -0.00091   1.90781
   A24        1.85135  -0.00012  -0.00140   0.00067  -0.00073   1.85062
   A25        2.04022   0.00011   0.00128  -0.00009   0.00120   2.04142
   A26        1.91322  -0.00018   0.00075  -0.00163  -0.00087   1.91235
   A27        1.87937   0.00001  -0.00039  -0.00076  -0.00117   1.87821
   A28        1.88299   0.00020  -0.00001   0.00171   0.00169   1.88468
   A29        1.88882  -0.00005  -0.00093   0.00128   0.00035   1.88917
   A30        1.85019  -0.00013  -0.00094  -0.00054  -0.00148   1.84872
   A31        1.95978  -0.00008   0.00052  -0.00053  -0.00002   1.95977
   A32        1.96114  -0.00024  -0.00013   0.00027   0.00016   1.96130
   A33        1.83516   0.00024   0.00037  -0.00010   0.00026   1.83542
   A34        1.97979   0.00020  -0.00149   0.00349   0.00200   1.98179
   A35        1.86669  -0.00019  -0.00103   0.00012  -0.00091   1.86578
   A36        1.84878   0.00010   0.00197  -0.00381  -0.00184   1.84694
   A37        1.90521  -0.00076  -0.00127  -0.00011  -0.00142   1.90379
   A38        2.19468   0.00017   0.00009   0.00056   0.00067   2.19535
   A39        2.18312   0.00060   0.00125  -0.00041   0.00086   2.18398
   A40        1.82935   0.00104   0.00186  -0.00108   0.00073   1.83008
   A41        1.93098  -0.00074  -0.00046  -0.00576  -0.00620   1.92478
   A42        1.92396  -0.00071  -0.00571   0.00849   0.00277   1.92673
   A43        1.93786  -0.00026   0.00019  -0.00098  -0.00078   1.93708
   A44        1.97734   0.00018  -0.00113   0.00594   0.00482   1.98216
   A45        1.86548   0.00043   0.00494  -0.00650  -0.00156   1.86392
   A46        1.81502  -0.00057  -0.00139   0.00000  -0.00139   1.81363
   A47        1.95814   0.00003   0.00120  -0.00621  -0.00499   1.95315
   A48        1.93037  -0.00007  -0.00025  -0.00048  -0.00075   1.92963
   A49        1.96715   0.00019  -0.00136   0.00445   0.00308   1.97023
   A50        1.95784   0.00095   0.00184   0.00403   0.00588   1.96372
   A51        1.83843  -0.00048   0.00003  -0.00182  -0.00181   1.83662
   A52        1.92217   0.00028   0.00139  -0.00150  -0.00011   1.92206
   A53        1.95605   0.00005  -0.00026   0.00123   0.00097   1.95702
   A54        1.93171   0.00011   0.00086  -0.00145  -0.00060   1.93111
   A55        1.88571  -0.00012  -0.00045   0.00064   0.00020   1.88590
   A56        1.88219  -0.00020  -0.00069   0.00036  -0.00033   1.88187
   A57        1.88371  -0.00014  -0.00094   0.00078  -0.00016   1.88355
   A58        1.93299   0.00088   0.00142   0.00097   0.00238   1.93538
   A59        1.91382  -0.00012   0.00137  -0.00339  -0.00202   1.91180
   A60        1.93343  -0.00035  -0.00027  -0.00109  -0.00136   1.93207
   A61        1.89393  -0.00043  -0.00263   0.00310   0.00046   1.89440
   A62        1.89716  -0.00024  -0.00023  -0.00022  -0.00045   1.89671
   A63        1.89156   0.00025   0.00026   0.00075   0.00100   1.89257
   A64        1.88348  -0.00029   0.00155  -0.00472  -0.00317   1.88031
   A65        1.83797  -0.00099  -0.00287   0.00058  -0.00229   1.83569
   A66        1.98965   0.00039   0.00162  -0.00377  -0.00215   1.98750
   A67        1.95119   0.00038   0.00254  -0.00744  -0.00489   1.94630
   A68        1.91737   0.00048   0.00259  -0.00283  -0.00026   1.91711
   A69        1.84832   0.00020  -0.00116   0.00499   0.00382   1.85214
   A70        1.91257  -0.00046  -0.00282   0.00871   0.00588   1.91845
   A71        1.87963  -0.00105  -0.00107  -0.00283  -0.00390   1.87573
   A72        1.94181   0.00020   0.00240  -0.00306  -0.00065   1.94116
   A73        1.94272   0.00133   0.00104   0.00207   0.00312   1.94583
   A74        1.92374  -0.00046  -0.00118  -0.00025  -0.00143   1.92231
   A75        1.88932  -0.00048   0.00087  -0.00175  -0.00088   1.88844
   A76        1.87709   0.00001  -0.00010  -0.00010  -0.00021   1.87688
   A77        1.88697  -0.00066  -0.00320   0.00317  -0.00004   1.88693
   A78        1.95337  -0.00050   0.00391  -0.00985  -0.00594   1.94743
   A79        1.96150   0.00016  -0.00150   0.00202   0.00052   1.96202
   A80        1.88593  -0.00010  -0.00225   0.00421   0.00197   1.88790
   A81        1.86149   0.00016   0.00167  -0.00403  -0.00237   1.85913
   A82        1.92265   0.00053  -0.00068   0.00620   0.00552   1.92817
   A83        1.87765  -0.00023  -0.00134   0.00199   0.00067   1.87832
   A84        1.83261  -0.00002   0.00042  -0.00241  -0.00198   1.83063
    D1        0.08777  -0.00013   0.00333  -0.00730  -0.00397   0.08380
    D2       -3.06876  -0.00032  -0.00566   0.00632   0.00067  -3.06808
    D3       -3.10028  -0.00014   0.00118  -0.00604  -0.00486  -3.10513
    D4        0.02638  -0.00033  -0.00782   0.00758  -0.00021   0.02616
    D5        0.36793   0.00013   0.00327  -0.00516  -0.00189   0.36604
    D6       -1.88880   0.00013   0.00500  -0.00978  -0.00479  -1.89359
    D7        2.39146  -0.00001   0.00251  -0.00533  -0.00283   2.38863
    D8       -2.72251   0.00014   0.00557  -0.00651  -0.00094  -2.72345
    D9        1.30395   0.00014   0.00731  -0.01113  -0.00383   1.30011
   D10       -0.69898   0.00000   0.00482  -0.00668  -0.00188  -0.70085
   D11        0.03037   0.00025  -0.00152   0.01705   0.01554   0.04590
   D12       -3.09204  -0.00005  -0.00698   0.01458   0.00760  -3.08443
   D13        3.13010   0.00025  -0.00329   0.01802   0.01472  -3.13836
   D14        0.00770  -0.00005  -0.00874   0.01554   0.00679   0.01449
   D15        0.66275  -0.00021  -0.01010   0.01518   0.00508   0.66782
   D16       -1.48754   0.00003  -0.01243   0.02140   0.00897  -1.47857
   D17        2.80422  -0.00021  -0.01248   0.01942   0.00693   2.81115
   D18       -2.46294  -0.00001  -0.00059   0.00071   0.00013  -2.46281
   D19        1.66996   0.00023  -0.00292   0.00693   0.00402   1.67399
   D20       -0.32146  -0.00002  -0.00297   0.00495   0.00199  -0.31948
   D21       -0.07026   0.00033   0.01374  -0.02830  -0.01455  -0.08480
   D22        2.06074   0.00021   0.01186  -0.02631  -0.01444   2.04630
   D23       -2.17537  -0.00042   0.01250  -0.03283  -0.02032  -2.19569
   D24        3.05775   0.00016   0.00556  -0.01588  -0.01030   3.04744
   D25       -1.09444   0.00004   0.00369  -0.01390  -0.01019  -1.10463
   D26        0.95263  -0.00059   0.00432  -0.02042  -0.01608   0.93656
   D27       -1.39311   0.00037   0.00151   0.00041   0.00190  -1.39121
   D28        2.66148   0.00000  -0.00449   0.01302   0.00853   2.67002
   D29        0.66552  -0.00002  -0.00435   0.01196   0.00762   0.67313
   D30        0.74842   0.00032   0.00314  -0.00278   0.00034   0.74876
   D31       -1.48018  -0.00005  -0.00286   0.00984   0.00698  -1.47320
   D32        2.80704  -0.00007  -0.00272   0.00877   0.00606   2.81310
   D33        2.78409   0.00019   0.00330  -0.00513  -0.00184   2.78225
   D34        0.55550  -0.00018  -0.00270   0.00749   0.00479   0.56029
   D35       -1.44046  -0.00020  -0.00256   0.00642   0.00387  -1.43659
   D36        0.64530   0.00033   0.01031  -0.01420  -0.00388   0.64142
   D37       -1.47135   0.00019   0.00781  -0.01179  -0.00397  -1.47532
   D38        2.79884   0.00019   0.00869  -0.01155  -0.00285   2.79599
   D39        2.87063   0.00036   0.01722  -0.02957  -0.01235   2.85827
   D40        0.75398   0.00021   0.01472  -0.02716  -0.01244   0.74154
   D41       -1.25902   0.00022   0.01560  -0.02692  -0.01133  -1.27035
   D42       -1.39910  -0.00007   0.01309  -0.02562  -0.01254  -1.41164
   D43        2.76743  -0.00022   0.01060  -0.02322  -0.01263   2.75481
   D44        0.75443  -0.00021   0.01147  -0.02298  -0.01151   0.74292
   D45        3.12430  -0.00063  -0.03041  -0.07634  -0.10674   3.01756
   D46        1.02139  -0.00078  -0.03261  -0.07103  -0.10364   0.91776
   D47       -1.15973  -0.00078  -0.03218  -0.07371  -0.10587  -1.26561
   D48        0.89768  -0.00095  -0.03731  -0.06388  -0.10120   0.79648
   D49       -1.20523  -0.00110  -0.03951  -0.05857  -0.09809  -1.30332
   D50        2.89683  -0.00110  -0.03907  -0.06125  -0.10033   2.79650
   D51       -1.14636  -0.00016  -0.03036  -0.07154  -0.10191  -1.24827
   D52        3.03392  -0.00030  -0.03257  -0.06624  -0.09881   2.93511
   D53        0.85279  -0.00031  -0.03213  -0.06892  -0.10104   0.75174
   D54        0.85239  -0.00010  -0.01100   0.01315   0.00213   0.85452
   D55       -1.29652  -0.00031  -0.01259   0.01227  -0.00033  -1.29686
   D56        2.98141  -0.00007  -0.01166   0.01416   0.00249   2.98390
   D57        2.99330   0.00029  -0.00710   0.00875   0.00165   2.99496
   D58        0.84439   0.00008  -0.00869   0.00788  -0.00081   0.84358
   D59       -1.16086   0.00032  -0.00775   0.00977   0.00202  -1.15885
   D60       -1.29189  -0.00003  -0.00866   0.00885   0.00017  -1.29171
   D61        2.84239  -0.00024  -0.01026   0.00797  -0.00229   2.84010
   D62        0.83713   0.00000  -0.00932   0.00986   0.00054   0.83767
   D63       -1.29446   0.00025   0.00280   0.00101   0.00379  -1.29067
   D64        0.95255   0.00001   0.00178   0.00398   0.00574   0.95829
   D65        2.98431   0.00012   0.00270   0.00133   0.00402   2.98832
   D66        0.86992   0.00026   0.00474   0.00017   0.00490   0.87482
   D67        3.11693   0.00002   0.00371   0.00314   0.00685   3.12379
   D68       -1.13450   0.00013   0.00464   0.00050   0.00513  -1.12937
   D69        2.86463   0.00019   0.00317   0.00105   0.00421   2.86884
   D70       -1.17154  -0.00004   0.00215   0.00402   0.00616  -1.16538
   D71        0.86021   0.00007   0.00307   0.00138   0.00444   0.86465
   D72       -3.06704  -0.00013  -0.01231   0.02099   0.00868  -3.05836
   D73        1.11639  -0.00021  -0.01252   0.02039   0.00786   1.12425
   D74       -0.98741  -0.00014  -0.01173   0.01956   0.00783  -0.97958
   D75        0.96983   0.00002  -0.01162   0.01843   0.00681   0.97664
   D76       -1.12993  -0.00005  -0.01183   0.01782   0.00600  -1.12393
   D77        3.04946   0.00002  -0.01104   0.01700   0.00596   3.05542
   D78       -1.07243   0.00009  -0.01079   0.01880   0.00800  -1.06442
   D79        3.11100   0.00002  -0.01100   0.01819   0.00719   3.11819
   D80        1.00721   0.00008  -0.01021   0.01737   0.00715   1.01436
   D81       -0.07190  -0.00006   0.00982  -0.03367  -0.02385  -0.09575
   D82        2.01821  -0.00015   0.01089  -0.03846  -0.02756   1.99064
   D83       -2.20535  -0.00051   0.01315  -0.04476  -0.03160  -2.23694
   D84        3.05066   0.00023   0.01523  -0.03120  -0.01599   3.03468
   D85       -1.14242   0.00015   0.01630  -0.03599  -0.01969  -1.16211
   D86        0.91721  -0.00022   0.01856  -0.04229  -0.02373   0.89348
   D87        0.08189  -0.00009  -0.01340   0.03583   0.02244   0.10433
   D88       -2.04314   0.00013  -0.01322   0.04092   0.02772  -2.01542
   D89        2.16842  -0.00004  -0.01360   0.03735   0.02375   2.19217
   D90       -2.00361   0.00031  -0.01405   0.04384   0.02980  -1.97381
   D91        2.15455   0.00054  -0.01387   0.04893   0.03508   2.18962
   D92        0.08292   0.00036  -0.01425   0.04536   0.03111   0.11403
   D93        2.18018  -0.00018  -0.01979   0.04882   0.02903   2.20921
   D94        0.05516   0.00005  -0.01961   0.05390   0.03430   0.08946
   D95       -2.01647  -0.00013  -0.01999   0.05033   0.03033  -1.98613
   D96        1.01561   0.00019   0.01853  -0.02427  -0.00574   1.00988
   D97        3.10529   0.00012   0.01703  -0.02200  -0.00496   3.10033
   D98       -1.09089   0.00014   0.01806  -0.02392  -0.00585  -1.09674
   D99        3.05746  -0.00039   0.01666  -0.02549  -0.00883   3.04863
   D100      -1.13605  -0.00046   0.01516  -0.02321  -0.00805  -1.14410
   D101       0.95096  -0.00044   0.01619  -0.02513  -0.00895   0.94201
   D102      -1.08564   0.00057   0.01815  -0.01908  -0.00094  -1.08657
   D103       1.00404   0.00050   0.01665  -0.01681  -0.00016   1.00388
   D104       3.09104   0.00052   0.01768  -0.01873  -0.00105   3.08999
   D105       0.93320   0.00034  -0.04486   0.10885   0.06398   0.99718
   D106      -1.08450   0.00052  -0.04410   0.10668   0.06257  -1.02193
   D107       3.05263   0.00005  -0.04354   0.10002   0.05649   3.10911
   D108      -3.05708   0.00016   0.00957  -0.00803   0.00153  -3.05555
   D109      -0.90729   0.00030   0.01122  -0.01381  -0.00259  -0.90988
   D110       1.15667   0.00011   0.00856  -0.00216   0.00640   1.16307
   D111      -1.14373  -0.00051   0.01994  -0.03844  -0.01850  -1.16222
   D112       0.96509  -0.00007   0.02343  -0.04135  -0.01792   0.94717
   D113       3.05876  -0.00034   0.01931  -0.03620  -0.01689   3.04187
   D114       3.08159   0.00017   0.02073  -0.03478  -0.01404   3.06755
   D115      -1.09278   0.00060   0.02422  -0.03768  -0.01346  -1.10624
   D116       1.00089   0.00033   0.02010  -0.03253  -0.01243   0.98846
   D117       1.05781  -0.00007   0.02229  -0.04419  -0.02191   1.03590
   D118      -3.11656   0.00036   0.02577  -0.04710  -0.02133  -3.13789
   D119      -1.02290   0.00009   0.02165  -0.04195  -0.02030  -1.04320
   D120      -1.07468   0.00081   0.01293   0.04976   0.06269  -1.01199
   D121       1.01958   0.00078   0.01681   0.03901   0.05583   1.07541
   D122       3.08861   0.00053   0.01284   0.04539   0.05824  -3.13634
   D123       0.91809  -0.00007   0.01013   0.04961   0.05973   0.97782
   D124       3.01234  -0.00010   0.01401   0.03886   0.05287   3.06521
   D125      -1.20181  -0.00035   0.01004   0.04525   0.05528  -1.14654
   D126       2.98523   0.00037   0.01109   0.05356   0.06465   3.04988
   D127      -1.20370   0.00033   0.01497   0.04281   0.05779  -1.14591
   D128       0.86533   0.00008   0.01100   0.04920   0.06020   0.92552
   D129      -0.82790   0.00035   0.00904  -0.00242   0.00663  -0.82127
   D130      -2.97973   0.00036   0.00731   0.00393   0.01124  -2.96849
   D131       1.27070   0.00026   0.00831   0.00062   0.00893   1.27963
         Item               Value     Threshold  Converged?
 Maximum Force            0.002123     0.000450     NO 
 RMS     Force            0.000437     0.000300     NO 
 Maximum Displacement     0.351556     0.001800     NO 
 RMS     Displacement     0.067268     0.001200     NO 
 Predicted change in Energy=-4.690308D-04
 GradGradGradGradGradGradGradGradGradGradGradGradGradGradGradGradGradGrad

                          Input orientation:                          
 ---------------------------------------------------------------------
 Center     Atomic      Atomic             Coordinates (Angstroms)
 Number     Number       Type             X           Y           Z
 ---------------------------------------------------------------------
      1          6           0       -1.635549    0.721054   -0.089503
      2          6           0       -0.989554   -0.418892   -0.430263
      3          6           0        0.427229   -0.571331   -0.907951
      4          6           0        1.418085    0.377124   -0.187827
      5          6           0        1.374611    1.814115   -0.760041
      6          6           0       -0.011471    2.331773   -1.188616
      7          6           0       -1.165258    2.157247   -0.180798
      8          6           0       -2.994408    0.395831    0.367949
      9          6           0       -3.173628   -1.112471    0.358994
     10          6           0       -1.875895   -1.661309   -0.269627
     11          8           0       -3.857799    1.209770    0.694948
     12          6           0       -0.870813    2.768074    1.205174
     13          6           0       -2.114634   -2.368942   -1.605352
     14          8           0       -1.228532   -2.640115    0.566976
     15          6           0        2.860000   -0.205648   -0.161628
     16          8           0        3.689359    0.855941    0.381009
     17          6           0        3.384309   -0.622666   -1.536751
     18          6           0        2.975428   -1.387029    0.825793
     19          8           0        2.609492   -1.003002    2.146620
     20          1           0        0.465734   -0.401512   -1.994116
     21          1           0        0.712257   -1.617187   -0.762673
     22          1           0        1.110516    0.421424    0.863636
     23          1           0        2.027167    1.878791   -1.640269
     24          1           0        1.801138    2.494693   -0.016986
     25          1           0       -0.308162    1.851877   -2.129696
     26          1           0        0.088694    3.401704   -1.414533
     27          1           0       -2.025057    2.716884   -0.578782
     28          1           0       -3.303048   -1.485966    1.381854
     29          1           0       -4.078948   -1.386285   -0.195098
     30          1           0       -0.615720    3.830135    1.103133
     31          1           0       -0.038190    2.265944    1.708784
     32          1           0       -1.750375    2.695356    1.854037
     33          1           0       -1.166333   -2.661603   -2.066918
     34          1           0       -2.714659   -3.270697   -1.440185
     35          1           0       -2.654937   -1.715605   -2.298330
     36          1           0       -1.031891   -2.216446    1.421488
     37          1           0        4.614734    0.554642    0.338850
     38          1           0        2.820442   -1.473687   -1.934835
     39          1           0        3.317707    0.198637   -2.257202
     40          1           0        4.435209   -0.927687   -1.463611
     41          1           0        2.325087   -2.223151    0.553579
     42          1           0        4.015402   -1.752482    0.804556
     43          1           0        3.083059   -0.164903    2.304213
 ---------------------------------------------------------------------
                    Distance matrix (angstroms):
                    1          2          3          4          5
     1  C    0.000000
     2  C    1.353848   0.000000
     3  C    2.568106   1.502896   0.000000
     4  C    3.074514   2.547380   1.549175   0.000000
     5  C    3.271921   3.268692   2.570946   1.547340   0.000000
     6  C    2.537735   3.016273   2.949448   2.620279   1.540411
     7  C    1.513988   2.594146   3.241898   3.137283   2.627583
     8  C    1.470214   2.306590   3.777687   4.447396   4.729927
     9  C    2.434882   2.423666   3.855405   4.858162   5.523008
    10  C    2.401221   1.534603   2.626764   3.874559   4.783813
    11  O    2.406782   3.485035   4.909487   5.413644   5.464461
    12  C    2.539941   3.584063   4.159548   3.591121   3.132736
    13  C    3.474967   2.539553   3.190429   4.693651   5.512472
    14  O    3.448780   2.446513   3.032626   4.083876   5.327053
    15  C    4.590636   3.864803   2.570816   1.555451   2.577581
    16  O    5.347356   4.916868   3.786821   2.389880   2.752845
    17  C    5.394357   4.516251   3.023632   2.585578   3.252702
    18  C    5.151980   4.270369   3.188190   2.562222   3.914692
    19  O    5.098331   4.464823   3.778758   2.962067   4.231992
    20  H    3.050098   2.136305   1.100035   2.185390   2.694068
    21  H    3.381231   2.107740   1.093691   2.192240   3.494646
    22  H    2.922177   2.605878   2.142653   1.096419   2.155380
    23  H    4.142550   3.980460   3.016486   2.176136   1.097640
    24  H    3.868058   4.055581   3.475909   2.158706   1.094185
    25  H    2.683861   2.916978   2.811654   2.987588   2.170047
    26  H    3.451754   4.090032   4.019482   3.524226   2.145315
    27  H    2.091518   3.305664   4.115144   4.181214   3.522156
    28  H    3.133110   3.126447   4.471546   5.312636   6.112180
    29  H    3.228347   3.245844   4.634429   5.772957   6.348466
    30  H    3.482645   4.532690   4.950263   4.210252   3.390747
    31  H    2.858685   3.562157   3.887679   3.047213   2.880148
    32  H    2.772797   3.936422   4.800185   4.425217   4.168396
    33  H    3.946226   2.782021   2.872609   4.409542   5.310026
    34  H    4.350045   3.482632   4.176280   5.652838   6.560491
    35  H    3.443164   2.818624   3.569631   5.042147   5.573375
    36  H    3.358035   2.581081   3.203392   3.913935   5.176461
    37  H    6.267154   5.739979   4.511932   3.244606   3.645852
    38  H    5.298867   4.229940   2.756122   2.905880   3.778917
    39  H    5.431996   4.719273   3.281492   2.814735   2.937156
    40  H    6.438993   5.545696   4.061977   3.526074   4.168904
    41  H    4.976800   3.900018   2.909716   2.851976   4.350692
    42  H    6.233054   5.324737   4.147624   3.502299   4.705567
    43  H    5.364705   4.912031   4.187674   3.045685   4.028023
                    6          7          8          9         10
     6  C    0.000000
     7  C    1.541876   0.000000
     8  C    3.881839   2.597979   0.000000
     9  C    4.925155   3.875045   1.518939   0.000000
    10  C    4.501702   3.885134   2.426809   1.542886   0.000000
    11  O    4.427295   2.985702   1.230800   2.444127   3.619592
    12  C    2.580515   1.542960   3.292132   4.591035   4.775423
    13  C    5.166593   4.839117   3.508830   2.561024   1.530327
    14  O    5.411378   4.855702   3.517797   2.482005   1.441195
    15  C    3.967184   4.667584   5.909003   6.123564   4.955736
    16  O    4.282283   5.057305   6.699598   7.139728   6.142632
    17  C    4.514558   5.501372   6.734482   6.843997   5.509459
    18  C    5.177731   5.542599   6.247172   6.172858   4.981015
    19  O    5.395736   5.445436   6.043517   6.054094   5.137150
    20  H    2.889187   3.534898   4.264703   4.391759   3.169255
    21  H    4.037263   4.255583   4.366911   4.075902   2.635066
    22  H    3.019938   3.046813   4.134822   4.578360   3.813228
    23  H    2.136639   3.521246   5.607880   6.323999   5.444709
    24  H    2.164442   2.990018   5.248871   6.156402   5.554885
    25  H    1.097250   2.150830   3.946419   4.815790   4.273187
    26  H    1.098100   2.154802   4.660261   5.845162   5.550182
    27  H    2.138864   1.100381   2.687606   4.106409   4.391628
    28  H    5.658350   4.503890   2.159727   1.096581   2.189726
    29  H    5.599589   4.587636   2.160830   1.096173   2.221404
    30  H    2.803983   2.179226   4.241826   5.614800   5.799006
    31  H    2.898271   2.202866   3.746250   4.802769   4.765983
    32  H    3.523311   2.184599   3.007306   4.331322   4.848323
    33  H    5.199896   5.174820   4.314897   3.509144   2.175849
    34  H    6.225607   5.783535   4.097687   2.847040   2.159597
    35  H    4.959904   4.658548   3.417960   2.773839   2.173819
    36  H    5.342302   4.659860   3.432988   2.633380   1.969871
    37  H    5.185858   6.020522   7.610855   7.964814   6.885416
    38  H    4.801885   5.669756   6.527663   6.428141   4.986351
    39  H    4.095799   5.314563   6.839086   7.120457   5.863732
    40  H    5.520205   6.521324   7.765663   7.826266   6.464815
    41  H    5.407594   5.648867   5.932163   5.613140   4.317591
    42  H    6.072032   6.564765   7.344611   7.231202   5.989120
    43  H    5.292387   5.442045   6.403058   6.620264   5.784039
                   11         12         13         14         15
    11  O    0.000000
    12  C    3.407451   0.000000
    13  C    4.597519   5.986241   0.000000
    14  O    4.663801   5.457451   2.361719   0.000000
    15  C    6.918522   4.962876   5.613480   4.813895   0.000000
    16  O    7.561967   5.013050   6.930500   6.036774   1.452330
    17  C    7.796566   6.092729   5.769971   5.456562   1.529630
    18  C    7.311189   5.674715   5.725675   4.394370   1.544017
    19  O    6.987815   5.217265   6.185503   4.461596   2.454901
    20  H    5.340434   4.697669   3.268060   3.800141   3.021404
    21  H    5.567922   5.060538   3.044102   2.565348   2.639412
    22  H    5.033299   3.090159   4.927842   3.864216   2.122517
    23  H    6.366604   4.157603   5.932871   5.990994   2.687912
    24  H    5.846490   2.950887   6.442912   5.990506   2.904126
    25  H    4.581576   3.503905   4.620995   5.319503   4.259571
    26  H    4.982900   2.860945   6.179921   6.493461   4.718357
    27  H    2.693088   2.125416   5.189171   5.535761   5.707800
    28  H    2.836649   4.903452   3.333972   2.509921   6.481104
    29  H    2.753287   5.432457   2.610165   3.205888   7.038751
    30  H    4.188556   1.097022   6.929010   6.521283   5.474284
    31  H    4.090572   1.094998   6.064428   5.175911   4.243431
    32  H    2.826958   1.095418   6.143872   5.513265   5.808122
    33  H    5.464377   6.346283   1.094517   2.634716   5.086571
    34  H    5.093147   6.845761   1.095661   2.575831   6.488918
    35  H    4.354815   5.963306   1.094987   3.331566   6.104097
    36  H    4.500286   4.991811   3.218283   0.973835   4.657938
    37  H    8.505282   5.978380   7.590235   6.663503   1.976768
    38  H    7.662610   6.440307   5.026432   4.900388   2.180309
    39  H    7.824670   6.011136   6.043814   6.058282   2.182744
    40  H    8.831879   6.995352   6.708036   6.255690   2.167438
    41  H    7.073402   5.962439   4.938964   3.578023   2.206348
    42  H    8.412743   6.668660   6.615513   5.323831   2.158973
    43  H    7.256375   5.044141   6.867204   5.266354   2.476245
                   16         17         18         19         20
    16  O    0.000000
    17  C    2.440725   0.000000
    18  C    2.395505   2.516555   0.000000
    19  O    2.781935   3.783150   1.423366   0.000000
    20  H    4.196923   2.962461   3.901499   4.701402   0.000000
    21  H    4.035778   2.954341   2.774552   3.527139   1.747881
    22  H    2.659355   3.467293   2.598045   2.433509   3.042978
    23  H    2.809746   2.847778   4.200743   4.794201   2.786227
    24  H    2.531657   3.812354   4.142101   4.191479   3.752379
    25  H    4.824490   4.484338   5.477901   5.911845   2.386433
    26  H    4.761267   5.203035   6.023642   6.199811   3.865557
    27  H    6.085956   6.428961   6.619652   6.537920   4.234573
    28  H    7.441772   7.347400   6.303829   5.981325   5.174643
    29  H    8.105928   7.621244   7.127864   7.096884   4.986018
    30  H    5.282139   6.541916   6.339721   5.903394   5.354375
    31  H    4.200680   5.530919   4.817238   4.229411   4.591376
    32  H    5.928235   6.990830   6.329010   5.724674   5.413872
    33  H    6.476357   5.014647   5.210230   5.895906   2.788719
    34  H    7.833093   6.649723   6.407805   6.808392   4.319024
    35  H    7.351313   6.184417   6.447412   6.926731   3.399702
    36  H    5.728207   5.549247   4.135383   3.906140   4.147676
    37  H    0.974104   2.533354   2.587378   3.116935   4.855015
    38  H    3.397839   1.095743   2.766332   4.113917   2.587996
    39  H    2.744145   1.094543   3.483727   4.619432   2.926285
    40  H    2.672124   1.096712   2.753784   4.046318   4.039187
    41  H    3.372213   2.837778   1.093683   2.026679   3.642295
    42  H    2.662624   2.675160   1.102521   2.083133   4.717820
    43  H    2.260185   3.879859   1.921172   0.975454   5.038056
                   21         22         23         24         25
    21  H    0.000000
    22  H    2.638072   0.000000
    23  H    3.836798   3.038701   0.000000
    24  H    4.318479   2.356034   1.750849   0.000000
    25  H    3.865800   3.608168   2.386215   3.053833   0.000000
    26  H    5.099315   3.887961   2.475459   2.389198   1.752403
    27  H    5.129412   4.145059   4.271963   3.873596   2.470081
    28  H    4.553997   4.835931   6.990422   6.622319   5.695746
    29  H    4.830228   5.596361   7.073463   7.047632   5.333591
    30  H    5.909151   3.828388   4.280052   2.979811   3.802536
    31  H    4.663687   2.331534   3.953700   2.532535   3.870177
    32  H    5.613355   3.786338   5.210257   4.019233   4.319903
    33  H    2.514152   4.824649   5.567373   6.292495   4.594769
    34  H    3.864826   5.794076   7.003012   7.460405   5.701528
    35  H    3.702152   5.361302   5.939261   6.541234   4.273491
    36  H    2.858623   3.443757   5.958453   5.682437   5.448481
    37  H    4.599948   3.545800   3.516502   3.436094   5.657866
    38  H    2.416402   3.787708   3.457623   4.523843   4.570066
    39  H    3.509872   3.828963   2.206585   3.548298   3.987027
    40  H    3.850597   4.276654   3.702188   4.554530   5.537979
    41  H    2.168164   2.926618   4.661293   4.781016   5.544350
    42  H    3.658589   3.628736   4.807951   4.859670   6.347790
    43  H    4.139519   2.511966   4.566238   3.755628   5.935262
                   26         27         28         29         30
    26  H    0.000000
    27  H    2.373900   0.000000
    28  H    6.573660   4.810540   0.000000
    29  H    6.463830   4.604528   1.760322   0.000000
    30  H    2.649225   2.460568   5.963249   6.394559   0.000000
    31  H    3.325832   3.063323   4.984276   5.769859   1.773992
    32  H    3.816366   2.448371   4.485220   5.126499   1.771728
    33  H    6.226106   5.646244   4.223944   3.689644   7.245347
    34  H    7.237430   6.088406   3.390482   2.638661   7.829165
    35  H    5.873284   4.795889   3.743867   2.561220   6.817887
    36  H    6.392365   5.415275   2.386069   3.547826   6.069241
    37  H    5.627180   7.043022   8.242767   8.923699   6.218571
    38  H    5.612717   6.548177   6.964029   7.115891   7.011917
    39  H    4.625608   6.140341   7.740479   7.840583   6.320718
    40  H    6.135000   7.469997   8.263714   8.620343   7.398441
    41  H    6.365054   6.679067   5.736322   6.501732   6.752231
    42  H    6.849016   7.640419   7.346020   8.164062   7.259618
    43  H    5.959528   6.535228   6.586222   7.683272   5.575293
                   31         32         33         34         35
    31  H    0.000000
    32  H    1.771178   0.000000
    33  H    6.309465   6.664233   0.000000
    34  H    6.908972   6.882988   1.777950   0.000000
    35  H    6.225517   6.125109   1.778878   1.777159   0.000000
    36  H    4.600196   4.982882   3.519264   3.483149   4.089275
    37  H    5.143440   6.884262   7.039367   8.456843   8.059582
    38  H    5.952526   7.254573   4.162087   5.840486   5.492762
    39  H    5.591497   6.987227   5.322010   7.006657   6.272040
    40  H    6.346233   7.899031   5.894720   7.524020   7.182461
    41  H    5.203032   6.518611   4.387398   5.520099   5.761218
    42  H    5.779012   7.357232   5.993516   7.255175   7.356812
    43  H    4.000718   5.634344   6.587688   7.568356   7.517492
                   36         37         38         39         40
    36  H    0.000000
    37  H    6.382430   0.000000
    38  H    5.163048   3.535993   0.000000
    39  H    6.187438   2.923783   1.774221   0.000000
    40  H    6.314577   2.340597   1.768514   1.774037   0.000000
    41  H    3.467364   3.606207   2.645615   3.840683   3.193728
    42  H    5.105980   2.428766   3.001652   3.697027   2.449716
    43  H    4.681970   2.593535   4.444255   4.581891   4.075125
                   41         42         43
    41  H    0.000000
    42  H    1.772479   0.000000
    43  H    2.806354   2.374582   0.000000
 Stoichiometry    C15H24O4
 Framework group  C1[X(C15H24O4)]
 Deg. of freedom   123
 Full point group                 C1      NOp   1
 Largest Abelian subgroup         C1      NOp   1
 Largest concise Abelian subgroup C1      NOp   1
                         Standard orientation:                         
 ---------------------------------------------------------------------
 Center     Atomic      Atomic             Coordinates (Angstroms)
 Number     Number       Type             X           Y           Z
 ---------------------------------------------------------------------
      1          6           0       -1.674849    0.718575   -0.084585
      2          6           0       -1.038945   -0.442061   -0.369985
      3          6           0        0.374437   -0.629317   -0.845363
      4          6           0        1.375652    0.346701   -0.178354
      5          6           0        1.340230    1.753219   -0.822337
      6          6           0       -0.043928    2.259167   -1.270658
      7          6           0       -1.194304    2.144667   -0.250410
      8          6           0       -3.033959    0.427328    0.394500
      9          6           0       -3.224445   -1.078080    0.462617
     10          6           0       -1.933760   -1.667933   -0.142943
     11          8           0       -3.889742    1.263355    0.683571
     12          6           0       -0.888905    2.822501    1.101625
     13          6           0       -2.183943   -2.440333   -1.440135
     14          8           0       -1.289837   -2.608132    0.739346
     15          6           0        2.813293   -0.245045   -0.128834
     16          8           0        3.653037    0.836224    0.355880
     17          6           0        3.328110   -0.735056   -1.483315
     18          6           0        2.924491   -1.375851    0.916585
     19          8           0        2.567543   -0.922748    2.217837
     20          1           0        0.409176   -0.514923   -1.938882
     21          1           0        0.652339   -1.668647   -0.648578
     22          1           0        1.073292    0.446456    0.870818
     23          1           0        1.989167    1.768307   -1.707473
     24          1           0        1.775249    2.467197   -0.116479
     25          1           0       -0.348537    1.734601   -2.184989
     26          1           0        0.063155    3.315509   -1.550832
     27          1           0       -2.051745    2.690049   -0.672539
     28          1           0       -3.351906   -1.398385    1.503601
     29          1           0       -4.134335   -1.372601   -0.073064
     30          1           0       -0.626386    3.876057    0.944907
     31          1           0       -0.057721    2.340099    1.626450
     32          1           0       -1.765970    2.789426    1.757065
     33          1           0       -1.239995   -2.763218   -1.890329
     34          1           0       -2.789896   -3.327956   -1.227016
     35          1           0       -2.722569   -1.818737   -2.162975
     36          1           0       -1.086093   -2.143328    1.570490
     37          1           0        4.575938    0.526090    0.325087
     38          1           0        2.756084   -1.600762   -1.835441
     39          1           0        3.264290    0.049264   -2.244101
     40          1           0        4.377037   -1.044042   -1.399303
     41          1           0        2.266689   -2.219651    0.689781
     42          1           0        3.961605   -1.749877    0.909445
     43          1           0        3.048063   -0.081412    2.330820
 ---------------------------------------------------------------------
 Rotational constants (GHZ):      0.5322371      0.2811890      0.2291030
 Standard basis: 6-31G(d) (6D, 7F)
 There are   333 symmetry adapted cartesian basis functions of A   symmetry.
 There are   333 symmetry adapted basis functions of A   symmetry.
   333 basis functions,   628 primitive gaussians,   333 cartesian basis functions
    73 alpha electrons       73 beta electrons
       nuclear repulsion energy      1614.6607511365 Hartrees.
 NAtoms=   43 NActive=   43 NUniq=   43 SFac= 1.00D+00 NAtFMM=   60 NAOKFM=F Big=F
 Integral buffers will be    131072 words long.
 Raffenetti 2 integral format.
 Two-electron integral symmetry is turned on.
 ------------------------------------------------------------------------------
 Polarizable Continuum Model (PCM)
 =================================
 Model                : PCM (using non-symmetric T matrix).
 Atomic radii         : SMD-Coulomb.
 Polarization charges : Total charges.
 Charge compensation  : None.
 Solution method      : On-the-fly selection.
 Cavity type          : VdW (van der Waals Surface) (Alpha=1.000).
 Cavity algorithm     : GePol (No added spheres)
                        Default sphere list used, NSphG=   43.
                        Lebedev-Laikov grids with approx.  5.0 points / Ang**2.
                        Smoothing algorithm: Karplus/York (Gamma=1.0000).
                        Polarization charges: spherical gaussians, with
                                              point-specific exponents (IZeta= 3).
                        Self-potential: point-specific (ISelfS= 7).
                        Self-field    : sphere-specific E.n sum rule (ISelfD= 2).
 1st derivatives      : Analytical E(r).r(x)/FMM algorithm (CHGder, D1EAlg=3).
                        Cavity 1st derivative terms included.
 Solvent              : Methanol, Eps=  32.613000 Eps(inf)=   1.765709
 ------------------------------------------------------------------------------
 ------------------------------------------------------------------------------
 Atomic radii for non-electrostatic terms: SMD-CDS.
 ------------------------------------------------------------------------------
 Nuclear repulsion after PCM non-electrostatic terms =     1614.6622403009 Hartrees.
 One-electron integrals computed using PRISM.
 NBasis=   333 RedAO= T EigKep=  9.15D-04  NBF=   333
 NBsUse=   333 1.00D-06 EigRej= -1.00D+00 NBFU=   333
 Initial guess from the checkpoint file:  "DY-202A-11R_17.chk"
 B after Tr=     0.000000    0.000000    0.000000
         Rot=    0.999861    0.016430   -0.001652    0.002082 Ang=   1.91 deg.
 ExpMin= 1.61D-01 ExpMax= 5.48D+03 ExpMxC= 8.25D+02 IAcc=1 IRadAn=         1 AccDes= 0.00D+00
 Harris functional with IExCor=  402 and IRadAn=       1 diagonalized for initial guess.
 HarFok:  IExCor=  402 AccDes= 0.00D+00 IRadAn=         1 IDoV= 1 UseB2=F ITyADJ=14
 ICtDFT=  3500011 ScaDFX=  1.000000  1.000000  1.000000  1.000000
 FoFCou: FMM=F IPFlag=           0 FMFlag=      100000 FMFlg1=           0
         NFxFlg=           0 DoJE=T BraDBF=F KetDBF=T FulRan=T
         wScrn=  0.000000 ICntrl=     500 IOpCl=  0 I1Cent=   200000004 NGrid=           0
         NMat0=    1 NMatS0=      1 NMatT0=    0 NMatD0=    1 NMtDS0=    0 NMtDT0=    0
 Petite list used in FoFCou.
 Keep R1 ints in memory in canonical form, NReq=1565304907.
 Requested convergence on RMS density matrix=1.00D-08 within 128 cycles.
 Requested convergence on MAX density matrix=1.00D-06.
 Requested convergence on             energy=1.00D-06.
 No special actions if energy rises.
 Inv3:  Mode=1 IEnd=    21756747.
 Iteration    1 A*A^-1 deviation from unit magnitude is 6.22D-15 for   2684.
 Iteration    1 A*A^-1 deviation from orthogonality  is 7.00D-15 for   2673   2590.
 Iteration    1 A^-1*A deviation from unit magnitude is 6.33D-15 for   2684.
 Iteration    1 A^-1*A deviation from orthogonality  is 1.56D-10 for   1811   1768.
 Iteration    2 A*A^-1 deviation from unit magnitude is 3.77D-15 for     93.
 Iteration    2 A*A^-1 deviation from orthogonality  is 2.86D-15 for   1411    488.
 Iteration    2 A^-1*A deviation from unit magnitude is 1.11D-15 for    148.
 Iteration    2 A^-1*A deviation from orthogonality  is 1.16D-15 for   2678    983.
 Error on total polarization charges =  0.05199
 SCF Done:  E(RB3LYP) =  -886.953283481     A.U. after   10 cycles
            NFock= 10  Conv=0.65D-08     -V/T= 2.0094
 SMD-CDS (non-electrostatic) energy       (kcal/mol) =       0.93
 (included in total energy above)
 D1PCM: PCM CHGder 1st derivatives, ID1Alg=3 FixD1E=F DoIter=F DoCFld=F I1PDM=0.
 Calling FoFJK, ICntrl=      2127 FMM=F ISym2X=0 I1Cent= 0 IOpClX= 0 NMat=1 NMatS=1 NMatT=0.
 ***** Axes restored to original set *****
 -------------------------------------------------------------------
 Center     Atomic                   Forces (Hartrees/Bohr)
 Number     Number              X              Y              Z
 -------------------------------------------------------------------
      1        6           0.002377330    0.002940220    0.000203404
      2        6          -0.001105151   -0.001741583   -0.000752180
      3        6           0.000048862   -0.000049428    0.000170485
      4        6          -0.000578912   -0.000959350   -0.000215341
      5        6          -0.000340245   -0.000058338   -0.000428177
      6        6          -0.000079088   -0.000041714    0.000778490
      7        6          -0.001328319   -0.000847288    0.000369160
      8        6          -0.000654427   -0.001306085    0.000056327
      9        6          -0.001410695   -0.000351783   -0.000869645
     10        6           0.001677115   -0.001017584    0.000840100
     11        8          -0.001304638    0.001173729    0.000386543
     12        6           0.000184488   -0.000257775   -0.000831418
     13        6          -0.000518478    0.000955946    0.000345475
     14        8           0.000477610    0.000347384   -0.000220408
     15        6           0.001212106    0.000551342   -0.000682718
     16        8          -0.000170005   -0.000910729    0.000531378
     17        6          -0.000944904   -0.000661559   -0.000255019
     18        6          -0.000696073    0.000126577   -0.001117543
     19        8           0.001303999    0.000450185    0.002336305
     20        1          -0.000024277   -0.000047405    0.000280284
     21        1           0.000187968   -0.000115789    0.000508163
     22        1          -0.000547556    0.000592476   -0.000656904
     23        1           0.000113758    0.000323960    0.000086754
     24        1           0.000210882    0.000241843    0.000130603
     25        1          -0.000131319    0.000158013   -0.000374946
     26        1          -0.000007427    0.000044351   -0.000029962
     27        1           0.000050854   -0.000055964   -0.000291571
     28        1           0.000702290    0.000802950    0.000237088
     29        1           0.000174216    0.000457985    0.000022548
     30        1           0.000069647    0.000056214    0.000191212
     31        1           0.000188731   -0.000287422    0.000161770
     32        1          -0.000058984    0.000125535    0.000181022
     33        1           0.000033809   -0.000504851   -0.000249747
     34        1           0.000062286   -0.000271083   -0.000189337
     35        1           0.000348442    0.000028339    0.000032755
     36        1          -0.000079571   -0.000362888   -0.000080458
     37        1          -0.000480889   -0.000164911    0.000014564
     38        1           0.000440309    0.000162313   -0.000104461
     39        1           0.000651620    0.000195721    0.000030574
     40        1           0.000416799    0.000104100   -0.000107361
     41        1          -0.000075258    0.000266704   -0.000867904
     42        1          -0.000266569    0.000026688   -0.000076392
     43        1          -0.000130337   -0.000119044    0.000506487
 -------------------------------------------------------------------
 Cartesian Forces:  Max     0.002940220 RMS     0.000681482

 GradGradGradGradGradGradGradGradGradGradGradGradGradGradGradGradGradGrad
 Berny optimization.
 Using GEDIIS/GDIIS optimizer.
 FormGI is forming the generalized inverse of G from B-inverse, IUseBI=4.
 Internal  Forces:  Max     0.002423022 RMS     0.000428929
 Search for a local minimum.
 Step number   5 out of a maximum of  258
 All quantities printed in internal units (Hartrees-Bohrs-Radians)
 Mixed Optimization -- En-DIIS/RFO-DIIS
 Swapping is turned off.
 Update second derivatives using D2CorX and points    3    4    5
 DE= -2.44D-04 DEPred=-4.69D-04 R= 5.20D-01
 TightC=F SS=  1.41D+00  RLast= 3.94D-01 DXNew= 7.1352D-01 1.1823D+00
 Trust test= 5.20D-01 RLast= 3.94D-01 DXMaxT set to 7.14D-01
 ITU=  1 -1  1  1  0
     Eigenvalues ---    0.00210   0.00325   0.00344   0.00363   0.00388
     Eigenvalues ---    0.00442   0.00688   0.00749   0.00813   0.00927
     Eigenvalues ---    0.00979   0.01128   0.01144   0.01258   0.01382
     Eigenvalues ---    0.01386   0.02496   0.02716   0.03237   0.03907
     Eigenvalues ---    0.03956   0.04132   0.04435   0.04606   0.04727
     Eigenvalues ---    0.04942   0.05009   0.05037   0.05082   0.05424
     Eigenvalues ---    0.05456   0.05560   0.05580   0.05596   0.05627
     Eigenvalues ---    0.05635   0.05737   0.05757   0.05953   0.06051
     Eigenvalues ---    0.06123   0.06479   0.07040   0.07761   0.08144
     Eigenvalues ---    0.08554   0.08920   0.09031   0.09262   0.09587
     Eigenvalues ---    0.10277   0.11677   0.12043   0.13372   0.14054
     Eigenvalues ---    0.14484   0.15863   0.15922   0.15970   0.16000
     Eigenvalues ---    0.16000   0.16000   0.16000   0.16000   0.16000
     Eigenvalues ---    0.16000   0.16021   0.16134   0.16155   0.16352
     Eigenvalues ---    0.17265   0.18091   0.18540   0.20319   0.20728
     Eigenvalues ---    0.23093   0.23156   0.24567   0.24997   0.26840
     Eigenvalues ---    0.27095   0.27533   0.27850   0.28016   0.28758
     Eigenvalues ---    0.28998   0.29186   0.29443   0.29726   0.30371
     Eigenvalues ---    0.31037   0.31690   0.32153   0.33748   0.33825
     Eigenvalues ---    0.33840   0.33868   0.33904   0.34009   0.34052
     Eigenvalues ---    0.34095   0.34111   0.34124   0.34160   0.34175
     Eigenvalues ---    0.34194   0.34198   0.34248   0.34318   0.34330
     Eigenvalues ---    0.34359   0.34421   0.34477   0.34515   0.34742
     Eigenvalues ---    0.39130   0.41723   0.42564   0.51800   0.52409
     Eigenvalues ---    0.52560   0.53062   0.95237
 En-DIIS/RFO-DIIS IScMMF=        0 using points:     5    4    3    2
 RFO step:  Lambda=-1.09141794D-04.
 DidBck=T Rises=F RFO-DIIS coefs:    0.58167    0.30421    0.09627    0.01785
 Iteration  1 RMS(Cart)=  0.02073577 RMS(Int)=  0.00033521
 Iteration  2 RMS(Cart)=  0.00047182 RMS(Int)=  0.00001050
 Iteration  3 RMS(Cart)=  0.00000025 RMS(Int)=  0.00001050
 Variable       Old X    -DE/DX   Delta X   Delta X   Delta X     New X
                                 (Linear)    (Quad)   (Total)
    R1        2.55840   0.00146  -0.00004   0.00177   0.00172   2.56012
    R2        2.86102  -0.00144  -0.00172  -0.00084  -0.00255   2.85847
    R3        2.77830   0.00140   0.00234  -0.00092   0.00140   2.77970
    R4        2.84006   0.00016   0.00081  -0.00052   0.00030   2.84036
    R5        2.89998  -0.00061  -0.00078  -0.00125  -0.00201   2.89797
    R6        2.92752  -0.00024  -0.00050  -0.00038  -0.00089   2.92663
    R7        2.07876  -0.00029  -0.00001  -0.00063  -0.00064   2.07812
    R8        2.06678   0.00023  -0.00019   0.00071   0.00052   2.06729
    R9        2.92405   0.00061   0.00029   0.00102   0.00130   2.92535
   R10        2.93938   0.00117   0.00247  -0.00197   0.00050   2.93988
   R11        2.07193  -0.00045  -0.00034  -0.00005  -0.00038   2.07155
   R12        2.91096   0.00012   0.00028  -0.00067  -0.00039   2.91057
   R13        2.07424   0.00002   0.00005  -0.00028  -0.00024   2.07400
   R14        2.06771   0.00032  -0.00002   0.00098   0.00096   2.06867
   R15        2.91372  -0.00026   0.00020  -0.00106  -0.00087   2.91286
   R16        2.07350   0.00029   0.00033   0.00007   0.00040   2.07390
   R17        2.07511   0.00005   0.00019  -0.00028  -0.00009   2.07502
   R18        2.91577  -0.00034  -0.00011  -0.00107  -0.00118   2.91459
   R19        2.07942   0.00004  -0.00004   0.00007   0.00003   2.07945
   R20        2.87038  -0.00004   0.00031  -0.00202  -0.00171   2.86867
   R21        2.32587   0.00180   0.00037   0.00031   0.00069   2.32656
   R22        2.91563   0.00111   0.00203  -0.00109   0.00096   2.91660
   R23        2.07224  -0.00013  -0.00038   0.00008  -0.00030   2.07194
   R24        2.07147  -0.00027   0.00001  -0.00062  -0.00061   2.07085
   R25        2.89190  -0.00005  -0.00027   0.00003  -0.00024   2.89166
   R26        2.72346   0.00002   0.00042  -0.00143  -0.00100   2.72246
   R27        2.07307   0.00006   0.00005  -0.00005   0.00000   2.07307
   R28        2.06925   0.00035   0.00036  -0.00010   0.00026   2.06951
   R29        2.07004   0.00014   0.00022  -0.00009   0.00013   2.07017
   R30        2.06834   0.00027   0.00005   0.00060   0.00066   2.06899
   R31        2.07050   0.00016   0.00027  -0.00013   0.00014   2.07064
   R32        2.06923  -0.00018   0.00003  -0.00043  -0.00040   2.06883
   R33        1.84028  -0.00024  -0.00027   0.00013  -0.00014   1.84014
   R34        2.74451  -0.00096  -0.00170   0.00077  -0.00093   2.74358
   R35        2.89058   0.00065   0.00054   0.00075   0.00129   2.89187
   R36        2.91777  -0.00007  -0.00021   0.00063   0.00042   2.91819
   R37        1.84079  -0.00040  -0.00016  -0.00029  -0.00045   1.84034
   R38        2.07065  -0.00031  -0.00065   0.00073   0.00008   2.07073
   R39        2.06839   0.00009   0.00012  -0.00016  -0.00004   2.06835
   R40        2.07249   0.00036   0.00067  -0.00058   0.00008   2.07257
   R41        2.68977   0.00242   0.00193   0.00071   0.00264   2.69241
   R42        2.06676   0.00006  -0.00019   0.00024   0.00005   2.06681
   R43        2.08346  -0.00026  -0.00025  -0.00037  -0.00063   2.08283
   R44        1.84334  -0.00008  -0.00012   0.00015   0.00003   1.84338
    A1        2.25925   0.00054   0.00123   0.00174   0.00298   2.26223
    A2        1.91036  -0.00038  -0.00061  -0.00144  -0.00203   1.90832
    A3        2.11263  -0.00016  -0.00064  -0.00036  -0.00102   2.11161
    A4        2.23346  -0.00052  -0.00122   0.00126   0.00004   2.23350
    A5        1.96032   0.00050   0.00132   0.00017   0.00154   1.96186
    A6        2.08936   0.00002  -0.00017  -0.00144  -0.00164   2.08772
    A7        1.97481  -0.00016   0.00045  -0.00015   0.00031   1.97512
    A8        1.90835   0.00003  -0.00034   0.00144   0.00112   1.90946
    A9        1.87596   0.00014  -0.00141   0.00194   0.00052   1.87649
   A10        1.91993   0.00008   0.00175  -0.00189  -0.00014   1.91978
   A11        1.93587  -0.00020  -0.00070  -0.00209  -0.00278   1.93310
   A12        1.84384   0.00013   0.00014   0.00092   0.00106   1.84490
   A13        1.95919   0.00054   0.00081   0.00205   0.00287   1.96206
   A14        1.95127  -0.00036   0.00259  -0.00408  -0.00148   1.94980
   A15        1.86617  -0.00034  -0.00260   0.00190  -0.00070   1.86547
   A16        1.96083   0.00001   0.00084  -0.00068   0.00017   1.96100
   A17        1.88519  -0.00036  -0.00206  -0.00183  -0.00389   1.88130
   A18        1.83282   0.00048  -0.00009   0.00291   0.00282   1.83563
   A19        2.02668  -0.00014  -0.00090   0.00285   0.00196   2.02864
   A20        1.91195   0.00022   0.00128   0.00047   0.00175   1.91370
   A21        1.89183   0.00002  -0.00071   0.00007  -0.00064   1.89120
   A22        1.86715   0.00001   0.00022   0.00011   0.00032   1.86746
   A23        1.90781   0.00003   0.00034  -0.00217  -0.00182   1.90599
   A24        1.85062  -0.00014  -0.00016  -0.00175  -0.00191   1.84871
   A25        2.04142  -0.00003  -0.00001   0.00059   0.00058   2.04199
   A26        1.91235   0.00006   0.00053   0.00008   0.00061   1.91296
   A27        1.87821   0.00005   0.00032  -0.00143  -0.00112   1.87709
   A28        1.88468   0.00004  -0.00061   0.00245   0.00183   1.88652
   A29        1.88917  -0.00003  -0.00044   0.00014  -0.00030   1.88887
   A30        1.84872  -0.00009   0.00024  -0.00216  -0.00191   1.84680
   A31        1.95977   0.00032   0.00018   0.00019   0.00037   1.96014
   A32        1.96130  -0.00030  -0.00004  -0.00168  -0.00172   1.95957
   A33        1.83542   0.00010   0.00004   0.00231   0.00235   1.83777
   A34        1.98179  -0.00030  -0.00123  -0.00054  -0.00177   1.98001
   A35        1.86578  -0.00016  -0.00003  -0.00135  -0.00138   1.86440
   A36        1.84694   0.00039   0.00127   0.00141   0.00268   1.84963
   A37        1.90379  -0.00040   0.00026  -0.00041  -0.00013   1.90366
   A38        2.19535   0.00022  -0.00033   0.00007  -0.00029   2.19506
   A39        2.18398   0.00018   0.00003   0.00048   0.00048   2.18446
   A40        1.83008   0.00064   0.00023  -0.00006   0.00025   1.83033
   A41        1.92478  -0.00062   0.00221  -0.00922  -0.00703   1.91775
   A42        1.92673  -0.00037  -0.00290   0.00209  -0.00084   1.92590
   A43        1.93708  -0.00020   0.00043  -0.00067  -0.00026   1.93682
   A44        1.98216   0.00007  -0.00226   0.00549   0.00322   1.98538
   A45        1.86392   0.00043   0.00227   0.00182   0.00408   1.86800
   A46        1.81363  -0.00033   0.00016  -0.00143  -0.00123   1.81240
   A47        1.95315   0.00012   0.00233  -0.00509  -0.00278   1.95037
   A48        1.92963   0.00005   0.00020  -0.00042  -0.00023   1.92940
   A49        1.97023  -0.00019  -0.00164   0.00091  -0.00076   1.96947
   A50        1.96372   0.00051  -0.00184   0.00597   0.00413   1.96785
   A51        1.83662  -0.00014   0.00079   0.00001   0.00082   1.83743
   A52        1.92206   0.00028   0.00048   0.00081   0.00129   1.92335
   A53        1.95702  -0.00020  -0.00041   0.00015  -0.00026   1.95676
   A54        1.93111   0.00020   0.00051   0.00005   0.00056   1.93167
   A55        1.88590  -0.00004  -0.00023   0.00014  -0.00009   1.88581
   A56        1.88187  -0.00020  -0.00011  -0.00066  -0.00077   1.88110
   A57        1.88355  -0.00006  -0.00026  -0.00054  -0.00080   1.88275
   A58        1.93538   0.00045  -0.00048   0.00297   0.00249   1.93787
   A59        1.91180   0.00027   0.00126  -0.00074   0.00052   1.91232
   A60        1.93207  -0.00015   0.00048  -0.00080  -0.00033   1.93174
   A61        1.89440  -0.00046  -0.00108  -0.00176  -0.00284   1.89156
   A62        1.89671  -0.00016   0.00010  -0.00100  -0.00090   1.89580
   A63        1.89257   0.00003  -0.00031   0.00128   0.00097   1.89353
   A64        1.88031   0.00046   0.00173  -0.00111   0.00062   1.88093
   A65        1.83569   0.00034   0.00031   0.00176   0.00206   1.83775
   A66        1.98750  -0.00006   0.00108  -0.00107   0.00001   1.98751
   A67        1.94630   0.00020   0.00239  -0.00287  -0.00048   1.94582
   A68        1.91711   0.00008   0.00086  -0.00130  -0.00043   1.91668
   A69        1.85214  -0.00042  -0.00164   0.00006  -0.00158   1.85056
   A70        1.91845  -0.00014  -0.00304   0.00338   0.00034   1.91880
   A71        1.87573  -0.00052   0.00121  -0.00421  -0.00300   1.87273
   A72        1.94116   0.00058   0.00104   0.00193   0.00296   1.94412
   A73        1.94583   0.00006  -0.00106   0.00279   0.00172   1.94756
   A74        1.92231  -0.00009   0.00027  -0.00188  -0.00161   1.92070
   A75        1.88844  -0.00004   0.00062   0.00065   0.00126   1.88970
   A76        1.87688  -0.00020   0.00010  -0.00052  -0.00042   1.87646
   A77        1.88693  -0.00034  -0.00098  -0.00318  -0.00416   1.88277
   A78        1.94743   0.00241   0.00343   0.00034   0.00377   1.95120
   A79        1.96202  -0.00146  -0.00072  -0.00240  -0.00312   1.95889
   A80        1.88790  -0.00047  -0.00134   0.00001  -0.00133   1.88657
   A81        1.85913   0.00031   0.00143   0.00420   0.00563   1.86476
   A82        1.92817  -0.00125  -0.00243  -0.00180  -0.00423   1.92394
   A83        1.87832   0.00037  -0.00055  -0.00042  -0.00097   1.87735
   A84        1.83063   0.00094   0.00082   0.00182   0.00264   1.83327
    D1        0.08380  -0.00009   0.00249  -0.00264  -0.00014   0.08366
    D2       -3.06808  -0.00028  -0.00164  -0.00414  -0.00577  -3.07385
    D3       -3.10513  -0.00008   0.00201  -0.00392  -0.00190  -3.10703
    D4        0.02616  -0.00026  -0.00211  -0.00542  -0.00752   0.01864
    D5        0.36604   0.00000   0.00140   0.00141   0.00281   0.36885
    D6       -1.89359   0.00040   0.00299   0.00345   0.00644  -1.88715
    D7        2.38863   0.00003   0.00148   0.00126   0.00274   2.39137
    D8       -2.72345  -0.00002   0.00191   0.00285   0.00475  -2.71870
    D9        1.30011   0.00039   0.00350   0.00488   0.00838   1.30849
   D10       -0.70085   0.00001   0.00199   0.00269   0.00468  -0.69617
   D11        0.04590   0.00012  -0.00706   0.02189   0.01483   0.06074
   D12       -3.08443   0.00005  -0.00475   0.00843   0.00369  -3.08074
   D13       -3.13836   0.00016  -0.00742   0.02080   0.01339  -3.12497
   D14        0.01449   0.00009  -0.00511   0.00734   0.00225   0.01673
   D15        0.66782  -0.00011  -0.00475  -0.00113  -0.00589   0.66193
   D16       -1.47857  -0.00012  -0.00708   0.00035  -0.00674  -1.48532
   D17        2.81115  -0.00036  -0.00634  -0.00249  -0.00883   2.80232
   D18       -2.46281   0.00009  -0.00038   0.00046   0.00008  -2.46273
   D19        1.67399   0.00008  -0.00271   0.00193  -0.00078   1.67321
   D20       -0.31948  -0.00017  -0.00197  -0.00090  -0.00287  -0.32234
   D21       -0.08480   0.00033   0.01008  -0.01248  -0.00239  -0.08720
   D22        2.04630  -0.00004   0.00947  -0.01506  -0.00558   2.04072
   D23       -2.19569  -0.00010   0.01206  -0.01850  -0.00645  -2.20214
   D24        3.04744   0.00016   0.00632  -0.01382  -0.00748   3.03996
   D25       -1.10463  -0.00022   0.00571  -0.01640  -0.01067  -1.11531
   D26        0.93656  -0.00028   0.00830  -0.01984  -0.01154   0.92502
   D27       -1.39121   0.00021  -0.00013   0.00547   0.00534  -1.38587
   D28        2.67002   0.00005  -0.00409   0.00807   0.00398   2.67399
   D29        0.67313  -0.00014  -0.00381   0.00560   0.00178   0.67491
   D30        0.74876   0.00019   0.00106   0.00584   0.00690   0.75566
   D31       -1.47320   0.00003  -0.00290   0.00844   0.00554  -1.46766
   D32        2.81310  -0.00016  -0.00262   0.00596   0.00334   2.81644
   D33        2.78225   0.00028   0.00188   0.00458   0.00646   2.78871
   D34        0.56029   0.00012  -0.00208   0.00718   0.00510   0.56539
   D35       -1.43659  -0.00007  -0.00180   0.00470   0.00290  -1.43370
   D36        0.64142  -0.00005   0.00415  -0.00170   0.00244   0.64387
   D37       -1.47532  -0.00013   0.00349  -0.00425  -0.00076  -1.47608
   D38        2.79599  -0.00009   0.00339  -0.00246   0.00092   2.79691
   D39        2.85827  -0.00008   0.00906  -0.00611   0.00295   2.86122
   D40        0.74154  -0.00017   0.00840  -0.00866  -0.00026   0.74127
   D41       -1.27035  -0.00013   0.00830  -0.00687   0.00143  -1.26892
   D42       -1.41164   0.00029   0.00817  -0.00407   0.00410  -1.40754
   D43        2.75481   0.00020   0.00751  -0.00662   0.00089   2.75570
   D44        0.74292   0.00024   0.00741  -0.00483   0.00258   0.74550
   D45        3.01756   0.00072   0.03814  -0.01727   0.02087   3.03843
   D46        0.91776   0.00044   0.03624  -0.01623   0.02000   0.93776
   D47       -1.26561   0.00051   0.03753  -0.01760   0.01993  -1.24568
   D48        0.79648   0.00028   0.03419  -0.01614   0.01806   0.81454
   D49       -1.30332  -0.00001   0.03229  -0.01511   0.01719  -1.28613
   D50        2.79650   0.00007   0.03358  -0.01647   0.01711   2.81361
   D51       -1.24827   0.00042   0.03628  -0.01535   0.02093  -1.22734
   D52        2.93511   0.00014   0.03438  -0.01431   0.02007   2.95518
   D53        0.75174   0.00021   0.03567  -0.01568   0.01999   0.77173
   D54        0.85452  -0.00005  -0.00386  -0.00145  -0.00531   0.84921
   D55       -1.29686  -0.00013  -0.00347  -0.00527  -0.00874  -1.30560
   D56        2.98390  -0.00007  -0.00420  -0.00200  -0.00620   2.97770
   D57        2.99496   0.00015  -0.00262   0.00118  -0.00145   2.99351
   D58        0.84358   0.00007  -0.00224  -0.00265  -0.00488   0.83870
   D59       -1.15885   0.00013  -0.00297   0.00063  -0.00234  -1.16118
   D60       -1.29171   0.00000  -0.00253  -0.00188  -0.00442  -1.29613
   D61        2.84010  -0.00008  -0.00214  -0.00571  -0.00785   2.83225
   D62        0.83767  -0.00002  -0.00287  -0.00243  -0.00531   0.83236
   D63       -1.29067   0.00024  -0.00039   0.00362   0.00322  -1.28745
   D64        0.95829  -0.00016  -0.00137   0.00096  -0.00041   0.95788
   D65        2.98832   0.00005  -0.00052   0.00154   0.00102   2.98934
   D66        0.87482   0.00033  -0.00019   0.00619   0.00600   0.88082
   D67        3.12379  -0.00007  -0.00117   0.00354   0.00237   3.12615
   D68       -1.12937   0.00013  -0.00032   0.00412   0.00379  -1.12557
   D69        2.86884   0.00023  -0.00044   0.00499   0.00454   2.87338
   D70       -1.16538  -0.00018  -0.00142   0.00233   0.00091  -1.16447
   D71        0.86465   0.00003  -0.00057   0.00291   0.00234   0.86699
   D72       -3.05836  -0.00016  -0.00714  -0.00114  -0.00828  -3.06664
   D73        1.12425  -0.00017  -0.00691  -0.00196  -0.00887   1.11538
   D74       -0.97958  -0.00011  -0.00665  -0.00141  -0.00806  -0.98764
   D75        0.97664  -0.00007  -0.00628   0.00056  -0.00572   0.97092
   D76       -1.12393  -0.00008  -0.00604  -0.00026  -0.00631  -1.13024
   D77        3.05542  -0.00002  -0.00578   0.00029  -0.00550   3.04993
   D78       -1.06442   0.00004  -0.00638   0.00160  -0.00478  -1.06920
   D79        3.11819   0.00003  -0.00614   0.00077  -0.00537   3.11282
   D80        1.01436   0.00009  -0.00588   0.00132  -0.00456   1.00980
   D81       -0.09575   0.00007   0.01295  -0.02866  -0.01572  -0.11147
   D82        1.99064  -0.00012   0.01474  -0.03423  -0.01948   1.97116
   D83       -2.23694  -0.00020   0.01710  -0.03638  -0.01928  -2.25623
   D84        3.03468   0.00014   0.01065  -0.01532  -0.00467   3.03001
   D85       -1.16211  -0.00005   0.01244  -0.02089  -0.00843  -1.17055
   D86        0.89348  -0.00013   0.01481  -0.02304  -0.00823   0.88525
   D87        0.10433  -0.00019  -0.01336   0.02418   0.01083   0.11516
   D88       -2.01542  -0.00001  -0.01540   0.03080   0.01541  -2.00001
   D89        2.19217  -0.00007  -0.01397   0.02590   0.01194   2.20412
   D90       -1.97381   0.00028  -0.01635   0.03552   0.01917  -1.95465
   D91        2.18962   0.00046  -0.01839   0.04214   0.02375   2.21337
   D92        0.11403   0.00041  -0.01697   0.03725   0.02028   0.13431
   D93        2.20921  -0.00018  -0.01802   0.02981   0.01179   2.22100
   D94        0.08946   0.00000  -0.02007   0.03643   0.01637   0.10583
   D95       -1.98613  -0.00006  -0.01864   0.03154   0.01291  -1.97322
   D96        1.00988   0.00030   0.00807   0.00722   0.01526   1.02514
   D97        3.10033   0.00019   0.00723   0.00642   0.01363   3.11396
   D98       -1.09674   0.00031   0.00795   0.00703   0.01496  -1.08179
   D99        3.04863  -0.00016   0.00875   0.00256   0.01133   3.05996
   D100      -1.14410  -0.00028   0.00792   0.00177   0.00970  -1.13440
   D101       0.94201  -0.00016   0.00863   0.00238   0.01103   0.95304
   D102      -1.08657   0.00026   0.00604   0.01051   0.01655  -1.07002
   D103       1.00388   0.00015   0.00520   0.00972   0.01492   1.01880
   D104       3.08999   0.00027   0.00592   0.01033   0.01625   3.10624
   D105       0.99718   0.00003  -0.03946   0.06035   0.02092   1.01810
   D106      -1.02193   0.00010  -0.03865   0.05872   0.02005  -1.00189
   D107       3.10911   0.00012  -0.03607   0.05402   0.01796   3.12707
   D108      -3.05555  -0.00006   0.00250  -0.00300  -0.00051  -3.05606
   D109      -0.90988   0.00011   0.00447  -0.00394   0.00052  -0.90936
   D110       1.16307  -0.00026   0.00039  -0.00059  -0.00020   1.16287
   D111      -1.16222   0.00007   0.01321  -0.00725   0.00596  -1.15626
   D112       0.94717   0.00045   0.01399  -0.00317   0.01082   0.95799
   D113       3.04187   0.00000   0.01225  -0.00660   0.00564   3.04751
   D114       3.06755  -0.00037   0.01153  -0.00789   0.00363   3.07118
   D115      -1.10624   0.00001   0.01230  -0.00382   0.00849  -1.09775
   D116       0.98846  -0.00044   0.01056  -0.00725   0.00332   0.99177
   D117       1.03590   0.00017   0.01478  -0.00917   0.00560   1.04150
   D118      -3.13789   0.00056   0.01556  -0.00510   0.01046  -3.12744
   D119      -1.04320   0.00011   0.01381  -0.00853   0.00528  -1.03791
   D120      -1.01199  -0.00096  -0.02149  -0.04020  -0.06169  -1.07368
   D121       1.07541   0.00011  -0.01775  -0.03623  -0.05398   1.02143
   D122      -3.13634  -0.00061  -0.01972  -0.03818  -0.05790   3.08894
   D123       0.97782  -0.00070  -0.02088  -0.03951  -0.06038   0.91744
   D124       3.06521   0.00038  -0.01713  -0.03554  -0.05267   3.01255
   D125      -1.14654  -0.00034  -0.01910  -0.03749  -0.05659  -1.20312
   D126       3.04988  -0.00092  -0.02237  -0.03923  -0.06161   2.98828
   D127      -1.14591   0.00015  -0.01862  -0.03526  -0.05389  -1.19981
   D128       0.92552  -0.00057  -0.02059  -0.03721  -0.05781   0.86771
   D129      -0.82127  -0.00018   0.00031   0.00419   0.00450  -0.81677
   D130      -2.96849  -0.00005  -0.00188   0.00416   0.00228  -2.96621
   D131       1.27963  -0.00002  -0.00077   0.00321   0.00245   1.28208
         Item               Value     Threshold  Converged?
 Maximum Force            0.002423     0.000450     NO 
 RMS     Force            0.000429     0.000300     NO 
 Maximum Displacement     0.168929     0.001800     NO 
 RMS     Displacement     0.020791     0.001200     NO 
 Predicted change in Energy=-2.148643D-04
 GradGradGradGradGradGradGradGradGradGradGradGradGradGradGradGradGradGrad

                          Input orientation:                          
 ---------------------------------------------------------------------
 Center     Atomic      Atomic             Coordinates (Angstroms)
 Number     Number       Type             X           Y           Z
 ---------------------------------------------------------------------
      1          6           0       -1.639133    0.721920   -0.097445
      2          6           0       -0.992470   -0.420573   -0.431961
      3          6           0        0.426494   -0.576192   -0.902587
      4          6           0        1.413873    0.378585   -0.187068
      5          6           0        1.369677    1.814347   -0.764159
      6          6           0       -0.015451    2.333038   -1.193830
      7          6           0       -1.171016    2.157388   -0.188949
      8          6           0       -3.001528    0.396839    0.351897
      9          6           0       -3.173195   -1.111409    0.364026
     10          6           0       -1.876141   -1.662751   -0.265054
     11          8           0       -3.868427    1.211640    0.668673
     12          6           0       -0.876532    2.765788    1.197386
     13          6           0       -2.117623   -2.370322   -1.600172
     14          8           0       -1.223524   -2.639108    0.569412
     15          6           0        2.856583   -0.202708   -0.156396
     16          8           0        3.681897    0.850396    0.407223
     17          6           0        3.393036   -0.601658   -1.532954
     18          6           0        2.964847   -1.396471    0.817201
     19          8           0        2.665919   -1.015155    2.157049
     20          1           0        0.470390   -0.416787   -1.989780
     21          1           0        0.713178   -1.620027   -0.744539
     22          1           0        1.102808    0.429886    0.862835
     23          1           0        2.023365    1.878928   -1.643397
     24          1           0        1.795748    2.497360   -0.022332
     25          1           0       -0.309908    1.857807   -2.138217
     26          1           0        0.086295    3.403458   -1.416470
     27          1           0       -2.029260    2.717643   -0.589456
     28          1           0       -3.290315   -1.465031    1.395228
     29          1           0       -4.082192   -1.395789   -0.177951
     30          1           0       -0.614215    3.826308    1.097672
     31          1           0       -0.048751    2.257616    1.703215
     32          1           0       -1.757964    2.698628    1.844422
     33          1           0       -1.171990   -2.676320   -2.059380
     34          1           0       -2.727590   -3.265648   -1.435959
     35          1           0       -2.647427   -1.712111   -2.296303
     36          1           0       -1.039949   -2.220183    1.429071
     37          1           0        4.606288    0.546539    0.367341
     38          1           0        2.831627   -1.444355   -1.951794
     39          1           0        3.342069    0.230806   -2.241743
     40          1           0        4.442048   -0.911416   -1.452348
     41          1           0        2.277182   -2.206249    0.557251
     42          1           0        3.989625   -1.797380    0.754585
     43          1           0        3.172452   -0.194877    2.305759
 ---------------------------------------------------------------------
                    Distance matrix (angstroms):
                    1          2          3          4          5
     1  C    0.000000
     2  C    1.354756   0.000000
     3  C    2.569078   1.503052   0.000000
     4  C    3.073557   2.547374   1.548704   0.000000
     5  C    3.269685   3.268786   2.573602   1.548031   0.000000
     6  C    2.536554   3.019501   2.956984   2.622293   1.540207
     7  C    1.512638   2.595538   3.245578   3.137801   2.627483
     8  C    1.470954   2.306276   3.777811   4.448211   4.728884
     9  C    2.434624   2.422067   3.853379   4.854377   5.520012
    10  C    2.402274   1.533537   2.624726   3.872637   4.782744
    11  O    2.407595   3.485203   4.910351   5.415622   5.463880
    12  C    2.536837   3.580658   4.156512   3.586280   3.130232
    13  C    3.471181   2.536179   3.190307   4.693060   5.511046
    14  O    3.451657   2.445001   3.024065   4.078553   5.323191
    15  C    4.590194   3.865050   2.569363   1.555717   2.578522
    16  O    5.346453   4.916229   3.787929   2.391594   2.765447
    17  C    5.397710   4.525223   3.032884   2.586383   3.243780
    18  C    5.149834   4.262997   3.173920   2.562206   3.918496
    19  O    5.160780   4.521097   3.816948   3.000836   4.268463
    20  H    3.054124   2.137002   1.099693   2.184616   2.699782
    21  H    3.381836   2.108467   1.093965   2.190022   3.496612
    22  H    2.919874   2.605757   2.141567   1.096216   2.152919
    23  H    4.140353   3.981274   3.020994   2.177936   1.097515
    24  H    3.867330   4.056636   3.477992   2.159207   1.094692
    25  H    2.687346   2.927152   2.827263   2.994411   2.170468
    26  H    3.450736   4.093435   4.027086   3.524734   2.144261
    27  H    2.092172   3.308797   4.120452   4.181898   3.521255
    28  H    3.120453   3.116023   4.459221   5.294521   6.093668
    29  H    3.234147   3.249915   4.639513   5.775397   6.353856
    30  H    3.480803   4.529774   4.946323   4.201249   3.383819
    31  H    2.851325   3.552785   3.878985   3.040262   2.880340
    32  H    2.773508   3.936663   4.800246   4.423811   4.167588
    33  H    3.951638   2.787313   2.881641   4.418674   5.320127
    34  H    4.344773   3.480388   4.179223   5.656136   6.560888
    35  H    3.431638   2.807619   3.561144   5.031305   5.560620
    36  H    3.368269   2.589264   3.207770   3.922593   5.185940
    37  H    6.265148   5.737621   4.510424   3.244549   3.655582
    38  H    5.302740   4.240488   2.763912   2.906440   3.763896
    39  H    5.445327   4.742134   3.308347   2.821608   2.929366
    40  H    6.440832   5.551226   4.066853   3.526313   4.164475
    41  H    4.933591   3.854582   2.865879   2.825010   4.328380
    42  H    6.225411   5.303279   4.115024   3.500862   4.713309
    43  H    5.455938   4.989252   4.240186   3.104134   4.087955
                    6          7          8          9         10
     6  C    0.000000
     7  C    1.541418   0.000000
     8  C    3.880051   2.596694   0.000000
     9  C    4.925695   3.872923   1.518034   0.000000
    10  C    4.504566   3.885415   2.426733   1.543396   0.000000
    11  O    4.424011   2.984288   1.231163   2.443913   3.619830
    12  C    2.578109   1.542334   3.292777   4.582772   4.769686
    13  C    5.167769   4.836091   3.499863   2.560697   1.530199
    14  O    5.412088   4.856361   3.524994   2.485411   1.440666
    15  C    3.969239   4.668262   5.910608   6.120033   4.954009
    16  O    4.293248   5.061069   6.699026   7.130417   6.136746
    17  C    4.510569   5.499933   6.740928   6.853742   5.522473
    18  C    5.180314   5.545053   6.247407   6.161347   4.967630
    19  O    5.443209   5.503709   6.113285   6.108965   5.188090
    20  H    2.903638   3.544514   4.266105   4.393019   3.167541
    21  H    4.044686   4.257667   4.366802   4.073268   2.633687
    22  H    3.017011   3.043154   4.136148   4.572593   3.811220
    23  H    2.136609   3.520942   5.606009   6.322665   5.445132
    24  H    2.163296   2.990825   5.250343   6.153282   5.554116
    25  H    1.097459   2.151953   3.947140   4.824508   4.284408
    26  H    1.098053   2.154142   4.658490   5.846235   5.553682
    27  H    2.137432   1.100397   2.686556   4.108449   4.395058
    28  H    5.643871   4.485862   2.153717   1.096423   2.189867
    29  H    5.610217   4.593488   2.159186   1.095849   2.223852
    30  H    2.799885   2.179614   4.244609   5.609605   5.794760
    31  H    2.898217   2.202228   3.742652   4.786011   4.752127
    32  H    3.521503   2.184502   3.012029   4.325602   4.846182
    33  H    5.213485   5.182976   4.313441   3.510935   2.177787
    34  H    6.225721   5.778172   4.084762   2.842403   2.159922
    35  H    4.950351   4.646907   3.403824   2.777521   2.173313
    36  H    5.353598   4.668864   3.443384   2.629533   1.969773
    37  H    5.195123   6.023416   7.609305   7.954192   6.877701
    38  H    4.790517   5.665803   6.536259   6.444515   5.005584
    39  H    4.097614   5.319175   6.855345   7.144245   5.892586
    40  H    5.519294   6.520754   7.770049   7.831420   6.472533
    41  H    5.378436   5.611436   5.889228   5.562609   4.268684
    42  H    6.074315   6.569830   7.338459   7.206184   5.955250
    43  H    5.366582   5.533754   6.502749   6.699075   5.852524
                   11         12         13         14         15
    11  O    0.000000
    12  C    3.412674   0.000000
    13  C    4.587311   5.978818   0.000000
    14  O    4.672646   5.452307   2.361939   0.000000
    15  C    6.921479   4.957907   5.614781   4.807298   0.000000
    16  O    7.563481   5.007231   6.930880   6.022135   1.451840
    17  C    7.801542   6.084707   5.787923   5.466605   1.530313
    18  C    7.315595   5.676718   5.711705   4.375843   1.544240
    19  O    7.061980   5.269292   6.231811   4.503952   2.459359
    20  H    5.342703   4.701171   3.265870   3.789133   3.016794
    21  H    5.568358   5.053080   3.050981   2.552609   2.636074
    22  H    5.036071   3.079959   4.927346   3.862207   2.124790
    23  H    6.364287   4.155234   5.933445   5.987609   2.690471
    24  H    5.849226   2.949720   6.441924   5.987443   2.904086
    25  H    4.578124   3.503104   4.629730   5.328057   4.266146
    26  H    4.979127   2.857604   6.182842   6.493994   4.718762
    27  H    2.689511   2.126947   5.188135   5.539582   5.708542
    28  H    2.833137   4.874968   3.341732   2.516356   6.464158
    29  H    2.749755   5.430150   2.613802   3.205679   7.040632
    30  H    4.196477   1.097021   6.923642   6.515514   5.463707
    31  H    4.093197   1.095136   6.050653   5.161735   4.237017
    32  H    2.836824   1.095486   6.139124   5.513865   5.806468
    33  H    5.461619   6.349043   1.094865   2.629560   5.096028
    34  H    5.077115   6.836603   1.095735   2.583849   6.496296
    35  H    4.339383   5.949244   1.094776   3.331539   6.095213
    36  H    4.511751   4.994025   3.218732   0.973761   4.665497
    37  H    8.506113   5.972885   7.588819   6.646495   1.974118
    38  H    7.668890   6.433745   5.047389   4.922212   2.183063
    39  H    7.837334   6.004193   6.081588   6.081418   2.184561
    40  H    8.835728   6.987862   6.721573   6.258686   2.166901
    41  H    7.032985   5.922570   4.898541   3.527386   2.204353
    42  H    8.414901   6.685661   6.570511   5.283911   2.157927
    43  H    7.364260   5.136955   6.926309   5.321069   2.482346
                   16         17         18         19         20
    16  O    0.000000
    17  C    2.440531   0.000000
    18  C    2.393878   2.517598   0.000000
    19  O    2.752160   3.783623   1.424765   0.000000
    20  H    4.202994   2.963904   3.880881   4.730179   0.000000
    21  H    4.030240   2.973266   2.749367   3.549406   1.748531
    22  H    2.652567   3.471172   2.608611   2.491275   3.042075
    23  H    2.830839   2.835755   4.203471   4.819957   2.793209
    24  H    2.540584   3.799635   4.151328   4.224294   3.757616
    25  H    4.840315   4.486324   5.481682   5.963117   2.409289
    26  H    4.772037   5.195100   6.026165   6.240884   3.882072
    27  H    6.090755   6.427227   6.621610   6.597103   4.246623
    28  H    7.412766   7.347574   6.282186   6.021585   5.167204
    29  H    8.103632   7.638436   7.116958   7.150812   4.996716
    30  H    5.271561   6.525729   6.337647   5.943174   5.358412
    31  H    4.192565   5.522150   4.818625   4.276264   4.589134
    32  H    5.922297   6.987944   6.334821   5.784519   5.419638
    33  H    6.487070   5.041905   5.198668   5.938627   2.794234
    34  H    7.837134   6.675950   6.401124   6.860347   4.318542
    35  H    7.344102   6.188942   6.425819   6.967765   3.390074
    36  H    5.724374   5.571765   4.134159   3.964278   4.149928
    37  H    0.973868   2.530111   2.583020   3.067079   4.856920
    38  H    3.399088   1.095785   2.772611   4.134521   2.575418
    39  H    2.741605   1.094521   3.485321   4.621577   2.954556
    40  H    2.672044   1.096756   2.751046   4.024071   4.038262
    41  H    3.367315   2.861608   1.093709   2.032038   3.599172
    42  H    2.688136   2.649246   1.102188   2.081101   4.671466
    43  H    2.226335   3.866504   1.924249   0.975473   5.079571
                   21         22         23         24         25
    21  H    0.000000
    22  H    2.633933   0.000000
    23  H    3.842814   3.037819   0.000000
    24  H    4.318150   2.353325   1.749892   0.000000
    25  H    3.883860   3.611237   2.385258   3.052832   0.000000
    26  H    5.106846   3.882095   2.475465   2.384714   1.751266
    27  H    5.134238   4.141597   4.270597   3.873092   2.468633
    28  H    4.542090   4.813905   6.974990   6.601368   5.692917
    29  H    4.833930   5.594689   7.081604   7.052021   5.353378
    30  H    5.900701   3.813004   4.273474   2.971268   3.799813
    31  H    4.648457   2.317957   3.954350   2.537157   3.871001
    32  H    5.608925   3.780836   5.209150   4.019223   4.320331
    33  H    2.529510   4.833483   5.579750   6.302698   4.616027
    34  H    3.876212   5.797704   7.005802   7.461313   5.708603
    35  H    3.702718   5.350940   5.927743   6.529349   4.270047
    36  H    2.856260   3.454691   5.968807   5.692359   5.467037
    37  H    4.592014   3.540268   3.534094   3.443353   5.671528
    38  H    2.444617   3.797859   3.434036   4.509211   4.561608
    39  H    3.546586   3.833057   2.193924   3.529045   3.999348
    40  H    3.861035   4.278983   3.697641   4.546164   5.542572
    41  H    2.117645   2.902024   4.647144   4.763574   5.520428
    42  H    3.607482   3.647759   4.809547   4.884823   6.341505
    43  H    4.169341   2.599190   4.606181   3.816211   6.007434
                   26         27         28         29         30
    26  H    0.000000
    27  H    2.372734   0.000000
    28  H    6.558149   4.798332   0.000000
    29  H    6.476340   4.615646   1.762599   0.000000
    30  H    2.643941   2.465338   5.937029   6.397216   0.000000
    31  H    3.326202   3.064372   4.945775   5.758020   1.774042
    32  H    3.812020   2.449025   4.459364   5.124088   1.771288
    33  H    6.241820   5.656008   4.229519   3.694430   7.249983
    34  H    7.238460   6.083092   3.402131   2.629431   7.821859
    35  H    5.866548   4.787293   3.755230   2.577989   6.806401
    36  H    6.402410   5.425431   2.373930   3.537992   6.070512
    37  H    5.636870   7.046960   8.213361   8.919623   6.208375
    38  H    5.596848   6.542661   6.977188   7.137911   6.996639
    39  H    4.620266   6.145371   7.751899   7.875576   6.303294
    40  H    6.131233   7.469436   8.258608   8.632576   7.383389
    41  H    6.337537   6.641166   5.678787   6.452829   6.711481
    42  H    6.855522   7.643223   7.315627   8.135424   7.275914
    43  H    6.027219   6.627432   6.649039   7.761499   5.654047
                   31         32         33         34         35
    31  H    0.000000
    32  H    1.770830   0.000000
    33  H    6.305752   6.668816   0.000000
    34  H    6.894710   6.875584   1.776472   0.000000
    35  H    6.205481   6.114848   1.778412   1.777666   0.000000
    36  H    4.594378   4.988262   3.520622   3.485617   4.089075
    37  H    5.136315   6.878733   7.047290   8.459931   8.050645
    38  H    5.946449   7.255337   4.190258   5.872656   5.496400
    39  H    5.582859   6.985502   5.372277   7.050903   6.296981
    40  H    6.337793   7.895649   5.916147   7.546283   7.184291
    41  H    5.162295   6.480511   4.354825   5.490259   5.713030
    42  H    5.800981   7.378118   5.944173   7.216319   7.305180
    43  H    4.093157   5.735347   6.639742   7.631552   7.573109
                   36         37         38         39         40
    36  H    0.000000
    37  H    6.376677   0.000000
    38  H    5.198197   3.534327   0.000000
    39  H    6.219670   2.916378   1.775045   0.000000
    40  H    6.329908   2.337495   1.768311   1.771376   0.000000
    41  H    3.429813   3.610907   2.680149   3.861035   3.225171
    42  H    5.092181   2.454423   2.964806   3.675711   2.420780
    43  H    4.755499   2.522508   4.450182   4.570531   4.030965
                   41         42         43
    41  H    0.000000
    42  H    1.771603   0.000000
    43  H    2.811478   2.375275   0.000000
 Stoichiometry    C15H24O4
 Framework group  C1[X(C15H24O4)]
 Deg. of freedom   123
 Full point group                 C1      NOp   1
 Largest Abelian subgroup         C1      NOp   1
 Largest concise Abelian subgroup C1      NOp   1
                         Standard orientation:                         
 ---------------------------------------------------------------------
 Center     Atomic      Atomic             Coordinates (Angstroms)
 Number     Number       Type             X           Y           Z
 ---------------------------------------------------------------------
      1          6           0       -1.680815    0.716508   -0.080234
      2          6           0       -1.042958   -0.443076   -0.369831
      3          6           0        0.371030   -0.626955   -0.845217
      4          6           0        1.369493    0.352789   -0.180646
      5          6           0        1.327621    1.762127   -0.819717
      6          6           0       -0.058527    2.269119   -1.259931
      7          6           0       -1.206165    2.143996   -0.238540
      8          6           0       -3.040885    0.418913    0.394479
      9          6           0       -3.220166   -1.086389    0.474162
     10          6           0       -1.931491   -1.671874   -0.141140
     11          8           0       -3.900800    1.251560    0.682587
     12          6           0       -0.896483    2.810885    1.117245
     13          6           0       -2.188236   -2.435887   -1.441861
     14          8           0       -1.276630   -2.614333    0.729748
     15          6           0        2.809419   -0.234532   -0.136777
     16          8           0        3.645005    0.837685    0.373112
     17          6           0        3.331790   -0.696317   -1.499032
     18          6           0        2.920056   -1.385097    0.887253
     19          8           0        2.634788   -0.943842    2.211591
     20          1           0        0.406255   -0.515550   -1.938686
     21          1           0        0.653731   -1.664430   -0.644008
     22          1           0        1.067868    0.451722    0.868604
     23          1           0        1.973935    1.784551   -1.706461
     24          1           0        1.763643    2.474612   -0.112185
     25          1           0       -0.363644    1.754620   -2.180046
     26          1           0        0.046756    3.328188   -1.530131
     27          1           0       -2.064989    2.690891   -0.655916
     28          1           0       -3.330093   -1.393871    1.520830
     29          1           0       -4.135302   -1.389223   -0.047090
     30          1           0       -0.629615    3.864563    0.968919
     31          1           0       -0.066935    2.320802    1.637813
     32          1           0       -1.772568    2.776970    1.774065
     33          1           0       -1.248225   -2.766895   -1.895230
     34          1           0       -2.801326   -3.319795   -1.233388
     35          1           0       -2.720714   -1.805882   -2.161650
     36          1           0       -1.083416   -2.159185    1.568628
     37          1           0        4.567444    0.527293    0.338738
     38          1           0        2.762437   -1.553443   -1.875750
     39          1           0        3.278906    0.104582   -2.243170
     40          1           0        4.379864   -1.008015   -1.413838
     41          1           0        2.226008   -2.201686    0.668896
     42          1           0        3.942181   -1.793995    0.833570
     43          1           0        3.146796   -0.120639    2.319897
 ---------------------------------------------------------------------
 Rotational constants (GHZ):      0.5322489      0.2803006      0.2284507
 Standard basis: 6-31G(d) (6D, 7F)
 There are   333 symmetry adapted cartesian basis functions of A   symmetry.
 There are   333 symmetry adapted basis functions of A   symmetry.
   333 basis functions,   628 primitive gaussians,   333 cartesian basis functions
    73 alpha electrons       73 beta electrons
       nuclear repulsion energy      1613.9070765277 Hartrees.
 NAtoms=   43 NActive=   43 NUniq=   43 SFac= 1.00D+00 NAtFMM=   60 NAOKFM=F Big=F
 Integral buffers will be    131072 words long.
 Raffenetti 2 integral format.
 Two-electron integral symmetry is turned on.
 ------------------------------------------------------------------------------
 Polarizable Continuum Model (PCM)
 =================================
 Model                : PCM (using non-symmetric T matrix).
 Atomic radii         : SMD-Coulomb.
 Polarization charges : Total charges.
 Charge compensation  : None.
 Solution method      : On-the-fly selection.
 Cavity type          : VdW (van der Waals Surface) (Alpha=1.000).
 Cavity algorithm     : GePol (No added spheres)
                        Default sphere list used, NSphG=   43.
                        Lebedev-Laikov grids with approx.  5.0 points / Ang**2.
                        Smoothing algorithm: Karplus/York (Gamma=1.0000).
                        Polarization charges: spherical gaussians, with
                                              point-specific exponents (IZeta= 3).
                        Self-potential: point-specific (ISelfS= 7).
                        Self-field    : sphere-specific E.n sum rule (ISelfD= 2).
 1st derivatives      : Analytical E(r).r(x)/FMM algorithm (CHGder, D1EAlg=3).
                        Cavity 1st derivative terms included.
 Solvent              : Methanol, Eps=  32.613000 Eps(inf)=   1.765709
 ------------------------------------------------------------------------------
 ------------------------------------------------------------------------------
 Atomic radii for non-electrostatic terms: SMD-CDS.
 ------------------------------------------------------------------------------
 Nuclear repulsion after PCM non-electrostatic terms =     1613.9085507927 Hartrees.
 One-electron integrals computed using PRISM.
 NBasis=   333 RedAO= T EigKep=  9.17D-04  NBF=   333
 NBsUse=   333 1.00D-06 EigRej= -1.00D+00 NBFU=   333
 Initial guess from the checkpoint file:  "DY-202A-11R_17.chk"
 B after Tr=     0.000000    0.000000    0.000000
         Rot=    0.999993   -0.003155   -0.001595   -0.001345 Ang=  -0.43 deg.
 ExpMin= 1.61D-01 ExpMax= 5.48D+03 ExpMxC= 8.25D+02 IAcc=1 IRadAn=         1 AccDes= 0.00D+00
 Harris functional with IExCor=  402 and IRadAn=       1 diagonalized for initial guess.
 HarFok:  IExCor=  402 AccDes= 0.00D+00 IRadAn=         1 IDoV= 1 UseB2=F ITyADJ=14
 ICtDFT=  3500011 ScaDFX=  1.000000  1.000000  1.000000  1.000000
 FoFCou: FMM=F IPFlag=           0 FMFlag=      100000 FMFlg1=           0
         NFxFlg=           0 DoJE=T BraDBF=F KetDBF=T FulRan=T
         wScrn=  0.000000 ICntrl=     500 IOpCl=  0 I1Cent=   200000004 NGrid=           0
         NMat0=    1 NMatS0=      1 NMatT0=    0 NMatD0=    1 NMtDS0=    0 NMtDT0=    0
 Petite list used in FoFCou.
 Keep R1 ints in memory in canonical form, NReq=1565304907.
 Requested convergence on RMS density matrix=1.00D-08 within 128 cycles.
 Requested convergence on MAX density matrix=1.00D-06.
 Requested convergence on             energy=1.00D-06.
 No special actions if energy rises.
 Inv3:  Mode=1 IEnd=    21934848.
 Iteration    1 A*A^-1 deviation from unit magnitude is 9.77D-15 for   2688.
 Iteration    1 A*A^-1 deviation from orthogonality  is 3.67D-15 for   1976    919.
 Iteration    1 A^-1*A deviation from unit magnitude is 9.55D-15 for   2688.
 Iteration    1 A^-1*A deviation from orthogonality  is 8.33D-11 for   2326   2196.
 Error on total polarization charges =  0.05198
 SCF Done:  E(RB3LYP) =  -886.953518378     A.U. after   10 cycles
            NFock= 10  Conv=0.40D-08     -V/T= 2.0094
 SMD-CDS (non-electrostatic) energy       (kcal/mol) =       0.93
 (included in total energy above)
 D1PCM: PCM CHGder 1st derivatives, ID1Alg=3 FixD1E=F DoIter=F DoCFld=F I1PDM=0.
 Calling FoFJK, ICntrl=      2127 FMM=F ISym2X=0 I1Cent= 0 IOpClX= 0 NMat=1 NMatS=1 NMatT=0.
 ***** Axes restored to original set *****
 -------------------------------------------------------------------
 Center     Atomic                   Forces (Hartrees/Bohr)
 Number     Number              X              Y              Z
 -------------------------------------------------------------------
      1        6           0.001529904    0.001454404   -0.000459097
      2        6          -0.000485746   -0.000530408   -0.000060708
      3        6           0.000121869    0.000198036    0.000124819
      4        6          -0.000231422   -0.000342204   -0.000275870
      5        6           0.000010871    0.000128166    0.000003598
      6        6           0.000110871    0.000014896    0.000217129
      7        6          -0.000810912   -0.000599911   -0.000091551
      8        6           0.000246363   -0.000441930    0.001277124
      9        6          -0.001371455   -0.000344740   -0.001111784
     10        6           0.001484359   -0.000745603    0.000223962
     11        8          -0.001126321    0.000742772   -0.000165508
     12        6           0.000061789   -0.000050993   -0.000365115
     13        6          -0.000580416    0.000260475    0.000174911
     14        8          -0.000165134    0.000283726   -0.000020498
     15        6           0.000320212    0.000796308   -0.000093982
     16        8           0.000038227   -0.000795086    0.000093501
     17        6          -0.000562874   -0.000614103   -0.000108435
     18        6           0.000611042    0.000131874   -0.000528592
     19        8          -0.000019138   -0.000150969    0.001052994
     20        1          -0.000117564    0.000012161    0.000032391
     21        1          -0.000194408    0.000209356    0.000133011
     22        1          -0.000209223    0.000156568   -0.000066171
     23        1           0.000042955    0.000142083    0.000026905
     24        1           0.000149495   -0.000043925    0.000086148
     25        1          -0.000201046   -0.000070142   -0.000149317
     26        1          -0.000014398    0.000135079    0.000009001
     27        1          -0.000033350   -0.000134394   -0.000047779
     28        1           0.000490404    0.000386013    0.000237774
     29        1           0.000135896   -0.000056929    0.000081766
     30        1           0.000065011    0.000057366    0.000109733
     31        1           0.000129226   -0.000165806    0.000109508
     32        1          -0.000090358    0.000074948    0.000147542
     33        1           0.000059839   -0.000133612    0.000017354
     34        1          -0.000025166   -0.000199784   -0.000185264
     35        1           0.000137136    0.000025498   -0.000010275
     36        1           0.000013395   -0.000274331   -0.000057220
     37        1           0.000053341    0.000177246   -0.000113107
     38        1           0.000246681    0.000184718    0.000061277
     39        1           0.000162078    0.000138997    0.000069848
     40        1           0.000337968   -0.000054545    0.000007125
     41        1           0.000020042    0.000156401   -0.000041438
     42        1          -0.000035857   -0.000145407    0.000005560
     43        1          -0.000304187    0.000027728   -0.000351269
 -------------------------------------------------------------------
 Cartesian Forces:  Max     0.001529904 RMS     0.000419245

 GradGradGradGradGradGradGradGradGradGradGradGradGradGradGradGradGradGrad
 Berny optimization.
 Using GEDIIS/GDIIS optimizer.
 FormGI is forming the generalized inverse of G from B-inverse, IUseBI=4.
 Internal  Forces:  Max     0.001243743 RMS     0.000197460
 Search for a local minimum.
 Step number   6 out of a maximum of  258
 All quantities printed in internal units (Hartrees-Bohrs-Radians)
 Mixed Optimization -- En-DIIS/RFO-DIIS
 Swapping is turned off.
 Update second derivatives using D2CorX and points    3    4    5    6
 DE= -2.35D-04 DEPred=-2.15D-04 R= 1.09D+00
 TightC=F SS=  1.41D+00  RLast= 2.07D-01 DXNew= 1.2000D+00 6.2024D-01
 Trust test= 1.09D+00 RLast= 2.07D-01 DXMaxT set to 7.14D-01
 ITU=  1  1 -1  1  1  0
     Eigenvalues ---    0.00220   0.00326   0.00340   0.00371   0.00380
     Eigenvalues ---    0.00412   0.00687   0.00758   0.00822   0.00864
     Eigenvalues ---    0.01057   0.01132   0.01150   0.01283   0.01379
     Eigenvalues ---    0.01483   0.02498   0.02709   0.03230   0.03841
     Eigenvalues ---    0.03965   0.04120   0.04418   0.04609   0.04705
     Eigenvalues ---    0.04949   0.04985   0.05059   0.05128   0.05390
     Eigenvalues ---    0.05422   0.05508   0.05560   0.05580   0.05610
     Eigenvalues ---    0.05627   0.05728   0.05762   0.05945   0.06098
     Eigenvalues ---    0.06134   0.06343   0.07055   0.07742   0.08142
     Eigenvalues ---    0.08621   0.08951   0.09064   0.09264   0.09648
     Eigenvalues ---    0.10281   0.11696   0.12068   0.13301   0.14070
     Eigenvalues ---    0.14492   0.15772   0.15942   0.15997   0.16000
     Eigenvalues ---    0.16000   0.16000   0.16000   0.16000   0.16000
     Eigenvalues ---    0.16006   0.16069   0.16139   0.16257   0.16620
     Eigenvalues ---    0.17490   0.18142   0.18538   0.20153   0.20886
     Eigenvalues ---    0.23041   0.23328   0.24613   0.25015   0.26877
     Eigenvalues ---    0.27008   0.27550   0.27873   0.28126   0.28778
     Eigenvalues ---    0.28990   0.29146   0.29349   0.29721   0.30286
     Eigenvalues ---    0.30931   0.31651   0.32242   0.33751   0.33825
     Eigenvalues ---    0.33862   0.33881   0.33930   0.33948   0.34037
     Eigenvalues ---    0.34086   0.34102   0.34139   0.34160   0.34185
     Eigenvalues ---    0.34197   0.34205   0.34223   0.34282   0.34331
     Eigenvalues ---    0.34363   0.34382   0.34427   0.34549   0.34963
     Eigenvalues ---    0.39106   0.41538   0.42108   0.51819   0.52153
     Eigenvalues ---    0.52517   0.52701   0.94599
 En-DIIS/RFO-DIIS IScMMF=        0 using points:     6    5    4    3    2
 RFO step:  Lambda=-2.50630796D-05.
 DidBck=F Rises=F RFO-DIIS coefs:    1.01843   -0.05881   -0.00255   -0.02759    0.07052
 Iteration  1 RMS(Cart)=  0.00816688 RMS(Int)=  0.00006250
 Iteration  2 RMS(Cart)=  0.00006062 RMS(Int)=  0.00001697
 Iteration  3 RMS(Cart)=  0.00000000 RMS(Int)=  0.00001697
 Variable       Old X    -DE/DX   Delta X   Delta X   Delta X     New X
                                 (Linear)    (Quad)   (Total)
    R1        2.56012   0.00050   0.00055   0.00095   0.00148   2.56160
    R2        2.85847  -0.00085  -0.00110  -0.00183  -0.00292   2.85555
    R3        2.77970   0.00106   0.00109   0.00166   0.00274   2.78244
    R4        2.84036   0.00010   0.00050  -0.00033   0.00017   2.84053
    R5        2.89797   0.00017  -0.00097   0.00116   0.00019   2.89816
    R6        2.92663   0.00003  -0.00075   0.00063  -0.00013   2.92650
    R7        2.07812  -0.00004  -0.00009  -0.00023  -0.00032   2.07779
    R8        2.06729  -0.00023   0.00020  -0.00062  -0.00042   2.06688
    R9        2.92535   0.00020   0.00019   0.00090   0.00109   2.92644
   R10        2.93988   0.00086  -0.00064   0.00331   0.00267   2.94255
   R11        2.07155   0.00000  -0.00001   0.00002   0.00000   2.07155
   R12        2.91057   0.00028   0.00015   0.00064   0.00079   2.91136
   R13        2.07400   0.00001   0.00000  -0.00004  -0.00003   2.07397
   R14        2.06867   0.00009   0.00023   0.00036   0.00059   2.06925
   R15        2.91286   0.00006   0.00017  -0.00039  -0.00022   2.91263
   R16        2.07390   0.00021   0.00018   0.00049   0.00067   2.07457
   R17        2.07502   0.00013  -0.00002   0.00031   0.00029   2.07531
   R18        2.91459   0.00000  -0.00016  -0.00024  -0.00039   2.91420
   R19        2.07945  -0.00003  -0.00004  -0.00002  -0.00006   2.07939
   R20        2.86867   0.00039  -0.00034   0.00077   0.00044   2.86911
   R21        2.32656   0.00124   0.00029   0.00114   0.00143   2.32799
   R22        2.91660   0.00063   0.00123   0.00050   0.00175   2.91835
   R23        2.07194   0.00005  -0.00035   0.00052   0.00017   2.07211
   R24        2.07085  -0.00014  -0.00012  -0.00051  -0.00062   2.07023
   R25        2.89166   0.00008  -0.00028   0.00056   0.00029   2.89194
   R26        2.72246  -0.00012  -0.00002  -0.00079  -0.00082   2.72164
   R27        2.07307   0.00006   0.00001   0.00016   0.00017   2.07324
   R28        2.06951   0.00022   0.00002   0.00060   0.00062   2.07013
   R29        2.07017   0.00015   0.00009   0.00033   0.00042   2.07059
   R30        2.06899   0.00008   0.00024   0.00020   0.00044   2.06943
   R31        2.07064   0.00015   0.00010   0.00031   0.00040   2.07104
   R32        2.06883  -0.00005  -0.00011  -0.00017  -0.00028   2.06855
   R33        1.84014  -0.00016  -0.00016  -0.00011  -0.00027   1.83987
   R34        2.74358  -0.00041  -0.00067  -0.00011  -0.00078   2.74280
   R35        2.89187   0.00013   0.00038   0.00032   0.00069   2.89257
   R36        2.91819   0.00009  -0.00007   0.00062   0.00055   2.91874
   R37        1.84034   0.00000  -0.00016   0.00007  -0.00009   1.84025
   R38        2.07073  -0.00029  -0.00002  -0.00060  -0.00062   2.07011
   R39        2.06835   0.00005   0.00007   0.00004   0.00011   2.06846
   R40        2.07257   0.00034   0.00012   0.00070   0.00082   2.07339
   R41        2.69241   0.00070   0.00096   0.00095   0.00191   2.69432
   R42        2.06681  -0.00012   0.00000  -0.00024  -0.00024   2.06657
   R43        2.08283   0.00002  -0.00023   0.00015  -0.00008   2.08275
   R44        1.84338  -0.00019  -0.00007  -0.00024  -0.00031   1.84306
    A1        2.26223   0.00024   0.00114   0.00081   0.00195   2.26418
    A2        1.90832  -0.00015  -0.00048  -0.00057  -0.00101   1.90732
    A3        2.11161  -0.00010  -0.00071  -0.00022  -0.00098   2.11063
    A4        2.23350  -0.00035  -0.00030  -0.00039  -0.00069   2.23281
    A5        1.96186   0.00029   0.00081   0.00063   0.00149   1.96335
    A6        2.08772   0.00006  -0.00053  -0.00018  -0.00076   2.08696
    A7        1.97512   0.00029   0.00011   0.00168   0.00179   1.97691
    A8        1.90946  -0.00017   0.00020  -0.00061  -0.00041   1.90906
    A9        1.87649  -0.00019   0.00025  -0.00174  -0.00150   1.87499
   A10        1.91978   0.00001   0.00044  -0.00050  -0.00006   1.91972
   A11        1.93310  -0.00006  -0.00103  -0.00006  -0.00109   1.93201
   A12        1.84490   0.00009   0.00002   0.00118   0.00120   1.84610
   A13        1.96206   0.00002   0.00101   0.00058   0.00158   1.96363
   A14        1.94980   0.00019  -0.00043   0.00152   0.00109   1.95088
   A15        1.86547  -0.00014   0.00020  -0.00210  -0.00190   1.86357
   A16        1.96100  -0.00006  -0.00040   0.00099   0.00058   1.96158
   A17        1.88130  -0.00009  -0.00085  -0.00263  -0.00348   1.87782
   A18        1.83563   0.00006   0.00045   0.00132   0.00177   1.83740
   A19        2.02864  -0.00011   0.00025   0.00078   0.00103   2.02968
   A20        1.91370   0.00015   0.00034   0.00092   0.00125   1.91495
   A21        1.89120  -0.00010  -0.00019  -0.00110  -0.00129   1.88990
   A22        1.86746  -0.00002   0.00006   0.00016   0.00021   1.86767
   A23        1.90599   0.00017  -0.00002   0.00011   0.00010   1.90609
   A24        1.84871  -0.00006  -0.00050  -0.00102  -0.00152   1.84719
   A25        2.04199   0.00014   0.00062   0.00023   0.00086   2.04285
   A26        1.91296   0.00006   0.00004   0.00105   0.00109   1.91404
   A27        1.87709  -0.00003  -0.00024  -0.00039  -0.00064   1.87645
   A28        1.88652  -0.00016   0.00027  -0.00046  -0.00019   1.88633
   A29        1.88887  -0.00005  -0.00032  -0.00027  -0.00059   1.88828
   A30        1.84680   0.00003  -0.00050  -0.00021  -0.00071   1.84609
   A31        1.96014   0.00013   0.00020   0.00014   0.00034   1.96047
   A32        1.95957  -0.00008   0.00012  -0.00209  -0.00197   1.95760
   A33        1.83777  -0.00003   0.00025   0.00093   0.00118   1.83895
   A34        1.98001  -0.00016  -0.00033  -0.00170  -0.00205   1.97797
   A35        1.86440   0.00000  -0.00056   0.00089   0.00033   1.86473
   A36        1.84963   0.00016   0.00034   0.00241   0.00275   1.85238
   A37        1.90366  -0.00023  -0.00011  -0.00075  -0.00085   1.90282
   A38        2.19506   0.00026  -0.00025   0.00118   0.00081   2.19587
   A39        2.18446  -0.00003   0.00035  -0.00043  -0.00020   2.18426
   A40        1.83033   0.00027   0.00038   0.00067   0.00116   1.83149
   A41        1.91775  -0.00036  -0.00076  -0.00815  -0.00894   1.90882
   A42        1.92590   0.00006  -0.00168   0.00529   0.00355   1.92945
   A43        1.93682  -0.00015   0.00023  -0.00284  -0.00266   1.93416
   A44        1.98538  -0.00007  -0.00013   0.00305   0.00290   1.98827
   A45        1.86800   0.00023   0.00181   0.00151   0.00334   1.87134
   A46        1.81240  -0.00015  -0.00034  -0.00123  -0.00152   1.81088
   A47        1.95037   0.00015   0.00009  -0.00195  -0.00187   1.94850
   A48        1.92940   0.00013  -0.00015   0.00313   0.00297   1.93236
   A49        1.96947  -0.00022  -0.00031  -0.00253  -0.00287   1.96660
   A50        1.96785   0.00015   0.00054   0.00258   0.00311   1.97096
   A51        1.83743  -0.00004   0.00016   0.00009   0.00028   1.83771
   A52        1.92335   0.00016   0.00043   0.00099   0.00142   1.92477
   A53        1.95676  -0.00010   0.00012  -0.00084  -0.00072   1.95604
   A54        1.93167   0.00012   0.00027   0.00054   0.00081   1.93248
   A55        1.88581  -0.00004  -0.00017  -0.00008  -0.00024   1.88557
   A56        1.88110  -0.00012  -0.00030  -0.00039  -0.00069   1.88041
   A57        1.88275  -0.00004  -0.00040  -0.00026  -0.00065   1.88210
   A58        1.93787  -0.00007   0.00059  -0.00045   0.00015   1.93801
   A59        1.91232   0.00033   0.00045   0.00169   0.00215   1.91446
   A60        1.93174  -0.00005  -0.00005  -0.00036  -0.00042   1.93133
   A61        1.89156  -0.00017  -0.00105  -0.00094  -0.00199   1.88956
   A62        1.89580   0.00001  -0.00012  -0.00068  -0.00080   1.89500
   A63        1.89353  -0.00006   0.00014   0.00073   0.00087   1.89441
   A64        1.88093   0.00040   0.00034   0.00185   0.00219   1.88312
   A65        1.83775   0.00008   0.00006   0.00266   0.00272   1.84047
   A66        1.98751   0.00015  -0.00045   0.00216   0.00171   1.98923
   A67        1.94582   0.00010  -0.00046   0.00038  -0.00007   1.94575
   A68        1.91668  -0.00001   0.00060  -0.00169  -0.00110   1.91558
   A69        1.85056  -0.00013   0.00046  -0.00302  -0.00256   1.84799
   A70        1.91880  -0.00020  -0.00012  -0.00080  -0.00092   1.91788
   A71        1.87273   0.00022  -0.00050   0.00049  -0.00001   1.87272
   A72        1.94412   0.00019   0.00084   0.00161   0.00244   1.94656
   A73        1.94756  -0.00012  -0.00005   0.00005   0.00001   1.94756
   A74        1.92070  -0.00003  -0.00020  -0.00107  -0.00127   1.91943
   A75        1.88970   0.00005   0.00025   0.00121   0.00146   1.89116
   A76        1.87646  -0.00006   0.00012  -0.00054  -0.00042   1.87604
   A77        1.88277  -0.00004  -0.00102  -0.00135  -0.00236   1.88041
   A78        1.95120   0.00023   0.00059   0.00069   0.00128   1.95248
   A79        1.95889  -0.00010  -0.00064  -0.00127  -0.00191   1.95699
   A80        1.88657  -0.00002  -0.00019   0.00076   0.00056   1.88713
   A81        1.86476  -0.00012   0.00042  -0.00018   0.00024   1.86500
   A82        1.92394  -0.00001  -0.00022   0.00059   0.00037   1.92431
   A83        1.87735   0.00000   0.00002  -0.00063  -0.00061   1.87674
   A84        1.83327  -0.00040  -0.00018  -0.00181  -0.00199   1.83128
    D1        0.08366   0.00000   0.00047  -0.00284  -0.00237   0.08129
    D2       -3.07385   0.00000  -0.00051   0.00236   0.00186  -3.07199
    D3       -3.10703  -0.00003  -0.00070  -0.00250  -0.00319  -3.11022
    D4        0.01864  -0.00002  -0.00168   0.00270   0.00104   0.01968
    D5        0.36885  -0.00004  -0.00020   0.00131   0.00111   0.36995
    D6       -1.88715   0.00014  -0.00001   0.00536   0.00534  -1.88180
    D7        2.39137   0.00000  -0.00062   0.00298   0.00236   2.39374
    D8       -2.71870  -0.00002   0.00107   0.00094   0.00200  -2.71670
    D9        1.30849   0.00017   0.00125   0.00498   0.00623   1.31473
   D10       -0.69617   0.00003   0.00065   0.00261   0.00325  -0.69292
   D11        0.06074  -0.00012  -0.00108   0.00346   0.00240   0.06314
   D12       -3.08074   0.00019  -0.00039   0.02523   0.02487  -3.05587
   D13       -3.12497  -0.00013  -0.00205   0.00381   0.00176  -3.12321
   D14        0.01673   0.00018  -0.00136   0.02558   0.02423   0.04096
   D15        0.66193   0.00004  -0.00163   0.00158  -0.00005   0.66188
   D16       -1.48532  -0.00005  -0.00243   0.00151  -0.00092  -1.48624
   D17        2.80232   0.00002  -0.00268   0.00136  -0.00133   2.80099
   D18       -2.46273   0.00003  -0.00060  -0.00395  -0.00456  -2.46728
   D19        1.67321  -0.00006  -0.00140  -0.00402  -0.00543   1.66778
   D20       -0.32234   0.00001  -0.00166  -0.00418  -0.00584  -0.32818
   D21       -0.08720   0.00016   0.00366  -0.00752  -0.00385  -0.09105
   D22        2.04072  -0.00012   0.00313  -0.01238  -0.00925   2.03147
   D23       -2.20214   0.00000   0.00329  -0.01148  -0.00818  -2.21032
   D24        3.03996   0.00016   0.00277  -0.00281  -0.00002   3.03994
   D25       -1.11531  -0.00012   0.00224  -0.00767  -0.00542  -1.12073
   D26        0.92502   0.00000   0.00241  -0.00676  -0.00435   0.92067
   D27       -1.38587   0.00009   0.00108   0.00329   0.00436  -1.38151
   D28        2.67399  -0.00001   0.00116   0.00023   0.00138   2.67538
   D29        0.67491  -0.00010   0.00073  -0.00092  -0.00019   0.67472
   D30        0.75566   0.00008   0.00175   0.00331   0.00505   0.76072
   D31       -1.46766  -0.00001   0.00183   0.00025   0.00208  -1.46558
   D32        2.81644  -0.00011   0.00141  -0.00090   0.00050   2.81694
   D33        2.78871   0.00017   0.00143   0.00441   0.00584   2.79455
   D34        0.56539   0.00007   0.00151   0.00135   0.00286   0.56825
   D35       -1.43370  -0.00002   0.00108   0.00021   0.00129  -1.43241
   D36        0.64387  -0.00017   0.00106  -0.00468  -0.00362   0.64024
   D37       -1.47608  -0.00018   0.00053  -0.00618  -0.00565  -1.48173
   D38        2.79691  -0.00012   0.00106  -0.00485  -0.00379   2.79312
   D39        2.86122   0.00005   0.00097  -0.00132  -0.00035   2.86087
   D40        0.74127   0.00005   0.00044  -0.00282  -0.00238   0.73890
   D41       -1.26892   0.00010   0.00097  -0.00149  -0.00052  -1.26944
   D42       -1.40754   0.00004   0.00078  -0.00078   0.00000  -1.40754
   D43        2.75570   0.00004   0.00026  -0.00228  -0.00202   2.75367
   D44        0.74550   0.00009   0.00079  -0.00095  -0.00017   0.74533
   D45        3.03843   0.00014   0.00511   0.00200   0.00711   3.04554
   D46        0.93776   0.00001   0.00458   0.00106   0.00564   0.94340
   D47       -1.24568   0.00008   0.00547   0.00011   0.00558  -1.24011
   D48        0.81454   0.00000   0.00443  -0.00083   0.00360   0.81814
   D49       -1.28613  -0.00013   0.00391  -0.00178   0.00213  -1.28400
   D50        2.81361  -0.00006   0.00479  -0.00273   0.00207   2.81568
   D51       -1.22734   0.00011   0.00538   0.00102   0.00640  -1.22093
   D52        2.95518  -0.00002   0.00486   0.00008   0.00493   2.96011
   D53        0.77173   0.00005   0.00574  -0.00087   0.00487   0.77660
   D54        0.84921  -0.00009  -0.00195   0.00221   0.00026   0.84947
   D55       -1.30560  -0.00003  -0.00283   0.00178  -0.00106  -1.30666
   D56        2.97770  -0.00008  -0.00213   0.00170  -0.00043   2.97727
   D57        2.99351   0.00000  -0.00129   0.00406   0.00277   2.99628
   D58        0.83870   0.00006  -0.00218   0.00363   0.00145   0.84015
   D59       -1.16118   0.00001  -0.00148   0.00355   0.00208  -1.15911
   D60       -1.29613   0.00000  -0.00186   0.00301   0.00115  -1.29498
   D61        2.83225   0.00006  -0.00275   0.00258  -0.00017   2.83208
   D62        0.83236   0.00001  -0.00204   0.00250   0.00045   0.83282
   D63       -1.28745   0.00006   0.00174  -0.00012   0.00162  -1.28583
   D64        0.95788  -0.00008   0.00179  -0.00440  -0.00261   0.95527
   D65        2.98934   0.00003   0.00166  -0.00183  -0.00017   2.98917
   D66        0.88082   0.00011   0.00249   0.00107   0.00356   0.88438
   D67        3.12615  -0.00003   0.00254  -0.00321  -0.00067   3.12548
   D68       -1.12557   0.00008   0.00241  -0.00064   0.00177  -1.12380
   D69        2.87338   0.00004   0.00188   0.00046   0.00233   2.87571
   D70       -1.16447  -0.00010   0.00193  -0.00382  -0.00189  -1.16637
   D71        0.86699   0.00000   0.00180  -0.00125   0.00055   0.86754
   D72       -3.06664  -0.00006  -0.00308  -0.00719  -0.01027  -3.07691
   D73        1.11538  -0.00006  -0.00325  -0.00722  -0.01046   1.10492
   D74       -0.98764  -0.00003  -0.00301  -0.00670  -0.00971  -0.99734
   D75        0.97092  -0.00003  -0.00317  -0.00406  -0.00723   0.96369
   D76       -1.13024  -0.00003  -0.00334  -0.00408  -0.00742  -1.13766
   D77        3.04993   0.00000  -0.00310  -0.00356  -0.00667   3.04326
   D78       -1.06920  -0.00004  -0.00252  -0.00574  -0.00826  -1.07747
   D79        3.11282  -0.00004  -0.00269  -0.00576  -0.00845   3.10437
   D80        1.00980  -0.00001  -0.00245  -0.00525  -0.00770   1.00210
   D81       -0.11147   0.00021   0.00326  -0.00799  -0.00474  -0.11621
   D82        1.97116   0.00000   0.00336  -0.01509  -0.01171   1.95945
   D83       -2.25623   0.00009   0.00410  -0.01501  -0.01093  -2.26716
   D84        3.03001  -0.00011   0.00257  -0.02960  -0.02702   3.00299
   D85       -1.17055  -0.00031   0.00267  -0.03669  -0.03399  -1.20454
   D86        0.88525  -0.00022   0.00340  -0.03662  -0.03322   0.85203
   D87        0.11516  -0.00020  -0.00397   0.00894   0.00498   0.12014
   D88       -2.00001  -0.00016  -0.00370   0.01347   0.00977  -1.99024
   D89        2.20412  -0.00006  -0.00408   0.01330   0.00924   2.21335
   D90       -1.95465   0.00015  -0.00341   0.01967   0.01625  -1.93840
   D91        2.21337   0.00018  -0.00314   0.02419   0.02104   2.23441
   D92        0.13431   0.00029  -0.00352   0.02403   0.02050   0.15482
   D93        2.22100   0.00002  -0.00585   0.01765   0.01182   2.23282
   D94        0.10583   0.00005  -0.00558   0.02217   0.01660   0.12244
   D95       -1.97322   0.00015  -0.00596   0.02201   0.01607  -1.95715
   D96        1.02514   0.00018   0.00559   0.00831   0.01389   1.03902
   D97        3.11396   0.00014   0.00496   0.00796   0.01289   3.12685
   D98       -1.08179   0.00025   0.00539   0.00971   0.01508  -1.06671
   D99        3.05996  -0.00006   0.00502   0.00379   0.00883   3.06880
   D100      -1.13440  -0.00010   0.00438   0.00343   0.00784  -1.12656
   D101       0.95304   0.00001   0.00482   0.00519   0.01003   0.96307
   D102      -1.07002  -0.00003   0.00562   0.00554   0.01116  -1.05886
   D103       1.01880  -0.00007   0.00498   0.00518   0.01016   1.02896
   D104       3.10624   0.00004   0.00541   0.00693   0.01235   3.11859
   D105       1.01810  -0.00005  -0.01128   0.03461   0.02335   1.04146
   D106      -1.00189  -0.00003  -0.01109   0.03252   0.02140  -0.98049
   D107       3.12707   0.00018  -0.01115   0.03403   0.02289  -3.13323
   D108      -3.05606   0.00006   0.00321   0.00420   0.00741  -3.04865
   D109      -0.90936   0.00029   0.00304   0.00747   0.01051  -0.89885
   D110       1.16287  -0.00003   0.00349   0.00391   0.00740   1.17027
   D111      -1.15626   0.00002   0.00437  -0.00106   0.00331  -1.15296
   D112       0.95799   0.00014   0.00525   0.00165   0.00690   0.96489
   D113       3.04751   0.00000   0.00381  -0.00072   0.00310   3.05061
   D114       3.07118  -0.00017   0.00417  -0.00465  -0.00048   3.07070
   D115      -1.09775  -0.00005   0.00504  -0.00193   0.00311  -1.09464
   D116       0.99177  -0.00019   0.00361  -0.00430  -0.00069   0.99108
   D117       1.04150   0.00011   0.00333   0.00046   0.00379   1.04529
   D118      -3.12744   0.00023   0.00420   0.00318   0.00738  -3.12005
   D119      -1.03791   0.00009   0.00277   0.00081   0.00358  -1.03433
   D120      -1.07368   0.00012   0.00232   0.00146   0.00378  -1.06990
   D121       1.02143   0.00006   0.00283   0.00083   0.00366   1.02508
   D122       3.08894   0.00000   0.00235  -0.00021   0.00213   3.09108
   D123       0.91744   0.00019   0.00243   0.00310   0.00553   0.92297
   D124       3.01255   0.00014   0.00294   0.00246   0.00540   3.01795
   D125      -1.20312   0.00007   0.00246   0.00142   0.00388  -1.19924
   D126       2.98828   0.00000   0.00334  -0.00105   0.00229   2.99056
   D127      -1.19981  -0.00005   0.00384  -0.00168   0.00216  -1.19764
   D128       0.86771  -0.00012   0.00337  -0.00273   0.00064   0.86835
   D129      -0.81677   0.00016   0.00329   0.01327   0.01656  -0.80021
   D130      -2.96621   0.00021   0.00344   0.01453   0.01797  -2.94824
   D131       1.28208   0.00028   0.00329   0.01508   0.01837   1.30045
         Item               Value     Threshold  Converged?
 Maximum Force            0.001244     0.000450     NO 
 RMS     Force            0.000197     0.000300     YES
 Maximum Displacement     0.053115     0.001800     NO 
 RMS     Displacement     0.008168     0.001200     NO 
 Predicted change in Energy=-5.677447D-05
 GradGradGradGradGradGradGradGradGradGradGradGradGradGradGradGradGradGrad

                          Input orientation:                          
 ---------------------------------------------------------------------
 Center     Atomic      Atomic             Coordinates (Angstroms)
 Number     Number       Type             X           Y           Z
 ---------------------------------------------------------------------
      1          6           0       -1.639453    0.722112   -0.096444
      2          6           0       -0.992353   -0.422267   -0.426821
      3          6           0        0.426669   -0.578518   -0.897354
      4          6           0        1.415534    0.378746   -0.187382
      5          6           0        1.368303    1.814880   -0.764851
      6          6           0       -0.017750    2.332419   -1.194423
      7          6           0       -1.173667    2.156565   -0.190164
      8          6           0       -3.004146    0.397222    0.350809
      9          6           0       -3.173062   -1.111516    0.368654
     10          6           0       -1.875951   -1.664757   -0.260920
     11          8           0       -3.881042    1.212523    0.640565
     12          6           0       -0.875993    2.763290    1.195992
     13          6           0       -2.121780   -2.365236   -1.599154
     14          8           0       -1.224458   -2.646292    0.567581
     15          6           0        2.860285   -0.201296   -0.157471
     16          8           0        3.686781    0.848500    0.409512
     17          6           0        3.399847   -0.598006   -1.533871
     18          6           0        2.969845   -1.396789    0.814318
     19          8           0        2.665472   -1.020617    2.155469
     20          1           0        0.469476   -0.424106   -1.985137
     21          1           0        0.713180   -1.621285   -0.733573
     22          1           0        1.104456    0.433366    0.862353
     23          1           0        2.022658    1.882453   -1.643347
     24          1           0        1.793657    2.497923   -0.022184
     25          1           0       -0.312544    1.858203   -2.139627
     26          1           0        0.083557    3.403158   -1.416491
     27          1           0       -2.032114    2.716244   -0.590960
     28          1           0       -3.279766   -1.453233    1.405083
     29          1           0       -4.084805   -1.402714   -0.164346
     30          1           0       -0.604568    3.821723    1.097505
     31          1           0       -0.052913    2.247833    1.702830
     32          1           0       -1.758344    2.703704    1.842898
     33          1           0       -1.178367   -2.681560   -2.056482
     34          1           0       -2.742450   -3.254690   -1.441852
     35          1           0       -2.640025   -1.697753   -2.294930
     36          1           0       -1.056338   -2.240318    1.436404
     37          1           0        4.611390    0.546554    0.362050
     38          1           0        2.839989   -1.438585   -1.958145
     39          1           0        3.355323    0.237233   -2.239915
     40          1           0        4.448620   -0.909205   -1.449880
     41          1           0        2.285208   -2.207265    0.549140
     42          1           0        3.995576   -1.795378    0.753272
     43          1           0        3.156863   -0.190862    2.301289
 ---------------------------------------------------------------------
                    Distance matrix (angstroms):
                    1          2          3          4          5
     1  C    0.000000
     2  C    1.355541   0.000000
     3  C    2.569427   1.503143   0.000000
     4  C    3.075568   2.548896   1.548635   0.000000
     5  C    3.269175   3.269830   2.575380   1.548606   0.000000
     6  C    2.535462   3.021152   2.959613   2.623980   1.540623
     7  C    1.511091   2.596008   3.246825   3.140797   2.628426
     8  C    1.472404   2.307289   3.778951   4.452366   4.729985
     9  C    2.435254   2.421433   3.852912   4.856467   5.520201
    10  C    2.404189   1.533639   2.624314   3.874943   4.784036
    11  O    2.410064   3.486600   4.912169   5.425348   5.467509
    12  C    2.533707   3.576987   4.152915   3.584811   3.127499
    13  C    3.467346   2.534778   3.190529   4.694159   5.509093
    14  O    3.458222   2.447242   3.024557   4.085387   5.329150
    15  C    4.593915   3.868358   2.571422   1.557129   2.580676
    16  O    5.351704   4.920223   3.791122   2.394893   2.772789
    17  C    5.404022   4.532975   3.040612   2.589320   3.246626
    18  C    5.154111   4.264872   3.172875   2.563555   3.920910
    19  O    5.161454   4.517292   3.811485   3.001585   4.272115
    20  H    3.054269   2.136655   1.099522   2.184382   2.703710
    21  H    3.381172   2.107269   1.093744   2.189007   3.498199
    22  H    2.920908   2.605894   2.140063   1.096218   2.150811
    23  H    4.141299   3.985218   3.026560   2.179350   1.097498
    24  H    3.865911   4.056241   3.478371   2.158976   1.095002
    25  H    2.688120   2.931960   2.833247   2.997717   2.171896
    26  H    3.449536   4.095230   4.030009   3.525895   2.144255
    27  H    2.091719   3.310332   4.122493   4.184859   3.522148
    28  H    3.110841   3.106609   4.450169   5.285635   6.082246
    29  H    3.240254   3.254755   4.644352   5.781684   6.360024
    30  H    3.479094   4.526080   4.940145   4.193547   3.374613
    31  H    2.842943   3.542230   3.870299   3.036893   2.880409
    32  H    2.775228   3.938281   4.801692   4.427297   4.167287
    33  H    3.954660   2.791918   2.888340   4.425759   5.326520
    34  H    4.340700   3.480768   4.183502   5.662543   6.561795
    35  H    3.419097   2.798485   3.551129   5.020076   5.544945
    36  H    3.386095   2.604037   3.226038   3.950485   5.212393
    37  H    6.270094   5.741329   4.512623   3.247080   3.660078
    38  H    5.310362   4.250259   2.772923   2.909874   3.764949
    39  H    5.456864   4.756526   3.323392   2.827667   2.934797
    40  H    6.446519   5.557692   4.073171   3.528786   4.168724
    41  H    4.939736   3.857606   2.863447   2.825996   4.329543
    42  H    6.230035   5.306363   4.116116   3.502608   4.716061
    43  H    5.439421   4.971129   4.223216   3.090334   4.077152
                    6          7          8          9         10
     6  C    0.000000
     7  C    1.541300   0.000000
     8  C    3.879599   2.595879   0.000000
     9  C    4.925433   3.871719   1.518269   0.000000
    10  C    4.505746   3.885963   2.428743   1.544324   0.000000
    11  O    4.421128   2.985164   1.231918   2.444653   3.621023
    12  C    2.576105   1.542126   3.292665   4.579862   4.767610
    13  C    5.163207   4.830202   3.494581   2.559155   1.530351
    14  O    5.417413   4.862529   3.532317   2.488407   1.440232
    15  C    3.972161   4.672617   5.916766   6.124262   4.958261
    16  O    4.300950   5.068984   6.706385   7.134478   6.140841
    17  C    4.514707   5.505474   6.749342   6.861955   5.531040
    18  C    5.183412   5.550135   6.254749   6.165656   4.970884
    19  O    5.446495   5.507764   6.116505   6.106509   5.184436
    20  H    2.908788   3.547071   4.265826   4.391008   3.164359
    21  H    4.047025   4.257656   4.366779   4.071565   2.632278
    22  H    3.015970   3.044183   4.140483   4.574665   3.814012
    23  H    2.137116   3.521842   5.608148   6.325149   5.449124
    24  H    2.163962   2.991614   5.250808   6.152162   5.554360
    25  H    1.097814   2.151967   3.947335   4.826310   4.287776
    26  H    1.098208   2.153715   4.657565   5.845904   5.555067
    27  H    2.137558   1.100368   2.685076   4.107842   4.396189
    28  H    5.632880   4.473377   2.147474   1.096513   2.188837
    29  H    5.617225   4.598245   2.161708   1.095519   2.226439
    30  H    2.795589   2.180531   4.247674   5.609388   5.793375
    31  H    2.898700   2.201782   3.736642   4.774995   4.742166
    32  H    3.520346   2.185074   3.016324   4.327901   4.850085
    33  H    5.218253   5.185617   4.313632   3.510717   2.178200
    34  H    6.221012   5.771436   4.076589   2.838407   2.161784
    35  H    4.932517   4.629904   3.394324   2.778935   2.173038
    36  H    5.376787   4.689570   3.453852   2.625797   1.970773
    37  H    5.200082   6.030253   7.617008   7.959078   6.882120
    38  H    4.792746   5.671005   6.546401   6.455831   5.017152
    39  H    4.106151   5.328890   6.868791   7.158461   5.907640
    40  H    5.524657   6.526556   7.777721   7.838241   6.479558
    41  H    5.380739   5.617241   5.899148   5.570094   4.273845
    42  H    6.077747   6.574876   7.346127   7.211448   5.959906
    43  H    5.353981   5.520076   6.489087   6.682113   5.836651
                   11         12         13         14         15
    11  O    0.000000
    12  C    3.426908   0.000000
    13  C    4.572932   5.972152   0.000000
    14  O    4.685427   5.457097   2.361974   0.000000
    15  C    6.934064   4.957863   5.619792   4.815478   0.000000
    16  O    7.580095   5.010377   6.935576   6.029828   1.451426
    17  C    7.811372   6.085497   5.797907   5.476839   1.530680
    18  C    7.333032   5.678240   5.717288   4.383413   1.544533
    19  O    7.080869   5.270723   6.230809   4.505082   2.461490
    20  H    5.338527   4.699932   3.260609   3.784692   3.017611
    21  H    5.570063   5.047097   3.056091   2.549133   2.637863
    22  H    5.050888   3.076043   4.929481   3.872341   2.127386
    23  H    6.365433   4.152096   5.934744   5.995123   2.692853
    24  H    5.856082   2.946422   6.439549   5.993312   2.905475
    25  H    4.569524   3.501859   4.626324   5.333951   4.270518
    26  H    4.974777   2.855738   6.178288   6.499484   4.720957
    27  H    2.682604   2.128855   5.181306   5.545387   5.712751
    28  H    2.837653   4.858076   3.346359   2.519741   6.458262
    29  H    2.743879   5.431629   2.615069   3.203715   7.048243
    30  H    4.213312   1.097111   6.917540   6.519226   5.455718
    31  H    4.105465   1.095464   6.038519   5.158854   4.236234
    32  H    2.859208   1.095710   6.137911   5.525751   5.811388
    33  H    5.453660   6.349521   1.095097   2.624705   5.105748
    34  H    5.058542   6.830664   1.095949   2.590805   6.508724
    35  H    4.315897   5.932895   1.094630   3.331294   6.087817
    36  H    4.531493   5.012626   3.219532   0.973619   4.694463
    37  H    8.523056   5.976684   7.593445   6.655345   1.973714
    38  H    7.678146   6.435282   5.060307   4.935339   2.184885
    39  H    7.849416   6.007533   6.097711   6.096814   2.184935
    40  H    8.846183   6.988516   6.731453   6.266692   2.166624
    41  H    7.051663   5.926047   4.905269   3.537066   2.203162
    42  H    8.432158   6.686527   6.578807   5.292192   2.158572
    43  H    7.366112   5.119826   6.914147   5.313272   2.476604
                   16         17         18         19         20
    16  O    0.000000
    17  C    2.439559   0.000000
    18  C    2.391483   2.517329   0.000000
    19  O    2.754094   3.785385   1.425775   0.000000
    20  H    4.207722   2.970010   3.877488   4.724706   0.000000
    21  H    4.030978   2.984251   2.745707   3.538194   1.749011
    22  H    2.654393   3.474828   2.613704   2.494592   3.040832
    23  H    2.837709   2.839245   4.206033   4.824109   2.801680
    24  H    2.547719   3.801292   4.153545   4.228753   3.760970
    25  H    4.848939   4.492411   5.485877   5.966912   2.417510
    26  H    4.779517   5.198160   6.028819   6.244595   3.888475
    27  H    6.098784   6.432693   6.626571   6.601084   4.250115
    28  H    7.404182   7.347523   6.277725   6.008003   5.158441
    29  H    8.111401   7.651351   7.122213   7.147992   5.001443
    30  H    5.265840   6.518703   6.331627   5.938073   5.355681
    31  H    4.197156   5.522371   4.817654   4.275192   4.584021
    32  H    5.928386   6.993625   6.342538   5.791236   5.422198
    33  H    6.497086   5.057111   5.205747   5.939223   2.795814
    34  H    7.848486   6.692851   6.416574   6.868583   4.315534
    35  H    7.336612   6.186170   6.420953   6.957935   3.374484
    36  H    5.752606   5.601545   4.160370   3.982034   4.163374
    37  H    0.973820   2.524355   2.583756   3.075544   4.858695
    38  H    3.399060   1.095455   2.775817   4.138475   2.578610
    39  H    2.739155   1.094580   3.485249   4.623579   2.971598
    40  H    2.669693   1.097189   2.747927   4.023751   4.044182
    41  H    3.364759   2.858508   1.093581   2.032985   3.591532
    42  H    2.683955   2.649455   1.102145   2.082208   4.670402
    43  H    2.222590   3.864358   1.923622   0.975306   5.064573
                   21         22         23         24         25
    21  H    0.000000
    22  H    2.630906   0.000000
    23  H    3.849494   3.036689   0.000000
    24  H    4.317566   2.349425   1.749118   0.000000
    25  H    3.890493   3.612469   2.387478   3.054324   0.000000
    26  H    5.109581   3.880081   2.474695   2.384950   1.751202
    27  H    5.135283   4.142671   4.271288   3.873977   2.468102
    28  H    4.532737   4.803667   6.966737   6.586983   5.686385
    29  H    4.836574   5.599441   7.090901   7.056309   5.363326
    30  H    5.891998   3.802240   4.263256   2.959330   3.797330
    31  H    4.636058   2.310454   3.954541   2.539299   3.870878
    32  H    5.608222   3.783058   5.208103   4.017161   4.320384
    33  H    2.540123   4.840831   5.589943   6.308593   4.622338
    34  H    3.887293   5.806014   7.009786   7.462190   5.703771
    35  H    3.699684   5.341464   5.914647   6.513571   4.252776
    36  H    2.867612   3.485277   5.996860   5.718468   5.489909
    37  H    4.593033   3.544248   3.536633   3.448926   5.676613
    38  H    2.460950   3.804140   3.434592   4.509861   4.565108
    39  H    3.564278   3.837829   2.199691   3.530984   4.011340
    40  H    3.869582   4.281629   3.703522   4.549249   5.550043
    41  H    2.111871   2.909503   4.647766   4.765168   5.523207
    42  H    3.607651   3.652091   4.812757   4.886943   6.346450
    43  H    4.150673   2.583132   4.598392   3.806103   5.996432
                   26         27         28         29         30
    26  H    0.000000
    27  H    2.372640   0.000000
    28  H    6.546583   4.788043   0.000000
    29  H    6.483789   4.621835   1.764581   0.000000
    30  H    2.639866   2.472020   5.922537   6.403051   0.000000
    31  H    3.329198   3.065634   4.919260   5.750565   1.774224
    32  H    3.808603   2.449239   4.448205   5.128755   1.771095
    33  H    6.247066   5.657997   4.231678   3.696350   7.250488
    34  H    7.232834   6.072943   3.411597   2.619876   7.816297
    35  H    5.848833   4.770371   3.762865   2.591105   6.790899
    36  H    6.425511   5.443331   2.358838   3.526414   6.088291
    37  H    5.641335   7.053504   8.207156   8.927516   6.202729
    38  H    5.597658   6.547456   6.983045   7.153445   6.990909
    39  H    4.626614   6.155406   7.756809   7.896386   6.298228
    40  H    6.136070   7.475395   8.256799   8.643812   7.376013
    41  H    6.339386   6.646806   5.680681   6.460142   6.708220
    42  H    6.858319   7.648185   7.312492   8.141792   7.268539
    43  H    6.015320   6.613762   6.620194   7.745302   5.630124
                   31         32         33         34         35
    31  H    0.000000
    32  H    1.770856   0.000000
    33  H    6.300635   6.674025   0.000000
    34  H    6.884794   6.874627   1.775557   0.000000
    35  H    6.184083   6.105064   1.777970   1.778281   0.000000
    36  H    4.606663   5.010130   3.522761   3.486587   4.089657
    37  H    5.142739   6.886197   7.056295   8.472454   8.042354
    38  H    5.946536   7.262998   4.207356   5.893082   5.496466
    39  H    5.586038   6.993027   5.395123   7.072006   6.300110
    40  H    6.338002   7.900753   5.930615   7.563917   7.182255
    41  H    5.161948   6.491666   4.360112   5.508039   5.710188
    42  H    5.799956   7.384891   5.953968   7.235272   7.302894
    43  H    4.075297   5.722577   6.632343   7.628896   7.549825
                   36         37         38         39         40
    36  H    0.000000
    37  H    6.406561   0.000000
    38  H    5.229446   3.530147   0.000000
    39  H    6.254305   2.905788   1.775762   0.000000
    40  H    6.356654   2.329983   1.768126   1.770247   0.000000
    41  H    3.457493   3.609660   2.680509   3.859993   3.218911
    42  H    5.117273   2.452942   2.968916   3.674316   2.417525
    43  H    4.764385   2.533787   4.449719   4.565652   4.031863
                   41         42         43
    41  H    0.000000
    42  H    1.771068   0.000000
    43  H    2.809928   2.382073   0.000000
 Stoichiometry    C15H24O4
 Framework group  C1[X(C15H24O4)]
 Deg. of freedom   123
 Full point group                 C1      NOp   1
 Largest Abelian subgroup         C1      NOp   1
 Largest concise Abelian subgroup C1      NOp   1
                         Standard orientation:                         
 ---------------------------------------------------------------------
 Center     Atomic      Atomic             Coordinates (Angstroms)
 Number     Number       Type             X           Y           Z
 ---------------------------------------------------------------------
      1          6           0       -1.681130    0.717089   -0.074978
      2          6           0       -1.042614   -0.443120   -0.364295
      3          6           0        0.371180   -0.625720   -0.841036
      4          6           0        1.371201    0.354585   -0.179802
      5          6           0        1.325415    1.766213   -0.814935
      6          6           0       -0.062115    2.272938   -1.252556
      7          6           0       -1.209406    2.144114   -0.231413
      8          6           0       -3.043109    0.417726    0.397639
      9          6           0       -3.219044   -1.088142    0.478580
     10          6           0       -1.930535   -1.673251   -0.139748
     11          8           0       -3.913358    1.248661    0.661905
     12          6           0       -0.895881    2.805293    1.126046
     13          6           0       -2.192217   -2.426419   -1.445977
     14          8           0       -1.276003   -2.623542    0.722113
     15          6           0        2.813386   -0.231183   -0.139481
     16          8           0        3.650149    0.836583    0.376600
     17          6           0        3.338143   -0.686436   -1.503430
     18          6           0        2.926336   -1.386622    0.879237
     19          8           0        2.636327   -0.954537    2.206653
     20          1           0        0.404539   -0.515995   -1.934561
     21          1           0        0.654236   -1.662405   -0.637473
     22          1           0        1.070227    0.453546    0.869634
     23          1           0        1.971833    1.794555   -1.701412
     24          1           0        1.760954    2.476760   -0.104684
     25          1           0       -0.368002    1.762114   -2.174883
     26          1           0        0.042214    3.333201   -1.519049
     27          1           0       -2.068889    2.691402   -0.646834
     28          1           0       -3.317670   -1.386777    1.529023
     29          1           0       -4.137114   -1.396127   -0.033722
     30          1           0       -0.620346    3.857422    0.981971
     31          1           0       -0.070560    2.306694    1.645936
     32          1           0       -1.772412    2.776665    1.782899
     33          1           0       -1.254645   -2.765972   -1.898637
     34          1           0       -2.815622   -3.305517   -1.246835
     35          1           0       -2.713763   -1.785192   -2.163634
     36          1           0       -1.097824   -2.183364    1.572071
     37          1           0        4.572823    0.528199    0.333034
     38          1           0        2.770336   -1.540717   -1.887906
     39          1           0        3.290995    0.119550   -2.242530
     40          1           0        4.386160   -0.999346   -1.416419
     41          1           0        2.235390   -2.203699    0.653632
     42          1           0        3.949539   -1.792641    0.825115
     43          1           0        3.133012   -0.122067    2.313987
 ---------------------------------------------------------------------
 Rotational constants (GHZ):      0.5326391      0.2798134      0.2280068
 Standard basis: 6-31G(d) (6D, 7F)
 There are   333 symmetry adapted cartesian basis functions of A   symmetry.
 There are   333 symmetry adapted basis functions of A   symmetry.
   333 basis functions,   628 primitive gaussians,   333 cartesian basis functions
    73 alpha electrons       73 beta electrons
       nuclear repulsion energy      1613.2793931372 Hartrees.
 NAtoms=   43 NActive=   43 NUniq=   43 SFac= 1.00D+00 NAtFMM=   60 NAOKFM=F Big=F
 Integral buffers will be    131072 words long.
 Raffenetti 2 integral format.
 Two-electron integral symmetry is turned on.
 ------------------------------------------------------------------------------
 Polarizable Continuum Model (PCM)
 =================================
 Model                : PCM (using non-symmetric T matrix).
 Atomic radii         : SMD-Coulomb.
 Polarization charges : Total charges.
 Charge compensation  : None.
 Solution method      : On-the-fly selection.
 Cavity type          : VdW (van der Waals Surface) (Alpha=1.000).
 Cavity algorithm     : GePol (No added spheres)
                        Default sphere list used, NSphG=   43.
                        Lebedev-Laikov grids with approx.  5.0 points / Ang**2.
                        Smoothing algorithm: Karplus/York (Gamma=1.0000).
                        Polarization charges: spherical gaussians, with
                                              point-specific exponents (IZeta= 3).
                        Self-potential: point-specific (ISelfS= 7).
                        Self-field    : sphere-specific E.n sum rule (ISelfD= 2).
 1st derivatives      : Analytical E(r).r(x)/FMM algorithm (CHGder, D1EAlg=3).
                        Cavity 1st derivative terms included.
 Solvent              : Methanol, Eps=  32.613000 Eps(inf)=   1.765709
 ------------------------------------------------------------------------------
 ------------------------------------------------------------------------------
 Atomic radii for non-electrostatic terms: SMD-CDS.
 ------------------------------------------------------------------------------
 Nuclear repulsion after PCM non-electrostatic terms =     1613.2808638107 Hartrees.
 One-electron integrals computed using PRISM.
 NBasis=   333 RedAO= T EigKep=  9.20D-04  NBF=   333
 NBsUse=   333 1.00D-06 EigRej= -1.00D+00 NBFU=   333
 Initial guess from the checkpoint file:  "DY-202A-11R_17.chk"
 B after Tr=     0.000000    0.000000    0.000000
         Rot=    0.999999   -0.001410    0.000000   -0.000210 Ang=  -0.16 deg.
 ExpMin= 1.61D-01 ExpMax= 5.48D+03 ExpMxC= 8.25D+02 IAcc=1 IRadAn=         1 AccDes= 0.00D+00
 Harris functional with IExCor=  402 and IRadAn=       1 diagonalized for initial guess.
 HarFok:  IExCor=  402 AccDes= 0.00D+00 IRadAn=         1 IDoV= 1 UseB2=F ITyADJ=14
 ICtDFT=  3500011 ScaDFX=  1.000000  1.000000  1.000000  1.000000
 FoFCou: FMM=F IPFlag=           0 FMFlag=      100000 FMFlg1=           0
         NFxFlg=           0 DoJE=T BraDBF=F KetDBF=T FulRan=T
         wScrn=  0.000000 ICntrl=     500 IOpCl=  0 I1Cent=   200000004 NGrid=           0
         NMat0=    1 NMatS0=      1 NMatT0=    0 NMatD0=    1 NMtDS0=    0 NMtDT0=    0
 Petite list used in FoFCou.
 Keep R1 ints in memory in canonical form, NReq=1565304907.
 Requested convergence on RMS density matrix=1.00D-08 within 128 cycles.
 Requested convergence on MAX density matrix=1.00D-06.
 Requested convergence on             energy=1.00D-06.
 No special actions if energy rises.
 Inv3:  Mode=1 IEnd=    22016043.
 Iteration    1 A*A^-1 deviation from unit magnitude is 5.33D-15 for   2709.
 Iteration    1 A*A^-1 deviation from orthogonality  is 7.98D-15 for   2689   2607.
 Iteration    1 A^-1*A deviation from unit magnitude is 5.33D-15 for   2709.
 Iteration    1 A^-1*A deviation from orthogonality  is 3.04D-10 for   2330   2199.
 Iteration    2 A*A^-1 deviation from unit magnitude is 2.44D-15 for     80.
 Iteration    2 A*A^-1 deviation from orthogonality  is 2.93D-15 for   2388    429.
 Iteration    2 A^-1*A deviation from unit magnitude is 1.11D-15 for    502.
 Iteration    2 A^-1*A deviation from orthogonality  is 3.77D-16 for   2410    429.
 Error on total polarization charges =  0.05199
 SCF Done:  E(RB3LYP) =  -886.953559239     A.U. after    9 cycles
            NFock=  9  Conv=0.93D-08     -V/T= 2.0094
 SMD-CDS (non-electrostatic) energy       (kcal/mol) =       0.92
 (included in total energy above)
 D1PCM: PCM CHGder 1st derivatives, ID1Alg=3 FixD1E=F DoIter=F DoCFld=F I1PDM=0.
 Calling FoFJK, ICntrl=      2127 FMM=F ISym2X=0 I1Cent= 0 IOpClX= 0 NMat=1 NMatS=1 NMatT=0.
 ***** Axes restored to original set *****
 -------------------------------------------------------------------
 Center     Atomic                   Forces (Hartrees/Bohr)
 Number     Number              X              Y              Z
 -------------------------------------------------------------------
      1        6           0.000763501   -0.000074169    0.000512539
      2        6          -0.000336948    0.000286266    0.000238059
      3        6           0.000301911    0.000270153    0.000007160
      4        6          -0.000060026    0.000085959   -0.000095488
      5        6           0.000199121    0.000085558    0.000042444
      6        6           0.000195487    0.000068896   -0.000163430
      7        6          -0.000082674   -0.000296909   -0.000042415
      8        6          -0.000718388    0.000146757   -0.002024439
      9        6          -0.000477578   -0.000119399    0.000473003
     10        6           0.000834278   -0.000249805    0.000166244
     11        8           0.000267125   -0.000047987    0.000678055
     12        6          -0.000036728    0.000102825    0.000009211
     13        6          -0.000301132   -0.000104005   -0.000073141
     14        8          -0.000521666    0.000327053   -0.000112164
     15        6           0.000198182    0.000243070    0.000234824
     16        8          -0.000407099   -0.000062794    0.000014113
     17        6          -0.000159411   -0.000331683    0.000010444
     18        6           0.000039374   -0.000126501   -0.000434833
     19        8          -0.000016910   -0.000144065    0.000147812
     20        1          -0.000066473   -0.000060665   -0.000122904
     21        1          -0.000083994    0.000057453   -0.000008129
     22        1           0.000098526   -0.000104967    0.000041738
     23        1          -0.000017316    0.000006072   -0.000070772
     24        1           0.000019075   -0.000103324    0.000005571
     25        1          -0.000022675   -0.000096882    0.000040101
     26        1           0.000001008    0.000054296    0.000029976
     27        1          -0.000007962   -0.000085031    0.000067601
     28        1           0.000185743   -0.000250451    0.000163019
     29        1           0.000120157    0.000005237    0.000105443
     30        1           0.000016723    0.000010454    0.000033141
     31        1          -0.000027735   -0.000000480    0.000005692
     32        1          -0.000067630    0.000009705    0.000056868
     33        1           0.000053190    0.000055718    0.000092784
     34        1           0.000003465    0.000008065   -0.000020572
     35        1          -0.000016883    0.000001338   -0.000045026
     36        1           0.000103131    0.000014772   -0.000102885
     37        1           0.000026464    0.000142946   -0.000030318
     38        1          -0.000015700    0.000118692    0.000058699
     39        1          -0.000087304    0.000100623    0.000049467
     40        1           0.000084608   -0.000076547    0.000041752
     41        1          -0.000015470   -0.000032562    0.000088314
     42        1           0.000008374    0.000016496    0.000059008
     43        1           0.000028257    0.000149822   -0.000126566
 -------------------------------------------------------------------
 Cartesian Forces:  Max     0.002024439 RMS     0.000272348

 GradGradGradGradGradGradGradGradGradGradGradGradGradGradGradGradGradGrad
 Berny optimization.
 Using GEDIIS/GDIIS optimizer.
 FormGI is forming the generalized inverse of G from B-inverse, IUseBI=4.
 Internal  Forces:  Max     0.000549254 RMS     0.000115332
 Search for a local minimum.
 Step number   7 out of a maximum of  258
 All quantities printed in internal units (Hartrees-Bohrs-Radians)
 Mixed Optimization -- En-DIIS/RFO-DIIS
 Swapping is turned off.
 Update second derivatives using D2CorX and points    3    4    5    6    7
 DE= -4.09D-05 DEPred=-5.68D-05 R= 7.20D-01
 TightC=F SS=  1.41D+00  RLast= 1.12D-01 DXNew= 1.2000D+00 3.3535D-01
 Trust test= 7.20D-01 RLast= 1.12D-01 DXMaxT set to 7.14D-01
 ITU=  1  1  1 -1  1  1  0
     Eigenvalues ---    0.00152   0.00312   0.00326   0.00365   0.00384
     Eigenvalues ---    0.00407   0.00692   0.00758   0.00829   0.00978
     Eigenvalues ---    0.01104   0.01130   0.01144   0.01348   0.01380
     Eigenvalues ---    0.01810   0.02526   0.02703   0.03238   0.03913
     Eigenvalues ---    0.03990   0.04107   0.04466   0.04609   0.04737
     Eigenvalues ---    0.04951   0.05016   0.05056   0.05335   0.05366
     Eigenvalues ---    0.05422   0.05501   0.05569   0.05586   0.05615
     Eigenvalues ---    0.05616   0.05718   0.05766   0.05944   0.06108
     Eigenvalues ---    0.06206   0.06504   0.07188   0.07760   0.08121
     Eigenvalues ---    0.08718   0.08977   0.09074   0.09303   0.09684
     Eigenvalues ---    0.10280   0.11721   0.12088   0.13237   0.14077
     Eigenvalues ---    0.14524   0.15728   0.15923   0.15997   0.16000
     Eigenvalues ---    0.16000   0.16000   0.16000   0.16000   0.16001
     Eigenvalues ---    0.16017   0.16082   0.16169   0.16365   0.16801
     Eigenvalues ---    0.17569   0.18214   0.18754   0.20275   0.20942
     Eigenvalues ---    0.22974   0.23604   0.24628   0.25022   0.26903
     Eigenvalues ---    0.27047   0.27552   0.27889   0.28092   0.28779
     Eigenvalues ---    0.29073   0.29224   0.29414   0.29701   0.30206
     Eigenvalues ---    0.30833   0.31653   0.32202   0.33571   0.33757
     Eigenvalues ---    0.33828   0.33863   0.33909   0.33951   0.34052
     Eigenvalues ---    0.34076   0.34102   0.34139   0.34150   0.34174
     Eigenvalues ---    0.34195   0.34198   0.34217   0.34287   0.34346
     Eigenvalues ---    0.34366   0.34407   0.34436   0.34618   0.34881
     Eigenvalues ---    0.39051   0.41313   0.42511   0.51823   0.52490
     Eigenvalues ---    0.52581   0.53109   0.94429
 En-DIIS/RFO-DIIS IScMMF=        0 using points:     7    6    5    4    3
 RFO step:  Lambda=-1.13230667D-05.
 DidBck=T Rises=F RFO-DIIS coefs:    0.75226    0.46210   -0.13632   -0.08901    0.01096
 Iteration  1 RMS(Cart)=  0.00758114 RMS(Int)=  0.00004964
 Iteration  2 RMS(Cart)=  0.00006686 RMS(Int)=  0.00001286
 Iteration  3 RMS(Cart)=  0.00000000 RMS(Int)=  0.00001286
 Variable       Old X    -DE/DX   Delta X   Delta X   Delta X     New X
                                 (Linear)    (Quad)   (Total)
    R1        2.56160  -0.00041   0.00017   0.00003   0.00021   2.56181
    R2        2.85555  -0.00016   0.00023  -0.00162  -0.00140   2.85415
    R3        2.78244   0.00021  -0.00050   0.00169   0.00120   2.78364
    R4        2.84053   0.00010  -0.00001   0.00013   0.00011   2.84064
    R5        2.89816   0.00014  -0.00054   0.00096   0.00041   2.89857
    R6        2.92650  -0.00009  -0.00022  -0.00010  -0.00032   2.92618
    R7        2.07779   0.00011  -0.00007   0.00012   0.00005   2.07784
    R8        2.06688  -0.00008   0.00026  -0.00044  -0.00018   2.06670
    R9        2.92644  -0.00008   0.00003   0.00020   0.00024   2.92668
   R10        2.94255  -0.00029  -0.00105   0.00083  -0.00022   2.94233
   R11        2.07155   0.00001  -0.00004   0.00011   0.00007   2.07162
   R12        2.91136  -0.00005  -0.00028   0.00054   0.00026   2.91162
   R13        2.07397   0.00005  -0.00007   0.00019   0.00012   2.07409
   R14        2.06925  -0.00005   0.00012   0.00004   0.00016   2.06941
   R15        2.91263   0.00020  -0.00012   0.00052   0.00040   2.91304
   R16        2.07457   0.00001  -0.00009   0.00037   0.00027   2.07484
   R17        2.07531   0.00005  -0.00013   0.00029   0.00017   2.07548
   R18        2.91420   0.00012  -0.00015   0.00024   0.00008   2.91428
   R19        2.07939  -0.00006   0.00002  -0.00016  -0.00014   2.07925
   R20        2.86911   0.00016  -0.00056   0.00087   0.00031   2.86943
   R21        2.32799  -0.00006  -0.00017   0.00068   0.00051   2.32850
   R22        2.91835   0.00011  -0.00022   0.00092   0.00068   2.91903
   R23        2.07211   0.00021  -0.00012   0.00062   0.00050   2.07261
   R24        2.07023  -0.00015  -0.00001  -0.00057  -0.00057   2.06966
   R25        2.89194   0.00010  -0.00014   0.00049   0.00035   2.89229
[truncated: 796,066 more chars]
